# Supplementary material for: Dopaminergic action prediction errors serve as a value-free teaching signal
Source: Nature. 2025 May 14;643(8074):1333–42. doi: 10.1038/s41586-025-09008-9 (PMC12310545; doi:10.1038/s41586-025-09008-9)
Supplement: Supplementary file 3 — Source Data Fig. 1 [file 41586_2025_9008_MOESM3_ESM.xlsx]

## Sheet: Fig 1c
Line Label	X Data	Y Data
Saline (str tail) - fit	1	96.3639
Saline (str tail) - fit	1.04952	96.3537
Saline (str tail) - fit	1.09905	96.3435
Saline (str tail) - fit	1.14857	96.3333
Saline (str tail) - fit	1.1981	96.323
Saline (str tail) - fit	1.24762	96.3127
Saline (str tail) - fit	1.29715	96.3024
Saline (str tail) - fit	1.34667	96.2921
Saline (str tail) - fit	1.3962	96.2817
Saline (str tail) - fit	1.44572	96.2713
Saline (str tail) - fit	1.49525	96.2609
Saline (str tail) - fit	1.54477	96.2504
Saline (str tail) - fit	1.5943	96.2399
Saline (str tail) - fit	1.64382	96.2294
Saline (str tail) - fit	1.69335	96.2189
Saline (str tail) - fit	1.74287	96.2083
Saline (str tail) - fit	1.7924	96.1977
Saline (str tail) - fit	1.84192	96.1871
Saline (str tail) - fit	1.89145	96.1765
Saline (str tail) - fit	1.94097	96.1658
Saline (str tail) - fit	1.9905	96.1551
Saline (str tail) - fit	2.04002	96.1443
Saline (str tail) - fit	2.08954	96.1336
Saline (str tail) - fit	2.13907	96.1228
Saline (str tail) - fit	2.18859	96.1119
Saline (str tail) - fit	2.23812	96.1011
Saline (str tail) - fit	2.28764	96.0902
Saline (str tail) - fit	2.33717	96.0793
Saline (str tail) - fit	2.38669	96.0684
Saline (str tail) - fit	2.43622	96.0574
Saline (str tail) - fit	2.48574	96.0464
Saline (str tail) - fit	2.53527	96.0354
Saline (str tail) - fit	2.58479	96.0243
Saline (str tail) - fit	2.63432	96.0132
Saline (str tail) - fit	2.68384	96.0021
Saline (str tail) - fit	2.73337	95.991
Saline (str tail) - fit	2.78289	95.9798
Saline (str tail) - fit	2.83242	95.9686
Saline (str tail) - fit	2.88194	95.9573
Saline (str tail) - fit	2.93147	95.9461
Saline (str tail) - fit	2.98099	95.9348
Saline (str tail) - fit	3.03052	95.9234
Saline (str tail) - fit	3.08004	95.9121
Saline (str tail) - fit	3.12956	95.9007
Saline (str tail) - fit	3.17909	95.8893
Saline (str tail) - fit	3.22861	95.8778
Saline (str tail) - fit	3.27814	95.8664
Saline (str tail) - fit	3.32766	95.8549
Saline (str tail) - fit	3.37719	95.8433
Saline (str tail) - fit	3.42671	95.8317
Saline (str tail) - fit	3.47624	95.8201
Saline (str tail) - fit	3.52576	95.8085
Saline (str tail) - fit	3.57529	95.7968
Saline (str tail) - fit	3.62481	95.7852
Saline (str tail) - fit	3.67434	95.7734
Saline (str tail) - fit	3.72386	95.7617
Saline (str tail) - fit	3.77339	95.7499
Saline (str tail) - fit	3.82291	95.7381
Saline (str tail) - fit	3.87244	95.7262
Saline (str tail) - fit	3.92196	95.7143
Saline (str tail) - fit	3.97149	95.7024
Saline (str tail) - fit	4.02101	95.6905
Saline (str tail) - fit	4.07054	95.6785
Saline (str tail) - fit	4.12006	95.6665
Saline (str tail) - fit	4.16958	95.6544
Saline (str tail) - fit	4.21911	95.6424
Saline (str tail) - fit	4.26863	95.6303
Saline (str tail) - fit	4.31816	95.6181
Saline (str tail) - fit	4.36768	95.606
Saline (str tail) - fit	4.41721	95.5938
Saline (str tail) - fit	4.46673	95.5815
Saline (str tail) - fit	4.51626	95.5693
Saline (str tail) - fit	4.56578	95.557
Saline (str tail) - fit	4.61531	95.5446
Saline (str tail) - fit	4.66483	95.5323
Saline (str tail) - fit	4.71436	95.5199
Saline (str tail) - fit	4.76388	95.5075
Saline (str tail) - fit	4.81341	95.495
Saline (str tail) - fit	4.86293	95.4825
Saline (str tail) - fit	4.91246	95.47
Saline (str tail) - fit	4.96198	95.4574
Saline (str tail) - fit	5.01151	95.4448
Saline (str tail) - fit	5.06103	95.4322
Saline (str tail) - fit	5.11056	95.4195
Saline (str tail) - fit	5.16008	95.4068
Saline (str tail) - fit	5.2096	95.3941
Saline (str tail) - fit	5.25913	95.3813
Saline (str tail) - fit	5.30865	95.3686
Saline (str tail) - fit	5.35818	95.3557
Saline (str tail) - fit	5.4077	95.3429
Saline (str tail) - fit	5.45723	95.33
Saline (str tail) - fit	5.50675	95.317
Saline (str tail) - fit	5.55628	95.3041
Saline (str tail) - fit	5.6058	95.2911
Saline (str tail) - fit	5.65533	95.278
Saline (str tail) - fit	5.70485	95.265
Saline (str tail) - fit	5.75438	95.2519
Saline (str tail) - fit	5.8039	95.2387
Saline (str tail) - fit	5.85343	95.2256
Saline (str tail) - fit	5.90295	95.2124
Saline (str tail) - fit	5.95248	95.1991
Saline (str tail) - fit	6.002	95.1859
Saline (str tail) - fit	6.05153	95.1726
Saline (str tail) - fit	6.10105	95.1592
Saline (str tail) - fit	6.15058	95.1458
Saline (str tail) - fit	6.2001	95.1324
Saline (str tail) - fit	6.24962	95.119
Saline (str tail) - fit	6.29915	95.1055
Saline (str tail) - fit	6.34867	95.092
Saline (str tail) - fit	6.3982	95.0784
Saline (str tail) - fit	6.44772	95.0648
Saline (str tail) - fit	6.49725	95.0512
Saline (str tail) - fit	6.54677	95.0375
Saline (str tail) - fit	6.5963	95.0238
Saline (str tail) - fit	6.64582	95.0101
Saline (str tail) - fit	6.69535	94.9963
Saline (str tail) - fit	6.74487	94.9825
Saline (str tail) - fit	6.7944	94.9687
Saline (str tail) - fit	6.84392	94.9548
Saline (str tail) - fit	6.89345	94.9409
Saline (str tail) - fit	6.94297	94.927
Saline (str tail) - fit	6.9925	94.913
Saline (str tail) - fit	7.04202	94.8989
Saline (str tail) - fit	7.09155	94.8849
Saline (str tail) - fit	7.14107	94.8708
Saline (str tail) - fit	7.1906	94.8567
Saline (str tail) - fit	7.24012	94.8425
Saline (str tail) - fit	7.28964	94.8283
Saline (str tail) - fit	7.33917	94.814
Saline (str tail) - fit	7.38869	94.7998
Saline (str tail) - fit	7.43822	94.7854
Saline (str tail) - fit	7.48774	94.7711
Saline (str tail) - fit	7.53727	94.7567
Saline (str tail) - fit	7.58679	94.7423
Saline (str tail) - fit	7.63632	94.7278
Saline (str tail) - fit	7.68584	94.7133
Saline (str tail) - fit	7.73537	94.6988
Saline (str tail) - fit	7.78489	94.6842
Saline (str tail) - fit	7.83442	94.6696
Saline (str tail) - fit	7.88394	94.6549
Saline (str tail) - fit	7.93347	94.6402
Saline (str tail) - fit	7.98299	94.6255
Saline (str tail) - fit	8.03252	94.6107
Saline (str tail) - fit	8.08204	94.5959
Saline (str tail) - fit	8.13157	94.5811
Saline (str tail) - fit	8.18109	94.5662
Saline (str tail) - fit	8.23062	94.5513
Saline (str tail) - fit	8.28014	94.5363
Saline (str tail) - fit	8.32966	94.5213
Saline (str tail) - fit	8.37919	94.5063
Saline (str tail) - fit	8.42871	94.4912
Saline (str tail) - fit	8.47824	94.4761
Saline (str tail) - fit	8.52776	94.4609
Saline (str tail) - fit	8.57729	94.4457
Saline (str tail) - fit	8.62681	94.4305
Saline (str tail) - fit	8.67634	94.4152
Saline (str tail) - fit	8.72586	94.3999
Saline (str tail) - fit	8.77539	94.3845
Saline (str tail) - fit	8.82491	94.3691
Saline (str tail) - fit	8.87444	94.3537
Saline (str tail) - fit	8.92396	94.3382
Saline (str tail) - fit	8.97349	94.3227
Saline (str tail) - fit	9.02301	94.3072
Saline (str tail) - fit	9.07254	94.2916
Saline (str tail) - fit	9.12206	94.2759
Saline (str tail) - fit	9.17159	94.2603
Saline (str tail) - fit	9.22111	94.2446
Saline (str tail) - fit	9.27064	94.2288
Saline (str tail) - fit	9.32016	94.213
Saline (str tail) - fit	9.36968	94.1972
Saline (str tail) - fit	9.41921	94.1813
Saline (str tail) - fit	9.46873	94.1654
Saline (str tail) - fit	9.51826	94.1494
Saline (str tail) - fit	9.56778	94.1334
Saline (str tail) - fit	9.61731	94.1174
Saline (str tail) - fit	9.66683	94.1013
Saline (str tail) - fit	9.71636	94.0852
Saline (str tail) - fit	9.76588	94.069
Saline (str tail) - fit	9.81541	94.0528
Saline (str tail) - fit	9.86493	94.0366
Saline (str tail) - fit	9.91446	94.0203
Saline (str tail) - fit	9.96398	94.004
Saline (str tail) - fit	10.0135	93.9876
Saline (str tail) - fit	10.063	93.9712
Saline (str tail) - fit	10.1126	93.9548
Saline (str tail) - fit	10.1621	93.9383
Saline (str tail) - fit	10.2116	93.9217
Saline (str tail) - fit	10.2611	93.9051
Saline (str tail) - fit	10.3107	93.8885
Saline (str tail) - fit	10.3602	93.8719
Saline (str tail) - fit	10.4097	93.8552
Saline (str tail) - fit	10.4592	93.8384
Saline (str tail) - fit	10.5088	93.8216
Saline (str tail) - fit	10.5583	93.8048
Saline (str tail) - fit	10.6078	93.7879
Saline (str tail) - fit	10.6573	93.771
Saline (str tail) - fit	10.7069	93.754
Saline (str tail) - fit	10.7564	93.737
Saline (str tail) - fit	10.8059	93.72
Saline (str tail) - fit	10.8554	93.7029
Saline (str tail) - fit	10.905	93.6857
Saline (str tail) - fit	10.9545	93.6686
Saline (str tail) - fit	11.004	93.6513
Saline (str tail) - fit	11.0535	93.6341
Saline (str tail) - fit	11.1031	93.6168
Saline (str tail) - fit	11.1526	93.5994
Saline (str tail) - fit	11.2021	93.582
Saline (str tail) - fit	11.2516	93.5646
Saline (str tail) - fit	11.3012	93.5471
Saline (str tail) - fit	11.3507	93.5295
Saline (str tail) - fit	11.4002	93.512
Saline (str tail) - fit	11.4497	93.4944
Saline (str tail) - fit	11.4992	93.4767
Saline (str tail) - fit	11.5488	93.459
Saline (str tail) - fit	11.5983	93.4412
Saline (str tail) - fit	11.6478	93.4234
Saline (str tail) - fit	11.6973	93.4056
Saline (str tail) - fit	11.7469	93.3877
Saline (str tail) - fit	11.7964	93.3698
Saline (str tail) - fit	11.8459	93.3518
Saline (str tail) - fit	11.8954	93.3338
Saline (str tail) - fit	11.945	93.3157
Saline (str tail) - fit	11.9945	93.2976
Saline (str tail) - fit	12.044	93.2794
Saline (str tail) - fit	12.0935	93.2612
Saline (str tail) - fit	12.1431	93.243
Saline (str tail) - fit	12.1926	93.2247
Saline (str tail) - fit	12.2421	93.2063
Saline (str tail) - fit	12.2916	93.1879
Saline (str tail) - fit	12.3412	93.1695
Saline (str tail) - fit	12.3907	93.151
Saline (str tail) - fit	12.4402	93.1325
Saline (str tail) - fit	12.4897	93.1139
Saline (str tail) - fit	12.5393	93.0953
Saline (str tail) - fit	12.5888	93.0766
Saline (str tail) - fit	12.6383	93.0579
Saline (str tail) - fit	12.6878	93.0392
Saline (str tail) - fit	12.7374	93.0204
Saline (str tail) - fit	12.7869	93.0015
Saline (str tail) - fit	12.8364	92.9826
Saline (str tail) - fit	12.8859	92.9637
Saline (str tail) - fit	12.9355	92.9447
Saline (str tail) - fit	12.985	92.9256
Saline (str tail) - fit	13.0345	92.9065
Saline (str tail) - fit	13.084	92.8874
Saline (str tail) - fit	13.1336	92.8682
Saline (str tail) - fit	13.1831	92.849
Saline (str tail) - fit	13.2326	92.8297
Saline (str tail) - fit	13.2821	92.8104
Saline (str tail) - fit	13.3317	92.791
Saline (str tail) - fit	13.3812	92.7715
Saline (str tail) - fit	13.4307	92.7521
Saline (str tail) - fit	13.4802	92.7326
Saline (str tail) - fit	13.5298	92.713
Saline (str tail) - fit	13.5793	92.6934
Saline (str tail) - fit	13.6288	92.6737
Saline (str tail) - fit	13.6783	92.654
Saline (str tail) - fit	13.7279	92.6342
Saline (str tail) - fit	13.7774	92.6144
Saline (str tail) - fit	13.8269	92.5945
Saline (str tail) - fit	13.8764	92.5746
Saline (str tail) - fit	13.926	92.5547
Saline (str tail) - fit	13.9755	92.5346
Saline (str tail) - fit	14.025	92.5146
Saline (str tail) - fit	14.0745	92.4945
Saline (str tail) - fit	14.1241	92.4743
Saline (str tail) - fit	14.1736	92.4541
Saline (str tail) - fit	14.2231	92.4338
Saline (str tail) - fit	14.2726	92.4135
Saline (str tail) - fit	14.3222	92.3932
Saline (str tail) - fit	14.3717	92.3728
Saline (str tail) - fit	14.4212	92.3523
Saline (str tail) - fit	14.4707	92.3318
Saline (str tail) - fit	14.5203	92.3112
Saline (str tail) - fit	14.5698	92.2906
Saline (str tail) - fit	14.6193	92.27
Saline (str tail) - fit	14.6688	92.2493
Saline (str tail) - fit	14.7184	92.2285
Saline (str tail) - fit	14.7679	92.2077
Saline (str tail) - fit	14.8174	92.1868
Saline (str tail) - fit	14.8669	92.1659
Saline (str tail) - fit	14.9165	92.1449
Saline (str tail) - fit	14.966	92.1239
Saline (str tail) - fit	15.0155	92.1028
Saline (str tail) - fit	15.065	92.0817
Saline (str tail) - fit	15.1146	92.0605
Saline (str tail) - fit	15.1641	92.0393
Saline (str tail) - fit	15.2136	92.018
Saline (str tail) - fit	15.2631	91.9967
Saline (str tail) - fit	15.3127	91.9753
Saline (str tail) - fit	15.3622	91.9539
Saline (str tail) - fit	15.4117	91.9324
Saline (str tail) - fit	15.4612	91.9109
Saline (str tail) - fit	15.5108	91.8893
Saline (str tail) - fit	15.5603	91.8676
Saline (str tail) - fit	15.6098	91.8459
Saline (str tail) - fit	15.6593	91.8242
Saline (str tail) - fit	15.7089	91.8024
Saline (str tail) - fit	15.7584	91.7805
Saline (str tail) - fit	15.8079	91.7586
Saline (str tail) - fit	15.8574	91.7367
Saline (str tail) - fit	15.907	91.7147
Saline (str tail) - fit	15.9565	91.6926
Saline (str tail) - fit	16.006	91.6705
Saline (str tail) - fit	16.0555	91.6483
Saline (str tail) - fit	16.1051	91.6261
Saline (str tail) - fit	16.1546	91.6038
Saline (str tail) - fit	16.2041	91.5815
Saline (str tail) - fit	16.2536	91.5591
Saline (str tail) - fit	16.3032	91.5366
Saline (str tail) - fit	16.3527	91.5141
Saline (str tail) - fit	16.4022	91.4916
Saline (str tail) - fit	16.4517	91.469
Saline (str tail) - fit	16.5013	91.4463
Saline (str tail) - fit	16.5508	91.4236
Saline (str tail) - fit	16.6003	91.4008
Saline (str tail) - fit	16.6498	91.378
Saline (str tail) - fit	16.6993	91.3551
Saline (str tail) - fit	16.7489	91.3322
Saline (str tail) - fit	16.7984	91.3092
Saline (str tail) - fit	16.8479	91.2862
Saline (str tail) - fit	16.8974	91.2631
Saline (str tail) - fit	16.947	91.2399
Saline (str tail) - fit	16.9965	91.2167
Saline (str tail) - fit	17.046	91.1934
Saline (str tail) - fit	17.0955	91.1701
Saline (str tail) - fit	17.1451	91.1467
Saline (str tail) - fit	17.1946	91.1233
Saline (str tail) - fit	17.2441	91.0998
Saline (str tail) - fit	17.2936	91.0763
Saline (str tail) - fit	17.3432	91.0527
Saline (str tail) - fit	17.3927	91.029
Saline (str tail) - fit	17.4422	91.0053
Saline (str tail) - fit	17.4917	90.9815
Saline (str tail) - fit	17.5413	90.9577
Saline (str tail) - fit	17.5908	90.9338
Saline (str tail) - fit	17.6403	90.9099
Saline (str tail) - fit	17.6898	90.8859
Saline (str tail) - fit	17.7394	90.8618
Saline (str tail) - fit	17.7889	90.8377
Saline (str tail) - fit	17.8384	90.8136
Saline (str tail) - fit	17.8879	90.7893
Saline (str tail) - fit	17.9375	90.765
Saline (str tail) - fit	17.987	90.7407
Saline (str tail) - fit	18.0365	90.7163
Saline (str tail) - fit	18.086	90.6919
Saline (str tail) - fit	18.1356	90.6673
Saline (str tail) - fit	18.1851	90.6428
Saline (str tail) - fit	18.2346	90.6181
Saline (str tail) - fit	18.2841	90.5935
Saline (str tail) - fit	18.3337	90.5687
Saline (str tail) - fit	18.3832	90.5439
Saline (str tail) - fit	18.4327	90.519
Saline (str tail) - fit	18.4822	90.4941
Saline (str tail) - fit	18.5318	90.4691
Saline (str tail) - fit	18.5813	90.4441
Saline (str tail) - fit	18.6308	90.419
Saline (str tail) - fit	18.6803	90.3938
Saline (str tail) - fit	18.7299	90.3686
Saline (str tail) - fit	18.7794	90.3434
Saline (str tail) - fit	18.8289	90.318
Saline (str tail) - fit	18.8784	90.2926
Saline (str tail) - fit	18.928	90.2672
Saline (str tail) - fit	18.9775	90.2417
Saline (str tail) - fit	19.027	90.2161
Saline (str tail) - fit	19.0765	90.1905
Saline (str tail) - fit	19.1261	90.1648
Saline (str tail) - fit	19.1756	90.139
Saline (str tail) - fit	19.2251	90.1132
Saline (str tail) - fit	19.2746	90.0873
Saline (str tail) - fit	19.3242	90.0614
Saline (str tail) - fit	19.3737	90.0354
Saline (str tail) - fit	19.4232	90.0094
Saline (str tail) - fit	19.4727	89.9833
Saline (str tail) - fit	19.5223	89.9571
Saline (str tail) - fit	19.5718	89.9309
Saline (str tail) - fit	19.6213	89.9046
Saline (str tail) - fit	19.6708	89.8782
Saline (str tail) - fit	19.7204	89.8518
Saline (str tail) - fit	19.7699	89.8253
Saline (str tail) - fit	19.8194	89.7988
Saline (str tail) - fit	19.8689	89.7722
Saline (str tail) - fit	19.9185	89.7455
Saline (str tail) - fit	19.968	89.7188
Saline (str tail) - fit	20.0175	89.692
Saline (str tail) - fit	20.067	89.6652
Saline (str tail) - fit	20.1166	89.6383
Saline (str tail) - fit	20.1661	89.6113
Saline (str tail) - fit	20.2156	89.5842
Saline (str tail) - fit	20.2651	89.5572
Saline (str tail) - fit	20.3147	89.53
Saline (str tail) - fit	20.3642	89.5028
Saline (str tail) - fit	20.4137	89.4755
Saline (str tail) - fit	20.4632	89.4482
Saline (str tail) - fit	20.5128	89.4207
Saline (str tail) - fit	20.5623	89.3933
Saline (str tail) - fit	20.6118	89.3657
Saline (str tail) - fit	20.6613	89.3381
Saline (str tail) - fit	20.7109	89.3105
Saline (str tail) - fit	20.7604	89.2828
Saline (str tail) - fit	20.8099	89.255
Saline (str tail) - fit	20.8594	89.2271
Saline (str tail) - fit	20.909	89.1992
Saline (str tail) - fit	20.9585	89.1713
Saline (str tail) - fit	21.008	89.1432
Saline (str tail) - fit	21.0575	89.1151
Saline (str tail) - fit	21.1071	89.0869
Saline (str tail) - fit	21.1566	89.0587
Saline (str tail) - fit	21.2061	89.0304
Saline (str tail) - fit	21.2556	89.0021
Saline (str tail) - fit	21.3052	88.9736
Saline (str tail) - fit	21.3547	88.9452
Saline (str tail) - fit	21.4042	88.9166
Saline (str tail) - fit	21.4537	88.888
Saline (str tail) - fit	21.5033	88.8593
Saline (str tail) - fit	21.5528	88.8306
Saline (str tail) - fit	21.6023	88.8018
Saline (str tail) - fit	21.6518	88.7729
Saline (str tail) - fit	21.7014	88.7439
Saline (str tail) - fit	21.7509	88.7149
Saline (str tail) - fit	21.8004	88.6859
Saline (str tail) - fit	21.8499	88.6567
Saline (str tail) - fit	21.8994	88.6275
Saline (str tail) - fit	21.949	88.5983
Saline (str tail) - fit	21.9985	88.5689
Saline (str tail) - fit	22.048	88.5395
Saline (str tail) - fit	22.0975	88.5101
Saline (str tail) - fit	22.1471	88.4805
Saline (str tail) - fit	22.1966	88.4509
Saline (str tail) - fit	22.2461	88.4213
Saline (str tail) - fit	22.2956	88.3916
Saline (str tail) - fit	22.3452	88.3618
Saline (str tail) - fit	22.3947	88.3319
Saline (str tail) - fit	22.4442	88.302
Saline (str tail) - fit	22.4937	88.272
Saline (str tail) - fit	22.5433	88.2419
Saline (str tail) - fit	22.5928	88.2118
Saline (str tail) - fit	22.6423	88.1816
Saline (str tail) - fit	22.6918	88.1513
Saline (str tail) - fit	22.7414	88.121
Saline (str tail) - fit	22.7909	88.0906
Saline (str tail) - fit	22.8404	88.0602
Saline (str tail) - fit	22.8899	88.0296
Saline (str tail) - fit	22.9395	87.999
Saline (str tail) - fit	22.989	87.9684
Saline (str tail) - fit	23.0385	87.9376
Saline (str tail) - fit	23.088	87.9068
Saline (str tail) - fit	23.1376	87.876
Saline (str tail) - fit	23.1871	87.845
Saline (str tail) - fit	23.2366	87.814
Saline (str tail) - fit	23.2861	87.783
Saline (str tail) - fit	23.3357	87.7518
Saline (str tail) - fit	23.3852	87.7206
Saline (str tail) - fit	23.4347	87.6893
Saline (str tail) - fit	23.4842	87.658
Saline (str tail) - fit	23.5338	87.6266
Saline (str tail) - fit	23.5833	87.5951
Saline (str tail) - fit	23.6328	87.5635
Saline (str tail) - fit	23.6823	87.5319
Saline (str tail) - fit	23.7319	87.5002
Saline (str tail) - fit	23.7814	87.4685
Saline (str tail) - fit	23.8309	87.4367
Saline (str tail) - fit	23.8804	87.4048
Saline (str tail) - fit	23.93	87.3728
Saline (str tail) - fit	23.9795	87.3408
Saline (str tail) - fit	24.029	87.3087
Saline (str tail) - fit	24.0785	87.2765
Saline (str tail) - fit	24.1281	87.2442
Saline (str tail) - fit	24.1776	87.2119
Saline (str tail) - fit	24.2271	87.1795
Saline (str tail) - fit	24.2766	87.1471
Saline (str tail) - fit	24.3262	87.1146
Saline (str tail) - fit	24.3757	87.082
Saline (str tail) - fit	24.4252	87.0493
Saline (str tail) - fit	24.4747	87.0166
Saline (str tail) - fit	24.5243	86.9838
Saline (str tail) - fit	24.5738	86.9509
Saline (str tail) - fit	24.6233	86.918
Saline (str tail) - fit	24.6728	86.8849
Saline (str tail) - fit	24.7224	86.8519
Saline (str tail) - fit	24.7719	86.8187
Saline (str tail) - fit	24.8214	86.7855
Saline (str tail) - fit	24.8709	86.7522
Saline (str tail) - fit	24.9205	86.7188
Saline (str tail) - fit	24.97	86.6854
Saline (str tail) - fit	25.0195	86.6519
Saline (str tail) - fit	25.069	86.6183
Saline (str tail) - fit	25.1186	86.5846
Saline (str tail) - fit	25.1681	86.5509
Saline (str tail) - fit	25.2176	86.5171
Saline (str tail) - fit	25.2671	86.4832
Saline (str tail) - fit	25.3167	86.4493
Saline (str tail) - fit	25.3662	86.4153
Saline (str tail) - fit	25.4157	86.3812
Saline (str tail) - fit	25.4652	86.347
Saline (str tail) - fit	25.5148	86.3128
Saline (str tail) - fit	25.5643	86.2785
Saline (str tail) - fit	25.6138	86.2441
Saline (str tail) - fit	25.6633	86.2097
Saline (str tail) - fit	25.7129	86.1752
Saline (str tail) - fit	25.7624	86.1406
Saline (str tail) - fit	25.8119	86.1059
Saline (str tail) - fit	25.8614	86.0712
Saline (str tail) - fit	25.911	86.0364
Saline (str tail) - fit	25.9605	86.0015
Saline (str tail) - fit	26.01	85.9665
Saline (str tail) - fit	26.0595	85.9315
Saline (str tail) - fit	26.1091	85.8964
Saline (str tail) - fit	26.1586	85.8612
Saline (str tail) - fit	26.2081	85.826
Saline (str tail) - fit	26.2576	85.7907
Saline (str tail) - fit	26.3072	85.7553
Saline (str tail) - fit	26.3567	85.7198
Saline (str tail) - fit	26.4062	85.6843
Saline (str tail) - fit	26.4557	85.6487
Saline (str tail) - fit	26.5053	85.613
Saline (str tail) - fit	26.5548	85.5772
Saline (str tail) - fit	26.6043	85.5414
Saline (str tail) - fit	26.6538	85.5055
Saline (str tail) - fit	26.7034	85.4695
Saline (str tail) - fit	26.7529	85.4334
Saline (str tail) - fit	26.8024	85.3973
Saline (str tail) - fit	26.8519	85.3611
Saline (str tail) - fit	26.9015	85.3248
Saline (str tail) - fit	26.951	85.2884
Saline (str tail) - fit	27.0005	85.252
Saline (str tail) - fit	27.05	85.2155
Saline (str tail) - fit	27.0995	85.1789
Saline (str tail) - fit	27.1491	85.1423
Saline (str tail) - fit	27.1986	85.1056
Saline (str tail) - fit	27.2481	85.0688
Saline (str tail) - fit	27.2976	85.0319
Saline (str tail) - fit	27.3472	84.9949
Saline (str tail) - fit	27.3967	84.9579
Saline (str tail) - fit	27.4462	84.9208
Saline (str tail) - fit	27.4957	84.8836
Saline (str tail) - fit	27.5453	84.8464
Saline (str tail) - fit	27.5948	84.809
Saline (str tail) - fit	27.6443	84.7716
Saline (str tail) - fit	27.6938	84.7341
Saline (str tail) - fit	27.7434	84.6966
Saline (str tail) - fit	27.7929	84.659
Saline (str tail) - fit	27.8424	84.6213
Saline (str tail) - fit	27.8919	84.5835
Saline (str tail) - fit	27.9415	84.5456
Saline (str tail) - fit	27.991	84.5077
Saline (str tail) - fit	28.0405	84.4697
Saline (str tail) - fit	28.09	84.4316
Saline (str tail) - fit	28.1396	84.3934
Saline (str tail) - fit	28.1891	84.3552
Saline (str tail) - fit	28.2386	84.3169
Saline (str tail) - fit	28.2881	84.2785
Saline (str tail) - fit	28.3377	84.24
Saline (str tail) - fit	28.3872	84.2015
Saline (str tail) - fit	28.4367	84.1628
Saline (str tail) - fit	28.4862	84.1241
Saline (str tail) - fit	28.5358	84.0854
Saline (str tail) - fit	28.5853	84.0465
Saline (str tail) - fit	28.6348	84.0076
Saline (str tail) - fit	28.6843	83.9686
Saline (str tail) - fit	28.7339	83.9295
Saline (str tail) - fit	28.7834	83.8903
Saline (str tail) - fit	28.8329	83.8511
Saline (str tail) - fit	28.8824	83.8118
Saline (str tail) - fit	28.932	83.7724
Saline (str tail) - fit	28.9815	83.7329
Saline (str tail) - fit	29.031	83.6934
Saline (str tail) - fit	29.0805	83.6538
Saline (str tail) - fit	29.1301	83.6141
Saline (str tail) - fit	29.1796	83.5743
Saline (str tail) - fit	29.2291	83.5344
Saline (str tail) - fit	29.2786	83.4945
Saline (str tail) - fit	29.3282	83.4545
Saline (str tail) - fit	29.3777	83.4144
Saline (str tail) - fit	29.4272	83.3742
Saline (str tail) - fit	29.4767	83.334
Saline (str tail) - fit	29.5263	83.2937
Saline (str tail) - fit	29.5758	83.2533
Saline (str tail) - fit	29.6253	83.2128
Saline (str tail) - fit	29.6748	83.1722
Saline (str tail) - fit	29.7244	83.1316
Saline (str tail) - fit	29.7739	83.0909
Saline (str tail) - fit	29.8234	83.0501
Saline (str tail) - fit	29.8729	83.0092
Saline (str tail) - fit	29.9225	82.9683
Saline (str tail) - fit	29.972	82.9273
Saline (str tail) - fit	30.0215	82.8862
Saline (str tail) - fit	30.071	82.845
Saline (str tail) - fit	30.1206	82.8037
Saline (str tail) - fit	30.1701	82.7624
Saline (str tail) - fit	30.2196	82.721
Saline (str tail) - fit	30.2691	82.6795
Saline (str tail) - fit	30.3187	82.6379
Saline (str tail) - fit	30.3682	82.5962
Saline (str tail) - fit	30.4177	82.5545
Saline (str tail) - fit	30.4672	82.5127
Saline (str tail) - fit	30.5168	82.4708
Saline (str tail) - fit	30.5663	82.4288
Saline (str tail) - fit	30.6158	82.3868
Saline (str tail) - fit	30.6653	82.3447
Saline (str tail) - fit	30.7149	82.3025
Saline (str tail) - fit	30.7644	82.2602
Saline (str tail) - fit	30.8139	82.2178
Saline (str tail) - fit	30.8634	82.1754
Saline (str tail) - fit	30.913	82.1328
Saline (str tail) - fit	30.9625	82.0902
Saline (str tail) - fit	31.012	82.0476
Saline (str tail) - fit	31.0615	82.0048
Saline (str tail) - fit	31.1111	81.962
Saline (str tail) - fit	31.1606	81.919
Saline (str tail) - fit	31.2101	81.876
Saline (str tail) - fit	31.2596	81.833
Saline (str tail) - fit	31.3092	81.7898
Saline (str tail) - fit	31.3587	81.7466
Saline (str tail) - fit	31.4082	81.7032
Saline (str tail) - fit	31.4577	81.6598
Saline (str tail) - fit	31.5073	81.6164
Saline (str tail) - fit	31.5568	81.5728
Saline (str tail) - fit	31.6063	81.5292
Saline (str tail) - fit	31.6558	81.4855
Saline (str tail) - fit	31.7054	81.4417
Saline (str tail) - fit	31.7549	81.3978
Saline (str tail) - fit	31.8044	81.3538
Saline (str tail) - fit	31.8539	81.3098
Saline (str tail) - fit	31.9035	81.2657
Saline (str tail) - fit	31.953	81.2215
Saline (str tail) - fit	32.0025	81.1772
Saline (str tail) - fit	32.052	81.1328
Saline (str tail) - fit	32.1016	81.0884
Saline (str tail) - fit	32.1511	81.0439
Saline (str tail) - fit	32.2006	80.9993
Saline (str tail) - fit	32.2501	80.9546
Saline (str tail) - fit	32.2996	80.9098
Saline (str tail) - fit	32.3492	80.865
Saline (str tail) - fit	32.3987	80.8201
Saline (str tail) - fit	32.4482	80.7751
Saline (str tail) - fit	32.4977	80.73
Saline (str tail) - fit	32.5473	80.6848
Saline (str tail) - fit	32.5968	80.6396
Saline (str tail) - fit	32.6463	80.5943
Saline (str tail) - fit	32.6958	80.5489
Saline (str tail) - fit	32.7454	80.5034
Saline (str tail) - fit	32.7949	80.4578
Saline (str tail) - fit	32.8444	80.4122
Saline (str tail) - fit	32.8939	80.3665
Saline (str tail) - fit	32.9435	80.3207
Saline (str tail) - fit	32.993	80.2748
Saline (str tail) - fit	33.0425	80.2288
Saline (str tail) - fit	33.092	80.1828
Saline (str tail) - fit	33.1416	80.1366
Saline (str tail) - fit	33.1911	80.0904
Saline (str tail) - fit	33.2406	80.0441
Saline (str tail) - fit	33.2901	79.9978
Saline (str tail) - fit	33.3397	79.9513
Saline (str tail) - fit	33.3892	79.9048
Saline (str tail) - fit	33.4387	79.8582
Saline (str tail) - fit	33.4882	79.8115
Saline (str tail) - fit	33.5378	79.7647
Saline (str tail) - fit	33.5873	79.7179
Saline (str tail) - fit	33.6368	79.6709
Saline (str tail) - fit	33.6863	79.6239
Saline (str tail) - fit	33.7359	79.5768
Saline (str tail) - fit	33.7854	79.5296
Saline (str tail) - fit	33.8349	79.4824
Saline (str tail) - fit	33.8844	79.435
Saline (str tail) - fit	33.934	79.3876
Saline (str tail) - fit	33.9835	79.3401
Saline (str tail) - fit	34.033	79.2925
Saline (str tail) - fit	34.0825	79.2449
Saline (str tail) - fit	34.1321	79.1971
Saline (str tail) - fit	34.1816	79.1493
Saline (str tail) - fit	34.2311	79.1014
Saline (str tail) - fit	34.2806	79.0534
Saline (str tail) - fit	34.3302	79.0053
Saline (str tail) - fit	34.3797	78.9572
Saline (str tail) - fit	34.4292	78.9089
Saline (str tail) - fit	34.4787	78.8606
Saline (str tail) - fit	34.5283	78.8122
Saline (str tail) - fit	34.5778	78.7638
Saline (str tail) - fit	34.6273	78.7152
Saline (str tail) - fit	34.6768	78.6666
Saline (str tail) - fit	34.7264	78.6179
Saline (str tail) - fit	34.7759	78.5691
Saline (str tail) - fit	34.8254	78.5202
Saline (str tail) - fit	34.8749	78.4712
Saline (str tail) - fit	34.9245	78.4222
Saline (str tail) - fit	34.974	78.3731
Saline (str tail) - fit	35.0235	78.3239
Saline (str tail) - fit	35.073	78.2746
Saline (str tail) - fit	35.1226	78.2252
Saline (str tail) - fit	35.1721	78.1758
Saline (str tail) - fit	35.2216	78.1263
Saline (str tail) - fit	35.2711	78.0767
Saline (str tail) - fit	35.3207	78.027
Saline (str tail) - fit	35.3702	77.9772
Saline (str tail) - fit	35.4197	77.9274
Saline (str tail) - fit	35.4692	77.8774
Saline (str tail) - fit	35.5188	77.8274
Saline (str tail) - fit	35.5683	77.7773
Saline (str tail) - fit	35.6178	77.7272
Saline (str tail) - fit	35.6673	77.6769
Saline (str tail) - fit	35.7169	77.6266
Saline (str tail) - fit	35.7664	77.5762
Saline (str tail) - fit	35.8159	77.5257
Saline (str tail) - fit	35.8654	77.4751
Saline (str tail) - fit	35.915	77.4244
Saline (str tail) - fit	35.9645	77.3737
Saline (str tail) - fit	36.014	77.3229
Saline (str tail) - fit	36.0635	77.272
Saline (str tail) - fit	36.1131	77.221
Saline (str tail) - fit	36.1626	77.1699
Saline (str tail) - fit	36.2121	77.1188
Saline (str tail) - fit	36.2616	77.0676
Saline (str tail) - fit	36.3112	77.0163
Saline (str tail) - fit	36.3607	76.9649
Saline (str tail) - fit	36.4102	76.9134
Saline (str tail) - fit	36.4597	76.8619
Saline (str tail) - fit	36.5093	76.8103
Saline (str tail) - fit	36.5588	76.7586
Saline (str tail) - fit	36.6083	76.7068
Saline (str tail) - fit	36.6578	76.6549
Saline (str tail) - fit	36.7074	76.603
Saline (str tail) - fit	36.7569	76.551
Saline (str tail) - fit	36.8064	76.4989
Saline (str tail) - fit	36.8559	76.4467
Saline (str tail) - fit	36.9055	76.3944
Saline (str tail) - fit	36.955	76.3421
Saline (str tail) - fit	37.0045	76.2896
Saline (str tail) - fit	37.054	76.2371
Saline (str tail) - fit	37.1036	76.1846
Saline (str tail) - fit	37.1531	76.1319
Saline (str tail) - fit	37.2026	76.0791
Saline (str tail) - fit	37.2521	76.0263
Saline (str tail) - fit	37.3017	75.9734
Saline (str tail) - fit	37.3512	75.9204
Saline (str tail) - fit	37.4007	75.8674
Saline (str tail) - fit	37.4502	75.8142
Saline (str tail) - fit	37.4997	75.761
Saline (str tail) - fit	37.5493	75.7077
Saline (str tail) - fit	37.5988	75.6543
Saline (str tail) - fit	37.6483	75.6009
Saline (str tail) - fit	37.6978	75.5473
Saline (str tail) - fit	37.7474	75.4937
Saline (str tail) - fit	37.7969	75.44
Saline (str tail) - fit	37.8464	75.3862
Saline (str tail) - fit	37.8959	75.3324
Saline (str tail) - fit	37.9455	75.2784
Saline (str tail) - fit	37.995	75.2244
Saline (str tail) - fit	38.0445	75.1703
Saline (str tail) - fit	38.094	75.1161
Saline (str tail) - fit	38.1436	75.0619
Saline (str tail) - fit	38.1931	75.0076
Saline (str tail) - fit	38.2426	74.9531
Saline (str tail) - fit	38.2921	74.8987
Saline (str tail) - fit	38.3417	74.8441
Saline (str tail) - fit	38.3912	74.7894
Saline (str tail) - fit	38.4407	74.7347
Saline (str tail) - fit	38.4902	74.6799
Saline (str tail) - fit	38.5398	74.625
Saline (str tail) - fit	38.5893	74.5701
Saline (str tail) - fit	38.6388	74.515
Saline (str tail) - fit	38.6883	74.4599
Saline (str tail) - fit	38.7379	74.4047
Saline (str tail) - fit	38.7874	74.3494
Saline (str tail) - fit	38.8369	74.2941
Saline (str tail) - fit	38.8864	74.2387
Saline (str tail) - fit	38.936	74.1831
Saline (str tail) - fit	38.9855	74.1276
Saline (str tail) - fit	39.035	74.0719
Saline (str tail) - fit	39.0845	74.0162
Saline (str tail) - fit	39.1341	73.9603
Saline (str tail) - fit	39.1836	73.9044
Saline (str tail) - fit	39.2331	73.8485
Saline (str tail) - fit	39.2826	73.7924
Saline (str tail) - fit	39.3322	73.7363
Saline (str tail) - fit	39.3817	73.6801
Saline (str tail) - fit	39.4312	73.6238
Saline (str tail) - fit	39.4807	73.5674
Saline (str tail) - fit	39.5303	73.511
Saline (str tail) - fit	39.5798	73.4545
Saline (str tail) - fit	39.6293	73.3979
Saline (str tail) - fit	39.6788	73.3412
Saline (str tail) - fit	39.7284	73.2845
Saline (str tail) - fit	39.7779	73.2276
Saline (str tail) - fit	39.8274	73.1707
Saline (str tail) - fit	39.8769	73.1138
Saline (str tail) - fit	39.9265	73.0567
Saline (str tail) - fit	39.976	72.9996
Saline (str tail) - fit	40.0255	72.9424
Saline (str tail) - fit	40.075	72.8851
Saline (str tail) - fit	40.1246	72.8277
Saline (str tail) - fit	40.1741	72.7703
Saline (str tail) - fit	40.2236	72.7128
Saline (str tail) - fit	40.2731	72.6552
Saline (str tail) - fit	40.3227	72.5975
Saline (str tail) - fit	40.3722	72.5398
Saline (str tail) - fit	40.4217	72.482
Saline (str tail) - fit	40.4712	72.4241
Saline (str tail) - fit	40.5208	72.3661
Saline (str tail) - fit	40.5703	72.3081
Saline (str tail) - fit	40.6198	72.25
Saline (str tail) - fit	40.6693	72.1918
Saline (str tail) - fit	40.7189	72.1335
Saline (str tail) - fit	40.7684	72.0752
Saline (str tail) - fit	40.8179	72.0168
Saline (str tail) - fit	40.8674	71.9583
Saline (str tail) - fit	40.917	71.8997
Saline (str tail) - fit	40.9665	71.8411
Saline (str tail) - fit	41.016	71.7824
Saline (str tail) - fit	41.0655	71.7236
Saline (str tail) - fit	41.1151	71.6647
Saline (str tail) - fit	41.1646	71.6058
Saline (str tail) - fit	41.2141	71.5468
Saline (str tail) - fit	41.2636	71.4877
Saline (str tail) - fit	41.3132	71.4286
Saline (str tail) - fit	41.3627	71.3693
Saline (str tail) - fit	41.4122	71.31
Saline (str tail) - fit	41.4617	71.2507
Saline (str tail) - fit	41.5113	71.1912
Saline (str tail) - fit	41.5608	71.1317
Saline (str tail) - fit	41.6103	71.0721
Saline (str tail) - fit	41.6598	71.0124
Saline (str tail) - fit	41.7094	70.9527
Saline (str tail) - fit	41.7589	70.8929
Saline (str tail) - fit	41.8084	70.833
Saline (str tail) - fit	41.8579	70.773
Saline (str tail) - fit	41.9075	70.713
Saline (str tail) - fit	41.957	70.6529
Saline (str tail) - fit	42.0065	70.5927
Saline (str tail) - fit	42.056	70.5325
Saline (str tail) - fit	42.1056	70.4722
Saline (str tail) - fit	42.1551	70.4118
Saline (str tail) - fit	42.2046	70.3513
Saline (str tail) - fit	42.2541	70.2908
Saline (str tail) - fit	42.3037	70.2302
Saline (str tail) - fit	42.3532	70.1695
Saline (str tail) - fit	42.4027	70.1087
Saline (str tail) - fit	42.4522	70.0479
Saline (str tail) - fit	42.5018	69.987
Saline (str tail) - fit	42.5513	69.9261
Saline (str tail) - fit	42.6008	69.8651
Saline (str tail) - fit	42.6503	69.804
Saline (str tail) - fit	42.6998	69.7428
Saline (str tail) - fit	42.7494	69.6815
Saline (str tail) - fit	42.7989	69.6202
Saline (str tail) - fit	42.8484	69.5589
Saline (str tail) - fit	42.8979	69.4974
Saline (str tail) - fit	42.9475	69.4359
Saline (str tail) - fit	42.997	69.3743
Saline (str tail) - fit	43.0465	69.3126
Saline (str tail) - fit	43.096	69.2509
Saline (str tail) - fit	43.1456	69.1891
Saline (str tail) - fit	43.1951	69.1273
Saline (str tail) - fit	43.2446	69.0653
Saline (str tail) - fit	43.2941	69.0033
Saline (str tail) - fit	43.3437	68.9412
Saline (str tail) - fit	43.3932	68.8791
Saline (str tail) - fit	43.4427	68.8169
Saline (str tail) - fit	43.4922	68.7546
Saline (str tail) - fit	43.5418	68.6923
Saline (str tail) - fit	43.5913	68.6299
Saline (str tail) - fit	43.6408	68.5674
Saline (str tail) - fit	43.6903	68.5049
Saline (str tail) - fit	43.7399	68.4422
Saline (str tail) - fit	43.7894	68.3796
Saline (str tail) - fit	43.8389	68.3168
Saline (str tail) - fit	43.8884	68.254
Saline (str tail) - fit	43.938	68.1911
Saline (str tail) - fit	43.9875	68.1282
Saline (str tail) - fit	44.037	68.0652
Saline (str tail) - fit	44.0865	68.0021
Saline (str tail) - fit	44.1361	67.939
Saline (str tail) - fit	44.1856	67.8757
Saline (str tail) - fit	44.2351	67.8125
Saline (str tail) - fit	44.2846	67.7491
Saline (str tail) - fit	44.3342	67.6857
Saline (str tail) - fit	44.3837	67.6223
Saline (str tail) - fit	44.4332	67.5587
Saline (str tail) - fit	44.4827	67.4951
Saline (str tail) - fit	44.5323	67.4315
Saline (str tail) - fit	44.5818	67.3677
Saline (str tail) - fit	44.6313	67.3039
Saline (str tail) - fit	44.6808	67.2401
Saline (str tail) - fit	44.7304	67.1761
Saline (str tail) - fit	44.7799	67.1122
Saline (str tail) - fit	44.8294	67.0481
Saline (str tail) - fit	44.8789	66.984
Saline (str tail) - fit	44.9285	66.9198
Saline (str tail) - fit	44.978	66.8556
Saline (str tail) - fit	45.0275	66.7913
Saline (str tail) - fit	45.077	66.7269
Saline (str tail) - fit	45.1266	66.6625
Saline (str tail) - fit	45.1761	66.598
Saline (str tail) - fit	45.2256	66.5335
Saline (str tail) - fit	45.2751	66.4688
Saline (str tail) - fit	45.3247	66.4042
Saline (str tail) - fit	45.3742	66.3394
Saline (str tail) - fit	45.4237	66.2746
Saline (str tail) - fit	45.4732	66.2098
Saline (str tail) - fit	45.5228	66.1449
Saline (str tail) - fit	45.5723	66.0799
Saline (str tail) - fit	45.6218	66.0148
Saline (str tail) - fit	45.6713	65.9497
Saline (str tail) - fit	45.7209	65.8846
Saline (str tail) - fit	45.7704	65.8194
Saline (str tail) - fit	45.8199	65.7541
Saline (str tail) - fit	45.8694	65.6887
Saline (str tail) - fit	45.919	65.6233
Saline (str tail) - fit	45.9685	65.5579
Saline (str tail) - fit	46.018	65.4924
Saline (str tail) - fit	46.0675	65.4268
Saline (str tail) - fit	46.1171	65.3611
Saline (str tail) - fit	46.1666	65.2954
Saline (str tail) - fit	46.2161	65.2297
Saline (str tail) - fit	46.2656	65.1639
Saline (str tail) - fit	46.3152	65.098
Saline (str tail) - fit	46.3647	65.0321
Saline (str tail) - fit	46.4142	64.9661
Saline (str tail) - fit	46.4637	64.9001
Saline (str tail) - fit	46.5133	64.834
Saline (str tail) - fit	46.5628	64.7678
Saline (str tail) - fit	46.6123	64.7016
Saline (str tail) - fit	46.6618	64.6353
Saline (str tail) - fit	46.7114	64.569
Saline (str tail) - fit	46.7609	64.5026
Saline (str tail) - fit	46.8104	64.4362
Saline (str tail) - fit	46.8599	64.3697
Saline (str tail) - fit	46.9095	64.3031
Saline (str tail) - fit	46.959	64.2365
Saline (str tail) - fit	47.0085	64.1699
Saline (str tail) - fit	47.058	64.1032
Saline (str tail) - fit	47.1076	64.0364
Saline (str tail) - fit	47.1571	63.9696
Saline (str tail) - fit	47.2066	63.9027
Saline (str tail) - fit	47.2561	63.8358
Saline (str tail) - fit	47.3057	63.7688
Saline (str tail) - fit	47.3552	63.7017
Saline (str tail) - fit	47.4047	63.6346
Saline (str tail) - fit	47.4542	63.5675
Saline (str tail) - fit	47.5038	63.5003
Saline (str tail) - fit	47.5533	63.433
Saline (str tail) - fit	47.6028	63.3657
Saline (str tail) - fit	47.6523	63.2984
Saline (str tail) - fit	47.7019	63.231
Saline (str tail) - fit	47.7514	63.1635
Saline (str tail) - fit	47.8009	63.096
Saline (str tail) - fit	47.8504	63.0285
Saline (str tail) - fit	47.8999	62.9608
Saline (str tail) - fit	47.9495	62.8932
Saline (str tail) - fit	47.999	62.8255
Saline (str tail) - fit	48.0485	62.7577
Saline (str tail) - fit	48.098	62.6899
Saline (str tail) - fit	48.1476	62.622
Saline (str tail) - fit	48.1971	62.5541
Saline (str tail) - fit	48.2466	62.4861
Saline (str tail) - fit	48.2961	62.4181
Saline (str tail) - fit	48.3457	62.3501
Saline (str tail) - fit	48.3952	62.282
Saline (str tail) - fit	48.4447	62.2138
Saline (str tail) - fit	48.4942	62.1456
Saline (str tail) - fit	48.5438	62.0773
Saline (str tail) - fit	48.5933	62.009
Saline (str tail) - fit	48.6428	61.9407
Saline (str tail) - fit	48.6923	61.8723
Saline (str tail) - fit	48.7419	61.8038
Saline (str tail) - fit	48.7914	61.7353
Saline (str tail) - fit	48.8409	61.6668
Saline (str tail) - fit	48.8904	61.5982
Saline (str tail) - fit	48.94	61.5296
Saline (str tail) - fit	48.9895	61.4609
Saline (str tail) - fit	49.039	61.3922
Saline (str tail) - fit	49.0885	61.3234
Saline (str tail) - fit	49.1381	61.2546
Saline (str tail) - fit	49.1876	61.1858
Saline (str tail) - fit	49.2371	61.1168
Saline (str tail) - fit	49.2866	61.0479
Saline (str tail) - fit	49.3362	60.9789
Saline (str tail) - fit	49.3857	60.9099
Saline (str tail) - fit	49.4352	60.8408
Saline (str tail) - fit	49.4847	60.7717
Saline (str tail) - fit	49.5343	60.7025
Saline (str tail) - fit	49.5838	60.6333
Saline (str tail) - fit	49.6333	60.564
Saline (str tail) - fit	49.6828	60.4947
Saline (str tail) - fit	49.7324	60.4254
Saline (str tail) - fit	49.7819	60.356
Saline (str tail) - fit	49.8314	60.2866
Saline (str tail) - fit	49.8809	60.2172
Saline (str tail) - fit	49.9305	60.1477
Saline (str tail) - fit	49.98	60.0781
Saline (str tail) - fit	50.0295	60.0085
Saline (str tail) - fit	50.079	59.9389
Saline (str tail) - fit	50.1286	59.8692
Saline (str tail) - fit	50.1781	59.7995
Saline (str tail) - fit	50.2276	59.7298
Saline (str tail) - fit	50.2771	59.66
Saline (str tail) - fit	50.3267	59.5902
Saline (str tail) - fit	50.3762	59.5203
Saline (str tail) - fit	50.4257	59.4504
Saline (str tail) - fit	50.4752	59.3805
Saline (str tail) - fit	50.5248	59.3105
Saline (str tail) - fit	50.5743	59.2405
Saline (str tail) - fit	50.6238	59.1704
Saline (str tail) - fit	50.6733	59.1003
Saline (str tail) - fit	50.7229	59.0302
Saline (str tail) - fit	50.7724	58.9601
Saline (str tail) - fit	50.8219	58.8899
Saline (str tail) - fit	50.8714	58.8196
Saline (str tail) - fit	50.921	58.7493
Saline (str tail) - fit	50.9705	58.679
Saline (str tail) - fit	51.02	58.6087
Saline (str tail) - fit	51.0695	58.5383
Saline (str tail) - fit	51.1191	58.4679
Saline (str tail) - fit	51.1686	58.3975
Saline (str tail) - fit	51.2181	58.327
Saline (str tail) - fit	51.2676	58.2565
Saline (str tail) - fit	51.3172	58.1859
Saline (str tail) - fit	51.3667	58.1153
Saline (str tail) - fit	51.4162	58.0447
Saline (str tail) - fit	51.4657	57.9741
Saline (str tail) - fit	51.5153	57.9034
Saline (str tail) - fit	51.5648	57.8327
Saline (str tail) - fit	51.6143	57.7619
Saline (str tail) - fit	51.6638	57.6911
Saline (str tail) - fit	51.7134	57.6203
Saline (str tail) - fit	51.7629	57.5495
Saline (str tail) - fit	51.8124	57.4786
Saline (str tail) - fit	51.8619	57.4077
Saline (str tail) - fit	51.9115	57.3368
Saline (str tail) - fit	51.961	57.2658
Saline (str tail) - fit	52.0105	57.1948
Saline (str tail) - fit	52.06	57.1238
Saline (str tail) - fit	52.1096	57.0527
Saline (str tail) - fit	52.1591	56.9817
Saline (str tail) - fit	52.2086	56.9106
Saline (str tail) - fit	52.2581	56.8394
Saline (str tail) - fit	52.3077	56.7682
Saline (str tail) - fit	52.3572	56.6971
Saline (str tail) - fit	52.4067	56.6258
Saline (str tail) - fit	52.4562	56.5546
Saline (str tail) - fit	52.5058	56.4833
Saline (str tail) - fit	52.5553	56.412
Saline (str tail) - fit	52.6048	56.3407
Saline (str tail) - fit	52.6543	56.2693
Saline (str tail) - fit	52.7039	56.1979
Saline (str tail) - fit	52.7534	56.1265
Saline (str tail) - fit	52.8029	56.0551
Saline (str tail) - fit	52.8524	55.9836
Saline (str tail) - fit	52.902	55.9121
Saline (str tail) - fit	52.9515	55.8406
Saline (str tail) - fit	53.001	55.7691
Saline (str tail) - fit	53.0505	55.6975
Saline (str tail) - fit	53.1001	55.626
Saline (str tail) - fit	53.1496	55.5544
Saline (str tail) - fit	53.1991	55.4827
Saline (str tail) - fit	53.2486	55.4111
Saline (str tail) - fit	53.2981	55.3394
Saline (str tail) - fit	53.3477	55.2677
Saline (str tail) - fit	53.3972	55.196
Saline (str tail) - fit	53.4467	55.1243
Saline (str tail) - fit	53.4962	55.0525
Saline (str tail) - fit	53.5458	54.9807
Saline (str tail) - fit	53.5953	54.9089
Saline (str tail) - fit	53.6448	54.8371
Saline (str tail) - fit	53.6943	54.7653
Saline (str tail) - fit	53.7439	54.6934
Saline (str tail) - fit	53.7934	54.6215
Saline (str tail) - fit	53.8429	54.5496
Saline (str tail) - fit	53.8924	54.4777
Saline (str tail) - fit	53.942	54.4058
Saline (str tail) - fit	53.9915	54.3338
Saline (str tail) - fit	54.041	54.2618
Saline (str tail) - fit	54.0905	54.1898
Saline (str tail) - fit	54.1401	54.1178
Saline (str tail) - fit	54.1896	54.0458
Saline (str tail) - fit	54.2391	53.9738
Saline (str tail) - fit	54.2886	53.9017
Saline (str tail) - fit	54.3382	53.8296
Saline (str tail) - fit	54.3877	53.7575
Saline (str tail) - fit	54.4372	53.6854
Saline (str tail) - fit	54.4867	53.6133
Saline (str tail) - fit	54.5363	53.5412
Saline (str tail) - fit	54.5858	53.469
Saline (str tail) - fit	54.6353	53.3968
Saline (str tail) - fit	54.6848	53.3247
Saline (str tail) - fit	54.7344	53.2525
Saline (str tail) - fit	54.7839	53.1802
Saline (str tail) - fit	54.8334	53.108
Saline (str tail) - fit	54.8829	53.0358
Saline (str tail) - fit	54.9325	52.9635
Saline (str tail) - fit	54.982	52.8913
Saline (str tail) - fit	55.0315	52.819
Saline (str tail) - fit	55.081	52.7467
Saline (str tail) - fit	55.1306	52.6744
Saline (str tail) - fit	55.1801	52.6021
Saline (str tail) - fit	55.2296	52.5298
Saline (str tail) - fit	55.2791	52.4575
Saline (str tail) - fit	55.3287	52.3851
Saline (str tail) - fit	55.3782	52.3128
Saline (str tail) - fit	55.4277	52.2404
Saline (str tail) - fit	55.4772	52.168
Saline (str tail) - fit	55.5268	52.0957
Saline (str tail) - fit	55.5763	52.0233
Saline (str tail) - fit	55.6258	51.9509
Saline (str tail) - fit	55.6753	51.8785
Saline (str tail) - fit	55.7249	51.8061
Saline (str tail) - fit	55.7744	51.7337
Saline (str tail) - fit	55.8239	51.6612
Saline (str tail) - fit	55.8734	51.5888
Saline (str tail) - fit	55.923	51.5164
Saline (str tail) - fit	55.9725	51.4439
Saline (str tail) - fit	56.022	51.3715
Saline (str tail) - fit	56.0715	51.299
Saline (str tail) - fit	56.1211	51.2265
Saline (str tail) - fit	56.1706	51.1541
Saline (str tail) - fit	56.2201	51.0816
Saline (str tail) - fit	56.2696	51.0091
Saline (str tail) - fit	56.3192	50.9366
Saline (str tail) - fit	56.3687	50.8641
Saline (str tail) - fit	56.4182	50.7917
Saline (str tail) - fit	56.4677	50.7192
Saline (str tail) - fit	56.5173	50.6467
Saline (str tail) - fit	56.5668	50.5742
Saline (str tail) - fit	56.6163	50.5017
Saline (str tail) - fit	56.6658	50.4292
Saline (str tail) - fit	56.7154	50.3567
Saline (str tail) - fit	56.7649	50.2841
Saline (str tail) - fit	56.8144	50.2116
Saline (str tail) - fit	56.8639	50.1391
Saline (str tail) - fit	56.9135	50.0666
Saline (str tail) - fit	56.963	49.9941
Saline (str tail) - fit	57.0125	49.9216
Saline (str tail) - fit	57.062	49.8491
Saline (str tail) - fit	57.1116	49.7766
Saline (str tail) - fit	57.1611	49.7041
Saline (str tail) - fit	57.2106	49.6316
Saline (str tail) - fit	57.2601	49.5591
Saline (str tail) - fit	57.3097	49.4866
Saline (str tail) - fit	57.3592	49.4141
Saline (str tail) - fit	57.4087	49.3416
Saline (str tail) - fit	57.4582	49.2691
Saline (str tail) - fit	57.5078	49.1966
Saline (str tail) - fit	57.5573	49.1241
Saline (str tail) - fit	57.6068	49.0516
Saline (str tail) - fit	57.6563	48.9791
Saline (str tail) - fit	57.7059	48.9066
Saline (str tail) - fit	57.7554	48.8342
Saline (str tail) - fit	57.8049	48.7617
Saline (str tail) - fit	57.8544	48.6892
Saline (str tail) - fit	57.904	48.6168
Saline (str tail) - fit	57.9535	48.5443
Saline (str tail) - fit	58.003	48.4719
Saline (str tail) - fit	58.0525	48.3994
Saline (str tail) - fit	58.1021	48.327
Saline (str tail) - fit	58.1516	48.2546
Saline (str tail) - fit	58.2011	48.1822
Saline (str tail) - fit	58.2506	48.1098
Saline (str tail) - fit	58.3002	48.0373
Saline (str tail) - fit	58.3497	47.965
Saline (str tail) - fit	58.3992	47.8926
Saline (str tail) - fit	58.4487	47.8202
Saline (str tail) - fit	58.4982	47.7478
Saline (str tail) - fit	58.5478	47.6755
Saline (str tail) - fit	58.5973	47.6031
Saline (str tail) - fit	58.6468	47.5308
Saline (str tail) - fit	58.6963	47.4585
Saline (str tail) - fit	58.7459	47.3861
Saline (str tail) - fit	58.7954	47.3138
Saline (str tail) - fit	58.8449	47.2415
Saline (str tail) - fit	58.8944	47.1693
Saline (str tail) - fit	58.944	47.097
Saline (str tail) - fit	58.9935	47.0247
Saline (str tail) - fit	59.043	46.9525
Saline (str tail) - fit	59.0925	46.8802
Saline (str tail) - fit	59.1421	46.808
Saline (str tail) - fit	59.1916	46.7358
Saline (str tail) - fit	59.2411	46.6636
Saline (str tail) - fit	59.2906	46.5914
Saline (str tail) - fit	59.3402	46.5193
Saline (str tail) - fit	59.3897	46.4471
Saline (str tail) - fit	59.4392	46.375
Saline (str tail) - fit	59.4887	46.3029
Saline (str tail) - fit	59.5383	46.2308
Saline (str tail) - fit	59.5878	46.1587
Saline (str tail) - fit	59.6373	46.0866
Saline (str tail) - fit	59.6868	46.0145
Saline (str tail) - fit	59.7364	45.9425
Saline (str tail) - fit	59.7859	45.8705
Saline (str tail) - fit	59.8354	45.7985
Saline (str tail) - fit	59.8849	45.7265
Saline (str tail) - fit	59.9345	45.6545
Saline (str tail) - fit	59.984	45.5825
Saline (str tail) - fit	60.0335	45.5106
Saline (str tail) - fit	60.083	45.4387
Saline (str tail) - fit	60.1326	45.3668
Saline (str tail) - fit	60.1821	45.2949
Saline (str tail) - fit	60.2316	45.2231
Saline (str tail) - fit	60.2811	45.1512
Saline (str tail) - fit	60.3307	45.0794
Saline (str tail) - fit	60.3802	45.0076
Saline (str tail) - fit	60.4297	44.9358
Saline (str tail) - fit	60.4792	44.8641
Saline (str tail) - fit	60.5288	44.7923
Saline (str tail) - fit	60.5783	44.7206
Saline (str tail) - fit	60.6278	44.6489
Saline (str tail) - fit	60.6773	44.5773
Saline (str tail) - fit	60.7269	44.5056
Saline (str tail) - fit	60.7764	44.434
Saline (str tail) - fit	60.8259	44.3624
Saline (str tail) - fit	60.8754	44.2908
Saline (str tail) - fit	60.925	44.2193
Saline (str tail) - fit	60.9745	44.1477
Saline (str tail) - fit	61.024	44.0762
Saline (str tail) - fit	61.0735	44.0048
Saline (str tail) - fit	61.1231	43.9333
Saline (str tail) - fit	61.1726	43.8619
Saline (str tail) - fit	61.2221	43.7905
Saline (str tail) - fit	61.2716	43.7191
Saline (str tail) - fit	61.3212	43.6477
Saline (str tail) - fit	61.3707	43.5764
Saline (str tail) - fit	61.4202	43.5051
Saline (str tail) - fit	61.4697	43.4338
Saline (str tail) - fit	61.5193	43.3626
Saline (str tail) - fit	61.5688	43.2914
Saline (str tail) - fit	61.6183	43.2202
Saline (str tail) - fit	61.6678	43.149
Saline (str tail) - fit	61.7174	43.0779
Saline (str tail) - fit	61.7669	43.0068
Saline (str tail) - fit	61.8164	42.9357
Saline (str tail) - fit	61.8659	42.8647
Saline (str tail) - fit	61.9155	42.7936
Saline (str tail) - fit	61.965	42.7227
Saline (str tail) - fit	62.0145	42.6517
Saline (str tail) - fit	62.064	42.5808
Saline (str tail) - fit	62.1136	42.5099
Saline (str tail) - fit	62.1631	42.439
Saline (str tail) - fit	62.2126	42.3682
Saline (str tail) - fit	62.2621	42.2974
Saline (str tail) - fit	62.3117	42.2266
Saline (str tail) - fit	62.3612	42.1558
Saline (str tail) - fit	62.4107	42.0851
Saline (str tail) - fit	62.4602	42.0145
Saline (str tail) - fit	62.5098	41.9438
Saline (str tail) - fit	62.5593	41.8732
Saline (str tail) - fit	62.6088	41.8026
Saline (str tail) - fit	62.6583	41.7321
Saline (str tail) - fit	62.7079	41.6616
Saline (str tail) - fit	62.7574	41.5911
Saline (str tail) - fit	62.8069	41.5207
Saline (str tail) - fit	62.8564	41.4502
Saline (str tail) - fit	62.906	41.3799
Saline (str tail) - fit	62.9555	41.3095
Saline (str tail) - fit	63.005	41.2392
Saline (str tail) - fit	63.0545	41.169
Saline (str tail) - fit	63.1041	41.0987
Saline (str tail) - fit	63.1536	41.0285
Saline (str tail) - fit	63.2031	40.9584
Saline (str tail) - fit	63.2526	40.8883
Saline (str tail) - fit	63.3022	40.8182
Saline (str tail) - fit	63.3517	40.7481
Saline (str tail) - fit	63.4012	40.6781
Saline (str tail) - fit	63.4507	40.6082
Saline (str tail) - fit	63.5003	40.5382
Saline (str tail) - fit	63.5498	40.4683
Saline (str tail) - fit	63.5993	40.3985
Saline (str tail) - fit	63.6488	40.3287
Saline (str tail) - fit	63.6983	40.2589
Saline (str tail) - fit	63.7479	40.1891
Saline (str tail) - fit	63.7974	40.1194
Saline (str tail) - fit	63.8469	40.0498
Saline (str tail) - fit	63.8964	39.9802
Saline (str tail) - fit	63.946	39.9106
Saline (str tail) - fit	63.9955	39.8411
Saline (str tail) - fit	64.045	39.7716
Saline (str tail) - fit	64.0945	39.7021
Saline (str tail) - fit	64.1441	39.6327
Saline (str tail) - fit	64.1936	39.5633
Saline (str tail) - fit	64.2431	39.494
Saline (str tail) - fit	64.2926	39.4247
Saline (str tail) - fit	64.3422	39.3555
Saline (str tail) - fit	64.3917	39.2863
Saline (str tail) - fit	64.4412	39.2171
Saline (str tail) - fit	64.4907	39.148
Saline (str tail) - fit	64.5403	39.0789
Saline (str tail) - fit	64.5898	39.0099
Saline (str tail) - fit	64.6393	38.9409
Saline (str tail) - fit	64.6888	38.872
Saline (str tail) - fit	64.7384	38.8031
Saline (str tail) - fit	64.7879	38.7342
Saline (str tail) - fit	64.8374	38.6654
Saline (str tail) - fit	64.8869	38.5966
Saline (str tail) - fit	64.9365	38.5279
Saline (str tail) - fit	64.986	38.4593
Saline (str tail) - fit	65.0355	38.3906
Saline (str tail) - fit	65.085	38.3221
Saline (str tail) - fit	65.1346	38.2535
Saline (str tail) - fit	65.1841	38.185
Saline (str tail) - fit	65.2336	38.1166
Saline (str tail) - fit	65.2831	38.0482
Saline (str tail) - fit	65.3327	37.9799
Saline (str tail) - fit	65.3822	37.9116
Saline (str tail) - fit	65.4317	37.8433
Saline (str tail) - fit	65.4812	37.7751
Saline (str tail) - fit	65.5308	37.707
Saline (str tail) - fit	65.5803	37.6389
Saline (str tail) - fit	65.6298	37.5708
Saline (str tail) - fit	65.6793	37.5028
Saline (str tail) - fit	65.7289	37.4349
Saline (str tail) - fit	65.7784	37.3669
Saline (str tail) - fit	65.8279	37.2991
Saline (str tail) - fit	65.8774	37.2313
Saline (str tail) - fit	65.927	37.1635
Saline (str tail) - fit	65.9765	37.0958
Saline (str tail) - fit	66.026	37.0282
Saline (str tail) - fit	66.0755	36.9606
Saline (str tail) - fit	66.1251	36.893
Saline (str tail) - fit	66.1746	36.8255
Saline (str tail) - fit	66.2241	36.7581
Saline (str tail) - fit	66.2736	36.6907
Saline (str tail) - fit	66.3232	36.6233
Saline (str tail) - fit	66.3727	36.556
Saline (str tail) - fit	66.4222	36.4888
Saline (str tail) - fit	66.4717	36.4216
Saline (str tail) - fit	66.5213	36.3545
Saline (str tail) - fit	66.5708	36.2874
Saline (str tail) - fit	66.6203	36.2203
Saline (str tail) - fit	66.6698	36.1534
Saline (str tail) - fit	66.7194	36.0864
Saline (str tail) - fit	66.7689	36.0196
Saline (str tail) - fit	66.8184	35.9528
Saline (str tail) - fit	66.8679	35.886
Saline (str tail) - fit	66.9175	35.8193
Saline (str tail) - fit	66.967	35.7526
Saline (str tail) - fit	67.0165	35.6861
Saline (str tail) - fit	67.066	35.6195
Saline (str tail) - fit	67.1156	35.553
Saline (str tail) - fit	67.1651	35.4866
Saline (str tail) - fit	67.2146	35.4202
Saline (str tail) - fit	67.2641	35.3539
Saline (str tail) - fit	67.3137	35.2877
Saline (str tail) - fit	67.3632	35.2214
Saline (str tail) - fit	67.4127	35.1553
Saline (str tail) - fit	67.4622	35.0892
Saline (str tail) - fit	67.5118	35.0232
Saline (str tail) - fit	67.5613	34.9572
Saline (str tail) - fit	67.6108	34.8913
Saline (str tail) - fit	67.6603	34.8254
Saline (str tail) - fit	67.7099	34.7596
Saline (str tail) - fit	67.7594	34.6939
Saline (str tail) - fit	67.8089	34.6282
Saline (str tail) - fit	67.8584	34.5626
Saline (str tail) - fit	67.908	34.497
Saline (str tail) - fit	67.9575	34.4315
Saline (str tail) - fit	68.007	34.366
Saline (str tail) - fit	68.0565	34.3006
Saline (str tail) - fit	68.1061	34.2353
Saline (str tail) - fit	68.1556	34.17
Saline (str tail) - fit	68.2051	34.1048
Saline (str tail) - fit	68.2546	34.0397
Saline (str tail) - fit	68.3042	33.9746
Saline (str tail) - fit	68.3537	33.9096
Saline (str tail) - fit	68.4032	33.8446
Saline (str tail) - fit	68.4527	33.7797
Saline (str tail) - fit	68.5023	33.7148
Saline (str tail) - fit	68.5518	33.65
Saline (str tail) - fit	68.6013	33.5853
Saline (str tail) - fit	68.6508	33.5207
Saline (str tail) - fit	68.7004	33.456
Saline (str tail) - fit	68.7499	33.3915
Saline (str tail) - fit	68.7994	33.327
Saline (str tail) - fit	68.8489	33.2626
Saline (str tail) - fit	68.8984	33.1983
Saline (str tail) - fit	68.948	33.134
Saline (str tail) - fit	68.9975	33.0697
Saline (str tail) - fit	69.047	33.0056
Saline (str tail) - fit	69.0965	32.9415
Saline (str tail) - fit	69.1461	32.8774
Saline (str tail) - fit	69.1956	32.8135
Saline (str tail) - fit	69.2451	32.7496
Saline (str tail) - fit	69.2946	32.6857
Saline (str tail) - fit	69.3442	32.6219
Saline (str tail) - fit	69.3937	32.5582
Saline (str tail) - fit	69.4432	32.4945
Saline (str tail) - fit	69.4927	32.431
Saline (str tail) - fit	69.5423	32.3674
Saline (str tail) - fit	69.5918	32.304
Saline (str tail) - fit	69.6413	32.2406
Saline (str tail) - fit	69.6908	32.1772
Saline (str tail) - fit	69.7404	32.114
Saline (str tail) - fit	69.7899	32.0508
Saline (str tail) - fit	69.8394	31.9877
Saline (str tail) - fit	69.8889	31.9246
Saline (str tail) - fit	69.9385	31.8616
Saline (str tail) - fit	69.988	31.7987
Saline (str tail) - fit	70.0375	31.7358
Saline (str tail) - fit	70.087	31.673
Saline (str tail) - fit	70.1366	31.6102
Saline (str tail) - fit	70.1861	31.5476
Saline (str tail) - fit	70.2356	31.485
Saline (str tail) - fit	70.2851	31.4224
Saline (str tail) - fit	70.3347	31.36
Saline (str tail) - fit	70.3842	31.2976
Saline (str tail) - fit	70.4337	31.2352
Saline (str tail) - fit	70.4832	31.173
Saline (str tail) - fit	70.5328	31.1108
Saline (str tail) - fit	70.5823	31.0487
Saline (str tail) - fit	70.6318	30.9866
Saline (str tail) - fit	70.6813	30.9246
Saline (str tail) - fit	70.7309	30.8627
Saline (str tail) - fit	70.7804	30.8008
Saline (str tail) - fit	70.8299	30.7391
Saline (str tail) - fit	70.8794	30.6773
Saline (str tail) - fit	70.929	30.6157
Saline (str tail) - fit	70.9785	30.5541
Saline (str tail) - fit	71.028	30.4926
Saline (str tail) - fit	71.0775	30.4312
Saline (str tail) - fit	71.1271	30.3698
Saline (str tail) - fit	71.1766	30.3085
Saline (str tail) - fit	71.2261	30.2473
Saline (str tail) - fit	71.2756	30.1861
Saline (str tail) - fit	71.3252	30.125
Saline (str tail) - fit	71.3747	30.064
Saline (str tail) - fit	71.4242	30.0031
Saline (str tail) - fit	71.4737	29.9422
Saline (str tail) - fit	71.5233	29.8814
Saline (str tail) - fit	71.5728	29.8206
Saline (str tail) - fit	71.6223	29.76
Saline (str tail) - fit	71.6718	29.6994
Saline (str tail) - fit	71.7214	29.6389
Saline (str tail) - fit	71.7709	29.5784
Saline (str tail) - fit	71.8204	29.518
Saline (str tail) - fit	71.8699	29.4577
Saline (str tail) - fit	71.9195	29.3975
Saline (str tail) - fit	71.969	29.3373
Saline (str tail) - fit	72.0185	29.2772
Saline (str tail) - fit	72.068	29.2172
Saline (str tail) - fit	72.1176	29.1573
Saline (str tail) - fit	72.1671	29.0974
Saline (str tail) - fit	72.2166	29.0376
Saline (str tail) - fit	72.2661	28.9779
Saline (str tail) - fit	72.3157	28.9182
Saline (str tail) - fit	72.3652	28.8586
Saline (str tail) - fit	72.4147	28.7991
Saline (str tail) - fit	72.4642	28.7397
Saline (str tail) - fit	72.5138	28.6803
Saline (str tail) - fit	72.5633	28.621
Saline (str tail) - fit	72.6128	28.5618
Saline (str tail) - fit	72.6623	28.5027
Saline (str tail) - fit	72.7119	28.4436
Saline (str tail) - fit	72.7614	28.3846
Saline (str tail) - fit	72.8109	28.3257
Saline (str tail) - fit	72.8604	28.2668
Saline (str tail) - fit	72.91	28.2081
Saline (str tail) - fit	72.9595	28.1494
Saline (str tail) - fit	73.009	28.0907
Saline (str tail) - fit	73.0585	28.0322
Saline (str tail) - fit	73.1081	27.9737
Saline (str tail) - fit	73.1576	27.9153
Saline (str tail) - fit	73.2071	27.857
Saline (str tail) - fit	73.2566	27.7987
Saline (str tail) - fit	73.3062	27.7406
Saline (str tail) - fit	73.3557	27.6825
Saline (str tail) - fit	73.4052	27.6244
Saline (str tail) - fit	73.4547	27.5665
Saline (str tail) - fit	73.5043	27.5086
Saline (str tail) - fit	73.5538	27.4508
Saline (str tail) - fit	73.6033	27.3931
Saline (str tail) - fit	73.6528	27.3354
Saline (str tail) - fit	73.7024	27.2779
Saline (str tail) - fit	73.7519	27.2204
Saline (str tail) - fit	73.8014	27.1629
Saline (str tail) - fit	73.8509	27.1056
Saline (str tail) - fit	73.9005	27.0483
Saline (str tail) - fit	73.95	26.9911
Saline (str tail) - fit	73.9995	26.934
Saline (str tail) - fit	74.049	26.877
Saline (str tail) - fit	74.0985	26.82
Saline (str tail) - fit	74.1481	26.7631
Saline (str tail) - fit	74.1976	26.7063
Saline (str tail) - fit	74.2471	26.6496
Saline (str tail) - fit	74.2966	26.5929
Saline (str tail) - fit	74.3462	26.5363
Saline (str tail) - fit	74.3957	26.4798
Saline (str tail) - fit	74.4452	26.4234
Saline (str tail) - fit	74.4947	26.3671
Saline (str tail) - fit	74.5443	26.3108
Saline (str tail) - fit	74.5938	26.2546
Saline (str tail) - fit	74.6433	26.1985
Saline (str tail) - fit	74.6928	26.1424
Saline (str tail) - fit	74.7424	26.0865
Saline (str tail) - fit	74.7919	26.0306
Saline (str tail) - fit	74.8414	25.9748
Saline (str tail) - fit	74.8909	25.9191
Saline (str tail) - fit	74.9405	25.8634
Saline (str tail) - fit	74.99	25.8078
Saline (str tail) - fit	75.0395	25.7523
Saline (str tail) - fit	75.089	25.6969
Saline (str tail) - fit	75.1386	25.6416
Saline (str tail) - fit	75.1881	25.5863
Saline (str tail) - fit	75.2376	25.5311
Saline (str tail) - fit	75.2871	25.476
Saline (str tail) - fit	75.3367	25.421
Saline (str tail) - fit	75.3862	25.366
Saline (str tail) - fit	75.4357	25.3112
Saline (str tail) - fit	75.4852	25.2564
Saline (str tail) - fit	75.5348	25.2017
Saline (str tail) - fit	75.5843	25.147
Saline (str tail) - fit	75.6338	25.0925
Saline (str tail) - fit	75.6833	25.038
Saline (str tail) - fit	75.7329	24.9836
Saline (str tail) - fit	75.7824	24.9293
Saline (str tail) - fit	75.8319	24.875
Saline (str tail) - fit	75.8814	24.8209
Saline (str tail) - fit	75.931	24.7668
Saline (str tail) - fit	75.9805	24.7128
Saline (str tail) - fit	76.03	24.6589
Saline (str tail) - fit	76.0795	24.605
Saline (str tail) - fit	76.1291	24.5513
Saline (str tail) - fit	76.1786	24.4976
Saline (str tail) - fit	76.2281	24.444
Saline (str tail) - fit	76.2776	24.3904
Saline (str tail) - fit	76.3272	24.337
Saline (str tail) - fit	76.3767	24.2836
Saline (str tail) - fit	76.4262	24.2303
Saline (str tail) - fit	76.4757	24.1771
Saline (str tail) - fit	76.5253	24.124
Saline (str tail) - fit	76.5748	24.071
Saline (str tail) - fit	76.6243	24.018
Saline (str tail) - fit	76.6738	23.9651
Saline (str tail) - fit	76.7234	23.9123
Saline (str tail) - fit	76.7729	23.8596
Saline (str tail) - fit	76.8224	23.8069
Saline (str tail) - fit	76.8719	23.7543
Saline (str tail) - fit	76.9215	23.7018
Saline (str tail) - fit	76.971	23.6494
Saline (str tail) - fit	77.0205	23.5971
Saline (str tail) - fit	77.07	23.5448
Saline (str tail) - fit	77.1196	23.4927
Saline (str tail) - fit	77.1691	23.4406
Saline (str tail) - fit	77.2186	23.3886
Saline (str tail) - fit	77.2681	23.3366
Saline (str tail) - fit	77.3177	23.2848
Saline (str tail) - fit	77.3672	23.233
Saline (str tail) - fit	77.4167	23.1813
Saline (str tail) - fit	77.4662	23.1297
Saline (str tail) - fit	77.5158	23.0782
Saline (str tail) - fit	77.5653	23.0267
Saline (str tail) - fit	77.6148	22.9754
Saline (str tail) - fit	77.6643	22.9241
Saline (str tail) - fit	77.7139	22.8729
Saline (str tail) - fit	77.7634	22.8218
Saline (str tail) - fit	77.8129	22.7707
Saline (str tail) - fit	77.8624	22.7198
Saline (str tail) - fit	77.912	22.6689
Saline (str tail) - fit	77.9615	22.6181
Saline (str tail) - fit	78.011	22.5673
Saline (str tail) - fit	78.0605	22.5167
Saline (str tail) - fit	78.1101	22.4661
Saline (str tail) - fit	78.1596	22.4157
Saline (str tail) - fit	78.2091	22.3653
Saline (str tail) - fit	78.2586	22.3149
Saline (str tail) - fit	78.3082	22.2647
Saline (str tail) - fit	78.3577	22.2145
Saline (str tail) - fit	78.4072	22.1645
Saline (str tail) - fit	78.4567	22.1145
Saline (str tail) - fit	78.5063	22.0645
Saline (str tail) - fit	78.5558	22.0147
Saline (str tail) - fit	78.6053	21.965
Saline (str tail) - fit	78.6548	21.9153
Saline (str tail) - fit	78.7044	21.8657
Saline (str tail) - fit	78.7539	21.8162
Saline (str tail) - fit	78.8034	21.7667
Saline (str tail) - fit	78.8529	21.7174
Saline (str tail) - fit	78.9025	21.6681
Saline (str tail) - fit	78.952	21.6189
Saline (str tail) - fit	79.0015	21.5698
Saline (str tail) - fit	79.051	21.5208
Saline (str tail) - fit	79.1006	21.4719
Saline (str tail) - fit	79.1501	21.423
Saline (str tail) - fit	79.1996	21.3742
Saline (str tail) - fit	79.2491	21.3255
Saline (str tail) - fit	79.2986	21.2769
Saline (str tail) - fit	79.3482	21.2283
Saline (str tail) - fit	79.3977	21.1799
Saline (str tail) - fit	79.4472	21.1315
Saline (str tail) - fit	79.4967	21.0832
Saline (str tail) - fit	79.5463	21.035
Saline (str tail) - fit	79.5958	20.9869
Saline (str tail) - fit	79.6453	20.9388
Saline (str tail) - fit	79.6948	20.8908
Saline (str tail) - fit	79.7444	20.8429
Saline (str tail) - fit	79.7939	20.7951
Saline (str tail) - fit	79.8434	20.7474
Saline (str tail) - fit	79.8929	20.6997
Saline (str tail) - fit	79.9425	20.6522
Saline (str tail) - fit	79.992	20.6047
Saline (str tail) - fit	80.0415	20.5573
Saline (str tail) - fit	80.091	20.5099
Saline (str tail) - fit	80.1406	20.4627
Saline (str tail) - fit	80.1901	20.4155
Saline (str tail) - fit	80.2396	20.3685
Saline (str tail) - fit	80.2891	20.3215
Saline (str tail) - fit	80.3387	20.2745
Saline (str tail) - fit	80.3882	20.2277
Saline (str tail) - fit	80.4377	20.1809
Saline (str tail) - fit	80.4872	20.1342
Saline (str tail) - fit	80.5368	20.0876
Saline (str tail) - fit	80.5863	20.0411
Saline (str tail) - fit	80.6358	19.9947
Saline (str tail) - fit	80.6853	19.9483
Saline (str tail) - fit	80.7349	19.9021
Saline (str tail) - fit	80.7844	19.8559
Saline (str tail) - fit	80.8339	19.8097
Saline (str tail) - fit	80.8834	19.7637
Saline (str tail) - fit	80.933	19.7178
Saline (str tail) - fit	80.9825	19.6719
Saline (str tail) - fit	81.032	19.6261
Saline (str tail) - fit	81.0815	19.5804
Saline (str tail) - fit	81.1311	19.5348
Saline (str tail) - fit	81.1806	19.4892
Saline (str tail) - fit	81.2301	19.4437
Saline (str tail) - fit	81.2796	19.3983
Saline (str tail) - fit	81.3292	19.353
Saline (str tail) - fit	81.3787	19.3078
Saline (str tail) - fit	81.4282	19.2627
Saline (str tail) - fit	81.4777	19.2176
Saline (str tail) - fit	81.5273	19.1726
Saline (str tail) - fit	81.5768	19.1277
Saline (str tail) - fit	81.6263	19.0829
Saline (str tail) - fit	81.6758	19.0381
Saline (str tail) - fit	81.7254	18.9935
Saline (str tail) - fit	81.7749	18.9489
Saline (str tail) - fit	81.8244	18.9044
Saline (str tail) - fit	81.8739	18.8599
Saline (str tail) - fit	81.9235	18.8156
Saline (str tail) - fit	81.973	18.7713
Saline (str tail) - fit	82.0225	18.7272
Saline (str tail) - fit	82.072	18.6831
Saline (str tail) - fit	82.1216	18.639
Saline (str tail) - fit	82.1711	18.5951
Saline (str tail) - fit	82.2206	18.5512
Saline (str tail) - fit	82.2701	18.5074
Saline (str tail) - fit	82.3197	18.4637
Saline (str tail) - fit	82.3692	18.4201
Saline (str tail) - fit	82.4187	18.3766
Saline (str tail) - fit	82.4682	18.3331
Saline (str tail) - fit	82.5178	18.2897
Saline (str tail) - fit	82.5673	18.2464
Saline (str tail) - fit	82.6168	18.2032
Saline (str tail) - fit	82.6663	18.16
Saline (str tail) - fit	82.7159	18.117
Saline (str tail) - fit	82.7654	18.074
Saline (str tail) - fit	82.8149	18.0311
Saline (str tail) - fit	82.8644	17.9882
Saline (str tail) - fit	82.914	17.9455
Saline (str tail) - fit	82.9635	17.9028
Saline (str tail) - fit	83.013	17.8602
Saline (str tail) - fit	83.0625	17.8177
Saline (str tail) - fit	83.1121	17.7753
Saline (str tail) - fit	83.1616	17.7329
Saline (str tail) - fit	83.2111	17.6907
Saline (str tail) - fit	83.2606	17.6485
Saline (str tail) - fit	83.3102	17.6064
Saline (str tail) - fit	83.3597	17.5643
Saline (str tail) - fit	83.4092	17.5224
Saline (str tail) - fit	83.4587	17.4805
Saline (str tail) - fit	83.5083	17.4387
Saline (str tail) - fit	83.5578	17.397
Saline (str tail) - fit	83.6073	17.3553
Saline (str tail) - fit	83.6568	17.3138
Saline (str tail) - fit	83.7064	17.2723
Saline (str tail) - fit	83.7559	17.2309
Saline (str tail) - fit	83.8054	17.1896
Saline (str tail) - fit	83.8549	17.1483
Saline (str tail) - fit	83.9045	17.1071
Saline (str tail) - fit	83.954	17.0661
Saline (str tail) - fit	84.0035	17.025
Saline (str tail) - fit	84.053	16.9841
Saline (str tail) - fit	84.1026	16.9433
Saline (str tail) - fit	84.1521	16.9025
Saline (str tail) - fit	84.2016	16.8618
Saline (str tail) - fit	84.2511	16.8212
Saline (str tail) - fit	84.3007	16.7806
Saline (str tail) - fit	84.3502	16.7402
Saline (str tail) - fit	84.3997	16.6998
Saline (str tail) - fit	84.4492	16.6595
Saline (str tail) - fit	84.4987	16.6192
Saline (str tail) - fit	84.5483	16.5791
Saline (str tail) - fit	84.5978	16.539
Saline (str tail) - fit	84.6473	16.499
Saline (str tail) - fit	84.6968	16.4591
Saline (str tail) - fit	84.7464	16.4192
Saline (str tail) - fit	84.7959	16.3795
Saline (str tail) - fit	84.8454	16.3398
Saline (str tail) - fit	84.8949	16.3002
Saline (str tail) - fit	84.9445	16.2607
Saline (str tail) - fit	84.994	16.2212
Saline (str tail) - fit	85.0435	16.1818
Saline (str tail) - fit	85.093	16.1425
Saline (str tail) - fit	85.1426	16.1033
Saline (str tail) - fit	85.1921	16.0641
Saline (str tail) - fit	85.2416	16.0251
Saline (str tail) - fit	85.2911	15.9861
Saline (str tail) - fit	85.3407	15.9472
Saline (str tail) - fit	85.3902	15.9083
Saline (str tail) - fit	85.4397	15.8696
Saline (str tail) - fit	85.4892	15.8309
Saline (str tail) - fit	85.5388	15.7923
Saline (str tail) - fit	85.5883	15.7537
Saline (str tail) - fit	85.6378	15.7153
Saline (str tail) - fit	85.6873	15.6769
Saline (str tail) - fit	85.7369	15.6386
Saline (str tail) - fit	85.7864	15.6004
Saline (str tail) - fit	85.8359	15.5622
Saline (str tail) - fit	85.8854	15.5242
Saline (str tail) - fit	85.935	15.4862
Saline (str tail) - fit	85.9845	15.4482
Saline (str tail) - fit	86.034	15.4104
Saline (str tail) - fit	86.0835	15.3726
Saline (str tail) - fit	86.1331	15.3349
Saline (str tail) - fit	86.1826	15.2973
Saline (str tail) - fit	86.2321	15.2598
Saline (str tail) - fit	86.2816	15.2223
Saline (str tail) - fit	86.3312	15.1849
Saline (str tail) - fit	86.3807	15.1476
Saline (str tail) - fit	86.4302	15.1103
Saline (str tail) - fit	86.4797	15.0732
Saline (str tail) - fit	86.5293	15.0361
Saline (str tail) - fit	86.5788	14.9991
Saline (str tail) - fit	86.6283	14.9621
Saline (str tail) - fit	86.6778	14.9253
Saline (str tail) - fit	86.7274	14.8885
Saline (str tail) - fit	86.7769	14.8518
Saline (str tail) - fit	86.8264	14.8151
Saline (str tail) - fit	86.8759	14.7785
Saline (str tail) - fit	86.9255	14.7421
Saline (str tail) - fit	86.975	14.7056
Saline (str tail) - fit	87.0245	14.6693
Saline (str tail) - fit	87.074	14.633
Saline (str tail) - fit	87.1236	14.5968
Saline (str tail) - fit	87.1731	14.5607
Saline (str tail) - fit	87.2226	14.5247
Saline (str tail) - fit	87.2721	14.4887
Saline (str tail) - fit	87.3217	14.4528
Saline (str tail) - fit	87.3712	14.417
Saline (str tail) - fit	87.4207	14.3812
Saline (str tail) - fit	87.4702	14.3456
Saline (str tail) - fit	87.5198	14.31
Saline (str tail) - fit	87.5693	14.2744
Saline (str tail) - fit	87.6188	14.239
Saline (str tail) - fit	87.6683	14.2036
Saline (str tail) - fit	87.7179	14.1683
Saline (str tail) - fit	87.7674	14.133
Saline (str tail) - fit	87.8169	14.0979
Saline (str tail) - fit	87.8664	14.0628
Saline (str tail) - fit	87.916	14.0278
Saline (str tail) - fit	87.9655	13.9928
Saline (str tail) - fit	88.015	13.958
Saline (str tail) - fit	88.0645	13.9232
Saline (str tail) - fit	88.1141	13.8884
Saline (str tail) - fit	88.1636	13.8538
Saline (str tail) - fit	88.2131	13.8192
Saline (str tail) - fit	88.2626	13.7847
Saline (str tail) - fit	88.3122	13.7503
Saline (str tail) - fit	88.3617	13.7159
Saline (str tail) - fit	88.4112	13.6816
Saline (str tail) - fit	88.4607	13.6474
Saline (str tail) - fit	88.5103	13.6133
Saline (str tail) - fit	88.5598	13.5792
Saline (str tail) - fit	88.6093	13.5452
Saline (str tail) - fit	88.6588	13.5113
Saline (str tail) - fit	88.7084	13.4774
Saline (str tail) - fit	88.7579	13.4436
Saline (str tail) - fit	88.8074	13.4099
Saline (str tail) - fit	88.8569	13.3763
Saline (str tail) - fit	88.9065	13.3427
Saline (str tail) - fit	88.956	13.3092
Saline (str tail) - fit	89.0055	13.2758
Saline (str tail) - fit	89.055	13.2424
Saline (str tail) - fit	89.1046	13.2091
Saline (str tail) - fit	89.1541	13.1759
Saline (str tail) - fit	89.2036	13.1428
Saline (str tail) - fit	89.2531	13.1097
Saline (str tail) - fit	89.3027	13.0767
Saline (str tail) - fit	89.3522	13.0437
Saline (str tail) - fit	89.4017	13.0109
Saline (str tail) - fit	89.4512	12.9781
Saline (str tail) - fit	89.5008	12.9454
Saline (str tail) - fit	89.5503	12.9127
Saline (str tail) - fit	89.5998	12.8801
Saline (str tail) - fit	89.6493	12.8476
Saline (str tail) - fit	89.6988	12.8152
Saline (str tail) - fit	89.7484	12.7828
Saline (str tail) - fit	89.7979	12.7505
Saline (str tail) - fit	89.8474	12.7183
Saline (str tail) - fit	89.8969	12.6861
Saline (str tail) - fit	89.9465	12.654
Saline (str tail) - fit	89.996	12.622
Saline (str tail) - fit	90.0455	12.5901
Saline (str tail) - fit	90.095	12.5582
Saline (str tail) - fit	90.1446	12.5264
Saline (str tail) - fit	90.1941	12.4946
Saline (str tail) - fit	90.2436	12.4629
Saline (str tail) - fit	90.2931	12.4313
Saline (str tail) - fit	90.3427	12.3998
Saline (str tail) - fit	90.3922	12.3683
Saline (str tail) - fit	90.4417	12.3369
Saline (str tail) - fit	90.4912	12.3056
Saline (str tail) - fit	90.5408	12.2743
Saline (str tail) - fit	90.5903	12.2431
Saline (str tail) - fit	90.6398	12.212
Saline (str tail) - fit	90.6893	12.1809
Saline (str tail) - fit	90.7389	12.1499
Saline (str tail) - fit	90.7884	12.119
Saline (str tail) - fit	90.8379	12.0882
Saline (str tail) - fit	90.8874	12.0574
Saline (str tail) - fit	90.937	12.0266
Saline (str tail) - fit	90.9865	11.996
Saline (str tail) - fit	91.036	11.9654
Saline (str tail) - fit	91.0855	11.9349
Saline (str tail) - fit	91.1351	11.9044
Saline (str tail) - fit	91.1846	11.8741
Saline (str tail) - fit	91.2341	11.8437
Saline (str tail) - fit	91.2836	11.8135
Saline (str tail) - fit	91.3332	11.7833
Saline (str tail) - fit	91.3827	11.7532
Saline (str tail) - fit	91.4322	11.7231
Saline (str tail) - fit	91.4817	11.6932
Saline (str tail) - fit	91.5313	11.6632
Saline (str tail) - fit	91.5808	11.6334
Saline (str tail) - fit	91.6303	11.6036
Saline (str tail) - fit	91.6798	11.5739
Saline (str tail) - fit	91.7294	11.5442
Saline (str tail) - fit	91.7789	11.5147
Saline (str tail) - fit	91.8284	11.4851
Saline (str tail) - fit	91.8779	11.4557
Saline (str tail) - fit	91.9275	11.4263
Saline (str tail) - fit	91.977	11.397
Saline (str tail) - fit	92.0265	11.3677
Saline (str tail) - fit	92.076	11.3385
Saline (str tail) - fit	92.1256	11.3094
Saline (str tail) - fit	92.1751	11.2804
Saline (str tail) - fit	92.2246	11.2514
Saline (str tail) - fit	92.2741	11.2224
Saline (str tail) - fit	92.3237	11.1936
Saline (str tail) - fit	92.3732	11.1648
Saline (str tail) - fit	92.4227	11.136
Saline (str tail) - fit	92.4722	11.1074
Saline (str tail) - fit	92.5218	11.0788
Saline (str tail) - fit	92.5713	11.0502
Saline (str tail) - fit	92.6208	11.0217
Saline (str tail) - fit	92.6703	10.9933
Saline (str tail) - fit	92.7199	10.965
Saline (str tail) - fit	92.7694	10.9367
Saline (str tail) - fit	92.8189	10.9085
Saline (str tail) - fit	92.8684	10.8803
Saline (str tail) - fit	92.918	10.8522
Saline (str tail) - fit	92.9675	10.8242
Saline (str tail) - fit	93.017	10.7962
Saline (str tail) - fit	93.0665	10.7683
Saline (str tail) - fit	93.1161	10.7405
Saline (str tail) - fit	93.1656	10.7127
Saline (str tail) - fit	93.2151	10.685
Saline (str tail) - fit	93.2646	10.6574
Saline (str tail) - fit	93.3142	10.6298
Saline (str tail) - fit	93.3637	10.6023
Saline (str tail) - fit	93.4132	10.5748
Saline (str tail) - fit	93.4627	10.5474
Saline (str tail) - fit	93.5123	10.5201
Saline (str tail) - fit	93.5618	10.4928
Saline (str tail) - fit	93.6113	10.4656
Saline (str tail) - fit	93.6608	10.4384
Saline (str tail) - fit	93.7104	10.4114
Saline (str tail) - fit	93.7599	10.3843
Saline (str tail) - fit	93.8094	10.3574
Saline (str tail) - fit	93.8589	10.3305
Saline (str tail) - fit	93.9085	10.3036
Saline (str tail) - fit	93.958	10.2769
Saline (str tail) - fit	94.0075	10.2502
Saline (str tail) - fit	94.057	10.2235
Saline (str tail) - fit	94.1066	10.1969
Saline (str tail) - fit	94.1561	10.1704
Saline (str tail) - fit	94.2056	10.1439
Saline (str tail) - fit	94.2551	10.1175
Saline (str tail) - fit	94.3047	10.0912
Saline (str tail) - fit	94.3542	10.0649
Saline (str tail) - fit	94.4037	10.0387
Saline (str tail) - fit	94.4532	10.0125
Saline (str tail) - fit	94.5028	9.98639
Saline (str tail) - fit	94.5523	9.96035
Saline (str tail) - fit	94.6018	9.93437
Saline (str tail) - fit	94.6513	9.90845
Saline (str tail) - fit	94.7009	9.88258
Saline (str tail) - fit	94.7504	9.85678
Saline (str tail) - fit	94.7999	9.83104
Saline (str tail) - fit	94.8494	9.80536
Saline (str tail) - fit	94.8989	9.77974
Saline (str tail) - fit	94.9485	9.75418
Saline (str tail) - fit	94.998	9.72868
Saline (str tail) - fit	95.0475	9.70324
Saline (str tail) - fit	95.097	9.67785
Saline (str tail) - fit	95.1466	9.65253
Saline (str tail) - fit	95.1961	9.62727
Saline (str tail) - fit	95.2456	9.60206
Saline (str tail) - fit	95.2951	9.57691
Saline (str tail) - fit	95.3447	9.55183
Saline (str tail) - fit	95.3942	9.5268
Saline (str tail) - fit	95.4437	9.50183
Saline (str tail) - fit	95.4932	9.47692
Saline (str tail) - fit	95.5428	9.45207
Saline (str tail) - fit	95.5923	9.42727
Saline (str tail) - fit	95.6418	9.40253
Saline (str tail) - fit	95.6913	9.37786
Saline (str tail) - fit	95.7409	9.35324
Saline (str tail) - fit	95.7904	9.32868
Saline (str tail) - fit	95.8399	9.30417
Saline (str tail) - fit	95.8894	9.27973
Saline (str tail) - fit	95.939	9.25534
Saline (str tail) - fit	95.9885	9.23101
Saline (str tail) - fit	96.038	9.20673
Saline (str tail) - fit	96.0875	9.18252
Saline (str tail) - fit	96.1371	9.15836
Saline (str tail) - fit	96.1866	9.13426
Saline (str tail) - fit	96.2361	9.11021
Saline (str tail) - fit	96.2856	9.08622
Saline (str tail) - fit	96.3352	9.06229
Saline (str tail) - fit	96.3847	9.03842
Saline (str tail) - fit	96.4342	9.0146
Saline (str tail) - fit	96.4837	8.99084
Saline (str tail) - fit	96.5333	8.96714
Saline (str tail) - fit	96.5828	8.94349
Saline (str tail) - fit	96.6323	8.9199
Saline (str tail) - fit	96.6818	8.89636
Saline (str tail) - fit	96.7314	8.87288
Saline (str tail) - fit	96.7809	8.84946
Saline (str tail) - fit	96.8304	8.82609
Saline (str tail) - fit	96.8799	8.80278
Saline (str tail) - fit	96.9295	8.77952
Saline (str tail) - fit	96.979	8.75632
Saline (str tail) - fit	97.0285	8.73318
Saline (str tail) - fit	97.078	8.71009
Saline (str tail) - fit	97.1276	8.68705
Saline (str tail) - fit	97.1771	8.66407
Saline (str tail) - fit	97.2266	8.64115
Saline (str tail) - fit	97.2761	8.61828
Saline (str tail) - fit	97.3257	8.59546
Saline (str tail) - fit	97.3752	8.5727
Saline (str tail) - fit	97.4247	8.55
Saline (str tail) - fit	97.4742	8.52735
Saline (str tail) - fit	97.5238	8.50475
Saline (str tail) - fit	97.5733	8.48221
Saline (str tail) - fit	97.6228	8.45972
Saline (str tail) - fit	97.6723	8.43729
Saline (str tail) - fit	97.7219	8.41491
Saline (str tail) - fit	97.7714	8.39258
Saline (str tail) - fit	97.8209	8.37031
Saline (str tail) - fit	97.8704	8.34809
Saline (str tail) - fit	97.92	8.32593
Saline (str tail) - fit	97.9695	8.30382
Saline (str tail) - fit	98.019	8.28176
Saline (str tail) - fit	98.0685	8.25975
Saline (str tail) - fit	98.1181	8.2378
Saline (str tail) - fit	98.1676	8.2159
Saline (str tail) - fit	98.2171	8.19406
Saline (str tail) - fit	98.2666	8.17227
Saline (str tail) - fit	98.3162	8.15053
Saline (str tail) - fit	98.3657	8.12884
Saline (str tail) - fit	98.4152	8.10721
Saline (str tail) - fit	98.4647	8.08562
Saline (str tail) - fit	98.5143	8.0641
Saline (str tail) - fit	98.5638	8.04262
Saline (str tail) - fit	98.6133	8.02119
Saline (str tail) - fit	98.6628	7.99982
Saline (str tail) - fit	98.7124	7.9785
Saline (str tail) - fit	98.7619	7.95723
Saline (str tail) - fit	98.8114	7.93602
Saline (str tail) - fit	98.8609	7.91485
Saline (str tail) - fit	98.9105	7.89374
Saline (str tail) - fit	98.96	7.87268
Saline (str tail) - fit	99.0095	7.85166
Saline (str tail) - fit	99.059	7.83071
Saline (str tail) - fit	99.1086	7.8098
Saline (str tail) - fit	99.1581	7.78894
Saline (str tail) - fit	99.2076	7.76813
Saline (str tail) - fit	99.2571	7.74738
Saline (str tail) - fit	99.3067	7.72668
Saline (str tail) - fit	99.3562	7.70602
Saline (str tail) - fit	99.4057	7.68542
Saline (str tail) - fit	99.4552	7.66487
Saline (str tail) - fit	99.5048	7.64436
Saline (str tail) - fit	99.5543	7.62391
Saline (str tail) - fit	99.6038	7.60351
Saline (str tail) - fit	99.6533	7.58316
Saline (str tail) - fit	99.7029	7.56286
Saline (str tail) - fit	99.7524	7.54261
Saline (str tail) - fit	99.8019	7.52241
Saline (str tail) - fit	99.8514	7.50225
Saline (str tail) - fit	99.901	7.48215
Saline (str tail) - fit	99.9505	7.4621
[truncated: 4,064 more rows]

## Sheet: Fig 1e
D1-Arch				D2-Arch
Line Label	X Data	Y Data		Line Label	X Data	Y Data
control fit	0	73.9796		control fit	0	58.4783
control fit	2.04082	73.8003		control fit	2.04082	58.3809
control fit	4.08163	73.6005		control fit	4.08163	58.2698
control fit	6.12245	73.3779		control fit	6.12245	58.1431
control fit	8.16327	73.13		control fit	8.16327	57.9988
control fit	10.2041	72.8543		control fit	10.2041	57.8345
control fit	12.2449	72.5479		control fit	12.2449	57.6477
control fit	14.2857	72.2076		control fit	14.2857	57.4354
control fit	16.3265	71.8301		control fit	16.3265	57.1945
control fit	18.3673	71.4117		control fit	18.3673	56.9216
control fit	20.4082	70.9488		control fit	20.4082	56.6128
control fit	22.449	70.4372		control fit	22.449	56.264
control fit	24.4898	69.8728		control fit	24.4898	55.8709
control fit	26.5306	69.2511		control fit	26.5306	55.4287
control fit	28.5714	68.5675		control fit	28.5714	54.9326
control fit	30.6122	67.8176		control fit	30.6122	54.3776
control fit	32.6531	66.9968		control fit	32.6531	53.7587
control fit	34.6939	66.1006		control fit	34.6939	53.0708
control fit	36.7347	65.1247		control fit	36.7347	52.3093
control fit	38.7755	64.0652		control fit	38.7755	51.47
control fit	40.8163	62.9187		control fit	40.8163	50.5492
control fit	42.8571	61.6824		control fit	42.8571	49.5443
control fit	44.898	60.3541		control fit	44.898	48.4537
control fit	46.9388	58.9329		control fit	46.9388	47.2776
control fit	48.9796	57.4187		control fit	48.9796	46.0176
control fit	51.0204	55.813		control fit	51.0204	44.6772
control fit	53.0612	54.1185		control fit	53.0612	43.2621
control fit	55.102	52.3395		control fit	55.102	41.7801
control fit	57.1429	50.4818		control fit	57.1429	40.2408
control fit	59.1837	48.5529		control fit	59.1837	38.6559
control fit	61.2245	46.5618		control fit	61.2245	37.0387
control fit	63.2653	44.5189		control fit	63.2653	35.4033
control fit	65.3061	42.4358		control fit	65.3061	33.7648
control fit	67.3469	40.3252		control fit	67.3469	32.1384
control fit	69.3878	38.2003		control fit	69.3878	30.5386
control fit	71.4286	36.0749		control fit	71.4286	28.9792
control fit	73.4694	33.9626		control fit	73.4694	27.4725
control fit	75.5102	31.8769		control fit	75.5102	26.029
control fit	77.551	29.8303		control fit	77.551	24.6573
control fit	79.5918	27.8346		control fit	79.5918	23.3639
control fit	81.6327	25.9004		control fit	81.6327	22.1531
control fit	83.6735	24.0367		control fit	83.6735	21.0276
control fit	85.7143	22.2511		control fit	85.7143	19.9878
control fit	87.7551	20.5496		control fit	87.7551	19.0328
control fit	89.7959	18.9366		control fit	89.7959	18.1606
control fit	91.8367	17.415		control fit	91.8367	17.3678
control fit	93.8776	15.9863		control fit	93.8776	16.6504
control fit	95.9184	14.6505		control fit	95.9184	16.0038
control fit	97.9592	13.4068		control fit	97.9592	15.4233
control fit	100	12.2532		control fit	100	14.9038
control error	2	72.7333		control error	2	58.6746
control error	2	81.6356		control error	2	76.8203
control error	18	64.8223		control error	18	49.4426
control error	18	76.0813		control error	18	65.9287
control error	34	60.1775		control error	34	41.1069
control error	34	72.6507		control error	34	62.9071
control error	50	49.995		control error	50	36.2576
control error	50	59.3044		control error	50	54.4566
control error	66	38.1434		control error	66	23.9334
control error	66	46.7266		control error	66	43.07
control error	82	20.9625		control error	82	16.5048
control error	82	29.6007		control error	82	27.6733
control error	98	9.54475		control error	98	11.3853
control error	98	17.221		control error	98	18.285
control trials	2	77.1845		control trials	2	67.7474
control trials	18	70.4518		control trials	18	57.6857
control trials	34	66.4141		control trials	34	52.007
control trials	50	54.6497		control trials	50	45.3571
control trials	66	42.435		control trials	66	33.5017
control trials	82	25.2816		control trials	82	22.089
control trials	98	13.3829		control trials	98	14.8352
left fit	0	64.1388		left fit	0	85.8436
left fit	2.04082	63.8184		left fit	2.04082	85.8055
left fit	4.08163	63.4503		left fit	4.08163	85.7626
left fit	6.12245	63.0281		left fit	6.12245	85.7145
left fit	8.16327	62.5453		left fit	8.16327	85.6605
left fit	10.2041	61.9947		left fit	10.2041	85.6
left fit	12.2449	61.3688		left fit	12.2449	85.532
left fit	14.2857	60.66		left fit	14.2857	85.4558
left fit	16.3265	59.8606		left fit	16.3265	85.3703
left fit	18.3673	58.9635		left fit	18.3673	85.2745
left fit	20.4082	57.9621		left fit	20.4082	85.167
left fit	22.449	56.8508		left fit	22.449	85.0466
left fit	24.4898	55.6258		left fit	24.4898	84.9117
left fit	26.5306	54.2852		left fit	26.5306	84.7605
left fit	28.5714	52.8299		left fit	28.5714	84.5912
left fit	30.6122	51.2636		left fit	30.6122	84.4017
left fit	32.6531	49.5936		left fit	32.6531	84.1896
left fit	34.6939	47.8305		left fit	34.6939	83.9524
left fit	36.7347	45.9888		left fit	36.7347	83.6872
left fit	38.7755	44.0857		left fit	38.7755	83.391
left fit	40.8163	42.1415		left fit	40.8163	83.0601
left fit	42.8571	40.178		left fit	42.8571	82.6909
left fit	44.898	38.2181		left fit	44.898	82.2793
left fit	46.9388	36.2846		left fit	46.9388	81.8208
left fit	48.9796	34.3988		left fit	48.9796	81.3105
left fit	51.0204	32.5801		left fit	51.0204	80.7432
left fit	53.0612	30.845		left fit	53.0612	80.1133
left fit	55.102	29.2066		left fit	55.102	79.4149
left fit	57.1429	27.6747		left fit	57.1429	78.6415
left fit	59.1837	26.2553		left fit	59.1837	77.7865
left fit	61.2245	24.9511		left fit	61.2245	76.8432
left fit	63.2653	23.7622		left fit	63.2653	75.8044
left fit	65.3061	22.6861		left fit	65.3061	74.6629
left fit	67.3469	21.7181		left fit	67.3469	73.4117
left fit	69.3878	20.8526		left fit	69.3878	72.0438
left fit	71.4286	20.0826		left fit	71.4286	70.5527
left fit	73.4694	19.4007		left fit	73.4694	68.9324
left fit	75.5102	18.7993		left fit	75.5102	67.1778
left fit	77.551	18.2708		left fit	77.551	65.2847
left fit	79.5918	17.8079		left fit	79.5918	63.2505
left fit	81.6327	17.4035		left fit	81.6327	61.0739
left fit	83.6735	17.051		left fit	83.6735	58.7557
left fit	85.7143	16.7445		left fit	85.7143	56.2988
left fit	87.7551	16.4785		left fit	87.7551	53.7085
left fit	89.7959	16.2479		left fit	89.7959	50.9923
left fit	91.8367	16.0483		left fit	91.8367	48.1605
left fit	93.8776	15.8758		left fit	93.8776	45.2257
left fit	95.9184	15.7268		left fit	95.9184	42.2032
left fit	97.9592	15.5983		left fit	97.9592	39.1101
left fit	100	15.4875		left fit	100	35.9653
left error	2	48.4989		left error	2	78.7514
left error	2	79.2789		left error	2	99.2486
left error	18	47.5716		left error	18	72.6238
left error	18	62.6325		left error	18	97.9644
left error	34	40.2821		left error	34	68.388
left error	34	57.3179		left error	34	90.9041
left error	50	26.525		left error	50	73.885
left error	50	40.1417		left error	50	90.115
left error	66	17.4047		left error	66	63.316
left error	66	33.1003		left error	66	81.5116
left error	82	11.6068		left error	82	52.6623
left error	82	23.0086		left error	82	71.2507
left error	98	3.31355		left error	98	26.6682
left error	98	9.41373		left error	98	51.4271
left stimulation	2	63.8889		left stimulation	2	89
left stimulation	18	55.102		left stimulation	18	85.2941
left stimulation	34	48.8		left stimulation	34	79.646
left stimulation	50	33.3333		left stimulation	50	82
left stimulation	66	25.2525		left stimulation	66	72.4138
left stimulation	82	17.3077		left stimulation	82	61.9565
left stimulation	98	6.36364		left stimulation	98	39.0476
right fit	0	89.0308		right fit	0	56.5105
right fit	2.04082	88.8337		right fit	2.04082	55.9919
right fit	4.08163	88.6192		right fit	4.08163	55.4122
right fit	6.12245	88.3857		right fit	6.12245	54.7663
right fit	8.16327	88.1317		right fit	8.16327	54.0492
right fit	10.2041	87.8555		right fit	10.2041	53.256
right fit	12.2449	87.5552		right fit	12.2449	52.3826
right fit	14.2857	87.229		right fit	14.2857	51.4254
right fit	16.3265	86.8747		right fit	16.3265	50.3818
right fit	18.3673	86.4902		right fit	18.3673	49.2507
right fit	20.4082	86.073		right fit	20.4082	48.0321
right fit	22.449	85.6207		right fit	22.449	46.7281
right fit	24.4898	85.1307		right fit	24.4898	45.3427
right fit	26.5306	84.6002		right fit	26.5306	43.8817
right fit	28.5714	84.0264		right fit	28.5714	42.3534
right fit	30.6122	83.4061		right fit	30.6122	40.7681
right fit	32.6531	82.7364		right fit	32.6531	39.1377
right fit	34.6939	82.0138		right fit	34.6939	37.4758
right fit	36.7347	81.2352		right fit	36.7347	35.7973
right fit	38.7755	80.3972		right fit	38.7755	34.1173
right fit	40.8163	79.4963		right fit	40.8163	32.4514
right fit	42.8571	78.5291		right fit	42.8571	30.8143
right fit	44.898	77.4922		right fit	44.898	29.2199
right fit	46.9388	76.3824		right fit	46.9388	27.6805
right fit	48.9796	75.1964		right fit	48.9796	26.2068
right fit	51.0204	73.9313		right fit	51.0204	24.8073
right fit	53.0612	72.5843		right fit	53.0612	23.4883
right fit	55.102	71.153		right fit	55.102	22.2542
right fit	57.1429	69.6353		right fit	57.1429	21.1072
right fit	59.1837	68.0297		right fit	59.1837	20.048
right fit	61.2245	66.3352		right fit	61.2245	19.0755
right fit	63.2653	64.5512		right fit	63.2653	18.1872
right fit	65.3061	62.6781		right fit	65.3061	17.3799
right fit	67.3469	60.7169		right fit	67.3469	16.6494
right fit	69.3878	58.6694		right fit	69.3878	15.991
right fit	71.4286	56.5383		right fit	71.4286	15.3998
right fit	73.4694	54.3272		right fit	73.4694	14.8707
right fit	75.5102	52.0407		right fit	75.5102	14.3984
right fit	77.551	49.6842		right fit	77.551	13.978
right fit	79.5918	47.264		right fit	79.5918	13.6046
right fit	81.6327	44.7874		right fit	81.6327	13.2736
right fit	83.6735	42.2624		right fit	83.6735	12.9809
right fit	85.7143	39.6976		right fit	85.7143	12.7222
right fit	87.7551	37.1024		right fit	87.7551	12.4941
right fit	89.7959	34.4865		right fit	89.7959	12.2932
right fit	91.8367	31.8599		right fit	91.8367	12.1164
right fit	93.8776	29.2329		right fit	93.8776	11.9609
right fit	95.9184	26.6158		right fit	95.9184	11.8244
right fit	97.9592	24.0186		right fit	97.9592	11.7046
right fit	100	21.4511		right fit	100	11.5995
right error	2	85.1504		right error	2	48.737
right error	2	94.8496		right error	2	65.9689
right error	18	80.9954		right error	18	26.8735
right error	18	91.8046		right error	18	44.0126
right error	34	75.6404		right error	34	28.6442
right error	34	86.8596		right error	34	47.4427
right error	50	72.2836		right error	50	15.2813
right error	50	90.5071		right error	50	32.82
right error	66	51.4476		right error	66	10.7672
right error	66	72.5194		right error	66	25.3439
right error	82	40.7303		right error	82	8.31336
right error	82	61.9245		right error	82	18.1017
right error	98	13.4278		right error	98	3.71767
right error	98	34.506		right error	98	8.62801
right stimulation	2	90		right stimulation	2	57.3529
right stimulation	18	86.4		right stimulation	18	35.443
right stimulation	34	81.25		right stimulation	34	38.0435
right stimulation	50	81.3953		right stimulation	50	24.0506
right stimulation	66	61.9835		right stimulation	66	18.0556
right stimulation	82	51.3274		right stimulation	82	13.2075
right stimulation	98	23.9669		right stimulation	98	6.17284

## Sheet: Fig 1f
	SessionID	Difficulties	Random_choices	bias	bias_mean	bias_std	stimulated_side	contralateral_bias	AnimalID	Genotype	significance_value
0	D1opto-01 Jul27 10:34	[ 2. 18. 34. 50. 66. 82. 98.]	[[ 71.42857143 100. 60. ... 0. 41.66666667 16.66666667] [ 85.71428571 60. 80. ... 0. 33.33333333 0. ] [ 85.71428571 100. 80. ... 50. 58.33333333 0. ] ... [ 71.42857143 80. 80. ... 50. 16.66666667 0. ] [100. 80. 60. ... 75. 25. 0. ] [ 71.42857143 80. 100. ... 75. 33.33333333 33.33333333]]	[19.25170068 12.4829932 28.91156463 25.23809524 27.34693878 14.76190476 24.3877551 22.10884354 21.63265306 28.91156463 25.57823129 20.81632653 19.25170068 20.47619048 40.10204082 20.91836735 20.34013605 26.8707483 25.71428571 27.61904762 28.91156463 19.25170068 25.20408163 26.05442177 31.66666667 32.14285714 22.4829932 17.85714286 25.95238095 26.42857143 37.38095238 11.8707483 25.57823129 13.2993…	24.2852	6.54181	Left	-24.2852	D1opto-01	D1opto	0.001
1	D1opto-01 Jul29 09:29	[ 2. 18. 34. 50. 66. 82. 98.]	[[100. 57.14285714 90. ... 36.36363636 40. 22.22222222] [ 87.5 71.42857143 100. ... 45.45454545 0. 22.22222222] [100. 85.71428571 100. ... 45.45454545 60. 0. ] ... [100. 57.14285714 100. ... 27.27272727 40. 11.11111111] [100. 85.71428571 100. ... 45.45454545 70. 22.22222222] [100. 85.71428571 100. ... 36.36363636 50. 22.22222222]]	[-4.10224696e+00 -1.15960627e+01 8.01896516e-01 -6.82333539e+00 -6.14306329e+00 -7.96227582e-01 -7.35106164e+00 -1.08493094e+01 -4.91857349e+00 -9.83920841e+00 3.31271903e+00 7.21500722e-01 -4.61760462e+00 -3.40960627e+00 -7.88754896e+00 -4.77633478e+00 -1.11090497e+01 -1.79344465e-01 -8.61523397e+00 1.93568336e+00 -2.45310245e+00 -1.77283034e+00 -2.58915687e+00 -1.73778602e+00 -2.28045764e+00 -6…	-4.90656	4.91278	Right	-4.90656	D1opto-01	D1opto	0.156
2	D1opto-02 Jul26 10:05	[ 2. 18. 34. 50. 66. 82. 98.]	[[ 28.57142857 66.66666667 63.63636364 ... 25. 22.22222222 20. ] [ 57.14285714 83.33333333 72.72727273 ... 62.5 11.11111111 20. ] [ 71.42857143 66.66666667 54.54545455 ... 25. 11.11111111 60. ] ... [ 57.14285714 66.66666667 80. ... 25. 22.22222222 20. ] [ 0. 50. 54.54545455 ... 12.5 22.22222222 0. ] [ 71.42857143 100. 40. ... 37.5 11.11111111 20. ]]	[-3.69047619e+00 5.79983509e+00 6.28066378e+00 5.44939188e+00 -8.53689961e+00 8.57812822e+00 -9.36301793e+00 2.68501340e-01 -5.86992373e+00 -2.31910946e-01 1.74706246e-01 2.70562771e+00 -4.43980623e+00 -2.10368996e+00 -1.64502165e+00 -2.67934447e+00 -1.19150691e+00 1.28066378e+01 1.21449186e+01 8.65594723e+00 3.78736343e+00 2.75149454e+00 1.01030715e+01 -1.22603587e+00 7.56235828e+00 9.31405896e+…	-1.40794	6.79358	Left	1.40794	D1opto-02	D1opto	0.59
3	D1opto-02 Jul28 09:50	[ 2. 18. 34. 50. 66. 82. 98.]	[[ 71.42857143 81.81818182 100. ... 28.57142857 37.5 0. ] [ 57.14285714 90.90909091 80. ... 14.28571429 25. 25. ] [ 71.42857143 72.72727273 100. ... 42.85714286 37.5 50. ] ... [ 42.85714286 63.63636364 100. ... 85.71428571 12.5 50. ] [ 57.14285714 81.81818182 66.66666667 ... 0. 25. 25. ] [ 71.42857143 81.81818182 50. ... 14.28571429 50. 0. ]]	[-23.7585034 -29.99381571 -11.11162647 -18.39053803 -23.67346939 -28.13543599 -9.85930736 -33.15862709 -15.30612245 -26.2755102 -11.8537415 -9.55782313 -15.5380334 -32.70408163 -10.09585652 -12.67006803 -27.40878169 -3.60544218 -16.72387137 -24.50061843 -18.36734694 -21.8707483 -29.22387137 -16.144094 -31.47495362 -18.44001237 -15.68027211 -24.56400742 -25.75448361 -9.30735931 -15.08967223 -30.15…	-21.1918	6.9415	Right	-21.1918	D1opto-02	D1opto	0
4	D1opto-05 Nov24 16:12	[ 2. 18. 34. 50. 66. 82. 98.]	[[76.92307692 84. 59.09090909 ... 13.79310345 42.85714286 3.7037037 ] [76.92307692 64. 63.63636364 ... 31.03448276 38.0952381 3.7037037 ] [76.92307692 72. 54.54545455 ... 31.03448276 14.28571429 7.40740741] ... [61.53846154 92. 77.27272727 ... 27.5862069 23.80952381 7.40740741] [73.07692308 52. 59.09090909 ... 24.13793103 28.57142857 11.11111111] [88.46153846 60. 45.45454545 ... 37.93103448 42.85…	[ 8.93578671e+00 1.09738308e+01 8.43833743e+00 4.31373370e+00 7.60784991e+00 7.56679518e+00 6.97045082e+00 9.62564930e+00 8.58367066e+00 2.49289444e+00 3.85418850e+00 6.60309404e+00 6.14137988e+00 1.21566961e+01 3.70744344e+00 8.65587359e+00 8.88862023e+00 6.94222107e+00 4.34481847e+00 2.37668735e+00 8.58663249e+00 8.09723355e+00 8.50376772e+00 5.63869628e+00 6.42640519e+00 1.15644436e+01 6.59871…	6.35433	3.51507	Left	-6.35433	D1opto-05	D1opto	0.034
5	D1opto-05 Nov25 10:00	[ 2. 18. 34. 50. 66. 82. 98.]	[[73.68421053 67.85714286 62.96296296 ... 33.33333333 25. 0. ] [78.94736842 71.42857143 59.25925926 ... 36.66666667 12.5 0. ] [84.21052632 64.28571429 55.55555556 ... 26.66666667 37.5 3.84615385] ... [78.94736842 53.57142857 66.66666667 ... 33.33333333 25. 3.84615385] [68.42105263 78.57142857 55.55555556 ... 33.33333333 43.75 3.84615385] [73.68421053 53.57142857 55.55555556 ... 43.33333333 25. 3.…	[-23.33004749 -22.2582364 -23.660261 -17.97844351 -16.85740986 -17.69935752 -21.87551066 -23.78830165 -24.83709656 -22.352864 -25.75502401 -23.80365597 -27.17740245 -24.9537037 -23.82802244 -19.40094819 -21.39432449 -26.91030461 -21.90945159 -18.9620036 -21.56957182 -16.03438159 -23.48299779 -19.16783335 -29.84083759 -23.75203883 -22.27406122 -23.93886119 -22.47625321 -19.39711535 -15.90913716 -2…	-22.8208	3.53286	Right	-22.8208	D1opto-05	D1opto	0
6	D1opto-06 Nov26 10:49	[ 2. 18. 34. 50. 66. 82. 98.]	[[78.94736842 86.66666667 64.70588235 ... 38.46153846 19.04761905 17.64705882] [57.89473684 80. 61.76470588 ... 38.46153846 19.04761905 5.88235294] [84.21052632 86.66666667 61.76470588 ... 34.61538462 9.52380952 17.64705882] ... [84.21052632 80. 64.70588235 ... 30.76923077 19.04761905 17.64705882] [84.21052632 73.33333333 61.76470588 ... 38.46153846 14.28571429 17.64705882] [68.42105263 86.666666…	[-19.66056058 -25.00701495 -21.23884372 -19.91862332 -13.69228663 -22.21973 -27.02354626 -16.46970529 -23.73426294 -20.72698715 -16.78063128 -16.68740371 -19.86667542 -20.95122259 -23.47555216 -26.24777036 -21.94989737 -23.22745292 -22.83078414 -21.4020993 -17.51612386 -17.73870682 -17.2836422 -27.30373121 -22.66095102 -17.33000893 -21.894685 -12.64244159 -20.34767753 -19.36262764 -15.86423233 -1…	-20.6671	3.41198	Right	-20.6671	D1opto-06	D1opto	0
7	D1opto-06 Dec07 11:11	[ 2. 18. 34. 50. 66. 82. 98.]	[[76.19047619 75. 52.5 ... 34.48275862 10.71428571 0. ] [52.38095238 75. 52.5 ... 20.68965517 10.71428571 0. ] [71.42857143 45.83333333 60. ... 27.5862069 10.71428571 0. ] ... [80.95238095 58.33333333 47.5 ... 24.13793103 10.71428571 0. ] [66.66666667 41.66666667 57.5 ... 27.5862069 10.71428571 4. ] [71.42857143 54.16666667 47.5 ... 44.82758621 21.42857143 0. ]]	[-4.87356322e+00 -8.71475487e+00 -7.08327469e+00 3.95343655e+00 -3.75908984e+00 -1.18105794e+01 -5.57881773e+00 -4.79357260e+00 -6.80835093e+00 -2.26249120e+00 -3.73973727e+00 -7.32817265e+00 -9.11447338e+00 -8.36617406e+00 -4.73926812e+00 -2.26870748e+00 -3.20513723e+00 4.54140277e-01 -3.48639456e+00 -2.44897959e+00 -4.92634295e+00 -2.21088435e-01 -4.23469388e+00 -1.33849402e+00 -2.73574947e+00 …	-5.0767	3.04802	Left	5.0767	D1opto-06	D1opto	0.956
8	D2opto-03 Nov17 13:56	[ 2. 18. 34. 50. 66. 82. 98.]	[[81.25 61.53846154 47.05882353 ... 45. 0. 7.14285714] [68.75 30.76923077 17.64705882 ... 30. 13.63636364 7.14285714] [68.75 42.30769231 35.29411765 ... 15. 9.09090909 7.14285714] ... [56.25 38.46153846 58.82352941 ... 10. 27.27272727 7.14285714] [81.25 76.92307692 52.94117647 ... 25. 9.09090909 7.14285714] [68.75 61.53846154 23.52941176 ... 25. 4.54545455 14.28571429]]	[-38.04870329 -49.37838753 -46.49747588 -43.19457577 -39.75225184 -38.67290549 -41.53646552 -38.18086602 -34.18859723 -34.82036042 -39.63296489 -41.67260482 -42.13477533 -46.64639816 -45.11529768 -43.51228438 -41.73707816 -41.37548155 -46.16686664 -44.73528296 -36.59623824 -41.58679887 -39.76022651 -38.06064955 -39.45073005 -43.76460558 -43.18811772 -45.07172726 -37.30610941 -47.66983735 -41.1631…	-41.2121	3.69906	Left	41.2121	D2opto-03	D2opto	0
9	D2opto-03 Nov19 13:38	[ 2. 18. 34. 50. 66. 82. 98.]	[[52.63157895 46.66666667 34.7826087 ... 47.05882353 28.125 25. ] [57.89473684 80. 43.47826087 ... 17.64705882 27.27272727 6.25 ] [57.89473684 66.66666667 21.73913043 ... 41.17647059 12.12121212 6.25 ] ... [73.68421053 60. 26.08695652 ... 11.76470588 9.09090909 6.25 ] [68.42105263 66.66666667 34.7826087 ... 11.76470588 20.58823529 6.25 ] [52.63157895 53.33333333 4.34782609 ... 11.76470588 17.6470…	[ 8.61271912e+00 1.04075506e+01 6.59404099e+00 1.32469568e+01 1.63525902e+01 6.87057432e-01 9.65414656e+00 6.74917845e+00 4.46729779e+00 5.29290206e+00 4.75536886e+00 1.16585702e+01 8.09800007e+00 5.82156203e+00 1.02526199e+01 -3.33259734e+00 7.67424340e+00 5.23329927e+00 4.93994623e+00 5.19093221e-01 8.93156462e+00 6.02403204e+00 8.69238625e+00 1.21024258e+01 6.13592462e+00 1.06128973e+01 6.2861…	7.53438	3.83747	Right	7.53438	D2opto-03	D2opto	0.023
10	D2opto-04 Nov24 16:12	[ 2. 18. 34. 50. 66. 82. 98.]	[[42.85714286 17.85714286 20. ... 7.69230769 20.83333333 9.52380952] [28.57142857 32.14285714 20. ... 11.53846154 4.16666667 19.04761905] [28.57142857 32.14285714 20. ... 0. 12.5 23.80952381] ... [35.71428571 32.14285714 23.33333333 ... 15.38461538 8.33333333 4.76190476] [42.85714286 32.14285714 33.33333333 ... 19.23076923 20.83333333 19.04761905] [21.42857143 46.42857143 23.33333333 ... 3.846153…	[10.67468246 12.80112744 13.02352409 10.30017601 12.92790543 18.8737453 17.5887208 17.4291185 7.3540745 22.24418439 8.07133343 18.3178726 15.00273536 16.1706151 12.70812521 16.94983588 13.55775177 16.54298083 17.50677894 9.32067932 14.06212835 14.50525665 14.1589363 13.70807764 13.26590077 12.11502783 8.12152134 16.04978355 12.76830313 17.49595642 16.62147376 13.75695733 14.94089244 16.77358356 1…	13.7445	3.26888	Right	13.7445	D2opto-04	D2opto	0
11	D2opto-05 Nov24 18:07	[ 2. 18. 34. 50. 66. 82. 98.]	[[73.68421053 53.33333333 71.42857143 ... 15.38461538 30.76923077 11.11111111] [78.94736842 60. 28.57142857 ... 15.38461538 0. 11.11111111] [68.42105263 53.33333333 35.71428571 ... 53.84615385 30.76923077 27.77777778] ... [63.15789474 40. 35.71428571 ... 30.76923077 15.38461538 16.66666667] [84.21052632 46.66666667 50. ... 30.76923077 15.38461538 0. ] [84.21052632 66.66666667 57.14285714 ... 15.3…	[-35.89245685 -45.54658571 -33.87091949 -40.04212751 -36.58136939 -39.56151421 -45.07347338 -41.28804018 -46.4380084 -37.78308084 -38.99719672 -43.92450097 -46.82533202 -39.10314463 -38.33427568 -44.95945747 -35.43023147 -34.45672466 -46.48758829 -41.50355419 -40.59106504 -41.74413085 -38.13551871 -43.0714796 -46.52549819 -38.87344411 -45.6919664 -45.75733667 -45.63242301 -28.53279503 -41.7552932…	-41.6298	4.24947	Left	41.6298	D2opto-05	D2opto	0
12	D2opto-07 Nov24 17:03	[ 2. 18. 34. 50. 66. 82. 98.]	[[ 62.5 75. 73.33333333 ... 45.45454545 25. 12.5 ] [100. 75. 86.66666667 ... 63.63636364 25. 16.66666667] [ 87.5 87.5 80. ... 36.36363636 33.33333333 20.83333333] ... [100. 87.5 73.33333333 ... 27.27272727 25. 25. ] [ 75. 87.5 80. ... 54.54545455 41.66666667 12.5 ] [ 87.5 62.5 73.33333333 ... 45.45454545 25. 25. ]]	[-32.72227772 -23.36663337 -28.62720613 -24.95670996 -31.46187146 -20.98568099 -22.5008325 -36.96470196 -25.97485847 -35.64019314 -26.89477189 -28.2975358 -32.52830503 -24.5995671 -20.11405261 -37.57742258 -27.92374292 -38.03779554 -33.60044717 -30.32634033 -26.5975691 -30.22227772 -29.09257409 -22.44172494 -23.72960373 -32.62570763 -28.37828838 -30.92740593 -21.7973693 -32.24775225 -32.58158508 …	-29.3193	5.11741	Left	29.3193	D2opto-07	D2opto	0
13	D1opto-10 Jan18 13:43	[ 2. 18. 34. 50. 66. 82. 98.]	[[71.42857143 59.09090909 23.07692308 ... 60. 20. 0. ] [64.28571429 68.18181818 53.84615385 ... 50. 26.66666667 15.38461538] [50. 68.18181818 61.53846154 ... 40. 20. 23.07692308] ... [85.71428571 63.63636364 38.46153846 ... 55.55555556 13.33333333 0. ] [71.42857143 54.54545455 30.76923077 ... 20. 20. 7.69230769] [42.85714286 59.09090909 61.53846154 ... 70. 13.33333333 30.76923077]]	[-21.72303887 -16.5180058 -22.31340088 -20.57775558 -20.22168308 -19.63845678 -18.73126873 -22.14143 -21.39241711 -19.18422847 -19.83778127 -17.85809429 -20.34417963 -16.0179503 -16.75110604 -14.43508872 -17.27629513 -22.27986299 -21.61481376 -28.78914736 -12.97274154 -22.01703059 -21.06464964 -23.00152229 -17.79815423 -14.70481899 -21.83388041 -24.0813948 -24.88416346 -11.41168355 -15.95452167 -…	-19.8474	4.73336	Right	-19.8474	D1opto-10	D1opto	0
14	D1opto-10 Jan19 13:12	[ 2. 18. 34. 50. 66. 82. 98.]	[[94.11764706 76.47058824 84.21052632 ... 27.27272727 63.63636364 28.57142857] [76.47058824 76.47058824 78.94736842 ... 54.54545455 54.54545455 28.57142857] [76.47058824 64.70588235 68.42105263 ... 54.54545455 36.36363636 28.57142857] ... [82.35294118 58.82352941 78.94736842 ... 72.72727273 27.27272727 28.57142857] [88.23529412 76.47058824 89.47368421 ... 45.45454545 36.36363636 7.14285714] [88.2…	[ 5.44522434e+00 7.83407462e-03 -2.59939702e+00 2.95411626e+00 4.29130185e+00 -8.64478168e+00 4.66296566e+00 -1.01951626e+01 -3.12123254e+00 -2.51633349e+00 -6.22751493e+00 1.62726973e+00 2.09102780e+00 -1.28547432e+00 5.06949191e-01 -4.17147720e+00 5.72843172e+00 -5.60192179e-02 6.14871148e-01 -5.33174992e+00 3.73592818e+00 -1.44056028e+00 5.97021903e+00 -5.72670855e+00 -5.06376394e+00 -2.516333…	-2.14781	4.68765	Left	2.14781	D1opto-10	D1opto	0.683
15	D1opto-11 Jan18 13:43	[ 2. 18. 34. 50. 66. 82. 98.]	[[ 71.42857143 37.5 62.5 ... 71.42857143 22.22222222 0. ] [ 78.57142857 37.5 62.5 ... 14.28571429 0. 8.33333333] [ 85.71428571 37.5 100. ... 57.14285714 0. 0. ] ... [ 85.71428571 75. 87.5 ... 28.57142857 11.11111111 0. ] [ 64.28571429 62.5 62.5 ... 42.85714286 0. 8.33333333] [ 71.42857143 37.5 50. ... 42.85714286 44.44444444 0. ]]	[-17.90816327 -24.17800454 -18.58276644 -26.95011338 -18.15759637 -21.89342404 -25.46485261 -31.98412698 -24.68253968 -21.98412698 -26.74036281 -22.82879819 -30.05102041 -15.95804989 -24.19501134 -31.38888889 -16.07142857 -20.80498866 -31.07709751 -24.138322 -13.37301587 -31.21882086 -25.31746032 -16.06575964 -25.24376417 -35.77664399 -27.76643991 -16.6893424 -21.47959184 -16.93310658 -18.6167800…	-24.8951	5.6239	Right	-24.8951	D1opto-11	D1opto	0
16	D1opto-11 Jan19 13:12	[ 2. 18. 34. 50. 66. 82. 98.]	[[50. 83.33333333 50. ... 87.5 27.27272727 11.76470588] [62.5 83.33333333 78.57142857 ... 25. 18.18181818 5.88235294] [62.5 66.66666667 57.14285714 ... 25. 45.45454545 5.88235294] ... [62.5 83.33333333 71.42857143 ... 12.5 9.09090909 11.76470588] [62.5 16.66666667 71.42857143 ... 50. 9.09090909 0. ] [87.5 83.33333333 64.28571429 ... 37.5 0. 0. ]]	[38.71453127 30.65712649 29.11105351 34.49602568 30.97793663 30.39965986 26.97897341 29.57251082 35.24427953 21.07297464 26.40692641 28.50726654 41.17501546 25.90986395 29.27025356 20.75448361 23.21278511 19.68073593 25.43985776 27.18773873 30.56358907 31.98747681 31.16733057 17.74427953 30.36564626 36.57317472 30.15924552 30.94624213 40.58209647 27.05318491 18.31632653 24.57019171 15.60142239 26…	28.2767	5.32309	Left	-28.2767	D1opto-11	D1opto	0
17	D1opto-12 Jan18 13:43	[ 2. 18. 34. 50. 66. 82. 98.]	[[85.71428571 80. 85.71428571 ... 40. 36.36363636 22.22222222] [85.71428571 66.66666667 71.42857143 ... 20. 36.36363636 33.33333333] [71.42857143 80. 78.57142857 ... 80. 50. 27.77777778] ... [78.57142857 66.66666667 78.57142857 ... 40. 66.66666667 11.11111111] [92.85714286 80. 85.71428571 ... 80. 63.63636364 27.77777778] [85.71428571 80. 78.57142857 ... 50. 41.66666667 22.22222222]]	[51.22655123 41.24922696 56.62131519 57.50566893 56.14512472 57.60770975 58.50340136 57.80045351 57.7324263 49.138322 53.46938776 58.42712843 63.5600907 49.77324263 51.23582766 51.98412698 58.64976294 58.27664399 49.44444444 50.17006803 52.83240569 55.09070295 51.79138322 60.47619048 52.42630385 56.20181406 57.15728716 58.96825397 53.45495774 61.99546485 45.90702948 48.61678005 56.98412698 54.750…	54.0297	5.09724	Left	-54.0297	D1opto-12	D1opto	0
18	D1opto-12 Jan19 13:12	[ 2. 18. 34. 50. 66. 82. 98.]	[[ 96.2962963 92.30769231 92. ... 92.85714286 63.63636364 47.82608696] [100. 100. 92. ... 71.42857143 50. 47.82608696] [ 92.59259259 100. 96. ... 85.71428571 72.72727273 56.52173913] ... [ 92.59259259 100. 96. ... 92.85714286 68.18181818 43.47826087] [ 88.88888889 100. 96. ... 71.42857143 45.45454545 47.82608696] [ 92.59259259 100. 88. ... 92.85714286 77.27272727 43.47826087]]	[-2.85869640e+00 -5.01548141e+00 -1.96938098e-01 -5.14291368e+00 1.32538269e-01 -3.64250886e+00 -3.86960084e+00 -7.99043652e+00 -1.34560310e+00 -2.36681791e+00 -3.41315827e+00 -2.85651225e+00 -5.78422268e-01 -4.94097437e+00 -1.16312158e+01 3.57329811e-01 -1.42136814e+00 -5.58685023e+00 -6.05101363e-01 -4.96850194e+00 -8.22355744e+00 -4.12494338e+00 -1.02633911e+01 1.42220512e+00 -3.82884426e+00 -…	-2.95261	2.69182	Right	-2.95261	D1opto-12	D1opto	0.132
19	D1opto-13 Jan19 14:14	[ 2. 18. 34. 50. 66. 82. 98.]	[[57.14285714 76.19047619 59.09090909 ... 41.17647059 0. 5.88235294] [78.57142857 47.61904762 40.90909091 ... 29.41176471 7.69230769 0. ] [78.57142857 57.14285714 36.36363636 ... 35.29411765 0. 0. ] ... [78.57142857 66.66666667 50. ... 41.17647059 15.38461538 11.76470588] [92.85714286 80.95238095 40.90909091 ... 35.29411765 0. 0. ] [71.42857143 76.19047619 54.54545455 ... 29.41176471 23.07692308 …	[-11.37454982 -16.41446789 -11.76015861 -6.31161556 -14.04925607 -7.31292517 -9.74116919 -13.56213814 -9.70933828 -10.20317218 -11.05204319 -11.05414194 -14.23387537 -8.90083306 -14.36483684 -15.54530903 -10.31202691 -17.676791 -12.49317909 -13.14252974 -9.30589019 -9.84302812 -9.86793319 -10.413606 -13.3732514 -10.61550494 -5.81540308 -1.49213532 -14.43031758 -11.6471064 -9.3637455 -9.81301612 -…	-10.288	3.85922	Right	-10.288	D1opto-13	D1opto	0.003
20	D2opto-08 Jan14 10:19	[ 2. 18. 34. 50. 66. 82. 98.]	[[76.92307692 38.46153846 66.66666667 ... 28.57142857 27.27272727 10.52631579] [76.92307692 53.84615385 73.33333333 ... 21.42857143 27.27272727 5.26315789] [69.23076923 30.76923077 66.66666667 ... 57.14285714 27.27272727 10.52631579] ... [61.53846154 38.46153846 53.33333333 ... 21.42857143 54.54545455 15.78947368] [69.23076923 38.46153846 53.33333333 ... 64.28571429 63.63636364 10.52631579] [53.8…	[-29.54774549 -23.658572 -23.15263684 -20.42701659 -27.01381325 -20.19769704 -29.21189087 -25.58784574 -29.10007286 -38.08417147 -22.33423218 -22.8979041 -12.97902599 -24.0108513 -24.96420872 -33.44455044 -28.81271611 -24.44683136 -27.86441629 -18.87383293 -31.82333957 -29.68970879 -23.91332978 -21.21387385 -21.4032584 -26.95099387 -28.81582077 -29.65998913 -21.05163007 -24.41776269 -21.15533589 …	-24.5738	4.53639	Left	24.5738	D2opto-08	D2opto	0
21	D2opto-08 Jan18 14:36	[ 2. 18. 34. 50. 66. 82. 98.]	[[75. 61.53846154 76.92307692 ... 50. 27.27272727 0. ] [56.25 46.15384615 69.23076923 ... 50. 36.36363636 25. ] [93.75 38.46153846 69.23076923 ... 40. 40.90909091 18.75 ] ... [62.5 46.15384615 69.23076923 ... 50. 27.27272727 31.25 ] [81.25 30.76923077 84.61538462 ... 40. 31.81818182 12.5 ] [87.5 76.92307692 84.61538462 ... 30. 31.81818182 31.25 ]]	[29.6028971 30.87870463 27.51248751 18.70712621 35.14277389 27.52331002 26.92266067 23.48484848 31.91391941 33.0490343 25.77672328 24.25949051 32.34515485 32.25857476 38.09731935 22.07292707 29.37937063 33.74209124 25.26764902 26.63586414 25.61729937 25.13694639 21.15884116 26.500999 26.10556111 32.13952714 37.25982351 32.24317349 33.03321678 30.73218448 33.2983683 28.86738262 27.85922411 33.7187…	29.4705	4.85187	Right	29.4705	D2opto-08	D2opto	0
22	D2opto-09 Jan14 10:19	[ 2. 18. 34. 50. 66. 82. 98.]	[[ 93.75 83.33333333 83.33333333 ... 50. 22.22222222 0. ] [100. 100. 77.77777778 ... 25. 22.22222222 0. ] [100. 83.33333333 61.11111111 ... 75. 44.44444444 0. ] ... [100. 88.88888889 61.11111111 ... 50. 22.22222222 0. ] [ 93.75 88.88888889 61.11111111 ... 75. 27.77777778 0. ] [100. 88.88888889 88.88888889 ... 50. 22.22222222 0. ]]	[-22.42880486 -23.5200747 -20.821662 -19.94864613 -15.58356676 -22.74626517 -29.51213819 -20.20658263 -18.22245565 -22.19070962 -30.34547152 -21.00023343 -27.74626517 -28.87721755 -18.95658263 -35.76213819 -22.80578898 -18.85737628 -23.61928105 -27.7264239 -22.42880486 -28.71848739 -12.32959851 -25.60340803 -24.15499533 -24.55182073 -24.65102708 -25.60340803 -27.09150327 -31.00023343 -23.28197946…	-23.6992	4.88169	Left	23.6992	D2opto-09	D2opto	0
23	D2opto-09 Jan18 14:36	[ 2. 18. 34. 50. 66. 82. 98.]	[[ 87.5 100. 100. ... 55.55555556 25. 16.66666667] [ 75. 100. 92.30769231 ... 66.66666667 23.07692308 0. ] [ 87.5 100. 84.61538462 ... 44.44444444 38.46153846 33.33333333] ... [ 87.5 100. 84.61538462 ... 55.55555556 8.33333333 33.33333333] [ 87.5 100. 84.61538462 ... 44.44444444 30.76923077 0. ] [ 87.5 90.90909091 92.30769231 ... 66.66666667 23.07692308 16.66666667]]	[-1.44105894e+00 -1.10833611e+00 1.93500944e+00 -3.45265845e+00 2.40870241e-01 4.12087912e+00 -4.03568654e+00 -7.01798202e+00 -8.06138306e-01 -8.00394050e+00 -2.39177489e+00 7.82828283e-01 1.15218115e+00 -3.38550339e+00 -1.24575425e+01 3.35442335e+00 1.20979021e+01 7.94094794e+00 2.30602731e+00 -1.88061938e+00 -2.56882007e+00 -4.28599179e+00 -5.63519814e+00 -5.49922300e+00 2.55022755e+00 -1.30558…	-1.92156	4.47257	Right	-1.92156	D2opto-09	D2opto	0.674
24	D2opto-10 Jan19 14:15	[ 2. 18. 34. 50. 66. 82. 98.]	[[72.72727273 50. 76.92307692 ... 10. 61.53846154 9.09090909] [54.54545455 83.33333333 53.84615385 ... 40. 61.53846154 31.81818182] [72.72727273 75. 53.84615385 ... 60. 30.76923077 22.72727273] ... [54.54545455 58.33333333 46.15384615 ... 50. 53.84615385 27.27272727] [90.90909091 58.33333333 92.30769231 ... 10. 38.46153846 22.72727273] [81.81818182 41.66666667 84.61538462 ... 60. 30.76923077 22.7…	[ 8.18633747e+00 1.35661957e+01 1.00951430e+01 1.08822130e+01 1.87992959e+01 1.09842538e+01 9.13396128e+00 3.78264593e+00 1.24853718e+01 1.11041340e+01 1.01431901e+01 5.57418772e+00 1.86304172e+01 1.01322487e+01 1.53384711e+01 6.59578517e-01 7.52985110e+00 1.38283145e+01 -8.67228010e-01 1.44610152e+01 -9.15988773e-01 4.91199277e+00 3.01722087e+00 1.34263356e+01 8.38685124e+00 1.34363256e+01 1.428…	9.22203	4.98399	Right	9.22203	D2opto-10	D2opto	0.031
25	D2opto-10 Jan21 13:53	[ 2. 18. 34. 50. 66. 82. 98.]	[[30. 28.57142857 21.42857143 ... 14.28571429 20. 10. ] [30. 35.71428571 17.85714286 ... 21.42857143 0. 0. ] [30. 28.57142857 35.71428571 ... 14.28571429 0. 10. ] ... [25. 28.57142857 7.14285714 ... 7.14285714 30. 10. ] [25. 0. 21.42857143 ... 14.28571429 20. 10. ] [45. 7.14285714 46.42857143 ... 21.42857143 0. 10. ]]	[-20.13343799 -21.78963893 -16.55416013 -21.05180534 -17.44897959 -20.90266876 -19.2700157 -21.84458399 -25.03139717 -21.17739403 -24.19152276 -20.8477237 -20.31397174 -16.20094192 -16.53846154 -19.82731554 -13.06907378 -18.01412873 -22.22919937 -11.4599686 -17.81789639 -17.12715856 -19.11302983 -16.68759812 -22.25274725 -13.57142857 -19.29356358 -19.06593407 -20.69858713 -18.39874411 -16.0282574…	-18.9827	3.9932	Left	18.9827	D2opto-10	D2opto	0
26	D2opto-11 Jan21 13:54	[ 2. 18. 34. 50. 66. 82. 98.]	[[100. 100. 100. ... 72.72727273 50. 0. ] [100. 75. 85.71428571 ... 72.72727273 33.33333333 0. ] [100. 100. 57.14285714 ... 81.81818182 50. 33.33333333] ... [100. 100. 85.71428571 ... 81.81818182 33.33333333 0. ] [100. 87.5 71.42857143 ... 100. 66.66666667 0. ] [100. 62.5 71.42857143 ... 81.81818182 16.66666667 66.66666667]]	[-31.67388167 -36.49247578 -30.14842301 -28.48124098 -26.51515152 -32.90300969 -34.07802515 -40.26231705 -32.19954649 -34.36662544 -30.6998557 -32.30777159 -31.42908679 -31.44197073 -33.39002268 -45.71480107 -29.96031746 -35.73747681 -28.78787879 -24.71139971 -27.05885384 -27.31395589 -25.85034014 -44.14038343 -38.18800247 -31.9109462 -29.40630798 -27.36549165 -24.96650175 -27.7288188 -33.5317460…	-32.232	5.9412	Left	32.232	D2opto-11	D2opto	0

## Sheet: Fig 1h
	AnimalID	Trial	Performance	ExperimentalGroup
5976	CL-14	1		Lesion
5981	CL-14	2		Lesion
5983	CL-14	3		Lesion
5985	CL-14	4		Lesion
5986	CL-14	5		Lesion
5987	CL-14	6		Lesion
5988	CL-14	7		Lesion
5989	CL-14	8		Lesion
5990	CL-14	9		Lesion
5991	CL-14	10		Lesion
5992	CL-14	11		Lesion
5993	CL-14	12		Lesion
5994	CL-14	13		Lesion
5996	CL-14	14		Lesion
5997	CL-14	15		Lesion
5998	CL-14	16		Lesion
5999	CL-14	17		Lesion
6000	CL-14	18		Lesion
6001	CL-14	19		Lesion
6002	CL-14	20		Lesion
6003	CL-14	21		Lesion
6004	CL-14	22		Lesion
6005	CL-14	23		Lesion
6006	CL-14	24		Lesion
6007	CL-14	25		Lesion
6009	CL-14	26		Lesion
6010	CL-14	27		Lesion
6012	CL-14	28		Lesion
6013	CL-14	29		Lesion
6014	CL-14	30		Lesion
6016	CL-14	31		Lesion
6017	CL-14	32		Lesion
6020	CL-14	33		Lesion
6021	CL-14	34		Lesion
6024	CL-14	35		Lesion
6026	CL-14	36		Lesion
6027	CL-14	37		Lesion
6028	CL-14	38		Lesion
6030	CL-14	39		Lesion
6031	CL-14	40		Lesion
6032	CL-14	41		Lesion
6033	CL-14	42		Lesion
6034	CL-14	43		Lesion
6035	CL-14	44		Lesion
6036	CL-14	45		Lesion
6037	CL-14	46		Lesion
6038	CL-14	47		Lesion
6039	CL-14	48		Lesion
6040	CL-14	49		Lesion
6041	CL-14	50		Lesion
6042	CL-14	51		Lesion
6043	CL-14	52		Lesion
6045	CL-14	53		Lesion
6046	CL-14	54		Lesion
6047	CL-14	55		Lesion
6048	CL-14	56		Lesion
6049	CL-14	57		Lesion
6050	CL-14	58		Lesion
6051	CL-14	59		Lesion
6052	CL-14	60		Lesion
6053	CL-14	61		Lesion
6054	CL-14	62		Lesion
6055	CL-14	63		Lesion
6056	CL-14	64		Lesion
6057	CL-14	65		Lesion
6058	CL-14	66		Lesion
6059	CL-14	67		Lesion
6060	CL-14	68		Lesion
6061	CL-14	69		Lesion
6062	CL-14	70		Lesion
6063	CL-14	71		Lesion
6064	CL-14	72		Lesion
6065	CL-14	73		Lesion
6066	CL-14	74		Lesion
6067	CL-14	75		Lesion
6068	CL-14	76		Lesion
6069	CL-14	77		Lesion
6070	CL-14	78		Lesion
6071	CL-14	79		Lesion
6072	CL-14	80		Lesion
6073	CL-14	81		Lesion
6074	CL-14	82		Lesion
6075	CL-14	83		Lesion
6076	CL-14	84		Lesion
6077	CL-14	85		Lesion
6078	CL-14	86		Lesion
6079	CL-14	87		Lesion
6080	CL-14	88		Lesion
6081	CL-14	89		Lesion
6082	CL-14	90		Lesion
6084	CL-14	91		Lesion
6085	CL-14	92		Lesion
6086	CL-14	93		Lesion
6087	CL-14	94		Lesion
6088	CL-14	95		Lesion
6089	CL-14	96		Lesion
6090	CL-14	97		Lesion
6091	CL-14	98		Lesion
6092	CL-14	99		Lesion
6093	CL-14	100		Lesion
6095	CL-14	101		Lesion
6096	CL-14	102		Lesion
6097	CL-14	103		Lesion
6098	CL-14	104		Lesion
6099	CL-14	105		Lesion
6100	CL-14	106	50	Lesion
6101	CL-14	107	51	Lesion
6102	CL-14	108	50	Lesion
6103	CL-14	109	50	Lesion
6104	CL-14	110	50	Lesion
6105	CL-14	111	50	Lesion
6106	CL-14	112	50	Lesion
6107	CL-14	113	50	Lesion
6108	CL-14	114	49	Lesion
6109	CL-14	115	50	Lesion
6110	CL-14	116	50	Lesion
6111	CL-14	117	50	Lesion
6112	CL-14	118	49	Lesion
6113	CL-14	119	50	Lesion
6114	CL-14	120	51	Lesion
6115	CL-14	121	50	Lesion
6116	CL-14	122	49	Lesion
6117	CL-14	123	49	Lesion
6118	CL-14	124	49	Lesion
6119	CL-14	125	48	Lesion
6120	CL-14	126	49	Lesion
6121	CL-14	127	48	Lesion
6122	CL-14	128	49	Lesion
6123	CL-14	129	49	Lesion
6124	CL-14	130	49	Lesion
6127	CL-14	131	48	Lesion
6128	CL-14	132	48	Lesion
6129	CL-14	133	48	Lesion
6130	CL-14	134	49	Lesion
6131	CL-14	135	50	Lesion
6132	CL-14	136	50	Lesion
6133	CL-14	137		Lesion
6134	CL-14	138	50	Lesion
6135	CL-14	139	51	Lesion
6136	CL-14	140	51	Lesion
6137	CL-14	141	50	Lesion
6138	CL-14	142	51	Lesion
6139	CL-14	143	50	Lesion
6140	CL-14	144	50	Lesion
6141	CL-14	145	50	Lesion
6142	CL-14	146	50	Lesion
6143	CL-14	147	49	Lesion
6144	CL-14	148	49	Lesion
6145	CL-14	149	49	Lesion
6146	CL-14	150	49	Lesion
6147	CL-14	151	50	Lesion
6148	CL-14	152	50	Lesion
6150	CL-14	153	50	Lesion
6151	CL-14	154	50	Lesion
6152	CL-14	155	49	Lesion
6153	CL-14	156	48	Lesion
6154	CL-14	157	48	Lesion
6155	CL-14	158	49	Lesion
6156	CL-14	159	49	Lesion
6157	CL-14	160	49	Lesion
6158	CL-14	161	49	Lesion
6159	CL-14	162	49	Lesion
6160	CL-14	163	50	Lesion
6161	CL-14	164	50	Lesion
6162	CL-14	165	49	Lesion
6163	CL-14	166	49	Lesion
6164	CL-14	167	49	Lesion
6165	CL-14	168	48	Lesion
6166	CL-14	169	48	Lesion
6167	CL-14	170	47	Lesion
6168	CL-14	171	46	Lesion
6169	CL-14	172	46	Lesion
6170	CL-14	173	46	Lesion
6171	CL-14	174	46	Lesion
6172	CL-14	175	46	Lesion
6173	CL-14	176	46	Lesion
6174	CL-14	177	46	Lesion
6175	CL-14	178	46	Lesion
6176	CL-14	179	46	Lesion
6177	CL-14	180	46	Lesion
6178	CL-14	181	45	Lesion
6179	CL-14	182	44	Lesion
6180	CL-14	183	44	Lesion
6181	CL-14	184	44	Lesion
6182	CL-14	185	45	Lesion
6183	CL-14	186	45	Lesion
6184	CL-14	187	45	Lesion
6185	CL-14	188	45	Lesion
6186	CL-14	189	46	Lesion
6187	CL-14	190	47	Lesion
6188	CL-14	191	47	Lesion
6189	CL-14	192	48	Lesion
6190	CL-14	193	47	Lesion
6191	CL-14	194	47	Lesion
6192	CL-14	195	47	Lesion
6193	CL-14	196	47	Lesion
6194	CL-14	197	46	Lesion
6195	CL-14	198	46	Lesion
6196	CL-14	199	46	Lesion
6197	CL-14	200		Lesion
6198	CL-14	201		Lesion
6199	CL-14	202		Lesion
6200	CL-14	203		Lesion
6210	CL-14	204		Lesion
6211	CL-14	205	45	Lesion
6212	CL-14	206		Lesion
6213	CL-14	207		Lesion
6214	CL-14	208		Lesion
6215	CL-14	209		Lesion
6216	CL-14	210		Lesion
6217	CL-14	211		Lesion
6218	CL-14	212		Lesion
6219	CL-14	213		Lesion
6221	CL-14	214		Lesion
6222	CL-14	215		Lesion
6223	CL-14	216		Lesion
6224	CL-14	217		Lesion
6225	CL-14	218		Lesion
6226	CL-14	219		Lesion
6227	CL-14	220		Lesion
6228	CL-14	221		Lesion
6229	CL-14	222	45	Lesion
6230	CL-14	223	44	Lesion
6231	CL-14	224	44	Lesion
6232	CL-14	225	44	Lesion
6233	CL-14	226	44	Lesion
6234	CL-14	227	43	Lesion
6235	CL-14	228	43	Lesion
6236	CL-14	229		Lesion
6237	CL-14	230		Lesion
6238	CL-14	231		Lesion
6239	CL-14	232		Lesion
6240	CL-14	233	42	Lesion
6241	CL-14	234	42	Lesion
6242	CL-14	235		Lesion
6243	CL-14	236		Lesion
6244	CL-14	237		Lesion
6245	CL-14	238		Lesion
6247	CL-14	239		Lesion
6248	CL-14	240		Lesion
6249	CL-14	241		Lesion
6250	CL-14	242		Lesion
6251	CL-14	243		Lesion
6252	CL-14	244		Lesion
6253	CL-14	245		Lesion
6256	CL-14	246	42	Lesion
6257	CL-14	247	43	Lesion
6258	CL-14	248	42	Lesion
6259	CL-14	249	42	Lesion
6260	CL-14	250	41	Lesion
6261	CL-14	251		Lesion
6262	CL-14	252		Lesion
6263	CL-14	253		Lesion
6264	CL-14	254		Lesion
6265	CL-14	255		Lesion
6266	CL-14	256	42	Lesion
6267	CL-14	257	41	Lesion
6268	CL-14	258	40	Lesion
6269	CL-14	259		Lesion
6270	CL-14	260		Lesion
6271	CL-14	261		Lesion
6272	CL-14	262		Lesion
6275	CL-14	263		Lesion
6278	CL-14	264		Lesion
6279	CL-14	265	39	Lesion
6280	CL-14	266	39	Lesion
6281	CL-14	267		Lesion
6282	CL-14	268		Lesion
6283	CL-14	269		Lesion
6284	CL-14	270		Lesion
6285	CL-14	271		Lesion
6286	CL-14	272		Lesion
6287	CL-14	273		Lesion
6288	CL-14	274		Lesion
6289	CL-14	275		Lesion
6290	CL-14	276		Lesion
6291	CL-14	277		Lesion
6292	CL-14	278		Lesion
6293	CL-14	279		Lesion
6294	CL-14	280		Lesion
6295	CL-14	281		Lesion
6296	CL-14	282		Lesion
6297	CL-14	283		Lesion
6299	CL-14	284		Lesion
6300	CL-14	285		Lesion
6301	CL-14	286		Lesion
6302	CL-14	287		Lesion
6303	CL-14	288		Lesion
6304	CL-14	289		Lesion
6305	CL-14	290		Lesion
6306	CL-14	291		Lesion
6307	CL-14	292		Lesion
6308	CL-14	293		Lesion
6309	CL-14	294		Lesion
6310	CL-14	295		Lesion
6311	CL-14	296		Lesion
6312	CL-14	297		Lesion
6313	CL-14	298		Lesion
6314	CL-14	299		Lesion
6315	CL-14	300		Lesion
6316	CL-14	301		Lesion
6319	CL-14	302		Lesion
6320	CL-14	303		Lesion
6321	CL-14	304		Lesion
6322	CL-14	305		Lesion
6323	CL-14	306		Lesion
6324	CL-14	307		Lesion
6325	CL-14	308		Lesion
6326	CL-14	309		Lesion
6327	CL-14	310		Lesion
6328	CL-14	311		Lesion
6329	CL-14	312		Lesion
6330	CL-14	313		Lesion
6331	CL-14	314		Lesion
6332	CL-14	315		Lesion
6333	CL-14	316		Lesion
6334	CL-14	317		Lesion
6335	CL-14	318		Lesion
6336	CL-14	319		Lesion
6337	CL-14	320		Lesion
6338	CL-14	321		Lesion
6339	CL-14	322		Lesion
6340	CL-14	323		Lesion
6341	CL-14	324		Lesion
6342	CL-14	325		Lesion
6343	CL-14	326		Lesion
6344	CL-14	327		Lesion
6345	CL-14	328		Lesion
6346	CL-14	329		Lesion
6347	CL-14	330		Lesion
6348	CL-14	331		Lesion
6349	CL-14	332		Lesion
6350	CL-14	333		Lesion
6352	CL-14	334		Lesion
6353	CL-14	335		Lesion
6354	CL-14	336		Lesion
6355	CL-14	337		Lesion
6356	CL-14	338		Lesion
6357	CL-14	339		Lesion
6358	CL-14	340		Lesion
6359	CL-14	341		Lesion
6360	CL-14	342		Lesion
6361	CL-14	343		Lesion
6362	CL-14	344		Lesion
6363	CL-14	345		Lesion
6364	CL-14	346		Lesion
6365	CL-14	347		Lesion
6366	CL-14	348		Lesion
6367	CL-14	349		Lesion
6368	CL-14	350		Lesion
6369	CL-14	351		Lesion
6370	CL-14	352		Lesion
6371	CL-14	353		Lesion
6372	CL-14	354		Lesion
6373	CL-14	355		Lesion
6374	CL-14	356		Lesion
6375	CL-14	357		Lesion
6376	CL-14	358		Lesion
6377	CL-14	359		Lesion
6378	CL-14	360		Lesion
6379	CL-14	361		Lesion
6380	CL-14	362		Lesion
6381	CL-14	363		Lesion
6382	CL-14	364		Lesion
6383	CL-14	365		Lesion
6384	CL-14	366		Lesion
6385	CL-14	367		Lesion
6386	CL-14	368		Lesion
6387	CL-14	369		Lesion
6388	CL-14	370		Lesion
6389	CL-14	371		Lesion
6390	CL-14	372		Lesion
6391	CL-14	373		Lesion
6392	CL-14	374		Lesion
6393	CL-14	375		Lesion
6394	CL-14	376		Lesion
6395	CL-14	377		Lesion
6396	CL-14	378		Lesion
6397	CL-14	379		Lesion
6398	CL-14	380		Lesion
6399	CL-14	381		Lesion
6401	CL-14	382		Lesion
6402	CL-14	383		Lesion
6403	CL-14	384		Lesion
6404	CL-14	385		Lesion
6405	CL-14	386		Lesion
6406	CL-14	387		Lesion
6407	CL-14	388		Lesion
6408	CL-14	389		Lesion
6409	CL-14	390		Lesion
6410	CL-14	391		Lesion
6411	CL-14	392		Lesion
6412	CL-14	393		Lesion
6413	CL-14	394		Lesion
6414	CL-14	395		Lesion
6415	CL-14	396		Lesion
6416	CL-14	397		Lesion
6417	CL-14	398		Lesion
6418	CL-14	399		Lesion
6419	CL-14	400		Lesion
6420	CL-14	401		Lesion
6421	CL-14	402		Lesion
6422	CL-14	403		Lesion
6423	CL-14	404		Lesion
6424	CL-14	405		Lesion
6425	CL-14	406		Lesion
6426	CL-14	407		Lesion
6427	CL-14	408		Lesion
6428	CL-14	409		Lesion
6429	CL-14	410		Lesion
6430	CL-14	411	43	Lesion
6431	CL-14	412	44	Lesion
6432	CL-14	413	45	Lesion
6433	CL-14	414	44	Lesion
6434	CL-14	415	44	Lesion
6435	CL-14	416	44	Lesion
6436	CL-14	417	45	Lesion
6437	CL-14	418	45	Lesion
6438	CL-14	419	44	Lesion
6439	CL-14	420	45	Lesion
6440	CL-14	421	46	Lesion
6441	CL-14	422	47	Lesion
6442	CL-14	423	47	Lesion
6443	CL-14	424	47	Lesion
6444	CL-14	425	46	Lesion
6445	CL-14	426	47	Lesion
6446	CL-14	427	47	Lesion
6447	CL-14	428	48	Lesion
6448	CL-14	429	48	Lesion
6449	CL-14	430	49	Lesion
6450	CL-14	431	48	Lesion
6451	CL-14	432	47	Lesion
6452	CL-14	433	47	Lesion
6453	CL-14	434	48	Lesion
6454	CL-14	435	48	Lesion
6455	CL-14	436	48	Lesion
6456	CL-14	437	49	Lesion
6457	CL-14	438	50	Lesion
6458	CL-14	439	50	Lesion
6459	CL-14	440	51	Lesion
6460	CL-14	441	52	Lesion
6461	CL-14	442	52	Lesion
6462	CL-14	443	52	Lesion
6463	CL-14	444	53	Lesion
6464	CL-14	445	53	Lesion
6466	CL-14	446	52	Lesion
6467	CL-14	447	51	Lesion
6468	CL-14	448	52	Lesion
6469	CL-14	449	52	Lesion
6470	CL-14	450	53	Lesion
6471	CL-14	451	53	Lesion
6472	CL-14	452	54	Lesion
6473	CL-14	453	54	Lesion
6474	CL-14	454	54	Lesion
6475	CL-14	455	54	Lesion
6476	CL-14	456	53	Lesion
6477	CL-14	457	54	Lesion
6478	CL-14	458	55	Lesion
6479	CL-14	459	56	Lesion
6480	CL-14	460	57	Lesion
6481	CL-14	461	58	Lesion
6482	CL-14	462	57	Lesion
6483	CL-14	463	58	Lesion
6484	CL-14	464	57	Lesion
6485	CL-14	465	57	Lesion
6486	CL-14	466	57	Lesion
6487	CL-14	467	57	Lesion
6488	CL-14	468	58	Lesion
6489	CL-14	469	58	Lesion
6490	CL-14	470	58	Lesion
6491	CL-14	471	59	Lesion
6492	CL-14	472	58	Lesion
6493	CL-14	473	59	Lesion
6494	CL-14	474	58	Lesion
6495	CL-14	475	58	Lesion
6496	CL-14	476	58	Lesion
6498	CL-14	477	58	Lesion
6499	CL-14	478	57	Lesion
6500	CL-14	479	57	Lesion
6501	CL-14	480	57	Lesion
6502	CL-14	481	57	Lesion
6503	CL-14	482	58	Lesion
6504	CL-14	483	58	Lesion
6505	CL-14	484	57	Lesion
6506	CL-14	485	58	Lesion
6507	CL-14	486	58	Lesion
6508	CL-14	487	57	Lesion
6509	CL-14	488	58	Lesion
6510	CL-14	489	59	Lesion
6511	CL-14	490	58	Lesion
6512	CL-14	491	58	Lesion
6513	CL-14	492	57	Lesion
6514	CL-14	493	58	Lesion
6515	CL-14	494	57	Lesion
6516	CL-14	495	57	Lesion
6517	CL-14	496	57	Lesion
6518	CL-14	497	58	Lesion
6519	CL-14	498	58	Lesion
6520	CL-14	499	58	Lesion
6521	CL-14	500	59	Lesion
6522	CL-14	501	60	Lesion
6523	CL-14	502	60	Lesion
6524	CL-14	503	60	Lesion
6525	CL-14	504	61	Lesion
6526	CL-14	505	62	Lesion
6527	CL-14	506	61	Lesion
6528	CL-14	507	61	Lesion
6529	CL-14	508	62	Lesion
6530	CL-14	509	62	Lesion
6532	CL-14	510	63	Lesion
6533	CL-14	511	62	Lesion
6534	CL-14	512	61	Lesion
6536	CL-14	513	60	Lesion
6537	CL-14	514	61	Lesion
6538	CL-14	515	61	Lesion
6539	CL-14	516	61	Lesion
6540	CL-14	517	61	Lesion
6541	CL-14	518	61	Lesion
6542	CL-14	519	62	Lesion
6543	CL-14	520	61	Lesion
6544	CL-14	521	61	Lesion
6545	CL-14	522	61	Lesion
6546	CL-14	523	61	Lesion
6548	CL-14	524	60	Lesion
6549	CL-14	525	61	Lesion
6550	CL-14	526	60	Lesion
6551	CL-14	527	61	Lesion
6552	CL-14	528	60	Lesion
6553	CL-14	529	59	Lesion
6554	CL-14	530	59	Lesion
6555	CL-14	531	60	Lesion
6556	CL-14	532	61	Lesion
6557	CL-14	533	62	Lesion
6558	CL-14	534	61	Lesion
6559	CL-14	535	60	Lesion
6560	CL-14	536	60	Lesion
6561	CL-14	537	59	Lesion
6562	CL-14	538	58	Lesion
6563	CL-14	539	57	Lesion
6564	CL-14	540	56	Lesion
6565	CL-14	541	55	Lesion
6566	CL-14	542	55	Lesion
6567	CL-14	543	56	Lesion
6568	CL-14	544	56	Lesion
6569	CL-14	545	56	Lesion
6570	CL-14	546	56	Lesion
6571	CL-14	547	56	Lesion
6572	CL-14	548	55	Lesion
6573	CL-14	549	56	Lesion
6574	CL-14	550	56	Lesion
6575	CL-14	551	55	Lesion
6576	CL-14	552	55	Lesion
6577	CL-14	553	56	Lesion
6578	CL-14	554	56	Lesion
6583	CL-14	555	56	Lesion
6584	CL-14	556	56	Lesion
6586	CL-14	557	56	Lesion
6587	CL-14	558	55	Lesion
6588	CL-14	559	54	Lesion
6590	CL-14	560	53	Lesion
6591	CL-14	561	52	Lesion
6592	CL-14	562	52	Lesion
6593	CL-14	563	52	Lesion
6594	CL-14	564	53	Lesion
6595	CL-14	565	54	Lesion
6596	CL-14	566	54	Lesion
6598	CL-14	567	55	Lesion
6599	CL-14	568	54	Lesion
6600	CL-14	569	53	Lesion
6601	CL-14	570	53	Lesion
6602	CL-14	571	53	Lesion
6603	CL-14	572	54	Lesion
6604	CL-14	573	53	Lesion
6605	CL-14	574	54	Lesion
6606	CL-14	575	54	Lesion
6607	CL-14	576	54	Lesion
6608	CL-14	577	54	Lesion
6609	CL-14	578	55	Lesion
6610	CL-14	579	55	Lesion
6611	CL-14	580	54	Lesion
6612	CL-14	581	54	Lesion
6613	CL-14	582	53	Lesion
6614	CL-14	583	54	Lesion
6615	CL-14	584	54	Lesion
6616	CL-14	585	53	Lesion
6617	CL-14	586	54	Lesion
6618	CL-14	587	54	Lesion
6619	CL-14	588	54	Lesion
6620	CL-14	589	54	Lesion
6621	CL-14	590	54	Lesion
6622	CL-14	591	54	Lesion
6624	CL-14	592	54	Lesion
6625	CL-14	593	53	Lesion
6626	CL-14	594	53	Lesion
6627	CL-14	595	53	Lesion
6628	CL-14	596	54	Lesion
6629	CL-14	597	54	Lesion
6630	CL-14	598	55	Lesion
6631	CL-14	599	55	Lesion
6632	CL-14	600	54	Lesion
6633	CL-14	601	54	Lesion
6634	CL-14	602	53	Lesion
6635	CL-14	603	52	Lesion
6636	CL-14	604	51	Lesion
6637	CL-14	605	51	Lesion
6638	CL-14	606	52	Lesion
6639	CL-14	607	53	Lesion
6640	CL-14	608	53	Lesion
6641	CL-14	609	53	Lesion
6642	CL-14	610	52	Lesion
6643	CL-14	611	53	Lesion
6644	CL-14	612	53	Lesion
6645	CL-14	613	53	Lesion
6646	CL-14	614	53	Lesion
6648	CL-14	615	53	Lesion
6649	CL-14	616	53	Lesion
6650	CL-14	617	53	Lesion
6651	CL-14	618	53	Lesion
6652	CL-14	619	52	Lesion
6653	CL-14	620	53	Lesion
6654	CL-14	621	53	Lesion
6655	CL-14	622	52	Lesion
6656	CL-14	623	51	Lesion
6657	CL-14	624	52	Lesion
6658	CL-14	625	51	Lesion
6659	CL-14	626	52	Lesion
6660	CL-14	627	52	Lesion
6661	CL-14	628	52	Lesion
6662	CL-14	629	53	Lesion
6663	CL-14	630	53	Lesion
6664	CL-14	631	53	Lesion
6665	CL-14	632	52	Lesion
6666	CL-14	633	51	Lesion
6667	CL-14	634	52	Lesion
6668	CL-14	635	53	Lesion
6669	CL-14	636	53	Lesion
6670	CL-14	637	53	Lesion
6671	CL-14	638	53	Lesion
6672	CL-14	639	54	Lesion
6673	CL-14	640	54	Lesion
6674	CL-14	641	54	Lesion
6675	CL-14	642	54	Lesion
6676	CL-14	643	53	Lesion
6677	CL-14	644	52	Lesion
6678	CL-14	645	51	Lesion
6679	CL-14	646	51	Lesion
6680	CL-14	647	52	Lesion
6681	CL-14	648	53	Lesion
6682	CL-14	649	53	Lesion
6683	CL-14	650	53	Lesion
6684	CL-14	651	53	Lesion
6685	CL-14	652	53	Lesion
6686	CL-14	653	53	Lesion
6692	CL-14	654		Lesion
6693	CL-14	655		Lesion
6694	CL-14	656		Lesion
6696	CL-14	657		Lesion
6697	CL-14	658		Lesion
6698	CL-14	659		Lesion
6699	CL-14	660		Lesion
6700	CL-14	661		Lesion
6701	CL-14	662		Lesion
6702	CL-14	663		Lesion
6703	CL-14	664		Lesion
6704	CL-14	665		Lesion
6705	CL-14	666		Lesion
6706	CL-14	667		Lesion
6707	CL-14	668		Lesion
6708	CL-14	669		Lesion
6709	CL-14	670		Lesion
6710	CL-14	671		Lesion
6711	CL-14	672		Lesion
6712	CL-14	673		Lesion
6713	CL-14	674		Lesion
6714	CL-14	675		Lesion
6715	CL-14	676		Lesion
6716	CL-14	677		Lesion
6717	CL-14	678		Lesion
6718	CL-14	679		Lesion
6719	CL-14	680		Lesion
6720	CL-14	681		Lesion
6721	CL-14	682		Lesion
6722	CL-14	683		Lesion
6723	CL-14	684		Lesion
6724	CL-14	685		Lesion
6725	CL-14	686		Lesion
6726	CL-14	687		Lesion
6727	CL-14	688		Lesion
6728	CL-14	689		Lesion
6729	CL-14	690		Lesion
6730	CL-14	691		Lesion
6731	CL-14	692		Lesion
6732	CL-14	693		Lesion
6733	CL-14	694		Lesion
6734	CL-14	695		Lesion
6735	CL-14	696		Lesion
6736	CL-14	697		Lesion
6737	CL-14	698		Lesion
6738	CL-14	699		Lesion
6739	CL-14	700		Lesion
6741	CL-14	701		Lesion
6742	CL-14	702		Lesion
6743	CL-14	703		Lesion
6744	CL-14	704		Lesion
6745	CL-14	705		Lesion
6746	CL-14	706		Lesion
6747	CL-14	707		Lesion
6748	CL-14	708		Lesion
6749	CL-14	709		Lesion
6750	CL-14	710		Lesion
6751	CL-14	711		Lesion
6752	CL-14	712		Lesion
6753	CL-14	713		Lesion
6754	CL-14	714		Lesion
6756	CL-14	715		Lesion
6757	CL-14	716		Lesion
6758	CL-14	717		Lesion
6759	CL-14	718		Lesion
6760	CL-14	719		Lesion
6761	CL-14	720		Lesion
6762	CL-14	721		Lesion
6763	CL-14	722		Lesion
6764	CL-14	723		Lesion
6765	CL-14	724		Lesion
6766	CL-14	725		Lesion
6767	CL-14	726		Lesion
6768	CL-14	727		Lesion
6769	CL-14	728		Lesion
6770	CL-14	729		Lesion
6771	CL-14	730		Lesion
6772	CL-14	731		Lesion
6773	CL-14	732		Lesion
6774	CL-14	733		Lesion
6775	CL-14	734		Lesion
6776	CL-14	735		Lesion
6777	CL-14	736		Lesion
6778	CL-14	737		Lesion
6779	CL-14	738		Lesion
6780	CL-14	739		Lesion
6781	CL-14	740		Lesion
6782	CL-14	741		Lesion
6783	CL-14	742		Lesion
6784	CL-14	743		Lesion
6785	CL-14	744		Lesion
6786	CL-14	745		Lesion
6787	CL-14	746		Lesion
6788	CL-14	747		Lesion
6789	CL-14	748		Lesion
6790	CL-14	749		Lesion
6791	CL-14	750		Lesion
6792	CL-14	751		Lesion
6794	CL-14	752		Lesion
6795	CL-14	753	56	Lesion
6796	CL-14	754	56	Lesion
6797	CL-14	755	56	Lesion
6798	CL-14	756	57	Lesion
6799	CL-14	757	56	Lesion
6800	CL-14	758	56	Lesion
6801	CL-14	759	55	Lesion
6802	CL-14	760	55	Lesion
6803	CL-14	761	56	Lesion
6804	CL-14	762	55	Lesion
6805	CL-14	763	55	Lesion
6806	CL-14	764	55	Lesion
6807	CL-14	765	55	Lesion
6808	CL-14	766	55	Lesion
6809	CL-14	767	55	Lesion
6810	CL-14	768	55	Lesion
6811	CL-14	769	55	Lesion
6812	CL-14	770	54	Lesion
6813	CL-14	771	54	Lesion
6815	CL-14	772	55	Lesion
6816	CL-14	773	54	Lesion
6817	CL-14	774	54	Lesion
6818	CL-14	775	54	Lesion
6819	CL-14	776	54	Lesion
6820	CL-14	777	55	Lesion
6822	CL-14	778	55	Lesion
6823	CL-14	779	56	Lesion
6824	CL-14	780	56	Lesion
6825	CL-14	781	56	Lesion
6826	CL-14	782	56	Lesion
6827	CL-14	783	56	Lesion
6828	CL-14	784	56	Lesion
6830	CL-14	785	56	Lesion
6831	CL-14	786	56	Lesion
6832	CL-14	787	57	Lesion
6833	CL-14	788	57	Lesion
6834	CL-14	789	57	Lesion
6835	CL-14	790	57	Lesion
6836	CL-14	791	56	Lesion
6837	CL-14	792	56	Lesion
6838	CL-14	793	55	Lesion
6839	CL-14	794	55	Lesion
6840	CL-14	795	54	Lesion
6841	CL-14	796	54	Lesion
6842	CL-14	797	54	Lesion
6843	CL-14	798	54	Lesion
6844	CL-14	799	54	Lesion
6845	CL-14	800	55	Lesion
6846	CL-14	801	56	Lesion
6847	CL-14	802	56	Lesion
6848	CL-14	803	56	Lesion
6849	CL-14	804	56	Lesion
6850	CL-14	805	55	Lesion
6851	CL-14	806	55	Lesion
6852	CL-14	807	54	Lesion
6853	CL-14	808	55	Lesion
6854	CL-14	809	56	Lesion
6855	CL-14	810	55	Lesion
6857	CL-14	811	54	Lesion
6858	CL-14	812	54	Lesion
6859	CL-14	813	54	Lesion
6861	CL-14	814	54	Lesion
6862	CL-14	815	53	Lesion
6863	CL-14	816	53	Lesion
6864	CL-14	817	52	Lesion
6865	CL-14	818	51	Lesion
6866	CL-14	819	52	Lesion
6867	CL-14	820	52	Lesion
6868	CL-14	821	52	Lesion
6869	CL-14	822	52	Lesion
6870	CL-14	823	52	Lesion
6871	CL-14	824	52	Lesion
6872	CL-14	825	53	Lesion
6875	CL-14	826	53	Lesion
6877	CL-14	827	52	Lesion
6878	CL-14	828	53	Lesion
6880	CL-14	829	52	Lesion
6881	CL-14	830	53	Lesion
6882	CL-14	831	53	Lesion
6883	CL-14	832	53	Lesion
6884	CL-14	833	52	Lesion
6885	CL-14	834	51	Lesion
6886	CL-14	835	50	Lesion
6887	CL-14	836	50	Lesion
6888	CL-14	837	50	Lesion
6889	CL-14	838	51	Lesion
6890	CL-14	839	51	Lesion
6891	CL-14	840	51	Lesion
6892	CL-14	841	51	Lesion
6893	CL-14	842	51	Lesion
6894	CL-14	843	50	Lesion
6895	CL-14	844	49	Lesion
6896	CL-14	845	49	Lesion
6897	CL-14	846	48	Lesion
6898	CL-14	847	49	Lesion
6899	CL-14	848	48	Lesion
6900	CL-14	849	48	Lesion
6901	CL-14	850	49	Lesion
6902	CL-14	851	49	Lesion
6903	CL-14	852	50	Lesion
6904	CL-14	853	49	Lesion
6905	CL-14	854	49	Lesion
6906	CL-14	855	48	Lesion
6907	CL-14	856	48	Lesion
6908	CL-14	857	48	Lesion
6909	CL-14	858	48	Lesion
6910	CL-14	859	49	Lesion
6911	CL-14	860	49	Lesion
6912	CL-14	861	49	Lesion
6913	CL-14	862	50	Lesion
6914	CL-14	863	50	Lesion
6915	CL-14	864	50	Lesion
6916	CL-14	865	51	Lesion
6917	CL-14	866	51	Lesion
6918	CL-14	867	50	Lesion
6919	CL-14	868	50	Lesion
6920	CL-14	869	50	Lesion
6921	CL-14	870	51	Lesion
6922	CL-14	871	52	Lesion
6923	CL-14	872	51	Lesion
6924	CL-14	873	51	Lesion
6925	CL-14	874	50	Lesion
6926	CL-14	875	51	Lesion
6927	CL-14	876	51	Lesion
6928	CL-14	877	51	Lesion
6929	CL-14	878	51	Lesion
6930	CL-14	879	50	Lesion
6931	CL-14	880	50	Lesion
6932	CL-14	881	51	Lesion
6933	CL-14	882	51	Lesion
6934	CL-14	883	50	Lesion
6935	CL-14	884	50	Lesion
6936	CL-14	885	50	Lesion
6937	CL-14	886	50	Lesion
6938	CL-14	887	50	Lesion
6939	CL-14	888	50	Lesion
6940	CL-14	889	50	Lesion
6941	CL-14	890	50	Lesion
6943	CL-14	891	51	Lesion
6944	CL-14	892	52	Lesion
6945	CL-14	893	52	Lesion
6951	CL-14	894		Lesion
6952	CL-14	895		Lesion
6953	CL-14	896		Lesion
6954	CL-14	897		Lesion
6956	CL-14	898		Lesion
6957	CL-14	899		Lesion
6958	CL-14	900		Lesion
6959	CL-14	901		Lesion
6960	CL-14	902		Lesion
6961	CL-14	903		Lesion
6962	CL-14	904		Lesion
6964	CL-14	905		Lesion
6965	CL-14	906		Lesion
6966	CL-14	907		Lesion
6967	CL-14	908		Lesion
6968	CL-14	909		Lesion
6969	CL-14	910		Lesion
6970	CL-14	911		Lesion
6971	CL-14	912		Lesion
6972	CL-14	913		Lesion
6973	CL-14	914		Lesion
6974	CL-14	915		Lesion
6975	CL-14	916		Lesion
6976	CL-14	917		Lesion
6977	CL-14	918		Lesion
6978	CL-14	919		Lesion
6979	CL-14	920		Lesion
6980	CL-14	921		Lesion
6981	CL-14	922		Lesion
6982	CL-14	923		Lesion
6983	CL-14	924		Lesion
6984	CL-14	925		Lesion
6985	CL-14	926		Lesion
6986	CL-14	927		Lesion
6987	CL-14	928		Lesion
6988	CL-14	929		Lesion
6989	CL-14	930		Lesion
6990	CL-14	931		Lesion
6991	CL-14	932		Lesion
6992	CL-14	933		Lesion
6993	CL-14	934		Lesion
6994	CL-14	935		Lesion
6995	CL-14	936		Lesion
6996	CL-14	937		Lesion
6997	CL-14	938		Lesion
6998	CL-14	939		Lesion
6999	CL-14	940		Lesion
7000	CL-14	941		Lesion
7001	CL-14	942		Lesion
7002	CL-14	943		Lesion
7003	CL-14	944		Lesion
7004	CL-14	945		Lesion
7005	CL-14	946		Lesion
7006	CL-14	947		Lesion
7007	CL-14	948		Lesion
7008	CL-14	949		Lesion
7009	CL-14	950		Lesion
7010	CL-14	951		Lesion
7011	CL-14	952		Lesion
7012	CL-14	953		Lesion
7013	CL-14	954		Lesion
7014	CL-14	955		Lesion
7015	CL-14	956		Lesion
7016	CL-14	957		Lesion
7017	CL-14	958		Lesion
7018	CL-14	959		Lesion
7019	CL-14	960		Lesion
7020	CL-14	961		Lesion
7021	CL-14	962		Lesion
7022	CL-14	963		Lesion
7023	CL-14	964		Lesion
7024	CL-14	965		Lesion
7025	CL-14	966		Lesion
7026	CL-14	967		Lesion
7027	CL-14	968		Lesion
7028	CL-14	969		Lesion
7029	CL-14	970		Lesion
7030	CL-14	971		Lesion
7031	CL-14	972		Lesion
7032	CL-14	973		Lesion
7033	CL-14	974		Lesion
7034	CL-14	975		Lesion
7035	CL-14	976		Lesion
7036	CL-14	977		Lesion
7037	CL-14	978		Lesion
7038	CL-14	979		Lesion
7040	CL-14	980		Lesion
7041	CL-14	981		Lesion
7042	CL-14	982		Lesion
7043	CL-14	983		Lesion
7044	CL-14	984		Lesion
7045	CL-14	985		Lesion
7046	CL-14	986		Lesion
7047	CL-14	987		Lesion
7048	CL-14	988		Lesion
7049	CL-14	989		Lesion
7050	CL-14	990		Lesion
7051	CL-14	991		Lesion
7052	CL-14	992		Lesion
7053	CL-14	993	60	Lesion
7054	CL-14	994	59	Lesion
7055	CL-14	995	58	Lesion
7056	CL-14	996	57	Lesion
7057	CL-14	997	57	Lesion
7058	CL-14	998	56	Lesion
7059	CL-14	999	57	Lesion
7060	CL-14	1000	56	Lesion
7061	CL-14	1001	56	Lesion
7062	CL-14	1002	56	Lesion
7063	CL-14	1003	56	Lesion
7064	CL-14	1004	56	Lesion
7065	CL-14	1005	55	Lesion
7066	CL-14	1006	54	Lesion
7067	CL-14	1007	54	Lesion
7068	CL-14	1008	53	Lesion
7069	CL-14	1009	53	Lesion
7070	CL-14	1010	53	Lesion
7071	CL-14	1011	52	Lesion
7072	CL-14	1012	53	Lesion
7073	CL-14	1013	53	Lesion
7074	CL-14	1014	54	Lesion
7075	CL-14	1015	54	Lesion
7076	CL-14	1016	55	Lesion
7077	CL-14	1017	56	Lesion
7078	CL-14	1018	56	Lesion
7079	CL-14	1019	56	Lesion
7080	CL-14	1020	56	Lesion
7081	CL-14	1021	57	Lesion
7082	CL-14	1022	58	Lesion
7083	CL-14	1023	59	Lesion
7084	CL-14	1024	59	Lesion
7085	CL-14	1025	59	Lesion
7086	CL-14	1026	58	Lesion
7087	CL-14	1027	58	Lesion
7088	CL-14	1028	59	Lesion
7089	CL-14	1029	60	Lesion
7090	CL-14	1030	61	Lesion
7091	CL-14	1031	62	Lesion
7092	CL-14	1032	62	Lesion
7093	CL-14	1033	62	Lesion
7094	CL-14	1034	63	Lesion
7095	CL-14	1035	62	Lesion
7096	CL-14	1036	61	Lesion
7097	CL-14	1037	61	Lesion
7098	CL-14	1038	61	Lesion
7099	CL-14	1039	62	Lesion
7100	CL-14	1040	62	Lesion
7101	CL-14	1041	62	Lesion
7102	CL-14	1042	62	Lesion
7103	CL-14	1043	62	Lesion
7104	CL-14	1044	63	Lesion
7105	CL-14	1045	63	Lesion
7106	CL-14	1046	62	Lesion
7107	CL-14	1047	61	Lesion
7108	CL-14	1048	60	Lesion
7109	CL-14	1049	61	Lesion
7110	CL-14	1050	60	Lesion
7111	CL-14	1051	60	Lesion
7112	CL-14	1052	61	Lesion
7113	CL-14	1053	60	Lesion
7114	CL-14	1054	60	Lesion
7115	CL-14	1055	61	Lesion
7116	CL-14	1056	61	Lesion
7117	CL-14	1057	61	Lesion
7118	CL-14	1058	61	Lesion
7119	CL-14	1059	62	Lesion
7120	CL-14	1060	61	Lesion
7121	CL-14	1061	60	Lesion
7122	CL-14	1062	60	Lesion
7123	CL-14	1063	60	Lesion
7124	CL-14	1064	60	Lesion
7125	CL-14	1065	60	Lesion
7126	CL-14	1066	60	Lesion
7127	CL-14	1067	61	Lesion
7128	CL-14	1068	60	Lesion
7129	CL-14	1069	59	Lesion
7130	CL-14	1070	59	Lesion
7131	CL-14	1071	58	Lesion
7132	CL-14	1072	57	Lesion
7133	CL-14	1073	57	Lesion
7134	CL-14	1074	57	Lesion
7135	CL-14	1075	58	Lesion
7136	CL-14	1076	58	Lesion
7137	CL-14	1077	58	Lesion
7138	CL-14	1078	57	Lesion
7139	CL-14	1079	58	Lesion
7140	CL-14	1080	58	Lesion
7141	CL-14	1081	59	Lesion
7142	CL-14	1082	60	Lesion
7143	CL-14	1083	61	Lesion
7144	CL-14	1084	60	Lesion
7145	CL-14	1085	61	Lesion
7146	CL-14	1086	61	Lesion
7147	CL-14	1087	60	Lesion
7148	CL-14	1088	60	Lesion
7149	CL-14	1089	59	Lesion
7150	CL-14	1090	58	Lesion
7151	CL-14	1091	58	Lesion
7152	CL-14	1092	57	Lesion
7153	CL-14	1093	58	Lesion
7154	CL-14	1094	58	Lesion
7155	CL-14	1095	59	Lesion
7156	CL-14	1096	59	Lesion
7157	CL-14	1097	59	Lesion
7158	CL-14	1098	60	Lesion
7159	CL-14	1099	60	Lesion
7160	CL-14	1100	61	Lesion
7161	CL-14	1101	61	Lesion
7162	CL-14	1102	61	Lesion
7163	CL-14	1103	60	Lesion
7164	CL-14	1104	60	Lesion
7165	CL-14	1105	61	Lesion
7166	CL-14	1106	62	Lesion
7167	CL-14	1107	61	Lesion
7168	CL-14	1108	62	Lesion
7169	CL-14	1109	61	Lesion
7170	CL-14	1110	61	Lesion
7171	CL-14	1111	62	Lesion
7172	CL-14	1112	61	Lesion
7173	CL-14	1113	60	Lesion
7174	CL-14	1114	59	Lesion
7175	CL-14	1115	58	Lesion
7176	CL-14	1116	57	Lesion
7177	CL-14	1117	57	Lesion
7178	CL-14	1118	57	Lesion
7179	CL-14	1119	57	Lesion
7180	CL-14	1120	56	Lesion
7181	CL-14	1121	55	Lesion
7182	CL-14	1122	55	Lesion
7183	CL-14	1123	54	Lesion
7184	CL-14	1124	54	Lesion
7185	CL-14	1125	54	Lesion
7186	CL-14	1126	55	Lesion
7187	CL-14	1127	56	Lesion
7188	CL-14	1128	56	Lesion
7189	CL-14	1129	55	Lesion
7190	CL-14	1130	55	Lesion
7191	CL-14	1131	54	Lesion
7193	CL-14	1132	54	Lesion
7194	CL-14	1133	54	Lesion
7195	CL-14	1134	53	Lesion
7196	CL-14	1135	53	Lesion
7197	CL-14	1136	53	Lesion
7198	CL-14	1137	52	Lesion
7199	CL-14	1138	52	Lesion
7200	CL-14	1139	51	Lesion
7202	CL-14	1140	51	Lesion
7203	CL-14	1141	50	Lesion
7204	CL-14	1142	50	Lesion
7205	CL-14	1143	51	Lesion
7206	CL-14	1144	51	Lesion
7207	CL-14	1145	52	Lesion
7208	CL-14	1146	53	Lesion
7209	CL-14	1147	54	Lesion
7210	CL-14	1148	54	Lesion
7211	CL-14	1149	53	Lesion
7212	CL-14	1150	54	Lesion
7213	CL-14	1151	53	Lesion
7214	CL-14	1152	53	Lesion
7215	CL-14	1153	54	Lesion
7216	CL-14	1154	54	Lesion
7217	CL-14	1155	54	Lesion
7218	CL-14	1156	55	Lesion
7219	CL-14	1157	55	Lesion
7220	CL-14	1158	56	Lesion
7221	CL-14	1159	55	Lesion
7222	CL-14	1160	55	Lesion
7223	CL-14	1161	55	Lesion
7224	CL-14	1162	56	Lesion
7225	CL-14	1163	56	Lesion
7226	CL-14	1164	56	Lesion
7227	CL-14	1165	56	Lesion
7228	CL-14	1166	56	Lesion
7229	CL-14	1167	56	Lesion
7230	CL-14	1168	56	Lesion
7231	CL-14	1169	56	Lesion
7232	CL-14	1170	55	Lesion
7233	CL-14	1171	56	Lesion
7234	CL-14	1172	57	Lesion
7235	CL-14	1173	58	Lesion
7236	CL-14	1174	57	Lesion
7237	CL-14	1175	57	Lesion
7238	CL-14	1176	58	Lesion
7239	CL-14	1177	57	Lesion
7240	CL-14	1178	57	Lesion
7241	CL-14	1179	57	Lesion
7242	CL-14	1180	57	Lesion
7243	CL-14	1181	56	Lesion
7244	CL-14	1182	55	Lesion
7245	CL-14	1183	54	Lesion
7246	CL-14	1184	55	Lesion
7247	CL-14	1185	54	Lesion
7248	CL-14	1186	53	Lesion
7249	CL-14	1187	54	Lesion
7250	CL-14	1188	54	Lesion
7252	CL-14	1189	55	Lesion
7253	CL-14	1190	56	Lesion
7254	CL-14	1191	56	Lesion
7255	CL-14	1192	57	Lesion
7256	CL-14	1193	56	Lesion
7257	CL-14	1194	57	Lesion
7258	CL-14	1195	57	Lesion
7259	CL-14	1196	58	Lesion
7260	CL-14	1197	59	Lesion
7261	CL-14	1198	59	Lesion
7262	CL-14	1199	59	Lesion
7263	CL-14	1200	59	Lesion
7264	CL-14	1201	59	Lesion
7265	CL-14	1202	59	Lesion
7266	CL-14	1203	60	Lesion
7267	CL-14	1204	60	Lesion
7268	CL-14	1205	60	Lesion
7269	CL-14	1206	60	Lesion
7270	CL-14	1207	61	Lesion
7271	CL-14	1208	60	Lesion
7272	CL-14	1209	61	Lesion
7273	CL-14	1210	60	Lesion
7274	CL-14	1211	60	Lesion
7275	CL-14	1212	60	Lesion
7276	CL-14	1213	60	Lesion
7277	CL-14	1214	61	Lesion
7278	CL-14	1215	62	Lesion
7279	CL-14	1216	62	Lesion
7280	CL-14	1217	62	Lesion
7281	CL-14	1218	62	Lesion
7282	CL-14	1219	63	Lesion
7283	CL-14	1220	63	Lesion
7284	CL-14	1221	64	Lesion
7285	CL-14	1222	64	Lesion
7286	CL-14	1223	65	Lesion
7287	CL-14	1224	65	Lesion
7288	CL-14	1225	65	Lesion
7289	CL-14	1226	64	Lesion
7290	CL-14	1227	64	Lesion
7291	CL-14	1228	63	Lesion
7292	CL-14	1229	64	Lesion
7293	CL-14	1230	64	Lesion
7294	CL-14	1231	64	Lesion
7295	CL-14	1232	64	Lesion
7296	CL-14	1233	64	Lesion
7297	CL-14	1234	64	Lesion
7298	CL-14	1235	64	Lesion
7299	CL-14	1236	65	Lesion
7300	CL-14	1237	66	Lesion
7302	CL-14	1238	66	Lesion
7303	CL-14	1239	67	Lesion
7304	CL-14	1240	67	Lesion
7305	CL-14	1241	68	Lesion
7306	CL-14	1242	67	Lesion
7307	CL-14	1243	67	Lesion
7308	CL-14	1244	67	Lesion
7309	CL-14	1245	66	Lesion
7310	CL-14	1246	66	Lesion
7311	CL-14	1247	66	Lesion
7312	CL-14	1248	67	Lesion
7313	CL-14	1249	68	Lesion
7314	CL-14	1250	67	Lesion
7315	CL-14	1251	68	Lesion
7316	CL-14	1252	68	Lesion
7317	CL-14	1253	67	Lesion
7318	CL-14	1254	66	Lesion
7319	CL-14	1255	66	Lesion
7320	CL-14	1256	65	Lesion
7321	CL-14	1257	64	Lesion
7322	CL-14	1258	64	Lesion
7323	CL-14	1259	64	Lesion
7324	CL-14	1260	64	Lesion
7325	CL-14	1261	65	Lesion
7326	CL-14	1262	65	Lesion
7327	CL-14	1263	64	Lesion
7328	CL-14	1264	64	Lesion
7329	CL-14	1265	64	Lesion
7330	CL-14	1266	64	Lesion
7331	CL-14	1267	63	Lesion
7332	CL-14	1268	63	Lesion
7333	CL-14	1269	64	Lesion
7334	CL-14	1270	65	Lesion
7335	CL-14	1271	65	Lesion
7336	CL-14	1272	65	Lesion
7337	CL-14	1273	65	Lesion
7338	CL-14	1274	66	Lesion
7339	CL-14	1275	65	Lesion
7340	CL-14	1276	64	Lesion
7341	CL-14	1277	64	Lesion
7342	CL-14	1278	65	Lesion
7343	CL-14	1279	65	Lesion
7344	CL-14	1280	65	Lesion
7345	CL-14	1281	66	Lesion
7346	CL-14	1282	67	Lesion
7347	CL-14	1283	67	Lesion
7348	CL-14	1284	67	Lesion
7349	CL-14	1285	68	Lesion
7350	CL-14	1286	69	Lesion
7352	CL-14	1287	69	Lesion
7353	CL-14	1288	70	Lesion
7354	CL-14	1289	69	Lesion
7355	CL-14	1290	68	Lesion
7356	CL-14	1291	68	Lesion
7357	CL-14	1292	68	Lesion
7358	CL-14	1293	69	Lesion
7359	CL-14	1294	68	Lesion
7360	CL-14	1295	68	Lesion
7361	CL-14	1296	68	Lesion
7362	CL-14	1297	67	Lesion
7363	CL-14	1298	67	Lesion
7364	CL-14	1299	67	Lesion
7365	CL-14	1300	67	Lesion
7366	CL-14	1301	67	Lesion
7367	CL-14	1302	67	Lesion
7368	CL-14	1303	66	Lesion
7369	CL-14	1304	66	Lesion
7370	CL-14	1305	65	Lesion
7371	CL-14	1306	65	Lesion
7372	CL-14	1307	65	Lesion
7373	CL-14	1308	65	Lesion
7374	CL-14	1309	64	Lesion
7375	CL-14	1310	64	Lesion
7376	CL-14	1311	64	Lesion
7377	CL-14	1312	65	Lesion
7378	CL-14	1313	66	Lesion
7379	CL-14	1314	66	Lesion
7380	CL-14	1315	66	Lesion
7381	CL-14	1316	67	Lesion
7382	CL-14	1317	67	Lesion
7383	CL-14	1318	67	Lesion
7384	CL-14	1319	66	Lesion
7385	CL-14	1320	66	Lesion
7386	CL-14	1321	66	Lesion
7387	CL-14	1322	65	Lesion
7388	CL-14	1323	64	Lesion
7389	CL-14	1324	64	Lesion
7390	CL-14	1325	63	Lesion
7391	CL-14	1326	64	Lesion
7392	CL-14	1327	64	Lesion
7393	CL-14	1328	65	Lesion
7394	CL-14	1329	65	Lesion
7395	CL-14	1330	64	Lesion
7396	CL-14	1331	65	Lesion
7397	CL-14	1332	65	Lesion
7398	CL-14	1333	65	Lesion
7399	CL-14	1334	66	Lesion
7400	CL-14	1335	67	Lesion
7402	CL-14	1336	67	Lesion
7403	CL-14	1337	66	Lesion
7404	CL-14	1338	65	Lesion
7405	CL-14	1339	65	Lesion
7406	CL-14	1340	65	Lesion
7407	CL-14	1341	64	Lesion
7408	CL-14	1342	64	Lesion
7409	CL-14	1343	63	Lesion
7410	CL-14	1344	62	Lesion
7411	CL-14	1345	63	Lesion
7412	CL-14	1346	62	Lesion
7413	CL-14	1347	62	Lesion
7414	CL-14	1348	61	Lesion
7415	CL-14	1349	60	Lesion
7416	CL-14	1350	60	Lesion
7417	CL-14	1351	60	Lesion
7418	CL-14	1352	60	Lesion
7419	CL-14	1353	61	Lesion
7420	CL-14	1354	62	Lesion
7421	CL-14	1355	61	Lesion
7422	CL-14	1356	61	Lesion
7423	CL-14	1357	61	Lesion
7424	CL-14	1358	61	Lesion
7425	CL-14	1359	62	Lesion
7426	CL-14	1360	63	Lesion
7427	CL-14	1361	63	Lesion
7428	CL-14	1362	62	Lesion
7429	CL-14	1363	63	Lesion
7430	CL-14	1364	62	Lesion
7431	CL-14	1365	62	Lesion
7432	CL-14	1366	62	Lesion
7433	CL-14	1367	63	Lesion
7434	CL-14	1368	64	Lesion
7435	CL-14	1369	63	Lesion
7436	CL-14	1370	62	Lesion
7437	CL-14	1371	62	Lesion
7438	CL-14	1372	61	Lesion
7439	CL-14	1373	61	Lesion
7440	CL-14	1374	61	Lesion
7441	CL-14	1375	61	Lesion
7442	CL-14	1376	62	Lesion
7443	CL-14	1377	63	Lesion
7444	CL-14	1378	63	Lesion
7445	CL-14	1379	62	Lesion
7446	CL-14	1380	61	Lesion
7447	CL-14	1381	61	Lesion
7448	CL-14	1382	60	Lesion
7449	CL-14	1383	61	Lesion
7450	CL-14	1384	61	Lesion
7451	CL-14	1385		Lesion
7454	CL-14	1386		Lesion
7456	CL-14	1387		Lesion
7457	CL-14	1388		Lesion
7458	CL-14	1389		Lesion
7459	CL-14	1390		Lesion
7460	CL-14	1391		Lesion
7461	CL-14	1392		Lesion
7462	CL-14	1393		Lesion
7463	CL-14	1394		Lesion
7464	CL-14	1395		Lesion
7466	CL-14	1396		Lesion
7468	CL-14	1397		Lesion
7469	CL-14	1398		Lesion
7470	CL-14	1399		Lesion
7471	CL-14	1400		Lesion
7473	CL-14	1401		Lesion
7474	CL-14	1402		Lesion
7475	CL-14	1403		Lesion
7476	CL-14	1404		Lesion
7477	CL-14	1405		Lesion
7478	CL-14	1406		Lesion
7479	CL-14	1407		Lesion
7480	CL-14	1408		Lesion
7481	CL-14	1409		Lesion
7482	CL-14	1410		Lesion
7483	CL-14	1411		Lesion
7484	CL-14	1412		Lesion
7485	CL-14	1413		Lesion
7486	CL-14	1414		Lesion
7487	CL-14	1415		Lesion
7488	CL-14	1416		Lesion
7489	CL-14	1417		Lesion
7490	CL-14	1418		Lesion
7491	CL-14	1419		Lesion
7492	CL-14	1420		Lesion
7493	CL-14	1421		Lesion
7494	CL-14	1422		Lesion
7495	CL-14	1423		Lesion
7496	CL-14	1424		Lesion
7497	CL-14	1425		Lesion
7498	CL-14	1426		Lesion
7499	CL-14	1427		Lesion
7500	CL-14	1428		Lesion
7501	CL-14	1429		Lesion
7502	CL-14	1430		Lesion
7503	CL-14	1431		Lesion
7504	CL-14	1432		Lesion
7505	CL-14	1433		Lesion
7506	CL-14	1434		Lesion
7507	CL-14	1435		Lesion
7508	CL-14	1436		Lesion
7509	CL-14	1437		Lesion
7510	CL-14	1438		Lesion
7511	CL-14	1439		Lesion
7512	CL-14	1440		Lesion
7513	CL-14	1441		Lesion
7514	CL-14	1442		Lesion
7515	CL-14	1443		Lesion
7516	CL-14	1444		Lesion
7517	CL-14	1445		Lesion
7518	CL-14	1446		Lesion
7519	CL-14	1447		Lesion
7520	CL-14	1448		Lesion
7522	CL-14	1449		Lesion
7523	CL-14	1450		Lesion
7524	CL-14	1451		Lesion
7525	CL-14	1452		Lesion
7526	CL-14	1453		Lesion
7527	CL-14	1454		Lesion
7528	CL-14	1455		Lesion
7529	CL-14	1456		Lesion
7530	CL-14	1457		Lesion
7531	CL-14	1458		Lesion
7532	CL-14	1459		Lesion
7533	CL-14	1460		Lesion
7534	CL-14	1461		Lesion
7535	CL-14	1462		Lesion
7536	CL-14	1463		Lesion
7537	CL-14	1464		Lesion
7538	CL-14	1465		Lesion
7539	CL-14	1466		Lesion
7540	CL-14	1467		Lesion
7541	CL-14	1468		Lesion
7542	CL-14	1469		Lesion
7543	CL-14	1470		Lesion
7544	CL-14	1471		Lesion
7545	CL-14	1472		Lesion
7546	CL-14	1473		Lesion
7547	CL-14	1474		Lesion
7548	CL-14	1475		Lesion
7549	CL-14	1476		Lesion
7550	CL-14	1477		Lesion
7551	CL-14	1478		Lesion
7552	CL-14	1479		Lesion
7553	CL-14	1480		Lesion
7555	CL-14	1481		Lesion
7556	CL-14	1482		Lesion
7557	CL-14	1483		Lesion
7558	CL-14	1484	66	Lesion
7559	CL-14	1485	67	Lesion
7560	CL-14	1486	67	Lesion
7561	CL-14	1487	66	Lesion
7562	CL-14	1488	65	Lesion
7563	CL-14	1489	64	Lesion
7564	CL-14	1490	65	Lesion
7565	CL-14	1491	65	Lesion
7566	CL-14	1492	66	Lesion
7567	CL-14	1493	67	Lesion
7568	CL-14	1494	67	Lesion
7569	CL-14	1495	68	Lesion
7570	CL-14	1496	69	Lesion
7571	CL-14	1497	70	Lesion
7572	CL-14	1498	70	Lesion
7573	CL-14	1499	69	Lesion
7574	CL-14	1500	69	Lesion
7575	CL-14	1501	69	Lesion
7576	CL-14	1502	69	Lesion
7577	CL-14	1503	69	Lesion
7578	CL-14	1504	69	Lesion
7579	CL-14	1505	69	Lesion
7580	CL-14	1506	70	Lesion
7581	CL-14	1507	71	Lesion
7582	CL-14	1508	70	Lesion
7583	CL-14	1509	70	Lesion
7584	CL-14	1510	71	Lesion
7585	CL-14	1511	71	Lesion
7586	CL-14	1512	71	Lesion
7587	CL-14	1513	71	Lesion
7588	CL-14	1514	71	Lesion
7589	CL-14	1515	72	Lesion
7590	CL-14	1516	72	Lesion
7591	CL-14	1517	72	Lesion
7592	CL-14	1518	72	Lesion
7593	CL-14	1519	73	Lesion
7594	CL-14	1520	73	Lesion
7595	CL-14	1521	73	Lesion
7596	CL-14	1522	73	Lesion
7597	CL-14	1523	73	Lesion
7598	CL-14	1524	72	Lesion
7599	CL-14	1525	71	Lesion
7600	CL-14	1526	71	Lesion
7602	CL-14	1527	72	Lesion
7603	CL-14	1528	72	Lesion
7604	CL-14	1529	72	Lesion
7605	CL-14	1530	71	Lesion
7606	CL-14	1531	71	Lesion
7607	CL-14	1532	71	Lesion
7608	CL-14	1533	70	Lesion
7611	CL-14	1534	70	Lesion
7612	CL-14	1535	70	Lesion
7613	CL-14	1536	69	Lesion
7614	CL-14	1537	70	Lesion
7615	CL-14	1538	71	Lesion
7616	CL-14	1539	72	Lesion
7617	CL-14	1540	71	Lesion
7619	CL-14	1541	71	Lesion
7620	CL-14	1542	70	Lesion
7621	CL-14	1543	70	Lesion
7622	CL-14	1544	71	Lesion
7623	CL-14	1545	70	Lesion
7624	CL-14	1546	70	Lesion
7625	CL-14	1547	70	Lesion
7626	CL-14	1548	69	Lesion
7627	CL-14	1549	69	Lesion
7628	CL-14	1550	69	Lesion
7629	CL-14	1551	69	Lesion
7630	CL-14	1552	69	Lesion
7631	CL-14	1553	69	Lesion
7632	CL-14	1554	70	Lesion
7633	CL-14	1555	70	Lesion
7634	CL-14	1556	69	Lesion
7635	CL-14	1557	70	Lesion
7636	CL-14	1558	70	Lesion
7637	CL-14	1559	70	Lesion
7638	CL-14	1560	70	Lesion
7639	CL-14	1561	69	Lesion
7640	CL-14	1562	69	Lesion
7641	CL-14	1563	70	Lesion
7642	CL-14	1564	69	Lesion
7643	CL-14	1565	70	Lesion
7644	CL-14	1566	70	Lesion
7645	CL-14	1567	69	Lesion
7646	CL-14	1568	69	Lesion
7647	CL-14	1569	69	Lesion
7648	CL-14	1570	70	Lesion
7649	CL-14	1571	70	Lesion
7650	CL-14	1572	69	Lesion
7652	CL-14	1573	69	Lesion
7653	CL-14	1574	70	Lesion
7654	CL-14	1575	70	Lesion
7655	CL-14	1576	71	Lesion
7656	CL-14	1577	72	Lesion
7657	CL-14	1578	71	Lesion
7658	CL-14	1579	71	Lesion
7659	CL-14	1580	70	Lesion
7660	CL-14	1581	71	Lesion
7661	CL-14	1582	71	Lesion
7662	CL-14	1583	71	Lesion
7663	CL-14	1584	71	Lesion
7664	CL-14	1585	71	Lesion
7665	CL-14	1586	70	Lesion
7666	CL-14	1587	71	Lesion
7667	CL-14	1588	71	Lesion
7668	CL-14	1589	71	Lesion
7669	CL-14	1590	71	Lesion
7670	CL-14	1591	72	Lesion
7671	CL-14	1592	72	Lesion
7672	CL-14	1593	72	Lesion
7673	CL-14	1594	72	Lesion
7674	CL-14	1595	72	Lesion
7675	CL-14	1596	72	Lesion
7676	CL-14	1597	72	Lesion
7677	CL-14	1598	72	Lesion
7678	CL-14	1599	73	Lesion
7679	CL-14	1600	72	Lesion
7680	CL-14	1601	72	Lesion
7681	CL-14	1602	72	Lesion
7682	CL-14	1603	72	Lesion
7683	CL-14	1604	72	Lesion
7684	CL-14	1605	72	Lesion
7685	CL-14	1606	72	Lesion
7686	CL-14	1607	72	Lesion
7687	CL-14	1608	72	Lesion
7688	CL-14	1609	72	Lesion
7689	CL-14	1610	71	Lesion
7690	CL-14	1611	71	Lesion
7691	CL-14	1612	70	Lesion
7692	CL-14	1613	71	Lesion
7693	CL-14	1614	71	Lesion
7694	CL-14	1615	70	Lesion
7695	CL-14	1616	70	Lesion
7696	CL-14	1617	70	Lesion
7697	CL-14	1618	70	Lesion
7698	CL-14	1619	70	Lesion
7699	CL-14	1620	70	Lesion
7700	CL-14	1621	69	Lesion
7702	CL-14	1622	70	Lesion
7704	CL-14	1623	69	Lesion
7705	CL-14	1624	70	Lesion
7706	CL-14	1625	70	Lesion
7707	CL-14	1626	70	Lesion
7708	CL-14	1627	70	Lesion
7709	CL-14	1628	71	Lesion
7710	CL-14	1629	70	Lesion
7711	CL-14	1630	71	Lesion
7712	CL-14	1631	70	Lesion
7713	CL-14	1632	70	Lesion
7714	CL-14	1633	70	Lesion
7715	CL-14	1634	70	Lesion
7716	CL-14	1635	70	Lesion
7717	CL-14	1636	71	Lesion
7718	CL-14	1637	71	Lesion
7719	CL-14	1638	70	Lesion
7720	CL-14	1639	70	Lesion
7721	CL-14	1640	71	Lesion
7722	CL-14	1641	70	Lesion
7724	CL-14	1642	71	Lesion
7725	CL-14	1643	70	Lesion
7726	CL-14	1644	70	Lesion
7727	CL-14	1645	71	Lesion
7728	CL-14	1646	71	Lesion
7729	CL-14	1647	71	Lesion
7730	CL-14	1648	72	Lesion
7731	CL-14	1649	72	Lesion
7732	CL-14	1650	72	Lesion
7733	CL-14	1651	71	Lesion
7734	CL-14	1652	71	Lesion
7735	CL-14	1653	72	Lesion
7736	CL-14	1654	71	Lesion
7737	CL-14	1655	71	Lesion
7738	CL-14	1656	71	Lesion
7739	CL-14	1657	71	Lesion
7740	CL-14	1658	70	Lesion
7741	CL-14	1659	70	Lesion
7742	CL-14	1660	70	Lesion
7743	CL-14	1661	70	Lesion
7744	CL-14	1662	70	Lesion
7745	CL-14	1663	69	Lesion
7746	CL-14	1664	70	Lesion
7747	CL-14	1665	70	Lesion
7748	CL-14	1666	70	Lesion
7749	CL-14	1667	71	Lesion
7750	CL-14	1668	71	Lesion
7752	CL-14	1669	71	Lesion
7753	CL-14	1670	71	Lesion
7755	CL-14	1671	71	Lesion
7756	CL-14	1672	71	Lesion
7757	CL-14	1673	72	Lesion
7758	CL-14	1674	72	Lesion
7759	CL-14	1675	72	Lesion
7760	CL-14	1676	72	Lesion
7761	CL-14	1677	71	Lesion
7762	CL-14	1678	72	Lesion
7763	CL-14	1679	72	Lesion
7764	CL-14	1680	72	Lesion
7765	CL-14	1681	71	Lesion
7766	CL-14	1682	71	Lesion
7767	CL-14	1683	71	Lesion
7768	CL-14	1684	71	Lesion
7769	CL-14	1685	71	Lesion
7770	CL-14	1686	71	Lesion
7771	CL-14	1687	71	Lesion
7772	CL-14	1688	72	Lesion
7773	CL-14	1689	73	Lesion
7774	CL-14	1690	73	Lesion
7781	CL-14	1691		Lesion
7783	CL-14	1692		Lesion
7784	CL-14	1693		Lesion
7785	CL-14	1694		Lesion
7786	CL-14	1695		Lesion
7787	CL-14	1696		Lesion
7788	CL-14	1697		Lesion
7789	CL-14	1698		Lesion
7790	CL-14	1699		Lesion
7791	CL-14	1700		Lesion
7792	CL-14	1701		Lesion
7793	CL-14	1702		Lesion
7794	CL-14	1703		Lesion
7795	CL-14	1704		Lesion
7796	CL-14	1705		Lesion
7797	CL-14	1706		Lesion
7798	CL-14	1707		Lesion
7799	CL-14	1708		Lesion
7800	CL-14	1709		Lesion
7801	CL-14	1710		Lesion
7802	CL-14	1711		Lesion
7803	CL-14	1712		Lesion
7804	CL-14	1713		Lesion
7805	CL-14	1714		Lesion
7806	CL-14	1715		Lesion
7807	CL-14	1716		Lesion
7808	CL-14	1717		Lesion
7809	CL-14	1718		Lesion
7810	CL-14	1719		Lesion
7811	CL-14	1720		Lesion
7812	CL-14	1721		Lesion
7813	CL-14	1722		Lesion
7814	CL-14	1723		Lesion
7815	CL-14	1724		Lesion
7816	CL-14	1725		Lesion
7817	CL-14	1726		Lesion
7818	CL-14	1727		Lesion
7819	CL-14	1728		Lesion
7820	CL-14	1729		Lesion
7821	CL-14	1730		Lesion
7822	CL-14	1731		Lesion
7823	CL-14	1732		Lesion
7824	CL-14	1733		Lesion
7825	CL-14	1734		Lesion
7826	CL-14	1735		Lesion
7827	CL-14	1736		Lesion
7828	CL-14	1737		Lesion
7829	CL-14	1738		Lesion
7830	CL-14	1739		Lesion
7831	CL-14	1740		Lesion
7832	CL-14	1741		Lesion
7834	CL-14	1742		Lesion
7835	CL-14	1743		Lesion
7836	CL-14	1744		Lesion
7837	CL-14	1745		Lesion
7838	CL-14	1746		Lesion
7839	CL-14	1747		Lesion
7840	CL-14	1748		Lesion
7841	CL-14	1749		Lesion
7842	CL-14	1750		Lesion
7843	CL-14	1751		Lesion
7844	CL-14	1752		Lesion
7845	CL-14	1753		Lesion
7846	CL-14	1754		Lesion
7847	CL-14	1755		Lesion
7848	CL-14	1756		Lesion
7849	CL-14	1757		Lesion
7850	CL-14	1758		Lesion
7851	CL-14	1759		Lesion
7852	CL-14	1760		Lesion
7853	CL-14	1761		Lesion
7854	CL-14	1762		Lesion
7855	CL-14	1763		Lesion
7856	CL-14	1764		Lesion
7857	CL-14	1765		Lesion
7858	CL-14	1766		Lesion
7859	CL-14	1767		Lesion
7860	CL-14	1768		Lesion
7861	CL-14	1769		Lesion
7862	CL-14	1770		Lesion
7863	CL-14	1771		Lesion
7864	CL-14	1772		Lesion
7865	CL-14	1773		Lesion
7866	CL-14	1774		Lesion
7867	CL-14	1775		Lesion
7868	CL-14	1776		Lesion
7869	CL-14	1777		Lesion
7870	CL-14	1778		Lesion
7871	CL-14	1779		Lesion
7872	CL-14	1780		Lesion
7873	CL-14	1781		Lesion
7874	CL-14	1782		Lesion
7875	CL-14	1783		Lesion
7876	CL-14	1784		Lesion
7877	CL-14	1785		Lesion
7878	CL-14	1786		Lesion
7879	CL-14	1787		Lesion
7880	CL-14	1788		Lesion
7882	CL-14	1789		Lesion
7883	CL-14	1790	67	Lesion
7884	CL-14	1791	67	Lesion
7885	CL-14	1792	67	Lesion
7886	CL-14	1793	67	Lesion
7887	CL-14	1794	68	Lesion
7888	CL-14	1795	69	Lesion
7889	CL-14	1796	69	Lesion
7890	CL-14	1797	68	Lesion
7891	CL-14	1798	67	Lesion
7892	CL-14	1799	68	Lesion
7893	CL-14	1800	67	Lesion
7894	CL-14	1801	67	Lesion
7895	CL-14	1802	66	Lesion
7896	CL-14	1803	65	Lesion
7897	CL-14	1804	65	Lesion
7898	CL-14	1805	65	Lesion
7899	CL-14	1806	64	Lesion
7900	CL-14	1807	64	Lesion
7901	CL-14	1808	63	Lesion
7902	CL-14	1809	63	Lesion
7903	CL-14	1810	63	Lesion
7905	CL-14	1811	63	Lesion
7906	CL-14	1812	62	Lesion
7907	CL-14	1813	62	Lesion
7908	CL-14	1814	62	Lesion
7909	CL-14	1815	63	Lesion
7910	CL-14	1816	64	Lesion
7911	CL-14	1817	64	Lesion
7912	CL-14	1818	63	Lesion
7913	CL-14	1819	64	Lesion
7914	CL-14	1820	64	Lesion
7915	CL-14	1821	64	Lesion
7916	CL-14	1822	63	Lesion
7917	CL-14	1823	63	Lesion
7918	CL-14	1824	62	Lesion
7919	CL-14	1825	62	Lesion
7921	CL-14	1826	63	Lesion
7922	CL-14	1827	63	Lesion
7923	CL-14	1828	64	Lesion
7925	CL-14	1829	65	Lesion
7926	CL-14	1830	64	Lesion
7927	CL-14	1831	63	Lesion
7929	CL-14	1832	63	Lesion
7934	CL-14	1833	63	Lesion
7935	CL-14	1834	62	Lesion
7936	CL-14	1835	63	Lesion
7937	CL-14	1836	64	Lesion
7938	CL-14	1837	63	Lesion
7940	CL-14	1838	62	Lesion
7941	CL-14	1839	62	Lesion
7942	CL-14	1840	62	Lesion
7943	CL-14	1841	61	Lesion
7945	CL-14	1842	61	Lesion
7946	CL-14	1843	62	Lesion
7947	CL-14	1844	62	Lesion
7949	CL-14	1845	61	Lesion
7950	CL-14	1846	61	Lesion
7951	CL-14	1847	62	Lesion
7952	CL-14	1848	61	Lesion
7953	CL-14	1849	61	Lesion
7954	CL-14	1850	61	Lesion
7955	CL-14	1851	61	Lesion
7956	CL-14	1852	61	Lesion
7957	CL-14	1853	62	Lesion
7958	CL-14	1854	61	Lesion
7959	CL-14	1855	61	Lesion
7960	CL-14	1856	60	Lesion
7961	CL-14	1857	61	Lesion
7962	CL-14	1858	60	Lesion
7963	CL-14	1859	59	Lesion
7964	CL-14	1860	59	Lesion
7965	CL-14	1861	59	Lesion
7967	CL-14	1862	58	Lesion
7968	CL-14	1863	58	Lesion
7969	CL-14	1864	57	Lesion
7970	CL-14	1865	58	Lesion
7971	CL-14	1866	58	Lesion
7972	CL-14	1867	58	Lesion
7973	CL-14	1868	58	Lesion
7974	CL-14	1869	59	Lesion
7975	CL-14	1870	60	Lesion
7976	CL-14	1871	61	Lesion
7977	CL-14	1872	62	Lesion
7978	CL-14	1873	62	Lesion
7979	CL-14	1874	63	Lesion
7980	CL-14	1875	63	Lesion
7982	CL-14	1876	63	Lesion
7983	CL-14	1877	62	Lesion
7984	CL-14	1878	62	Lesion
7985	CL-14	1879	62	Lesion
7986	CL-14	1880	62	Lesion
7987	CL-14	1881	62	Lesion
7988	CL-14	1882	63	Lesion
7989	CL-14	1883	63	Lesion
7990	CL-14	1884	62	Lesion
7991	CL-14	1885	62	Lesion
7992	CL-14	1886	61	Lesion
7993	CL-14	1887	61	Lesion
7994	CL-14	1888	62	Lesion
7995	CL-14	1889	62	Lesion
7996	CL-14	1890	63	Lesion
7997	CL-14	1891	64	Lesion
7998	CL-14	1892	63	Lesion
7999	CL-14	1893	63	Lesion
8000	CL-14	1894	63	Lesion
8001	CL-14	1895	63	Lesion
8002	CL-14	1896	62	Lesion
8003	CL-14	1897	62	Lesion
8004	CL-14	1898	62	Lesion
8005	CL-14	1899	62	Lesion
8006	CL-14	1900	62	Lesion
8007	CL-14	1901	62	Lesion
8008	CL-14	1902	63	Lesion
8009	CL-14	1903	64	Lesion
8010	CL-14	1904	63	Lesion
8011	CL-14	1905	62	Lesion
8012	CL-14	1906	62	Lesion
8013	CL-14	1907	61	Lesion
8014	CL-14	1908	62	Lesion
8015	CL-14	1909	62	Lesion
8016	CL-14	1910	62	Lesion
8017	CL-14	1911	62	Lesion
8019	CL-14	1912	62	Lesion
8020	CL-14	1913	62	Lesion
8021	CL-14	1914	62	Lesion
8022	CL-14	1915	61	Lesion
8023	CL-14	1916	61	Lesion
8024	CL-14	1917	61	Lesion
8025	CL-14	1918	62	Lesion
8026	CL-14	1919	61	Lesion
8027	CL-14	1920	61	Lesion
8028	CL-14	1921	61	Lesion
8029	CL-14	1922	62	Lesion
8030	CL-14	1923	62	Lesion
8032	CL-14	1924	63	Lesion
8033	CL-14	1925	62	Lesion
8034	CL-14	1926	62	Lesion
8035	CL-14	1927	61	Lesion
8036	CL-14	1928	61	Lesion
8037	CL-14	1929	61	Lesion
8039	CL-14	1930	61	Lesion
8040	CL-14	1931	61	Lesion
8041	CL-14	1932	61	Lesion
8042	CL-14	1933	61	Lesion
8043	CL-14	1934	62	Lesion
8044	CL-14	1935	62	Lesion
8045	CL-14	1936	62	Lesion
8046	CL-14	1937	63	Lesion
8047	CL-14	1938	64	Lesion
8048	CL-14	1939	65	Lesion
8049	CL-14	1940	65	Lesion
8050	CL-14	1941	65	Lesion
8051	CL-14	1942	66	Lesion
8052	CL-14	1943	66	Lesion
8053	CL-14	1944	66	Lesion
8054	CL-14	1945	66	Lesion
8055	CL-14	1946	65	Lesion
8056	CL-14	1947	64	Lesion
8057	CL-14	1948	65	Lesion
8058	CL-14	1949	65	Lesion
8059	CL-14	1950	65	Lesion
8060	CL-14	1951	65	Lesion
8061	CL-14	1952	65	Lesion
8062	CL-14	1953	64	Lesion
8063	CL-14	1954	65	Lesion
8064	CL-14	1955	65	Lesion
8065	CL-14	1956	65	Lesion
8066	CL-14	1957	65	Lesion
8067	CL-14	1958	66	Lesion
8068	CL-14	1959	67	Lesion
8069	CL-14	1960	66	Lesion
8071	CL-14	1961	67	Lesion
8072	CL-14	1962	67	Lesion
8073	CL-14	1963	67	Lesion
8074	CL-14	1964	67	Lesion
8075	CL-14	1965	67	Lesion
8076	CL-14	1966	67	Lesion
8077	CL-14	1967	67	Lesion
8078	CL-14	1968	67	Lesion
8079	CL-14	1969	66	Lesion
8082	CL-14	1970	66	Lesion
8083	CL-14	1971	66	Lesion
8084	CL-14	1972	66	Lesion
8085	CL-14	1973	66	Lesion
8086	CL-14	1974	65	Lesion
8088	CL-14	1975	65	Lesion
8090	CL-14	1976	65	Lesion
8091	CL-14	1977	66	Lesion
8092	CL-14	1978	66	Lesion
8093	CL-14	1979	65	Lesion
8094	CL-14	1980	65	Lesion
8095	CL-14	1981	65	Lesion
8096	CL-14	1982	65	Lesion
8097	CL-14	1983	66	Lesion
8098	CL-14	1984	67	Lesion
8099	CL-14	1985	67	Lesion
8100	CL-14	1986	67	Lesion
8101	CL-14	1987	67	Lesion
8102	CL-14	1988	67	Lesion
8103	CL-14	1989	66	Lesion
8104	CL-14	1990	66	Lesion
8105	CL-14	1991	65	Lesion
8106	CL-14	1992	65	Lesion
8107	CL-14	1993	65	Lesion
8108	CL-14	1994	65	Lesion
8109	CL-14	1995	64	Lesion
8110	CL-14	1996	65	Lesion
8111	CL-14	1997	66	Lesion
8112	CL-14	1998	67	Lesion
8113	CL-14	1999	67	Lesion
[truncated: 101,757 more rows]

## Sheet: Fig 1i
Line Label	X Data	Y Data
control	0	95
control	-0.108108	95
control	0	99
control	0.108108	95
control	-0.0913354	98
control	0.108108	99
control	-0.182671	99
control	-0.0913354	100
control	0	97
control	-0.199443	96
caspase	1	93
caspase	1	98
caspase	1	91
caspase	1.09134	96
caspase	1	95
caspase	1	86
caspase	0.908665	83
caspase	1	82
caspase	1	89
caspase	0.891892	91
caspase	0.891892	95

## Sheet: Fig 1j
Line Label	X Data	Y Data
control	1.11022e-16	0.107722
control	0.107951	0.0507438
control	1.11022e-16	0.0712173
control	1.11022e-16	0.0653679
control	1.11022e-16	0.0244667
control	1.11022e-16	0.0565492
control	1.11022e-16	0.0381998
control	1.11022e-16	0.0325591
control	-0.0742906	0.0741428
control	1.11022e-16	0.0505266
caspase	1	0.00954126
caspase	1.09148	0.0303522
caspase	0.895663	0.0292607
caspase	1	0.0391531
caspase	0.9858	0.0182959
caspase	1	0.0138132
caspase	1	0.0282064
caspase	1.08182	0.0164453
caspase	0.892277	0.0141528
caspase	0.879322	0.0189925
caspase	1	0.0241277

## Sheet: Fig 1l
	AnimalID	Trial	Performance	ExperimentalGroup
3326	C01	7		CortexBuffer
3327	C01	8		CortexBuffer
3328	C01	9		CortexBuffer
3329	C01	10		CortexBuffer
3330	C01	11		CortexBuffer
3331	C01	12		CortexBuffer
3332	C01	13		CortexBuffer
3333	C01	14		CortexBuffer
3334	C01	15		CortexBuffer
3335	C01	16		CortexBuffer
3336	C01	17		CortexBuffer
3337	C01	18		CortexBuffer
3338	C01	19		CortexBuffer
3339	C01	20		CortexBuffer
3340	C01	21		CortexBuffer
3341	C01	22		CortexBuffer
3342	C01	23		CortexBuffer
3343	C01	24		CortexBuffer
3344	C01	25		CortexBuffer
3345	C01	26		CortexBuffer
3346	C01	27		CortexBuffer
3347	C01	28		CortexBuffer
3348	C01	29		CortexBuffer
3349	C01	30		CortexBuffer
3350	C01	31		CortexBuffer
3351	C01	32		CortexBuffer
3352	C01	33		CortexBuffer
3353	C01	34		CortexBuffer
3354	C01	35		CortexBuffer
3355	C01	36		CortexBuffer
3356	C01	37		CortexBuffer
3357	C01	38		CortexBuffer
3358	C01	39		CortexBuffer
3359	C01	40		CortexBuffer
3360	C01	41		CortexBuffer
3361	C01	42		CortexBuffer
3362	C01	43		CortexBuffer
3363	C01	44		CortexBuffer
3364	C01	45		CortexBuffer
3365	C01	46		CortexBuffer
3366	C01	47		CortexBuffer
3367	C01	48		CortexBuffer
3368	C01	49		CortexBuffer
3369	C01	50		CortexBuffer
3370	C01	51		CortexBuffer
3371	C01	52		CortexBuffer
3372	C01	53		CortexBuffer
3373	C01	54		CortexBuffer
3374	C01	55		CortexBuffer
3375	C01	56		CortexBuffer
3376	C01	57		CortexBuffer
3377	C01	58		CortexBuffer
3378	C01	59		CortexBuffer
3379	C01	60		CortexBuffer
3380	C01	61		CortexBuffer
3381	C01	62		CortexBuffer
3382	C01	63		CortexBuffer
3383	C01	64		CortexBuffer
3384	C01	65		CortexBuffer
3385	C01	66		CortexBuffer
3386	C01	67		CortexBuffer
3387	C01	68		CortexBuffer
3388	C01	69		CortexBuffer
3389	C01	70		CortexBuffer
3390	C01	71		CortexBuffer
3391	C01	72		CortexBuffer
3392	C01	73		CortexBuffer
3393	C01	74		CortexBuffer
3394	C01	75		CortexBuffer
3395	C01	76		CortexBuffer
3396	C01	77		CortexBuffer
3397	C01	78		CortexBuffer
3398	C01	79		CortexBuffer
3399	C01	80		CortexBuffer
3400	C01	81		CortexBuffer
3401	C01	82		CortexBuffer
3402	C01	83		CortexBuffer
3403	C01	84		CortexBuffer
3404	C01	85		CortexBuffer
3405	C01	86		CortexBuffer
3406	C01	87		CortexBuffer
3407	C01	88		CortexBuffer
3408	C01	89		CortexBuffer
3409	C01	90		CortexBuffer
3410	C01	91		CortexBuffer
3411	C01	92		CortexBuffer
3412	C01	93		CortexBuffer
3413	C01	94		CortexBuffer
3414	C01	95		CortexBuffer
3415	C01	96		CortexBuffer
3416	C01	97		CortexBuffer
3417	C01	98		CortexBuffer
3418	C01	99		CortexBuffer
3419	C01	100		CortexBuffer
3420	C01	101		CortexBuffer
3421	C01	102		CortexBuffer
3422	C01	103		CortexBuffer
3423	C01	104		CortexBuffer
3424	C01	105		CortexBuffer
3425	C01	106		CortexBuffer
3426	C01	107		CortexBuffer
3427	C01	108		CortexBuffer
3428	C01	109		CortexBuffer
3429	C01	110		CortexBuffer
3430	C01	111		CortexBuffer
3431	C01	112		CortexBuffer
3432	C01	113		CortexBuffer
3433	C01	114		CortexBuffer
3434	C01	115		CortexBuffer
3435	C01	116		CortexBuffer
3436	C01	117		CortexBuffer
3437	C01	118		CortexBuffer
3438	C01	119		CortexBuffer
3439	C01	120		CortexBuffer
3440	C01	121		CortexBuffer
3441	C01	122		CortexBuffer
3442	C01	123		CortexBuffer
3443	C01	124		CortexBuffer
3444	C01	125		CortexBuffer
3445	C01	126		CortexBuffer
3446	C01	127		CortexBuffer
3447	C01	128		CortexBuffer
3448	C01	129		CortexBuffer
3449	C01	130		CortexBuffer
3450	C01	131	47	CortexBuffer
3451	C01	132	47	CortexBuffer
3452	C01	133	47	CortexBuffer
3453	C01	134	46	CortexBuffer
3454	C01	135	46	CortexBuffer
3455	C01	136	46	CortexBuffer
3456	C01	137	45	CortexBuffer
3457	C01	138	45	CortexBuffer
3458	C01	139	45	CortexBuffer
3459	C01	140	44	CortexBuffer
3460	C01	141	44	CortexBuffer
3461	C01	142	44	CortexBuffer
3462	C01	143	45	CortexBuffer
3463	C01	144	46	CortexBuffer
3464	C01	145	47	CortexBuffer
3465	C01	146	48	CortexBuffer
3466	C01	147	48	CortexBuffer
3467	C01	148	48	CortexBuffer
3468	C01	149	48	CortexBuffer
3469	C01	150	47	CortexBuffer
3470	C01	151	47	CortexBuffer
3471	C01	152	47	CortexBuffer
3472	C01	153	46	CortexBuffer
3473	C01	154	46	CortexBuffer
3474	C01	155	45	CortexBuffer
3475	C01	156	45	CortexBuffer
3476	C01	157	45	CortexBuffer
3477	C01	158	45	CortexBuffer
3478	C01	159	45	CortexBuffer
3479	C01	160		CortexBuffer
3480	C01	161		CortexBuffer
3481	C01	162		CortexBuffer
3482	C01	163		CortexBuffer
3483	C01	164		CortexBuffer
3484	C01	165		CortexBuffer
3485	C01	166		CortexBuffer
3486	C01	167		CortexBuffer
3487	C01	168		CortexBuffer
3488	C01	169		CortexBuffer
3489	C01	170		CortexBuffer
3490	C01	171		CortexBuffer
3491	C01	172		CortexBuffer
3492	C01	173		CortexBuffer
3493	C01	174		CortexBuffer
3494	C01	175		CortexBuffer
3495	C01	176		CortexBuffer
3496	C01	177		CortexBuffer
3497	C01	178		CortexBuffer
3498	C01	179		CortexBuffer
3499	C01	180		CortexBuffer
3500	C01	181		CortexBuffer
3501	C01	182		CortexBuffer
3502	C01	183		CortexBuffer
3503	C01	184		CortexBuffer
3504	C01	185		CortexBuffer
3505	C01	186		CortexBuffer
3506	C01	187		CortexBuffer
3507	C01	188		CortexBuffer
3508	C01	189		CortexBuffer
3509	C01	190		CortexBuffer
3510	C01	191		CortexBuffer
3511	C01	192		CortexBuffer
3512	C01	193		CortexBuffer
3513	C01	194		CortexBuffer
3514	C01	195		CortexBuffer
3515	C01	196		CortexBuffer
3516	C01	197		CortexBuffer
3517	C01	198		CortexBuffer
3518	C01	199		CortexBuffer
3519	C01	200		CortexBuffer
3520	C01	201		CortexBuffer
3521	C01	202		CortexBuffer
3522	C01	203		CortexBuffer
3523	C01	204		CortexBuffer
3524	C01	205		CortexBuffer
3525	C01	206		CortexBuffer
3526	C01	207		CortexBuffer
3527	C01	208		CortexBuffer
3528	C01	209		CortexBuffer
3529	C01	210		CortexBuffer
3530	C01	211	45	CortexBuffer
3531	C01	212	44	CortexBuffer
3532	C01	213	43	CortexBuffer
3533	C01	214	43	CortexBuffer
3534	C01	215	43	CortexBuffer
3535	C01	216	44	CortexBuffer
3536	C01	217	45	CortexBuffer
3537	C01	218	46	CortexBuffer
3538	C01	219	46	CortexBuffer
3539	C01	220	46	CortexBuffer
3540	C01	221	45	CortexBuffer
3541	C01	222	44	CortexBuffer
3542	C01	223	44	CortexBuffer
3543	C01	224	44	CortexBuffer
3544	C01	225	44	CortexBuffer
3545	C01	226	44	CortexBuffer
3546	C01	227	45	CortexBuffer
3547	C01	228	45	CortexBuffer
3548	C01	229	44	CortexBuffer
3549	C01	230	45	CortexBuffer
3550	C01	231	45	CortexBuffer
3551	C01	232	44	CortexBuffer
3552	C01	233	43	CortexBuffer
3553	C01	234	44	CortexBuffer
3554	C01	235	45	CortexBuffer
3555	C01	236	45	CortexBuffer
3556	C01	237	45	CortexBuffer
3557	C01	238	45	CortexBuffer
3558	C01	239	45	CortexBuffer
3559	C01	240	44	CortexBuffer
3560	C01	241	45	CortexBuffer
3561	C01	242	46	CortexBuffer
3562	C01	243	47	CortexBuffer
3563	C01	244	47	CortexBuffer
3564	C01	245	48	CortexBuffer
3565	C01	246	47	CortexBuffer
3566	C01	247	46	CortexBuffer
3567	C01	248	45	CortexBuffer
3568	C01	249	46	CortexBuffer
3575	C01	256		CortexBuffer
3576	C01	257		CortexBuffer
3577	C01	258		CortexBuffer
3578	C01	259		CortexBuffer
3579	C01	260		CortexBuffer
3580	C01	261		CortexBuffer
3581	C01	262		CortexBuffer
3582	C01	263		CortexBuffer
3583	C01	264		CortexBuffer
3584	C01	265		CortexBuffer
3585	C01	266		CortexBuffer
3586	C01	267		CortexBuffer
3587	C01	268		CortexBuffer
3588	C01	269		CortexBuffer
3589	C01	270		CortexBuffer
3590	C01	271		CortexBuffer
3591	C01	272		CortexBuffer
3592	C01	273		CortexBuffer
3593	C01	274		CortexBuffer
3594	C01	275		CortexBuffer
3595	C01	276		CortexBuffer
3596	C01	277		CortexBuffer
3597	C01	278		CortexBuffer
3598	C01	279		CortexBuffer
3599	C01	280		CortexBuffer
3600	C01	281		CortexBuffer
3601	C01	282		CortexBuffer
3602	C01	283		CortexBuffer
3603	C01	284		CortexBuffer
3604	C01	285		CortexBuffer
3605	C01	286		CortexBuffer
3606	C01	287		CortexBuffer
3607	C01	288		CortexBuffer
3608	C01	289		CortexBuffer
3609	C01	290		CortexBuffer
3610	C01	291		CortexBuffer
3611	C01	292		CortexBuffer
3612	C01	293		CortexBuffer
3613	C01	294		CortexBuffer
3614	C01	295		CortexBuffer
3615	C01	296		CortexBuffer
3616	C01	297		CortexBuffer
3617	C01	298		CortexBuffer
3618	C01	299		CortexBuffer
3619	C01	300		CortexBuffer
3620	C01	301		CortexBuffer
3621	C01	302		CortexBuffer
3622	C01	303		CortexBuffer
3623	C01	304		CortexBuffer
3624	C01	305		CortexBuffer
3625	C01	306		CortexBuffer
3626	C01	307		CortexBuffer
3627	C01	308		CortexBuffer
3628	C01	309		CortexBuffer
3629	C01	310		CortexBuffer
3630	C01	311		CortexBuffer
3631	C01	312		CortexBuffer
3632	C01	313		CortexBuffer
3633	C01	314		CortexBuffer
3634	C01	315		CortexBuffer
3635	C01	316		CortexBuffer
3636	C01	317		CortexBuffer
3637	C01	318		CortexBuffer
3638	C01	319		CortexBuffer
3639	C01	320		CortexBuffer
3640	C01	321		CortexBuffer
3641	C01	322		CortexBuffer
3642	C01	323		CortexBuffer
3643	C01	324		CortexBuffer
3644	C01	325		CortexBuffer
3645	C01	326		CortexBuffer
3646	C01	327		CortexBuffer
3647	C01	328		CortexBuffer
3648	C01	329		CortexBuffer
3649	C01	330		CortexBuffer
3650	C01	331		CortexBuffer
3651	C01	332		CortexBuffer
3652	C01	333		CortexBuffer
3653	C01	334		CortexBuffer
3654	C01	335		CortexBuffer
3655	C01	336		CortexBuffer
3656	C01	337		CortexBuffer
3657	C01	338		CortexBuffer
3658	C01	339		CortexBuffer
3659	C01	340		CortexBuffer
3660	C01	341		CortexBuffer
3661	C01	342		CortexBuffer
3662	C01	343		CortexBuffer
3663	C01	344		CortexBuffer
3664	C01	345		CortexBuffer
3665	C01	346		CortexBuffer
3666	C01	347		CortexBuffer
3667	C01	348		CortexBuffer
3668	C01	349		CortexBuffer
3669	C01	350		CortexBuffer
3670	C01	351		CortexBuffer
3671	C01	352		CortexBuffer
3672	C01	353		CortexBuffer
3673	C01	354		CortexBuffer
3674	C01	355		CortexBuffer
3675	C01	356		CortexBuffer
3676	C01	357		CortexBuffer
3677	C01	358		CortexBuffer
3678	C01	359		CortexBuffer
3679	C01	360		CortexBuffer
3680	C01	361		CortexBuffer
3681	C01	362		CortexBuffer
3682	C01	363		CortexBuffer
3683	C01	364		CortexBuffer
3684	C01	365		CortexBuffer
3685	C01	366		CortexBuffer
3686	C01	367		CortexBuffer
3687	C01	368		CortexBuffer
3688	C01	369		CortexBuffer
3689	C01	370		CortexBuffer
3690	C01	371		CortexBuffer
3691	C01	372		CortexBuffer
3692	C01	373		CortexBuffer
3693	C01	374		CortexBuffer
3694	C01	375		CortexBuffer
3695	C01	376		CortexBuffer
3696	C01	377		CortexBuffer
3697	C01	378		CortexBuffer
3698	C01	379		CortexBuffer
3699	C01	380		CortexBuffer
3700	C01	381		CortexBuffer
3701	C01	382		CortexBuffer
3702	C01	383		CortexBuffer
3703	C01	384		CortexBuffer
3704	C01	385		CortexBuffer
3705	C01	386		CortexBuffer
3706	C01	387		CortexBuffer
3707	C01	388		CortexBuffer
3708	C01	389		CortexBuffer
3709	C01	390		CortexBuffer
3710	C01	391		CortexBuffer
3711	C01	392		CortexBuffer
3712	C01	393		CortexBuffer
3713	C01	394		CortexBuffer
3714	C01	395		CortexBuffer
3715	C01	396		CortexBuffer
3716	C01	397		CortexBuffer
3717	C01	398		CortexBuffer
3718	C01	399		CortexBuffer
3719	C01	400		CortexBuffer
3720	C01	401		CortexBuffer
3721	C01	402		CortexBuffer
3722	C01	403		CortexBuffer
3723	C01	404		CortexBuffer
3724	C01	405		CortexBuffer
3725	C01	406		CortexBuffer
3726	C01	407		CortexBuffer
3727	C01	408		CortexBuffer
3728	C01	409		CortexBuffer
3729	C01	410		CortexBuffer
3730	C01	411		CortexBuffer
3731	C01	412		CortexBuffer
3732	C01	413		CortexBuffer
3733	C01	414		CortexBuffer
3734	C01	415		CortexBuffer
3735	C01	416		CortexBuffer
3736	C01	417		CortexBuffer
3737	C01	418		CortexBuffer
3738	C01	419		CortexBuffer
3739	C01	420		CortexBuffer
3740	C01	421		CortexBuffer
3741	C01	422		CortexBuffer
3742	C01	423		CortexBuffer
3743	C01	424		CortexBuffer
3744	C01	425		CortexBuffer
3745	C01	426		CortexBuffer
3746	C01	427		CortexBuffer
3747	C01	428		CortexBuffer
3748	C01	429		CortexBuffer
3749	C01	430	44	CortexBuffer
3750	C01	431	44	CortexBuffer
3751	C01	432	44	CortexBuffer
3752	C01	433	44	CortexBuffer
3753	C01	434	45	CortexBuffer
3754	C01	435	45	CortexBuffer
3755	C01	436	46	CortexBuffer
3756	C01	437	45	CortexBuffer
3757	C01	438	46	CortexBuffer
3758	C01	439	46	CortexBuffer
3759	C01	440	46	CortexBuffer
3760	C01	441	45	CortexBuffer
3761	C01	442	45	CortexBuffer
3762	C01	443	45	CortexBuffer
3763	C01	444	45	CortexBuffer
3764	C01	445	45	CortexBuffer
3765	C01	446	45	CortexBuffer
3766	C01	447	44	CortexBuffer
3767	C01	448	44	CortexBuffer
3768	C01	449	43	CortexBuffer
3769	C01	450	43	CortexBuffer
3770	C01	451	42	CortexBuffer
3771	C01	452	43	CortexBuffer
3772	C01	453	43	CortexBuffer
3773	C01	454	42	CortexBuffer
3774	C01	455		CortexBuffer
3775	C01	456		CortexBuffer
3776	C01	457		CortexBuffer
3777	C01	458		CortexBuffer
3778	C01	459		CortexBuffer
3779	C01	460		CortexBuffer
3780	C01	461		CortexBuffer
3781	C01	462		CortexBuffer
3782	C01	463		CortexBuffer
3783	C01	464		CortexBuffer
3784	C01	465		CortexBuffer
3785	C01	466		CortexBuffer
3786	C01	467		CortexBuffer
3787	C01	468		CortexBuffer
3788	C01	469		CortexBuffer
3789	C01	470		CortexBuffer
3790	C01	471		CortexBuffer
3791	C01	472		CortexBuffer
3792	C01	473		CortexBuffer
3793	C01	474		CortexBuffer
3794	C01	475		CortexBuffer
3795	C01	476		CortexBuffer
3796	C01	477		CortexBuffer
3797	C01	478		CortexBuffer
3798	C01	479		CortexBuffer
3799	C01	480		CortexBuffer
3800	C01	481		CortexBuffer
3801	C01	482		CortexBuffer
3802	C01	483		CortexBuffer
3803	C01	484		CortexBuffer
3804	C01	485		CortexBuffer
3805	C01	486		CortexBuffer
3806	C01	487		CortexBuffer
3807	C01	488		CortexBuffer
3808	C01	489		CortexBuffer
3809	C01	490		CortexBuffer
3810	C01	491		CortexBuffer
3811	C01	492		CortexBuffer
3812	C01	493		CortexBuffer
3813	C01	494		CortexBuffer
3814	C01	495		CortexBuffer
3815	C01	496		CortexBuffer
3816	C01	497		CortexBuffer
3817	C01	498		CortexBuffer
3818	C01	499		CortexBuffer
3819	C01	500		CortexBuffer
3820	C01	501		CortexBuffer
3821	C01	502	42	CortexBuffer
3822	C01	503		CortexBuffer
3823	C01	504		CortexBuffer
3824	C01	505	43	CortexBuffer
3825	C01	506	44	CortexBuffer
3826	C01	507	44	CortexBuffer
3827	C01	508	43	CortexBuffer
3828	C01	509	43	CortexBuffer
3829	C01	510	42	CortexBuffer
3830	C01	511	43	CortexBuffer
3831	C01	512	43	CortexBuffer
3832	C01	513	44	CortexBuffer
3833	C01	514	44	CortexBuffer
3834	C01	515	43	CortexBuffer
3835	C01	516	43	CortexBuffer
3836	C01	517	44	CortexBuffer
3837	C01	518	44	CortexBuffer
3838	C01	519	44	CortexBuffer
3839	C01	520	45	CortexBuffer
3840	C01	521	45	CortexBuffer
3841	C01	522	46	CortexBuffer
3842	C01	523	46	CortexBuffer
3843	C01	524	45	CortexBuffer
3844	C01	525	46	CortexBuffer
3845	C01	526	46	CortexBuffer
3846	C01	527	47	CortexBuffer
3847	C01	528	47	CortexBuffer
3848	C01	529	48	CortexBuffer
3849	C01	530	47	CortexBuffer
3850	C01	531	46	CortexBuffer
3851	C01	532	46	CortexBuffer
3852	C01	533	47	CortexBuffer
3853	C01	534	46	CortexBuffer
3854	C01	535	45	CortexBuffer
3855	C01	536	44	CortexBuffer
3856	C01	537	44	CortexBuffer
3857	C01	538	44	CortexBuffer
3858	C01	539	45	CortexBuffer
3859	C01	540	45	CortexBuffer
3860	C01	541		CortexBuffer
3861	C01	542		CortexBuffer
3862	C01	543		CortexBuffer
3863	C01	544		CortexBuffer
3864	C01	545		CortexBuffer
3865	C01	546		CortexBuffer
3866	C01	547		CortexBuffer
3867	C01	548		CortexBuffer
3868	C01	549		CortexBuffer
3869	C01	550		CortexBuffer
3870	C01	551		CortexBuffer
3871	C01	552		CortexBuffer
3872	C01	553		CortexBuffer
3873	C01	554		CortexBuffer
3874	C01	555		CortexBuffer
3875	C01	556		CortexBuffer
3876	C01	557		CortexBuffer
3877	C01	558		CortexBuffer
3878	C01	559		CortexBuffer
3879	C01	560		CortexBuffer
3880	C01	561		CortexBuffer
3881	C01	562		CortexBuffer
3882	C01	563		CortexBuffer
3883	C01	564		CortexBuffer
3884	C01	565		CortexBuffer
3885	C01	566		CortexBuffer
3886	C01	567		CortexBuffer
3887	C01	568		CortexBuffer
3888	C01	569		CortexBuffer
3889	C01	570		CortexBuffer
3890	C01	571		CortexBuffer
3891	C01	572		CortexBuffer
3892	C01	573		CortexBuffer
3893	C01	574		CortexBuffer
3894	C01	575		CortexBuffer
3895	C01	576		CortexBuffer
3896	C01	577		CortexBuffer
3897	C01	578		CortexBuffer
3898	C01	579		CortexBuffer
3899	C01	580		CortexBuffer
3900	C01	581		CortexBuffer
3901	C01	582		CortexBuffer
3902	C01	583		CortexBuffer
3903	C01	584		CortexBuffer
3904	C01	585		CortexBuffer
3905	C01	586		CortexBuffer
3906	C01	587		CortexBuffer
3907	C01	588		CortexBuffer
3908	C01	589		CortexBuffer
3909	C01	590		CortexBuffer
3910	C01	591		CortexBuffer
3911	C01	592		CortexBuffer
3912	C01	593		CortexBuffer
3913	C01	594		CortexBuffer
3914	C01	595		CortexBuffer
3915	C01	596		CortexBuffer
3916	C01	597		CortexBuffer
3917	C01	598		CortexBuffer
3918	C01	599		CortexBuffer
3919	C01	600		CortexBuffer
3920	C01	601		CortexBuffer
3921	C01	602		CortexBuffer
3922	C01	603		CortexBuffer
3923	C01	604		CortexBuffer
3924	C01	605		CortexBuffer
3925	C01	606		CortexBuffer
3926	C01	607		CortexBuffer
3927	C01	608		CortexBuffer
3928	C01	609		CortexBuffer
3929	C01	610		CortexBuffer
3930	C01	611	44	CortexBuffer
3931	C01	612	44	CortexBuffer
3932	C01	613	45	CortexBuffer
3933	C01	614	45	CortexBuffer
3934	C01	615	46	CortexBuffer
3935	C01	616	47	CortexBuffer
3936	C01	617	46	CortexBuffer
3937	C01	618	46	CortexBuffer
3938	C01	619	47	CortexBuffer
3939	C01	620	48	CortexBuffer
3940	C01	621	49	CortexBuffer
3941	C01	622	50	CortexBuffer
3942	C01	623	50	CortexBuffer
3943	C01	624	50	CortexBuffer
3944	C01	625	51	CortexBuffer
3945	C01	626	50	CortexBuffer
3946	C01	627	50	CortexBuffer
3947	C01	628	51	CortexBuffer
3948	C01	629	51	CortexBuffer
3949	C01	630	51	CortexBuffer
3950	C01	631	51	CortexBuffer
3951	C01	632	51	CortexBuffer
3952	C01	633	52	CortexBuffer
3953	C01	634	52	CortexBuffer
3954	C01	635	52	CortexBuffer
3955	C01	636	52	CortexBuffer
3956	C01	637	52	CortexBuffer
3957	C01	638	53	CortexBuffer
3958	C01	639	54	CortexBuffer
3959	C01	640	53	CortexBuffer
3960	C01	641	53	CortexBuffer
3961	C01	642	54	CortexBuffer
3962	C01	643	55	CortexBuffer
3963	C01	644	55	CortexBuffer
3964	C01	645	54	CortexBuffer
3965	C01	646	55	CortexBuffer
3966	C01	647	55	CortexBuffer
3967	C01	648	54	CortexBuffer
3968	C01	649	53	CortexBuffer
3969	C01	650	53	CortexBuffer
3970	C01	651	53	CortexBuffer
3971	C01	652	53	CortexBuffer
3972	C01	653	53	CortexBuffer
3973	C01	654	54	CortexBuffer
3974	C01	655	54	CortexBuffer
3975	C01	656	54	CortexBuffer
3976	C01	657	53	CortexBuffer
3977	C01	658	53	CortexBuffer
3978	C01	659	52	CortexBuffer
3979	C01	660	52	CortexBuffer
3980	C01	661	53	CortexBuffer
3981	C01	662	52	CortexBuffer
3982	C01	663		CortexBuffer
3983	C01	664		CortexBuffer
3984	C01	665		CortexBuffer
3985	C01	666		CortexBuffer
3986	C01	667		CortexBuffer
3987	C01	668		CortexBuffer
3988	C01	669		CortexBuffer
3989	C01	670		CortexBuffer
3990	C01	671		CortexBuffer
3991	C01	672		CortexBuffer
3992	C01	673		CortexBuffer
3993	C01	674		CortexBuffer
3994	C01	675		CortexBuffer
3995	C01	676		CortexBuffer
3996	C01	677		CortexBuffer
3997	C01	678		CortexBuffer
3998	C01	679		CortexBuffer
3999	C01	680		CortexBuffer
4000	C01	681		CortexBuffer
4001	C01	682		CortexBuffer
4002	C01	683		CortexBuffer
4009	C01	690		CortexBuffer
4010	C01	691		CortexBuffer
4011	C01	692		CortexBuffer
4012	C01	693		CortexBuffer
4013	C01	694		CortexBuffer
4014	C01	695		CortexBuffer
4015	C01	696		CortexBuffer
4016	C01	697		CortexBuffer
4017	C01	698		CortexBuffer
4018	C01	699		CortexBuffer
4019	C01	700		CortexBuffer
4020	C01	701		CortexBuffer
4021	C01	702		CortexBuffer
4022	C01	703		CortexBuffer
4023	C01	704		CortexBuffer
4024	C01	705		CortexBuffer
4025	C01	706		CortexBuffer
4026	C01	707		CortexBuffer
4027	C01	708		CortexBuffer
4028	C01	709		CortexBuffer
4029	C01	710		CortexBuffer
4030	C01	711		CortexBuffer
4031	C01	712		CortexBuffer
4032	C01	713		CortexBuffer
4033	C01	714		CortexBuffer
4034	C01	715		CortexBuffer
4035	C01	716		CortexBuffer
4036	C01	717		CortexBuffer
4037	C01	718		CortexBuffer
4038	C01	719		CortexBuffer
4039	C01	720		CortexBuffer
4040	C01	721		CortexBuffer
4041	C01	722		CortexBuffer
4042	C01	723		CortexBuffer
4043	C01	724		CortexBuffer
4044	C01	725		CortexBuffer
4045	C01	726		CortexBuffer
4046	C01	727		CortexBuffer
4047	C01	728		CortexBuffer
4048	C01	729		CortexBuffer
4049	C01	730		CortexBuffer
4050	C01	731		CortexBuffer
4051	C01	732		CortexBuffer
4052	C01	733		CortexBuffer
4053	C01	734		CortexBuffer
4054	C01	735		CortexBuffer
4055	C01	736		CortexBuffer
4056	C01	737		CortexBuffer
4057	C01	738		CortexBuffer
4058	C01	739		CortexBuffer
4059	C01	740		CortexBuffer
4060	C01	741		CortexBuffer
4061	C01	742		CortexBuffer
4062	C01	743		CortexBuffer
4063	C01	744		CortexBuffer
4064	C01	745		CortexBuffer
4065	C01	746		CortexBuffer
4066	C01	747		CortexBuffer
4067	C01	748		CortexBuffer
4068	C01	749		CortexBuffer
4069	C01	750		CortexBuffer
4070	C01	751		CortexBuffer
4071	C01	752		CortexBuffer
4072	C01	753		CortexBuffer
4073	C01	754		CortexBuffer
4074	C01	755		CortexBuffer
4075	C01	756		CortexBuffer
4076	C01	757		CortexBuffer
4077	C01	758		CortexBuffer
4078	C01	759		CortexBuffer
4079	C01	760		CortexBuffer
4080	C01	761		CortexBuffer
4081	C01	762		CortexBuffer
4082	C01	763		CortexBuffer
4083	C01	764		CortexBuffer
4084	C01	765		CortexBuffer
4085	C01	766		CortexBuffer
4086	C01	767		CortexBuffer
4087	C01	768		CortexBuffer
4088	C01	769		CortexBuffer
4089	C01	770		CortexBuffer
4090	C01	771		CortexBuffer
4091	C01	772		CortexBuffer
4092	C01	773		CortexBuffer
4093	C01	774		CortexBuffer
4094	C01	775		CortexBuffer
4095	C01	776		CortexBuffer
4096	C01	777		CortexBuffer
4097	C01	778		CortexBuffer
4098	C01	779		CortexBuffer
4099	C01	780		CortexBuffer
4100	C01	781		CortexBuffer
4101	C01	782		CortexBuffer
4108	C01	789		CortexBuffer
4109	C01	790		CortexBuffer
4110	C01	791		CortexBuffer
4111	C01	792		CortexBuffer
4112	C01	793		CortexBuffer
4113	C01	794		CortexBuffer
4114	C01	795		CortexBuffer
4115	C01	796		CortexBuffer
4116	C01	797		CortexBuffer
4117	C01	798		CortexBuffer
4118	C01	799		CortexBuffer
4119	C01	800		CortexBuffer
4120	C01	801		CortexBuffer
4121	C01	802		CortexBuffer
4122	C01	803		CortexBuffer
4123	C01	804		CortexBuffer
4124	C01	805		CortexBuffer
4125	C01	806		CortexBuffer
4126	C01	807		CortexBuffer
4127	C01	808		CortexBuffer
4128	C01	809		CortexBuffer
4129	C01	810		CortexBuffer
4130	C01	811		CortexBuffer
4131	C01	812		CortexBuffer
4132	C01	813		CortexBuffer
4133	C01	814		CortexBuffer
4134	C01	815		CortexBuffer
4135	C01	816		CortexBuffer
4136	C01	817		CortexBuffer
4137	C01	818		CortexBuffer
4138	C01	819		CortexBuffer
4139	C01	820		CortexBuffer
4140	C01	821		CortexBuffer
4141	C01	822		CortexBuffer
4142	C01	823		CortexBuffer
4143	C01	824		CortexBuffer
4144	C01	825		CortexBuffer
4145	C01	826		CortexBuffer
4146	C01	827		CortexBuffer
4147	C01	828		CortexBuffer
4148	C01	829		CortexBuffer
4149	C01	830		CortexBuffer
4150	C01	831		CortexBuffer
4151	C01	832		CortexBuffer
4152	C01	833		CortexBuffer
4153	C01	834		CortexBuffer
4154	C01	835		CortexBuffer
4155	C01	836		CortexBuffer
4156	C01	837		CortexBuffer
4157	C01	838		CortexBuffer
4158	C01	839		CortexBuffer
4159	C01	840		CortexBuffer
4160	C01	841		CortexBuffer
4161	C01	842		CortexBuffer
4162	C01	843		CortexBuffer
4163	C01	844		CortexBuffer
4164	C01	845		CortexBuffer
4165	C01	846		CortexBuffer
4166	C01	847		CortexBuffer
4167	C01	848		CortexBuffer
4168	C01	849		CortexBuffer
4169	C01	850		CortexBuffer
4170	C01	851		CortexBuffer
4171	C01	852		CortexBuffer
4172	C01	853		CortexBuffer
4173	C01	854		CortexBuffer
4174	C01	855		CortexBuffer
4175	C01	856		CortexBuffer
4176	C01	857		CortexBuffer
4177	C01	858		CortexBuffer
4178	C01	859		CortexBuffer
4179	C01	860		CortexBuffer
4180	C01	861		CortexBuffer
4181	C01	862		CortexBuffer
4182	C01	863		CortexBuffer
4183	C01	864		CortexBuffer
4184	C01	865		CortexBuffer
4185	C01	866		CortexBuffer
4186	C01	867		CortexBuffer
4187	C01	868		CortexBuffer
4188	C01	869		CortexBuffer
4189	C01	870		CortexBuffer
4190	C01	871		CortexBuffer
4191	C01	872		CortexBuffer
4192	C01	873		CortexBuffer
4193	C01	874		CortexBuffer
4194	C01	875		CortexBuffer
4195	C01	876		CortexBuffer
4196	C01	877		CortexBuffer
4197	C01	878		CortexBuffer
4198	C01	879		CortexBuffer
4199	C01	880		CortexBuffer
4200	C01	881		CortexBuffer
4201	C01	882		CortexBuffer
4202	C01	883		CortexBuffer
4203	C01	884		CortexBuffer
4204	C01	885		CortexBuffer
4205	C01	886		CortexBuffer
4206	C01	887		CortexBuffer
4207	C01	888		CortexBuffer
4208	C01	889		CortexBuffer
4209	C01	890		CortexBuffer
4210	C01	891		CortexBuffer
4211	C01	892		CortexBuffer
4212	C01	893		CortexBuffer
4213	C01	894		CortexBuffer
4214	C01	895		CortexBuffer
4215	C01	896		CortexBuffer
4216	C01	897		CortexBuffer
4217	C01	898		CortexBuffer
4218	C01	899		CortexBuffer
4219	C01	900		CortexBuffer
4220	C01	901		CortexBuffer
4221	C01	902		CortexBuffer
4222	C01	903		CortexBuffer
4223	C01	904		CortexBuffer
4224	C01	905		CortexBuffer
4225	C01	906		CortexBuffer
4226	C01	907		CortexBuffer
4227	C01	908		CortexBuffer
4228	C01	909		CortexBuffer
4229	C01	910		CortexBuffer
4230	C01	911		CortexBuffer
4231	C01	912		CortexBuffer
4232	C01	913		CortexBuffer
4233	C01	914		CortexBuffer
4234	C01	915		CortexBuffer
4235	C01	916		CortexBuffer
4236	C01	917		CortexBuffer
4237	C01	918		CortexBuffer
4238	C01	919		CortexBuffer
4239	C01	920		CortexBuffer
4240	C01	921		CortexBuffer
4241	C01	922		CortexBuffer
4242	C01	923		CortexBuffer
4243	C01	924		CortexBuffer
4244	C01	925		CortexBuffer
4245	C01	926		CortexBuffer
4246	C01	927		CortexBuffer
4247	C01	928		CortexBuffer
4248	C01	929		CortexBuffer
4249	C01	930		CortexBuffer
4250	C01	931		CortexBuffer
4251	C01	932		CortexBuffer
4252	C01	933		CortexBuffer
4253	C01	934		CortexBuffer
4254	C01	935		CortexBuffer
4255	C01	936		CortexBuffer
4256	C01	937		CortexBuffer
4257	C01	938		CortexBuffer
4258	C01	939		CortexBuffer
4259	C01	940		CortexBuffer
4260	C01	941		CortexBuffer
4261	C01	942		CortexBuffer
4262	C01	943		CortexBuffer
4263	C01	944		CortexBuffer
4264	C01	945		CortexBuffer
4265	C01	946		CortexBuffer
4266	C01	947		CortexBuffer
4267	C01	948		CortexBuffer
4268	C01	949		CortexBuffer
4269	C01	950		CortexBuffer
4270	C01	951		CortexBuffer
4271	C01	952		CortexBuffer
4272	C01	953		CortexBuffer
4273	C01	954		CortexBuffer
4274	C01	955		CortexBuffer
4275	C01	956		CortexBuffer
4276	C01	957		CortexBuffer
4277	C01	958		CortexBuffer
4278	C01	959		CortexBuffer
4279	C01	960		CortexBuffer
4280	C01	961		CortexBuffer
4281	C01	962		CortexBuffer
4282	C01	963		CortexBuffer
4283	C01	964		CortexBuffer
4284	C01	965		CortexBuffer
4285	C01	966		CortexBuffer
4286	C01	967		CortexBuffer
4287	C01	968		CortexBuffer
4288	C01	969		CortexBuffer
4289	C01	970		CortexBuffer
4290	C01	971		CortexBuffer
4291	C01	972		CortexBuffer
4292	C01	973		CortexBuffer
4293	C01	974		CortexBuffer
4294	C01	975		CortexBuffer
4295	C01	976		CortexBuffer
4296	C01	977		CortexBuffer
4297	C01	978		CortexBuffer
4298	C01	979		CortexBuffer
4299	C01	980		CortexBuffer
4300	C01	981		CortexBuffer
4301	C01	982		CortexBuffer
4302	C01	983		CortexBuffer
4303	C01	984		CortexBuffer
4304	C01	985		CortexBuffer
4305	C01	986		CortexBuffer
4306	C01	987		CortexBuffer
4307	C01	988		CortexBuffer
4308	C01	989		CortexBuffer
4309	C01	990		CortexBuffer
4310	C01	991		CortexBuffer
4311	C01	992		CortexBuffer
4312	C01	993		CortexBuffer
4313	C01	994		CortexBuffer
4314	C01	995		CortexBuffer
4315	C01	996		CortexBuffer
4316	C01	997		CortexBuffer
4317	C01	998		CortexBuffer
4318	C01	999		CortexBuffer
4319	C01	1000		CortexBuffer
4320	C01	1001		CortexBuffer
4321	C01	1002		CortexBuffer
4322	C01	1003		CortexBuffer
4323	C01	1004		CortexBuffer
4324	C01	1005		CortexBuffer
4325	C01	1006		CortexBuffer
4326	C01	1007		CortexBuffer
4327	C01	1008		CortexBuffer
4328	C01	1009		CortexBuffer
4329	C01	1010		CortexBuffer
4330	C01	1011		CortexBuffer
4331	C01	1012		CortexBuffer
4332	C01	1013		CortexBuffer
4333	C01	1014		CortexBuffer
4334	C01	1015		CortexBuffer
4335	C01	1016		CortexBuffer
4336	C01	1017		CortexBuffer
4337	C01	1018		CortexBuffer
4338	C01	1019		CortexBuffer
4339	C01	1020		CortexBuffer
4340	C01	1021		CortexBuffer
4341	C01	1022		CortexBuffer
4342	C01	1023		CortexBuffer
4343	C01	1024		CortexBuffer
4344	C01	1025		CortexBuffer
4345	C01	1026		CortexBuffer
4346	C01	1027		CortexBuffer
4347	C01	1028		CortexBuffer
4348	C01	1029		CortexBuffer
4349	C01	1030		CortexBuffer
4350	C01	1031		CortexBuffer
4351	C01	1032		CortexBuffer
4352	C01	1033		CortexBuffer
4353	C01	1034		CortexBuffer
4354	C01	1035		CortexBuffer
4355	C01	1036		CortexBuffer
4356	C01	1037		CortexBuffer
4357	C01	1038		CortexBuffer
4358	C01	1039		CortexBuffer
4359	C01	1040		CortexBuffer
4360	C01	1041		CortexBuffer
4361	C01	1042		CortexBuffer
4362	C01	1043		CortexBuffer
4363	C01	1044		CortexBuffer
4364	C01	1045		CortexBuffer
4365	C01	1046		CortexBuffer
4366	C01	1047		CortexBuffer
4367	C01	1048		CortexBuffer
4368	C01	1049		CortexBuffer
4369	C01	1050		CortexBuffer
4370	C01	1051		CortexBuffer
4371	C01	1052		CortexBuffer
4372	C01	1053		CortexBuffer
4373	C01	1054		CortexBuffer
4374	C01	1055		CortexBuffer
4375	C01	1056		CortexBuffer
4376	C01	1057		CortexBuffer
4377	C01	1058		CortexBuffer
4378	C01	1059		CortexBuffer
4379	C01	1060		CortexBuffer
4380	C01	1061		CortexBuffer
4381	C01	1062		CortexBuffer
4382	C01	1063		CortexBuffer
4383	C01	1064		CortexBuffer
4384	C01	1065		CortexBuffer
4385	C01	1066		CortexBuffer
4386	C01	1067		CortexBuffer
4387	C01	1068		CortexBuffer
4388	C01	1069		CortexBuffer
4389	C01	1070		CortexBuffer
4390	C01	1071		CortexBuffer
4391	C01	1072		CortexBuffer
4392	C01	1073		CortexBuffer
4393	C01	1074		CortexBuffer
4394	C01	1075		CortexBuffer
4395	C01	1076		CortexBuffer
4396	C01	1077		CortexBuffer
4397	C01	1078	64	CortexBuffer
4398	C01	1079	63	CortexBuffer
4399	C01	1080	62	CortexBuffer
4400	C01	1081	62	CortexBuffer
4401	C01	1082	62	CortexBuffer
4402	C01	1083	62	CortexBuffer
4403	C01	1084	63	CortexBuffer
4404	C01	1085	64	CortexBuffer
4405	C01	1086	63	CortexBuffer
4406	C01	1087	63	CortexBuffer
4407	C01	1088	63	CortexBuffer
4408	C01	1089	64	CortexBuffer
4409	C01	1090	64	CortexBuffer
4410	C01	1091	64	CortexBuffer
4411	C01	1092	64	CortexBuffer
4412	C01	1093	64	CortexBuffer
4413	C01	1094	64	CortexBuffer
4414	C01	1095	64	CortexBuffer
4415	C01	1096	64	CortexBuffer
4416	C01	1097	65	CortexBuffer
4417	C01	1098	65	CortexBuffer
4418	C01	1099	66	CortexBuffer
4419	C01	1100	66	CortexBuffer
4420	C01	1101	67	CortexBuffer
4421	C01	1102	67	CortexBuffer
4422	C01	1103	68	CortexBuffer
4423	C01	1104	67	CortexBuffer
4424	C01	1105	67	CortexBuffer
4425	C01	1106	67	CortexBuffer
4426	C01	1107	67	CortexBuffer
4427	C01	1108	68	CortexBuffer
4428	C01	1109	69	CortexBuffer
4429	C01	1110	69	CortexBuffer
4430	C01	1111	68	CortexBuffer
4431	C01	1112	69	CortexBuffer
4432	C01	1113	69	CortexBuffer
4433	C01	1114	68	CortexBuffer
4434	C01	1115	68	CortexBuffer
4435	C01	1116	68	CortexBuffer
4436	C01	1117	68	CortexBuffer
4437	C01	1118	68	CortexBuffer
4438	C01	1119	68	CortexBuffer
4439	C01	1120	68	CortexBuffer
4440	C01	1121	68	CortexBuffer
4441	C01	1122	67	CortexBuffer
4442	C01	1123	66	CortexBuffer
4443	C01	1124	65	CortexBuffer
4444	C01	1125	66	CortexBuffer
4445	C01	1126	67	CortexBuffer
4446	C01	1127	67	CortexBuffer
4447	C01	1128	68	CortexBuffer
4448	C01	1129	68	CortexBuffer
4449	C01	1130	69	CortexBuffer
4450	C01	1131	69	CortexBuffer
4451	C01	1132	70	CortexBuffer
4452	C01	1133	70	CortexBuffer
4453	C01	1134	69	CortexBuffer
4454	C01	1135	70	CortexBuffer
4455	C01	1136	70	CortexBuffer
4456	C01	1137	70	CortexBuffer
4457	C01	1138	69	CortexBuffer
4458	C01	1139	70	CortexBuffer
4459	C01	1140	70	CortexBuffer
4460	C01	1141	71	CortexBuffer
4461	C01	1142	71	CortexBuffer
4462	C01	1143	71	CortexBuffer
4463	C01	1144	71	CortexBuffer
4464	C01	1145	72	CortexBuffer
4465	C01	1146	73	CortexBuffer
4466	C01	1147	73	CortexBuffer
4467	C01	1148	74	CortexBuffer
4468	C01	1149	74	CortexBuffer
4469	C01	1150	74	CortexBuffer
4470	C01	1151	75	CortexBuffer
4471	C01	1152	75	CortexBuffer
4472	C01	1153	74	CortexBuffer
4473	C01	1154	74	CortexBuffer
4474	C01	1155	74	CortexBuffer
4475	C01	1156	74	CortexBuffer
4476	C01	1157	74	CortexBuffer
4477	C01	1158	74	CortexBuffer
4478	C01	1159	74	CortexBuffer
4479	C01	1160	74	CortexBuffer
4480	C01	1161	73	CortexBuffer
4481	C01	1162	73	CortexBuffer
4482	C01	1163	73	CortexBuffer
4483	C01	1164	73	CortexBuffer
4484	C01	1165	73	CortexBuffer
4485	C01	1166	74	CortexBuffer
4486	C01	1167	75	CortexBuffer
4487	C01	1168	75	CortexBuffer
4488	C01	1169	75	CortexBuffer
4489	C01	1170	76	CortexBuffer
4490	C01	1171	76	CortexBuffer
4491	C01	1172	76	CortexBuffer
4492	C01	1173	76	CortexBuffer
4493	C01	1174	77	CortexBuffer
4494	C01	1175	78	CortexBuffer
4495	C01	1176	78	CortexBuffer
4496	C01	1177	77	CortexBuffer
4497	C01	1178	76	CortexBuffer
4498	C01	1179	77	CortexBuffer
4499	C01	1180	77	CortexBuffer
4500	C01	1181	78	CortexBuffer
4501	C01	1182	77	CortexBuffer
4502	C01	1183	77	CortexBuffer
4503	C01	1184	77	CortexBuffer
4504	C01	1185	77	CortexBuffer
4505	C01	1186	77	CortexBuffer
4506	C01	1187	77	CortexBuffer
4507	C01	1188	77	CortexBuffer
4508	C01	1189	76	CortexBuffer
4509	C01	1190	76	CortexBuffer
4510	C01	1191	76	CortexBuffer
4511	C01	1192	76	CortexBuffer
4512	C01	1193	77	CortexBuffer
4513	C01	1194	76	CortexBuffer
4514	C01	1195	77	CortexBuffer
4515	C01	1196	77	CortexBuffer
4516	C01	1197	77	CortexBuffer
4517	C01	1198	76	CortexBuffer
4518	C01	1199	76	CortexBuffer
4519	C01	1200	76	CortexBuffer
4520	C01	1201	76	CortexBuffer
4521	C01	1202	76	CortexBuffer
4522	C01	1203	75	CortexBuffer
4523	C01	1204	76	CortexBuffer
4524	C01	1205	75	CortexBuffer
4525	C01	1206	75	CortexBuffer
4526	C01	1207	74	CortexBuffer
4527	C01	1208	73	CortexBuffer
4528	C01	1209	73	CortexBuffer
4529	C01	1210	72	CortexBuffer
4530	C01	1211	72	CortexBuffer
4531	C01	1212	72	CortexBuffer
4532	C01	1213	72	CortexBuffer
4533	C01	1214	73	CortexBuffer
4534	C01	1215	72	CortexBuffer
4535	C01	1216	72	CortexBuffer
4536	C01	1217	71	CortexBuffer
4537	C01	1218	71	CortexBuffer
4538	C01	1219	71	CortexBuffer
4539	C01	1220	71	CortexBuffer
4540	C01	1221	71	CortexBuffer
4541	C01	1222	72	CortexBuffer
4542	C01	1223	73	CortexBuffer
4543	C01	1224	74	CortexBuffer
4544	C01	1225	74	CortexBuffer
4545	C01	1226	74	CortexBuffer
4546	C01	1227	73	CortexBuffer
4547	C01	1228	73	CortexBuffer
4548	C01	1229	73	CortexBuffer
4549	C01	1230	73	CortexBuffer
4550	C01	1231	73	CortexBuffer
4551	C01	1232	73	CortexBuffer
4552	C01	1233	73	CortexBuffer
4553	C01	1234	74	CortexBuffer
4554	C01	1235	74	CortexBuffer
4561	C01	1242		CortexBuffer
4562	C01	1243		CortexBuffer
4563	C01	1244		CortexBuffer
4564	C01	1245		CortexBuffer
4565	C01	1246		CortexBuffer
4566	C01	1247		CortexBuffer
4567	C01	1248		CortexBuffer
4568	C01	1249		CortexBuffer
4569	C01	1250		CortexBuffer
4570	C01	1251		CortexBuffer
4571	C01	1252		CortexBuffer
4572	C01	1253		CortexBuffer
4573	C01	1254		CortexBuffer
4574	C01	1255		CortexBuffer
4575	C01	1256		CortexBuffer
4576	C01	1257		CortexBuffer
4577	C01	1258		CortexBuffer
4578	C01	1259		CortexBuffer
4579	C01	1260		CortexBuffer
4580	C01	1261		CortexBuffer
4581	C01	1262		CortexBuffer
4582	C01	1263		CortexBuffer
4583	C01	1264		CortexBuffer
4584	C01	1265		CortexBuffer
4585	C01	1266		CortexBuffer
4586	C01	1267		CortexBuffer
4587	C01	1268		CortexBuffer
4588	C01	1269		CortexBuffer
4589	C01	1270		CortexBuffer
4590	C01	1271		CortexBuffer
4591	C01	1272		CortexBuffer
4592	C01	1273		CortexBuffer
4593	C01	1274		CortexBuffer
4594	C01	1275		CortexBuffer
4595	C01	1276		CortexBuffer
4596	C01	1277		CortexBuffer
4597	C01	1278		CortexBuffer
4598	C01	1279		CortexBuffer
4599	C01	1280		CortexBuffer
4600	C01	1281		CortexBuffer
4601	C01	1282		CortexBuffer
4602	C01	1283		CortexBuffer
4603	C01	1284		CortexBuffer
4604	C01	1285		CortexBuffer
4605	C01	1286		CortexBuffer
4606	C01	1287		CortexBuffer
4607	C01	1288		CortexBuffer
4608	C01	1289		CortexBuffer
4609	C01	1290		CortexBuffer
4610	C01	1291		CortexBuffer
4611	C01	1292		CortexBuffer
4612	C01	1293		CortexBuffer
4613	C01	1294		CortexBuffer
4614	C01	1295		CortexBuffer
4615	C01	1296		CortexBuffer
4616	C01	1297		CortexBuffer
4617	C01	1298		CortexBuffer
4618	C01	1299		CortexBuffer
4619	C01	1300		CortexBuffer
4620	C01	1301		CortexBuffer
4621	C01	1302		CortexBuffer
4622	C01	1303		CortexBuffer
4623	C01	1304		CortexBuffer
4624	C01	1305		CortexBuffer
4625	C01	1306		CortexBuffer
4626	C01	1307		CortexBuffer
4627	C01	1308		CortexBuffer
4628	C01	1309		CortexBuffer
4629	C01	1310		CortexBuffer
4630	C01	1311		CortexBuffer
4631	C01	1312		CortexBuffer
4632	C01	1313		CortexBuffer
4633	C01	1314		CortexBuffer
4634	C01	1315		CortexBuffer
4635	C01	1316		CortexBuffer
4636	C01	1317		CortexBuffer
4637	C01	1318		CortexBuffer
4638	C01	1319		CortexBuffer
4639	C01	1320		CortexBuffer
4640	C01	1321		CortexBuffer
4641	C01	1322		CortexBuffer
4642	C01	1323		CortexBuffer
4643	C01	1324		CortexBuffer
4644	C01	1325		CortexBuffer
4645	C01	1326		CortexBuffer
4646	C01	1327		CortexBuffer
4647	C01	1328		CortexBuffer
4648	C01	1329		CortexBuffer
4649	C01	1330		CortexBuffer
4650	C01	1331		CortexBuffer
4651	C01	1332		CortexBuffer
4652	C01	1333		CortexBuffer
4653	C01	1334		CortexBuffer
4654	C01	1335		CortexBuffer
4655	C01	1336		CortexBuffer
4656	C01	1337		CortexBuffer
4657	C01	1338		CortexBuffer
4658	C01	1339		CortexBuffer
4659	C01	1340		CortexBuffer
4660	C01	1341	73	CortexBuffer
4661	C01	1342	74	CortexBuffer
4662	C01	1343	74	CortexBuffer
4663	C01	1344	74	CortexBuffer
4664	C01	1345	74	CortexBuffer
4665	C01	1346	75	CortexBuffer
4666	C01	1347	76	CortexBuffer
4667	C01	1348	76	CortexBuffer
4668	C01	1349	76	CortexBuffer
4669	C01	1350	76	CortexBuffer
4670	C01	1351	75	CortexBuffer
4671	C01	1352	76	CortexBuffer
4672	C01	1353	76	CortexBuffer
4673	C01	1354	76	CortexBuffer
4674	C01	1355	76	CortexBuffer
4675	C01	1356	76	CortexBuffer
4676	C01	1357	75	CortexBuffer
4677	C01	1358	75	CortexBuffer
4678	C01	1359	74	CortexBuffer
4679	C01	1360	73	CortexBuffer
4680	C01	1361	73	CortexBuffer
4681	C01	1362	74	CortexBuffer
4682	C01	1363	74	CortexBuffer
4683	C01	1364	75	CortexBuffer
4684	C01	1365	75	CortexBuffer
4685	C01	1366	74	CortexBuffer
4686	C01	1367	74	CortexBuffer
4687	C01	1368	74	CortexBuffer
4688	C01	1369	73	CortexBuffer
4689	C01	1370	73	CortexBuffer
4690	C01	1371	73	CortexBuffer
4691	C01	1372	73	CortexBuffer
4692	C01	1373	73	CortexBuffer
4693	C01	1374	72	CortexBuffer
4694	C01	1375	72	CortexBuffer
4695	C01	1376	72	CortexBuffer
4696	C01	1377	73	CortexBuffer
4697	C01	1378	73	CortexBuffer
4698	C01	1379	73	CortexBuffer
4699	C01	1380	74	CortexBuffer
4700	C01	1381	73	CortexBuffer
4701	C01	1382	73	CortexBuffer
4702	C01	1383	72	CortexBuffer
4703	C01	1384	71	CortexBuffer
4704	C01	1385	71	CortexBuffer
4705	C01	1386	71	CortexBuffer
4706	C01	1387		CortexBuffer
4707	C01	1388		CortexBuffer
4708	C01	1389		CortexBuffer
4709	C01	1390	71	CortexBuffer
4710	C01	1391	71	CortexBuffer
4711	C01	1392	70	CortexBuffer
4712	C01	1393	70	CortexBuffer
4713	C01	1394	71	CortexBuffer
4714	C01	1395	71	CortexBuffer
4715	C01	1396	70	CortexBuffer
4716	C01	1397	69	CortexBuffer
4717	C01	1398	70	CortexBuffer
4718	C01	1399	70	CortexBuffer
4719	C01	1400	71	CortexBuffer
4720	C01	1401	71	CortexBuffer
4721	C01	1402	71	CortexBuffer
4722	C01	1403	71	CortexBuffer
4723	C01	1404	70	CortexBuffer
4724	C01	1405	70	CortexBuffer
4725	C01	1406	69	CortexBuffer
4726	C01	1407	69	CortexBuffer
4727	C01	1408	70	CortexBuffer
4728	C01	1409	69	CortexBuffer
4729	C01	1410	70	CortexBuffer
4730	C01	1411	70	CortexBuffer
4731	C01	1412	69	CortexBuffer
4732	C01	1413	69	CortexBuffer
4733	C01	1414	69	CortexBuffer
4734	C01	1415	69	CortexBuffer
4735	C01	1416	70	CortexBuffer
4736	C01	1417	69	CortexBuffer
4737	C01	1418	68	CortexBuffer
4738	C01	1419	67	CortexBuffer
4739	C01	1420	67	CortexBuffer
4740	C01	1421	66	CortexBuffer
4741	C01	1422	66	CortexBuffer
4742	C01	1423	67	CortexBuffer
4743	C01	1424	67	CortexBuffer
4744	C01	1425	67	CortexBuffer
4745	C01	1426	68	CortexBuffer
4746	C01	1427	68	CortexBuffer
4747	C01	1428	68	CortexBuffer
4748	C01	1429	67	CortexBuffer
4749	C01	1430	67	CortexBuffer
4750	C01	1431	67	CortexBuffer
4751	C01	1432	67	CortexBuffer
4752	C01	1433	66	CortexBuffer
4753	C01	1434	65	CortexBuffer
4754	C01	1435	65	CortexBuffer
4755	C01	1436	65	CortexBuffer
4756	C01	1437	66	CortexBuffer
4757	C01	1438	67	CortexBuffer
4758	C01	1439	68	CortexBuffer
4759	C01	1440	67	CortexBuffer
4760	C01	1441	67	CortexBuffer
4761	C01	1442	67	CortexBuffer
4762	C01	1443	67	CortexBuffer
4763	C01	1444	66	CortexBuffer
4764	C01	1445	66	CortexBuffer
4765	C01	1446	66	CortexBuffer
4766	C01	1447	66	CortexBuffer
4767	C01	1448	65	CortexBuffer
4768	C01	1449	65	CortexBuffer
4769	C01	1450	65	CortexBuffer
4770	C01	1451	65	CortexBuffer
4771	C01	1452	66	CortexBuffer
4772	C01	1453	65	CortexBuffer
4773	C01	1454	66	CortexBuffer
4774	C01	1455	66	CortexBuffer
4775	C01	1456	65	CortexBuffer
4776	C01	1457	65	CortexBuffer
4777	C01	1458	64	CortexBuffer
4778	C01	1459	64	CortexBuffer
4779	C01	1460	65	CortexBuffer
4780	C01	1461	65	CortexBuffer
4781	C01	1462	65	CortexBuffer
4782	C01	1463	66	CortexBuffer
4783	C01	1464	66	CortexBuffer
4784	C01	1465	65	CortexBuffer
4785	C01	1466	65	CortexBuffer
4786	C01	1467	65	CortexBuffer
4787	C01	1468	65	CortexBuffer
4788	C01	1469	66	CortexBuffer
4789	C01	1470	66	CortexBuffer
4790	C01	1471	66	CortexBuffer
4791	C01	1472	66	CortexBuffer
4792	C01	1473	65	CortexBuffer
4793	C01	1474	65	CortexBuffer
4794	C01	1475	66	CortexBuffer
4795	C01	1476	66	CortexBuffer
4796	C01	1477	66	CortexBuffer
4797	C01	1478	66	CortexBuffer
4798	C01	1479	67	CortexBuffer
4799	C01	1480	67	CortexBuffer
4800	C01	1481	66	CortexBuffer
4801	C01	1482	66	CortexBuffer
4802	C01	1483	66	CortexBuffer
4803	C01	1484	66	CortexBuffer
4804	C01	1485	65	CortexBuffer
4805	C01	1486	66	CortexBuffer
4806	C01	1487	67	CortexBuffer
4807	C01	1488	67	CortexBuffer
4808	C01	1489	68	CortexBuffer
4809	C01	1490	68	CortexBuffer
4810	C01	1491	68	CortexBuffer
4811	C01	1492	68	CortexBuffer
4812	C01	1493	68	CortexBuffer
4813	C01	1494	68	CortexBuffer
4814	C01	1495	68	CortexBuffer
4815	C01	1496	68	CortexBuffer
4816	C01	1497	69	CortexBuffer
4817	C01	1498	68	CortexBuffer
4818	C01	1499	68	CortexBuffer
4819	C01	1500	68	CortexBuffer
4820	C01	1501	68	CortexBuffer
4821	C01	1502	67	CortexBuffer
4822	C01	1503	66	CortexBuffer
4823	C01	1504	67	CortexBuffer
4824	C01	1505	67	CortexBuffer
4825	C01	1506	67	CortexBuffer
4826	C01	1507	66	CortexBuffer
4827	C01	1508	66	CortexBuffer
4828	C01	1509	67	CortexBuffer
4829	C01	1510	67	CortexBuffer
4830	C01	1511	67	CortexBuffer
4831	C01	1512	67	CortexBuffer
4832	C01	1513	67	CortexBuffer
4833	C01	1514	67	CortexBuffer
4834	C01	1515	68	CortexBuffer
4835	C01	1516	67	CortexBuffer
4836	C01	1517	68	CortexBuffer
4837	C01	1518	69	CortexBuffer
4838	C01	1519	70	CortexBuffer
4839	C01	1520	69	CortexBuffer
4840	C01	1521	69	CortexBuffer
4841	C01	1522	69	CortexBuffer
4842	C01	1523	69	CortexBuffer
4843	C01	1524	69	CortexBuffer
4844	C01	1525	69	CortexBuffer
4845	C01	1526	69	CortexBuffer
4846	C01	1527	69	CortexBuffer
4847	C01	1528	69	CortexBuffer
4848	C01	1529	70	CortexBuffer
4849	C01	1530	70	CortexBuffer
4850	C01	1531	70	CortexBuffer
4851	C01	1532	70	CortexBuffer
4852	C01	1533	71	CortexBuffer
4853	C01	1534	72	CortexBuffer
4854	C01	1535	72	CortexBuffer
4855	C01	1536	72	CortexBuffer
4856	C01	1537	72	CortexBuffer
4857	C01	1538	72	CortexBuffer
4858	C01	1539	72	CortexBuffer
4859	C01	1540	73	CortexBuffer
4860	C01	1541	72	CortexBuffer
4861	C01	1542	73	CortexBuffer
4862	C01	1543	73	CortexBuffer
4863	C01	1544	74	CortexBuffer
4864	C01	1545	73	CortexBuffer
4865	C01	1546	73	CortexBuffer
4866	C01	1547	73	CortexBuffer
4867	C01	1548	74	CortexBuffer
4868	C01	1549	73	CortexBuffer
4869	C01	1550	72	CortexBuffer
4870	C01	1551	72	CortexBuffer
4871	C01	1552	72	CortexBuffer
4872	C01	1553	73	CortexBuffer
4873	C01	1554	73	CortexBuffer
4874	C01	1555	73	CortexBuffer
4875	C01	1556	74	CortexBuffer
4876	C01	1557	73	CortexBuffer
4877	C01	1558	74	CortexBuffer
4878	C01	1559	74	CortexBuffer
4879	C01	1560	74	CortexBuffer
4880	C01	1561	74	CortexBuffer
4881	C01	1562	75	CortexBuffer
4882	C01	1563	75	CortexBuffer
4883	C01	1564	75	CortexBuffer
4884	C01	1565	75	CortexBuffer
4885	C01	1566	75	CortexBuffer
4886	C01	1567	74	CortexBuffer
4887	C01	1568	73	CortexBuffer
4888	C01	1569	73	CortexBuffer
4889	C01	1570	73	CortexBuffer
4890	C01	1571	73	CortexBuffer
4891	C01	1572	74	CortexBuffer
4892	C01	1573	74	CortexBuffer
4893	C01	1574	74	CortexBuffer
4894	C01	1575	73	CortexBuffer
4895	C01	1576	73	CortexBuffer
4896	C01	1577	74	CortexBuffer
4897	C01	1578	73	CortexBuffer
4898	C01	1579	73	CortexBuffer
4899	C01	1580	73	CortexBuffer
4900	C01	1581	74	CortexBuffer
4901	C01	1582	73	CortexBuffer
4902	C01	1583	73	CortexBuffer
4903	C01	1584	74	CortexBuffer
4904	C01	1585	74	CortexBuffer
4905	C01	1586	74	CortexBuffer
4906	C01	1587	74	CortexBuffer
4907	C01	1588	73	CortexBuffer
4908	C01	1589	73	CortexBuffer
4909	C01	1590	73	CortexBuffer
4910	C01	1591	73	CortexBuffer
4911	C01	1592	74	CortexBuffer
4912	C01	1593	74	CortexBuffer
4913	C01	1594	73	CortexBuffer
4914	C01	1595	73	CortexBuffer
4915	C01	1596	73	CortexBuffer
4916	C01	1597	72	CortexBuffer
4917	C01	1598	73	CortexBuffer
4918	C01	1599	72	CortexBuffer
4919	C01	1600	72	CortexBuffer
4920	C01	1601	72	CortexBuffer
4921	C01	1602	73	CortexBuffer
4922	C01	1603	74	CortexBuffer
4923	C01	1604	74	CortexBuffer
4924	C01	1605	73	CortexBuffer
4925	C01	1606	74	CortexBuffer
4926	C01	1607	74	CortexBuffer
4927	C01	1608	74	CortexBuffer
4928	C01	1609	74	CortexBuffer
4929	C01	1610	73	CortexBuffer
4930	C01	1611	73	CortexBuffer
4931	C01	1612	74	CortexBuffer
4932	C01	1613	74	CortexBuffer
4933	C01	1614	73	CortexBuffer
4934	C01	1615	73	CortexBuffer
4935	C01	1616	73	CortexBuffer
4936	C01	1617	72	CortexBuffer
4937	C01	1618	72	CortexBuffer
4938	C01	1619	72	CortexBuffer
4939	C01	1620	73	CortexBuffer
4940	C01	1621	74	CortexBuffer
4941	C01	1622	74	CortexBuffer
4942	C01	1623	74	CortexBuffer
4943	C01	1624	74	CortexBuffer
4944	C01	1625	74	CortexBuffer
4945	C01	1626	74	CortexBuffer
4946	C01	1627	74	CortexBuffer
4947	C01	1628	75	CortexBuffer
4948	C01	1629	75	CortexBuffer
4949	C01	1630	75	CortexBuffer
4950	C01	1631	76	CortexBuffer
4951	C01	1632	76	CortexBuffer
4952	C01	1633	76	CortexBuffer
4953	C01	1634	76	CortexBuffer
4954	C01	1635	76	CortexBuffer
4955	C01	1636	76	CortexBuffer
4956	C01	1637	76	CortexBuffer
4957	C01	1638	76	CortexBuffer
4958	C01	1639	76	CortexBuffer
4959	C01	1640	76	CortexBuffer
4960	C01	1641	76	CortexBuffer
4961	C01	1642	76	CortexBuffer
4962	C01	1643	75	CortexBuffer
4963	C01	1644	74	CortexBuffer
4964	C01	1645	75	CortexBuffer
4965	C01	1646	74	CortexBuffer
4966	C01	1647	74	CortexBuffer
4967	C01	1648	74	CortexBuffer
4968	C01	1649	75	CortexBuffer
4969	C01	1650	76	CortexBuffer
4970	C01	1651	76	CortexBuffer
4971	C01	1652	75	CortexBuffer
4972	C01	1653	74	CortexBuffer
4973	C01	1654	74	CortexBuffer
4974	C01	1655	73	CortexBuffer
4975	C01	1656	73	CortexBuffer
4976	C01	1657	74	CortexBuffer
4977	C01	1658	74	CortexBuffer
4978	C01	1659	74	CortexBuffer
4979	C01	1660	74	CortexBuffer
4980	C01	1661	74	CortexBuffer
4981	C01	1662	74	CortexBuffer
4982	C01	1663	74	CortexBuffer
4983	C01	1664	73	CortexBuffer
4984	C01	1665	74	CortexBuffer
4985	C01	1666	74	CortexBuffer
4986	C01	1667	74	CortexBuffer
4987	C01	1668	75	CortexBuffer
4988	C01	1669	74	CortexBuffer
4989	C01	1670	74	CortexBuffer
4990	C01	1671	74	CortexBuffer
4991	C01	1672	74	CortexBuffer
4992	C01	1673	75	CortexBuffer
4993	C01	1674	74	CortexBuffer
4994	C01	1675	75	CortexBuffer
4995	C01	1676	75	CortexBuffer
4996	C01	1677	75	CortexBuffer
4997	C01	1678	76	CortexBuffer
4998	C01	1679	76	CortexBuffer
4999	C01	1680	76	CortexBuffer
5000	C01	1681	76	CortexBuffer
5001	C01	1682	76	CortexBuffer
5002	C01	1683	76	CortexBuffer
5003	C01	1684	76	CortexBuffer
5004	C01	1685	77	CortexBuffer
5005	C01	1686	77	CortexBuffer
5006	C01	1687	76	CortexBuffer
5007	C01	1688	77	CortexBuffer
5008	C01	1689	77	CortexBuffer
5009	C01	1690	77	CortexBuffer
5010	C01	1691	77	CortexBuffer
5011	C01	1692	77	CortexBuffer
5012	C01	1693	77	CortexBuffer
5013	C01	1694	78	CortexBuffer
5014	C01	1695	78	CortexBuffer
5015	C01	1696	79	CortexBuffer
5016	C01	1697	80	CortexBuffer
5017	C01	1698	80	CortexBuffer
5018	C01	1699	81	CortexBuffer
5019	C01	1700	81	CortexBuffer
5020	C01	1701	80	CortexBuffer
5021	C01	1702	80	CortexBuffer
5022	C01	1703	80	CortexBuffer
5023	C01	1704	79	CortexBuffer
5024	C01	1705	80	CortexBuffer
5025	C01	1706	80	CortexBuffer
5026	C01	1707	80	CortexBuffer
5027	C01	1708	80	CortexBuffer
5028	C01	1709	79	CortexBuffer
5029	C01	1710	80	CortexBuffer
5030	C01	1711	80	CortexBuffer
5031	C01	1712	80	CortexBuffer
5032	C01	1713	80	CortexBuffer
5033	C01	1714	80	CortexBuffer
5034	C01	1715	80	CortexBuffer
5035	C01	1716	81	CortexBuffer
5036	C01	1717	81	CortexBuffer
5037	C01	1718	81	CortexBuffer
5038	C01	1719	81	CortexBuffer
5039	C01	1720	80	CortexBuffer
5040	C01	1721	80	CortexBuffer
5041	C01	1722	79	CortexBuffer
5042	C01	1723	79	CortexBuffer
5043	C01	1724	79	CortexBuffer
5044	C01	1725	78	CortexBuffer
5045	C01	1726	78	CortexBuffer
5046	C01	1727	78	CortexBuffer
5047	C01	1728	78	CortexBuffer
5048	C01	1729	78	CortexBuffer
5049	C01	1730	77	CortexBuffer
5050	C01	1731	77	CortexBuffer
5051	C01	1732	77	CortexBuffer
5052	C01	1733	77	CortexBuffer
5053	C01	1734	77	CortexBuffer
5054	C01	1735	77	CortexBuffer
5055	C01	1736	77	CortexBuffer
5056	C01	1737	77	CortexBuffer
5057	C01	1738	77	CortexBuffer
5058	C01	1739	77	CortexBuffer
5059	C01	1740	77	CortexBuffer
5060	C01	1741	77	CortexBuffer
5061	C01	1742	77	CortexBuffer
5062	C01	1743	78	CortexBuffer
5063	C01	1744	78	CortexBuffer
5064	C01	1745	78	CortexBuffer
5065	C01	1746	79	CortexBuffer
5066	C01	1747	79	CortexBuffer
5067	C01	1748	78	CortexBuffer
5068	C01	1749	78	CortexBuffer
5069	C01	1750	78	CortexBuffer
5070	C01	1751	78	CortexBuffer
5071	C01	1752	78	CortexBuffer
5072	C01	1753	78	CortexBuffer
5073	C01	1754	78	CortexBuffer
5074	C01	1755	79	CortexBuffer
5075	C01	1756	79	CortexBuffer
5076	C01	1757	78	CortexBuffer
5077	C01	1758	77	CortexBuffer
5078	C01	1759	77	CortexBuffer
5079	C01	1760	77	CortexBuffer
5080	C01	1761	77	CortexBuffer
5081	C01	1762	77	CortexBuffer
5082	C01	1763	77	CortexBuffer
5083	C01	1764	78	CortexBuffer
5084	C01	1765	78	CortexBuffer
5085	C01	1766	78	CortexBuffer
5086	C01	1767	79	CortexBuffer
5087	C01	1768	79	CortexBuffer
5088	C01	1769	79	CortexBuffer
5089	C01	1770	79	CortexBuffer
5090	C01	1771	79	CortexBuffer
5091	C01	1772	79	CortexBuffer
5092	C01	1773	79	CortexBuffer
5093	C01	1774	80	CortexBuffer
5094	C01	1775	79	CortexBuffer
5095	C01	1776	79	CortexBuffer
5096	C01	1777	79	CortexBuffer
5097	C01	1778	79	CortexBuffer
5098	C01	1779	79	CortexBuffer
5099	C01	1780	79	CortexBuffer
5100	C01	1781	79	CortexBuffer
5101	C01	1782	80	CortexBuffer
5102	C01	1783	79	CortexBuffer
5103	C01	1784	79	CortexBuffer
5104	C01	1785	78	CortexBuffer
5105	C01	1786	78	CortexBuffer
5106	C01	1787	79	CortexBuffer
5107	C01	1788	78	CortexBuffer
5108	C01	1789	78	CortexBuffer
5109	C01	1790	78	CortexBuffer
5110	C01	1791	78	CortexBuffer
5111	C01	1792	78	CortexBuffer
5112	C01	1793	78	CortexBuffer
5113	C01	1794	78	CortexBuffer
5114	C01	1795	78	CortexBuffer
5115	C01	1796	78	CortexBuffer
5116	C01	1797	77	CortexBuffer
5117	C01	1798	77	CortexBuffer
5118	C01	1799	77	CortexBuffer
5119	C01	1800	77	CortexBuffer
5120	C01	1801	78	CortexBuffer
5121	C01	1802	78	CortexBuffer
5122	C01	1803	78	CortexBuffer
5123	C01	1804	78	CortexBuffer
5124	C01	1805	78	CortexBuffer
5125	C01	1806	78	CortexBuffer
5126	C01	1807	79	CortexBuffer
5127	C01	1808	79	CortexBuffer
5128	C01	1809	80	CortexBuffer
5129	C01	1810	80	CortexBuffer
5130	C01	1811	80	CortexBuffer
5131	C01	1812	79	CortexBuffer
5132	C01	1813	79	CortexBuffer
5133	C01	1814	80	CortexBuffer
5134	C01	1815	79	CortexBuffer
5135	C01	1816	79	CortexBuffer
5136	C01	1817	80	CortexBuffer
5137	C01	1818	80	CortexBuffer
5138	C01	1819	80	CortexBuffer
5139	C01	1820	81	CortexBuffer
5140	C01	1821	81	CortexBuffer
5141	C01	1822	82	CortexBuffer
5142	C01	1823	81	CortexBuffer
5143	C01	1824	80	CortexBuffer
5144	C01	1825	80	CortexBuffer
5145	C01	1826	80	CortexBuffer
5146	C01	1827	80	CortexBuffer
5147	C01	1828	80	CortexBuffer
5148	C01	1829	80	CortexBuffer
5149	C01	1830	81	CortexBuffer
5150	C01	1831	81	CortexBuffer
5151	C01	1832	81	CortexBuffer
5152	C01	1833	81	CortexBuffer
5153	C01	1834	81	CortexBuffer
5154	C01	1835	80	CortexBuffer
5155	C01	1836	79	CortexBuffer
5156	C01	1837	79	CortexBuffer
5157	C01	1838	79	CortexBuffer
5158	C01	1839	78	CortexBuffer
5159	C01	1840	78	CortexBuffer
5160	C01	1841	79	CortexBuffer
5161	C01	1842	78	CortexBuffer
5162	C01	1843	78	CortexBuffer
5163	C01	1844	79	CortexBuffer
5164	C01	1845	79	CortexBuffer
5165	C01	1846	79	CortexBuffer
5166	C01	1847	79	CortexBuffer
5167	C01	1848	80	CortexBuffer
5168	C01	1849	80	CortexBuffer
5169	C01	1850	79	CortexBuffer
5170	C01	1851	79	CortexBuffer
5171	C01	1852	80	CortexBuffer
5172	C01	1853	81	CortexBuffer
5173	C01	1854	81	CortexBuffer
5174	C01	1855	80	CortexBuffer
5175	C01	1856	80	CortexBuffer
5176	C01	1857	81	CortexBuffer
5177	C01	1858	82	CortexBuffer
5178	C01	1859	82	CortexBuffer
5179	C01	1860	81	CortexBuffer
5180	C01	1861	81	CortexBuffer
5181	C01	1862	80	CortexBuffer
5182	C01	1863	80	CortexBuffer
5183	C01	1864	80	CortexBuffer
5184	C01	1865	80	CortexBuffer
5185	C01	1866	79	CortexBuffer
5186	C01	1867	79	CortexBuffer
5187	C01	1868	79	CortexBuffer
5188	C01	1869	80	CortexBuffer
5189	C01	1870	80	CortexBuffer
5190	C01	1871	80	CortexBuffer
5191	C01	1872	80	CortexBuffer
5192	C01	1873	80	CortexBuffer
5193	C01	1874	80	CortexBuffer
5194	C01	1875	81	CortexBuffer
5195	C01	1876	81	CortexBuffer
5196	C01	1877	81	CortexBuffer
5197	C01	1878	81	CortexBuffer
5198	C01	1879	81	CortexBuffer
5199	C01	1880	81	CortexBuffer
5200	C01	1881	81	CortexBuffer
5201	C01	1882	81	CortexBuffer
5202	C01	1883	82	CortexBuffer
5203	C01	1884	82	CortexBuffer
5204	C01	1885	82	CortexBuffer
5205	C01	1886	81	CortexBuffer
5206	C01	1887	81	CortexBuffer
5207	C01	1888	81	CortexBuffer
5208	C01	1889	81	CortexBuffer
5209	C01	1890	81	CortexBuffer
5210	C01	1891	81	CortexBuffer
5211	C01	1892	81	CortexBuffer
5212	C01	1893	81	CortexBuffer
5213	C01	1894	80	CortexBuffer
5214	C01	1895	79	CortexBuffer
5215	C01	1896	79	CortexBuffer
5216	C01	1897	80	CortexBuffer
5217	C01	1898	80	CortexBuffer
5218	C01	1899	80	CortexBuffer
5219	C01	1900	80	CortexBuffer
5220	C01	1901	80	CortexBuffer
5221	C01	1902	80	CortexBuffer
5222	C01	1903	80	CortexBuffer
5223	C01	1904	81	CortexBuffer
5224	C01	1905	80	CortexBuffer
5225	C01	1906	79	CortexBuffer
5226	C01	1907	79	CortexBuffer
5227	C01	1908	79	CortexBuffer
5228	C01	1909	79	CortexBuffer
5229	C01	1910	79	CortexBuffer
5230	C01	1911	78	CortexBuffer
5231	C01	1912	79	CortexBuffer
5232	C01	1913	79	CortexBuffer
5233	C01	1914	79	CortexBuffer
5234	C01	1915	80	CortexBuffer
5235	C01	1916	80	CortexBuffer
5236	C01	1917	80	CortexBuffer
5237	C01	1918	80	CortexBuffer
5238	C01	1919	80	CortexBuffer
5239	C01	1920	80	CortexBuffer
5240	C01	1921	80	CortexBuffer
5241	C01	1922	79	CortexBuffer
5242	C01	1923	80	CortexBuffer
5243	C01	1924	80	CortexBuffer
5244	C01	1925	80	CortexBuffer
5245	C01	1926	80	CortexBuffer
5246	C01	1927	80	CortexBuffer
5247	C01	1928	80	CortexBuffer
5248	C01	1929	80	CortexBuffer
5249	C01	1930	80	CortexBuffer
5250	C01	1931	80	CortexBuffer
5251	C01	1932	80	CortexBuffer
5252	C01	1933	80	CortexBuffer
5253	C01	1934	80	CortexBuffer
5254	C01	1935	81	CortexBuffer
5255	C01	1936	82	CortexBuffer
5256	C01	1937	82	CortexBuffer
5257	C01	1938	81	CortexBuffer
5258	C01	1939	81	CortexBuffer
5259	C01	1940	81	CortexBuffer
5260	C01	1941	81	CortexBuffer
5261	C01	1942	82	CortexBuffer
5268	C01	1949		CortexBuffer
5269	C01	1950		CortexBuffer
5270	C01	1951		CortexBuffer
5271	C01	1952		CortexBuffer
5272	C01	1953		CortexBuffer
5273	C01	1954		CortexBuffer
5274	C01	1955		CortexBuffer
5275	C01	1956		CortexBuffer
5276	C01	1957		CortexBuffer
5277	C01	1958		CortexBuffer
5278	C01	1959		CortexBuffer
5279	C01	1960		CortexBuffer
5280	C01	1961		CortexBuffer
5281	C01	1962		CortexBuffer
5282	C01	1963		CortexBuffer
5283	C01	1964		CortexBuffer
5284	C01	1965		CortexBuffer
5285	C01	1966		CortexBuffer
5286	C01	1967		CortexBuffer
5287	C01	1968		CortexBuffer
5288	C01	1969		CortexBuffer
5289	C01	1970		CortexBuffer
5290	C01	1971		CortexBuffer
5291	C01	1972		CortexBuffer
5292	C01	1973		CortexBuffer
5293	C01	1974		CortexBuffer
5294	C01	1975		CortexBuffer
5295	C01	1976		CortexBuffer
5296	C01	1977		CortexBuffer
5297	C01	1978		CortexBuffer
5298	C01	1979		CortexBuffer
5299	C01	1980		CortexBuffer
5300	C01	1981		CortexBuffer
5301	C01	1982		CortexBuffer
5302	C01	1983		CortexBuffer
5303	C01	1984		CortexBuffer
5304	C01	1985		CortexBuffer
5305	C01	1986		CortexBuffer
5306	C01	1987		CortexBuffer
5307	C01	1988		CortexBuffer
5308	C01	1989		CortexBuffer
5309	C01	1990		CortexBuffer
5310	C01	1991		CortexBuffer
5311	C01	1992		CortexBuffer
5312	C01	1993		CortexBuffer
5313	C01	1994		CortexBuffer
5314	C01	1995		CortexBuffer
5315	C01	1996		CortexBuffer
5316	C01	1997		CortexBuffer
5317	C01	1998		CortexBuffer
5318	C01	1999		CortexBuffer
5319	C01	2000		CortexBuffer
5320	C01	2001		CortexBuffer
5321	C01	2002		CortexBuffer
5322	C01	2003		CortexBuffer
5323	C01	2004		CortexBuffer
5324	C01	2005		CortexBuffer
5325	C01	2006		CortexBuffer
5326	C01	2007		CortexBuffer
5327	C01	2008		CortexBuffer
5328	C01	2009		CortexBuffer
5329	C01	2010		CortexBuffer
5330	C01	2011		CortexBuffer
5331	C01	2012		CortexBuffer
5332	C01	2013		CortexBuffer
5333	C01	2014		CortexBuffer
5334	C01	2015		CortexBuffer
5335	C01	2016		CortexBuffer
5336	C01	2017		CortexBuffer
5337	C01	2018		CortexBuffer
5338	C01	2019		CortexBuffer
5339	C01	2020		CortexBuffer
5340	C01	2021		CortexBuffer
5341	C01	2022		CortexBuffer
5342	C01	2023		CortexBuffer
5343	C01	2024		CortexBuffer
5344	C01	2025		CortexBuffer
5345	C01	2026		CortexBuffer
5346	C01	2027		CortexBuffer
5347	C01	2028		CortexBuffer
5348	C01	2029		CortexBuffer
5349	C01	2030		CortexBuffer
5350	C01	2031		CortexBuffer
5351	C01	2032		CortexBuffer
5352	C01	2033		CortexBuffer
5353	C01	2034		CortexBuffer
5354	C01	2035		CortexBuffer
[truncated: 67,041 more rows]

## Sheet: Fig 1m
Line Label	X Data	Y Data
control	-0.089764	95
control	0.089764	98
control	0	94
control	0	97
control	-0.108108	97
6ohda	1	78
6ohda	1	83
6ohda	1	96
6ohda	1	93
6ohda	0.910236	90
6ohda	1	85
6ohda	0.891892	85
6ohda	1.10383	85.5
6ohda	1	89

## Sheet: Fig 1n
Line Label	X Data	Y Data
control	1.11022e-16	0.0193479
control	1.11022e-16	0.0540949
control	-0.0831108	0.0206412
control	1.11022e-16	0.0374786
control	1.11022e-16	0.0323313
6ohda	1	0.0106314
6ohda	0.902588	0.0115084
6ohda	1.06596	0.0122336
6ohda	1	0.0268546
6ohda	1	0.0169205
6ohda	1.17177	0.0126483
6ohda	1	0.0139739
6ohda	1.10435	0.0145023
6ohda	1	0.0247849
