# Supplementary material for: Dopaminergic action prediction errors serve as a value-free teaching signal
Source: Nature. 2025 May 14;643(8074):1333–42. doi: 10.1038/s41586-025-09008-9 (PMC12310545; doi:10.1038/s41586-025-09008-9)
Supplement: Supplementary file 4 — Source Data Fig. 2 [file 41586_2025_9008_MOESM4_ESM.xlsx]

## Sheet: fig2D_heatmap_data_TS_contra
Unnamed: 0	Trial_0	Trial_1	Trial_2	Trial_3	Trial_4	Trial_5	Trial_6	Trial_7	Trial_8	Trial_9	Trial_10	Trial_11	Trial_12	Trial_13	Trial_14	Trial_15	Trial_16	Trial_17	Trial_18	Trial_19	Trial_20	Trial_21	Trial_22	Trial_23	Trial_24	Trial_25	Trial_26	Trial_27	Trial_28	Trial_29	Trial_30	Trial_31	Trial_32	Trial_33	Trial_34	Trial_35	Trial_36	Trial_37	Trial_38	Trial_39	Trial_40	Trial_41	Trial_42	Trial_43	Trial_44	Trial_45	Trial_46	Trial_47	Trial_48
0	-0.98509	-0.764318	-0.602277	-0.0144823	-0.871483	-0.805878	-1.2717	-0.429057	-0.109814	0.237383	0.488	-0.555458	-0.28184	1.30734	0.612353	-0.868731	1.16826	-0.362498	-0.644332	-0.175776	-0.280665	-0.428276	0.029731	-0.365227	-0.449289	1.11787	-0.711966	-0.690894	0.261175	-0.429391	-0.392424	0.176521	-0.738587	-1.13068	0.618953	-0.517426	-1.32278	-0.787245	0.940399	1.40261	-0.56598	0.260966	0.521176	-0.63003	-0.140091	0.748902	-0.34305	0.0825621	-0.389147
1	-0.977062	-0.769244	-0.598028	0.0210262	-0.867317	-0.819256	-1.26	-0.443287	-0.0897771	0.233145	0.477122	-0.553758	-0.266999	1.328	0.659677	-0.843542	1.14907	-0.346173	-0.624679	-0.195691	-0.270152	-0.407496	0.0346269	-0.356847	-0.435425	1.08457	-0.696031	-0.706512	0.282567	-0.423407	-0.38599	0.211735	-0.733056	-1.14732	0.672042	-0.530233	-1.32722	-0.774104	0.901573	1.34571	-0.566312	0.253838	0.500016	-0.650448	-0.146278	0.780979	-0.35251	0.111456	-0.375717
2	-0.968692	-0.77184	-0.5942	0.0550103	-0.862432	-0.830132	-1.25041	-0.455859	-0.0712994	0.228443	0.465576	-0.553816	-0.252133	1.34493	0.703053	-0.819722	1.13059	-0.330119	-0.605062	-0.213222	-0.260587	-0.389018	0.0389666	-0.349075	-0.422898	1.05432	-0.680285	-0.721024	0.300793	-0.417961	-0.380063	0.244498	-0.727875	-1.16274	0.723203	-0.542838	-1.33391	-0.760711	0.864896	1.29118	-0.568676	0.247953	0.478795	-0.669019	-0.150921	0.811511	-0.361088	0.13832	-0.361974
3	-0.959335	-0.77577	-0.589368	0.0900545	-0.857591	-0.841148	-1.24015	-0.467244	-0.0527184	0.222809	0.453259	-0.554502	-0.236255	1.36177	0.749	-0.795194	1.11091	-0.313277	-0.584688	-0.230529	-0.251314	-0.371833	0.0431909	-0.341445	-0.411328	1.0262	-0.664029	-0.735449	0.317687	-0.41209	-0.374553	0.277392	-0.722672	-1.17717	0.776564	-0.556535	-1.33888	-0.746222	0.827366	1.23679	-0.571414	0.242552	0.456776	-0.68746	-0.154688	0.84341	-0.370115	0.165606	-0.347122
4	-0.948975	-0.776163	-0.584393	0.125837	-0.852301	-0.85129	-1.22847	-0.478029	-0.0344175	0.216576	0.440713	-0.554439	-0.22	1.37459	0.793451	-0.770108	1.09137	-0.296227	-0.563837	-0.246996	-0.242291	-0.355446	0.0472909	-0.33339	-0.400241	0.998159	-0.647716	-0.750411	0.332523	-0.407064	-0.369353	0.309693	-0.717353	-1.19099	0.832127	-0.569523	-1.33936	-0.731696	0.789734	1.18103	-0.571783	0.238254	0.434364	-0.706388	-0.157051	0.87561	-0.379018	0.192711	-0.33153
5	-0.937486	-0.774894	-0.57953	0.161168	-0.846005	-0.860128	-1.21654	-0.487524	-0.0166342	0.209543	0.426953	-0.554862	-0.203175	1.38606	0.835941	-0.745624	1.07222	-0.279052	-0.543195	-0.262093	-0.233658	-0.340663	0.0511627	-0.325517	-0.389936	0.971929	-0.631359	-0.765523	0.345309	-0.402245	-0.364414	0.341058	-0.711138	-1.20522	0.886839	-0.583184	-1.34391	-0.718029	0.75312	1.12642	-0.575557	0.234666	0.411786	-0.723831	-0.158186	0.908336	-0.387762	0.218811	-0.315473
6	-0.925917	-0.778016	-0.574444	0.197452	-0.839788	-0.869355	-1.20485	-0.495801	0.00128039	0.201752	0.412579	-0.557467	-0.185651	1.39759	0.880129	-0.720722	1.05319	-0.260901	-0.521781	-0.276795	-0.225338	-0.32704	0.0549645	-0.318092	-0.380638	0.947725	-0.614692	-0.780362	0.356945	-0.397796	-0.359425	0.372253	-0.705195	-1.21707	0.943233	-0.596819	-1.34288	-0.70384	0.715858	1.07203	-0.577059	0.231536	0.388233	-0.740819	-0.158305	0.941334	-0.396996	0.245126	-0.298456
7	-0.913409	-0.778311	-0.569021	0.233255	-0.832757	-0.876172	-1.19329	-0.503691	0.0185605	0.193482	0.398125	-0.560856	-0.167796	1.4038	0.921851	-0.696407	1.03447	-0.242724	-0.499418	-0.289923	-0.217568	-0.314999	0.058595	-0.310952	-0.372175	0.925746	-0.597974	-0.794752	0.366385	-0.393613	-0.355171	0.40212	-0.700879	-1.22875	0.999937	-0.610205	-1.34119	-0.688495	0.678542	1.01887	-0.580015	0.229504	0.364825	-0.757499	-0.156955	0.973772	-0.405393	0.270249	-0.280902
8	-0.899933	-0.775601	-0.561829	0.269294	-0.825575	-0.882427	-1.18075	-0.509654	0.0360219	0.184266	0.383058	-0.565781	-0.149174	1.41305	0.962123	-0.6722	1.01502	-0.224538	-0.476696	-0.302333	-0.209755	-0.304108	0.0622468	-0.303985	-0.364582	0.904423	-0.581398	-0.809344	0.374448	-0.389631	-0.35083	0.431681	-0.69527	-1.23871	1.0579	-0.623571	-1.34108	-0.674073	0.641082	0.966288	-0.582559	0.227729	0.340718	-0.77241	-0.154723	1.00664	-0.414036	0.295157	-0.262619
9	-0.88649	-0.775777	-0.55463	0.304933	-0.817781	-0.888392	-1.16913	-0.515381	0.0531332	0.17463	0.36785	-0.571225	-0.130574	1.41681	1.00049	-0.647827	0.99599	-0.206331	-0.453836	-0.313343	-0.202473	-0.294948	0.0657581	-0.296905	-0.357638	0.884435	-0.565148	-0.823857	0.381021	-0.386505	-0.34669	0.459304	-0.68943	-1.24659	1.1147	-0.636892	-1.34127	-0.660794	0.604418	0.91345	-0.584321	0.226626	0.316707	-0.78734	-0.151206	1.03909	-0.422379	0.318887	-0.243771
10	-0.87162	-0.774655	-0.54718	0.340762	-0.809926	-0.892282	-1.15727	-0.519164	0.0702825	0.164304	0.352298	-0.577955	-0.111345	1.41698	1.0382	-0.623755	0.976979	-0.187497	-0.430121	-0.323202	-0.195479	-0.287112	0.0692221	-0.290049	-0.351542	0.866454	-0.547937	-0.837989	0.386274	-0.383564	-0.342792	0.486613	-0.684326	-1.25491	1.17121	-0.650255	-1.34043	-0.646654	0.567568	0.861731	-0.588683	0.225752	0.292662	-0.801889	-0.146553	1.07198	-0.430171	0.341616	-0.224296
11	-0.856985	-0.771326	-0.538156	0.37577	-0.802209	-0.897512	-1.14384	-0.522138	0.0874161	0.15338	0.336538	-0.585578	-0.0918136	1.41983	1.0736	-0.600876	0.957814	-0.168549	-0.40648	-0.332412	-0.188474	-0.280777	0.0726931	-0.283836	-0.346489	0.850699	-0.531174	-0.851781	0.389959	-0.38183	-0.338937	0.513143	-0.679102	-1.26103	1.22723	-0.662464	-1.3352	-0.632962	0.530455	0.811697	-0.589404	0.225471	0.268263	-0.814711	-0.141091	1.10224	-0.438012	0.363949	-0.204577
12	-0.842375	-0.770129	-0.52898	0.410309	-0.792208	-0.901539	-1.13109	-0.525926	0.10428	0.142032	0.321081	-0.593214	-0.0722911	1.41641	1.10719	-0.577958	0.939445	-0.149647	-0.382308	-0.340358	-0.181785	-0.276013	0.0761118	-0.277417	-0.341945	0.836139	-0.515147	-0.864912	0.392982	-0.380156	-0.334975	0.538413	-0.67431	-1.26622	1.28208	-0.674576	-1.33199	-0.620047	0.493666	0.762218	-0.591945	0.225273	0.243944	-0.82644	-0.134589	1.13275	-0.445104	0.384914	-0.184283
13	-0.826825	-0.767375	-0.518828	0.445113	-0.783118	-0.902189	-1.11782	-0.526553	0.121224	0.130261	0.305313	-0.602963	-0.0524358	1.41412	1.13798	-0.555585	0.921942	-0.13048	-0.356885	-0.34688	-0.1755	-0.272527	0.0793932	-0.271266	-0.338543	0.823552	-0.499501	-0.877885	0.394886	-0.379069	-0.330888	0.562914	-0.669623	-1.26823	1.33766	-0.686017	-1.32783	-0.607102	0.456931	0.713352	-0.592766	0.225438	0.219477	-0.836621	-0.127222	1.16355	-0.452742	0.404934	-0.163424
14	-0.81139	-0.763924	-0.507756	0.477949	-0.774032	-0.901767	-1.10484	-0.527796	0.137998	0.118264	0.289756	-0.613447	-0.0327326	1.40999	1.16661	-0.533919	0.903953	-0.111325	-0.331115	-0.352297	-0.16949	-0.270561	0.0825566	-0.265755	-0.33523	0.812322	-0.484003	-0.890568	0.394984	-0.378917	-0.327077	0.585453	-0.665612	-1.27179	1.38947	-0.69664	-1.32402	-0.595245	0.420323	0.665427	-0.592009	0.225934	0.195348	-0.846759	-0.119114	1.19039	-0.459581	0.423466	-0.142238
15	-0.795853	-0.76148	-0.496225	0.510796	-0.764392	-0.902267	-1.09161	-0.528655	0.154718	0.105769	0.274304	-0.624162	-0.0129768	1.40381	1.19412	-0.512765	0.886537	-0.0919976	-0.305188	-0.356844	-0.163333	-0.270134	0.0857123	-0.260341	-0.333269	0.802905	-0.468281	-0.903081	0.394922	-0.379035	-0.322889	0.60738	-0.662658	-1.27329	1.44003	-0.707032	-1.31872	-0.583948	0.384013	0.618648	-0.593571	0.226127	0.171527	-0.854785	-0.110136	1.21745	-0.465724	0.440953	-0.120657
16	-0.779377	-0.758394	-0.483265	0.542901	-0.755251	-0.902439	-1.07891	-0.527949	0.171526	0.0930851	0.258683	-0.635851	0.00661356	1.39628	1.21742	-0.49255	0.870011	-0.0725349	-0.278866	-0.359655	-0.1574	-0.271027	0.0886895	-0.255076	-0.331931	0.79472	-0.453226	-0.91501	0.394294	-0.380359	-0.318922	0.628812	-0.659171	-1.27082	1.48892	-0.715915	-1.3116	-0.572339	0.348326	0.573188	-0.592364	0.22678	0.147871	-0.861678	-0.100489	1.24318	-0.472155	0.457688	-0.0986888
17	-0.762284	-0.754939	-0.469484	0.573649	-0.744422	-0.900727	-1.06589	-0.527278	0.18815	0.0803035	0.243539	-0.647913	0.0259459	1.38643	1.23886	-0.472213	0.853305	-0.053027	-0.251739	-0.361863	-0.151595	-0.273254	0.0913743	-0.249803	-0.330495	0.787572	-0.438785	-0.925555	0.392695	-0.382323	-0.314852	0.649238	-0.656281	-1.26894	1.53561	-0.725061	-1.30489	-0.562249	0.312761	0.527874	-0.592579	0.227123	0.124436	-0.868258	-0.0903439	1.26617	-0.477793	0.472662	-0.0763286
18	-0.746173	-0.750706	-0.454571	0.604277	-0.734264	-0.897331	-1.05125	-0.525632	0.204543	0.0673084	0.228251	-0.660466	0.0450362	1.37551	1.25829	-0.452689	0.838033	-0.0335864	-0.224165	-0.362933	-0.145765	-0.276978	0.093874	-0.24486	-0.330733	0.782928	-0.424822	-0.937168	0.390434	-0.384751	-0.310101	0.667841	-0.654557	-1.26704	1.58185	-0.73389	-1.29839	-0.552508	0.278031	0.484141	-0.590674	0.227805	0.101391	-0.870335	-0.0796824	1.28831	-0.48336	0.486356	-0.0536295
19	-0.729702	-0.746925	-0.438944	0.633635	-0.7239	-0.893411	-1.03788	-0.524321	0.220719	0.0543691	0.213109	-0.673983	0.0636007	1.3613	1.273	-0.434151	0.823253	-0.0142142	-0.19628	-0.362545	-0.140025	-0.281654	0.0961794	-0.240343	-0.331743	0.777615	-0.411464	-0.948346	0.387813	-0.387985	-0.305642	0.685881	-0.652257	-1.26269	1.62271	-0.741234	-1.29072	-0.543371	0.244025	0.441538	-0.588015	0.228165	0.0787666	-0.873618	-0.068562	1.30813	-0.488487	0.498445	-0.0306168
20	-0.713077	-0.743485	-0.422619	0.661209	-0.712762	-0.888085	-1.02338	-0.522322	0.236893	0.0414064	0.198042	-0.687467	0.0818328	1.34655	1.28656	-0.415511	0.808329	0.00504235	-0.167744	-0.361917	-0.134118	-0.287781	0.0982073	-0.236032	-0.33354	0.775324	-0.398235	-0.958168	0.384377	-0.391637	-0.30096	0.702885	-0.652159	-1.2555	1.66227	-0.748545	-1.28214	-0.535166	0.210434	0.399457	-0.585938	0.228119	0.056629	-0.876667	-0.0570456	1.32503	-0.493302	0.509042	-0.00727495
21	-0.696809	-0.738935	-0.405217	0.687921	-0.702879	-0.881456	-1.00937	-0.519383	0.25276	0.0284874	0.1828	-0.700622	0.0995066	1.3298	1.29821	-0.397722	0.794806	0.023984	-0.13883	-0.359861	-0.128217	-0.295182	0.0998605	-0.231873	-0.335852	0.774194	-0.385285	-0.968179	0.38002	-0.395991	-0.29576	0.718604	-0.65285	-1.24877	1.70028	-0.755166	-1.27518	-0.527548	0.178212	0.358496	-0.581393	0.228306	0.0351109	-0.874631	-0.0452448	1.34036	-0.497874	0.518091	0.0164877
22	-0.679722	-0.734824	-0.387288	0.713578	-0.692129	-0.874459	-0.995826	-0.517772	0.268235	0.0156375	0.167771	-0.714161	0.116596	1.31156	1.30475	-0.380703	0.781523	0.0426071	-0.109478	-0.357005	-0.12217	-0.303311	0.101139	-0.227681	-0.338617	0.772401	-0.373125	-0.976612	0.375809	-0.400772	-0.290854	0.733695	-0.652365	-1.2409	1.73318	-0.761339	-1.26614	-0.520965	0.146884	0.318193	-0.577388	0.227612	0.014071	-0.872748	-0.0333632	1.35324	-0.502303	0.525121	0.040426
23	-0.662957	-0.730266	-0.368392	0.737847	-0.680908	-0.866077	-0.98112	-0.514645	0.283802	0.00294153	0.152555	-0.727399	0.132966	1.29316	1.31147	-0.363905	0.769197	0.0607503	-0.0796532	-0.353244	-0.116035	-0.312525	0.102171	-0.223843	-0.342089	0.773506	-0.361365	-0.985354	0.370761	-0.405766	-0.285528	0.747039	-0.653496	-1.2311	1.76511	-0.766198	-1.25675	-0.514881	0.116612	0.278896	-0.572019	0.226742	-0.00629253	-0.869707	-0.0213855	1.36426	-0.505326	0.530448	0.0647653
24	-0.646068	-0.725157	-0.348791	0.76076	-0.669971	-0.85642	-0.967183	-0.511308	0.298846	-0.00950569	0.137042	-0.740187	0.148593	1.27299	1.31477	-0.348112	0.757912	0.0783548	-0.0494201	-0.34874	-0.10969	-0.322683	0.102748	-0.220591	-0.3459	0.77423	-0.350145	-0.993918	0.364621	-0.411397	-0.279785	0.759493	-0.65635	-1.21905	1.79453	-0.771925	-1.2484	-0.509857	0.0878595	0.240776	-0.5663	0.225773	-0.0259891	-0.864226	-0.00931748	1.37325	-0.508678	0.533748	0.0894226
25	-0.629059	-0.720039	-0.32873	0.782136	-0.659011	-0.845555	-0.953012	-0.508506	0.313587	-0.0217409	0.121505	-0.752318	0.163442	1.25113	1.31127	-0.332538	0.746075	0.0952231	-0.0187742	-0.34368	-0.102998	-0.333643	0.103189	-0.217463	-0.350097	0.776184	-0.339733	-1.00079	0.358615	-0.417315	-0.274063	0.771472	-0.658657	-1.20806	1.81833	-0.776958	-1.24068	-0.50547	0.0602965	0.203157	-0.560189	0.22436	-0.0450475	-0.857739	0.00259113	1.37973	-0.513036	0.535461	0.114264
26	-0.611949	-0.715519	-0.307955	0.80254	-0.648065	-0.833318	-0.93743	-0.505228	0.328033	-0.0336746	0.105838	-0.763719	0.177352	1.22786	1.31096	-0.31722	0.734972	0.111367	0.0122223	-0.337492	-0.0961813	-0.345127	0.103149	-0.214505	-0.355109	0.778782	-0.329814	-1.00908	0.351605	-0.423062	-0.268155	0.781316	-0.662089	-1.19628	1.84135	-0.780304	-1.23188	-0.502608	0.0342937	0.166383	-0.552238	0.222286	-0.0633146	-0.849773	0.0143382	1.38419	-0.514499	0.535186	0.139406
27	-0.594535	-0.709845	-0.28643	0.820961	-0.637387	-0.820344	-0.921936	-0.50171	0.3417	-0.04535	0.0898142	-0.773989	0.190555	1.20415	1.30793	-0.303116	0.724892	0.126606	0.0436434	-0.330982	-0.0890813	-0.357539	0.102715	-0.211915	-0.360614	0.782109	-0.320212	-1.01544	0.3438	-0.429207	-0.262012	0.789583	-0.666967	-1.1819	1.8602	-0.78587	-1.22214	-0.500216	0.00999974	0.130621	-0.54496	0.219722	-0.0809128	-0.840864	0.0257887	1.38524	-0.5181	0.532184	0.164595
28	-0.577481	-0.704082	-0.264311	0.837535	-0.626424	-0.806253	-0.907157	-0.498302	0.355745	-0.056659	0.0736753	-0.783111	0.202505	1.17952	1.30058	-0.289217	0.715161	0.140808	0.0751379	-0.323576	-0.0818083	-0.370636	0.102324	-0.209716	-0.366239	0.786048	-0.31117	-1.02174	0.335476	-0.435402	-0.255612	0.797232	-0.671984	-1.16823	1.87542	-0.7889	-1.21461	-0.497883	-0.0126128	0.0955231	-0.536332	0.216845	-0.0977946	-0.830626	0.0368252	1.38678	-0.520633	0.527884	0.190215
29	-0.560127	-0.698833	-0.24202	0.853188	-0.615745	-0.791243	-0.892009	-0.494824	0.369359	-0.0676321	0.0573615	-0.792084	0.21362	1.1523	1.29286	-0.275715	0.705585	0.154077	0.106982	-0.315427	-0.0742982	-0.383995	0.101478	-0.207687	-0.372337	0.790009	-0.302683	-1.02677	0.32607	-0.441906	-0.249218	0.803091	-0.677586	-1.15398	1.89107	-0.792056	-1.20528	-0.497599	-0.0334029	0.061425	-0.526925	0.213322	-0.113968	-0.818885	0.0475578	1.38546	-0.521551	0.521626	0.215704
30	-0.542872	-0.69233	-0.219073	0.867125	-0.605408	-0.774962	-0.876391	-0.491039	0.381982	-0.0782207	0.0407863	-0.799621	0.223659	1.12498	1.28149	-0.262894	0.696178	0.166085	0.139268	-0.30723	-0.0664722	-0.397634	0.100811	-0.206258	-0.37852	0.79521	-0.294997	-1.03081	0.316195	-0.448695	-0.243094	0.808545	-0.683843	-1.1383	1.90027	-0.797542	-1.19604	-0.498743	-0.0523477	0.0282894	-0.517706	0.209459	-0.12932	-0.806367	0.0575937	1.38033	-0.52532	0.51304	0.240954
31	-0.525453	-0.686387	-0.195576	0.878711	-0.595102	-0.757848	-0.861177	-0.48758	0.394445	-0.0883839	0.0241175	-0.806106	0.232232	1.09672	1.26861	-0.2501	0.686797	0.177081	0.171416	-0.298329	-0.0584546	-0.411946	0.100063	-0.205129	-0.384885	0.799919	-0.287477	-1.03644	0.305383	-0.455273	-0.237068	0.811941	-0.6917	-1.12286	1.91025	-0.799714	-1.18767	-0.501527	-0.0692575	-0.00384171	-0.506747	0.205045	-0.143925	-0.792605	0.0670372	1.37562	-0.525866	0.502209	0.266538
32	-0.507558	-0.679686	-0.171944	0.888014	-0.585728	-0.740141	-0.845835	-0.484185	0.406673	-0.0981621	0.00725382	-0.810797	0.24008	1.06702	1.25417	-0.237789	0.677753	0.18691	0.203858	-0.289207	-0.0501688	-0.426109	0.0992644	-0.204103	-0.391353	0.805665	-0.280398	-1.03981	0.293603	-0.462039	-0.230967	0.812141	-0.700741	-1.10697	1.9183	-0.804531	-1.17815	-0.503845	-0.0842302	-0.0349303	-0.495536	0.20042	-0.157669	-0.777684	0.0757734	1.36871	-0.528163	0.489562	0.29169
33	-0.490369	-0.673501	-0.147859	0.895722	-0.576613	-0.721943	-0.829485	-0.481085	0.418554	-0.107582	-0.00973147	-0.813268	0.246532	1.03815	1.23823	-0.225627	0.669553	0.195436	0.236287	-0.279597	-0.0416716	-0.44047	0.0987995	-0.203755	-0.397619	0.810653	-0.274215	-1.04223	0.281262	-0.468239	-0.225308	0.812212	-0.710561	-1.09	1.92023	-0.809404	-1.16931	-0.507864	-0.0971205	-0.0650085	-0.48437	0.195593	-0.170557	-0.761715	0.0836246	1.36117	-0.531123	0.475213	0.316469
34	-0.47331	-0.667173	-0.123546	0.902127	-0.568541	-0.703091	-0.812753	-0.477774	0.429557	-0.11657	-0.0268362	-0.815272	0.251882	1.00681	1.22015	-0.213443	0.661436	0.202849	0.268697	-0.269481	-0.0330099	-0.455519	0.0982845	-0.203495	-0.404264	0.815841	-0.268031	-1.04342	0.267876	-0.474442	-0.220206	0.811106	-0.720946	-1.07368	1.91926	-0.812988	-1.15999	-0.513283	-0.10797	-0.0938079	-0.472444	0.190267	-0.182778	-0.745477	0.0907357	1.35208	-0.531558	0.458818	0.341064
35	-0.455609	-0.659696	-0.099221	0.905395	-0.561386	-0.683279	-0.797227	-0.474253	0.440367	-0.125	-0.0439995	-0.815307	0.255572	0.975054	1.20004	-0.201597	0.652361	0.208941	0.301114	-0.259509	-0.0241429	-0.469759	0.0981884	-0.203564	-0.410645	0.821055	-0.262443	-1.04585	0.253881	-0.481116	-0.215554	0.806611	-0.731606	-1.05749	1.91866	-0.818523	-1.15169	-0.519102	-0.116851	-0.121348	-0.459575	0.18518	-0.193858	-0.728341	0.0967988	1.34078	-0.534355	0.440866	0.364895
36	-0.437648	-0.653754	-0.0747454	0.906671	-0.554631	-0.663926	-0.781063	-0.471188	0.450959	-0.133219	-0.0612042	-0.813843	0.258006	0.944092	1.18105	-0.18945	0.643419	0.213825	0.333201	-0.249078	-0.0151626	-0.484135	0.0983366	-0.204401	-0.416565	0.826123	-0.257314	-1.04643	0.239341	-0.48751	-0.211546	0.8005	-0.744003	-1.04074	1.917	-0.823441	-1.14271	-0.525739	-0.123638	-0.14758	-0.446204	0.180087	-0.204035	-0.709446	0.101911	1.32969	-0.536339	0.421298	0.388099
37	-0.420247	-0.647451	-0.0502994	0.90674	-0.548517	-0.644486	-0.764082	-0.467834	0.460796	-0.140795	-0.0785149	-0.811289	0.259871	0.910704	1.15999	-0.177213	0.634688	0.217571	0.36547	-0.238595	-0.00606319	-0.498535	0.0987229	-0.205338	-0.422992	0.83176	-0.25226	-1.04592	0.223863	-0.493594	-0.208316	0.793051	-0.757376	-1.02432	1.90931	-0.829979	-1.13372	-0.533637	-0.128557	-0.172325	-0.432623	0.175178	-0.213145	-0.690721	0.106	1.31705	-0.538054	0.400141	0.410783
38	-0.402865	-0.641206	-0.0261322	0.90498	-0.543105	-0.624893	-0.747989	-0.46468	0.470243	-0.147769	-0.095778	-0.806308	0.259553	0.877904	1.13675	-0.165038	0.626016	0.219976	0.396547	-0.228056	0.00314096	-0.512079	0.099662	-0.20644	-0.428925	0.835502	-0.247512	-1.04617	0.207669	-0.499669	-0.206065	0.7834	-0.771866	-1.00731	1.90057	-0.836372	-1.12523	-0.54282	-0.131391	-0.195487	-0.418651	0.170643	-0.220878	-0.670743	0.109013	1.30354	-0.541266	0.377632	0.431986
39	-0.38505	-0.634814	-0.00220598	0.901248	-0.539539	-0.605385	-0.731213	-0.461376	0.479007	-0.154505	-0.11314	-0.799922	0.257962	0.844884	1.11206	-0.152648	0.617404	0.221297	0.427312	-0.217372	0.0123177	-0.525369	0.100951	-0.207839	-0.434284	0.840196	-0.242991	-1.04265	0.191023	-0.506104	-0.204424	0.771692	-0.787277	-0.990345	1.89447	-0.844121	-1.1153	-0.552206	-0.132486	-0.216994	-0.404257	0.1665	-0.227678	-0.649018	0.110903	1.28961	-0.543366	0.354062	0.452332
40	-0.367616	-0.62864	0.0213659	0.894899	-0.536306	-0.585802	-0.713315	-0.458198	0.487347	-0.160552	-0.130584	-0.791621	0.255483	0.811058	1.08706	-0.139925	0.607786	0.221555	0.458102	-0.206833	0.0215135	-0.538341	0.102695	-0.209592	-0.439612	0.844395	-0.238961	-1.0411	0.173972	-0.511958	-0.203571	0.757712	-0.803774	-0.97466	1.88189	-0.852182	-1.10559	-0.562781	-0.131901	-0.236657	-0.389674	0.163014	-0.233057	-0.627574	0.111458	1.27548	-0.546321	0.329355	0.471535
41	-0.350181	-0.623427	0.0442681	0.886879	-0.5339	-0.566579	-0.695451	-0.454667	0.49516	-0.166228	-0.148229	-0.78123	0.251608	0.777497	1.0614	-0.126883	0.598083	0.220599	0.486977	-0.196201	0.030608	-0.550167	0.104845	-0.211637	-0.445009	0.847374	-0.234876	-1.04022	0.156113	-0.517178	-0.204014	0.741536	-0.821043	-0.958772	1.86792	-0.860353	-1.09645	-0.574014	-0.129454	-0.254662	-0.37512	0.160002	-0.237192	-0.605782	0.111175	1.26088	-0.549943	0.30372	0.489446
42	-0.332434	-0.618795	0.066541	0.877197	-0.532662	-0.547763	-0.677322	-0.45048	0.502606	-0.171497	-0.165861	-0.769266	0.246841	0.74386	1.0337	-0.113618	0.58811	0.21893	0.515302	-0.185661	0.0395881	-0.561647	0.107311	-0.213734	-0.45004	0.85091	-0.230928	-1.03601	0.137784	-0.522559	-0.205381	0.723884	-0.838863	-0.943155	1.85469	-0.870309	-1.08705	-0.585658	-0.125443	-0.270601	-0.360334	0.158184	-0.239982	-0.582775	0.109714	1.24571	-0.553156	0.277194	0.505733
43	-0.315114	-0.614788	0.0879732	0.865353	-0.532052	-0.52959	-0.659105	-0.446015	0.509429	-0.176108	-0.183648	-0.755491	0.240845	0.710153	1.0063	-0.10014	0.577409	0.21625	0.542752	-0.175147	0.0485138	-0.572443	0.110384	-0.216178	-0.454439	0.854316	-0.227261	-1.03098	0.119144	-0.527617	-0.207412	0.704297	-0.858243	-0.92867	1.83913	-0.880966	-1.07803	-0.598625	-0.119846	-0.28442	-0.345711	0.157425	-0.240896	-0.559211	0.106882	1.23094	-0.556777	0.249825	0.520267
44	-0.297698	-0.610805	0.108361	0.852311	-0.534094	-0.511962	-0.639859	-0.441478	0.515327	-0.180213	-0.201856	-0.739963	0.233862	0.676402	0.977451	-0.0863567	0.566558	0.212354	0.568954	-0.164679	0.057124	-0.581764	0.113804	-0.218752	-0.459181	0.857397	-0.223678	-1.0252	0.099987	-0.532536	-0.210574	0.682791	-0.877728	-0.914063	1.82333	-0.891845	-1.06918	-0.611927	-0.112847	-0.296204	-0.331224	0.157477	-0.240809	-0.53476	0.102975	1.21573	-0.560876	0.222146	0.533879
45	-0.280005	-0.608512	0.127675	0.83781	-0.536326	-0.494418	-0.619947	-0.436598	0.520589	-0.183853	-0.219744	-0.721964	0.226071	0.643116	0.947738	-0.0722889	0.555001	0.208039	0.593717	-0.154313	0.0655332	-0.59124	0.117423	-0.221403	-0.463221	0.858775	-0.220226	-1.01933	0.0804905	-0.537309	-0.214522	0.659954	-0.899168	-0.899583	1.80559	-0.903744	-1.05953	-0.626275	-0.104368	-0.306044	-0.316691	0.158799	-0.239446	-0.509524	0.0978257	1.20046	-0.565001	0.193811	0.545321
46	-0.262504	-0.606966	0.145705	0.821722	-0.538567	-0.477602	-0.600135	-0.431091	0.525378	-0.187016	-0.238172	-0.701914	0.217375	0.609747	0.918087	-0.0581038	0.54276	0.20296	0.616633	-0.143771	0.0737309	-0.599175	0.121479	-0.224502	-0.466732	0.861357	-0.216784	-1.0127	0.0607104	-0.541791	-0.219139	0.635563	-0.921889	-0.886168	1.78704	-0.916708	-1.05048	-0.641046	-0.0944796	-0.313702	-0.302886	0.161587	-0.236306	-0.484586	0.091477	1.18598	-0.569069	0.165088	0.555212
47	-0.244921	-0.606092	0.162291	0.803543	-0.542413	-0.461577	-0.578841	-0.425481	0.529337	-0.189656	-0.257128	-0.680463	0.208039	0.57707	0.886706	-0.0438072	0.529275	0.197126	0.638386	-0.133464	0.0816448	-0.605876	0.125689	-0.227629	-0.470796	0.863054	-0.213572	-1.00483	0.0406004	-0.546043	-0.224448	0.609963	-0.943793	-0.873493	1.76722	-0.930586	-1.04053	-0.656388	-0.0834416	-0.319138	-0.289581	0.165595	-0.232214	-0.458488	0.0838859	1.17189	-0.573966	0.136266	0.563324
48	-0.227141	-0.607903	0.177375	0.785127	-0.547194	-0.445843	-0.557041	-0.418842	0.531878	-0.191795	-0.275868	-0.656543	0.198097	0.544974	0.854852	-0.0294142	0.515278	0.190727	0.65769	-0.123287	0.0891518	-0.611754	0.130137	-0.231001	-0.474109	0.863665	-0.210554	-0.995675	0.0202626	-0.549935	-0.230493	0.583524	-0.968115	-0.860951	1.74681	-0.944852	-1.03112	-0.672837	-0.0711766	-0.322974	-0.276898	0.171058	-0.226408	-0.431538	0.0750904	1.15737	-0.578885	0.107271	0.569006
49	-0.209404	-0.61027	0.190798	0.765513	-0.55291	-0.430745	-0.534616	-0.412079	0.533834	-0.19342	-0.294947	-0.630393	0.187788	0.513062	0.822668	-0.0150873	0.500583	0.18369	0.675111	-0.113157	0.0964703	-0.616464	0.134662	-0.234769	-0.477061	0.865814	-0.207655	-0.986773	-0.000117502	-0.553932	-0.237411	0.556051	-0.992825	-0.849389	1.72515	-0.958597	-1.02272	-0.689496	-0.0577299	-0.32399	-0.265119	0.178217	-0.219317	-0.40472	0.0651578	1.14461	-0.583786	0.0782402	0.57404
50	-0.191717	-0.614091	0.202241	0.744093	-0.558466	-0.415746	-0.511309	-0.404897	0.535018	-0.194739	-0.314265	-0.602891	0.17679	0.482307	0.789848	-0.000869572	0.484259	0.176442	0.691085	-0.103177	0.10367	-0.621355	0.1393	-0.238494	-0.48079	0.867109	-0.204854	-0.977386	-0.0206356	-0.557957	-0.244695	0.52782	-1.0175	-0.838932	1.70238	-0.973851	-1.01321	-0.706692	-0.0433167	-0.3229	-0.253845	0.186614	-0.211531	-0.377142	0.0540584	1.13222	-0.589303	0.0492656	0.576635
51	-0.173804	-0.619229	0.211774	0.722565	-0.565127	-0.401361	-0.487519	-0.39674	0.535189	-0.195256	-0.333988	-0.573034	0.165478	0.451947	0.756383	0.0131608	0.467371	0.168821	0.704753	-0.0933134	0.110453	-0.623418	0.144161	-0.242724	-0.483897	0.866783	-0.202358	-0.966855	-0.0411966	-0.56169	-0.252518	0.499043	-1.04391	-0.828559	1.6793	-0.989519	-1.0038	-0.724746	-0.0279879	-0.320169	-0.243758	0.196643	-0.202339	-0.349157	0.0418213	1.11913	-0.594204	0.0204898	0.577857
52	-0.155533	-0.624948	0.219443	0.699842	-0.572451	-0.387513	-0.46291	-0.388826	0.534273	-0.195088	-0.35403	-0.541095	0.15412	0.422047	0.722523	0.026843	0.449731	0.160771	0.716291	-0.0837176	0.117137	-0.6254	0.148631	-0.247236	-0.486818	0.866662	-0.200124	-0.955749	-0.0616069	-0.565285	-0.260741	0.469873	-1.07038	-0.818806	1.65533	-1.0049	-0.994431	-0.743586	-0.0117919	-0.315408	-0.234543	0.208197	-0.192269	-0.321001	0.0285541	1.10856	-0.599383	-0.00817335	0.577881
53	-0.137028	-0.633599	0.224843	0.676703	-0.579444	-0.373611	-0.438026	-0.380552	0.532177	-0.195182	-0.374024	-0.507781	0.142425	0.393326	0.688188	0.0401506	0.43121	0.152525	0.725298	-0.0743239	0.123585	-0.627305	0.152953	-0.25186	-0.490386	0.866982	-0.19805	-0.94429	-0.0819784	-0.568864	-0.269472	0.440467	-1.09821	-0.810357	1.62971	-1.02059	-0.984791	-0.76215	0.00512693	-0.309212	-0.226369	0.221359	-0.181245	-0.292287	0.0142632	1.0981	-0.604873	-0.0365347	0.575458
54	-0.118136	-0.643199	0.228221	0.653135	-0.5874	-0.36035	-0.412365	-0.372087	0.529081	-0.194512	-0.39481	-0.473361	0.13067	0.365163	0.653199	0.0529396	0.411554	0.144137	0.732678	-0.0652913	0.129763	-0.626683	0.157246	-0.257042	-0.493082	0.866838	-0.19639	-0.932208	-0.102097	-0.572079	-0.278466	0.410967	-1.1265	-0.802247	1.60332	-1.03638	-0.976109	-0.78104	0.0226419	-0.30125	-0.219574	0.235899	-0.169471	-0.263419	-0.00098654	1.087	-0.609307	-0.0645155	0.571958
55	-0.0989537	-0.653868	0.229576	0.628476	-0.594983	-0.347184	-0.386437	-0.363467	0.524636	-0.193313	-0.415526	-0.437676	0.118821	0.338106	0.617601	0.0651334	0.390874	0.135479	0.737374	-0.0565747	0.13585	-0.625403	0.16106	-0.26231	-0.497139	0.866937	-0.194978	-0.919771	-0.121987	-0.575451	-0.287436	0.381183	-1.15433	-0.794537	1.57864	-1.05304	-0.967677	-0.800963	0.0407157	-0.291697	-0.213693	0.2519	-0.157349	-0.2346	-0.0169763	1.07874	-0.614606	-0.0920574	0.567327
56	-0.0792543	-0.665834	0.228445	0.604301	-0.602746	-0.334044	-0.360448	-0.354368	0.518804	-0.191661	-0.436244	-0.400648	0.107003	0.311928	0.582059	0.0766455	0.3692	0.126695	0.739213	-0.0482947	0.141742	-0.623304	0.164438	-0.267954	-0.50112	0.867128	-0.193913	-0.907465	-0.141516	-0.579204	-0.297039	0.351203	-1.18294	-0.787836	1.55159	-1.06951	-0.958119	-0.820521	0.0591531	-0.280734	-0.209185	0.26974	-0.144732	-0.205497	-0.0338098	1.07072	-0.618756	-0.119168	0.560886
57	-0.0589325	-0.678869	0.225058	0.579252	-0.610461	-0.321113	-0.334009	-0.345635	0.511913	-0.189252	-0.457356	-0.363141	0.0952668	0.286527	0.546316	0.0873188	0.346571	0.118011	0.739819	-0.0405982	0.147424	-0.620833	0.16731	-0.274103	-0.504581	0.866313	-0.193157	-0.894244	-0.160546	-0.581586	-0.306625	0.321711	-1.21169	-0.780869	1.52274	-1.08539	-0.947787	-0.840674	0.0777579	-0.268494	-0.205881	0.288671	-0.131769	-0.176459	-0.0512122	1.06234	-0.622287	-0.145728	0.553559
58	-0.0380218	-0.693367	0.219765	0.5539	-0.617923	-0.307956	-0.307633	-0.337158	0.503843	-0.186661	-0.478642	-0.325055	0.0834991	0.262533	0.509696	0.0972666	0.323142	0.109088	0.737952	-0.0334399	0.152857	-0.616331	0.169586	-0.280669	-0.508762	0.867922	-0.192624	-0.8808	-0.179216	-0.585255	-0.316141	0.292415	-1.24089	-0.774259	1.49623	-1.10101	-0.938569	-0.860633	0.0967024	-0.255024	-0.203812	0.309105	-0.118665	-0.147642	-0.0690017	1.05465	-0.627099	-0.171527	0.545335
59	-0.0163181	-0.708218	0.212088	0.528994	-0.625777	-0.29493	-0.28155	-0.329085	0.494841	-0.183405	-0.499775	-0.28678	0.0718204	0.239463	0.473354	0.106127	0.298903	0.10019	0.734324	-0.0269191	0.158031	-0.611338	0.171089	-0.287965	-0.513291	0.871073	-0.192495	-0.867244	-0.197351	-0.588103	-0.325271	0.263344	-1.27048	-0.768538	1.46813	-1.11732	-0.928817	-0.880738	0.115476	-0.240663	-0.203002	0.330811	-0.105722	-0.118778	-0.0872576	1.04776	-0.629816	-0.196909	0.535632
60	0.00607857	-0.724826	0.20229	0.503989	-0.632343	-0.281637	-0.255641	-0.321294	0.48457	-0.179647	-0.520919	-0.248712	0.0602528	0.217319	0.437054	0.114054	0.273876	0.0914233	0.728277	-0.0210868	0.162902	-0.606302	0.172068	-0.295629	-0.519146	0.871084	-0.192401	-0.853644	-0.214946	-0.590272	-0.334393	0.23444	-1.29898	-0.763429	1.43742	-1.13223	-0.917973	-0.901418	0.134073	-0.225583	-0.203588	0.353772	-0.0928951	-0.0901109	-0.105676	1.04146	-0.632382	-0.221515	0.525003
61	0.0293228	-0.741943	0.190682	0.479267	-0.638607	-0.267955	-0.230008	-0.31381	0.473117	-0.17558	-0.542501	-0.210884	0.0488059	0.196361	0.400685	0.121076	0.24796	0.0826372	0.720438	-0.0160146	0.167403	-0.599088	0.172093	-0.303658	-0.525233	0.872005	-0.192781	-0.840718	-0.232104	-0.593464	-0.343844	0.205626	-1.32818	-0.758222	1.40739	-1.14693	-0.907616	-0.920844	0.152554	-0.20979	-0.205219	0.378107	-0.0803316	-0.0618857	-0.12408	1.03564	-0.634777	-0.245121	0.513952
62	0.0534288	-0.75945	0.177163	0.45381	-0.644809	-0.254462	-0.205031	-0.307125	0.46091	-0.170852	-0.563952	-0.173765	0.0374041	0.176377	0.364156	0.12674	0.221027	0.0739946	0.710208	-0.0117303	0.171344	-0.591699	0.170973	-0.312668	-0.531524	0.876343	-0.193765	-0.82749	-0.248611	-0.595148	-0.35241	0.177311	-1.35864	-0.752804	1.37698	-1.1627	-0.896756	-0.941039	0.170455	-0.19355	-0.207846	0.403153	-0.0682948	-0.0340543	-0.14249	1.03103	-0.636573	-0.268007	0.502033
63	0.0784801	-0.778695	0.161822	0.428692	-0.649773	-0.240269	-0.18067	-0.301241	0.447516	-0.165615	-0.58537	-0.137286	0.0261035	0.157603	0.327713	0.13146	0.193368	0.0654607	0.69868	-0.00826711	0.174836	-0.584026	0.169239	-0.322033	-0.538758	0.879011	-0.194554	-0.814494	-0.264478	-0.597847	-0.360796	0.149132	-1.38842	-0.748654	1.34643	-1.17683	-0.884936	-0.961276	0.187966	-0.176956	-0.212095	0.429562	-0.0568608	-0.00667741	-0.160852	1.02574	-0.638068	-0.289938	0.489115
64	0.104455	-0.797709	0.14469	0.404157	-0.654408	-0.225615	-0.157002	-0.296579	0.433365	-0.160022	-0.606748	-0.101958	0.0149081	0.140209	0.291617	0.134871	0.16487	0.0570144	0.685588	-0.005663	0.177794	-0.574753	0.166325	-0.331971	-0.546792	0.8811	-0.195558	-0.801572	-0.280059	-0.599889	-0.368752	0.121266	-1.41634	-0.743779	1.31603	-1.19087	-0.873063	-0.980621	0.204715	-0.160191	-0.217136	0.456953	-0.0461491	0.0201903	-0.178655	1.02127	-0.637922	-0.311287	0.475402
65	0.131414	-0.817301	0.126065	0.379267	-0.658733	-0.211124	-0.134149	-0.292828	0.418243	-0.153806	-0.627842	-0.068083	0.00369931	0.123873	0.255727	0.137228	0.135536	0.048693	0.670623	-0.003912	0.179799	-0.564783	0.162523	-0.342928	-0.5554	0.885799	-0.196887	-0.789315	-0.294984	-0.600958	-0.376138	0.0937877	-1.44432	-0.73829	1.28318	-1.20451	-0.860832	-1.00026	0.220991	-0.143357	-0.222995	0.48439	-0.0362204	0.0466312	-0.195965	1.01906	-0.637251	-0.331383	0.460883
66	0.159392	-0.837786	0.10599	0.354677	-0.661787	-0.195704	-0.112322	-0.290174	0.402492	-0.14724	-0.648768	-0.0356781	-0.00747478	0.108619	0.220448	0.138672	0.105547	0.0405556	0.654424	-0.00303606	0.181363	-0.554296	0.15767	-0.354491	-0.564563	0.890096	-0.198346	-0.777502	-0.309077	-0.60099	-0.383275	0.0662887	-1.474	-0.734165	1.25205	-1.21808	-0.847826	-1.01917	0.236337	-0.126639	-0.230195	0.512412	-0.0271816	0.0725204	-0.212793	1.01601	-0.635149	-0.350324	0.446107
67	0.188167	-0.858117	0.084482	0.330241	-0.665126	-0.179972	-0.091602	-0.289228	0.386281	-0.1402	-0.669735	-0.00523774	-0.0187088	0.0946469	0.185652	0.13879	0.074512	0.0325692	0.636935	-0.00301552	0.182143	-0.543372	0.151607	-0.366777	-0.57498	0.894824	-0.199586	-0.766121	-0.322659	-0.602584	-0.389544	0.0392218	-1.50239	-0.729749	1.22142	-1.23219	-0.834793	-1.03747	0.250779	-0.110105	-0.238103	0.542087	-0.0191273	0.0976347	-0.229034	1.01276	-0.633868	-0.368399	0.43043
68	0.218042	-0.878711	0.0618704	0.306064	-0.668334	-0.164092	-0.0719124	-0.289763	0.369365	-0.132723	-0.690418	0.0232603	-0.0300287	0.0818079	0.151259	0.13799	0.0428144	0.0247175	0.618964	-0.00383821	0.181791	-0.531903	0.144692	-0.379865	-0.585866	0.899847	-0.201182	-0.754964	-0.336052	-0.603261	-0.395607	0.0122942	-1.52919	-0.724606	1.18904	-1.24433	-0.821445	-1.05582	0.264531	-0.0938564	-0.246657	0.571818	-0.0120488	0.122367	-0.244414	1.00874	-0.631581	-0.385005	0.414092
69	0.248603	-0.899999	0.0381739	0.282148	-0.669705	-0.147599	-0.0535866	-0.29216	0.352045	-0.125062	-0.710829	0.0495356	-0.0414589	0.0700898	0.117592	0.13618	0.0104545	0.0169944	0.599436	-0.00549236	0.180834	-0.51949	0.136577	-0.393298	-0.597515	0.905338	-0.202866	-0.74371	-0.348955	-0.601784	-0.401018	-0.0145283	-1.5564	-0.720245	1.15657	-1.25728	-0.807024	-1.07405	0.276668	-0.0780596	-0.256201	0.600699	-0.00600411	0.146505	-0.258706	1.00578	-0.627277	-0.400717	0.397731
70	0.280243	-0.921579	0.0135569	0.258019	-0.672254	-0.130822	-0.0365311	-0.296159	0.334306	-0.116887	-0.731277	0.0730948	-0.0530891	0.0595495	0.0845206	0.133486	-0.0226586	0.00936001	0.578667	-0.00793725	0.17872	-0.506691	0.127342	-0.4074	-0.610228	0.911641	-0.204433	-0.733224	-0.361081	-0.601902	-0.405526	-0.0410083	-1.58311	-0.71609	1.12381	-1.27007	-0.792709	-1.0915	0.288267	-0.0627008	-0.266441	0.630655	-0.00100861	0.169815	-0.272305	1.00471	-0.624496	-0.414971	0.380539
71	0.312558	-0.942529	-0.0118622	0.234061	-0.673675	-0.113728	-0.0208536	-0.302017	0.316151	-0.108493	-0.750621	0.0940245	-0.0648813	0.0501533	0.052152	0.129877	-0.0561165	0.00183529	0.557418	-0.011155	0.175672	-0.494059	0.117253	-0.422732	-0.622979	0.918164	-0.20619	-0.723442	-0.372925	-0.600677	-0.410195	-0.0674332	-1.60898	-0.710781	1.092	-1.2815	-0.77817	-1.10739	0.298971	-0.0479195	-0.276946	0.659963	0.00292613	0.192633	-0.284759	1.00249	-0.620632	-0.428261	0.363104
72	0.34526	-0.963637	-0.0380113	0.210393	-0.674674	-0.0964538	-0.00668488	-0.309986	0.297853	-0.0999772	-0.769484	0.112002	-0.0769689	0.0418644	0.0207246	0.125571	-0.0904631	-0.00564795	0.535308	-0.0151187	0.171917	-0.480473	0.106136	-0.43797	-0.636841	0.925197	-0.207659	-0.714468	-0.384343	-0.598304	-0.414251	-0.0937172	-1.63404	-0.70605	1.05951	-1.2949	-0.762827	-1.12363	0.308414	-0.0337461	-0.288307	0.688936	0.00579919	0.214938	-0.295954	0.998754	-0.615509	-0.440471	0.345617
73	0.379207	-0.984535	-0.0647445	0.186851	-0.676177	-0.0789231	0.00601306	-0.319648	0.27962	-0.0912569	-0.788652	0.126814	-0.0893214	0.0346377	-0.00988562	0.120602	-0.124963	-0.0130973	0.512717	-0.019804	0.167043	-0.466553	0.0940452	-0.453738	-0.651092	0.932329	-0.209176	-0.706107	-0.395217	-0.595747	-0.417371	-0.119842	-1.65902	-0.701122	1.02632	-1.30637	-0.748436	-1.13841	0.317089	-0.0201715	-0.299775	0.718198	0.00764439	0.236492	-0.306138	0.994217	-0.610394	-0.451498	0.327236
74	0.413098	-1.0057	-0.0918349	0.163257	-0.67753	-0.0611261	0.0170644	-0.330927	0.261483	-0.0825091	-0.806463	0.138488	-0.10197	0.0284517	-0.0397129	0.114962	-0.159994	-0.0205283	0.489485	-0.0251898	0.161173	-0.452434	0.0810978	-0.470636	-0.665229	0.939674	-0.210637	-0.698286	-0.405671	-0.592461	-0.420387	-0.145663	-1.6827	-0.695369	0.994109	-1.31751	-0.734032	-1.1526	0.324381	-0.00724762	-0.311542	0.745823	0.00844323	0.257195	-0.315258	0.994031	-0.605224	-0.461549	0.308632
75	0.447756	-1.02643	-0.119304	0.139665	-0.679425	-0.0432824	0.0265215	-0.343987	0.243053	-0.0737467	-0.824317	0.146662	-0.114954	0.0232371	-0.0685991	0.10891	-0.195469	-0.0279992	0.465727	-0.0311646	0.154476	-0.437911	0.0672976	-0.487544	-0.681153	0.947329	-0.212064	-0.690955	-0.415712	-0.588262	-0.422926	-0.171292	-1.70516	-0.689039	0.961405	-1.32992	-0.718504	-1.16649	0.331177	0.00503462	-0.323721	0.773255	0.00822501	0.27711	-0.32329	0.993134	-0.599155	-0.46978	0.28984
76	0.482756	-1.04696	-0.147076	0.116177	-0.679771	-0.0253623	0.0343539	-0.359271	0.224788	-0.0650761	-0.842047	0.151347	-0.128187	0.0189592	-0.0965342	0.10229	-0.230593	-0.0355098	0.441608	-0.0377469	0.146704	-0.423484	0.0526383	-0.504991	-0.696797	0.9553	-0.213535	-0.684356	-0.425259	-0.583757	-0.424885	-0.196775	-1.72717	-0.68352	0.928814	-1.34206	-0.703826	-1.18015	0.337075	0.0166503	-0.335499	0.799169	0.00697607	0.296294	-0.330139	0.988626	-0.592822	-0.477725	0.270442
77	0.517587	-1.06807	-0.174755	0.092731	-0.681864	-0.00735685	0.0404957	-0.375863	0.206655	-0.0564935	-0.858531	0.152597	-0.141887	0.0155498	-0.123513	0.0952709	-0.266857	-0.0430911	0.417007	-0.0449529	0.137954	-0.408727	0.0372116	-0.522564	-0.712491	0.963032	-0.214704	-0.678386	-0.434321	-0.578249	-0.426489	-0.221985	-1.74732	-0.676423	0.896566	-1.35413	-0.688784	-1.19227	0.341525	0.0276672	-0.34801	0.823105	0.00468643	0.315089	-0.335968	0.986253	-0.587172	-0.484416	0.250723
78	0.55353	-1.08891	-0.202795	0.0693715	-0.685381	0.0107495	0.0449741	-0.394012	0.188504	-0.0480469	-0.874854	0.150202	-0.15578	0.0129249	-0.149598	0.0879619	-0.302668	-0.0507863	0.39224	-0.0526068	0.128445	-0.393873	0.0211348	-0.540287	-0.728567	0.97137	-0.216031	-0.672381	-0.443064	-0.570813	-0.427653	-0.246827	-1.768	-0.668605	0.863805	-1.36617	-0.674566	-1.20203	0.345466	0.0380667	-0.360179	0.846352	0.00138336	0.333003	-0.340593	0.983184	-0.581294	-0.489672	0.230923
79	0.588318	-1.10964	-0.230497	0.0459756	-0.687812	0.0288184	0.0478036	-0.413429	0.170766	-0.039887	-0.890408	0.144267	-0.169812	0.0110288	-0.17472	0.0803409	-0.338629	-0.0585731	0.36741	-0.060783	0.117935	-0.379164	0.00434436	-0.559132	-0.744845	0.979386	-0.217123	-0.667599	-0.451378	-0.563169	-0.427907	-0.27129	-1.7859	-0.661463	0.831634	-1.37742	-0.661171	-1.21362	0.348889	0.0478562	-0.372322	0.868297	-0.00303337	0.349751	-0.344312	0.978705	-0.574593	-0.494541	0.210729
80	0.622904	-1.12896	-0.257745	0.0227416	-0.691687	0.046958	0.049003	-0.433806	0.153186	-0.0320085	-0.906058	0.134806	-0.184196	0.00977567	-0.198889	0.0726143	-0.375011	-0.0664346	0.342007	-0.0694877	0.106441	-0.364183	-0.0129776	-0.577952	-0.761666	0.986446	-0.218556	-0.662831	-0.459214	-0.554561	-0.427885	-0.295204	-1.80577	-0.652077	0.799279	-1.3889	-0.646572	-1.22199	0.351051	0.0571217	-0.384494	0.887072	-0.00851005	0.365843	-0.347184	0.973807	-0.568214	-0.49786	0.190073
81	0.657977	-1.14882	-0.285266	-0.000519087	-0.695725	0.065069	0.0486182	-0.455812	0.135651	-0.0244223	-0.921174	0.121978	-0.198681	0.00906585	-0.22208	0.0647099	-0.410813	-0.074489	0.316537	-0.078457	0.0939656	-0.349496	-0.0308809	-0.596114	-0.777093	0.995479	-0.219778	-0.658438	-0.466416	-0.544758	-0.42676	-0.318524	-1.82379	-0.642499	0.766933	-1.4012	-0.633013	-1.2323	0.352393	0.0658085	-0.39627	0.903479	-0.0151136	0.381024	-0.349285	0.967961	-0.562462	-0.501769	0.169287
82	0.692311	-1.16835	-0.312391	-0.0237186	-0.700802	0.0832237	0.0466896	-0.478528	0.118432	-0.0171604	-0.935288	0.106066	-0.213248	0.00881046	-0.244098	0.0566384	-0.447315	-0.0826709	0.291398	-0.0877626	0.0804992	-0.334965	-0.0493184	-0.614866	-0.793532	1.00477	-0.220989	-0.655164	-0.473414	-0.533711	-0.424951	-0.341741	-1.83824	-0.632615	0.735307	-1.41218	-0.619799	-1.24026	0.353373	0.0740464	-0.408507	0.918413	-0.0229493	0.395495	-0.350608	0.962187	-0.556367	-0.503398	0.148296
83	0.725818	-1.18732	-0.339059	-0.0466829	-0.706535	0.101439	0.0432835	-0.50198	0.101358	-0.0102572	-0.949779	0.0870449	-0.227854	0.00891232	-0.265366	0.0485911	-0.483204	-0.0909284	0.265962	-0.0974053	0.0661765	-0.320401	-0.068069	-0.634044	-0.809663	1.01248	-0.222633	-0.651408	-0.479804	-0.521341	-0.423379	-0.364195	-1.8559	-0.621706	0.703208	-1.42455	-0.606596	-1.24714	0.353426	0.0818431	-0.420182	0.930559	-0.0319679	0.408805	-0.351205	0.955333	-0.550667	-0.504572	0.127229
84	0.758125	-1.20724	-0.365253	-0.0698163	-0.713238	0.119463	0.0384653	-0.525913	0.0843873	-0.00366829	-0.963423	0.0651223	-0.242347	0.00927116	-0.285676	0.0405369	-0.519472	-0.0993518	0.240466	-0.107101	0.0508454	-0.30622	-0.0874197	-0.653189	-0.824182	1.02085	-0.22433	-0.649384	-0.485954	-0.508647	-0.420473	-0.385454	-1.86809	-0.610095	0.671181	-1.43682	-0.594477	-1.25561	0.352251	0.0891633	-0.431661	0.9403	-0.0422849	0.421487	-0.351712	0.947134	-0.545279	-0.506369	0.10609
85	0.789994	-1.2261	-0.390901	-0.092595	-0.721349	0.137607	0.0322556	-0.55063	0.0675626	0.00264701	-0.976778	0.0405379	-0.256813	0.00976804	-0.304752	0.0325057	-0.5558	-0.10788	0.215268	-0.116901	0.0345905	-0.292128	-0.10705	-0.672176	-0.8384	1.03021	-0.226155	-0.64562	-0.492003	-0.494472	-0.416936	-0.406192	-1.88324	-0.59818	0.639674	-1.44859	-0.582522	-1.25863	0.350985	0.0961257	-0.443267	0.946803	-0.0538799	0.433246	-0.351848	0.937625	-0.540303	-0.505929	0.0846637
86	0.82084	-1.24376	-0.416112	-0.115199	-0.729567	0.155715	0.0248037	-0.57557	0.0508384	0.00868008	-0.989789	0.0134083	-0.271038	0.0102724	-0.322607	0.0245589	-0.591977	-0.116516	0.190254	-0.126647	0.0174166	-0.278564	-0.126926	-0.691524	-0.852627	1.03802	-0.228063	-0.643577	-0.496913	-0.478655	-0.413204	-0.42576	-1.89314	-0.586273	0.608755	-1.46047	-0.570576	-1.26587	0.348809	0.102849	-0.454331	0.950453	-0.0667749	0.443741	-0.351477	0.927099	-0.535818	-0.505762	0.0632853
87	0.850653	-1.26276	-0.440734	-0.137667	-0.739166	0.173863	0.0161352	-0.600281	0.034154	0.0145313	-1.00181	-0.0159525	-0.285164	0.0107119	-0.33969	0.0166782	-0.62854	-0.125294	0.165355	-0.136425	-0.000735143	-0.265716	-0.147126	-0.711124	-0.866877	1.04579	-0.230581	-0.641963	-0.50209	-0.462216	-0.408501	-0.444469	-1.90538	-0.573132	0.577111	-1.47157	-0.559503	-1.27033	0.345859	0.109341	-0.465107	0.951346	-0.0811043	0.45378	-0.351709	0.915665	-0.531632	-0.50492	0.0419986
88	0.879135	-1.28094	-0.464609	-0.159883	-0.749847	0.191697	0.00634477	-0.624798	0.0176238	0.0202742	-1.01428	-0.0475366	-0.299198	0.0109541	-0.355822	0.00890603	-0.663592	-0.134255	0.140557	-0.146131	-0.0196771	-0.253149	-0.167462	-0.729649	-0.878966	1.05396	-0.233448	-0.638883	-0.507089	-0.444837	-0.403225	-0.462529	-1.91976	-0.560236	0.545483	-1.48362	-0.548351	-1.27439	0.342459	0.115554	-0.475748	0.948806	-0.0967619	0.462223	-0.35149	0.903246	-0.528595	-0.503778	0.0206448
89	0.904922	-1.29743	-0.487576	-0.182054	-0.761499	0.209533	-0.00447507	-0.648806	0.00116404	0.0259688	-1.02559	-0.0811313	-0.312905	0.0108854	-0.370601	0.00130577	-0.698921	-0.143305	0.115967	-0.155439	-0.0395029	-0.241325	-0.188135	-0.748663	-0.890666	1.062	-0.236485	-0.638875	-0.511643	-0.426499	-0.397423	-0.479353	-1.92331	-0.547332	0.514771	-1.49606	-0.538131	-1.27982	0.337661	0.121649	-0.486298	0.944026	-0.113592	0.470108	-0.350513	0.888766	-0.525415	-0.503522	-0.000515671
90	0.930195	-1.31485	-0.510913	-0.203657	-0.774484	0.227379	-0.0163686	-0.673074	-0.0153025	0.0317735	-1.0372	-0.116413	-0.326339	0.0104331	-0.384546	-0.00618754	-0.73497	-0.15237	0.0917473	-0.164339	-0.0601423	-0.230516	-0.208752	-0.768201	-0.902383	1.06924	-0.240434	-0.635629	-0.51623	-0.407214	-0.39137	-0.49494	-1.93749	-0.534062	0.483837	-1.50871	-0.528569	-1.28144	0.332655	0.127624	-0.49642	0.935009	-0.131804	0.47718	-0.350643	0.873198	-0.523111	-0.502203	-0.0214594
91	0.952928	-1.33115	-0.533315	-0.225185	-0.787678	0.244816	-0.0291545	-0.696779	-0.0315935	0.0377494	-1.04971	-0.153368	-0.339686	0.00946032	-0.397769	-0.0135287	-0.77052	-0.161706	0.0678308	-0.17288	-0.0813306	-0.220283	-0.229815	-0.786146	-0.912344	1.07606	-0.244707	-0.633296	-0.520065	-0.386717	-0.384695	-0.509586	-1.94461	-0.520926	0.453135	-1.52116	-0.518301	-1.28248	0.326681	0.133554	-0.506096	0.923819	-0.151244	0.483096	-0.351493	0.856368	-0.521611	-0.499592	-0.0422425
92	0.974202	-1.34723	-0.554196	-0.246325	-0.80252	0.261987	-0.0427633	-0.719622	-0.0478033	0.0440261	-1.06048	-0.191679	-0.352591	0.00789001	-0.409969	-0.0206841	-0.805518	-0.171155	0.0440408	-0.180919	-0.103275	-0.211418	-0.251242	-0.804916	-0.923254	1.08411	-0.249243	-0.63181	-0.524098	-0.365572	-0.37758	-0.523618	-1.94593	-0.507768	0.422489	-1.53207	-0.508745	-1.28324	0.319676	0.139604	-0.51577	0.910313	-0.171786	0.488279	-0.352009	0.837563	-0.520077	-0.497452	-0.0627685
93	0.994198	-1.36293	-0.575691	-0.267047	-0.817919	0.278659	-0.0572446	-0.740824	-0.0639513	0.05072	-1.07082	-0.231215	-0.365101	0.00562291	-0.421149	-0.0277517	-0.840674	-0.180479	0.0205609	-0.188035	-0.125609	-0.203529	-0.272252	-0.823354	-0.932224	1.08997	-0.254671	-0.62886	-0.528233	-0.343654	-0.369918	-0.535994	-1.95696	-0.495117	0.391787	-1.54425	-0.499841	-1.28581	0.312355	0.14571	-0.524912	0.892715	-0.193485	0.491106	-0.353081	0.818065	-0.519485	-0.495382	-0.0830829
94	1.00949	-1.37765	-0.595402	-0.287542	-0.833969	0.294867	-0.0724316	-0.761336	-0.0799815	0.0580014	-1.08184	-0.271671	-0.377673	0.00256964	-0.431707	-0.0346359	-0.875736	-0.190179	-0.0025851	-0.194559	-0.148209	-0.19653	-0.293659	-0.840951	-0.940519	1.09818	-0.260584	-0.626865	-0.532315	-0.321161	-0.361598	-0.546996	-1.9635	-0.482989	0.361572	-1.556	-0.490571	-1.28417	0.303287	0.151856	-0.533607	0.872849	-0.21596	0.49485	-0.354525	0.797252	-0.520114	-0.492891	-0.102996
95	1.02478	-1.39153	-0.614373	-0.307672	-0.851615	0.31043	-0.0882495	-0.78117	-0.0957725	0.0659252	-1.09344	-0.313327	-0.389875	-0.0013271	-0.441761	-0.0414233	-0.909199	-0.199951	-0.0255372	-0.200322	-0.171532	-0.191075	-0.315169	-0.858735	-0.949208	1.10491	-0.266872	-0.623007	-0.536411	-0.298368	-0.353319	-0.557238	-1.96608	-0.471144	0.331536	-1.56968	-0.481687	-1.28415	0.29352	0.158319	-0.541835	0.850152	-0.239511	0.497032	-0.355737	0.775029	-0.520959	-0.491521	-0.122589
96	1.03532	-1.40499	-0.633373	-0.32766	-0.868707	0.325344	-0.104702	-0.799135	-0.111364	0.074595	-1.10426	-0.355909	-0.401927	-0.00615472	-0.450734	-0.0480606	-0.942573	-0.209822	-0.0483009	-0.205085	-0.194772	-0.186654	-0.336344	-0.875519	-0.957132	1.11013	-0.27359	-0.620464	-0.540698	-0.274924	-0.345076	-0.565504	-1.96823	-0.459411	0.301673	-1.58221	-0.473342	-1.28526	0.282815	0.165053	-0.549638	0.824485	-0.263566	0.496967	-0.357742	0.751512	-0.523444	-0.489295	-0.141722
97	1.04422	-1.41865	-0.650252	-0.346724	-0.886865	0.339415	-0.121691	-0.816626	-0.126957	0.0841389	-1.1147	-0.398611	-0.413939	-0.0119656	-0.459255	-0.0545853	-0.976226	-0.219874	-0.0707774	-0.208844	-0.217851	-0.183793	-0.358001	-0.891769	-0.964134	1.11707	-0.281341	-0.616957	-0.545152	-0.251274	-0.336188	-0.57358	-1.96846	-0.449276	0.27201	-1.59337	-0.464638	-1.28478	0.270382	0.171837	-0.557112	0.797109	-0.288195	0.497391	-0.360331	0.726438	-0.525513	-0.485831	-0.160257
98	1.05162	-1.43153	-0.666996	-0.36576	-0.905669	0.352092	-0.139327	-0.832626	-0.142229	0.0945181	-1.12622	-0.441762	-0.425155	-0.0188451	-0.467634	-0.0611614	-1.00838	-0.229637	-0.0929781	-0.211616	-0.24117	-0.182313	-0.379556	-0.907401	-0.970207	1.12106	-0.289408	-0.612012	-0.550308	-0.227305	-0.32711	-0.58071	-1.97329	-0.439388	0.242768	-1.6072	-0.456547	-1.28373	0.257048	0.178964	-0.563685	0.767138	-0.313611	0.495663	-0.363546	0.700217	-0.527854	-0.483527	-0.178557
99	1.05332	-1.4443	-0.683232	-0.384774	-0.924891	0.363801	-0.15727	-0.846421	-0.157111	0.105932	-1.13695	-0.48466	-0.436431	-0.0267889	-0.475427	-0.0675947	-1.03991	-0.23959	-0.114873	-0.213533	-0.264489	-0.181893	-0.401136	-0.923329	-0.977545	1.12926	-0.297577	-0.60761	-0.555486	-0.203036	-0.318267	-0.58595	-1.97694	-0.430254	0.213839	-1.61929	-0.448824	-1.27706	0.242251	0.186442	-0.570276	0.735318	-0.339385	0.492344	-0.367482	0.673535	-0.531224	-0.48122	-0.196149
100	1.05623	-1.45522	-0.697806	-0.403325	-0.945923	0.374468	-0.175413	-0.858796	-0.171849	0.118476	-1.14853	-0.52758	-0.447948	-0.0358798	-0.482619	-0.073935	-1.07071	-0.249594	-0.136481	-0.214075	-0.287703	-0.18306	-0.422644	-0.938051	-0.982418	1.13274	-0.306429	-0.602345	-0.560912	-0.178943	-0.308998	-0.591418	-1.97793	-0.422984	0.185283	-1.63141	-0.440648	-1.27585	0.226026	0.194127	-0.575568	0.70128	-0.3658	0.488506	-0.371518	0.644945	-0.534774	-0.478957	-0.212951
101	1.05349	-1.46446	-0.711114	-0.42173	-0.966362	0.383568	-0.194015	-0.870509	-0.186511	0.132079	-1.16009	-0.570548	-0.458817	-0.0460981	-0.489665	-0.0801221	-1.1006	-0.259403	-0.157915	-0.213558	-0.310644	-0.185616	-0.444127	-0.951516	-0.989563	1.13745	-0.315666	-0.596631	-0.567255	-0.154783	-0.299943	-0.594156	-1.97867	-0.415676	0.157024	-1.64412	-0.432677	-1.27643	0.208544	0.202097	-0.58052	0.66544	-0.391725	0.483434	-0.376882	0.615292	-0.539659	-0.476248	-0.229227
102	1.04853	-1.47623	-0.723206	-0.439424	-0.986965	0.391524	-0.212722	-0.880775	-0.20101	0.1467	-1.17058	-0.612786	-0.469469	-0.0574337	-0.496362	-0.0862404	-1.13058	-0.269265	-0.178925	-0.211853	-0.333284	-0.18934	-0.46542	-0.964413	-0.994131	1.14353	-0.325239	-0.590057	-0.57362	-0.130883	-0.291262	-0.597255	-1.97865	-0.410072	0.129032	-1.65537	-0.425203	-1.26928	0.189737	0.210268	-0.58539	0.628756	-0.41807	0.477743	-0.382579	0.5853	-0.544612	-0.473853	-0.244621
103	1.04212	-1.48546	-0.734278	-0.457217	-1.00835	0.397711	-0.231696	-0.889583	-0.214916	0.162459	-1.18318	-0.65457	-0.480342	-0.0700075	-0.503094	-0.092342	-1.15894	-0.279058	-0.199562	-0.209135	-0.355501	-0.194433	-0.486026	-0.976538	-0.9976	1.14369	-0.334667	-0.583348	-0.580867	-0.10747	-0.282814	-0.599484	-1.97844	-0.406112	0.101753	-1.66769	-0.417963	-1.2643	0.16945	0.218611	-0.588358	0.590274	-0.444903	0.470486	-0.388969	0.553386	-0.549872	-0.47146	-0.259238
104	1.03173	-1.49404	-0.743093	-0.474588	-1.02986	0.401931	-0.250696	-0.898016	-0.228682	0.179516	-1.19594	-0.69566	-0.490791	-0.0836356	-0.510002	-0.0981788	-1.18586	-0.288706	-0.219628	-0.205212	-0.377219	-0.201126	-0.506853	-0.987515	-1.00508	1.15071	-0.344473	-0.576255	-0.588917	-0.0843467	-0.274648	-0.59903	-1.97862	-0.403115	0.0747674	-1.67985	-0.410791	-1.25954	0.147654	0.227142	-0.592669	0.550384	-0.470973	0.461733	-0.39661	0.521278	-0.55608	-0.468437	-0.273345
105	1.01931	-1.50174	-0.751293	-0.49208	-1.05205	0.405153	-0.269748	-0.904017	-0.242576	0.197415	-1.20794	-0.735542	-0.500844	-0.0983074	-0.515978	-0.10375	-1.21329	-0.298125	-0.238992	-0.200004	-0.398664	-0.209196	-0.526931	-0.997753	-1.00671	1.1527	-0.354577	-0.568145	-0.597256	-0.0618068	-0.26682	-0.600102	-1.97737	-0.40135	0.0483232	-1.69192	-0.404087	-1.25353	0.124561	0.235902	-0.5943	0.510227	-0.496994	0.452342	-0.403979	0.48801	-0.562449	-0.466234	-0.286227
106	1.00359	-1.50737	-0.757547	-0.510018	-1.07347	0.406267	-0.28866	-0.90897	-0.256004	0.216274	-1.22026	-0.774569	-0.511143	-0.114071	-0.522191	-0.109137	-1.2394	-0.307713	-0.257977	-0.194026	-0.419533	-0.218567	-0.546491	-1.00808	-1.01005	1.15189	-0.364878	-0.559897	-0.606476	-0.0399374	-0.25955	-0.599657	-1.97692	-0.40078	0.022505	-1.70392	-0.397598	-1.24557	0.100012	0.244571	-0.596133	0.469072	-0.522956	0.441466	-0.412778	0.453404	-0.569423	-0.463016	-0.298102
107	0.985129	-1.51459	-0.762312	-0.526967	-1.0962	0.405211	-0.307184	-0.913683	-0.269356	0.236153	-1.23212	-0.812564	-0.521729	-0.130939	-0.528653	-0.11423	-1.26321	-0.317156	-0.276233	-0.186804	-0.439956	-0.229169	-0.565932	-1.01564	-1.01541	1.15434	-0.375315	-0.551814	-0.616023	-0.0187724	-0.252828	-0.596818	-1.97742	-0.402983	-0.00301012	-1.71465	-0.391376	-1.2366	0.0742363	0.253263	-0.599074	0.427095	-0.548638	0.429515	-0.422237	0.418343	-0.576557	-0.460251	-0.30909
108	0.965327	-1.51995	-0.766317	-0.544226	-1.11919	0.402526	-0.325745	-0.916638	-0.282575	0.256763	-1.24413	-0.849092	-0.531764	-0.148831	-0.534721	-0.11895	-1.28693	-0.326588	-0.293909	-0.178817	-0.459586	-0.24117	-0.584497	-1.02319	-1.01821	1.15452	-0.385562	-0.542891	-0.626096	0.00151727	-0.2463	-0.592949	-1.97177	-0.405649	-0.0277708	-1.7276	-0.38574	-1.22698	0.0471468	0.262076	-0.598704	0.385274	-0.57375	0.416986	-0.432011	0.382367	-0.583839	-0.457481	-0.318925
109	0.944011	-1.52345	-0.766493	-0.561494	-1.141	0.39835	-0.343996	-0.917151	-0.295764	0.278374	-1.25716	-0.88405	-0.541796	-0.167512	-0.541279	-0.123413	-1.30941	-0.335747	-0.310721	-0.170042	-0.478561	-0.254373	-0.602115	-1.0289	-1.01834	1.15298	-0.395829	-0.533372	-0.637016	0.0209368	-0.240113	-0.589461	-1.96952	-0.409583	-0.0520072	-1.73749	-0.380607	-1.21558	0.0188368	0.270588	-0.600075	0.342998	-0.597776	0.403032	-0.442377	0.346111	-0.59143	-0.453988	-0.327977
110	0.919996	-1.52613	-0.766903	-0.578496	-1.16325	0.392722	-0.362163	-0.917026	-0.308748	0.300504	-1.27012	-0.918518	-0.552023	-0.186998	-0.547304	-0.127292	-1.33024	-0.345138	-0.326401	-0.160121	-0.497482	-0.268851	-0.618405	-1.03426	-1.0205	1.14984	-0.406553	-0.524637	-0.64831	0.0393573	-0.23476	-0.584531	-1.96977	-0.415354	-0.075581	-1.74706	-0.375905	-1.2044	-0.0105598	0.279212	-0.59973	0.300371	-0.621868	0.387826	-0.453258	0.308894	-0.599881	-0.450746	-0.336213
111	0.894257	-1.528	-0.766351	-0.596276	-1.1859	0.385306	-0.379764	-0.918133	-0.321472	0.323405	-1.28275	-0.950812	-0.561765	-0.207171	-0.55292	-0.130723	-1.35065	-0.355106	-0.34138	-0.149614	-0.515023	-0.284746	-0.634628	-1.03884	-1.02404	1.1488	-0.417132	-0.515192	-0.660441	0.0567639	-0.229616	-0.577831	-1.96571	-0.421643	-0.0986767	-1.75769	-0.371586	-1.19071	-0.0410487	0.287543	-0.59815	0.258451	-0.645279	0.372245	-0.465275	0.270781	-0.607763	-0.447148	-0.343272
112	0.867147	-1.53051	-0.762701	-0.613549	-1.20864	0.376409	-0.396801	-0.916807	-0.334103	0.346701	-1.29509	-0.980903	-0.571767	-0.228151	-0.559467	-0.133802	-1.36941	-0.364715	-0.355624	-0.138415	-0.532172	-0.301597	-0.649363	-1.03943	-1.02393	1.14527	-0.427235	-0.505073	-0.673098	0.073055	-0.224442	-0.571139	-1.9656	-0.429793	-0.120998	-1.76376	-0.367784	-1.17685	-0.0725924	0.29566	-0.597627	0.216717	-0.66735	0.355622	-0.477319	0.232634	-0.615619	-0.443611	-0.349504
113	0.838548	-1.53367	-0.757719	-0.630862	-1.23088	0.36621	-0.413608	-0.914253	-0.346618	0.370101	-1.30656	-1.01136	-0.581947	-0.24993	-0.565423	-0.136143	-1.38735	-0.374277	-0.369105	-0.126433	-0.548773	-0.319673	-0.66277	-1.04205	-1.02466	1.14053	-0.437746	-0.495322	-0.685696	0.0880892	-0.219667	-0.562223	-1.95783	-0.438808	-0.142692	-1.77505	-0.364834	-1.16125	-0.10505	0.303543	-0.595022	0.175259	-0.688774	0.33763	-0.489933	0.193685	-0.623528	-0.43961	-0.355034
114	0.808967	-1.53109	-0.751089	-0.648657	-1.25265	0.354659	-0.429464	-0.910894	-0.359368	0.393921	-1.31801	-1.03997	-0.592288	-0.271891	-0.571468	-0.138269	-1.40437	-0.384518	-0.381272	-0.11402	-0.562975	-0.338592	-0.675814	-1.04248	-1.02777	1.13475	-0.448796	-0.485965	-0.699372	0.101846	-0.214807	-0.552447	-1.9493	-0.448467	-0.164174	-1.78416	-0.36203	-1.14305	-0.138091	0.310948	-0.593224	0.134579	-0.709499	0.319139	-0.50285	0.154396	-0.631522	-0.435621	-0.359677
115	0.778374	-1.52536	-0.743003	-0.66567	-1.27289	0.342008	-0.445178	-0.905909	-0.371855	0.417936	-1.33104	-1.06578	-0.602087	-0.293964	-0.578138	-0.139799	-1.4188	-0.395236	-0.393031	-0.101104	-0.57738	-0.358359	-0.686335	-1.0413	-1.02889	1.12897	-0.459686	-0.476152	-0.713393	0.114273	-0.209828	-0.541923	-1.94756	-0.458889	-0.18477	-1.78835	-0.359884	-1.12592	-0.172345	0.318524	-0.591082	0.0943815	-0.72948	0.299428	-0.51589	0.114862	-0.640449	-0.432123	-0.363898
116	0.747234	-1.52607	-0.734077	-0.683252	-1.29427	0.328622	-0.460374	-0.9006	-0.384013	0.442003	-1.34244	-1.09007	-0.612244	-0.316698	-0.583536	-0.140586	-1.43323	-0.4059	-0.404246	-0.0877908	-0.591094	-0.378819	-0.696139	-1.04029	-1.02787	1.12194	-0.470263	-0.466726	-0.72706	0.125247	-0.204779	-0.528578	-1.93893	-0.469793	-0.204929	-1.79671	-0.358494	-1.10662	-0.207091	0.325428	-0.588141	0.0552386	-0.748149	0.278873	-0.52947	0.0747294	-0.647634	-0.428297	-0.367121
117	0.71584	-1.52106	-0.723759	-0.701403	-1.31482	0.313988	-0.474807	-0.893542	-0.395987	0.465568	-1.35243	-1.11259	-0.622395	-0.339843	-0.589091	-0.141305	-1.44592	-0.417288	-0.413756	-0.0741479	-0.603082	-0.400362	-0.704356	-1.03599	-1.02992	1.1126	-0.481327	-0.45759	-0.741546	0.134513	-0.199159	-0.514583	-1.93595	-0.481812	-0.224673	-1.80156	-0.35652	-1.08584	-0.242116	0.331794	-0.585323	0.0168043	-0.766652	0.25789	-0.543515	0.0342617	-0.655765	-0.424436	-0.36948
118	0.683657	-1.51653	-0.71222	-0.718926	-1.33363	0.29844	-0.488611	-0.886366	-0.407764	0.48909	-1.36345	-1.13437	-0.63175	-0.362979	-0.594961	-0.141395	-1.45803	-0.429062	-0.423058	-0.060213	-0.614619	-0.42303	-0.711135	-1.0304	-1.02958	1.10402	-0.492668	-0.447922	-0.756258	0.14224	-0.193092	-0.499354	-1.92734	-0.493978	-0.243859	-1.8055	-0.355488	-1.06344	-0.278049	0.338196	-0.581935	-0.0208765	-0.78412	0.235936	-0.55777	-0.00647219	-0.664206	-0.420885	-0.37138
119	0.650952	-1.51261	-0.699416	-0.736224	-1.35309	0.282727	-0.501648	-0.878409	-0.419053	0.511867	-1.37401	-1.15396	-0.641184	-0.386383	-0.600662	-0.141069	-1.4702	-0.44091	-0.431866	-0.0461584	-0.62472	-0.445311	-0.717991	-1.02494	-1.02869	1.09261	-0.504072	-0.439182	-0.770886	0.148137	-0.186456	-0.482094	-1.91871	-0.506287	-0.262664	-1.81161	-0.355303	-1.0398	-0.314279	0.343921	-0.578551	-0.0574154	-0.800781	0.213398	-0.571889	-0.0475407	-0.671314	-0.417194	-0.372796
120	0.618466	-1.50435	-0.685941	-0.753273	-1.36989	0.266651	-0.514352	-0.86909	-0.430357	0.53408	-1.38336	-1.17111	-0.650163	-0.409594	-0.606101	-0.140489	-1.48026	-0.453469	-0.439364	-0.0320499	-0.634202	-0.468481	-0.721004	-1.01739	-1.0297	1.08203	-0.515853	-0.43054	-0.786771	0.152177	-0.178943	-0.463281	-1.91797	-0.519075	-0.281185	-1.81207	-0.355434	-1.01599	-0.35101	0.34943	-0.57441	-0.0931665	-0.816948	0.190291	-0.586031	-0.0889097	-0.679622	-0.414156	-0.374175
121	0.586203	-1.49738	-0.671624	-0.770571	-1.38756	0.249904	-0.52562	-0.859943	-0.441195	0.556053	-1.39374	-1.18677	-0.659236	-0.432656	-0.611777	-0.139627	-1.49036	-0.46685	-0.446868	-0.017992	-0.642746	-0.492792	-0.723776	-1.00929	-1.02715	1.07022	-0.527741	-0.421897	-0.801908	0.154338	-0.17073	-0.443085	-1.90557	-0.531786	-0.299375	-1.81332	-0.355413	-0.989795	-0.388115	0.354027	-0.570027	-0.127648	-0.831764	0.16659	-0.600162	-0.130398	-0.686421	-0.411212	-0.374603
122	0.553699	-1.48957	-0.656996	-0.787681	-1.40349	0.232918	-0.536322	-0.849928	-0.451098	0.576121	-1.40201	-1.20032	-0.668607	-0.456056	-0.617635	-0.13872	-1.49918	-0.48098	-0.45351	-0.00399366	-0.649496	-0.517052	-0.725824	-1.00029	-1.02512	1.05613	-0.539907	-0.414035	-0.817202	0.154322	-0.161505	-0.421413	-1.89571	-0.544741	-0.317123	-1.81747	-0.355261	-0.961904	-0.425299	0.358043	-0.565346	-0.161263	-0.845965	0.142553	-0.614667	-0.172415	-0.69373	-0.408594	-0.374544
123	0.521967	-1.47998	-0.641617	-0.804809	-1.41764	0.215868	-0.546121	-0.83962	-0.461306	0.596121	-1.41064	-1.21252	-0.676811	-0.479444	-0.622214	-0.137703	-1.50677	-0.494779	-0.459436	0.00974859	-0.655907	-0.541794	-0.724268	-0.989153	-1.02357	1.04212	-0.552495	-0.406219	-0.833403	0.152162	-0.151469	-0.398083	-1.88927	-0.557771	-0.33495	-1.81913	-0.35604	-0.933007	-0.462683	0.362169	-0.561066	-0.193946	-0.859623	0.1179	-0.629087	-0.214695	-0.701583	-0.406952	-0.374683
124	0.490546	-1.47033	-0.626063	-0.822241	-1.43213	0.198595	-0.555124	-0.828397	-0.470425	0.614943	-1.41867	-1.22065	-0.684576	-0.502352	-0.627073	-0.136678	-1.51567	-0.509343	-0.465046	0.0231102	-0.661505	-0.567083	-0.721178	-0.978146	-1.02094	1.02666	-0.565332	-0.398755	-0.849119	0.147699	-0.140597	-0.373351	-1.87765	-0.570376	-0.352397	-1.81939	-0.357044	-0.903234	-0.499906	0.365462	-0.55619	-0.225445	-0.872904	0.0929518	-0.64242	-0.257145	-0.707357	-0.405587	-0.374023
125	0.459352	-1.46046	-0.611004	-0.839211	-1.4415	0.181568	-0.563463	-0.817382	-0.478856	0.632242	-1.42543	-1.22877	-0.692381	-0.524721	-0.631148	-0.135711	-1.52404	-0.525079	-0.470196	0.0360477	-0.665352	-0.593373	-0.71759	-0.966002	-1.01727	1.00981	-0.578455	-0.392086	-0.864918	0.14095	-0.128548	-0.347675	-1.86903	-0.582658	-0.369362	-1.81634	-0.358614	-0.871881	-0.537267	0.367817	-0.551028	-0.256094	-0.884976	0.067813	-0.655891	-0.300079	-0.713561	-0.405732	-0.37361
126	0.429005	-1.44805	-0.595663	-0.856323	-1.45232	0.164597	-0.569803	-0.805852	-0.486975	0.64872	-1.43446	-1.2358	-0.699964	-0.547202	-0.635791	-0.135246	-1.53216	-0.540687	-0.47538	0.0484141	-0.669427	-0.619706	-0.712692	-0.952448	-1.01398	0.992081	-0.591664	-0.385745	-0.880421	0.131949	-0.115617	-0.32103	-1.85841	-0.595245	-0.386279	-1.81389	-0.359874	-0.838455	-0.57448	0.369458	-0.546102	-0.285606	-0.896764	0.0422773	-0.669005	-0.342794	-0.719139	-0.405717	-0.373534
127	0.399289	-1.43612	-0.58079	-0.872231	-1.46005	0.147814	-0.576636	-0.793556	-0.494184	0.662749	-1.43939	-1.23852	-0.7067	-0.569386	-0.640568	-0.134794	-1.53896	-0.557072	-0.480094	0.0602002	-0.672711	-0.645843	-0.705918	-0.939056	-1.00818	0.973141	-0.605642	-0.379617	-0.896615	0.12057	-0.101767	-0.293312	-1.84883	-0.60698	-0.402597	-1.81341	-0.36076	-0.803886	-0.610841	0.371374	-0.540936	-0.314397	-0.908114	0.0167364	-0.680749	-0.386025	-0.724802	-0.406346	-0.372483
128	0.370329	-1.42448	-0.566276	-0.888356	-1.46627	0.131384	-0.581584	-0.781333	-0.500739	0.675741	-1.44552	-1.23815	-0.713496	-0.590898	-0.643574	-0.134839	-1.54673	-0.574231	-0.484557	0.0712398	-0.674579	-0.673236	-0.697762	-0.925162	-1.0027	0.952594	-0.619528	-0.374359	-0.912265	0.10686	-0.0870705	-0.265041	-1.83772	-0.618163	-0.419071	-1.81008	-0.362367	-0.768083	-0.647933	0.371796	-0.535519	-0.342064	-0.918273	-0.00891034	-0.692381	-0.429479	-0.728885	-0.409099	-0.371958
129	0.34233	-1.41063	-0.552774	-0.90583	-1.47329	0.115208	-0.585492	-0.768581	-0.506789	0.686871	-1.45126	-1.24038	-0.719679	-0.611722	-0.647591	-0.135518	-1.55575	-0.591721	-0.488393	0.0814312	-0.67661	-0.700225	-0.688042	-0.910325	-0.996895	0.931397	-0.633198	-0.369522	-0.926928	0.0909056	-0.0715443	-0.236095	-1.82528	-0.629036	-0.435046	-1.80632	-0.364381	-0.730522	-0.684168	0.370992	-0.530277	-0.368666	-0.929141	-0.0346638	-0.703236	-0.472998	-0.733177	-0.412148	-0.371794
130	0.315107	-1.39719	-0.539752	-0.921795	-1.47145	0.0995071	-0.588883	-0.75626	-0.512385	0.696147	-1.45572	-1.2398	-0.725074	-0.632621	-0.65045	-0.136479	-1.56015	-0.609356	-0.492428	0.0907335	-0.677228	-0.727441	-0.677565	-0.895387	-0.989081	0.908804	-0.647714	-0.36489	-0.941592	0.0726631	-0.0552123	-0.206993	-1.81375	-0.638987	-0.45039	-1.80348	-0.366266	-0.692114	-0.719156	0.370052	-0.524761	-0.394396	-0.938435	-0.0602453	-0.713403	-0.516661	-0.737364	-0.416412	-0.371295
131	0.288511	-1.38142	-0.527347	-0.93792	-1.47075	0.0843127	-0.591106	-0.742966	-0.516506	0.704498	-1.46245	-1.2335	-0.730076	-0.653184	-0.653583	-0.138485	-1.56771	-0.628248	-0.496761	0.0990256	-0.677605	-0.75497	-0.665834	-0.879902	-0.981039	0.884682	-0.661759	-0.360904	-0.955996	0.0521883	-0.0381943	-0.178154	-1.8	-0.649001	-0.465982	-1.79726	-0.368658	-0.651809	-0.754319	0.367951	-0.519006	-0.419385	-0.946475	-0.0859076	-0.722801	-0.560072	-0.738778	-0.422109	-0.371565
132	0.263034	-1.36576	-0.516505	-0.955025	-1.47172	0.0697032	-0.593708	-0.729069	-0.521085	0.709394	-1.46454	-1.22956	-0.734386	-0.672407	-0.656636	-0.141294	-1.5772	-0.647149	-0.500406	0.106341	-0.677651	-0.782882	-0.652477	-0.864564	-0.970367	0.859866	-0.675882	-0.357056	-0.970871	0.0296052	-0.0205406	-0.149309	-1.78788	-0.658197	-0.480582	-1.79042	-0.371387	-0.609369	-0.788914	0.364812	-0.513787	-0.443311	-0.956136	-0.111435	-0.731004	-0.604576	-0.741552	-0.428781	-0.37155
133	0.238531	-1.35166	-0.50626	-0.97204	-1.469	0.0556577	-0.593023	-0.71495	-0.524612	0.713148	-1.46925	-1.22219	-0.739138	-0.69218	-0.658723	-0.144693	-1.58214	-0.665801	-0.504457	0.112594	-0.677101	-0.810627	-0.638254	-0.849567	-0.959054	0.834445	-0.690439	-0.353441	-0.985188	0.00491552	-0.00232613	-0.121124	-1.77403	-0.666439	-0.49481	-1.78262	-0.373889	-0.56667	-0.822141	0.360891	-0.508471	-0.46618	-0.96472	-0.136631	-0.73816	-0.647895	-0.743204	-0.437025	-0.37171
134	0.214864	-1.33511	-0.497322	-0.988137	-1.46124	0.0421626	-0.592222	-0.700773	-0.527292	0.716392	-1.47017	-1.21409	-0.742565	-0.711511	-0.661721	-0.149157	-1.59152	-0.685962	-0.508162	0.117731	-0.67518	-0.837941	-0.62301	-0.834531	-0.947244	0.807853	-0.704468	-0.349945	-0.998466	-0.0217042	0.0164417	-0.0939128	-1.75871	-0.674619	-0.508987	-1.77482	-0.376746	-0.522397	-0.854563	0.356294	-0.50308	-0.488563	-0.972387	-0.161643	-0.743636	-0.690782	-0.742807	-0.446762	-0.37183
135	0.192141	-1.31801	-0.489467	-1.00427	-1.45258	0.0293199	-0.591662	-0.68695	-0.530362	0.715748	-1.46948	-1.20446	-0.745482	-0.729729	-0.66328	-0.154701	-1.60036	-0.70519	-0.51161	0.121754	-0.673351	-0.865597	-0.607238	-0.819681	-0.932807	0.780442	-0.718659	-0.346775	-1.01036	-0.0500472	0.0355075	-0.0677276	-1.74519	-0.68159	-0.522743	-1.7662	-0.38007	-0.476875	-0.886265	0.350177	-0.498193	-0.510174	-0.980503	-0.186494	-0.7498	-0.734568	-0.741854	-0.457735	-0.372798
136	0.170296	-1.30096	-0.483579	-1.02113	-1.44281	0.0170674	-0.58909	-0.671391	-0.531966	0.713555	-1.47403	-1.19256	-0.747592	-0.747828	-0.666368	-0.161057	-1.60507	-0.725428	-0.515439	0.124883	-0.671466	-0.892585	-0.590727	-0.804971	-0.917715	0.752104	-0.73279	-0.343527	-1.02328	-0.0802472	0.0549626	-0.0430584	-1.72879	-0.688188	-0.53652	-1.75639	-0.383698	-0.430411	-0.916506	0.342918	-0.492899	-0.530967	-0.987129	-0.210894	-0.753693	-0.777399	-0.740982	-0.470138	-0.374372
137	0.149386	-1.28397	-0.478422	-1.03773	-1.43033	0.00546832	-0.58618	-0.656172	-0.534601	0.710128	-1.478	-1.18003	-0.749488	-0.764894	-0.668395	-0.168449	-1.61509	-0.746394	-0.519364	0.126831	-0.667693	-0.919731	-0.572962	-0.790915	-0.901059	0.722441	-0.746706	-0.339645	-1.036	-0.111874	0.0746566	-0.0201469	-1.71273	-0.694767	-0.550038	-1.74488	-0.387239	-0.38277	-0.945783	0.335082	-0.48749	-0.551259	-0.994433	-0.234962	-0.756189	-0.820518	-0.738818	-0.48394	-0.375854
138	0.129443	-1.26656	-0.474364	-1.05531	-1.4155	-0.00558346	-0.582378	-0.641038	-0.536905	0.703611	-1.47935	-1.16543	-0.751692	-0.78137	-0.670719	-0.176872	-1.62187	-0.766263	-0.523085	0.127556	-0.664836	-0.946141	-0.554931	-0.777567	-0.882587	0.692999	-0.760854	-0.335906	-1.04575	-0.145045	0.0943024	0.000720096	-1.69783	-0.699786	-0.563071	-1.73265	-0.391062	-0.334723	-0.974207	0.326096	-0.482352	-0.571041	-1.00286	-0.258625	-0.759835	-0.862579	-0.735755	-0.498963	-0.378062
139	0.110436	-1.24719	-0.473145	-1.07248	-1.3977	-0.0160841	-0.578506	-0.624968	-0.537851	0.695857	-1.47846	-1.15039	-0.751913	-0.797759	-0.67398	-0.186103	-1.62796	-0.787045	-0.526575	0.127441	-0.661139	-0.973146	-0.536626	-0.764883	-0.863384	0.663386	-0.774788	-0.331722	-1.05632	-0.179723	0.114045	0.0193323	-1.68039	-0.705593	-0.576061	-1.71963	-0.395435	-0.285807	-1.00217	0.315765	-0.477242	-0.589233	-1.01032	-0.281734	-0.758785	-0.903651	-0.731712	-0.515208	-0.380522
140	0.0922218	-1.229	-0.471644	-1.08923	-1.37851	-0.0260877	-0.57373	-0.609019	-0.538984	0.686665	-1.47871	-1.13329	-0.752687	-0.814369	-0.677046	-0.196489	-1.6373	-0.807046	-0.530307	0.126428	-0.656544	-0.999648	-0.517221	-0.752642	-0.841985	0.632295	-0.787574	-0.326995	-1.06565	-0.215104	0.133694	0.0354251	-1.66334	-0.709783	-0.589305	-1.70518	-0.399598	-0.236603	-1.02845	0.304352	-0.472364	-0.607373	-1.01797	-0.304499	-0.758275	-0.944894	-0.726142	-0.533579	-0.383353
141	0.0748548	-1.2108	-0.471858	-1.1068	-1.35768	-0.0357377	-0.567974	-0.592466	-0.541126	0.675014	-1.47866	-1.11523	-0.752535	-0.830747	-0.680394	-0.207811	-1.64281	-0.82648	-0.533978	0.124423	-0.652103	-1.02533	-0.497723	-0.741337	-0.819026	0.600661	-0.799443	-0.322087	-1.07426	-0.25176	0.153275	0.0487394	-1.64629	-0.712877	-0.601899	-1.69097	-0.403925	-0.187231	-1.05352	0.292428	-0.467352	-0.625521	-1.02627	-0.326437	-0.759327	-0.985494	-0.720323	-0.552574	-0.386457
142	0.058213	-1.19198	-0.474065	-1.12432	-1.33556	-0.0449469	-0.562165	-0.576142	-0.542387	0.661436	-1.47819	-1.09661	-0.75169	-0.845622	-0.683964	-0.219805	-1.64971	-0.846374	-0.537407	0.121428	-0.64728	-1.05207	-0.477743	-0.731161	-0.794029	0.568614	-0.811723	-0.315979	-1.08127	-0.28941	0.172511	0.0591411	-1.62988	-0.717939	-0.614505	-1.67443	-0.408874	-0.137237	-1.07784	0.279356	-0.4625	-0.642295	-1.03415	-0.347701	-0.757032	-1.02546	-0.712906	-0.572069	-0.38968
143	0.0423078	-1.17206	-0.477385	-1.14226	-1.31055	-0.0539655	-0.555899	-0.559745	-0.543669	0.646451	-1.47716	-1.07565	-0.750723	-0.860618	-0.688852	-0.232714	-1.65704	-0.86606	-0.540893	0.117419	-0.642265	-1.07616	-0.45745	-0.721253	-0.767748	0.536424	-0.823501	-0.308936	-1.08841	-0.327572	0.191163	0.0663976	-1.61196	-0.720601	-0.62746	-1.65638	-0.4136	-0.0875336	-1.10046	0.265342	-0.458148	-0.658625	-1.04174	-0.368495	-0.75346	-1.06434	-0.704293	-0.593484	-0.393646
144	0.0271298	-1.15149	-0.482041	-1.16084	-1.2846	-0.0627275	-0.549807	-0.542859	-0.544702	0.629683	-1.4715	-1.05445	-0.747843	-0.875686	-0.693656	-0.246351	-1.66469	-0.884536	-0.544286	0.112512	-0.636619	-1.10177	-0.437051	-0.711992	-0.740908	0.503978	-0.833703	-0.301278	-1.09616	-0.366452	0.209438	0.0703928	-1.59351	-0.723486	-0.640372	-1.63726	-0.417964	-0.0380322	-1.12234	0.250994	-0.453957	-0.674732	-1.05038	-0.388361	-0.750277	-1.10204	-0.695561	-0.615585	-0.397719
145	0.0125008	-1.13233	-0.487513	-1.1782	-1.25744	-0.0713203	-0.543078	-0.526609	-0.546833	0.611275	-1.46868	-1.03318	-0.747349	-0.889792	-0.698721	-0.260643	-1.67037	-0.902344	-0.547713	0.106784	-0.631181	-1.1271	-0.416046	-0.704588	-0.712377	0.470662	-0.84323	-0.292621	-1.09933	-0.405839	0.227241	0.071108	-1.57498	-0.726444	-0.653196	-1.61772	-0.422604	0.0111012	-1.14251	0.235537	-0.45011	-0.690364	-1.06052	-0.407671	-0.745287	-1.13937	-0.685485	-0.639144	-0.401686
146	-0.00149796	-1.11208	-0.49456	-1.19622	-1.22867	-0.0798472	-0.535953	-0.510505	-0.549046	0.591206	-1.46957	-1.01068	-0.745912	-0.904208	-0.704778	-0.275543	-1.67479	-0.921218	-0.551346	0.100222	-0.625944	-1.14992	-0.395305	-0.6981	-0.682732	0.437536	-0.853144	-0.282967	-1.10563	-0.445704	0.244087	0.068432	-1.55475	-0.728102	-0.666773	-1.59635	-0.427351	0.0596435	-1.16183	0.219519	-0.446158	-0.705678	-1.06926	-0.426019	-0.739816	-1.17725	-0.674383	-0.663205	-0.406333
147	-0.0149723	-1.09105	-0.503	-1.21536	-1.20002	-0.0883511	-0.529638	-0.494577	-0.54941	0.569256	-1.46366	-0.986703	-0.742805	-0.918337	-0.711103	-0.291108	-1.683	-0.937878	-0.555043	0.0929054	-0.620315	-1.1754	-0.374682	-0.691451	-0.651389	0.403986	-0.861597	-0.272507	-1.10915	-0.485793	0.260042	0.0623897	-1.53671	-0.730241	-0.679808	-1.57311	-0.43196	0.107322	-1.1803	0.20292	-0.4428	-0.720524	-1.07797	-0.44337	-0.734358	-1.21228	-0.662452	-0.688036	-0.411165
148	-0.0279655	-1.06979	-0.512787	-1.23312	-1.17035	-0.0969715	-0.523451	-0.478723	-0.552004	0.545914	-1.45999	-0.963587	-0.740672	-0.932076	-0.717709	-0.307285	-1.68688	-0.952822	-0.55911	0.084762	-0.61496	-1.19921	-0.354005	-0.686981	-0.619496	0.370111	-0.869168	-0.260956	-1.10967	-0.525612	0.275064	0.0529239	-1.51699	-0.729762	-0.692479	-1.5503	-0.436426	0.154	-1.19627	0.185761	-0.440206	-0.735148	-1.08792	-0.45972	-0.727448	-1.24643	-0.649706	-0.714033	-0.415929
149	-0.0405428	-1.04821	-0.523267	-1.25188	-1.14052	-0.105496	-0.517209	-0.463205	-0.553738	0.520919	-1.45785	-0.940883	-0.737651	-0.94554	-0.725362	-0.323624	-1.68655	-0.969216	-0.56372	0.0758299	-0.609031	-1.22202	-0.333116	-0.682842	-0.587404	0.336347	-0.876412	-0.248366	-1.11114	-0.565419	0.289009	0.040117	-1.49632	-0.73055	-0.706455	-1.52448	-0.440872	0.199614	-1.2113	0.168477	-0.437672	-0.749557	-1.09703	-0.47508	-0.719977	-1.28155	-0.636732	-0.740002	-0.421416
150	-0.0527417	-1.02693	-0.53485	-1.27091	-1.11023	-0.114234	-0.511039	-0.448551	-0.554833	0.494374	-1.45122	-0.917229	-0.7352	-0.958468	-0.734308	-0.340718	-1.69129	-0.984181	-0.56877	0.0661672	-0.604374	-1.2445	-0.312577	-0.679291	-0.5538	0.3023	-0.881288	-0.234999	-1.11072	-0.605029	0.301911	0.0241205	-1.47715	-0.731987	-0.720236	-1.49822	-0.445375	0.243565	-1.22663	0.150783	-0.435638	-0.763874	-1.10662	-0.489113	-0.712005	-1.31391	-0.622724	-0.767189	-0.42701
151	-0.0646115	-1.00423	-0.547836	-1.29084	-1.07932	-0.123193	-0.505677	-0.434348	-0.557936	0.466999	-1.44675	-0.893775	-0.731833	-0.972373	-0.743	-0.357981	-1.69717	-0.998071	-0.574217	0.0558282	-0.599771	-1.2657	-0.292299	-0.678635	-0.519847	0.268161	-0.88669	-0.220673	-1.11051	-0.644428	0.313244	0.00486804	-1.4554	-0.732385	-0.733893	-1.47123	-0.44978	0.286015	-1.24111	0.132792	-0.434203	-0.77832	-1.11698	-0.50186	-0.703306	-1.34683	-0.607314	-0.794855	-0.433198
152	-0.0762711	-0.981541	-0.560878	-1.3093	-1.04898	-0.132282	-0.500913	-0.420776	-0.559846	0.438362	-1.44141	-0.870633	-0.730167	-0.986368	-0.752186	-0.375675	-1.69574	-1.0114	-0.5803	0.0448003	-0.595182	-1.28704	-0.271801	-0.677073	-0.4859	0.233931	-0.891464	-0.205713	-1.10774	-0.683729	0.323141	-0.0173638	-1.43477	-0.730205	-0.747206	-1.44326	-0.454012	0.326306	-1.25262	0.114613	-0.43335	-0.792401	-1.12723	-0.513557	-0.69369	-1.3795	-0.591053	-0.822451	-0.439768
153	-0.087679	-0.95906	-0.574862	-1.32703	-1.01923	-0.141646	-0.496549	-0.407932	-0.562609	0.4087	-1.43551	-0.848721	-0.727656	-0.999171	-0.76236	-0.394176	-1.69685	-1.02371	-0.587231	0.0331122	-0.592024	-1.3073	-0.251699	-0.676662	-0.45184	0.200236	-0.893939	-0.19008	-1.1057	-0.722448	0.331559	-0.0424839	-1.4151	-0.72927	-0.761268	-1.41449	-0.458504	0.364423	-1.26384	0.0966145	-0.433145	-0.806446	-1.13723	-0.523832	-0.683834	-1.4098	-0.57513	-0.850453	-0.446415
154	-0.0990245	-0.935919	-0.589751	-1.3471	-0.990686	-0.151131	-0.49261	-0.395564	-0.56595	0.3786	-1.42845	-0.827285	-0.725224	-1.01261	-0.773225	-0.412718	-1.69903	-1.03439	-0.594765	0.0208451	-0.588089	-1.32745	-0.232011	-0.678605	-0.417901	0.166827	-0.894802	-0.173873	-1.10512	-0.760175	0.338039	-0.0703038	-1.39318	-0.729693	-0.775166	-1.38241	-0.463284	0.400482	-1.27376	0.0786708	-0.434282	-0.821514	-1.147	-0.533178	-0.673921	-1.43955	-0.558889	-0.877637	-0.454412
155	-0.110222	-0.912086	-0.604718	-1.36472	-0.963041	-0.160927	-0.489575	-0.38413	-0.569615	0.347684	-1.42206	-0.807268	-0.723436	-1.02608	-0.783771	-0.431953	-1.69103	-1.04385	-0.603479	0.00796714	-0.584837	-1.34619	-0.212759	-0.68072	-0.384097	0.133514	-0.895347	-0.157519	-1.09874	-0.797107	0.342802	-0.100803	-1.37033	-0.726658	-0.789022	-1.35123	-0.467418	0.433535	-1.28193	0.0608014	-0.43692	-0.83638	-1.15743	-0.540397	-0.66342	-1.46832	-0.541774	-0.906129	-0.462421
156	-0.121423	-0.887436	-0.621388	-1.383	-0.936262	-0.171049	-0.486689	-0.373565	-0.57381	0.316115	-1.41539	-0.788796	-0.721518	-1.0388	-0.794626	-0.451624	-1.689	-1.05361	-0.613048	-0.00540552	-0.582955	-1.36389	-0.193751	-0.684576	-0.350757	0.100458	-0.895898	-0.140943	-1.09487	-0.833942	0.346011	-0.133647	-1.3482	-0.724306	-0.803313	-1.31963	-0.47135	0.463586	-1.28903	0.0431982	-0.439708	-0.850492	-1.16729	-0.545774	-0.652639	-1.49594	-0.525001	-0.935056	-0.471321
157	-0.132653	-0.863556	-0.638718	-1.40134	-0.910947	-0.181365	-0.484741	-0.36385	-0.578725	0.284436	-1.40705	-0.770264	-0.72113	-1.05131	-0.806081	-0.471187	-1.68667	-1.06114	-0.623884	-0.0193491	-0.580833	-1.38002	-0.174901	-0.68935	-0.317998	0.0677272	-0.895062	-0.12453	-1.09052	-0.869871	0.346696	-0.168714	-1.32589	-0.721132	-0.816036	-1.28676	-0.475861	0.49052	-1.29511	0.0258296	-0.443202	-0.865003	-1.17631	-0.550885	-0.641384	-1.52264	-0.507675	-0.962261	-0.481455
158	-0.143889	-0.83964	-0.65554	-1.41863	-0.886708	-0.191938	-0.483487	-0.355763	-0.585212	0.252348	-1.39912	-0.753938	-0.720974	-1.06479	-0.818061	-0.491474	-1.67893	-1.06838	-0.635533	-0.0337885	-0.579336	-1.39527	-0.156659	-0.694799	-0.286404	0.0355294	-0.895182	-0.108356	-1.08417	-0.904808	0.345242	-0.205887	-1.30253	-0.717034	-0.829671	-1.25295	-0.479961	0.514468	-1.30041	0.00896257	-0.44778	-0.879802	-1.18605	-0.55408	-0.630191	-1.54885	-0.490623	-0.989997	-0.491675
159	-0.155403	-0.814956	-0.673321	-1.4372	-0.86526	-0.202727	-0.483715	-0.348385	-0.592094	0.219815	-1.39086	-0.739278	-0.721399	-1.0776	-0.830169	-0.512598	-1.67286	-1.07459	-0.648122	-0.0486549	-0.578563	-1.41145	-0.138973	-0.701588	-0.255958	0.00365479	-0.892806	-0.0925091	-1.07951	-0.938733	0.341597	-0.244612	-1.27926	-0.713056	-0.843071	-1.21804	-0.484003	0.535304	-1.30308	-0.00746495	-0.453227	-0.89507	-1.19567	-0.555851	-0.618547	-1.57362	-0.473754	-1.01775	-0.50359
160	-0.167173	-0.789582	-0.691965	-1.45385	-0.84558	-0.213856	-0.48523	-0.341945	-0.599942	0.187541	-1.38265	-0.725574	-0.722047	-1.08945	-0.841142	-0.533735	-1.66349	-1.07899	-0.662997	-0.0639987	-0.578467	-1.42448	-0.121672	-0.709318	-0.226696	-0.0278	-0.889603	-0.077513	-1.07247	-0.972151	0.335597	-0.28537	-1.25519	-0.707808	-0.855896	-1.18415	-0.488846	0.55215	-1.30628	-0.0233709	-0.460459	-0.909424	-1.20483	-0.556057	-0.606832	-1.59782	-0.456973	-1.04453	-0.51611
161	-0.179146	-0.764401	-0.710818	-1.47122	-0.8268	-0.225241	-0.48544	-0.337114	-0.609212	0.155648	-1.37357	-0.714976	-0.723996	-1.10234	-0.852476	-0.555344	-1.65354	-1.08337	-0.678178	-0.0797247	-0.579488	-1.43807	-0.104851	-0.718058	-0.198977	-0.0588523	-0.886438	-0.0633676	-1.06668	-1.00505	0.327618	-0.327159	-1.23021	-0.702316	-0.868868	-1.14934	-0.492957	0.565204	-1.30744	-0.0385992	-0.468307	-0.923482	-1.21302	-0.55402	-0.595583	-1.62108	-0.441261	-1.0703	-0.529483
162	-0.191511	-0.73968	-0.730587	-1.48832	-0.811506	-0.23658	-0.487939	-0.333105	-0.619868	0.123989	-1.36351	-0.704866	-0.727287	-1.11337	-0.86408	-0.577842	-1.64202	-1.08577	-0.694493	-0.0960391	-0.580907	-1.4515	-0.0887437	-0.727475	-0.173003	-0.0896308	-0.881496	-0.0503107	-1.05948	-1.03517	0.316996	-0.370244	-1.20514	-0.695673	-0.881236	-1.11327	-0.497233	0.574861	-1.3087	-0.0532234	-0.476937	-0.938967	-1.22132	-0.551155	-0.583762	-1.64252	-0.425568	-1.09648	-0.544683
163	-0.204412	-0.714587	-0.751471	-1.504	-0.797707	-0.248308	-0.491784	-0.330622	-0.631449	0.0928505	-1.3544	-0.698079	-0.730815	-1.12521	-0.875274	-0.600534	-1.62932	-1.08587	-0.71181	-0.112775	-0.581989	-1.46201	-0.0733188	-0.738098	-0.149093	-0.119896	-0.876888	-0.0386141	-1.05245	-1.06548	0.304222	-0.414417	-1.179	-0.68867	-0.893548	-1.07782	-0.501991	0.579855	-1.30855	-0.0670474	-0.487282	-0.953988	-1.22823	-0.546892	-0.572735	-1.66374	-0.410929	-1.1219	-0.560117
164	-0.217479	-0.689162	-0.772435	-1.51924	-0.785995	-0.260096	-0.496201	-0.329075	-0.643496	0.0624004	-1.34401	-0.6933	-0.735147	-1.13631	-0.885568	-0.623483	-1.61603	-1.08544	-0.729903	-0.129869	-0.583835	-1.47296	-0.0585603	-0.749746	-0.127212	-0.149861	-0.871321	-0.0283244	-1.04586	-1.09596	0.289316	-0.459003	-1.15174	-0.681083	-0.905247	-1.04163	-0.506627	0.581421	-1.30608	-0.0801383	-0.498476	-0.968883	-1.23569	-0.541695	-0.561998	-1.68359	-0.397021	-1.14494	-0.576777
165	-0.231374	-0.664414	-0.793955	-1.53451	-0.776223	-0.271776	-0.501768	-0.329003	-0.657613	0.0326619	-1.33376	-0.688639	-0.740621	-1.14555	-0.89676	-0.647883	-1.6004	-1.08559	-0.75045	-0.147475	-0.587611	-1.48162	-0.0446494	-0.76218	-0.107578	-0.179696	-0.866142	-0.0196282	-1.03735	-1.12377	0.272055	-0.504553	-1.12356	-0.672578	-0.916684	-1.00617	-0.511639	0.579743	-1.30471	-0.0924259	-0.510551	-0.983076	-1.24358	-0.534763	-0.551056	-1.70151	-0.383531	-1.16817	-0.594013
166	-0.24565	-0.640353	-0.816673	-1.54989	-0.768948	-0.283494	-0.508571	-0.330404	-0.672906	0.00385918	-1.32445	-0.689284	-0.747185	-1.15673	-0.90677	-0.672663	-1.58425	-1.08474	-0.77178	-0.165429	-0.589958	-1.4899	-0.0316434	-0.774775	-0.0904893	-0.209131	-0.86015	-0.0126714	-1.03028	-1.1519	0.252865	-0.550588	-1.09598	-0.663798	-0.927807	-0.970888	-0.516896	0.574118	-1.30135	-0.103898	-0.523493	-0.997042	-1.24759	-0.526935	-0.540759	-1.72009	-0.371292	-1.19184	-0.612809
167	-0.260205	-0.616444	-0.839481	-1.56249	-0.764701	-0.295246	-0.516803	-0.332393	-0.689094	-0.0239621	-1.31358	-0.691471	-0.755709	-1.16636	-0.915169	-0.697559	-1.56652	-1.08087	-0.793537	-0.183611	-0.593156	-1.4972	-0.0195707	-0.788436	-0.0761155	-0.238303	-0.853343	-0.00754059	-1.02344	-1.17766	0.231424	-0.596568	-1.06772	-0.653853	-0.9386	-0.934584	-0.522582	0.564739	-1.29731	-0.114601	-0.537444	-1.01153	-1.25349	-0.518358	-0.530818	-1.73682	-0.359914	-1.21326	-0.633089
168	-0.276004	-0.593047	-0.862938	-1.57643	-0.759895	-0.306908	-0.525824	-0.336378	-0.707616	-0.0506621	-1.30281	-0.695759	-0.764678	-1.17523	-0.925103	-0.72352	-1.54699	-1.07692	-0.817133	-0.202247	-0.597603	-1.50406	-0.00857369	-0.803357	-0.0643098	-0.267428	-0.847507	-0.0043564	-1.01508	-1.20186	0.208203	-0.642182	-1.03779	-0.643383	-0.948438	-0.899114	-0.528791	0.550936	-1.29176	-0.124392	-0.552854	-1.02607	-1.25799	-0.508816	-0.521641	-1.75164	-0.349705	-1.2333	-0.653639
169	-0.291751	-0.569761	-0.886506	-1.58844	-0.757729	-0.318056	-0.5362	-0.341067	-0.725942	-0.0760478	-1.29286	-0.702996	-0.774242	-1.18338	-0.932458	-0.749514	-1.52681	-1.07278	-0.842291	-0.22158	-0.601508	-1.51111	0.00130326	-0.817874	-0.0551647	-0.296093	-0.840166	-0.00312438	-1.00777	-1.22715	0.183391	-0.688062	-1.00802	-0.631845	-0.958278	-0.863515	-0.535387	0.534439	-1.2853	-0.133591	-0.568805	-1.04077	-1.2597	-0.498384	-0.512729	-1.7668	-0.340718	-1.25415	-0.675501
170	-0.308246	-0.547791	-0.91104	-1.60173	-0.759001	-0.329245	-0.548332	-0.346874	-0.745333	-0.100258	-1.28231	-0.71231	-0.785681	-1.19093	-0.941154	-0.776872	-1.5054	-1.06532	-0.866479	-0.240806	-0.606212	-1.5147	0.00998749	-0.833272	-0.0488853	-0.324743	-0.833774	-0.0038759	-1.00056	-1.25015	0.156794	-0.732945	-0.977562	-0.619527	-0.967505	-0.827958	-0.542728	0.514903	-1.27999	-0.142057	-0.585209	-1.05395	-1.25999	-0.487116	-0.504117	-1.77904	-0.332662	-1.27336	-0.698521
171	-0.325534	-0.52695	-0.935818	-1.61548	-0.761924	-0.33996	-0.561452	-0.354235	-0.76705	-0.123142	-1.27136	-0.725061	-0.797537	-1.19761	-0.94677	-0.804322	-1.48328	-1.05866	-0.892735	-0.260082	-0.611192	-1.51875	0.0173233	-0.850206	-0.045329	-0.353567	-0.827334	-0.00669012	-0.993921	-1.27268	0.128825	-0.776953	-0.946892	-0.606755	-0.975327	-0.792431	-0.550089	0.49144	-1.27288	-0.14989	-0.602332	-1.06722	-1.25984	-0.47576	-0.496127	-1.79099	-0.326088	-1.29114	-0.721622
172	-0.343141	-0.506255	-0.960734	-1.62393	-0.765582	-0.350167	-0.575485	-0.362076	-0.788773	-0.144413	-1.25882	-0.739521	-0.811261	-1.20278	-0.95244	-0.831467	-1.46002	-1.05051	-0.920438	-0.280027	-0.616958	-1.52294	0.0233101	-0.867688	-0.0446275	-0.381773	-0.820845	-0.0114302	-0.987553	-1.29498	0.0993423	-0.820519	-0.915158	-0.592734	-0.984089	-0.757266	-0.558406	0.465926	-1.26362	-0.15726	-0.620392	-1.0807	-1.2598	-0.463736	-0.488949	-1.80364	-0.321061	-1.30775	-0.744967
173	-0.361681	-0.487256	-0.986974	-1.63662	-0.771076	-0.360364	-0.590586	-0.371181	-0.811996	-0.164231	-1.24662	-0.756244	-0.825972	-1.20876	-0.960315	-0.860564	-1.43498	-1.041	-0.947122	-0.299655	-0.622782	-1.5245	0.0278484	-0.885328	-0.0467155	-0.410342	-0.815496	-0.0182091	-0.980357	-1.31522	0.0685783	-0.863192	-0.883169	-0.577478	-0.991527	-0.723165	-0.567717	0.437514	-1.25654	-0.16405	-0.639901	-1.09331	-1.25909	-0.451363	-0.482441	-1.81083	-0.317056	-1.32365	-0.770658
174	-0.380864	-0.469513	-1.01256	-1.6461	-0.778115	-0.369682	-0.607253	-0.381058	-0.835964	-0.182485	-1.23565	-0.776955	-0.840847	-1.21311	-0.961161	-0.889627	-1.40883	-1.03206	-0.976244	-0.319521	-0.628493	-1.52449	0.0308028	-0.903793	-0.0515807	-0.438257	-0.809763	-0.0268909	-0.97521	-1.33501	0.0367246	-0.905435	-0.85171	-0.561623	-0.997751	-0.689142	-0.577381	0.406535	-1.24754	-0.170624	-0.659798	-1.10652	-1.25581	-0.438752	-0.476389	-1.81974	-0.315076	-1.33967	-0.796499
175	-0.400626	-0.452831	-1.03899	-1.65612	-0.78577	-0.378772	-0.624377	-0.391849	-0.86055	-0.199122	-1.22313	-0.798936	-0.857395	-1.21614	-0.966	-0.918835	-1.38283	-1.02099	-1.0059	-0.339715	-0.635454	-1.5249	0.0321547	-0.922747	-0.0590764	-0.466022	-0.805239	-0.0374007	-0.970091	-1.35489	0.00376407	-0.946175	-0.818497	-0.54563	-1.00286	-0.654963	-0.588129	0.373882	-1.23751	-0.176971	-0.679434	-1.11813	-1.24953	-0.426081	-0.471232	-1.82839	-0.314469	-1.35191	-0.82292
176	-0.420878	-0.43763	-1.06632	-1.66651	-0.795405	-0.387541	-0.64228	-0.403274	-0.886444	-0.214279	-1.20989	-0.823017	-0.874774	-1.21952	-0.970992	-0.948566	-1.35451	-1.00913	-1.03487	-0.359112	-0.642005	-1.52466	0.031802	-0.94236	-0.0690936	-0.494012	-0.800678	-0.0497663	-0.966073	-1.3727	-0.030019	-0.985866	-0.785392	-0.528527	-1.00931	-0.621436	-0.599264	0.33876	-1.22769	-0.183222	-0.700508	-1.12951	-1.24352	-0.413626	-0.466074	-1.83121	-0.314503	-1.36496	-0.851001
177	-0.441552	-0.423569	-1.09281	-1.67429	-0.805824	-0.395585	-0.661639	-0.41527	-0.912615	-0.227782	-1.19679	-0.849876	-0.892873	-1.2222	-0.971375	-0.979066	-1.32561	-0.994846	-1.065	-0.378336	-0.649258	-1.52086	0.0296921	-0.963017	-0.0817713	-0.521403	-0.799119	-0.0636878	-0.960967	-1.38911	-0.0647423	-1.02481	-0.752689	-0.510399	-1.01531	-0.588929	-0.611535	0.302475	-1.21626	-0.189524	-0.721692	-1.13986	-1.23558	-0.400964	-0.461775	-1.83811	-0.316167	-1.37826	-0.877981
178	-0.463318	-0.411181	-1.12	-1.68598	-0.817516	-0.403346	-0.681189	-0.428259	-0.939748	-0.239823	-1.18216	-0.878253	-0.911714	-1.2232	-0.971683	-1.01022	-1.29545	-0.980163	-1.09504	-0.397964	-0.657399	-1.51779	0.0257879	-0.983691	-0.0967089	-0.548661	-0.797245	-0.079365	-0.958465	-1.4063	-0.10005	-1.06087	-0.719449	-0.492155	-1.01891	-0.557553	-0.625233	0.265175	-1.20712	-0.195849	-0.742698	-1.15003	-1.22573	-0.388722	-0.458311	-1.84203	-0.319763	-1.38848	-0.905475
179	-0.485482	-0.400428	-1.14705	-1.69367	-0.830399	-0.410545	-0.701167	-0.441376	-0.967445	-0.250242	-1.16781	-0.908011	-0.931428	-1.22285	-0.969862	-1.04052	-1.26382	-0.965868	-1.12573	-0.417083	-0.665364	-1.51356	0.0200236	-1.0044	-0.113895	-0.574892	-0.794584	-0.0965436	-0.960157	-1.42259	-0.135976	-1.09685	-0.68554	-0.472998	-1.02454	-0.52631	-0.638969	0.226621	-1.19584	-0.202384	-0.764504	-1.16019	-1.21536	-0.376579	-0.454833	-1.84425	-0.324359	-1.3983	-0.933822
180	-0.508341	-0.390973	-1.17378	-1.70091	-0.843563	-0.417257	-0.721841	-0.454875	-0.995184	-0.259106	-1.15362	-0.938833	-0.95197	-1.2226	-0.967466	-1.07114	-1.23303	-0.949533	-1.15708	-0.435845	-0.674172	-1.50713	0.012367	-1.02545	-0.133367	-0.601662	-0.795286	-0.114882	-0.959238	-1.43782	-0.172472	-1.13233	-0.651722	-0.453182	-1.02754	-0.495608	-0.653714	0.187619	-1.18379	-0.209343	-0.78616	-1.16765	-1.20183	-0.364875	-0.451737	-1.84675	-0.330049	-1.40797	-0.963421
181	-0.531548	-0.383232	-1.201	-1.71108	-0.857343	-0.423982	-0.742927	-0.468762	-1.0234	-0.266418	-1.13665	-0.97194	-0.972393	-1.2204	-0.962984	-1.10179	-1.20078	-0.932809	-1.18708	-0.454068	-0.68356	-1.50107	0.0027861	-1.04753	-0.154703	-0.628019	-0.797644	-0.134489	-0.959103	-1.45226	-0.209278	-1.16354	-0.619124	-0.433512	-1.03064	-0.466648	-0.669852	0.148014	-1.1729	-0.216609	-0.80726	-1.17673	-1.18699	-0.353914	-0.449158	-1.84573	-0.337591	-1.4161	-0.992664
182	-0.554818	-0.377134	-1.2298	-1.71636	-0.871903	-0.430359	-0.763548	-0.482905	-1.05283	-0.27236	-1.12059	-1.00587	-0.994314	-1.21733	-0.959566	-1.13261	-1.1664	-0.914672	-1.21842	-0.471698	-0.69416	-1.49518	-0.0086625	-1.06879	-0.178051	-0.653294	-0.799542	-0.155348	-0.960741	-1.46447	-0.246228	-1.19483	-0.585496	-0.413228	-1.03294	-0.438907	-0.686666	0.108174	-1.16081	-0.224289	-0.828898	-1.18417	-1.17125	-0.34359	-0.446926	-1.84762	-0.346154	-1.42317	-1.02043
183	-0.579662	-0.372495	-1.25793	-1.72345	-0.887115	-0.436081	-0.785034	-0.497714	-1.08195	-0.276985	-1.10447	-1.0403	-1.01669	-1.21429	-0.955042	-1.16362	-1.13088	-0.895514	-1.24996	-0.488979	-0.704863	-1.48765	-0.0220737	-1.08969	-0.203137	-0.677868	-0.801956	-0.177101	-0.960043	-1.47728	-0.283252	-1.22474	-0.551421	-0.39248	-1.0356	-0.412302	-0.704146	0.0684476	-1.14884	-0.232339	-0.851052	-1.19083	-1.15365	-0.333977	-0.444447	-1.84399	-0.355699	-1.42969	-1.05025
184	-0.604036	-0.369198	-1.28488	-1.73384	-0.902485	-0.442325	-0.807009	-0.512509	-1.11123	-0.279878	-1.08568	-1.07457	-1.03875	-1.21009	-0.947436	-1.1936	-1.09586	-0.876775	-1.28032	-0.505908	-0.715773	-1.47807	-0.0373461	-1.11106	-0.229673	-0.701864	-0.807638	-0.199494	-0.963868	-1.49011	-0.320565	-1.25276	-0.517859	-0.371651	-1.03869	-0.387252	-0.722404	0.0289425	-1.13617	-0.240894	-0.872052	-1.19811	-1.13479	-0.32508	-0.442556	-1.83753	-0.366513	-1.43489	-1.0796
185	-0.62888	-0.367245	-1.31268	-1.74005	-0.91859	-0.448377	-0.827379	-0.52701	-1.1412	-0.282036	-1.06813	-1.11018	-1.06187	-1.20561	-0.941324	-1.22248	-1.05835	-0.856013	-1.30958	-0.522369	-0.728427	-1.46861	-0.054408	-1.131	-0.257857	-0.726097	-0.813379	-0.222418	-0.969004	-1.49998	-0.357133	-1.27892	-0.483934	-0.350828	-1.04001	-0.363907	-0.742157	-0.0099788	-1.12339	-0.250105	-0.893469	-1.20125	-1.11329	-0.317174	-0.440461	-1.83551	-0.377971	-1.43952	-1.10792
186	-0.65436	-0.366801	-1.33985	-1.74603	-0.934677	-0.454662	-0.848155	-0.5418	-1.16929	-0.282975	-1.04892	-1.1462	-1.08461	-1.19998	-0.9332	-1.2517	-1.01975	-0.834542	-1.33985	-0.537628	-0.741316	-1.45783	-0.0733689	-1.15168	-0.287002	-0.748562	-0.819764	-0.245854	-0.973407	-1.5102	-0.393729	-1.30325	-0.450679	-0.329681	-1.03938	-0.342151	-0.762292	-0.0484722	-1.11116	-0.259481	-0.914883	-1.20457	-1.09018	-0.310064	-0.438481	-1.83152	-0.390216	-1.44238	-1.13584
187	-0.679577	-0.367963	-1.36648	-1.75547	-0.950689	-0.461222	-0.869844	-0.556787	-1.19904	-0.281792	-1.02803	-1.1812	-1.10887	-1.19345	-0.924301	-1.28026	-0.98234	-0.813832	-1.37115	-0.552784	-0.755194	-1.4472	-0.093946	-1.1716	-0.317299	-0.769993	-0.828671	-0.269804	-0.980344	-1.52051	-0.429861	-1.32787	-0.417287	-0.308701	-1.04011	-0.322272	-0.782435	-0.0862354	-1.09861	-0.269453	-0.935075	-1.20581	-1.06668	-0.304234	-0.436548	-1.8253	-0.403313	-1.44525	-1.16431
188	-0.705543	-0.370493	-1.3939	-1.76101	-0.966808	-0.467412	-0.890169	-0.571714	-1.22983	-0.279854	-1.00758	-1.2172	-1.13192	-1.18596	-0.914994	-1.30772	-0.942589	-0.791699	-1.40102	-0.567116	-0.769726	-1.43674	-0.116267	-1.18986	-0.34913	-0.791384	-0.837046	-0.293952	-0.988051	-1.53045	-0.46513	-1.3492	-0.384325	-0.288038	-1.04312	-0.304698	-0.805019	-0.123029	-1.08622	-0.280046	-0.955516	-1.20865	-1.03984	-0.299383	-0.434312	-1.81858	-0.416936	-1.45021	-1.19191
189	-0.73145	-0.374232	-1.41956	-1.76568	-0.982882	-0.474738	-0.910361	-0.586557	-1.2582	-0.277237	-0.986653	-1.25169	-1.15419	-1.17765	-0.904705	-1.33585	-0.902078	-0.769303	-1.4301	-0.580933	-0.785259	-1.42519	-0.140196	-1.20768	-0.380752	-0.811708	-0.84704	-0.317802	-0.997557	-1.53835	-0.499987	-1.36851	-0.352343	-0.26727	-1.04314	-0.289133	-0.827983	-0.159035	-1.07427	-0.290769	-0.975263	-1.2117	-1.0115	-0.295399	-0.432293	-1.81157	-0.430941	-1.45127	-1.21831
190	-0.757462	-0.379285	-1.44377	-1.77286	-0.998621	-0.482533	-0.93031	-0.601204	-1.28667	-0.273455	-0.964547	-1.28577	-1.17794	-1.1691	-0.894231	-1.36146	-0.861364	-0.746946	-1.45887	-0.594625	-0.801812	-1.41272	-0.165357	-1.22547	-0.413497	-0.830669	-0.858591	-0.341477	-1.00771	-1.54463	-0.533351	-1.38813	-0.320162	-0.246871	-1.04191	-0.275912	-0.850087	-0.193757	-1.06216	-0.301965	-0.994441	-1.21043	-0.982127	-0.293206	-0.429762	-1.80355	-0.445427	-1.4514	-1.2442
191	-0.783367	-0.38533	-1.46854	-1.78	-1.01329	-0.490515	-0.948851	-0.615837	-1.31552	-0.268861	-0.942453	-1.31895	-1.20059	-1.1598	-0.883503	-1.38778	-0.819748	-0.723715	-1.48634	-0.607059	-0.81838	-1.40096	-0.191916	-1.24165	-0.447294	-0.84854	-0.869384	-0.365052	-1.01908	-1.55273	-0.566205	-1.40377	-0.288468	-0.226818	-1.0408	-0.265111	-0.874821	-0.227413	-1.05056	-0.313632	-1.01315	-1.20766	-0.949811	-0.291875	-0.427365	-1.79419	-0.460201	-1.45151	-1.26936
192	-0.809538	-0.392431	-1.49256	-1.78575	-1.0287	-0.499343	-0.967738	-0.630528	-1.34405	-0.263459	-0.920221	-1.35206	-1.22219	-1.1491	-0.872326	-1.41249	-0.778591	-0.701048	-1.5131	-0.619358	-0.836743	-1.3891	-0.219667	-1.25662	-0.480403	-0.865706	-0.881427	-0.388242	-1.03063	-1.55816	-0.59802	-1.41843	-0.257514	-0.207004	-1.03926	-0.257081	-0.899365	-0.259979	-1.03884	-0.325532	-1.03133	-1.20587	-0.917185	-0.291832	-0.424662	-1.78391	-0.475232	-1.45046	-1.29472
193	-0.835588	-0.400789	-1.51468	-1.7895	-1.04403	-0.508761	-0.985827	-0.645531	-1.37101	-0.257503	-0.896669	-1.38388	-1.24517	-1.13884	-0.860762	-1.43683	-0.737082	-0.677926	-1.54056	-0.630388	-0.855447	-1.37595	-0.248853	-1.27211	-0.514341	-0.880617	-0.893968	-0.411084	-1.0427	-1.56193	-0.628442	-1.43409	-0.227257	-0.187838	-1.04041	-0.251961	-0.923576	-0.291073	-1.02741	-0.337569	-1.04863	-1.20318	-0.882951	-0.293817	-0.421704	-1.77433	-0.490036	-1.45065	-1.31876
194	-0.861383	-0.410054	-1.5354	-1.79492	-1.05834	-0.519098	-1.00325	-0.660292	-1.39665	-0.250905	-0.873106	-1.41372	-1.26728	-1.12839	-0.84927	-1.4614	-0.695367	-0.653772	-1.56594	-0.641117	-0.874787	-1.36407	-0.278786	-1.2851	-0.547638	-0.895636	-0.907671	-0.433133	-1.05682	-1.56733	-0.657488	-1.44634	-0.197815	-0.169045	-1.03981	-0.248976	-0.94937	-0.321073	-1.01564	-0.349533	-1.06544	-1.1982	-0.846589	-0.296553	-0.41911	-1.7611	-0.505044	-1.45016	-1.3408
195	-0.886664	-0.420197	-1.55634	-1.80071	-1.07255	-0.529967	-1.01995	-0.674458	-1.42279	-0.244021	-0.849156	-1.44266	-1.28686	-1.11666	-0.837371	-1.48261	-0.653415	-0.630245	-1.59149	-0.651882	-0.894543	-1.35219	-0.309284	-1.29635	-0.580672	-0.909103	-0.921174	-0.45443	-1.07131	-1.57293	-0.685298	-1.45698	-0.168943	-0.15067	-1.03614	-0.249067	-0.974659	-0.349666	-1.00314	-0.361853	-1.0818	-1.19451	-0.808813	-0.300504	-0.415934	-1.75	-0.520399	-1.44727	-1.36213
196	-0.911321	-0.43083	-1.57499	-1.80278	-1.08471	-0.54167	-1.0361	-0.689188	-1.44794	-0.236898	-0.824983	-1.46984	-1.30866	-1.10439	-0.825249	-1.50493	-0.611632	-0.606438	-1.61532	-0.661094	-0.914384	-1.33889	-0.340714	-1.30859	-0.614298	-0.921243	-0.934917	-0.475005	-1.08553	-1.57531	-0.712262	-1.46602	-0.140986	-0.132822	-1.03394	-0.252371	-1.00169	-0.376876	-0.993003	-0.374347	-1.09742	-1.18762	-0.768761	-0.306094	-0.412619	-1.73782	-0.53543	-1.44488	-1.38185
197	-0.936204	-0.442647	-1.59232	-1.80628	-1.09696	-0.554636	-1.05224	-0.704241	-1.47143	-0.229389	-0.800999	-1.49583	-1.32838	-1.09152	-0.813045	-1.52558	-0.570471	-0.582763	-1.63674	-0.670322	-0.935886	-1.32733	-0.372476	-1.31827	-0.646748	-0.93311	-0.94996	-0.494562	-1.10073	-1.57853	-0.737157	-1.47485	-0.113813	-0.115573	-1.0307	-0.258123	-1.02808	-0.402529	-0.982134	-0.386796	-1.11264	-1.18027	-0.727485	-0.313073	-0.408908	-1.72271	-0.549892	-1.44228	-1.40007
198	-0.960156	-0.455109	-1.60826	-1.81128	-1.10833	-0.568132	-1.06654	-0.719105	-1.49382	-0.221992	-0.777444	-1.51919	-1.34643	-1.08001	-0.800763	-1.54406	-0.530181	-0.559219	-1.66046	-0.679307	-0.957317	-1.31527	-0.405213	-1.32512	-0.679056	-0.942185	-0.964681	-0.513182	-1.11598	-1.57894	-0.760371	-1.48245	-0.0873083	-0.0990783	-1.02979	-0.266824	-1.05402	-0.42683	-0.970924	-0.399645	-1.12656	-1.17301	-0.684891	-0.321358	-0.405131	-1.71021	-0.56407	-1.43896	-1.41834
199	-0.984072	-0.467736	-1.62116	-1.81212	-1.11895	-0.583053	-1.08019	-0.733859	-1.51435	-0.214471	-0.754169	-1.54147	-1.36607	-1.06819	-0.789133	-1.56219	-0.490805	-0.535153	-1.68109	-0.687216	-0.977975	-1.30259	-0.437867	-1.33384	-0.711204	-0.951849	-0.979929	-0.530514	-1.13207	-1.57879	-0.782723	-1.48798	-0.0617167	-0.083151	-1.02695	-0.278357	-1.08101	-0.449601	-0.959997	-0.412289	-1.13985	-1.16417	-0.640585	-0.331052	-0.401134	-1.6959	-0.578777	-1.43707	-1.43501
200	-1.00704	-0.481328	-1.6361	-1.81431	-1.12971	-0.59876	-1.09293	-0.748132	-1.53477	-0.207011	-0.73103	-1.56067	-1.38342	-1.05475	-0.77703	-1.57816	-0.451843	-0.511451	-1.70018	-0.694377	-0.998954	-1.29189	-0.470664	-1.33877	-0.741601	-0.958162	-0.995568	-0.547038	-1.14876	-1.58033	-0.803772	-1.49369	-0.0369051	-0.0678291	-1.02097	-0.292397	-1.10744	-0.470908	-0.948345	-0.424644	-1.15285	-1.15533	-0.594803	-0.341915	-0.396714	-1.67967	-0.593328	-1.43014	-1.44805
201	-1.02869	-0.495062	-1.64651	-1.8183	-1.13704	-0.615089	-1.10553	-0.763059	-1.55304	-0.199691	-0.708717	-1.5788	-1.40052	-1.0416	-0.764896	-1.5935	-0.413711	-0.487803	-1.71985	-0.701493	-1.02125	-1.28054	-0.504095	-1.34215	-0.771591	-0.965115	-1.01056	-0.561722	-1.16436	-1.57616	-0.823019	-1.49596	-0.0127895	-0.0532188	-1.02021	-0.309152	-1.13408	-0.490595	-0.937885	-0.437411	-1.16467	-1.14453	-0.547315	-0.35433	-0.391931	-1.66477	-0.606888	-1.42524	-1.46228
202	-1.04921	-0.509445	-1.65565	-1.8191	-1.1456	-0.63254	-1.1169	-0.778296	-1.57005	-0.192403	-0.686025	-1.59548	-1.41555	-1.02975	-0.753112	-1.61008	-0.376904	-0.463887	-1.73731	-0.707742	-1.0427	-1.26979	-0.537286	-1.34574	-0.8003	-0.971103	-1.02508	-0.575909	-1.18027	-1.57251	-0.840512	-1.49773	0.0104513	-0.0393481	-1.01655	-0.32846	-1.15993	-0.508508	-0.926698	-0.450088	-1.17607	-1.13388	-0.497899	-0.368119	-0.386947	-1.64886	-0.620271	-1.42042	-1.47528
203	-1.06937	-0.524127	-1.66669	-1.81854	-1.15293	-0.651076	-1.12706	-0.792838	-1.58589	-0.185363	-0.663946	-1.6086	-1.43064	-1.01731	-0.741297	-1.62152	-0.341496	-0.439981	-1.75514	-0.713559	-1.06405	-1.25998	-0.570675	-1.3456	-0.827543	-0.973451	-1.04033	-0.589392	-1.19609	-1.56834	-0.857009	-1.49788	0.0330501	-0.0262452	-1.013	-0.349913	-1.18714	-0.525372	-0.915639	-0.462305	-1.18661	-1.12307	-0.446941	-0.382941	-0.381527	-1.63084	-0.633403	-1.41405	-1.4863
204	-1.08831	-0.538672	-1.67165	-1.81972	-1.15763	-0.670664	-1.13768	-0.807173	-1.59761	-0.178399	-0.643745	-1.61993	-1.44481	-1.00435	-0.730489	-1.6323	-0.307393	-0.416431	-1.76973	-0.719119	-1.08589	-1.24918	-0.603515	-1.34438	-0.854785	-0.977462	-1.05515	-0.599562	-1.21169	-1.56288	-0.872178	-1.49767	0.0550636	-0.013944	-1.00963	-0.3737	-1.21338	-0.540487	-0.905256	-0.474628	-1.19458	-1.11166	-0.394761	-0.399263	-0.375575	-1.6126	-0.644922	-1.40718	-1.49701
205	-1.10625	-0.55331	-1.67647	-1.81891	-1.16304	-0.690594	-1.14635	-0.821305	-1.61143	-0.171619	-0.624347	-1.63006	-1.45695	-0.99378	-0.719939	-1.64366	-0.274402	-0.392463	-1.78494	-0.724329	-1.10688	-1.24095	-0.6363	-1.34198	-0.879446	-0.978316	-1.07043	-0.609193	-1.22721	-1.55693	-0.884907	-1.49868	0.0763513	-0.00252527	-1.00357	-0.399528	-1.23967	-0.554577	-0.893971	-0.486709	-1.20365	-1.10017	-0.34123	-0.41689	-0.369472	-1.59381	-0.656245	-1.39863	-1.50198
206	-1.12327	-0.568355	-1.68114	-1.81545	-1.16613	-0.711085	-1.15547	-0.83607	-1.62096	-0.16499	-0.605443	-1.6406	-1.47	-0.983134	-0.709507	-1.65225	-0.242993	-0.368352	-1.79879	-0.729277	-1.1279	-1.23254	-0.669325	-1.33701	-0.904095	-0.978899	-1.08605	-0.618199	-1.24174	-1.54965	-0.896332	-1.49686	0.0971035	0.00794281	-1.00088	-0.427056	-1.26532	-0.567073	-0.882879	-0.498723	-1.21099	-1.08738	-0.286525	-0.436061	-0.362762	-1.57433	-0.667946	-1.39186	-1.50846
207	-1.13812	-0.583458	-1.68125	-1.81384	-1.16707	-0.732788	-1.16203	-0.849755	-1.62824	-0.158485	-0.587021	-1.64665	-1.48109	-0.972383	-0.699209	-1.66151	-0.213279	-0.344415	-1.80928	-0.733976	-1.14835	-1.22454	-0.701941	-1.3311	-0.927297	-0.978685	-1.10009	-0.624908	-1.25638	-1.54285	-0.906603	-1.49311	0.117238	0.0173976	-0.99678	-0.456577	-1.28954	-0.577794	-0.871516	-0.510123	-1.2179	-1.07617	-0.230352	-0.45569	-0.355934	-1.55489	-0.678301	-1.38231	-1.5147
208	-1.15255	-0.598554	-1.68166	-1.81256	-1.16627	-0.754969	-1.16739	-0.863515	-1.63768	-0.152039	-0.57041	-1.65146	-1.49236	-0.962211	-0.68967	-1.66844	-0.185199	-0.320042	-1.82264	-0.738567	-1.16842	-1.2193	-0.73429	-1.32383	-0.947748	-0.975861	-1.11484	-0.629701	-1.27115	-1.53315	-0.914543	-1.4876	0.136934	0.0257418	-0.993486	-0.487722	-1.31533	-0.587624	-0.860347	-0.521771	-1.22284	-1.06433	-0.173281	-0.476814	-0.348919	-1.53335	-0.687719	-1.37335	-1.51607
209	-1.16572	-0.613507	-1.68255	-1.80849	-1.16717	-0.777126	-1.17571	-0.877567	-1.64075	-0.14575	-0.55494	-1.65349	-1.50071	-0.952752	-0.680985	-1.67456	-0.158876	-0.295571	-1.83102	-0.742558	-1.18748	-1.21223	-0.766146	-1.3145	-0.968935	-0.972927	-1.12898	-0.63319	-1.28477	-1.52284	-0.922152	-1.48182	0.156302	0.032872	-0.989396	-0.520122	-1.33919	-0.596101	-0.84893	-0.533065	-1.2241	-1.05118	-0.11564	-0.499338	-0.341116	-1.5107	-0.697199	-1.36395	-1.51863
210	-1.17826	-0.627682	-1.67978	-1.8049	-1.16513	-0.800443	-1.1789	-0.890235	-1.64368	-0.13953	-0.540187	-1.65307	-1.50799	-0.94374	-0.672978	-1.68035	-0.134194	-0.270646	-1.83955	-0.746555	-1.20591	-1.20731	-0.797214	-1.30181	-0.986564	-0.967975	-1.14198	-0.63491	-1.29812	-1.51339	-0.927468	-1.47505	0.175128	0.0387209	-0.983905	-0.553465	-1.36322	-0.604475	-0.837087	-0.543922	-1.23119	-1.03899	-0.0570244	-0.521921	-0.332906	-1.4882	-0.705384	-1.35232	-1.52415
211	-1.19069	-0.642379	-1.67489	-1.80115	-1.16097	-0.824627	-1.18353	-0.903805	-1.64996	-0.133152	-0.526601	-1.65283	-1.5179	-0.935684	-0.664882	-1.68429	-0.111317	-0.245036	-1.84848	-0.750739	-1.22479	-1.20282	-0.828169	-1.28964	-1.00412	-0.96148	-1.15471	-0.634864	-1.31041	-1.50085	-0.930689	-1.46501	0.193605	0.0431646	-0.979238	-0.587676	-1.38588	-0.610866	-0.82601	-0.554803	-1.2329	-1.02663	0.00199105	-0.546305	-0.324498	-1.4636	-0.712693	-1.34138	-1.52408
212	-1.20112	-0.656822	-1.66814	-1.79466	-1.15678	-0.848637	-1.18794	-0.9165	-1.65099	-0.126908	-0.51391	-1.65159	-1.52245	-0.928235	-0.657709	-1.688	-0.090359	-0.219337	-1.85311	-0.754674	-1.2422	-1.19885	-0.858693	-1.27588	-1.0213	-0.954291	-1.1669	-0.633875	-1.32294	-1.48854	-0.932686	-1.45454	0.211705	0.0461725	-0.972636	-0.623072	-1.40721	-0.615513	-0.814137	-0.564591	-1.23079	-1.01511	0.0613783	-0.571483	-0.315569	-1.43874	-0.720261	-1.32903	-1.51745
213	-1.21005	-0.671064	-1.6606	-1.78745	-1.15033	-0.872732	-1.18937	-0.928904	-1.6504	-0.120614	-0.502734	-1.6518	-1.52711	-0.921491	-0.651328	-1.6877	-0.0711349	-0.193025	-1.86013	-0.758059	-1.25868	-1.19827	-0.88803	-1.25943	-1.03382	-0.945834	-1.17791	-0.630993	-1.33406	-1.4758	-0.932092	-1.44442	0.229311	0.0476406	-0.967145	-0.658914	-1.42889	-0.619475	-0.802148	-0.574345	-1.23174	-1.00367	0.120491	-0.597385	-0.305784	-1.41284	-0.726937	-1.31745	-1.51638
214	-1.21895	-0.684952	-1.65078	-1.78098	-1.14345	-0.896654	-1.1912	-0.941989	-1.65205	-0.114207	-0.492345	-1.64873	-1.53218	-0.915667	-0.64587	-1.68765	-0.0537263	-0.166002	-1.86239	-0.762017	-1.27436	-1.19527	-0.916926	-1.24256	-1.04827	-0.936356	-1.18872	-0.62627	-1.34349	-1.46165	-0.931069	-1.43237	0.246793	0.0474828	-0.959659	-0.695255	-1.44863	-0.622746	-0.790523	-0.583664	-1.22956	-0.991741	0.17957	-0.623819	-0.296077	-1.38642	-0.731943	-1.30533	-1.51346
215	-1.22732	-0.698489	-1.64017	-1.77416	-1.13514	-0.92138	-1.19175	-0.953157	-1.64581	-0.107749	-0.48334	-1.643	-1.53523	-0.910654	-0.641509	-1.68793	-0.0381281	-0.138378	-1.86638	-0.765053	-1.28933	-1.19544	-0.945862	-1.22483	-1.05967	-0.925069	-1.19933	-0.620095	-1.35304	-1.44842	-0.928017	-1.41796	0.263723	0.0457216	-0.951153	-0.731582	-1.46825	-0.625446	-0.778612	-0.592373	-1.22481	-0.980604	0.238303	-0.650447	-0.285913	-1.3593	-0.735605	-1.2929	-1.50643
216	-1.23451	-0.712501	-1.62823	-1.7649	-1.12613	-0.946235	-1.19396	-0.965308	-1.6435	-0.101116	-0.475482	-1.63495	-1.5379	-0.906259	-0.63636	-1.68777	-0.0242355	-0.110131	-1.87105	-0.768171	-1.30364	-1.19441	-0.973792	-1.20543	-1.06988	-0.912113	-1.20719	-0.612841	-1.3604	-1.43341	-0.92305	-1.40278	0.280434	0.0422145	-0.94338	-0.767751	-1.48633	-0.626853	-0.766991	-0.600482	-1.22234	-0.96969	0.295806	-0.678514	-0.274521	-1.33041	-0.740323	-1.27972	-1.50248
217	-1.24139	-0.725667	-1.61234	-1.75547	-1.1162	-0.970398	-1.19423	-0.976546	-1.64152	-0.094482	-0.467987	-1.62668	-1.53783	-0.902326	-0.632923	-1.68969	-0.0120404	-0.0812585	-1.86939	-0.771192	-1.31584	-1.19413	-1.00029	-1.18411	-1.07941	-0.898725	-1.21572	-0.604135	-1.36837	-1.41793	-0.916554	-1.38713	0.296952	0.0370047	-0.933785	-0.804156	-1.50417	-0.62892	-0.755446	-0.607775	-1.21817	-0.959215	0.352957	-0.70671	-0.262942	-1.30144	-0.743218	-1.26539	-1.49443
218	-1.24705	-0.738681	-1.59526	-1.74823	-1.10387	-0.995115	-1.19283	-0.987161	-1.63441	-0.0876263	-0.462224	-1.61646	-1.53815	-0.901069	-0.62863	-1.68259	-0.00140866	-0.0516147	-1.87197	-0.77389	-1.32774	-1.19671	-1.02628	-1.16224	-1.08517	-0.884416	-1.22202	-0.593395	-1.37327	-1.40297	-0.907654	-1.36954	0.312666	0.0300775	-0.922926	-0.840011	-1.52036	-0.62865	-0.744287	-0.614558	-1.21041	-0.949414	0.408869	-0.735658	-0.250671	-1.27156	-0.745372	-1.25102	-1.48464
219	-1.25281	-0.75152	-1.57754	-1.73868	-1.0916	-1.01946	-1.19187	-0.998679	-1.62789	-0.0805805	-0.457254	-1.60519	-1.53626	-0.898828	-0.62603	-1.67743	0.00770838	-0.0213145	-1.87028	-0.777046	-1.33899	-1.19675	-1.05215	-1.13999	-1.09441	-0.867853	-1.22676	-0.581167	-1.37623	-1.38649	-0.89752	-1.34996	0.328098	0.0213801	-0.91142	-0.874968	-1.53508	-0.626838	-0.733159	-0.619512	-1.2035	-0.939326	0.462866	-0.764262	-0.237786	-1.2411	-0.748853	-1.23643	-1.47438
220	-1.25854	-0.764558	-1.55791	-1.72857	-1.07916	-1.04387	-1.1894	-1.00816	-1.62117	-0.0734219	-0.453019	-1.59345	-1.5315	-0.895634	-0.624047	-1.67535	0.0154524	0.00974236	-1.86225	-0.777987	-1.34842	-1.19897	-1.07688	-1.11604	-1.0987	-0.850831	-1.23306	-0.568172	-1.3821	-1.36976	-0.88533	-1.33102	0.342895	0.0110262	-0.898562	-0.909171	-1.54993	-0.625942	-0.721633	-0.624308	-1.19516	-0.929533	0.514659	-0.794025	-0.224469	-1.20957	-0.748431	-1.22229	-1.46185
221	-1.26115	-0.777787	-1.53649	-1.71919	-1.06458	-1.0682	-1.18795	-1.01743	-1.61301	-0.0660755	-0.450088	-1.57918	-1.52856	-0.894131	-0.62026	-1.66887	0.0219927	0.0412401	-1.86123	-0.780819	-1.35818	-1.19895	-1.10009	-1.09231	-1.10341	-0.832207	-1.23625	-0.554081	-1.38478	-1.35157	-0.871415	-1.31199	0.356939	-0.0010546	-0.883793	-0.942764	-1.56166	-0.622979	-0.711656	-0.628322	-1.18654	-0.920315	0.564955	-0.824732	-0.21036	-1.17768	-0.747794	-1.2064	-1.44938
222	-1.26613	-0.789613	-1.51283	-1.70846	-1.04914	-1.09162	-1.18646	-1.02666	-1.60284	-0.0586231	-0.447673	-1.56363	-1.52333	-0.894837	-0.620888	-1.66288	0.0274302	0.0733083	-1.85851	-0.780868	-1.36575	-1.1983	-1.12264	-1.06799	-1.10789	-0.811748	-1.23968	-0.538218	-1.38654	-1.3344	-0.85627	-1.29044	0.370445	-0.0147159	-0.869067	-0.975658	-1.57317	-0.620743	-0.701926	-0.630269	-1.17736	-0.912637	0.613522	-0.85356	-0.195814	-1.1453	-0.747017	-1.19065	-1.43536
223	-1.27076	-0.801947	-1.48764	-1.69796	-1.03311	-1.11474	-1.18322	-1.03556	-1.5944	-0.0510012	-0.446957	-1.54699	-1.51696	-0.897006	-0.617792	-1.6548	0.0319823	0.106052	-1.85246	-0.780653	-1.3729	-1.20083	-1.14463	-1.04106	-1.10833	-0.790949	-1.23932	-0.521441	-1.38567	-1.31789	-0.839323	-1.26938	0.38331	-0.0299821	-0.852542	-1.0062	-1.58292	-0.617821	-0.692674	-0.631853	-1.16618	-0.904552	0.658364	-0.883527	-0.180723	-1.11245	-0.744257	-1.17494	-1.42113
224	-1.27196	-0.813473	-1.4602	-1.68661	-1.01659	-1.13781	-1.17936	-1.04376	-1.58238	-0.043252	-0.447206	-1.52928	-1.51028	-0.899607	-0.615865	-1.64551	0.0358238	0.139145	-1.84815	-0.782224	-1.38081	-1.20118	-1.16586	-1.01534	-1.11082	-0.768618	-1.23928	-0.504025	-1.38058	-1.29878	-0.820499	-1.24868	0.395378	-0.0468368	-0.834334	-1.03621	-1.5908	-0.613926	-0.684111	-0.631913	-1.15531	-0.896334	0.701049	-0.913306	-0.165096	-1.07977	-0.7416	-1.15805	-1.40586
225	-1.2769	-0.824431	-1.43183	-1.67547	-0.999764	-1.16035	-1.17724	-1.05152	-1.56917	-0.0353714	-0.446814	-1.51063	-1.50213	-0.901623	-0.617136	-1.63671	0.0390873	0.172537	-1.84081	-0.780947	-1.38494	-1.20066	-1.18569	-0.989506	-1.1111	-0.745458	-1.23728	-0.485246	-1.37898	-1.2809	-0.800181	-1.22617	0.406682	-0.0651345	-0.815366	-1.06498	-1.59904	-0.609163	-0.675576	-0.631145	-1.14345	-0.890069	0.740899	-0.941802	-0.148984	-1.04645	-0.737954	-1.14121	-1.38919
226	-1.27783	-0.836091	-1.40356	-1.66378	-0.981689	-1.18203	-1.17201	-1.05773	-1.55676	-0.0274215	-0.448243	-1.49042	-1.49251	-0.904008	-0.614829	-1.62687	0.0419566	0.206023	-1.83346	-0.782041	-1.38884	-1.2003	-1.2049	-0.962196	-1.11184	-0.721044	-1.23252	-0.46563	-1.37521	-1.26272	-0.778762	-1.20328	0.416691	-0.0849736	-0.794772	-1.09078	-1.60316	-0.604205	-0.668464	-0.629878	-1.13027	-0.883116	0.777035	-0.971361	-0.132504	-1.01276	-0.732764	-1.12363	-1.37203
227	-1.27897	-0.846404	-1.37102	-1.65171	-0.962891	-1.2039	-1.16593	-1.06414	-1.54331	-0.0194593	-0.450469	-1.46791	-1.48136	-0.908553	-0.6156	-1.61685	0.0446257	0.240152	-1.82595	-0.781166	-1.39423	-1.19712	-1.22345	-0.936045	-1.1105	-0.69585	-1.22953	-0.445261	-1.36882	-1.24325	-0.756112	-1.18211	0.425689	-0.106014	-0.773568	-1.11661	-1.60681	-0.599331	-0.661796	-0.626778	-1.11715	-0.876601	0.810316	-1.00038	-0.115805	-0.979071	-0.726438	-1.10596	-1.35267
228	-1.28231	-0.85613	-1.3377	-1.64013	-0.94386	-1.22507	-1.16273	-1.07128	-1.5283	-0.0114578	-0.452387	-1.44491	-1.47065	-0.912098	-0.615765	-1.60463	0.0472251	0.274379	-1.81698	-0.780359	-1.39688	-1.19625	-1.24111	-0.908399	-1.10647	-0.670071	-1.22264	-0.424206	-1.36084	-1.22452	-0.731967	-1.15967	0.433946	-0.128484	-0.750292	-1.13992	-1.61242	-0.592773	-0.656261	-0.622736	-1.10349	-0.870835	0.839813	-1.02828	-0.098709	-0.94619	-0.719857	-1.08729	-1.3346
229	-1.28374	-0.865811	-1.30431	-1.62757	-0.923593	-1.24494	-1.15539	-1.07485	-1.51208	-0.00354134	-0.455719	-1.42305	-1.45846	-0.917352	-0.615464	-1.59297	0.0499925	0.308074	-1.80753	-0.780237	-1.39878	-1.19253	-1.25895	-0.880023	-1.10511	-0.64262	-1.21573	-0.402339	-1.35133	-1.20606	-0.706812	-1.13728	0.440794	-0.152318	-0.725387	-1.1618	-1.61336	-0.58641	-0.651322	-0.617769	-1.0885	-0.865582	0.866477	-1.05604	-0.0814944	-0.91316	-0.712302	-1.06761	-1.31555
230	-1.28417	-0.874855	-1.2683	-1.61508	-0.903335	-1.26368	-1.14958	-1.0792	-1.49611	0.00429247	-0.45848	-1.3985	-1.44517	-0.923723	-0.616163	-1.58015	0.0529549	0.342043	-1.7965	-0.777094	-1.40019	-1.1866	-1.27372	-0.851972	-1.10031	-0.615332	-1.20767	-0.379542	-1.3427	-1.18716	-0.680474	-1.11578	0.44668	-0.177099	-0.700276	-1.182	-1.61479	-0.579379	-0.646367	-0.61146	-1.0736	-0.860978	0.889161	-1.0833	-0.064091	-0.880775	-0.702662	-1.04811	-1.29649
231	-1.28524	-0.883752	-1.23157	-1.60198	-0.882895	-1.28329	-1.14318	-1.08414	-1.47948	0.0119604	-0.461958	-1.37197	-1.43062	-0.929995	-0.616548	-1.5652	0.0562961	0.375714	-1.78529	-0.77543	-1.40059	-1.18319	-1.2877	-0.82396	-1.09502	-0.587525	-1.19801	-0.356303	-1.33063	-1.16813	-0.65272	-1.09398	0.451186	-0.203041	-0.673781	-1.1994	-1.61404	-0.571424	-0.642955	-0.605362	-1.05891	-0.855597	0.908318	-1.10979	-0.046541	-0.848853	-0.693417	-1.02855	-1.27812
232	-1.29027	-0.890908	-1.19327	-1.58846	-0.861752	-1.30157	-1.13476	-1.08615	-1.46301	0.0194026	-0.465633	-1.34575	-1.41433	-0.937878	-0.61759	-1.55215	0.0602192	0.409198	-1.77342	-0.772381	-1.40431	-1.17713	-1.30256	-0.795593	-1.09081	-0.559713	-1.18732	-0.332452	-1.31737	-1.14976	-0.624451	-1.07403	0.454715	-0.230117	-0.646544	-1.21726	-1.60886	-0.563228	-0.639458	-0.597896	-1.04232	-0.851038	0.924045	-1.13609	-0.0289782	-0.816919	-0.68257	-1.00866	-1.25812
233	-1.29197	-0.89777	-1.15514	-1.57548	-0.839717	-1.31819	-1.12781	-1.08707	-1.44556	0.026606	-0.468452	-1.31994	-1.39902	-0.945	-0.619344	-1.53644	0.0645511	0.44268	-1.76072	-0.769017	-1.40475	-1.16978	-1.31496	-0.768002	-1.08565	-0.531818	-1.17475	-0.308067	-1.30311	-1.13058	-0.595154	-1.05331	0.457118	-0.258153	-0.618267	-1.23116	-1.60666	-0.554317	-0.637324	-0.589525	-1.02587	-0.846878	0.936043	-1.16005	-0.0113472	-0.786006	-0.670031	-0.98753	-1.23729
234	-1.29033	-0.903874	-1.11688	-1.56142	-0.81757	-1.33466	-1.11927	-1.08921	-1.426	0.0334469	-0.472542	-1.29254	-1.38259	-0.952805	-0.621091	-1.52103	0.0696512	0.475286	-1.74846	-0.76606	-1.40185	-1.16094	-1.32695	-0.740516	-1.08008	-0.503771	-1.1614	-0.283332	-1.28631	-1.11254	-0.564516	-1.03358	0.45837	-0.28695	-0.589005	-1.24546	-1.60214	-0.544996	-0.635652	-0.581141	-1.00978	-0.842677	0.945679	-1.18361	0.00620869	-0.75569	-0.657541	-0.966807	-1.21641
235	-1.29405	-0.908751	-1.07644	-1.54799	-0.795322	-1.35037	-1.11018	-1.08897	-1.40666	0.0399456	-0.475286	-1.26374	-1.36515	-0.962491	-0.622245	-1.50533	0.075534	0.507421	-1.73494	-0.761526	-1.40107	-1.15177	-1.33799	-0.711723	-1.07257	-0.476656	-1.14676	-0.258022	-1.26978	-1.09443	-0.533369	-1.01521	0.45878	-0.316627	-0.559147	-1.25742	-1.59609	-0.534838	-0.633958	-0.571906	-0.992692	-0.838551	0.950627	-1.20692	0.0237129	-0.726257	-0.643368	-0.946105	-1.19746
236	-1.29484	-0.913326	-1.03586	-1.53284	-0.772293	-1.36618	-1.10047	-1.08601	-1.38674	0.0460379	-0.477801	-1.23654	-1.34774	-0.971474	-0.624632	-1.48732	0.0820315	0.539191	-1.72007	-0.757836	-1.40072	-1.14151	-1.3477	-0.684363	-1.06534	-0.449712	-1.13184	-0.232394	-1.25042	-1.07609	-0.501937	-0.996587	0.457804	-0.346679	-0.528502	-1.26593	-1.58761	-0.523976	-0.634135	-0.562898	-0.97523	-0.83389	0.952532	-1.22827	0.041086	-0.69709	-0.628946	-0.925112	-1.17681
237	-1.2947	-0.9164	-0.994862	-1.518	-0.748807	-1.38053	-1.08948	-1.08605	-1.36507	0.0516837	-0.480362	-1.20753	-1.329	-0.982087	-0.627304	-1.47007	0.0894505	0.570619	-1.70395	-0.753171	-1.39806	-1.13041	-1.35774	-0.657179	-1.05626	-0.423732	-1.11577	-0.20656	-1.2306	-1.05803	-0.46969	-0.979619	0.456285	-0.377443	-0.497603	-1.27708	-1.57901	-0.512903	-0.633895	-0.553456	-0.95694	-0.829421	0.952387	-1.24881	0.0583409	-0.669385	-0.613313	-0.903001	-1.1556
238	-1.29949	-0.917437	-0.952956	-1.50328	-0.724731	-1.39294	-1.07891	-1.08439	-1.34415	0.0568237	-0.480919	-1.17758	-1.3101	-0.991616	-0.629735	-1.45113	0.097659	0.601041	-1.68798	-0.747774	-1.39515	-1.11832	-1.3649	-0.629984	-1.04728	-0.398904	-1.09897	-0.180211	-1.20966	-1.03996	-0.43715	-0.962001	0.453789	-0.408846	-0.466214	-1.28098	-1.56951	-0.500923	-0.632131	-0.54332	-0.938155	-0.823972	0.949627	-1.26749	0.0753761	-0.642617	-0.596324	-0.880203	-1.13515
239	-1.2971	-0.916887	-0.911546	-1.4873	-0.700272	-1.40539	-1.06781	-1.07917	-1.3233	0.0614716	-0.481925	-1.14861	-1.29227	-1.00192	-0.631813	-1.43352	0.106703	0.630025	-1.67305	-0.74271	-1.3959	-1.10486	-1.37209	-0.604293	-1.03782	-0.374994	-1.08156	-0.153671	-1.18546	-1.02236	-0.404261	-0.944496	0.450737	-0.440297	-0.434824	-1.28594	-1.55713	-0.488664	-0.631638	-0.533279	-0.918241	-0.819459	0.943311	-1.28648	0.0920277	-0.614788	-0.579273	-0.858296	-1.11386
240	-1.29528	-0.917918	-0.87	-1.47042	-0.675373	-1.41783	-1.05639	-1.07411	-1.29982	0.0656201	-0.481955	-1.1191	-1.2741	-1.01431	-0.635317	-1.4156	0.116636	0.658901	-1.6571	-0.736557	-1.39307	-1.09099	-1.37952	-0.57876	-1.02804	-0.352495	-1.06117	-0.126947	-1.16168	-1.00593	-0.370506	-0.928885	0.446664	-0.471397	-0.403216	-1.29073	-1.5457	-0.475511	-0.632314	-0.523322	-0.897389	-0.814186	0.934788	-1.30475	0.108506	-0.589058	-0.560894	-0.83597	-1.09284
241	-1.29721	-0.917401	-0.828119	-1.45362	-0.65033	-1.42912	-1.04374	-1.06816	-1.27662	0.0691674	-0.480531	-1.08989	-1.25514	-1.02373	-0.639166	-1.3947	0.127232	0.686831	-1.63934	-0.730481	-1.38849	-1.07608	-1.38427	-0.554142	-1.01831	-0.331365	-1.04178	-0.100012	-1.13571	-0.990063	-0.336997	-0.91384	0.441746	-0.502996	-0.371334	-1.29018	-1.53172	-0.461697	-0.632474	-0.513376	-0.876386	-0.807797	0.925141	-1.32091	0.12464	-0.564085	-0.54164	-0.813104	-1.07213
242	-1.29833	-0.914261	-0.786012	-1.4372	-0.624694	-1.43827	-1.02968	-1.06077	-1.25345	0.0722427	-0.479333	-1.05993	-1.23593	-1.03439	-0.642192	-1.37536	0.138646	0.713785	-1.62193	-0.723562	-1.3875	-1.06015	-1.38911	-0.530199	-1.00734	-0.311909	-1.0219	-0.0729375	-1.10891	-0.973422	-0.303189	-0.898168	0.43645	-0.534691	-0.339612	-1.28908	-1.51811	-0.448227	-0.632476	-0.502977	-0.854571	-0.802255	0.912875	-1.33495	0.140272	-0.539321	-0.522244	-0.789997	-1.05145
243	-1.29595	-0.91074	-0.743043	-1.42003	-0.599047	-1.4476	-1.0159	-1.05249	-1.22824	0.0746746	-0.476531	-1.02967	-1.21754	-1.04563	-0.645829	-1.35489	0.150719	0.739254	-1.60562	-0.717277	-1.38113	-1.04338	-1.39294	-0.507342	-0.996164	-0.294079	-1.0005	-0.0457625	-1.08112	-0.957625	-0.269212	-0.883468	0.430177	-0.56533	-0.308027	-1.28748	-1.50298	-0.43405	-0.631665	-0.493074	-0.832058	-0.794877	0.899229	-1.34824	0.155624	-0.515457	-0.502145	-0.76648	-1.03031
244	-1.29365	-0.905809	-0.700668	-1.4018	-0.572753	-1.45687	-1.00103	-1.0425	-1.20262	0.0765945	-0.472291	-0.999266	-1.19888	-1.05569	-0.649002	-1.33416	0.163448	0.76289	-1.58812	-0.710987	-1.37887	-1.02651	-1.39614	-0.485917	-0.984522	-0.277627	-0.980441	-0.018625	-1.05172	-0.943069	-0.235836	-0.869048	0.423688	-0.595531	-0.276729	-1.28578	-1.48667	-0.419474	-0.63137	-0.483196	-0.808886	-0.788172	0.883338	-1.36154	0.170401	-0.491388	-0.481516	-0.742462	-1.00898
245	-1.29293	-0.900103	-0.658565	-1.38299	-0.546011	-1.46496	-0.98555	-1.0316	-1.17697	0.0780283	-0.466629	-0.968202	-1.18195	-1.06678	-0.653928	-1.31361	0.176801	0.786381	-1.5714	-0.703188	-1.37698	-1.00818	-1.39722	-0.46508	-0.972812	-0.263032	-0.958918	0.00847665	-1.02316	-0.928523	-0.202527	-0.853932	0.416295	-0.625193	-0.245568	-1.27922	-1.47055	-0.40457	-0.631378	-0.472974	-0.784465	-0.781204	0.866412	-1.37328	0.184569	-0.467804	-0.460825	-0.718145	-0.987803
246	-1.2888	-0.892822	-0.615825	-1.36412	-0.519956	-1.47231	-0.970163	-1.01915	-1.14949	0.0787685	-0.460027	-0.937337	-1.16504	-1.07603	-0.658199	-1.29199	0.190474	0.808574	-1.55314	-0.695791	-1.36979	-0.988215	-1.39813	-0.446079	-0.96105	-0.250409	-0.936625	0.0354319	-0.99181	-0.914318	-0.169277	-0.839855	0.408317	-0.65416	-0.214963	-1.27222	-1.45127	-0.389945	-0.630128	-0.46342	-0.759388	-0.772064	0.84844	-1.38396	0.198262	-0.444301	-0.439562	-0.693779	-0.966877
247	-1.28714	-0.884241	-0.573598	-1.34477	-0.493317	-1.47788	-0.952844	-1.00585	-1.12157	0.0791287	-0.451747	-0.905015	-1.14712	-1.08559	-0.662852	-1.27132	0.204582	0.828808	-1.5351	-0.688241	-1.36772	-0.968333	-1.40066	-0.428444	-0.948426	-0.239417	-0.915243	0.0622449	-0.960794	-0.900921	-0.136497	-0.826064	0.400247	-0.68111	-0.184986	-1.26363	-1.4338	-0.375303	-0.630044	-0.453782	-0.733489	-0.763996	0.828593	-1.39307	0.211474	-0.420974	-0.417865	-0.66871	-0.945565
248	-1.28232	-0.874698	-0.53144	-1.32439	-0.466545	-1.48396	-0.935701	-0.99178	-1.09307	0.0789499	-0.441646	-0.872538	-1.13122	-1.09508	-0.667321	-1.24908	0.21883	0.84756	-1.51841	-0.681067	-1.363	-0.947004	-1.39769	-0.411826	-0.93621	-0.230133	-0.89343	0.0888695	-0.929635	-0.887834	-0.104421	-0.811489	0.391157	-0.707522	-0.155303	-1.25235	-1.41465	-0.360336	-0.628387	-0.444184	-0.706478	-0.754852	0.808387	-1.40075	0.224146	-0.397761	-0.396076	-0.6423	-0.924564
249	-1.27878	-0.864088	-0.489038	-1.30265	-0.440105	-1.48799	-0.918958	-0.975954	-1.06287	0.0782281	-0.430683	-0.84053	-1.11569	-1.10342	-0.670822	-1.22719	0.233024	0.864703	-1.49873	-0.673882	-1.35728	-0.924878	-1.39681	-0.396737	-0.924217	-0.222621	-0.871503	0.115201	-0.895988	-0.875548	-0.0729845	-0.79695	0.381487	-0.733034	-0.126256	-1.24117	-1.39388	-0.345962	-0.625556	-0.434382	-0.678514	-0.744507	0.787373	-1.40717	0.236085	-0.374521	-0.374669	-0.616391	-0.903611
250	-1.27455	-0.852481	-0.446184	-1.2816	-0.413786	-1.49298	-0.900327	-0.959663	-1.03234	0.0770772	-0.417422	-0.806934	-1.10023	-1.11279	-0.676091	-1.20476	0.247251	0.880957	-1.48022	-0.66567	-1.35162	-0.901697	-1.39648	-0.382564	-0.911284	-0.216913	-0.848964	0.141278	-0.863792	-0.863809	-0.0423718	-0.782319	0.371537	-0.75568	-0.0980481	-1.22747	-1.37512	-0.331568	-0.62314	-0.424716	-0.649426	-0.734742	0.764724	-1.41215	0.247483	-0.351261	-0.353535	-0.59015	-0.882074
251	-1.26675	-0.839867	-0.403805	-1.25922	-0.387333	-1.49699	-0.881754	-0.942503	-1.00073	0.0755243	-0.402732	-0.772888	-1.08621	-1.11907	-0.680171	-1.18059	0.261019	0.89511	-1.46304	-0.658589	-1.34538	-0.876548	-1.39099	-0.369878	-0.898608	-0.212718	-0.827852	0.166689	-0.830327	-0.851802	-0.0126382	-0.767135	0.36088	-0.777284	-0.070397	-1.21284	-1.35381	-0.317327	-0.620126	-0.415216	-0.62006	-0.723882	0.741729	-1.41808	0.258209	-0.327973	-0.332006	-0.563299	-0.860413
252	-1.26223	-0.827036	-0.361651	-1.23535	-0.361338	-1.49736	-0.863561	-0.924209	-0.967715	0.0736166	-0.386665	-0.738513	-1.07338	-1.12684	-0.684786	-1.15794	0.274754	0.907047	-1.44453	-0.650911	-1.34019	-0.851333	-1.38795	-0.35849	-0.885946	-0.21012	-0.806787	0.191679	-0.79687	-0.840681	0.016344	-0.75231	0.349374	-0.797671	-0.0435418	-1.1979	-1.33185	-0.303529	-0.616519	-0.40524	-0.590191	-0.712778	0.718365	-1.4205	0.268567	-0.304802	-0.311462	-0.53621	-0.839282
253	-1.25416	-0.813037	-0.318584	-1.21219	-0.335595	-1.49996	-0.843863	-0.905606	-0.933802	0.0714117	-0.368471	-0.703405	-1.06027	-1.13226	-0.689248	-1.1353	0.287828	0.91819	-1.42656	-0.64252	-1.33207	-0.824669	-1.38303	-0.34778	-0.873585	-0.208971	-0.784849	0.216293	-0.763326	-0.830252	0.0444242	-0.737001	0.337299	-0.81507	-0.0176776	-1.17933	-1.31013	-0.289856	-0.612845	-0.395327	-0.559352	-0.701854	0.693281	-1.42065	0.278284	-0.28123	-0.291428	-0.508145	-0.817555
254	-1.24461	-0.797775	-0.275763	-1.18764	-0.309522	-1.49981	-0.823652	-0.885938	-0.898291	0.069089	-0.348557	-0.668423	-1.04772	-1.13636	-0.692487	-1.11149	0.299833	0.926346	-1.40734	-0.635276	-1.32319	-0.796525	-1.37883	-0.338067	-0.860877	-0.209128	-0.764869	0.240026	-0.728722	-0.819391	0.0714276	-0.720181	0.324867	-0.8305	0.00741577	-1.1604	-1.28778	-0.276648	-0.608764	-0.384582	-0.528221	-0.690567	0.668031	-1.42194	0.287135	-0.257645	-0.271405	-0.479893	-0.795632
255	-1.23572	-0.782307	-0.233061	-1.16215	-0.284331	-1.49729	-0.804793	-0.866467	-0.862214	0.0665051	-0.32694	-0.632625	-1.03627	-1.1429	-0.695983	-1.08721	0.311616	0.933076	-1.3878	-0.627891	-1.31465	-0.767638	-1.37292	-0.329378	-0.847898	-0.210809	-0.743751	0.263379	-0.695177	-0.809013	0.0976745	-0.703773	0.311494	-0.843708	0.0316566	-1.1407	-1.26592	-0.264015	-0.604014	-0.373453	-0.496537	-0.678379	0.642792	-1.41896	0.295892	-0.234107	-0.252421	-0.451217	-0.774084
256	-1.22624	-0.766516	-0.190012	-1.13579	-0.259248	-1.49896	-0.785449	-0.846563	-0.825001	0.0639333	-0.303735	-0.59627	-1.02566	-1.14425	-0.699286	-1.06381	0.322367	0.939242	-1.3691	-0.620335	-1.30606	-0.736964	-1.36527	-0.321707	-0.835236	-0.213344	-0.72288	0.286181	-0.661463	-0.797215	0.123187	-0.686733	0.297661	-0.854331	0.0549934	-1.12024	-1.24261	-0.251775	-0.598747	-0.362043	-0.464646	-0.665306	0.61598	-1.41519	0.303759	-0.210147	-0.233696	-0.422321	-0.752478
257	-1.21587	-0.749995	-0.146594	-1.10831	-0.233947	-1.49686	-0.765356	-0.826266	-0.786579	0.0614068	-0.278983	-0.559755	-1.01619	-1.1462	-0.701885	-1.04001	0.331765	0.940327	-1.35015	-0.612853	-1.29534	-0.705559	-1.35738	-0.314609	-0.821853	-0.216844	-0.702914	0.308129	-0.627392	-0.785528	0.147745	-0.668915	0.283418	-0.862467	0.0774176	-1.09843	-1.21875	-0.23951	-0.593616	-0.350188	-0.432495	-0.652343	0.589103	-1.41125	0.311119	-0.186136	-0.215503	-0.393159	-0.731057
258	-1.2037	-0.732932	-0.103055	-1.08089	-0.208955	-1.49374	-0.745725	-0.805285	-0.747211	0.058927	-0.252606	-0.522465	-1.00648	-1.1484	-0.702477	-1.01503	0.340337	0.940435	-1.33148	-0.605624	-1.28569	-0.672782	-1.34878	-0.307772	-0.808623	-0.221313	-0.682364	0.329025	-0.593749	-0.774159	0.171843	-0.650744	0.267991	-0.866509	0.0990307	-1.07508	-1.19612	-0.227709	-0.588468	-0.338024	-0.400054	-0.639488	0.561707	-1.404	0.31834	-0.16206	-0.198169	-0.363509	-0.709577
259	-1.19127	-0.71568	-0.0594216	-1.05223	-0.183817	-1.49242	-0.72605	-0.784455	-0.706157	0.0566797	-0.224695	-0.484836	-0.997249	-1.14686	-0.703929	-0.991047	0.34814	0.941201	-1.31281	-0.598229	-1.27521	-0.638225	-1.33915	-0.301669	-0.795639	-0.22631	-0.663141	0.349143	-0.560132	-0.760894	0.195235	-0.631157	0.252013	-0.866962	0.119825	-1.05089	-1.17316	-0.216258	-0.582614	-0.324748	-0.367744	-0.626208	0.533817	-1.39554	0.325077	-0.137712	-0.181113	-0.333885	-0.688307
260	-1.17775	-0.697854	-0.0153045	-1.02229	-0.158658	-1.48675	-0.70662	-0.763941	-0.665373	0.0547051	-0.195724	-0.447307	-0.989588	-1.14605	-0.705674	-0.966912	0.354714	0.938048	-1.29257	-0.590542	-1.26201	-0.60262	-1.32921	-0.295963	-0.782369	-0.23205	-0.643245	0.368922	-0.52677	-0.748062	0.218201	-0.611023	0.235761	-0.867703	0.139655	-1.02508	-1.14914	-0.204878	-0.576174	-0.310794	-0.335479	-0.613155	0.50556	-1.38495	0.331443	-0.113275	-0.164597	-0.303959	-0.666628
261	-1.1621	-0.680449	0.0290062	-0.991456	-0.133317	-1.48189	-0.687127	-0.742601	-0.623031	0.0531488	-0.165334	-0.409248	-0.981662	-1.14486	-0.704497	-0.942003	0.360023	0.933013	-1.27285	-0.583276	-1.25017	-0.565753	-1.31881	-0.290541	-0.768984	-0.238001	-0.623027	0.387486	-0.493478	-0.733892	0.240743	-0.590107	0.21873	-0.865278	0.158935	-0.999653	-1.12449	-0.194105	-0.570245	-0.296583	-0.303744	-0.599631	0.476446	-1.37309	0.337147	-0.0886878	-0.148573	-0.273704	-0.645163
262	-1.14587	-0.663276	0.0738158	-0.960772	-0.107755	-1.47686	-0.668361	-0.721527	-0.578534	0.0520104	-0.13374	-0.370726	-0.974962	-1.14157	-0.702821	-0.917199	0.363963	0.926111	-1.25348	-0.575123	-1.2379	-0.528017	-1.30822	-0.285734	-0.755486	-0.243916	-0.603232	0.40535	-0.460294	-0.718613	0.2629	-0.568429	0.201047	-0.857313	0.177431	-0.972687	-1.1002	-0.183146	-0.563555	-0.28164	-0.27209	-0.585635	0.447499	-1.35877	0.342861	-0.0639251	-0.133039	-0.243266	-0.624541
263	-1.12912	-0.645587	0.118902	-0.929993	-0.0819133	-1.46922	-0.648779	-0.700028	-0.534085	0.0513851	-0.101545	-0.332049	-0.967894	-1.13524	-0.701425	-0.892164	0.366861	0.916467	-1.23364	-0.566754	-1.2244	-0.489087	-1.29643	-0.280987	-0.742409	-0.250078	-0.583469	0.422675	-0.427845	-0.702241	0.285432	-0.545395	0.182991	-0.847516	0.195086	-0.944346	-1.07661	-0.172035	-0.557225	-0.26583	-0.240817	-0.572113	0.418526	-1.34248	0.348032	-0.0391167	-0.117782	-0.212832	-0.602895
264	-1.1111	-0.628647	0.163986	-0.89764	-0.0556569	-1.46194	-0.628798	-0.678129	-0.488765	0.0513204	-0.0682585	-0.292935	-0.959707	-1.12903	-0.698051	-0.866328	0.369104	0.905497	-1.21406	-0.558267	-1.20992	-0.44877	-1.28431	-0.276401	-0.728452	-0.256152	-0.563671	0.4384	-0.395693	-0.683871	0.30748	-0.521279	0.164171	-0.833335	0.212226	-0.916012	-1.05252	-0.161239	-0.550669	-0.24943	-0.209906	-0.557846	0.389174	-1.32513	0.353105	-0.01429	-0.102618	-0.182392	-0.582118
265	-1.09164	-0.610892	0.209715	-0.865591	-0.0289811	-1.45338	-0.610037	-0.656947	-0.442904	0.0519555	-0.0344428	-0.253212	-0.953009	-1.12293	-0.694548	-0.840603	0.369723	0.892977	-1.19334	-0.549011	-1.19621	-0.407642	-1.27254	-0.272339	-0.713366	-0.261761	-0.543413	0.453693	-0.363649	-0.664556	0.329687	-0.496677	0.144973	-0.815417	0.228734	-0.885543	-1.02743	-0.150148	-0.54333	-0.232376	-0.179318	-0.543574	0.359653	-1.30647	0.358349	0.0105713	-0.0876248	-0.151972	-0.562377
266	-1.07169	-0.593604	0.255752	-0.833735	-0.00171294	-1.44289	-0.590766	-0.634796	-0.396692	0.0533496	-9.28488e-05	-0.213055	-0.946821	-1.1139	-0.689622	-0.814059	0.369034	0.877783	-1.17208	-0.540213	-1.18169	-0.364984	-1.25972	-0.268111	-0.698744	-0.266656	-0.523347	0.468341	-0.331986	-0.64431	0.352098	-0.47065	0.125308	-0.795418	0.24477	-0.854611	-1.00275	-0.138879	-0.536382	-0.214632	-0.149592	-0.529877	0.330238	-1.28615	0.363218	0.035314	-0.0725681	-0.121797	-0.541713
267	-1.05042	-0.577654	0.301799	-0.800671	0.0259739	-1.43281	-0.571957	-0.612117	-0.349601	0.0554656	0.0347659	-0.17233	-0.93894	-1.10479	-0.683216	-0.787086	0.367146	0.86082	-1.15182	-0.530305	-1.16592	-0.321378	-1.24624	-0.26425	-0.684007	-0.271284	-0.50281	0.481548	-0.300789	-0.622353	0.374493	-0.443805	0.104942	-0.770789	0.260129	-0.823364	-0.977411	-0.127448	-0.528821	-0.196438	-0.120262	-0.515674	0.300929	-1.26451	0.368227	0.0599345	-0.0573017	-0.0917037	-0.521566
268	-1.02791	-0.560902	0.34768	-0.767456	0.0543515	-1.41975	-0.553295	-0.589725	-0.302483	0.0585503	0.069829	-0.130867	-0.930907	-1.09465	-0.676958	-0.760644	0.364436	0.842401	-1.13044	-0.5193	-1.15053	-0.277061	-1.23252	-0.260604	-0.668368	-0.275094	-0.482224	0.494383	-0.269886	-0.597956	0.39752	-0.415909	0.0841978	-0.74304	0.275096	-0.790071	-0.952387	-0.115617	-0.521167	-0.177561	-0.0915467	-0.501398	0.271715	-1.24153	0.37324	0.0844138	-0.0418433	-0.0618056	-0.501779
269	-1.00525	-0.544517	0.393995	-0.734915	0.0832888	-1.40595	-0.53381	-0.566549	-0.254949	0.0624936	0.105391	-0.0886901	-0.923428	-1.08316	-0.669398	-0.7324	0.361101	0.822076	-1.10827	-0.507441	-1.13363	-0.231561	-1.21845	-0.256842	-0.652108	-0.277874	-0.4613	0.506244	-0.239351	-0.571937	0.420304	-0.386779	0.0629341	-0.712131	0.290002	-0.756239	-0.927436	-0.103495	-0.513441	-0.158168	-0.0635608	-0.487382	0.243342	-1.21578	0.378651	0.108587	-0.0259146	-0.0322783	-0.482021
270	-0.981526	-0.528771	0.440148	-0.702621	0.113001	-1.3918	-0.514984	-0.543142	-0.207407	0.0673507	0.140754	-0.0457549	-0.914951	-1.071	-0.66097	-0.704399	0.356108	0.800806	-1.08615	-0.494823	-1.11694	-0.185279	-1.20334	-0.253408	-0.636314	-0.279888	-0.439981	0.516663	-0.209128	-0.544309	0.443932	-0.357142	0.0412402	-0.676895	0.304323	-0.722587	-0.902274	-0.0909456	-0.505365	-0.138526	-0.0361582	-0.473107	0.215393	-1.19037	0.38392	0.13243	-0.00942107	-0.00312928	-0.462408
271	-0.956352	-0.512969	0.485748	-0.669912	0.143356	-1.37575	-0.49569	-0.519139	-0.160068	0.0733136	0.17632	-0.00195162	-0.906641	-1.05782	-0.651604	-0.675953	0.350489	0.777581	-1.06402	-0.48177	-1.0997	-0.1379	-1.1886	-0.249837	-0.619455	-0.280543	-0.418984	0.526752	-0.179354	-0.515097	0.468029	-0.326335	0.019125	-0.638666	0.318374	-0.686979	-0.877108	-0.0779106	-0.496864	-0.118367	-0.00938603	-0.459022	0.187965	-1.16343	0.38942	0.155822	0.00774713	0.0254937	-0.442686
272	-0.930175	-0.497266	0.531734	-0.637734	0.174233	-1.35981	-0.475938	-0.494569	-0.112737	0.0802892	0.212067	0.0426815	-0.898042	-1.04339	-0.641673	-0.646314	0.344213	0.753131	-1.0412	-0.466874	-1.08243	-0.0895552	-1.17488	-0.246012	-0.601363	-0.280047	-0.397473	0.535495	-0.149861	-0.483893	0.492165	-0.294707	-0.00323594	-0.597016	0.332266	-0.65086	-0.851633	-0.0645873	-0.48819	-0.0981088	0.0166857	-0.444913	0.161435	-1.13498	0.395317	0.178766	0.0258078	0.0536471	-0.423276
273	-0.904071	-0.481516	0.576686	-0.605322	0.20594	-1.34152	-0.456487	-0.469426	-0.0658934	0.0883801	0.247975	0.0880485	-0.888338	-1.02786	-0.631676	-0.617074	0.337166	0.728387	-1.01843	-0.451404	-1.06442	-0.0403576	-1.1587	-0.241981	-0.583406	-0.278409	-0.375966	0.543619	-0.120621	-0.450735	0.516743	-0.262964	-0.0260262	-0.551855	0.346189	-0.614429	-0.826864	-0.0508529	-0.479699	-0.0777644	0.0422884	-0.430328	0.135745	-1.10612	0.401128	0.201098	0.0447861	0.0812574	-0.403831
274	-0.87742	-0.465578	0.621365	-0.573987	0.237886	-1.32192	-0.436311	-0.443325	-0.0194187	0.0976318	0.283678	0.134418	-0.878754	-1.01211	-0.621076	-0.586609	0.329421	0.701662	-0.994659	-0.434496	-1.0452	0.0097954	-1.14249	-0.237876	-0.565019	-0.275376	-0.35445	0.551227	-0.0919804	-0.416174	0.541512	-0.230295	-0.0492137	-0.503492	0.359915	-0.576758	-0.800883	-0.0367081	-0.470572	-0.0570296	0.0673748	-0.416031	0.11115	-1.0756	0.407526	0.222897	0.0647641	0.108119	-0.384246
275	-0.849463	-0.449797	0.665179	-0.543238	0.270338	-1.30146	-0.415597	-0.416215	0.0264874	0.107863	0.318781	0.181863	-0.868237	-0.99588	-0.610092	-0.555424	0.321471	0.67423	-0.970218	-0.415892	-1.02687	0.0608434	-1.1262	-0.233554	-0.545822	-0.270858	-0.332627	0.556593	-0.0636157	-0.379745	0.566964	-0.1969	-0.0724779	-0.451499	0.373541	-0.538961	-0.774983	-0.0222096	-0.461261	-0.0363401	0.0918055	-0.401836	0.0876376	-1.04549	0.414319	0.244127	0.0859261	0.134267	-0.364745
276	-0.820805	-0.433703	0.707242	-0.511949	0.303418	-1.2796	-0.394666	-0.38786	0.07163	0.119422	0.354117	0.229823	-0.857098	-0.978964	-0.59888	-0.52424	0.312886	0.646335	-0.946211	-0.396507	-1.00666	0.112886	-1.10953	-0.228655	-0.525965	-0.264614	-0.310719	0.562138	-0.0356366	-0.341721	0.59245	-0.16341	-0.0962731	-0.396953	0.387576	-0.500248	-0.749091	-0.00737221	-0.451425	-0.0157132	0.115861	-0.38752	0.0654022	-1.01422	0.421175	0.264572	0.108326	0.159786	-0.344975
277	-0.791328	-0.417477	0.749028	-0.481986	0.337071	-1.25603	-0.373435	-0.358716	0.11639	0.13215	0.389281	0.278289	-0.846845	-0.961589	-0.587483	-0.492234	0.304012	0.617072	-0.921296	-0.375331	-0.985838	0.165378	-1.09328	-0.223198	-0.50563	-0.256973	-0.288694	0.565438	-0.00830843	-0.301992	0.61861	-0.129629	-0.120033	-0.339626	0.401504	-0.461251	-0.723002	0.00761415	-0.441551	0.00488131	0.139419	-0.373197	0.0446527	-0.982037	0.428265	0.283981	0.131868	0.184716	-0.325047
278	-0.760958	-0.400907	0.789925	-0.45217	0.370649	-1.23164	-0.351882	-0.328292	0.160149	0.145971	0.424288	0.328318	-0.835747	-0.9432	-0.576576	-0.459902	0.295622	0.587384	-0.895536	-0.35294	-0.96532	0.218988	-1.07556	-0.217277	-0.484413	-0.247969	-0.26681	0.568964	0.0186327	-0.26041	0.645252	-0.0956904	-0.143847	-0.27865	0.415774	-0.421885	-0.69703	0.0227602	-0.43143	0.0253225	0.163035	-0.358647	0.0253042	-0.949569	0.435686	0.30222	0.156766	0.208543	-0.305354
279	-0.72946	-0.383656	0.829575	-0.422906	0.40418	-1.20498	-0.329807	-0.296681	0.202653	0.161182	0.458784	0.378801	-0.82321	-0.923907	-0.565965	-0.42727	0.28715	0.557884	-0.87016	-0.329158	-0.942789	0.273715	-1.0583	-0.210924	-0.462981	-0.23722	-0.244641	0.572166	0.04485	-0.217714	0.672486	-0.0619367	-0.168118	-0.21543	0.430145	-0.381913	-0.670474	0.0380358	-0.42082	0.0456136	0.186167	-0.344159	0.00755124	-0.917139	0.443215	0.32018	0.183046	0.231646	-0.285304
280	-0.697828	-0.36628	0.866769	-0.394096	0.438383	-1.17578	-0.306926	-0.264019	0.244616	0.177413	0.492921	0.429451	-0.810459	-0.904636	-0.555207	-0.394489	0.278893	0.527525	-0.844069	-0.303755	-0.919967	0.328382	-1.03975	-0.203645	-0.441094	-0.224824	-0.222296	0.57023	0.0704948	-0.173493	0.700373	-0.0282605	-0.192284	-0.149889	0.444656	-0.341977	-0.644219	0.0531649	-0.410349	0.0658295	0.2088	-0.329888	-0.00856219	-0.884557	0.450741	0.336958	0.210675	0.254201	-0.265058
281	-0.66537	-0.348235	0.904098	-0.365189	0.472333	-1.14646	-0.283687	-0.229735	0.285343	0.194867	0.526812	0.481449	-0.798146	-0.884779	-0.544731	-0.361653	0.270923	0.497048	-0.817428	-0.27702	-0.897502	0.38415	-1.0207	-0.195526	-0.418487	-0.21091	-0.200111	0.569763	0.0955411	-0.127689	0.728195	0.00512472	-0.216435	-0.0819605	0.459772	-0.301582	-0.616966	0.0682863	-0.399189	0.0858135	0.231702	-0.315539	-0.022945	-0.851325	0.458518	0.352405	0.239465	0.275771	-0.245024
282	-0.631471	-0.330043	0.939503	-0.336694	0.505925	-1.11558	-0.260049	-0.194302	0.325276	0.213549	0.55979	0.533907	-0.784937	-0.865058	-0.534948	-0.328374	0.263534	0.467038	-0.791053	-0.248573	-0.873433	0.440841	-1.00143	-0.186628	-0.395985	-0.195521	-0.177881	0.569042	0.119634	-0.0807848	0.756306	0.0378889	-0.240697	-0.012245	0.475067	-0.261142	-0.589515	0.0831854	-0.388048	0.105481	0.253999	-0.301222	-0.0355513	-0.818605	0.466234	0.366693	0.269802	0.296718	-0.224592
283	-0.597187	-0.31129	0.971656	-0.308511	0.538669	-1.08183	-0.235954	-0.157757	0.363943	0.233358	0.593343	0.587082	-0.771169	-0.844968	-0.525479	-0.295207	0.256742	0.436488	-0.76363	-0.218571	-0.848489	0.497486	-0.981155	-0.176486	-0.372393	-0.178509	-0.155821	0.565552	0.142901	-0.032604	0.784956	0.0703185	-0.26497	0.0596275	0.491143	-0.221113	-0.562251	0.0977588	-0.376926	0.125102	0.276596	-0.286652	-0.0463438	-0.785583	0.473976	0.379834	0.301233	0.316799	-0.203981
284	-0.56197	-0.291801	1.00336	-0.280866	0.571042	-1.047	-0.211677	-0.119893	0.400967	0.254325	0.625589	0.640894	-0.757304	-0.824553	-0.516499	-0.262213	0.250136	0.406317	-0.736288	-0.187163	-0.823497	0.554931	-0.960955	-0.165345	-0.348305	-0.160151	-0.133928	0.561834	0.165285	0.0166696	0.813122	0.101968	-0.289124	0.132601	0.507322	-0.180893	-0.534222	0.112211	-0.365115	0.144531	0.29914	-0.272042	-0.0552412	-0.752461	0.481158	0.391875	0.33377	0.336026	-0.183432
285	-0.52604	-0.272201	1.03322	-0.253223	0.602817	-1.01133	-0.186952	-0.0805494	0.437136	0.276413	0.657302	0.695337	-0.742704	-0.803993	-0.508313	-0.229169	0.24439	0.377005	-0.709233	-0.154225	-0.797641	0.612124	-0.938967	-0.153104	-0.323997	-0.140539	-0.112227	0.556846	0.186957	0.0671194	0.842241	0.132688	-0.313111	0.206822	0.523463	-0.140865	-0.506223	0.126024	-0.353042	0.16389	0.321231	-0.257562	-0.0622254	-0.719436	0.487874	0.402589	0.367637	0.354461	-0.162536
286	-0.48939	-0.252301	1.06043	-0.225762	0.633689	-0.973341	-0.161996	-0.0401049	0.472128	0.299815	0.688726	0.750714	-0.727652	-0.783264	-0.500647	-0.19616	0.239518	0.347649	-0.681982	-0.119745	-0.771125	0.668822	-0.917113	-0.139563	-0.298872	-0.119444	-0.0907496	0.550744	0.207363	0.118241	0.87148	0.162689	-0.337461	0.282452	0.540161	-0.10135	-0.477857	0.139564	-0.34077	0.182917	0.343706	-0.242768	-0.0671694	-0.686499	0.494734	0.412077	0.402073	0.372085	-0.141569
287	-0.450983	-0.232079	1.08675	-0.198592	0.663576	-0.934212	-0.136912	0.00173459	0.505885	0.324439	0.718474	0.805729	-0.712017	-0.762554	-0.493623	-0.163594	0.235081	0.319062	-0.653978	-0.0839229	-0.743345	0.726207	-0.894497	-0.124532	-0.2734	-0.0972438	-0.0696212	0.543078	0.226739	0.170134	0.899909	0.19146	-0.361562	0.358316	0.557306	-0.0622471	-0.44895	0.152569	-0.328434	0.201706	0.365732	-0.227988	-0.0701659	-0.653523	0.50092	0.419831	0.437722	0.389098	-0.120528
288	-0.411916	-0.211238	1.11026	-0.171501	0.692783	-0.893602	-0.111663	0.0449506	0.537703	0.350229	0.748447	0.861816	-0.695875	-0.741881	-0.486979	-0.131635	0.231344	0.291468	-0.625721	-0.0466079	-0.715332	0.783342	-0.870972	-0.107956	-0.247639	-0.0739667	-0.0489631	0.534366	0.245264	0.222789	0.929793	0.219371	-0.385066	0.434579	0.574622	-0.0236558	-0.420151	0.164962	-0.315529	0.220665	0.387751	-0.213136	-0.0710934	-0.62066	0.506976	0.42693	0.473702	0.405083	-0.0993387
289	-0.371898	-0.190124	1.1306	-0.14467	0.721209	-0.851427	-0.086398	0.0891287	0.568215	0.376913	0.777703	0.918052	-0.679304	-0.721028	-0.481172	-0.100078	0.22832	0.263927	-0.59867	-0.00785612	-0.686848	0.839292	-0.846655	-0.0899646	-0.221511	-0.0497451	-0.0288247	0.524905	0.26255	0.275827	0.958658	0.245977	-0.408824	0.511337	0.591842	0.0143528	-0.391144	0.177054	-0.302365	0.23932	0.409271	-0.198044	-0.0699253	-0.588496	0.511396	0.432388	0.510095	0.420665	-0.0781874
290	-0.33037	-0.168921	1.15056	-0.117972	0.747478	-0.808042	-0.0611963	0.134926	0.598029	0.404756	0.805636	0.974047	-0.662303	-0.700151	-0.476322	-0.0690557	0.225749	0.237797	-0.570778	0.0319181	-0.657889	0.89485	-0.821158	-0.0700896	-0.194976	-0.0246038	-0.00936126	0.513785	0.278719	0.329416	0.986515	0.271282	-0.432456	0.588264	0.609559	0.0515943	-0.361895	0.188433	-0.28921	0.258009	0.430634	-0.182764	-0.0666767	-0.556142	0.516031	0.436452	0.547803	0.435512	-0.0568543
291	-0.287904	-0.147314	1.16644	-0.0915387	0.772993	-0.762781	-0.0361352	0.181774	0.624829	0.433687	0.832952	1.03097	-0.644725	-0.679835	-0.471834	-0.0387442	0.223735	0.212704	-0.543386	0.0728823	-0.628835	0.949288	-0.795836	-0.0484621	-0.16811	0.00137877	0.00941892	0.501804	0.293693	0.382487	1.01534	0.295885	-0.455982	0.664404	0.627406	0.0879967	-0.332824	0.199324	-0.275725	0.276379	0.451625	-0.167275	-0.0612758	-0.524654	0.519584	0.439837	0.585084	0.449124	-0.0355582
292	-0.244262	-0.125742	1.18058	-0.0653941	0.79692	-0.716809	-0.0111603	0.229913	0.65032	0.463686	0.858804	1.08723	-0.626642	-0.659236	-0.468182	-0.00916397	0.222643	0.18841	-0.516175	0.114873	-0.598723	1.00247	-0.769044	-0.0249853	-0.140978	0.028101	0.0274147	0.489199	0.307839	0.435697	1.04275	0.31888	-0.479615	0.740394	0.644653	0.123532	-0.304107	0.209655	-0.26206	0.294551	0.471977	-0.151747	-0.0537277	-0.494074	0.521038	0.441406	0.622299	0.462558	-0.0143296
293	-0.199651	-0.103854	1.19312	-0.0395508	0.819483	-0.670627	0.0135004	0.279219	0.674808	0.494679	0.884296	1.1441	-0.608037	-0.638723	-0.465287	0.0194735	0.221725	0.165641	-0.488376	0.157632	-0.568916	1.05475	-0.741629	0.000535022	-0.113734	0.0555283	0.0444818	0.47567	0.320399	0.488572	1.07002	0.340521	-0.502655	0.815767	0.661678	0.157956	-0.275152	0.219522	-0.248031	0.312783	0.492364	-0.135869	-0.0440204	-0.462858	0.524119	0.442009	0.660084	0.475253	0.00687048
294	-0.153822	-0.081865	1.20087	-0.014131	0.840512	-0.623271	0.0378417	0.32983	0.696463	0.5262	0.909355	1.20081	-0.588786	-0.619147	-0.462761	0.047084	0.22154	0.144001	-0.461674	0.201244	-0.53855	1.10533	-0.714425	0.027905	-0.0865033	0.0833377	0.0605492	0.461793	0.331432	0.540417	1.09663	0.360964	-0.526023	0.888858	0.678757	0.191531	-0.24636	0.228873	-0.233928	0.330581	0.511572	-0.119666	-0.0321834	-0.432256	0.524453	0.441767	0.697571	0.48727	0.0278516
295	-0.107009	-0.0600282	1.20863	0.0109596	0.859983	-0.575126	0.061941	0.382126	0.717042	0.558718	0.933027	1.25697	-0.569781	-0.599055	-0.461692	0.0737707	0.222373	0.123708	-0.434724	0.245411	-0.507715	1.15453	-0.685481	0.0574063	-0.059171	0.11172	0.0756025	0.447042	0.341735	0.591941	1.12211	0.380024	-0.549148	0.962249	0.695632	0.224023	-0.218381	0.237497	-0.219605	0.348345	0.530188	-0.103413	-0.0182633	-0.403126	0.523272	0.44067	0.735262	0.498944	0.0487217
296	-0.0592186	-0.0380988	1.21272	0.0354995	0.87869	-0.52734	0.0855212	0.435328	0.735614	0.59192	0.954766	1.31268	-0.550901	-0.579524	-0.461376	0.0993319	0.223211	0.10473	-0.408476	0.289899	-0.477194	1.20078	-0.656684	0.0888312	-0.0319739	0.140425	0.0896079	0.432013	0.350569	0.642098	1.14639	0.397615	-0.571857	1.03479	0.711824	0.255361	-0.190708	0.245743	-0.205146	0.365974	0.548289	-0.0868856	-0.00224632	-0.374056	0.521006	0.43872	0.771976	0.510151	0.0693065
297	-0.010683	-0.0163268	1.21349	0.0593382	0.895454	-0.47915	0.108664	0.489718	0.751364	0.625934	0.976044	1.36691	-0.531557	-0.560557	-0.461539	0.12383	0.224917	0.0871997	-0.383105	0.334559	-0.446224	1.24564	-0.627504	0.122314	-0.00486023	0.169568	0.102399	0.416789	0.358152	0.690791	1.1704	0.413733	-0.594355	1.10364	0.727126	0.285497	-0.16356	0.253534	-0.190705	0.38315	0.565668	-0.0701369	0.0158195	-0.345473	0.517909	0.435902	0.808322	0.520828	0.0894906
298	0.0384575	0.00527498	1.21413	0.0826776	0.910486	-0.430359	0.131327	0.544688	0.76543	0.660322	0.996525	1.42063	-0.511759	-0.541095	-0.462352	0.147119	0.227496	0.0713307	-0.358132	0.379195	-0.41544	1.28799	-0.597683	0.157615	0.0220428	0.19899	0.113974	0.400811	0.364469	0.737965	1.19342	0.429087	-0.616412	1.17103	0.741641	0.314228	-0.137053	0.260648	-0.176086	0.400241	0.582151	-0.0532655	0.0357694	-0.317638	0.513708	0.432036	0.844182	0.530181	0.109268
299	0.0884525	0.0266764	1.21239	0.105262	0.923494	-0.381913	0.153421	0.600855	0.777095	0.694885	1.01487	1.47237	-0.492015	-0.522765	-0.464567	0.169078	0.23056	0.056873	-0.333923	0.424108	-0.384405	1.32734	-0.567736	0.194801	0.0485047	0.228252	0.124449	0.384571	0.36916	0.784403	1.21399	0.443168	-0.63859	1.23653	0.755813	0.342174	-0.111347	0.26749	-0.161583	0.416676	0.597145	-0.0362363	0.0575623	-0.290366	0.507879	0.427118	0.878404	0.5395	0.128531
300	0.138664	0.0477292	1.20543	0.126782	0.935488	-0.33384	0.174912	0.658211	0.786573	0.730245	1.03332	1.52286	-0.473065	-0.505032	-0.467714	0.190019	0.234591	0.0440086	-0.310447	0.46836	-0.353402	1.36579	-0.537204	0.233861	0.0747134	0.257762	0.133608	0.368591	0.37281	0.828715	1.23509	0.455711	-0.660104	1.29933	0.768462	0.368611	-0.0865462	0.273837	-0.146964	0.43241	0.611461	-0.0191728	0.080999	-0.26358	0.500736	0.422235	0.911437	0.548679	0.147164
301	0.18903	0.0684335	1.19622	0.147456	0.944781	-0.28676	0.195767	0.716107	0.793917	0.764317	1.04927	1.57221	-0.453922	-0.487223	-0.471034	0.209351	0.239512	0.0327329	-0.288228	0.511809	-0.322448	1.40067	-0.507652	0.274289	0.100318	0.287173	0.141505	0.352809	0.374646	0.870028	1.25431	0.467096	-0.681581	1.36035	0.779924	0.393814	-0.0627083	0.279502	-0.132218	0.448045	0.624374	-0.00211637	0.106065	-0.237324	0.492538	0.416153	0.943424	0.557087	0.165038
302	0.23942	0.0886278	1.18651	0.167097	0.953254	-0.240369	0.21592	0.774873	0.798809	0.798175	1.06539	1.61959	-0.43472	-0.470455	-0.475549	0.227321	0.245325	0.0229698	-0.266919	0.555173	-0.291434	1.43286	-0.477747	0.316446	0.125347	0.316494	0.148289	0.337058	0.374946	0.910491	1.27003	0.477553	-0.70299	1.4195	0.790296	0.417752	-0.0399391	0.284907	-0.117662	0.462739	0.636002	0.0148584	0.132465	-0.211892	0.483026	0.409063	0.973837	0.565387	0.182134
303	0.289702	0.108299	1.17322	0.185526	0.960447	-0.194679	0.235253	0.833436	0.801633	0.833201	1.0798	1.66493	-0.415963	-0.454027	-0.480692	0.244306	0.252131	0.0146715	-0.246961	0.597685	-0.261072	1.46263	-0.447968	0.35947	0.149712	0.345799	0.153562	0.321105	0.374467	0.947738	1.28672	0.486674	-0.722783	1.47517	0.798924	0.439965	-0.0182395	0.289978	-0.102924	0.476422	0.647136	0.0318086	0.160129	-0.186831	0.471961	0.401742	1.00224	0.572586	0.198596
304	0.339336	0.127463	1.15901	0.202664	0.963236	-0.150426	0.253648	0.892615	0.801739	0.86677	1.09185	1.70858	-0.397428	-0.438395	-0.486372	0.259692	0.259932	0.00776366	-0.228603	0.639242	-0.230893	1.48805	-0.418536	0.403417	0.173222	0.374822	0.157665	0.305317	0.372545	0.982266	1.30162	0.494551	-0.743528	1.52727	0.806953	0.460937	0.00218618	0.294611	-0.0882071	0.489466	0.656374	0.0484187	0.189188	-0.162155	0.459524	0.39346	1.02936	0.57969	0.213957
305	0.388123	0.145798	1.14248	0.218346	0.96581	-0.107443	0.271438	0.951592	0.799983	0.90037	1.10441	1.74982	-0.379772	-0.423948	-0.493034	0.273628	0.268742	0.0022689	-0.211385	0.679814	-0.200678	1.51067	-0.389306	0.44857	0.195984	0.403452	0.160569	0.290292	0.369047	1.01449	1.31257	0.502226	-0.763483	1.5763	0.812464	0.479837	0.0213919	0.298295	-0.0735601	0.502214	0.663896	0.0647491	0.218757	-0.138022	0.445765	0.384646	1.05414	0.586719	0.22814
306	0.436518	0.16357	1.12207	0.232663	0.966743	-0.0658783	0.288448	1.00984	0.796082	0.932631	1.1132	1.78789	-0.362698	-0.409657	-0.49988	0.286069	0.278642	-0.00199072	-0.195764	0.718984	-0.171222	1.53095	-0.361233	0.49364	0.217525	0.431607	0.162089	0.275372	0.364336	1.04422	1.32479	0.507652	-0.782159	1.62269	0.815981	0.497615	0.0391941	0.301888	-0.058812	0.513755	0.669936	0.0807289	0.249203	-0.11435	0.431548	0.375111	1.07739	0.592346	0.241563
307	0.483748	0.180655	1.1015	0.245274	0.963646	-0.0260167	0.30408	1.06883	0.789658	0.963721	1.12398	1.82428	-0.346081	-0.39621	-0.507252	0.297038	0.289458	-0.00512164	-0.182008	0.757011	-0.142388	1.54724	-0.332934	0.538932	0.23799	0.459563	0.162553	0.260756	0.357964	1.07166	1.33405	0.513197	-0.801775	1.66688	0.819709	0.513869	0.0555178	0.305121	-0.0441592	0.524143	0.674171	0.0960255	0.280637	-0.0911923	0.415718	0.364737	1.09833	0.597734	0.253396
308	0.529374	0.19678	1.07872	0.256234	0.960156	0.0120975	0.318685	1.12713	0.781276	0.994221	1.13082	1.85556	-0.330239	-0.383866	-0.515015	0.306329	0.30129	-0.00722199	-0.169836	0.793343	-0.113975	1.55973	-0.305312	0.584586	0.257296	0.486565	0.161624	0.246712	0.35005	1.09433	1.34176	0.517593	-0.819893	1.70612	0.820365	0.528347	0.0703859	0.30756	-0.0294136	0.532854	0.677926	0.110969	0.312028	-0.068504	0.398503	0.353556	1.11754	0.602377	0.263947
309	0.573002	0.212214	1.05362	0.265161	0.955007	0.0483063	0.332598	1.18428	0.770975	1.02261	1.13676	1.88659	-0.315183	-0.37238	-0.52304	0.314288	0.314436	-0.00843747	-0.159435	0.828079	-0.086346	1.5696	-0.27872	0.629785	0.275198	0.51284	0.159372	0.233075	0.341027	1.11479	1.34886	0.52023	-0.837763	1.74416	0.818057	0.541182	0.0836105	0.309978	-0.0147405	0.540238	0.68023	0.124994	0.344075	-0.0464415	0.38084	0.341861	1.13355	0.60625	0.273266
310	0.615203	0.226772	1.0272	0.27246	0.94651	0.082471	0.345204	1.24013	0.759012	1.05123	1.14386	1.91305	-0.300788	-0.361953	-0.531197	0.320636	0.328533	-0.00888498	-0.150843	0.862018	-0.0593857	1.57651	-0.252458	0.674456	0.291838	0.538329	0.155977	0.219914	0.330478	1.1337	1.35126	0.524752	-0.855581	1.777	0.815264	0.55195	0.0952208	0.311192	-0.000118394	0.547357	0.679677	0.138152	0.376266	-0.0249759	0.36199	0.32934	1.14724	0.609861	0.280991
311	0.655404	0.240553	0.998297	0.277826	0.937043	0.114525	0.356524	1.2951	0.744792	1.07803	1.1439	1.93424	-0.287029	-0.352359	-0.539698	0.324945	0.34337	-0.00871285	-0.144088	0.893281	-0.0332722	1.57954	-0.227091	0.717718	0.307193	0.562737	0.151377	0.207176	0.318689	1.14908	1.35674	0.52631	-0.872234	1.80607	0.810519	0.561169	0.105104	0.312316	0.0145012	0.552253	0.67656	0.150548	0.407736	-0.00399106	0.342166	0.315653	1.1597	0.61211	0.287553
312	0.69389	0.253353	0.969314	0.28098	0.925318	0.144544	0.366859	1.34957	0.729368	1.10326	1.1487	1.95711	-0.274551	-0.343767	-0.548432	0.328403	0.35928	-0.00803342	-0.139413	0.923034	-0.0080671	1.57771	-0.202455	0.759465	0.320664	0.586796	0.145529	0.194794	0.305684	1.16036	1.36005	0.527628	-0.889144	1.83405	0.80467	0.56835	0.113259	0.313049	0.0288857	0.555939	0.672597	0.161838	0.43926	0.0162241	0.321721	0.301887	1.16776	0.613948	0.292126
313	0.729985	0.265303	0.93876	0.282713	0.911413	0.172237	0.37561	1.40288	0.712275	1.12712	1.15031	1.96843	-0.262889	-0.336614	-0.556975	0.329698	0.37599	-0.00697213	-0.136408	0.951177	0.0162343	1.57479	-0.178716	0.800377	0.332259	0.609207	0.138641	0.182911	0.290914	1.16945	1.35868	0.528998	-0.905715	1.85626	0.796688	0.574493	0.119453	0.312821	0.0433143	0.558893	0.666956	0.172158	0.470353	0.0357721	0.300589	0.287564	1.17483	0.614729	0.295673
314	0.763246	0.276741	0.906366	0.281774	0.895859	0.197618	0.382435	1.45342	0.693164	1.14957	1.14799	1.98107	-0.252028	-0.330319	-0.565464	0.329206	0.393035	-0.00563659	-0.135206	0.976062	0.0395369	1.56783	-0.155909	0.83928	0.342696	0.63052	0.130607	0.171498	0.275066	1.17574	1.35719	0.52957	-0.922171	1.87764	0.786846	0.578684	0.12393	0.312532	0.0575071	0.560626	0.65907	0.181151	0.500733	0.0546502	0.278513	0.272177	1.17823	0.615215	0.297634
315	0.794872	0.287007	0.873588	0.278545	0.879121	0.220721	0.388724	1.50243	0.673461	1.16991	1.14774	1.99137	-0.242379	-0.324774	-0.57391	0.327527	0.410603	-0.00412494	-0.13584	1.00007	0.0617722	1.55773	-0.133984	0.876061	0.351292	0.650606	0.121205	0.160197	0.258109	1.17726	1.35429	0.531569	-0.938354	1.8927	0.776184	0.580813	0.126644	0.311306	0.0714738	0.560131	0.65014	0.188815	0.530218	0.0726797	0.255977	0.256367	1.17725	0.613693	0.297603
316	0.823058	0.296466	0.839519	0.273864	0.860367	0.241452	0.393361	1.55056	0.652237	1.18833	1.14276	1.98897	-0.233476	-0.321075	-0.582334	0.323869	0.428803	-0.00251698	-0.138196	1.02097	0.0830322	1.54616	-0.112914	0.911317	0.358427	0.669236	0.110685	0.149127	0.239755	1.17825	1.35032	0.530796	-0.953472	1.90705	0.763462	0.581382	0.127283	0.309752	0.0851814	0.55812	0.638944	0.195181	0.55885	0.0899584	0.233023	0.240033	1.17796	0.6114	0.296476
317	0.848956	0.30516	0.80578	0.266981	0.839516	0.259857	0.395909	1.59638	0.630014	1.20743	1.13979	1.98926	-0.22592	-0.318159	-0.59077	0.318697	0.446969	-0.000874325	-0.142298	1.04017	0.103383	1.52944	-0.0926624	0.944339	0.363595	0.687575	0.099165	0.138382	0.22041	1.17616	1.34628	0.528897	-0.968906	1.91962	0.749401	0.579591	0.12623	0.307282	0.0984992	0.554929	0.62635	0.200145	0.586168	0.106378	0.209383	0.223099	1.17604	0.609943	0.293616
318	0.87212	0.313319	0.771569	0.258064	0.817918	0.27598	0.397757	1.64054	0.607803	1.22441	1.13528	1.98522	-0.219477	-0.316312	-0.599089	0.312036	0.464901	0.000739973	-0.147944	1.05746	0.122636	1.5116	-0.0733751	0.974681	0.366585	0.703099	0.0865348	0.127567	0.199791	1.16769	1.3414	0.528096	-0.984812	1.92351	0.733705	0.576485	0.123294	0.304407	0.111689	0.549875	0.611904	0.203691	0.612394	0.122141	0.185539	0.205666	1.16906	0.605567	0.289504
319	0.892581	0.320482	0.735985	0.24738	0.794448	0.289806	0.397831	1.68379	0.584067	1.23854	1.12888	1.97647	-0.213755	-0.316472	-0.606941	0.303947	0.483055	0.00230914	-0.155332	1.07164	0.140843	1.49179	-0.0548852	1.00278	0.369102	0.717335	0.0728813	0.116818	0.178172	1.15934	1.33504	0.526486	-0.999622	1.92949	0.715959	0.571468	0.118598	0.300758	0.124349	0.543338	0.595477	0.205403	0.637766	0.136964	0.16137	0.187838	1.16192	0.601316	0.283783
320	0.91047	0.326885	0.700458	0.234809	0.76946	0.301149	0.396196	1.72327	0.55952	1.25112	1.12227	1.96376	-0.209387	-0.316957	-0.615318	0.29459	0.501039	0.00379946	-0.164146	1.08472	0.158002	1.46977	-0.0372469	1.02938	0.369547	0.731238	0.0581245	0.105972	0.155515	1.14842	1.32804	0.525541	-1.0141	1.93185	0.697621	0.564719	0.112181	0.296246	0.136713	0.535499	0.577849	0.205731	0.660839	0.150685	0.136847	0.169608	1.1521	0.596397	0.277015
321	0.924815	0.333178	0.665204	0.220466	0.743062	0.310402	0.393354	1.76081	0.534769	1.26361	1.11335	1.94574	-0.205959	-0.318691	-0.623473	0.283779	0.518698	0.00520156	-0.174178	1.09381	0.174275	1.44618	-0.0203357	1.0527	0.368368	0.742787	0.0423087	0.0948208	0.131935	1.13394	1.32003	0.525005	-1.02928	1.93347	0.678199	0.556962	0.104009	0.291455	0.148508	0.526578	0.558193	0.204776	0.682161	0.163833	0.11225	0.151	1.13928	0.589851	0.268888
322	0.938106	0.33839	0.62984	0.204554	0.715641	0.317317	0.388824	1.79745	0.509015	1.27371	1.10321	1.92503	-0.203454	-0.322092	-0.630707	0.271581	0.535899	0.00652581	-0.185711	1.10302	0.189393	1.42075	-0.00409752	1.07368	0.365861	0.753166	0.0256871	0.0835179	0.107699	1.11945	1.31237	0.522645	-1.0439	1.92952	0.656575	0.546834	0.094352	0.285714	0.159682	0.515701	0.53686	0.201975	0.701326	0.175954	0.0874776	0.132115	1.12419	0.583452	0.259354
323	0.947185	0.343097	0.593952	0.187063	0.686933	0.321658	0.382909	1.83098	0.483468	1.28256	1.0922	1.90082	-0.201913	-0.326355	-0.638809	0.258111	0.552388	0.00776674	-0.198568	1.10907	0.203505	1.39434	0.011447	1.09244	0.361631	0.761306	0.00814601	0.0718046	0.0825568	1.1014	1.30435	0.520579	-1.0579	1.91918	0.634791	0.535143	0.0830911	0.279423	0.170589	0.503413	0.51439	0.197681	0.719495	0.18691	0.0626188	0.112815	1.10788	0.575769	0.249121
324	0.953936	0.347278	0.558543	0.168203	0.656197	0.324432	0.375512	1.86404	0.45768	1.2897	1.0816	1.8721	-0.201493	-0.331835	-0.646721	0.243485	0.568496	0.00893499	-0.212616	1.11153	0.216759	1.36614	0.0264609	1.10794	0.356486	0.76903	-0.0102284	0.0596403	0.0567549	1.08117	1.29498	0.519443	-1.07228	1.91725	0.611468	0.522167	0.0703547	0.272501	0.180713	0.49002	0.49052	0.191748	0.736055	0.196994	0.0378083	0.0934263	1.09097	0.567053	0.237568
325	0.959578	0.350807	0.523696	0.148054	0.625278	0.324683	0.366445	1.89424	0.431737	1.2937	1.06853	1.83955	-0.201841	-0.338627	-0.653922	0.227698	0.583585	0.0100453	-0.227913	1.11335	0.228923	1.33799	0.0409443	1.12314	0.349649	0.775426	-0.0293023	0.0470649	0.0305226	1.06008	1.2843	0.517252	-1.08615	1.90861	0.586344	0.507209	0.0563561	0.264835	0.190218	0.475174	0.465073	0.184251	0.749623	0.206114	0.0131065	0.0739022	1.0716	0.557967	0.225242
326	0.959726	0.353755	0.488974	0.126475	0.592598	0.322396	0.35647	1.92221	0.405887	1.29877	1.05497	1.8041	-0.202688	-0.346031	-0.661814	0.210807	0.598091	0.0111254	-0.244049	1.11303	0.24023	1.3083	0.0550186	1.13626	0.341843	0.778566	-0.0490717	0.033902	0.00383602	1.03745	1.27372	0.514268	-1.09903	1.89469	0.56124	0.491118	0.0410123	0.256582	0.199116	0.459171	0.439006	0.17534	0.761907	0.214145	-0.0113306	0.054078	1.05076	0.548318	0.211986
327	0.958965	0.356341	0.454559	0.103908	0.559188	0.318613	0.3449	1.94821	0.379624	1.29923	1.04104	1.76444	-0.20455	-0.354325	-0.669043	0.192759	0.612522	0.0121675	-0.261484	1.11074	0.250431	1.27713	0.0687098	1.14725	0.332889	0.781466	-0.0692314	0.0202525	-0.0233231	1.01311	1.26427	0.512448	-1.11186	1.88394	0.534508	0.474386	0.0245722	0.247702	0.207407	0.442085	0.41195	0.164971	0.772465	0.220797	-0.0354858	0.0343499	1.02832	0.537721	0.197816
328	0.958613	0.358912	0.420615	0.0804156	0.525038	0.312554	0.331777	1.97258	0.353886	1.30078	1.02439	1.72173	-0.206994	-0.364048	-0.675747	0.173845	0.625531	0.0131964	-0.280078	1.1064	0.25966	1.2463	0.0821036	1.15726	0.322773	0.784184	-0.0899766	0.00601296	-0.0508267	0.987309	1.25321	0.509904	-1.12441	1.86896	0.506991	0.456206	0.00708569	0.238404	0.214868	0.423999	0.383522	0.153181	0.78202	0.226471	-0.0593112	0.0145175	1.00507	0.526661	0.18323
329	0.953761	0.360359	0.386995	0.055825	0.489447	0.30489	0.317644	1.99529	0.32839	1.29982	1.00791	1.67565	-0.209995	-0.374287	-0.683176	0.154036	0.637934	0.014219	-0.299127	1.10053	0.268234	1.21434	0.0953127	1.16539	0.311983	0.785814	-0.111036	-0.00888424	-0.0785136	0.961257	1.24065	0.507022	-1.13696	1.85503	0.478636	0.43678	-0.0114242	0.228408	0.221701	0.404866	0.354562	0.140164	0.788493	0.231048	-0.0826366	-0.00532746	0.981627	0.515404	0.167911
330	0.946603	0.361585	0.353818	0.0304825	0.45396	0.295565	0.302614	2.01317	0.302821	1.29746	0.991957	1.62597	-0.213482	-0.385008	-0.68995	0.133155	0.650007	0.0152298	-0.319593	1.09307	0.275517	1.18362	0.108336	1.17335	0.299844	0.783838	-0.132219	-0.0242491	-0.106364	0.934359	1.22857	0.504274	-1.14806	1.83759	0.449423	0.416815	-0.0307739	0.217859	0.227639	0.384517	0.325284	0.125966	0.793128	0.234303	-0.105438	-0.0249838	0.955854	0.503441	0.15213
331	0.938724	0.362745	0.320999	0.00433116	0.41751	0.284194	0.286372	2.0338	0.277732	1.29607	0.973532	1.57459	-0.217393	-0.396806	-0.696244	0.111492	0.661538	0.0162658	-0.340787	1.08457	0.281895	1.15284	0.121156	1.18099	0.287169	0.78135	-0.1537	-0.0402279	-0.134191	0.906256	1.21515	0.500819	-1.15932	1.8203	0.419893	0.39587	-0.0509784	0.206744	0.232524	0.363135	0.295147	0.110507	0.798814	0.236321	-0.127487	-0.0446441	0.929643	0.49085	0.135959
332	0.929374	0.362729	0.288606	-0.022464	0.38061	0.271529	0.26885	2.04868	0.252738	1.29078	0.953764	1.51959	-0.221565	-0.408803	-0.702681	0.0889279	0.67252	0.0173095	-0.362814	1.07351	0.287733	1.12169	0.133902	1.18685	0.273896	0.779293	-0.174937	-0.0566085	-0.162068	0.87734	1.20147	0.497032	-1.16989	1.80375	0.389871	0.374151	-0.0718786	0.195117	0.236906	0.341634	0.264633	0.0940765	0.802167	0.23708	-0.148796	-0.0640897	0.90325	0.477643	0.119511
333	0.918382	0.36314	0.256902	-0.0497486	0.343106	0.257213	0.250627	2.06363	0.228019	1.28522	0.93404	1.46152	-0.226216	-0.421118	-0.708602	0.0654587	0.682245	0.0183964	-0.385451	1.06194	0.292318	1.09234	0.146671	1.1933	0.260043	0.776102	-0.196303	-0.0735172	-0.190145	0.848433	1.1872	0.492461	-1.17822	1.78414	0.359667	0.35225	-0.0934509	0.183103	0.240255	0.319733	0.233974	0.0766344	0.802423	0.236517	-0.169368	-0.0832866	0.876152	0.464329	0.102741
334	0.905425	0.362951	0.225464	-0.0776995	0.305212	0.241652	0.231557	2.0778	0.203746	1.27884	0.913643	1.40207	-0.23111	-0.43385	-0.714404	0.0412471	0.691772	0.0195196	-0.408588	1.04971	0.296326	1.06223	0.159358	1.19865	0.2457	0.77205	-0.217786	-0.0908847	-0.217893	0.819527	1.17217	0.487693	-1.18865	1.76618	0.328736	0.329938	-0.115677	0.170444	0.242524	0.296738	0.203195	0.0581583	0.802408	0.234564	-0.18868	-0.102258	0.849298	0.450804	0.0856099
335	0.891835	0.362196	0.194369	-0.105934	0.267661	0.225209	0.211627	2.08366	0.179449	1.27168	0.892565	1.3406	-0.236071	-0.446786	-0.719633	0.0161496	0.700438	0.0207287	-0.432599	1.03567	0.299273	1.03356	0.171866	1.20387	0.230789	0.767514	-0.238786	-0.108464	-0.245337	0.789265	1.15701	0.482142	-1.19604	1.74688	0.297531	0.307172	-0.138424	0.157502	0.244205	0.273164	0.172501	0.0390002	0.803164	0.231583	-0.207326	-0.120945	0.821157	0.436943	0.0684543
336	0.87738	0.362152	0.163915	-0.13452	0.229541	0.207862	0.191196	2.09814	0.155407	1.2615	0.870502	1.27754	-0.241311	-0.459968	-0.723163	-0.00974755	0.708772	0.0220627	-0.4568	1.02069	0.301438	1.00695	0.184281	1.21046	0.215779	0.762608	-0.259685	-0.126472	-0.272833	0.759032	1.14091	0.47566	-1.20363	1.72604	0.266423	0.283857	-0.161691	0.1442	0.244708	0.249467	0.141858	0.0190609	0.8013	0.227365	-0.225068	-0.139281	0.79353	0.42273	0.0511506
337	0.86159	0.361158	0.133885	-0.163437	0.191581	0.189651	0.170189	2.105	0.131694	1.25146	0.847643	1.21336	-0.246085	-0.472981	-0.727916	-0.0364018	0.71698	0.0234924	-0.482005	1.00578	0.303234	0.980706	0.196681	1.21508	0.200475	0.757367	-0.280391	-0.144591	-0.29993	0.729271	1.12543	0.46864	-1.21137	1.7065	0.235073	0.260515	-0.185244	0.13036	0.244268	0.225491	0.111182	-0.00155228	0.79903	0.221703	-0.24112	-0.15727	0.766464	0.408049	0.033778
338	0.845105	0.359906	0.104224	-0.19237	0.153928	0.170771	0.148747	2.10543	0.108169	1.24202	0.825093	1.14692	-0.251028	-0.486348	-0.731242	-0.0637715	0.72427	0.0251298	-0.506796	0.98956	0.30403	0.955861	0.208993	1.22086	0.184925	0.752115	-0.300698	-0.163032	-0.326395	0.698651	1.10903	0.46105	-1.21619	1.68674	0.203818	0.237269	-0.209239	0.116187	0.243189	0.20098	0.0808259	-0.0226697	0.796113	0.214941	-0.256464	-0.174825	0.738679	0.393118	0.016385
339	0.828325	0.358269	0.0749213	-0.221585	0.116373	0.151568	0.126841	2.10726	0.0846494	1.23057	0.801975	1.07896	-0.255723	-0.499422	-0.732372	-0.0917488	0.73151	0.0269443	-0.532301	0.972691	0.30456	0.932333	0.221148	1.22821	0.169326	0.746732	-0.320544	-0.181538	-0.352353	0.668017	1.09124	0.452462	-1.22311	1.66617	0.172619	0.213971	-0.233803	0.101722	0.240977	0.176262	0.0507661	-0.044375	0.790745	0.207071	-0.270388	-0.191746	0.71071	0.377909	-0.000947954
340	0.810415	0.356598	0.0459687	-0.250656	0.0792364	0.132024	0.10449	2.10698	0.0611553	1.21821	0.778699	1.01063	-0.260253	-0.51261	-0.735853	-0.120595	0.737218	0.0290087	-0.558276	0.956497	0.304106	0.91066	0.232604	1.23507	0.15377	0.741432	-0.340455	-0.199942	-0.377967	0.637889	1.07412	0.443128	-1.22626	1.64632	0.141653	0.190877	-0.258058	0.0871207	0.237888	0.151426	0.020971	-0.0664574	0.786733	0.198003	-0.282995	-0.208452	0.683028	0.362589	-0.0182679
341	0.791794	0.354808	0.0175151	-0.2796	0.0426944	0.112312	0.0818812	2.10743	0.0377154	1.20492	0.755176	0.941009	-0.264841	-0.525804	-0.735843	-0.149929	0.742686	0.0313367	-0.58355	0.938827	0.302964	0.890578	0.244182	1.24315	0.138244	0.736472	-0.359853	-0.218234	-0.402665	0.608019	1.05618	0.433302	-1.23139	1.62648	0.110953	0.167754	-0.282772	0.0722157	0.23425	0.12641	-0.00820754	-0.0888336	0.781113	0.187916	-0.294653	-0.224581	0.655618	0.347095	-0.0355095
342	0.773887	0.352052	-0.0106649	-0.308238	0.00694181	0.0926342	0.0590485	2.1047	0.0142576	1.19057	0.731443	0.87092	-0.268733	-0.5382	-0.735084	-0.179928	0.747865	0.0338941	-0.609799	0.920714	0.301819	0.871805	0.255324	1.25216	0.12282	0.730462	-0.378582	-0.236193	-0.426519	0.577914	1.03782	0.42261	-1.23577	1.60482	0.0804272	0.144936	-0.308021	0.0571405	0.229488	0.101423	-0.0371491	-0.111508	0.774388	0.17701	-0.304556	-0.239817	0.628203	0.331188	-0.0526018
343	0.754536	0.34906	-0.0385524	-0.336586	-0.0283679	0.0731575	0.0361583	2.09812	-0.00929249	1.17469	0.708172	0.800872	-0.272783	-0.551354	-0.734219	-0.210683	0.751524	0.0367344	-0.634622	0.903202	0.300107	0.854421	0.265663	1.25903	0.107661	0.7253	-0.397206	-0.254347	-0.449806	0.547416	1.02098	0.411263	-1.23665	1.58392	0.0503239	0.122342	-0.332794	0.0420518	0.223854	0.0764507	-0.0655838	-0.134333	0.767631	0.164947	-0.313616	-0.254871	0.600922	0.315157	-0.0696459
344	0.734922	0.345743	-0.0660285	-0.364724	-0.0627552	0.0539886	0.0132175	2.08502	-0.0330584	1.15795	0.684558	0.730657	-0.276268	-0.56476	-0.731822	-0.241919	0.755179	0.0397944	-0.659275	0.885828	0.297866	0.8382	0.276052	1.2679	0.0925963	0.720559	-0.415389	-0.271861	-0.471861	0.517439	1.00405	0.399016	-1.23973	1.56352	0.0205127	0.100101	-0.357715	0.0268935	0.217728	0.0515974	-0.0933749	-0.157386	0.759794	0.151988	-0.321464	-0.268938	0.573855	0.298886	-0.0864993
345	0.716132	0.342303	-0.093209	-0.392276	-0.0961864	0.0352572	-0.00978433	2.07484	-0.0569489	1.14112	0.660963	0.660761	-0.279412	-0.577298	-0.729482	-0.273544	0.758801	0.0431237	-0.684337	0.867762	0.294977	0.824448	0.285817	1.27819	0.077755	0.715544	-0.433453	-0.288691	-0.493019	0.48784	0.986752	0.386127	-1.23938	1.54296	-0.00895808	0.0783472	-0.382564	0.0118167	0.210982	0.0269846	-0.120749	-0.180464	0.751802	0.13833	-0.327961	-0.282195	0.547503	0.282343	-0.103455
346	0.696523	0.338374	-0.1199	-0.419039	-0.128775	0.0169889	-0.0327306	2.06378	-0.081016	1.12376	0.637911	0.590401	-0.28229	-0.590114	-0.724925	-0.305747	0.760474	0.0465695	-0.7085	0.849677	0.291824	0.811738	0.294803	1.28894	0.0631969	0.711358	-0.450529	-0.305206	-0.513136	0.458083	0.970184	0.372838	-1.24115	1.52129	-0.0379873	0.0568805	-0.407045	-0.00322415	0.203261	0.00264263	-0.147242	-0.203482	0.7416	0.123789	-0.333287	-0.295354	0.521238	0.265736	-0.120032
347	0.677018	0.333604	-0.146309	-0.44506	-0.160054	-0.000650407	-0.0555976	2.05004	-0.105557	1.10465	0.615076	0.520248	-0.28465	-0.602795	-0.718962	-0.338828	0.761488	0.0501659	-0.732885	0.832664	0.288713	0.799971	0.302833	1.30024	0.048965	0.707354	-0.467804	-0.320944	-0.531579	0.428659	0.953418	0.358943	-1.24347	1.49904	-0.0666253	0.0360558	-0.431393	-0.0180685	0.1949	-0.0212157	-0.173305	-0.226715	0.731545	0.108641	-0.337987	-0.307597	0.494949	0.248638	-0.136446
348	0.657523	0.32867	-0.17251	-0.470634	-0.190352	-0.0175549	-0.0782648	2.03526	-0.130337	1.08416	0.592528	0.450624	-0.28728	-0.61489	-0.71305	-0.372047	0.762303	0.0538574	-0.7559	0.815041	0.285003	0.789922	0.310412	1.31121	0.035122	0.702694	-0.484495	-0.335981	-0.549281	0.399376	0.93704	0.344419	-1.24053	1.47779	-0.0947339	0.0157822	-0.455317	-0.0326943	0.186214	-0.0446947	-0.198532	-0.249699	0.720972	0.0928861	-0.341342	-0.319075	0.468756	0.231548	-0.153
349	0.637357	0.323257	-0.198077	-0.495316	-0.219564	-0.0337943	-0.100604	2.01714	-0.155372	1.06371	0.570784	0.381783	-0.288792	-0.627511	-0.706418	-0.405914	0.76197	0.0573716	-0.778311	0.797611	0.280683	0.781014	0.316936	1.32266	0.0216635	0.699315	-0.500536	-0.350654	-0.56573	0.370036	0.920645	0.329146	-1.24356	1.45678	-0.122423	-0.00390326	-0.478831	-0.0471139	0.176743	-0.0676127	-0.223077	-0.272585	0.708445	0.0765634	-0.343413	-0.329659	0.442678	0.214213	-0.169175
350	0.61797	0.317332	-0.223295	-0.518683	-0.247588	-0.0490995	-0.122696	2.00103	-0.181061	1.0423	0.54917	0.314035	-0.290347	-0.639688	-0.698411	-0.440268	0.760444	0.0607987	-0.800361	0.780886	0.276533	0.772959	0.32239	1.33516	0.00866084	0.695661	-0.516989	-0.364184	-0.580334	0.341103	0.905288	0.31361	-1.24468	1.4354	-0.149663	-0.0228909	-0.501673	-0.0611823	0.166697	-0.0898482	-0.247117	-0.295758	0.695844	0.0597545	-0.345532	-0.339505	0.416947	0.196408	-0.18546
351	0.598427	0.310956	-0.248233	-0.541504	-0.274157	-0.0635469	-0.144401	1.98034	-0.206966	1.01893	0.527515	0.247008	-0.291537	-0.651982	-0.689963	-0.475074	0.757134	0.0639164	-0.821728	0.764024	0.272177	0.766502	0.32737	1.34867	-0.00392854	0.69158	-0.53287	-0.376861	-0.593609	0.312339	0.891514	0.297482	-1.24339	1.41332	-0.176353	-0.0413517	-0.524149	-0.0749158	0.156106	-0.111719	-0.269821	-0.318869	0.681831	0.0425525	-0.34579	-0.348717	0.391294	0.178563	-0.201633
352	0.579101	0.303954	-0.272667	-0.562872	-0.299558	-0.0770233	-0.165478	1.95761	-0.233552	0.995649	0.506491	0.180857	-0.291679	-0.66496	-0.680318	-0.510908	0.753649	0.066751	-0.841869	0.746945	0.267416	0.760381	0.330356	1.36139	-0.0159914	0.689302	-0.548747	-0.389163	-0.605837	0.283176	0.877313	0.280579	-1.2432	1.39201	-0.202852	-0.0590422	-0.54563	-0.0882483	0.144889	-0.132803	-0.29215	-0.34122	0.666657	0.0250092	-0.345042	-0.357159	0.365742	0.160298	-0.217712
353	0.559895	0.296322	-0.296776	-0.583269	-0.323834	-0.0894649	-0.186021	1.93457	-0.260683	0.971638	0.485546	0.115944	-0.29249	-0.676379	-0.670301	-0.546653	0.748976	0.0690947	-0.860659	0.730099	0.262689	0.755263	0.333017	1.37283	-0.0274919	0.686304	-0.564051	-0.400065	-0.616943	0.254515	0.863415	0.263353	-1.24216	1.37138	-0.228844	-0.0761062	-0.566305	-0.101321	0.133275	-0.153192	-0.313593	-0.363932	0.650525	0.00717059	-0.344405	-0.365338	0.340104	0.141792	-0.233861
354	0.540548	0.288392	-0.320354	-0.602458	-0.346457	-0.101088	-0.206015	1.91087	-0.287818	0.946143	0.464963	0.0524934	-0.292801	-0.688537	-0.659994	-0.582682	0.742236	0.0707699	-0.879771	0.71445	0.257878	0.752345	0.334401	1.38587	-0.0384822	0.683343	-0.579129	-0.410258	-0.626957	0.226371	0.850206	0.245375	-1.24349	1.3505	-0.254119	-0.0925918	-0.586691	-0.113722	0.121164	-0.173064	-0.334222	-0.386678	0.632788	-0.0108401	-0.342865	-0.37291	0.314472	0.123026	-0.24975
355	0.521877	0.279958	-0.343285	-0.619813	-0.368294	-0.111578	-0.224914	1.8857	-0.315783	0.920422	0.444563	-0.00940696	-0.292208	-0.700626	-0.648619	-0.619292	0.734292	0.0719005	-0.896084	0.699403	0.253057	0.749044	0.333773	1.3997	-0.0489077	0.679967	-0.593815	-0.419709	-0.635615	0.197751	0.83769	0.22666	-1.24264	1.32925	-0.27925	-0.108323	-0.604851	-0.125686	0.108447	-0.19214	-0.354397	-0.408408	0.613952	-0.0290208	-0.340379	-0.379542	0.28888	0.103818	-0.265713
356	0.503067	0.271003	-0.366311	-0.636397	-0.38857	-0.121108	-0.242976	1.85774	-0.344197	0.893904	0.424292	-0.0695984	-0.291823	-0.711744	-0.637155	-0.655897	0.724134	0.0722037	-0.912296	0.684374	0.248382	0.746784	0.332421	1.41168	-0.0586723	0.67867	-0.607939	-0.428	-0.642522	0.169124	0.825388	0.207391	-1.24243	1.30915	-0.303964	-0.123583	-0.622615	-0.137223	0.0953327	-0.210667	-0.373647	-0.430766	0.594409	-0.0471962	-0.337553	-0.385848	0.263062	0.0843291	-0.281761
357	0.484741	0.261563	-0.38869	-0.651287	-0.40754	-0.129651	-0.259948	1.83186	-0.37315	0.866993	0.404474	-0.128021	-0.290988	-0.724338	-0.625634	-0.69334	0.712838	0.0718271	-0.928593	0.669419	0.243816	0.745161	0.329732	1.42395	-0.0679249	0.676057	-0.622957	-0.436072	-0.648688	0.1408	0.813574	0.187261	-1.24355	1.28883	-0.328255	-0.13816	-0.639464	-0.148067	0.0819216	-0.228505	-0.391971	-0.452693	0.574151	-0.0654995	-0.334413	-0.39138	0.237243	0.0644782	-0.297515
358	0.4663	0.251585	-0.410299	-0.664508	-0.425149	-0.137174	-0.275593	1.8031	-0.402271	0.839234	0.384682	-0.183941	-0.289482	-0.736341	-0.613822	-0.72999	0.699885	0.070526	-0.941538	0.654465	0.239324	0.743968	0.325617	1.43759	-0.0766385	0.672691	-0.637313	-0.442999	-0.654316	0.112427	0.802215	0.166356	-1.24231	1.26769	-0.352079	-0.152246	-0.654379	-0.158466	0.0680242	-0.245662	-0.409936	-0.474076	0.552698	-0.0837924	-0.330404	-0.396877	0.211217	0.0443522	-0.313278
359	0.447699	0.241371	-0.431857	-0.675901	-0.440792	-0.143779	-0.290434	1.77177	-0.43189	0.810298	0.364881	-0.23767	-0.287701	-0.747861	-0.601547	-0.766762	0.684527	0.0682339	-0.95477	0.640962	0.235046	0.743479	0.32016	1.4493	-0.0847466	0.671382	-0.65116	-0.449169	-0.658233	0.0841269	0.790194	0.144761	-1.24181	1.24779	-0.375647	-0.165957	-0.669759	-0.167986	0.0538669	-0.26251	-0.427344	-0.495454	0.530023	-0.101972	-0.326231	-0.401881	0.185015	0.0237897	-0.328874
360	0.429798	0.230751	-0.452541	-0.685771	-0.455411	-0.149157	-0.303613	1.74172	-0.462139	0.781054	0.345096	-0.289056	-0.285822	-0.759466	-0.589265	-0.803833	0.667273	0.0650134	-0.966468	0.626957	0.230938	0.743538	0.313572	1.45886	-0.0923714	0.668821	-0.665479	-0.455122	-0.661687	0.0556117	0.778024	0.122269	-1.2425	1.22777	-0.399265	-0.179009	-0.682995	-0.176976	0.03948	-0.278696	-0.443921	-0.516236	0.506526	-0.120329	-0.321602	-0.406348	0.158862	0.00290768	-0.344404
361	0.411513	0.219678	-0.472716	-0.693931	-0.468194	-0.153658	-0.315138	1.70913	-0.491758	0.751519	0.325578	-0.33776	-0.283569	-0.770464	-0.576824	-0.840336	0.648382	0.0607649	-0.977977	0.613075	0.22716	0.743276	0.305648	1.46997	-0.099457	0.66662	-0.679562	-0.460095	-0.664316	0.0269304	0.766315	0.0990705	-1.24324	1.2076	-0.422557	-0.191786	-0.694646	-0.185296	0.0247515	-0.294098	-0.460161	-0.536448	0.482546	-0.138577	-0.31641	-0.4111	0.132569	-0.0182044	-0.359956
362	0.393351	0.20828	-0.492498	-0.700067	-0.47969	-0.157418	-0.325234	1.67538	-0.522354	0.721479	0.305832	-0.383523	-0.280762	-0.782251	-0.563553	-0.877081	0.627255	0.0555481	-0.986499	0.600955	0.223708	0.7433	0.29672	1.47971	-0.10615	0.66359	-0.693422	-0.464512	-0.665228	-0.00149844	0.754071	0.0751718	-1.24294	1.18844	-0.445806	-0.204106	-0.705908	-0.192683	0.00991582	-0.309376	-0.475604	-0.556551	0.458247	-0.156705	-0.310955	-0.415148	0.105957	-0.0397431	-0.375097
363	0.375191	0.197089	-0.511193	-0.703652	-0.489087	-0.160177	-0.333791	1.64258	-0.552099	0.690495	0.285877	-0.426255	-0.277382	-0.793037	-0.550919	-0.911884	0.603496	0.0492081	-0.994774	0.588022	0.22089	0.744389	0.286675	1.48801	-0.112405	0.660881	-0.70667	-0.46884	-0.667393	-0.030073	0.74195	0.0504712	-1.24359	1.16846	-0.469124	-0.215961	-0.715651	-0.199529	-0.00508024	-0.323928	-0.490323	-0.577268	0.433165	-0.174959	-0.305169	-0.419306	0.0792323	-0.0614632	-0.389978
364	0.35698	0.185961	-0.529205	-0.70629	-0.496485	-0.161919	-0.340373	1.60954	-0.581699	0.659137	0.265848	-0.465856	-0.273852	-0.80365	-0.53799	-0.946023	0.578082	0.0418434	-1.00355	0.5755	0.218523	0.743662	0.2757	1.49745	-0.118406	0.658051	-0.720228	-0.472685	-0.667996	-0.0588534	0.729575	0.0250041	-1.24299	1.14899	-0.492206	-0.22759	-0.724307	-0.205407	-0.0201856	-0.337955	-0.50458	-0.596753	0.408127	-0.193125	-0.299443	-0.423342	0.0524384	-0.083378	-0.404977
365	0.339025	0.174651	-0.546661	-0.707281	-0.501964	-0.162937	-0.34482	1.5745	-0.611875	0.627185	0.245672	-0.501125	-0.269995	-0.813759	-0.524622	-0.979704	0.550835	0.0334206	-1.00759	0.56417	0.216538	0.743749	0.263889	1.50198	-0.124142	0.654727	-0.734125	-0.475907	-0.666365	-0.0874962	0.716024	-0.00123257	-1.24008	1.12966	-0.515036	-0.23873	-0.731884	-0.210543	-0.0353872	-0.351625	-0.518409	-0.615547	0.382945	-0.21141	-0.293423	-0.427009	0.0254508	-0.105512	-0.42009
366	0.320676	0.163796	-0.563176	-0.704759	-0.504614	-0.162949	-0.347495	1.53957	-0.640231	0.594713	0.225322	-0.533487	-0.26568	-0.823075	-0.511714	-1.01099	0.52174	0.0238492	-1.01398	0.552353	0.215191	0.743545	0.251099	1.50592	-0.129592	0.651317	-0.747196	-0.479205	-0.666427	-0.116095	0.702185	-0.0281011	-1.24081	1.11046	-0.538287	-0.249411	-0.738407	-0.214913	-0.0506712	-0.364207	-0.53157	-0.634773	0.357698	-0.229853	-0.287446	-0.43106	-0.00160972	-0.12789	-0.434485
367	0.302202	0.153603	-0.577926	-0.700771	-0.50589	-0.162063	-0.347835	1.50689	-0.668567	0.562101	0.204571	-0.562044	-0.261105	-0.833239	-0.498041	-1.04158	0.491288	0.0133011	-1.0176	0.541119	0.214202	0.742142	0.237897	1.51126	-0.135038	0.647794	-0.759964	-0.482725	-0.663232	-0.144798	0.687667	-0.055627	-1.2398	1.0918	-0.562006	-0.259696	-0.743555	-0.218371	-0.0660128	-0.376798	-0.543933	-0.653686	0.332882	-0.24845	-0.281619	-0.434788	-0.0287266	-0.150374	-0.448571
368	0.283735	0.144198	-0.591547	-0.694471	-0.504353	-0.160388	-0.34547	1.47316	-0.696493	0.529395	0.183442	-0.586621	-0.255868	-0.841685	-0.484699	-1.07098	0.458851	0.00168356	-1.01872	0.530793	0.214366	0.740411	0.224178	1.51389	-0.140527	0.643133	-0.772404	-0.485908	-0.66181	-0.173208	0.672683	-0.0838059	-1.23827	1.07197	-0.5854	-0.269414	-0.749282	-0.221125	-0.0813397	-0.389022	-0.555921	-0.672349	0.308181	-0.267393	-0.275869	-0.438401	-0.0558786	-0.172739	-0.462916
369	0.265064	0.135712	-0.603407	-0.68512	-0.500212	-0.157667	-0.340827	1.43953	-0.722955	0.496884	0.161986	-0.607431	-0.250119	-0.849765	-0.47117	-1.09727	0.424918	-0.0109637	-1.02045	0.519619	0.215411	0.737489	0.210197	1.51541	-0.146	0.637835	-0.784732	-0.489001	-0.660661	-0.201473	0.65694	-0.112459	-1.23948	1.05237	-0.60877	-0.278779	-0.7529	-0.222926	-0.096652	-0.400314	-0.566984	-0.689695	0.283879	-0.286428	-0.270567	-0.442446	-0.083148	-0.195301	-0.476851
370	0.246106	0.128577	-0.613415	-0.673554	-0.493271	-0.154211	-0.333272	1.40669	-0.748496	0.463662	0.140014	-0.623214	-0.243775	-0.857489	-0.457158	-1.12249	0.389855	-0.0246117	-1.01884	0.50817	0.217101	0.734129	0.196119	1.51232	-0.15143	0.63213	-0.796742	-0.49278	-0.656963	-0.229612	0.640284	-0.141626	-1.23726	1.03261	-0.632635	-0.287639	-0.7563	-0.224297	-0.112049	-0.411447	-0.577712	-0.707786	0.260255	-0.305544	-0.265545	-0.446159	-0.110265	-0.217674	-0.490528
371	0.226876	0.123168	-0.622319	-0.659048	-0.483456	-0.149672	-0.322481	1.37522	-0.772835	0.430251	0.117756	-0.634443	-0.236895	-0.863819	-0.44326	-1.14469	0.35395	-0.0391341	-1.01558	0.497752	0.220009	0.728431	0.182091	1.50707	-0.157133	0.625901	-0.807229	-0.496861	-0.655112	-0.257424	0.623028	-0.171058	-1.23539	1.0126	-0.656568	-0.295651	-0.75863	-0.224791	-0.127202	-0.421732	-0.588148	-0.726139	0.237143	-0.324808	-0.261107	-0.449802	-0.137397	-0.239944	-0.503876
372	0.207455	0.119332	-0.628199	-0.641334	-0.470722	-0.14387	-0.308538	1.34388	-0.794902	0.397187	0.0951405	-0.641209	-0.229444	-0.869591	-0.428941	-1.16448	0.31785	-0.0544941	-1.01062	0.487085	0.223804	0.722919	0.16849	1.50472	-0.163003	0.619593	-0.817518	-0.50034	-0.651492	-0.284729	0.604471	-0.20066	-1.23147	0.99197	-0.680331	-0.303188	-0.757368	-0.224394	-0.142189	-0.431743	-0.597858	-0.742748	0.214638	-0.344266	-0.25705	-0.453406	-0.164701	-0.262169	-0.516914
373	0.187661	0.117677	-0.632375	-0.620801	-0.454452	-0.137165	-0.290921	1.31102	-0.815537	0.364175	0.0719839	-0.642929	-0.221074	-0.873563	-0.414484	-1.18371	0.280833	-0.0708303	-1.00397	0.475948	0.228846	0.715816	0.155288	1.49721	-0.16909	0.611883	-0.827313	-0.504752	-0.649249	-0.311283	0.586275	-0.230626	-1.22968	0.970689	-0.704472	-0.310061	-0.759762	-0.22367	-0.15709	-0.440779	-0.606993	-0.759782	0.192764	-0.364111	-0.253965	-0.456957	-0.19147	-0.283975	-0.529852
374	0.167512	0.11857	-0.634454	-0.596936	-0.434937	-0.129001	-0.269571	1.28265	-0.834081	0.330966	0.0485244	-0.639233	-0.21163	-0.877532	-0.399039	-1.19733	0.243943	-0.0878198	-0.996486	0.464589	0.234916	0.706333	0.142901	1.4889	-0.17535	0.603404	-0.83526	-0.509947	-0.646585	-0.337255	0.566443	-0.260603	-1.22743	0.949356	-0.729141	-0.315729	-0.759911	-0.221986	-0.171621	-0.449167	-0.615847	-0.776866	0.171788	-0.383825	-0.251839	-0.460424	-0.218378	-0.305565	-0.542336
375	0.146938	0.122272	-0.632517	-0.569379	-0.411522	-0.119435	-0.244172	1.25453	-0.850722	0.297691	0.0247287	-0.630873	-0.20128	-0.880612	-0.383394	-1.20652	0.207581	-0.105516	-0.985254	0.452849	0.242293	0.696515	0.131421	1.47956	-0.181584	0.594458	-0.842584	-0.514881	-0.6422	-0.362654	0.54513	-0.29063	-1.22141	0.926458	-0.753645	-0.320797	-0.75822	-0.219654	-0.185892	-0.45752	-0.623979	-0.793362	0.151535	-0.403959	-0.250107	-0.463543	-0.245135	-0.326512	-0.553931
376	0.125911	0.129114	-0.62814	-0.537764	-0.384277	-0.10843	-0.214529	1.22555	-0.865554	0.264979	0.000626631	-0.61633	-0.189737	-0.880401	-0.367563	-1.21412	0.171577	-0.123832	-0.972374	0.441025	0.251233	0.684865	0.121256	1.46485	-0.18806	0.584381	-0.848008	-0.520429	-0.638823	-0.387089	0.524092	-0.320721	-1.21984	0.903438	-0.778302	-0.32482	-0.757399	-0.216891	-0.199989	-0.464267	-0.63112	-0.809462	0.132049	-0.424121	-0.250058	-0.466758	-0.27136	-0.347056	-0.564851
377	0.104462	0.139285	-0.620506	-0.502098	-0.353244	-0.0955097	-0.180183	1.19967	-0.876805	0.232508	-0.0236567	-0.595883	-0.176675	-0.879291	-0.350304	-1.21795	0.136861	-0.142711	-0.956399	0.428419	0.261199	0.671448	0.112644	1.44961	-0.194902	0.573751	-0.852912	-0.526571	-0.635192	-0.410181	0.501661	-0.350389	-1.21497	0.879666	-0.802811	-0.327267	-0.753911	-0.213273	-0.213566	-0.470776	-0.638416	-0.824795	0.113582	-0.443698	-0.250836	-0.468979	-0.297632	-0.367105	-0.575659
378	0.0823865	0.153152	-0.609409	-0.462508	-0.318059	-0.0806194	-0.140683	1.17215	-0.886084	0.200278	-0.0480781	-0.569123	-0.162149	-0.877217	-0.33266	-1.21615	0.103341	-0.162046	-0.938301	0.415366	0.273124	0.656438	0.105608	1.43294	-0.201627	0.562117	-0.857568	-0.533102	-0.631947	-0.432011	0.478807	-0.379574	-1.208	0.853851	-0.827202	-0.328707	-0.749715	-0.209028	-0.226756	-0.476111	-0.645472	-0.839737	0.095933	-0.463679	-0.252066	-0.471463	-0.323355	-0.386329	-0.585714
379	0.0597256	0.170952	-0.594603	-0.418059	-0.27861	-0.0636368	-0.0961163	1.14663	-0.892029	0.168298	-0.0725439	-0.535438	-0.145654	-0.871788	-0.314332	-1.21021	0.0716598	-0.181611	-0.917299	0.402102	0.286364	0.639423	0.10059	1.41424	-0.208146	0.549565	-0.857749	-0.540902	-0.628063	-0.452463	0.455082	-0.408699	-1.20256	0.827793	-0.851303	-0.328762	-0.745118	-0.204279	-0.239325	-0.481021	-0.651143	-0.853437	0.079241	-0.482981	-0.254547	-0.474031	-0.348777	-0.40485	-0.595515
380	0.0364561	0.193209	-0.575954	-0.369077	-0.234729	-0.044214	-0.0459746	1.12306	-0.895318	0.136571	-0.097086	-0.495583	-0.127252	-0.864877	-0.29449	-1.19909	0.0421795	-0.201812	-0.892936	0.387434	0.300706	0.620897	0.097734	1.39503	-0.214663	0.536439	-0.857282	-0.548505	-0.62359	-0.471024	0.43018	-0.43742	-1.19522	0.800467	-0.875225	-0.327289	-0.738986	-0.198672	-0.251172	-0.484993	-0.657032	-0.8664	0.06371	-0.501939	-0.257883	-0.475046	-0.373688	-0.422442	-0.604127
381	0.0125585	0.219923	-0.553257	-0.315312	-0.186159	-0.0221652	0.00987382	1.09875	-0.8942	0.105034	-0.121453	-0.448406	-0.106879	-0.856058	-0.273503	-1.18273	0.0152141	-0.2223	-0.866338	0.372077	0.317144	0.601209	0.0974057	1.37223	-0.220764	0.522864	-0.855823	-0.556133	-0.619462	-0.487495	0.405315	-0.465372	-1.1871	0.771803	-0.899419	-0.324081	-0.731281	-0.192293	-0.262623	-0.486601	-0.662659	-0.87894	0.0492399	-0.520883	-0.262346	-0.476056	-0.397814	-0.438902	-0.611038
382	-0.0120644	0.25133	-0.526099	-0.256637	-0.133163	0.00271069	0.0716541	1.07675	-0.889493	0.0736896	-0.145689	-0.393967	-0.0838725	-0.843265	-0.251391	-1.16194	-0.00869804	-0.242801	-0.836443	0.356242	0.33558	0.57926	0.0997952	1.34814	-0.2265	0.508573	-0.850758	-0.564869	-0.614274	-0.502069	0.379659	-0.492776	-1.17737	0.742055	-0.92253	-0.319145	-0.722274	-0.185319	-0.273165	-0.48888	-0.667016	-0.889488	0.0359628	-0.538955	-0.26754	-0.476295	-0.421279	-0.454208	-0.617545
383	-0.0374625	0.288014	-0.494835	-0.193173	-0.0756782	0.0307526	0.139805	1.05422	-0.881932	0.0427922	-0.169746	-0.331893	-0.0582806	-0.828224	-0.227476	-1.13498	-0.0293538	-0.263353	-0.803718	0.339351	0.35566	0.555639	0.105015	1.32339	-0.231636	0.493785	-0.843856	-0.573709	-0.608911	-0.514457	0.353284	-0.519264	-1.16651	0.711068	-0.945563	-0.312228	-0.71202	-0.177419	-0.283138	-0.489243	-0.671341	-0.898758	0.0239913	-0.555723	-0.273452	-0.475966	-0.444014	-0.468627	-0.622735
384	-0.0634581	0.330087	-0.459033	-0.124373	-0.0133325	0.0620151	0.214195	1.03256	-0.869216	0.0119089	-0.193319	-0.261821	-0.0297006	-0.810087	-0.202009	-1.10118	-0.0461279	-0.284319	-0.766843	0.321543	0.377404	0.530514	0.11351	1.29585	-0.235933	0.478498	-0.834478	-0.583067	-0.603232	-0.524304	0.326447	-0.545283	-1.15326	0.678052	-0.967813	-0.303293	-0.700165	-0.168487	-0.292302	-0.487613	-0.674654	-0.907039	0.0133362	-0.571954	-0.280172	-0.475615	-0.465672	-0.481321	-0.627877
385	-0.0902593	0.37741	-0.418209	-0.0510299	0.0534412	0.0969699	0.295501	1.01245	-0.853175	-0.0187331	-0.216718	-0.183843	0.00191492	-0.787883	-0.174864	-1.06067	-0.0587637	-0.305329	-0.726684	0.302998	0.40128	0.503869	0.125283	1.26756	-0.239177	0.462725	-0.822642	-0.592799	-0.595937	-0.530972	0.299202	-0.569836	-1.1393	0.643312	-0.989304	-0.292415	-0.687583	-0.158439	-0.300433	-0.485416	-0.677064	-0.913583	0.00407726	-0.587253	-0.287212	-0.474352	-0.486098	-0.492664	-0.630991
386	-0.117806	0.429782	-0.372719	0.027426	0.12496	0.135606	0.383211	0.99283	-0.83206	-0.0490299	-0.239537	-0.0972936	0.0368105	-0.762013	-0.145456	-1.01299	-0.0668466	-0.326302	-0.684082	0.283256	0.42709	0.475712	0.140521	1.23777	-0.241151	0.4468	-0.807833	-0.603093	-0.588661	-0.534937	0.271859	-0.592653	-1.12363	0.608397	-1.01038	-0.27908	-0.672932	-0.147183	-0.308053	-0.481573	-0.679551	-0.918116	-0.00375104	-0.600893	-0.294611	-0.472508	-0.505279	-0.502251	-0.631954
387	-0.146004	0.487931	-0.322469	0.110585	0.20088	0.178011	0.47784	0.97447	-0.806698	-0.0794627	-0.261835	-0.0026871	0.0754941	-0.732067	-0.114194	-0.958481	-0.0699547	-0.347212	-0.637115	0.262344	0.455243	0.446201	0.159811	1.20639	-0.241571	0.430863	-0.789996	-0.613242	-0.580537	-0.535587	0.24411	-0.614991	-1.1052	0.571648	-1.02918	-0.26315	-0.655673	-0.134523	-0.314569	-0.476572	-0.680133	-0.921403	-0.0101114	-0.613081	-0.302116	-0.46955	-0.522849	-0.510198	-0.632456
388	-0.174776	0.552047	-0.266858	0.198438	0.281052	0.224615	0.579385	0.955191	-0.776769	-0.109518	-0.284057	0.10067	0.117605	-0.697379	-0.0806504	-0.896023	-0.0678433	-0.368243	-0.58641	0.24073	0.485895	0.415597	0.182946	1.174	-0.240274	0.41482	-0.769097	-0.624198	-0.570464	-0.531829	0.216224	-0.635893	-1.08529	0.532916	-1.04742	-0.245116	-0.637313	-0.120398	-0.320189	-0.47031	-0.679971	-0.922815	-0.0150157	-0.623885	-0.309759	-0.465924	-0.539216	-0.517127	-0.630989
389	-0.20421	0.62109	-0.206215	0.291223	0.365765	0.275408	0.687316	0.937217	-0.741467	-0.139681	-0.305955	0.212769	0.16418	-0.658133	-0.0446142	-0.825274	-0.0600516	-0.389561	-0.532822	0.217972	0.518588	0.383232	0.21028	1.14088	-0.237335	0.398195	-0.744568	-0.635875	-0.559794	-0.524779	0.188379	-0.654614	-1.06138	0.493583	-1.06489	-0.224653	-0.617635	-0.104646	-0.324546	-0.461973	-0.680324	-0.920707	-0.0184466	-0.633256	-0.31745	-0.46167	-0.553107	-0.520783	-0.629026
390	-0.234209	0.69552	-0.140701	0.387045	0.454572	0.33061	0.802534	0.919916	-0.701841	-0.169921	-0.327129	0.333261	0.214784	-0.613929	-0.00600275	-0.74668	-0.0462059	-0.410345	-0.47535	0.194128	0.554698	0.349804	0.24204	1.10756	-0.231729	0.381653	-0.717312	-0.646834	-0.54832	-0.513589	0.160105	-0.672123	-1.03501	0.453426	-1.08016	-0.201481	-0.595404	-0.0869053	-0.327289	-0.45223	-0.680225	-0.917686	-0.0204081	-0.639863	-0.324473	-0.455957	-0.565777	-0.523858	-0.624638
391	-0.264575	0.776244	-0.0704616	0.48722	0.547586	0.389726	0.923294	0.902814	-0.65656	-0.200122	-0.347951	0.463054	0.26973	-0.563861	0.0352079	-0.659708	-0.0261606	-0.43141	-0.414339	0.169275	0.593336	0.315744	0.278	1.07245	-0.223487	0.365209	-0.686521	-0.659472	-0.534238	-0.497705	0.131746	-0.68721	-1.00716	0.411708	-1.09306	-0.175722	-0.571434	-0.0671583	-0.32868	-0.44097	-0.678476	-0.911927	-0.0209526	-0.64477	-0.330799	-0.449291	-0.576469	-0.524416	-0.617197
392	-0.295671	0.861088	0.0045098	0.590819	0.643583	0.452748	1.05101	0.886779	-0.606741	-0.230558	-0.368804	0.600655	0.329627	-0.509102	0.0791382	-0.564276	0.000497346	-0.452258	-0.349606	0.143253	0.63418	0.280499	0.319108	1.03668	-0.2126	0.348848	-0.651839	-0.672158	-0.518771	-0.477296	0.103426	-0.699987	-0.975309	0.368842	-1.10479	-0.147269	-0.545867	-0.045026	-0.328894	-0.428034	-0.674647	-0.903596	-0.0201008	-0.648557	-0.336493	-0.441595	-0.583256	-0.521126	-0.609043
393	-0.326966	0.949435	0.0839865	0.696604	0.743734	0.519918	1.18463	0.870166	-0.551448	-0.260779	-0.389218	0.746733	0.393977	-0.448865	0.126196	-0.46006	0.0339042	-0.4724	-0.28101	0.116184	0.678811	0.244726	0.365078	1.00088	-0.198528	0.332313	-0.613646	-0.685016	-0.501793	-0.451383	0.0747198	-0.711458	-0.939817	0.325475	-1.11582	-0.115871	-0.517427	-0.0203869	-0.327842	-0.413452	-0.670355	-0.893432	-0.0179402	-0.649406	-0.34118	-0.432525	-0.58862	-0.517391	-0.59853
394	-0.358433	1.04423	0.167472	0.806004	0.847286	0.591289	1.32344	0.853986	-0.490309	-0.291412	-0.409341	0.901422	0.462963	-0.382227	0.175687	-0.34762	0.0741542	-0.493108	-0.209093	0.0879638	0.726729	0.207989	0.416306	0.963623	-0.181207	0.31573	-0.571267	-0.699298	-0.482136	-0.420262	0.0457749	-0.719096	-0.90137	0.280998	-1.12166	-0.0815333	-0.486993	0.00692447	-0.325017	-0.397124	-0.663953	-0.879829	-0.014493	-0.647923	-0.344809	-0.422043	-0.590387	-0.51059	-0.585411
395	-0.390383	1.14264	0.255405	0.916551	0.952543	0.665875	1.46749	0.837415	-0.424461	-0.322232	-0.429044	1.06383	0.536724	-0.310103	0.228599	-0.226788	0.121721	-0.513059	-0.133646	0.0587875	0.777892	0.170576	0.472703	0.925859	-0.160191	0.29914	-0.525271	-0.712949	-0.460375	-0.383404	0.0165882	-0.725015	-0.859094	0.235896	-1.12703	-0.0443141	-0.454018	0.0373755	-0.320081	-0.3785	-0.655726	-0.864289	-0.00988426	-0.643761	-0.346672	-0.410051	-0.588565	-0.501161	-0.569796
396	-0.422543	1.2427	0.34621	1.02778	1.06174	0.743901	1.61447	0.820285	-0.35326	-0.353468	-0.448788	1.23392	0.616206	-0.232052	0.28422	-0.0976982	0.176581	-0.532816	-0.0543913	0.0286403	0.833126	0.132833	0.533884	0.888094	-0.135389	0.282181	-0.475689	-0.727341	-0.435898	-0.340662	-0.0130528	-0.728606	-0.813116	0.19065	-1.13174	-0.00376767	-0.418011	0.0707552	-0.312797	-0.358264	-0.64597	-0.845878	-0.00416948	-0.636948	-0.346359	-0.396607	-0.583356	-0.488785	-0.551927
397	-0.454436	1.34627	0.43968	1.14081	1.17318	0.825132	1.76558	0.803111	-0.277595	-0.384999	-0.46875	1.41003	0.700412	-0.148079	0.342705	0.038964	0.238808	-0.553025	0.0278255	-0.00245474	0.890349	0.0944075	0.601316	0.849676	-0.106432	0.264916	-0.422255	-0.743171	-0.408793	-0.292342	-0.0430908	-0.727479	-0.763103	0.144618	-1.12873	0.0400053	-0.379746	0.107865	-0.303727	-0.336303	-0.633977	-0.823918	0.00256915	-0.628033	-0.344419	-0.381323	-0.574386	-0.472688	-0.531027
398	-0.486088	1.45164	0.536887	1.25377	1.28663	0.908524	1.91933	0.785648	-0.197722	-0.416958	-0.488326	1.59152	0.790063	-0.0586831	0.404936	0.183782	0.308091	-0.572176	0.113414	-0.0344717	0.951543	0.0557743	0.674125	0.810203	-0.0731207	0.247002	-0.364967	-0.759278	-0.378862	-0.237577	-0.0737427	-0.724121	-0.709118	0.0981836	-1.12373	0.0869755	-0.338467	0.148327	-0.292338	-0.31176	-0.619363	-0.799928	0.0101477	-0.616059	-0.340226	-0.363897	-0.561609	-0.454613	-0.506893
399	-0.51816	1.55842	0.635269	1.36594	1.40188	0.994091	2.07714	0.766822	-0.113441	-0.449247	-0.507902	1.77924	0.884058	0.036712	0.46921	0.335826	0.384573	-0.591743	0.202371	-0.0673256	1.01773	0.0168414	0.751806	0.770616	-0.0354208	0.22862	-0.303426	-0.775852	-0.345438	-0.176597	-0.105013	-0.716961	-0.650812	0.0515722	-1.11712	0.137603	-0.293937	0.192418	-0.278197	-0.285032	-0.602021	-0.772636	0.01861	-0.600963	-0.333014	-0.344108	-0.543727	-0.432224	-0.480486
400	-0.549989	1.6663	0.734421	1.47677	1.51825	1.08077	2.23418	0.746728	-0.0258675	-0.481475	-0.527364	1.97102	0.98271	0.137065	0.536687	0.494052	0.468665	-0.610672	0.293303	-0.100798	1.0857	-0.0222483	0.835956	0.730915	0.00707892	0.209806	-0.238343	-0.792714	-0.308668	-0.109348	-0.137011	-0.705958	-0.588632	0.0048447	-1.10415	0.191425	-0.246441	0.241032	-0.261507	-0.256336	-0.583028	-0.742111	0.0276317	-0.583141	-0.322912	-0.322178	-0.521688	-0.40649	-0.450929
401	-0.581199	1.77429	0.834766	1.58705	1.63748	1.16952	2.389	0.72599	0.0650148	-0.514389	-0.547399	2.16518	1.08701	0.24293	0.606473	0.658678	0.559886	-0.628479	0.386692	-0.135097	1.15794	-0.0615991	0.926222	0.690914	0.0542309	0.190384	-0.169309	-0.810245	-0.268653	-0.0356639	-0.169777	-0.69113	-0.522397	-0.0417242	-1.08849	0.24862	-0.19578	0.29329	-0.24206	-0.22497	-0.560574	-0.708965	0.037149	-0.562962	-0.309983	-0.297646	-0.493596	-0.377216	-0.417923
402	-0.612752	1.88082	0.936308	1.69472	1.75497	1.25869	2.54797	0.703839	0.15882	-0.54735	-0.567023	2.36366	1.19524	0.354255	0.67887	0.827805	0.658275	-0.646842	0.482671	-0.170035	1.23308	-0.101087	1.02145	0.650937	0.106471	0.170292	-0.0964088	-0.828383	-0.224575	0.0442513	-0.20308	-0.671997	-0.451464	-0.0883965	-1.06809	0.309377	-0.141639	0.349901	-0.219703	-0.190909	-0.534477	-0.672014	0.04706	-0.539599	-0.293224	-0.270123	-0.459679	-0.343554	-0.381392
403	-0.643724	1.98542	1.03661	1.79762	1.87164	1.34758	2.70134	0.680608	0.254169	-0.580808	-0.585671	2.56209	1.30691	0.469077	0.753667	1.00198	0.762859	-0.664603	0.580261	-0.205448	1.31075	-0.140562	1.12191	0.610589	0.16365	0.149422	-0.0200062	-0.846726	-0.17651	0.13045	-0.237461	-0.648858	-0.37658	-0.134837	-1.04163	0.373479	-0.083888	0.410748	-0.194297	-0.154345	-0.505196	-0.63196	0.0569952	-0.512892	-0.272511	-0.239632	-0.420706	-0.306866	-0.341483
404	-0.673722	2.08793	1.13597	1.89967	1.99099	1.43531	2.85187	0.655329	0.351491	-0.613938	-0.605457	2.75981	1.42183	0.588402	0.82956	1.17899	0.872725	-0.682245	0.678333	-0.241351	1.39301	-0.180311	1.22667	0.569917	0.225797	0.127727	0.0606771	-0.865545	-0.124788	0.222174	-0.272719	-0.621196	-0.297493	-0.181064	-1.01227	0.441115	-0.0229688	0.475631	-0.165717	-0.11501	-0.471624	-0.588691	0.0669982	-0.483502	-0.248254	-0.205792	-0.374964	-0.26574	-0.298097
405	-0.703808	2.18885	1.23429	1.99815	2.10619	1.52255	3.00003	0.628468	0.449754	-0.647192	-0.624811	2.95876	1.54054	0.711829	0.90832	1.35888	0.989263	-0.699865	0.777977	-0.277687	1.4779	-0.219759	1.33576	0.529129	0.293371	0.10519	0.144782	-0.884699	-0.0687117	0.320247	-0.308596	-0.589161	-0.214317	-0.226858	-0.976163	0.511572	0.0415968	0.544285	-0.133803	-0.0730713	-0.434874	-0.541285	0.0766474	-0.450787	-0.219574	-0.168589	-0.323075	-0.22026	-0.250993
406	-0.734424	2.28561	1.33013	2.09058	2.22003	1.60991	3.14366	0.5998	0.548257	-0.68107	-0.644051	3.1522	1.66232	0.838383	0.987528	1.54207	1.11117	-0.716687	0.877262	-0.314248	1.56413	-0.259071	1.44916	0.488508	0.36565	0.0818552	0.231903	-0.903392	-0.00909664	0.423401	-0.345167	-0.552402	-0.127741	-0.272188	-0.934135	0.584642	0.109841	0.617851	-0.098468	-0.028036	-0.394095	-0.490878	0.0857827	-0.415137	-0.186354	-0.127864	-0.264122	-0.171272	-0.200133
407	-0.76363	2.37677	1.42415	2.18034	2.3347	1.6933	3.28422	0.569008	0.646629	-0.714398	-0.663901	3.34412	1.7847	0.966954	1.06844	1.723	1.23713	-0.73332	0.976719	-0.350791	1.65273	-0.298648	1.56705	0.44758	0.442328	0.0575867	0.322426	-0.922968	0.055016	0.531147	-0.382518	-0.510795	-0.0373005	-0.317312	-0.887605	0.660521	0.181601	0.695234	-0.0595904	0.0198987	-0.348747	-0.436761	0.094361	-0.376505	-0.148697	-0.0830992	-0.198056	-0.117827	-0.145447
408	-0.792136	2.46484	1.51466	2.26389	2.44552	1.77516	3.41418	0.537682	0.744003	-0.747512	-0.682628	3.53321	1.90861	1.09777	1.15014	1.90577	1.36814	-0.749291	1.07639	-0.387857	1.74213	-0.337759	1.6885	0.406311	0.523671	0.0323841	0.416293	-0.943598	0.123321	0.644337	-0.42103	-0.464593	0.0564375	-0.36165	-0.833965	0.738707	0.25652	0.775499	-0.0174523	0.0705276	-0.299505	-0.378361	0.101863	-0.334545	-0.106117	-0.0348779	-0.12483	-0.0602686	-0.086956
409	-0.820976	2.54783	1.6027	2.34351	2.55256	1.85319	3.54063	0.504479	0.840479	-0.780341	-0.701665	3.71323	2.03452	1.23046	1.23062	2.08674	1.5023	-0.766032	1.17349	-0.425037	1.8331	-0.376645	1.81266	0.365326	0.610177	0.00636349	0.512764	-0.963177	0.195195	0.760216	-0.459471	-0.413558	0.15282	-0.40538	-0.774294	0.819224	0.334503	0.860568	0.0282385	0.124433	-0.245774	-0.316581	0.108262	-0.28958	-0.0586781	0.0173189	-0.0440081	0.00102596	-0.0244413
410	-0.848731	2.62658	1.68697	2.42106	2.65628	1.92753	3.65768	0.469366	0.934786	-0.813472	-0.720524	3.88903	2.16019	1.36316	1.31276	2.26278	1.63779	-0.782577	1.26903	-0.461434	1.92699	-0.415431	1.93751	0.324076	0.700496	-0.0205405	0.611626	-0.98354	0.271446	0.881169	-0.498431	-0.35731	0.252196	-0.448727	-0.708278	0.902077	0.415757	0.947756	0.0774555	0.18068	-0.187805	-0.251091	0.113277	-0.24159	-0.00600667	0.0738335	0.0439247	0.0668641	0.0416021
411	-0.876032	2.69834	1.76643	2.48952	2.75595	2.0005	3.76757	0.433109	1.02673	-0.845903	-0.739419	4.05903	2.28337	1.4963	1.39386	2.44006	1.77599	-0.797582	1.36296	-0.497991	2.01929	-0.453587	2.0622	0.282577	0.79402	-0.0482877	0.712827	-1.00393	0.351105	1.00463	-0.538857	-0.296302	0.353665	-0.491384	-0.635782	0.985744	0.499544	1.03916	0.129948	0.240058	-0.125537	-0.182226	0.116743	-0.190507	0.0514786	0.13361	0.140032	0.136351	0.11179
412	-0.901879	2.76108	1.84399	2.55303	2.85084	2.06718	3.87418	0.395173	1.11635	-0.877667	-0.75847	4.22063	2.40449	1.63062	1.47348	2.61054	1.9141	-0.813821	1.45487	-0.534107	2.11083	-0.491604	2.19023	0.241162	0.891581	-0.076943	0.816321	-1.02349	0.434833	1.13	-0.579163	-0.230713	0.457034	-0.533193	-0.557014	1.06993	0.586266	1.13239	0.185672	0.302343	-0.0588887	-0.109245	0.118592	-0.136536	0.113969	0.197431	0.243167	0.209109	0.185743
413	-0.928027	2.82175	1.91495	2.61408	2.94048	2.13215	3.96583	0.356201	1.20234	-0.909093	-0.776399	4.3723	2.52657	1.76367	1.55205	2.77552	2.05279	-0.83033	1.54296	-0.569547	2.20388	-0.529268	2.31669	0.199597	0.991594	-0.106515	0.921381	-1.04481	0.521327	1.25738	-0.619941	-0.160046	0.562065	-0.574203	-0.470757	1.15557	0.674598	1.22652	0.244357	0.366946	0.0115334	-0.0324149	0.118509	-0.0795888	0.182051	0.264595	0.353559	0.285619	0.262944
414	-0.954352	2.87656	1.98239	2.66899	3.02454	2.19124	4.05215	0.316179	1.28481	-0.9406	-0.79424	4.51418	2.64303	1.89479	1.62974	2.93594	2.19037	-0.846161	1.62821	-0.604591	2.29331	-0.566352	2.43966	0.158239	1.0939	-0.136767	1.02652	-1.06482	0.611807	1.38423	-0.660994	-0.0850635	0.667362	-0.613963	-0.378243	1.24148	0.765088	1.32483	0.306675	0.434269	0.0859536	0.0472348	0.116492	-0.0199838	0.254434	0.334989	0.471375	0.365241	0.34402
415	-0.979486	2.92162	2.04743	2.71948	3.10343	2.24372	4.12849	0.275318	1.36438	-0.970899	-0.811754	4.6488	2.75522	2.02318	1.70647	3.08951	2.32368	-0.861774	1.71004	-0.638382	2.38153	-0.603004	2.56361	0.116913	1.19805	-0.168009	1.13282	-1.08572	0.705433	1.51266	-0.702453	-0.00571105	0.773209	-0.653188	-0.27921	1.32857	0.856927	1.42243	0.370942	0.503262	0.163919	0.130825	0.112354	0.0420067	0.331769	0.408995	0.595408	0.44876	0.428368
416	-1.00398	2.96452	2.10469	2.76253	3.17784	2.29659	4.19596	0.233591	1.43934	-1.00047	-0.829385	4.77495	2.86626	2.14998	1.77875	3.23694	2.4551	-0.877747	1.78797	-0.672229	2.4677	-0.638682	2.68462	0.0753303	1.30253	-0.199754	1.24028	-1.10728	0.79985	1.63912	-0.744274	0.0781508	0.879065	-0.691979	-0.173512	1.41385	0.94877	1.52207	0.437411	0.574677	0.245331	0.216847	0.106162	0.106539	0.413859	0.484998	0.726133	0.534307	0.515748
417	-1.02766	2.99966	2.16016	2.80286	3.24201	2.34244	4.25465	0.190748	1.51142	-1.02996	-0.847322	4.88782	2.97069	2.27421	1.84881	3.37283	2.58238	-0.894183	1.86244	-0.705084	2.5495	-0.674143	2.80087	0.0338441	1.40823	-0.232363	1.34626	-1.12655	0.89865	1.76561	-0.785865	0.16581	0.982994	-0.729241	-0.0619822	1.4973	1.0418	1.62199	0.50733	0.647656	0.329584	0.305698	0.0978604	0.173087	0.49955	0.563567	0.862769	0.621677	0.6056
418	-1.05237	3.02664	2.20984	2.83983	3.30079	2.38492	4.30705	0.147948	1.57983	-1.05775	-0.863715	4.99322	3.06868	2.39239	1.91722	3.50266	2.70541	-0.91037	1.93108	-0.737392	2.63128	-0.709144	2.91497	-0.00770577	1.51396	-0.265958	1.45187	-1.14768	0.998093	1.89103	-0.827817	0.257068	1.08649	-0.765168	0.0561246	1.58154	1.13451	1.71989	0.578588	0.721722	0.41643	0.397411	0.0873338	0.241672	0.589344	0.645036	1.0047	0.712592	0.698024
419	-1.07484	3.05051	2.25574	2.86795	3.35533	2.42305	4.3573	0.104901	1.64233	-1.0854	-0.880565	5.09091	3.16157	2.509	1.98323	3.62483	2.82533	-0.926562	1.9963	-0.768162	2.70962	-0.742844	3.02334	-0.0490886	1.61875	-0.299572	1.5579	-1.16817	1.09784	2.01105	-0.869304	0.351421	1.18866	-0.800623	0.17938	1.66455	1.22606	1.8182	0.651092	0.797153	0.506428	0.490432	0.0746654	0.311548	0.68237	0.727779	1.15176	0.803962	0.792454
420	-1.09649	3.06885	2.2977	2.89615	3.40309	2.45411	4.3843	0.0613642	1.70224	-1.11184	-0.897502	5.17242	3.24988	2.62198	2.04518	3.73753	2.93678	-0.94313	2.05706	-0.797571	2.78221	-0.775999	3.12511	-0.0904661	1.72177	-0.334272	1.66248	-1.18895	1.19973	2.12853	-0.910525	0.44888	1.28858	-0.835668	0.308476	1.74566	1.31706	1.91494	0.725107	0.872431	0.597215	0.585736	0.0598315	0.382298	0.778659	0.81108	1.30356	0.897213	0.888664
421	-1.11879	3.08073	2.33435	2.91693	3.44322	2.48183	4.41201	0.0182826	1.75705	-1.13756	-0.913156	5.24899	3.32932	2.72808	2.10413	3.84205	3.0398	-0.95993	2.11291	-0.826736	2.85	-0.808546	3.22399	-0.13197	1.82224	-0.369453	1.76415	-1.21011	1.30119	2.24099	-0.951734	0.548479	1.38618	-0.868571	0.441544	1.82408	1.40565	2.01048	0.800397	0.948878	0.689826	0.681738	0.042939	0.454832	0.877533	0.896122	1.45791	0.991885	0.985942
422	-1.13927	3.08682	2.36766	2.93226	3.47108	2.50521	4.43449	-0.02482	1.8075	-1.16327	-0.929558	5.31334	3.40192	2.83032	2.16223	3.93384	3.13723	-0.975824	2.16477	-0.854086	2.91596	-0.839464	3.3169	-0.173061	1.92167	-0.404784	1.86209	-1.23097	1.40309	2.34937	-0.992894	0.649859	1.47908	-0.900607	0.578976	1.90027	1.49284	2.10278	0.875777	1.02589	0.784537	0.778074	0.0240903	0.527899	0.97876	0.98184	1.61449	1.08626	1.08384
423	-1.15967	3.08841	2.3966	2.94774	3.50304	2.5262	4.44219	-0.0675712	1.85469	-1.18705	-0.945094	5.37086	3.47033	2.92782	2.21335	4.02198	3.22688	-0.992013	2.21228	-0.881192	2.97825	-0.870356	3.40356	-0.214225	2.01859	-0.440463	1.95859	-1.25265	1.50356	2.45377	-1.03449	0.752599	1.5696	-0.932606	0.721516	1.97491	1.57925	2.19205	0.951124	1.10103	0.878027	0.874966	0.00326934	0.601159	1.08095	1.06657	1.77273	1.18087	1.18129
424	-1.17884	3.08546	2.42321	2.95502	3.52105	2.53956	4.45633	-0.10976	1.89709	-1.21062	-0.959903	5.41109	3.53198	3.01848	2.26424	4.09761	3.30934	-1.00956	2.25518	-0.907022	3.03103	-0.900715	3.48427	-0.255341	2.11018	-0.476596	2.05314	-1.27182	1.60325	2.55326	-1.07472	0.856819	1.65562	-0.963424	0.864	2.04635	1.66046	2.27901	1.02732	1.17554	0.971866	0.971992	-0.0194047	0.674182	1.1827	1.15122	1.93193	1.27432	1.27823
425	-1.19784	3.08111	2.44295	2.96367	3.53184	2.55385	4.45238	-0.15152	1.93606	-1.23318	-0.975751	5.45327	3.58434	3.10335	2.31199	4.1637	3.38551	-1.02633	2.29551	-0.930396	3.08326	-0.929492	3.55751	-0.296359	2.19955	-0.513247	2.14286	-1.29252	1.70125	2.64808	-1.11447	0.960592	1.73689	-0.993566	1.00994	2.1129	1.73943	2.36106	1.1022	1.24982	1.06573	1.06754	-0.0438493	0.746674	1.28701	1.23516	2.09049	1.36769	1.37652
426	-1.2158	3.07364	2.46168	2.96633	3.5431	2.5625	4.44468	-0.192334	1.97096	-1.25324	-0.989869	5.4908	3.63145	3.18365	2.35272	4.22388	3.45259	-1.04338	2.32827	-0.953923	3.12915	-0.957411	3.62202	-0.337397	2.28055	-0.549625	2.23079	-1.31318	1.79478	2.73439	-1.15375	1.06412	1.8163	-1.02194	1.15774	2.17542	1.81644	2.43768	1.17665	1.32194	1.1581	1.16161	-0.0699803	0.819584	1.39013	1.31769	2.24604	1.45912	1.4731
427	-1.23259	3.05933	2.47717	2.96305	3.54047	2.56487	4.43518	-0.232735	2.00192	-1.27423	-1.00343	5.49857	3.67231	3.25793	2.39594	4.27102	3.50894	-1.05986	2.35907	-0.976576	3.16949	-0.983947	3.67993	-0.377978	2.35828	-0.585958	2.31309	-1.3327	1.88622	2.81416	-1.19276	1.16756	1.89114	-1.04952	1.30542	2.23565	1.88774	2.5111	1.25069	1.39201	1.24981	1.2544	-0.0976667	0.89115	1.49127	1.39932	2.40102	1.54907	1.56604
428	-1.24824	3.04181	2.48583	2.96102	3.53796	2.57007	4.41603	-0.272062	2.03174	-1.29472	-1.01731	5.51533	3.70426	3.327	2.4338	4.31786	3.55868	-1.07678	2.38979	-0.998212	3.20926	-1.00942	3.73585	-0.418704	2.43419	-0.622348	2.38962	-1.35338	1.97542	2.88969	-1.23212	1.26838	1.95995	-1.07708	1.45369	2.29077	1.95667	2.58241	1.32352	1.46104	1.33942	1.3439	-0.126735	0.959977	1.59317	1.47816	2.55483	1.63684	1.6572
429	-1.26274	3.02396	2.49372	2.94867	3.52831	2.5617	4.39544	-0.310771	2.05564	-1.31202	-1.03099	5.51668	3.73445	3.38787	2.47	4.34387	3.6033	-1.09456	2.41043	-1.01825	3.23848	-1.03466	3.78289	-0.459019	2.50178	-0.658367	2.4658	-1.37193	2.05932	2.95724	-1.26849	1.36901	2.02295	-1.10242	1.59863	2.34068	2.02287	2.64553	1.39546	1.52726	1.42786	1.43135	-0.157207	1.02876	1.69198	1.55309	2.70236	1.72116	1.74735
430	-1.27785	2.99957	2.49718	2.93895	3.51662	2.55577	4.37071	-0.348586	2.07527	-1.32933	-1.04299	5.51422	3.75358	3.44216	2.50066	4.36908	3.63878	-1.11047	2.42996	-1.03742	3.26799	-1.05903	3.82154	-0.498506	2.56725	-0.694013	2.53694	-1.39145	2.13946	3.01742	-1.30485	1.46865	2.08247	-1.12789	1.74287	2.38731	2.08561	2.70226	1.46511	1.58975	1.51382	1.5149	-0.188856	1.09717	1.78845	1.6279	2.84552	1.80407	1.83365
431	-1.28998	2.97411	2.49633	2.92688	3.49796	2.54961	4.33789	-0.384668	2.09357	-1.34572	-1.05346	5.50451	3.76726	3.49305	2.52857	4.39243	3.66516	-1.12736	2.44209	-1.05716	3.2909	-1.08146	3.85918	-0.538656	2.62512	-0.729241	2.60089	-1.41151	2.21646	3.07573	-1.34219	1.56373	2.13748	-1.15331	1.88378	2.42841	2.14357	2.75734	1.53565	1.65142	1.59654	1.59534	-0.221537	1.16218	1.88403	1.7004	2.98283	1.88372	1.91637
432	-1.30219	2.94755	2.49762	2.90971	3.47463	2.53764	4.30445	-0.420805	2.10849	-1.36084	-1.06554	5.47919	3.78111	3.53555	2.55712	4.3939	3.68615	-1.14421	2.45542	-1.07548	3.30718	-1.10293	3.88251	-0.578736	2.67643	-0.764136	2.66207	-1.42932	2.29003	3.1253	-1.37772	1.65705	2.18638	-1.17739	2.02064	2.46198	2.19689	2.80525	1.60465	1.71082	1.67754	1.67308	-0.255203	1.22587	1.97673	1.76758	3.1134	1.95867	1.99624
433	-1.31297	2.9173	2.49128	2.89345	3.45036	2.52591	4.26337	-0.455314	2.12213	-1.37611	-1.07469	5.45488	3.7869	3.57337	2.57576	4.40091	3.70022	-1.16061	2.46872	-1.09182	3.32742	-1.12468	3.90666	-0.617954	2.72179	-0.799129	2.7169	-1.44853	2.35671	3.16936	-1.41195	1.74797	2.23169	-1.20123	2.15336	2.49268	2.24871	2.84949	1.67083	1.76732	1.75493	1.74639	-0.289792	1.28808	2.0646	1.83322	3.24216	2.03186	2.07499
434	-1.32148	2.88992	2.48068	2.87323	3.41762	2.50657	4.22053	-0.489066	2.12866	-1.38946	-1.08368	5.41801	3.78542	3.60466	2.59894	4.39645	3.70891	-1.17592	2.47287	-1.10809	3.33825	-1.14469	3.92704	-0.656307	2.76155	-0.832874	2.76411	-1.46622	2.41588	3.21096	-1.44538	1.83415	2.27164	-1.22395	2.28022	2.51624	2.2946	2.88762	1.7379	1.81952	1.82914	1.81326	-0.325206	1.34861	2.14982	1.8949	3.36019	2.10089	2.14806
435	-1.33148	2.85748	2.46929	2.85145	3.38646	2.48894	4.17814	-0.522169	2.13362	-1.40263	-1.09277	5.37619	3.77919	3.63157	2.61777	4.38544	3.71078	-1.19092	2.47751	-1.12407	3.34391	-1.1646	3.93392	-0.694552	2.79959	-0.866766	2.81218	-1.48288	2.47478	3.24301	-1.47926	1.91669	2.30501	-1.24635	2.40163	2.53507	2.33725	2.91846	1.80302	1.86892	1.89972	1.87644	-0.36089	1.40651	2.23286	1.95186	3.46911	2.16519	2.2163
436	-1.3386	2.82129	2.45455	2.82653	3.34967	2.46746	4.12668	-0.553654	2.14133	-1.41526	-1.09836	5.33203	3.76773	3.65305	2.63359	4.37111	3.70461	-1.20629	2.47729	-1.13898	3.34747	-1.18339	3.9377	-0.732831	2.82805	-0.899917	2.85297	-1.50019	2.52906	3.27179	-1.51108	1.99549	2.3347	-1.2694	2.51643	2.55089	2.37766	2.94732	1.86573	1.91814	1.96679	1.93637	-0.397174	1.4606	2.31291	2.00553	3.57471	2.22653	2.28328
437	-1.34492	2.78712	2.43666	2.80027	3.30922	2.44342	4.07416	-0.584814	2.13999	-1.42609	-1.10528	5.27749	3.75533	3.66392	2.64868	4.3457	3.69547	-1.22029	2.478	-1.15318	3.34836	-1.20024	3.93479	-0.769789	2.85399	-0.932169	2.88756	-1.51533	2.57517	3.29596	-1.54132	2.07256	2.36055	-1.28995	2.62486	2.56099	2.41213	2.97004	1.9284	1.96166	2.03019	1.99147	-0.434134	1.51414	2.38767	2.05567	3.66842	2.28363	2.34005
438	-1.3501	2.7523	2.41456	2.77221	3.26857	2.4183	4.02349	-0.613773	2.13378	-1.43638	-1.10899	5.21921	3.73951	3.67469	2.6523	4.32461	3.68005	-1.2351	2.47256	-1.167	3.34372	-1.21878	3.93663	-0.806701	2.87501	-0.964311	2.92113	-1.53032	2.61837	3.31612	-1.57125	2.14582	2.3829	-1.31049	2.72701	2.56693	2.44601	2.98855	1.98968	2.00259	2.09062	2.04218	-0.470929	1.56466	2.45838	2.10294	3.7584	2.3386	2.39646
439	-1.35695	2.71734	2.38855	2.74307	3.22403	2.39122	3.9698	-0.642799	2.13184	-1.44648	-1.11122	5.15317	3.71892	3.68589	2.66794	4.29197	3.66037	-1.24766	2.46489	-1.18125	3.33452	-1.23502	3.92721	-0.843232	2.88565	-0.994504	2.94602	-1.54337	2.65704	3.33391	-1.59858	2.21325	2.39983	-1.33156	2.82103	2.56287	2.4742	3.00203	2.05103	2.0433	2.14693	2.08585	-0.50787	1.61092	2.52714	2.14396	3.83455	2.38764	2.45431
440	-1.36018	2.67899	2.36339	2.71504	3.17768	2.36439	3.90906	-0.670661	2.12517	-1.45689	-1.11114	5.08011	3.69584	3.68888	2.67305	4.25766	3.63958	-1.25963	2.45779	-1.19465	3.32997	-1.25081	3.91056	-0.878353	2.89829	-1.02492	2.96887	-1.55662	2.68946	3.34203	-1.62552	2.27702	2.41216	-1.35045	2.90679	2.55584	2.50074	3.00946	2.11185	2.07906	2.19838	2.12739	-0.544748	1.65609	2.59131	2.18187	3.90545	2.43238	2.50415
441	-1.35935	2.64133	2.33499	2.68491	3.12708	2.33247	3.85101	-0.696092	2.11746	-1.46512	-1.11203	5.00399	3.66551	3.67886	2.66824	4.21968	3.61103	-1.27211	2.4469	-1.20644	3.31694	-1.26598	3.89319	-0.913114	2.90326	-1.05371	2.98913	-1.57	2.71803	3.34756	-1.65023	2.33689	2.42227	-1.3691	2.98459	2.54678	2.51979	3.01077	2.17022	2.11308	2.24792	2.1632	-0.581455	1.69772	2.6536	2.21743	3.96923	2.47706	2.55035
442	-1.36254	2.6059	2.30383	2.65174	3.07646	2.29991	3.79368	-0.721255	2.1047	-1.4729	-1.11123	4.92359	3.63706	3.67208	2.67177	4.17636	3.57997	-1.28346	2.43734	-1.21801	3.30225	-1.27979	3.86949	-0.947562	2.90092	-1.08184	3.00396	-1.57996	2.74188	3.35094	-1.67462	2.39319	2.4262	-1.38707	3.05696	2.53146	2.53732	3.00837	2.22885	2.14307	2.29291	2.19282	-0.618184	1.73718	2.7136	2.24669	4.0207	2.51189	2.59114
443	-1.36399	2.56819	2.26967	2.61726	3.02411	2.2697	3.73051	-0.745237	2.09273	-1.48182	-1.10622	4.83695	3.60718	3.66061	2.6685	4.13481	3.54723	-1.29447	2.42307	-1.22901	3.28592	-1.29518	3.84506	-0.980602	2.89346	-1.10997	3.01531	-1.59155	2.76041	3.35128	-1.69777	2.44455	2.42709	-1.40388	3.12218	2.51393	2.55783	3.01148	2.28638	2.1717	2.33418	2.22279	-0.654698	1.7735	2.76482	2.27212	4.07455	2.54575	2.6271
444	-1.36549	2.53011	2.23342	2.58263	2.9706	2.23548	3.66994	-0.768002	2.07998	-1.48965	-1.10254	4.74911	3.57188	3.6437	2.66787	4.08705	3.51174	-1.30443	2.40887	-1.24043	3.2646	-1.30961	3.81817	-1.01348	2.88248	-1.13606	3.0248	-1.60077	2.77799	3.3477	-1.71759	2.49342	2.42657	-1.4203	3.17712	2.49166	2.56448	3.00724	2.34084	2.1994	2.36857	2.24449	-0.691283	1.80524	2.81342	2.29447	4.1084	2.57833	2.66102
445	-1.36449	2.49528	2.19593	2.54881	2.9159	2.1998	3.60884	-0.78986	2.06334	-1.49636	-1.09558	4.65437	3.53744	3.62774	2.66283	4.03469	3.47449	-1.31427	2.3922	-1.25031	3.24517	-1.32307	3.78908	-1.04651	2.87122	-1.16256	3.02641	-1.60855	2.78925	3.34038	-1.73805	2.53725	2.42031	-1.43595	3.22701	2.46272	2.57718	2.99429	2.39515	2.21828	2.40167	2.26547	-0.72677	1.83557	2.86244	2.31379	4.14553	2.60261	2.69306
446	-1.36143	2.46051	2.15549	2.51403	2.85951	2.16643	3.54559	-0.81081	2.0468	-1.50322	-1.08726	4.55622	3.49995	3.60631	2.64975	3.97935	3.43136	-1.32073	2.37362	-1.25922	3.22219	-1.33562	3.75111	-1.07673	2.85407	-1.18872	3.02569	-1.61673	2.79535	3.33351	-1.755	2.57737	2.41186	-1.44947	3.26959	2.43597	2.58394	2.98287	2.44974	2.24083	2.43403	2.28074	-0.762153	1.86079	2.90576	2.32884	4.16321	2.62793	2.72091
447	-1.36151	2.42502	2.11423	2.47559	2.80192	2.13281	3.4829	-0.83014	2.02933	-1.50891	-1.07798	4.45748	3.46384	3.58191	2.64229	3.92506	3.39118	-1.32915	2.3541	-1.26885	3.19654	-1.34799	3.71095	-1.10759	2.83374	-1.21243	3.02929	-1.62243	2.79918	3.32043	-1.77045	2.61315	2.39925	-1.46267	3.30713	2.4057	2.5837	2.9645	2.50191	2.25596	2.45815	2.29205	-0.797719	1.88507	2.94388	2.33773	4.17543	2.64476	2.74264
448	-1.35934	2.39196	2.06978	2.43948	2.74257	2.09598	3.42015	-0.847921	2.01067	-1.51505	-1.06671	4.35338	3.42372	3.55465	2.6271	3.87007	3.34826	-1.33662	2.3327	-1.27682	3.17098	-1.35913	3.67204	-1.13706	2.80865	-1.23502	3.01744	-1.62631	2.80096	3.30512	-1.78597	2.64255	2.38673	-1.47419	3.33502	2.36826	2.58696	2.94509	2.55161	2.27225	2.47683	2.30543	-0.832081	1.90506	2.97772	2.34732	4.20375	2.66319	2.76098
449	-1.35605	2.35844	2.02467	2.40248	2.68176	2.06046	3.35873	-0.865599	1.99018	-1.52066	-1.05414	4.24931	3.37909	3.52453	2.61021	3.81336	3.30349	-1.3399	2.31183	-1.28674	3.14448	-1.36906	3.62752	-1.16584	2.78123	-1.25757	3.0103	-1.63046	2.79878	3.28919	-1.79879	2.67463	2.37059	-1.48357	3.35585	2.33206	2.5776	2.92125	2.60262	2.28385	2.49284	2.30963	-0.866418	1.92088	3.00907	2.35538	4.19643	2.67568	2.77835
450	-1.35118	2.32479	1.97745	2.36399	2.61823	2.02511	3.29861	-0.881389	1.97107	-1.52595	-1.03984	4.14195	3.33737	3.49283	2.59461	3.75729	3.26123	-1.34587	2.29035	-1.29464	3.11643	-1.37869	3.58377	-1.1955	2.75254	-1.27941	3.00375	-1.63457	2.78987	3.26895	-1.81068	2.69944	2.35036	-1.49481	3.37628	2.29324	2.57417	2.8951	2.65124	2.28904	2.50689	2.31386	-0.899879	1.93681	3.03916	2.35286	4.18622	2.684	2.79318
451	-1.34702	2.29436	1.93005	2.32585	2.55591	1.98755	3.23638	-0.89627	1.95029	-1.53052	-1.02277	4.03149	3.29577	3.46006	2.57145	3.69757	3.21246	-1.34927	2.26743	-1.30142	3.08716	-1.38771	3.53635	-1.22165	2.71985	-1.29972	2.98665	-1.63556	2.77999	3.2474	-1.82154	2.72031	2.3301	-1.50392	3.38943	2.25392	2.56805	2.87001	2.69516	2.3067	2.51496	2.3131	-0.932059	1.94454	3.06689	2.34586	4.17404	2.69482	2.80129
452	-1.34334	2.26469	1.88355	2.28806	2.49349	1.95252	3.1747	-0.910111	1.92848	-1.53556	-1.00487	3.92413	3.25216	3.42165	2.54932	3.63822	3.16792	-1.35093	2.24366	-1.30892	3.0581	-1.39736	3.48729	-1.24856	2.68443	-1.32007	2.97143	-1.6345	2.7659	3.22424	-1.8309	2.73803	2.30703	-1.51009	3.39526	2.21098	2.55718	2.83914	2.73566	2.30446	2.51886	2.31471	-0.964272	1.95312	3.08587	2.33647	4.15796	2.69569	2.80775
453	-1.33758	2.23347	1.83415	2.25009	2.42866	1.91559	3.11576	-0.922788	1.90901	-1.5413	-0.986544	3.81701	3.20788	3.38077	2.52469	3.58001	3.12506	-1.35281	2.2185	-1.31479	3.02761	-1.40415	3.43883	-1.27492	2.64669	-1.33862	2.95194	-1.63468	2.75168	3.19653	-1.83932	2.75216	2.28182	-1.51685	3.39399	2.16481	2.54787	2.81032	2.77472	2.30644	2.52133	2.31234	-0.996347	1.95734	3.10467	2.32592	4.13638	2.69859	2.81267
454	-1.33283	2.20569	1.78259	2.20998	2.3635	1.87951	3.05538	-0.934627	1.88918	-1.54316	-0.965641	3.70612	3.16479	3.34229	2.49738	3.51884	3.07813	-1.35637	2.19212	-1.32243	2.99716	-1.40995	3.38559	-1.30014	2.60853	-1.3558	2.93034	-1.63468	2.73316	3.17072	-1.84506	2.7651	2.2561	-1.52113	3.39581	2.11886	2.53169	2.77821	2.81351	2.3076	2.5167	2.30472	-1.02639	1.95726	3.1222	2.31454	4.10827	2.69709	2.80856
455	-1.32586	2.17836	1.73098	2.17103	2.29977	1.84552	2.99702	-0.943347	1.8684	-1.54877	-0.9424	3.59702	3.1209	3.29864	2.46995	3.46046	3.03326	-1.35657	2.16597	-1.32602	2.96568	-1.4162	3.33464	-1.32513	2.56874	-1.37211	2.91151	-1.63383	2.71191	3.14165	-1.85127	2.76693	2.22883	-1.52515	3.39345	2.07139	2.51583	2.74145	2.84687	2.3006	2.50617	2.3	-1.05676	1.95814	3.12874	2.29756	4.07915	2.6896	2.80503
456	-1.32208	2.15279	1.68125	2.13117	2.23692	1.80887	2.94004	-0.952329	1.84765	-1.55482	-0.917503	3.48707	3.07635	3.25551	2.43652	3.40158	2.99074	-1.35346	2.13963	-1.33141	2.93113	-1.42106	3.28166	-1.34975	2.52879	-1.38634	2.88861	-1.63145	2.69199	3.11121	-1.85642	2.77837	2.19999	-1.52863	3.38328	2.02657	2.49519	2.70822	2.87924	2.29971	2.49513	2.28597	-1.08587	1.95471	3.14394	2.27887	4.03755	2.68658	2.80587
457	-1.31707	2.12862	1.629	2.09227	2.17053	1.77426	2.88547	-0.958514	1.82779	-1.55714	-0.891945	3.37529	3.03235	3.21156	2.40441	3.33986	2.94677	-1.35329	2.1128	-1.33677	2.90067	-1.42473	3.22492	-1.37312	2.48677	-1.40091	2.86289	-1.62703	2.66657	3.07983	-1.85882	2.78299	2.1694	-1.52855	3.37354	1.97818	2.4744	2.66967	2.90974	2.2871	2.48174	2.27739	-1.11341	1.94772	3.15223	2.25846	3.99419	2.67807	2.79741
458	-1.30982	2.10357	1.57672	2.05493	2.10576	1.73943	2.83341	-0.963942	1.80864	-1.56069	-0.86483	3.26942	2.9881	3.16399	2.3694	3.28325	2.90461	-1.34994	2.08483	-1.33957	2.87193	-1.42447	3.17258	-1.39387	2.44288	-1.41369	2.83688	-1.62236	2.64171	3.04711	-1.86091	2.77438	2.13809	-1.52847	3.35735	1.92681	2.45296	2.63023	2.93329	2.27854	2.46534	2.26875	-1.14161	1.94012	3.1524	2.23595	3.94807	2.66389	2.78392
459	-1.30274	2.08289	1.52576	2.01703	2.04232	1.7044	2.77988	-0.970359	1.78946	-1.5614	-0.835168	3.16325	2.94518	3.11788	2.33025	3.22491	2.86233	-1.34611	2.05442	-1.34305	2.83652	-1.42425	3.11906	-1.41515	2.39841	-1.4256	2.8097	-1.61648	2.61515	3.01376	-1.86472	2.77438	2.10706	-1.52898	3.33949	1.87833	2.42928	2.59255	2.95331	2.27031	2.44682	2.25654	-1.16779	1.9287	3.15384	2.21113	3.89893	2.64972	2.77314
460	-1.29819	2.0607	1.47173	1.97788	1.97594	1.67024	2.72843	-0.972013	1.7703	-1.56563	-0.804137	3.05754	2.902	3.06902	2.29304	3.16696	2.8211	-1.34169	2.02559	-1.34467	2.80341	-1.42553	3.06425	-1.43531	2.35267	-1.4345	2.7779	-1.6082	2.58724	2.97555	-1.87023	2.76763	2.07272	-1.52767	3.3217	1.82872	2.40424	2.55296	2.97222	2.25592	2.42396	2.24332	-1.19409	1.91552	3.14543	2.18361	3.8464	2.6366	2.75888
461	-1.29315	2.04006	1.41907	1.93882	1.91215	1.63645	2.67884	-0.970941	1.75138	-1.57178	-0.771579	2.95345	2.85707	3.0183	2.25469	3.11266	2.78449	-1.33572	1.99686	-1.34793	2.77068	-1.42498	3.00981	-1.45503	2.30742	-1.44374	2.74912	-1.60044	2.55895	2.93931	-1.8709	2.76	2.03615	-1.52728	3.29797	1.77856	2.37447	2.50849	2.98551	2.24117	2.39791	2.23084	-1.21852	1.90187	3.14343	2.15561	3.78899	2.62062	2.73907
462	-1.28539	2.02252	1.36801	1.9021	1.84859	1.6031	2.62966	-0.97101	1.73404	-1.57487	-0.737888	2.8519	2.81334	2.96841	2.21452	3.05566	2.74571	-1.32869	1.96521	-1.34893	2.73663	-1.42306	2.95639	-1.47416	2.26271	-1.45277	2.72003	-1.5911	2.52556	2.90007	-1.87049	2.75128	2.0012	-1.52224	3.27475	1.72914	2.34594	2.46736	2.99485	2.22346	2.37058	2.21616	-1.2416	1.88472	3.13563	2.12416	3.73241	2.60081	2.71943
463	-1.2792	2.0049	1.31593	1.86434	1.78533	1.56923	2.58294	-0.969074	1.71698	-1.57719	-0.702755	2.75363	2.77097	2.91843	2.17164	3.00238	2.70801	-1.32052	1.93511	-1.34909	2.70717	-1.4242	2.90378	-1.49163	2.21612	-1.45743	2.68643	-1.5796	2.49299	2.86064	-1.8706	2.73736	1.96588	-1.51734	3.2497	1.67809	2.31511	2.42727	3.00262	2.20418	2.34206	2.20028	-1.2652	1.86805	3.12451	2.09171	3.67367	2.57933	2.70056
464	-1.27295	1.98804	1.26509	1.82692	1.72471	1.53706	2.53764	-0.962525	1.69957	-1.5783	-0.665425	2.65545	2.72962	2.86739	2.12863	2.94625	2.6762	-1.31281	1.90431	-1.34969	2.67381	-1.41943	2.85132	-1.50953	2.16803	-1.46126	2.65625	-1.5686	2.46083	2.82224	-1.86362	2.72336	1.92832	-1.51504	3.22091	1.62728	2.28119	2.38252	3.00754	2.18147	2.31237	2.18598	-1.285	1.84849	3.11588	2.05985	3.61029	2.55753	2.67732
465	-1.26725	1.97223	1.21444	1.79025	1.6641	1.50489	2.49465	-0.956825	1.68334	-1.58036	-0.627186	2.55992	2.68757	2.81449	2.08626	2.8895	2.64558	-1.30094	1.87172	-1.3489	2.64083	-1.41451	2.80158	-1.52585	2.12334	-1.46375	2.62379	-1.55535	2.42861	2.78053	-1.85959	2.70584	1.89018	-1.50831	3.19173	1.57832	2.24951	2.34115	3.00822	2.15911	2.28008	2.16849	-1.30472	1.82873	3.10035	2.02655	3.54657	2.53419	2.65101
466	-1.26207	1.95904	1.16393	1.75206	1.60467	1.47375	2.45357	-0.949975	1.66641	-1.58155	-0.587375	2.46737	2.64552	2.76516	2.04193	2.83711	2.61498	-1.29011	1.8396	-1.34518	2.60784	-1.40857	2.75218	-1.54185	2.0791	-1.46805	2.5914	-1.54153	2.39267	2.73906	-1.85924	2.68827	1.85292	-1.50255	3.1627	1.52915	2.21504	2.29675	3.00202	2.13637	2.24569	2.15282	-1.32475	1.80813	3.0852	1.99138	3.48132	2.50764	2.62609
467	-1.25704	1.94531	1.11509	1.71604	1.54596	1.44209	2.41229	-0.940547	1.65007	-1.58395	-0.546231	2.37607	2.60337	2.71377	1.99698	2.78484	2.58626	-1.27971	1.80705	-1.34345	2.57579	-1.40086	2.70252	-1.55591	2.03313	-1.46611	2.55988	-1.52616	2.35395	2.69825	-1.85498	2.66648	1.81327	-1.49619	3.13436	1.48146	2.17918	2.25346	2.992	2.11003	2.21017	2.13821	-1.34237	1.78515	3.06889	1.95497	3.41653	2.48134	2.59949
468	-1.25216	1.93374	1.06676	1.68012	1.48828	1.41025	2.37297	-0.929596	1.63451	-1.5854	-0.504591	2.28702	2.5601	2.65769	1.95134	2.73355	2.55719	-1.26545	1.77442	-1.34039	2.54655	-1.39454	2.65531	-1.57016	1.98722	-1.46123	2.52864	-1.50797	2.32026	2.65629	-1.85117	2.64326	1.77301	-1.48823	3.10414	1.43417	2.14229	2.21177	2.9828	2.08198	2.17379	2.12215	-1.3586	1.76421	3.04865	1.91761	3.34856	2.4544	2.56977
469	-1.24447	1.9233	1.01913	1.64467	1.43306	1.38131	2.33435	-0.916995	1.61884	-1.58584	-0.460991	2.20032	2.51996	2.60525	1.90506	2.68133	2.53231	-1.25187	1.74098	-1.33457	2.51372	-1.3851	2.60905	-1.58471	1.94104	-1.46066	2.49583	-1.49001	2.28341	2.61107	-1.84568	2.62057	1.73412	-1.48056	3.07206	1.38672	2.10348	2.16744	2.9685	2.05415	2.13635	2.10736	-1.37293	1.74093	3.02667	1.87934	3.28162	2.42457	2.54192
470	-1.24068	1.9131	0.971879	1.6101	1.37877	1.35149	2.2957	-0.903934	1.60267	-1.5878	-0.416341	2.11821	2.48228	2.55298	1.85979	2.63083	2.51137	-1.23643	1.70629	-1.3304	2.48168	-1.37544	2.56367	-1.59605	1.89565	-1.45605	2.46336	-1.47037	2.24283	2.56653	-1.83933	2.59533	1.69381	-1.472	3.03699	1.34163	2.06488	2.12609	2.9487	2.02511	2.09749	2.09208	-1.38673	1.71744	3.00135	1.84015	3.21832	2.39494	2.51241
471	-1.2348	1.90363	0.926138	1.5749	1.32602	1.3215	2.25982	-0.888413	1.58627	-1.58681	-0.371118	2.03901	2.44064	2.50104	1.81432	2.58186	2.49182	-1.21968	1.67188	-1.32481	2.45097	-1.36482	2.51984	-1.61016	1.84982	-1.44914	2.43447	-1.44907	2.20549	2.5216	-1.83238	2.56962	1.65341	-1.4617	3.0031	1.29637	2.02448	2.08286	2.9272	1.99386	2.05893	2.07674	-1.39874	1.69335	2.97543	1.80027	3.15087	2.36509	2.48222
472	-1.23029	1.89432	0.881355	1.5409	1.27497	1.29138	2.22624	-0.872559	1.5711	-1.58513	-0.324708	1.96143	2.39978	2.44882	1.76786	2.531	2.47172	-1.20332	1.6366	-1.31926	2.42202	-1.35264	2.47542	-1.62076	1.80387	-1.44006	2.39882	-1.42642	2.16754	2.47447	-1.82404	2.54122	1.61169	-1.45133	2.96906	1.25156	1.98359	2.04114	2.90262	1.96199	2.01965	2.06309	-1.41071	1.66844	2.95092	1.75919	3.08324	2.33363	2.45099
473	-1.22485	1.89189	0.836591	1.50622	1.22554	1.26225	2.19387	-0.856071	1.55483	-1.5858	-0.277855	1.88866	2.36222	2.39782	1.72259	2.48266	2.4525	-1.18478	1.60135	-1.31028	2.39337	-1.33913	2.43305	-1.63306	1.75976	-1.42961	2.36726	-1.40184	2.12785	2.42865	-1.81555	2.51036	1.5704	-1.44101	2.93303	1.20945	1.94248	2.0008	2.87465	1.92887	1.97912	2.04912	-1.42035	1.64476	2.92259	1.71791	3.01617	2.30156	2.41687
474	-1.21981	1.88423	0.793224	1.47188	1.17826	1.23269	2.16157	-0.837261	1.53829	-1.58492	-0.230112	1.8172	2.32215	2.34663	1.67672	2.43572	2.43585	-1.16562	1.56627	-1.3011	2.36317	-1.32509	2.39476	-1.64399	1.71546	-1.41872	2.33821	-1.37639	2.08759	2.38245	-1.80635	2.47976	1.52963	-1.42881	2.89655	1.16761	1.90074	1.95932	2.84447	1.89559	1.93821	2.03523	-1.42672	1.61856	2.89523	1.67619	2.95018	2.26923	2.38425
475	-1.21752	1.87479	0.751231	1.44001	1.13395	1.20219	2.12681	-0.818074	1.52216	-1.58174	-0.181507	1.74735	2.28067	2.29382	1.63005	2.38805	2.42021	-1.1444	1.53011	-1.29146	2.33592	-1.31087	2.35564	-1.65243	1.67053	-1.40535	2.30537	-1.35025	2.04742	2.33516	-1.79696	2.44541	1.48746	-1.41706	2.85823	1.12648	1.85825	1.9198	2.81262	1.8613	1.89735	2.02112	-1.43538	1.59378	2.86639	1.63247	2.88693	2.23642	2.35181
476	-1.21019	1.87254	0.710028	1.40694	1.09044	1.17382	2.0963	-0.798088	1.50594	-1.58034	-0.132657	1.68317	2.24305	2.24354	1.58569	2.34031	2.40417	-1.12174	1.49458	-1.28024	2.30734	-1.29457	2.31861	-1.66385	1.627	-1.39087	2.27453	-1.32167	2.00721	2.28763	-1.78579	2.41077	1.44657	-1.40467	2.82243	1.08685	1.81485	1.88136	2.77672	1.8256	1.85596	2.00835	-1.44141	1.56838	2.83329	1.58979	2.82227	2.20529	2.31676
477	-1.20693	1.86586	0.669496	1.37392	1.04754	1.14541	2.06666	-0.777452	1.48844	-1.57902	-0.0832722	1.62105	2.20187	2.19536	1.54058	2.29375	2.39092	-1.09993	1.45834	-1.26829	2.27731	-1.27771	2.28176	-1.67089	1.58227	-1.37533	2.24262	-1.29187	1.96706	2.23962	-1.77535	2.37699	1.40445	-1.39152	2.78627	1.04787	1.7717	1.84334	2.73597	1.79084	1.8127	1.99517	-1.44307	1.54177	2.80293	1.54627	2.75881	2.17298	2.28134
478	-1.20239	1.86108	0.629338	1.34414	1.00858	1.11476	2.03481	-0.75622	1.47033	-1.57472	-0.0335592	1.56147	2.1608	2.14654	1.49506	2.2483	2.37873	-1.07519	1.42196	-1.25447	2.24948	-1.25869	2.24436	-1.67981	1.53724	-1.3584	2.21303	-1.26081	1.92701	2.19117	-1.7641	2.33892	1.36219	-1.37746	2.74789	1.01019	1.72744	1.80414	2.69779	1.75614	1.77075	1.98149	-1.44625	1.5161	2.77125	1.50089	2.69842	2.14016	2.24713
479	-1.19698	1.85656	0.590662	1.31186	0.970821	1.08492	2.00579	-0.734663	1.45243	-1.56928	0.016335	1.50556	2.12425	2.09756	1.45139	2.20168	2.36512	-1.05022	1.38699	-1.23972	2.22225	-1.24007	2.20972	-1.6894	1.49433	-1.34114	2.18219	-1.22852	1.8876	2.14243	-1.75137	2.30146	1.32056	-1.36212	2.712	0.974012	1.68344	1.76838	2.65555	1.71982	1.7304	1.96922	-1.44933	1.48953	2.73582	1.45709	2.63729	2.1097	2.21377
480	-1.19455	1.85111	0.553663	1.28031	0.93434	1.0562	1.9764	-0.713337	1.4333	-1.5624	0.0666237	1.45249	2.08351	2.0492	1.40707	2.15736	2.3526	-1.02383	1.34982	-1.22479	2.19371	-1.22002	2.17486	-1.69411	1.44881	-1.32184	2.15038	-1.19495	1.84838	2.09355	-1.7393	2.26161	1.27856	-1.34743	2.67397	0.938729	1.64014	1.73488	2.60963	1.68285	1.68731	1.95598	-1.44874	1.4629	2.70181	1.41305	2.57813	2.08011	2.17848
481	-1.18721	1.84674	0.516625	1.25118	0.901622	1.02661	1.94589	-0.691131	1.41426	-1.55511	0.116874	1.40293	2.04399	2.00216	1.36432	2.11215	2.34187	-0.995584	1.31409	-1.20946	2.16581	-1.19711	2.14068	-1.70139	1.40474	-1.30143	2.12181	-1.1604	1.80815	2.04579	-1.72567	2.22106	1.23655	-1.33159	2.63399	0.903903	1.59678	1.69891	2.56647	1.64718	1.64508	1.943	-1.44653	1.43525	2.66615	1.368	2.52011	2.05034	2.14226
482	-1.1842	1.83932	0.480387	1.22135	0.869346	0.996613	1.91739	-0.670204	1.39334	-1.54909	0.167192	1.35489	2.00278	1.95745	1.32293	2.06646	2.32814	-0.967852	1.2811	-1.19107	2.13902	-1.17547	2.1061	-1.70719	1.36096	-1.28052	2.09055	-1.12602	1.76905	1.99752	-1.711	2.1822	1.19464	-1.3146	2.59746	0.870686	1.55306	1.66667	2.51887	1.61134	1.60289	1.93029	-1.44405	1.40679	2.63081	1.32409	2.4633	2.0199	2.10759
483	-1.18064	1.83505	0.445397	1.19292	0.839003	0.967502	1.8893	-0.649282	1.37196	-1.5406	0.217617	1.31084	1.95956	1.9129	1.27942	2.02331	2.31746	-0.93768	1.2446	-1.17248	2.11181	-1.15186	2.07134	-1.712	1.31566	-1.25837	2.05964	-1.08842	1.73137	1.94814	-1.6992	2.13976	1.15264	-1.29846	2.56126	0.838344	1.50844	1.63508	2.47097	1.5749	1.56097	1.91592	-1.44139	1.37959	2.59581	1.2793	2.40892	1.9913	2.07422
484	-1.17602	1.83125	0.411098	1.16403	0.811667	0.939013	1.86045	-0.628013	1.35082	-1.5308	0.267985	1.26915	1.91879	1.86851	1.23759	1.9806	2.30636	-0.906894	1.20872	-1.15427	2.0839	-1.12659	2.03901	-1.71641	1.27293	-1.23736	2.02929	-1.05154	1.69233	1.90134	-1.68648	2.09668	1.11005	-1.28094	2.52357	0.806835	1.46519	1.60301	2.42202	1.53899	1.5192	1.90124	-1.4356	1.35249	2.55732	1.23444	2.3544	1.96467	2.03861
485	-1.17037	1.82476	0.377581	1.13608	0.785559	0.908819	1.83245	-0.607514	1.32935	-1.51963	0.31823	1.22956	1.8758	1.8257	1.19716	1.9376	2.29215	-0.875887	1.17538	-1.13295	2.05811	-1.10153	2.00527	-1.71892	1.22908	-1.21494	1.99716	-1.01456	1.65489	1.85419	-1.67122	2.05385	1.06861	-1.26246	2.48786	0.776577	1.42282	1.57413	2.36971	1.50203	1.47597	1.88716	-1.42853	1.32489	2.52157	1.18997	2.30287	1.93847	2.00321
486	-1.16414	1.81708	0.344766	1.10958	0.761612	0.878924	1.80432	-0.587873	1.30718	-1.50748	0.368339	1.19546	1.83444	1.78329	1.1569	1.89586	2.27784	-0.843134	1.14071	-1.11175	2.03081	-1.07591	1.97115	-1.72359	1.18572	-1.19142	1.96581	-0.975977	1.61883	1.80659	-1.65823	2.01079	1.02757	-1.2443	2.45148	0.747564	1.37987	1.54569	2.32031	1.46741	1.43405	1.87037	-1.42208	1.29672	2.48532	1.1458	2.25058	1.91334	1.97156
487	-1.15963	1.80908	0.312939	1.0829	0.73877	0.850305	1.77599	-0.569492	1.28251	-1.49502	0.418075	1.1615	1.79233	1.74207	1.11721	1.85392	2.26407	-0.809452	1.10619	-1.08991	2.00238	-1.04915	1.93899	-1.72576	1.14368	-1.16922	1.93379	-0.937294	1.58259	1.76144	-1.64494	1.96826	0.986189	-1.22584	2.41423	0.719025	1.33878	1.51902	2.26968	1.43251	1.39162	1.85452	-1.41401	1.26836	2.44629	1.10288	2.19957	1.89049	1.93612
488	-1.15415	1.80172	0.28181	1.05611	0.717601	0.821077	1.74694	-0.55096	1.25856	-1.47937	0.467713	1.12918	1.74792	1.70242	1.07777	1.81089	2.24825	-0.775127	1.07203	-1.06713	1.97665	-1.02177	1.9051	-1.727	1.10047	-1.14683	1.90242	-0.897118	1.54699	1.7157	-1.63114	1.9259	0.945486	-1.20593	2.37779	0.691478	1.2986	1.49247	2.21871	1.39613	1.34892	1.83789	-1.40399	1.23934	2.40897	1.05913	2.15236	1.86783	1.903
489	-1.14857	1.79365	0.251433	1.02903	0.698755	0.791681	1.71813	-0.53257	1.23495	-1.46274	0.517089	1.10093	1.70417	1.66338	1.03969	1.7685	2.23019	-0.740182	1.03915	-1.04548	1.94962	-0.993816	1.87058	-1.72671	1.05841	-1.12374	1.8701	-0.857554	1.51147	1.66913	-1.61798	1.88239	0.904862	-1.18624	2.34188	0.665156	1.25749	1.46591	2.16737	1.36236	1.30669	1.81928	-1.39303	1.21084	2.37129	1.01649	2.1055	1.84555	1.87197
490	-1.14198	1.78294	0.222193	1.00272	0.681459	0.762519	1.68927	-0.515912	1.20953	-1.44693	0.565846	1.07407	1.65862	1.62568	1.00219	1.72793	2.21135	-0.704706	1.00612	-1.02117	1.92186	-0.965137	1.83621	-1.72666	1.01658	-1.1004	1.83615	-0.818171	1.47769	1.62477	-1.60513	1.83961	0.864632	-1.16721	2.30807	0.63913	1.2178	1.44212	2.11314	1.32869	1.26459	1.80065	-1.38193	1.18234	2.33226	0.9742	2.05849	1.8259	1.83778
491	-1.1369	1.77309	0.193698	0.975478	0.66607	0.733368	1.65968	-0.499991	1.18413	-1.42831	0.613787	1.04998	1.61451	1.58805	0.96562	1.68808	2.19237	-0.668753	0.973112	-0.997366	1.89577	-0.936515	1.8016	-1.72817	0.975128	-1.07897	1.80249	-0.77709	1.44414	1.58067	-1.59229	1.79652	0.824034	-1.14693	2.27019	0.614626	1.17974	1.41864	2.06208	1.29509	1.22232	1.78119	-1.36942	1.15227	2.2932	0.931722	2.01317	1.80864	1.80591
492	-1.13027	1.76106	0.165962	0.949468	0.652362	0.70368	1.63081	-0.484215	1.1591	-1.40909	0.661119	1.02662	1.56984	1.55151	0.929554	1.64816	2.17038	-0.632259	0.939793	-0.974401	1.86837	-0.907446	1.76785	-1.72492	0.934479	-1.05783	1.76745	-0.735895	1.41146	1.53743	-1.58056	1.75316	0.784524	-1.12719	2.23139	0.590192	1.1422	1.39678	2.01067	1.26158	1.17973	1.76198	-1.35575	1.12336	2.25636	0.890036	1.96918	1.79011	1.77358
493	-1.12296	1.7486	0.139277	0.923749	0.639554	0.67357	1.60121	-0.469477	1.13341	-1.38838	0.707634	1.00519	1.5233	1.51734	0.893755	1.60963	2.14625	-0.594591	0.906701	-0.949611	1.84082	-0.878605	1.73298	-1.7229	0.894369	-1.0359	1.73338	-0.69573	1.37985	1.49474	-1.56876	1.71158	0.745771	-1.1068	2.1973	0.566663	1.10631	1.37446	1.95727	1.22836	1.13719	1.7415	-1.34123	1.09402	2.21989	0.848452	1.92534	1.77233	1.74206
494	-1.11653	1.73652	0.113641	0.896644	0.629265	0.644426	1.56946	-0.455549	1.10731	-1.36561	0.753189	0.985852	1.47749	1.48211	0.858456	1.57176	2.12157	-0.55683	0.874702	-0.925625	1.81461	-0.849985	1.699	-1.72197	0.854802	-1.01568	1.69877	-0.654694	1.3487	1.45231	-1.55624	1.6697	0.706941	-1.08626	2.16212	0.544801	1.07112	1.35356	1.90709	1.19723	1.09414	1.72001	-1.32583	1.0636	2.17946	0.807771	1.88285	1.75701	1.71311
495	-1.10956	1.72143	0.0891063	0.869752	0.620203	0.614505	1.53917	-0.442319	1.08137	-1.34205	0.798731	0.967536	1.43031	1.44734	0.823551	1.53395	2.09231	-0.519344	0.841512	-0.901637	1.78654	-0.820758	1.6666	-1.7191	0.81567	-0.995772	1.66128	-0.613149	1.31877	1.41097	-1.54377	1.6289	0.669558	-1.06647	2.12333	0.523087	1.03681	1.33408	1.85677	1.16742	1.05177	1.69918	-1.31058	1.03446	2.14093	0.767161	1.83969	1.74116	1.68324
496	-1.10224	1.70574	0.0657049	0.842422	0.612245	0.584093	1.50863	-0.429746	1.05537	-1.31708	0.842606	0.950865	1.3824	1.41498	0.789826	1.49542	2.06173	-0.481085	0.808745	-0.877507	1.75905	-0.791651	1.63301	-1.7149	0.777309	-0.975814	1.62478	-0.571802	1.2882	1.37038	-1.53262	1.58851	0.631924	-1.04651	2.08682	0.501709	1.00418	1.31438	1.8053	1.13625	1.01016	1.67769	-1.29383	1.00384	2.10299	0.72701	1.79969	1.72648	1.65332
497	-1.09459	1.68979	0.0433737	0.815623	0.606176	0.553694	1.47687	-0.417816	1.02989	-1.29308	0.885516	0.935336	1.33502	1.38244	0.756534	1.45919	2.02882	-0.443029	0.775296	-0.854045	1.73325	-0.762341	1.60014	-1.71012	0.739285	-0.957365	1.58885	-0.530246	1.25876	1.32987	-1.52128	1.54856	0.594921	-1.02659	2.05126	0.481162	0.971628	1.29673	1.75608	1.10599	0.967911	1.65438	-1.27459	0.973714	2.0649	0.68716	1.7589	1.71217	1.62367
498	-1.08632	1.67261	0.0221897	0.787803	0.60096	0.523106	1.44611	-0.406444	1.0043	-1.26657	0.927835	0.92145	1.28858	1.35113	0.723194	1.42421	1.99523	-0.404642	0.741919	-0.830983	1.70449	-0.733919	1.56828	-1.70517	0.701318	-0.938597	1.55185	-0.488368	1.23023	1.28984	-1.50967	1.51138	0.559649	-1.00656	2.0126	0.460965	0.940581	1.27742	1.70678	1.0782	0.926407	1.63039	-1.25655	0.943514	2.02776	0.647269	1.71747	1.69886	1.5941
499	-1.07822	1.65442	0.0021712	0.759821	0.597541	0.493007	1.41228	-0.39586	0.978258	-1.23895	0.96835	0.908043	1.24031	1.32164	0.690805	1.389	1.96068	-0.366073	0.709918	-0.808036	1.67648	-0.705811	1.53615	-1.69816	0.66476	-0.920939	1.51351	-0.446111	1.20099	1.25096	-1.49878	1.47377	0.524789	-0.987493	1.97605	0.441209	0.911862	1.25946	1.65956	1.04982	0.884766	1.60704	-1.23806	0.912962	1.98977	0.608242	1.67798	1.68606	1.56508
500	-1.06899	1.63395	-0.0166495	0.731577	0.593718	0.462068	1.37895	-0.385914	0.95334	-1.21134	1.00794	0.895874	1.19273	1.29196	0.659124	1.3555	1.92019	-0.327991	0.676384	-0.785482	1.64932	-0.677259	1.50493	-1.69146	0.629401	-0.90504	1.47429	-0.404051	1.17324	1.21235	-1.48608	1.43679	0.490872	-0.968989	1.93944	0.422226	0.882695	1.24331	1.61336	1.02342	0.843072	1.5839	-1.21761	0.883174	1.95085	0.569413	1.63684	1.67242	1.53652
501	-1.05976	1.61249	-0.0343193	0.703327	0.592005	0.430921	1.34758	-0.37619	0.928486	-1.18209	1.04609	0.885321	1.1471	1.26273	0.627774	1.32033	1.88036	-0.289463	0.64336	-0.763534	1.62149	-0.649327	1.47371	-1.68489	0.593814	-0.888033	1.43519	-0.361892	1.14554	1.17551	-1.47237	1.40129	0.458187	-0.950738	1.89995	0.40367	0.854501	1.22616	1.56578	0.997167	0.802397	1.55982	-1.19779	0.852299	1.91092	0.530767	1.59668	1.66004	1.50771
502	-1.05064	1.59106	-0.0509338	0.676019	0.591721	0.399328	1.31438	-0.367213	0.90304	-1.15308	1.08286	0.875185	1.09951	1.23448	0.596811	1.287	1.83794	-0.251393	0.610594	-0.741798	1.59436	-0.621651	1.4443	-1.6761	0.558609	-0.871925	1.39598	-0.319647	1.1185	1.13885	-1.45997	1.36604	0.426329	-0.93175	1.86299	0.38549	0.828107	1.2103	1.52118	0.97139	0.761808	1.53637	-1.17775	0.821974	1.87192	0.492536	1.55749	1.64765	1.48005
503	-1.0403	1.56747	-0.0664593	0.646571	0.590465	0.367618	1.28111	-0.358721	0.878277	-1.12287	1.11956	0.866613	1.05319	1.20753	0.56709	1.25547	1.7927	-0.213663	0.577285	-0.720853	1.56441	-0.59406	1.41506	-1.66789	0.524322	-0.856472	1.35593	-0.277278	1.0923	1.10164	-1.44581	1.33285	0.39574	-0.913862	1.82373	0.367991	0.80239	1.1948	1.47801	0.946769	0.721598	1.51141	-1.15712	0.791979	1.83367	0.455106	1.51708	1.63534	1.45254
504	-1.02983	1.54192	-0.0808531	0.617607	0.591563	0.336096	1.24681	-0.350522	0.854359	-1.09197	1.15501	0.858262	1.00817	1.17909	0.537549	1.22277	1.74871	-0.175754	0.544818	-0.700455	1.53481	-0.567014	1.38691	-1.65878	0.490858	-0.841918	1.31472	-0.23445	1.06555	1.06549	-1.43157	1.30017	0.366384	-0.897424	1.78344	0.351226	0.777441	1.1794	1.43608	0.923117	0.681582	1.48682	-1.13686	0.762787	1.79482	0.417535	1.47783	1.62256	1.4233
505	-1.01837	1.51619	-0.0944069	0.589021	0.591706	0.303973	1.21283	-0.342851	0.830726	-1.06146	1.1887	0.85059	0.962896	1.1521	0.508443	1.19178	1.70056	-0.138439	0.51212	-0.680272	1.50764	-0.540134	1.36086	-1.6488	0.457549	-0.828017	1.27373	-0.191632	1.03909	1.0298	-1.41603	1.26844	0.338418	-0.880383	1.74544	0.334862	0.753553	1.16416	1.39569	0.90113	0.642349	1.46316	-1.11624	0.733563	1.7544	0.379684	1.4379	1.60865	1.39519
506	-1.0066	1.48967	-0.106996	0.560006	0.591571	0.27163	1.17933	-0.335799	0.807107	-1.03042	1.22185	0.844622	0.919221	1.12744	0.480721	1.16103	1.65014	-0.101436	0.479277	-0.660953	1.47973	-0.513866	1.33245	-1.63849	0.424647	-0.81328	1.23247	-0.149142	1.01266	0.994369	-1.39776	1.23867	0.311849	-0.864176	1.70464	0.319216	0.730703	1.14953	1.35634	0.879356	0.603633	1.43905	-1.09538	0.703647	1.71467	0.343014	1.39739	1.5961	1.36779
507	-0.994994	1.46257	-0.11871	0.53188	0.593769	0.239048	1.14611	-0.328422	0.78382	-0.999428	1.25302	0.83825	0.876283	1.10083	0.453223	1.13074	1.59992	-0.0647992	0.447019	-0.642052	1.45037	-0.487553	1.307	-1.62592	0.392743	-0.799387	1.19105	-0.106462	0.986856	0.959086	-1.38027	1.20907	0.286564	-0.848448	1.66492	0.304713	0.708739	1.13507	1.3193	0.85926	0.564483	1.41528	-1.07557	0.674792	1.67682	0.30623	1.35757	1.58321	1.33938
508	-0.982615	1.43367	-0.12984	0.503077	0.595087	0.206372	1.11242	-0.320978	0.761384	-0.968226	1.28427	0.833353	0.833678	1.07585	0.426274	1.10174	1.54851	-0.0287231	0.414784	-0.623518	1.42194	-0.461213	1.28358	-1.61416	0.361152	-0.78552	1.15036	-0.0635208	0.960686	0.9245	-1.36044	1.18034	0.262852	-0.833175	1.62498	0.290714	0.687619	1.12061	1.28436	0.839991	0.526373	1.39168	-1.05578	0.646156	1.63694	0.269592	1.31721	1.56866	1.31092
509	-0.968917	1.40358	-0.139956	0.474892	0.5965	0.173639	1.07848	-0.314067	0.739343	-0.937243	1.31474	0.828754	0.792752	1.05117	0.400661	1.07249	1.49588	0.00694829	0.38296	-0.605579	1.39306	-0.435906	1.25951	-1.60234	0.330046	-0.772412	1.10846	-0.020692	0.934945	0.889325	-1.33902	1.15386	0.240427	-0.818449	1.58374	0.277624	0.667275	1.10761	1.2516	0.821652	0.48917	1.36719	-1.03534	0.617981	1.59647	0.233621	1.27706	1.55383	1.28459
510	-0.954875	1.37171	-0.149355	0.446768	0.597068	0.140689	1.04562	-0.306919	0.71703	-0.906553	1.34255	0.824195	0.753128	1.02611	0.375659	1.04386	1.44188	0.0420001	0.35157	-0.588023	1.36332	-0.410944	1.23733	-1.58883	0.299874	-0.760152	1.06639	0.0221391	0.910102	0.854085	-1.31684	1.12708	0.219287	-0.803291	1.5438	0.265589	0.647339	1.09412	1.21965	0.804719	0.45241	1.34241	-1.01515	0.589996	1.55787	0.197434	1.23732	1.53898	1.25614
511	-0.940857	1.33948	-0.158169	0.418711	0.598548	0.107819	1.01228	-0.299451	0.695363	-0.87628	1.37186	0.820548	0.714414	1.00217	0.351448	1.01579	1.38788	0.0765038	0.320141	-0.570857	1.33488	-0.386124	1.21536	-1.5746	0.269985	-0.747273	1.02451	0.0646204	0.884375	0.819436	-1.29272	1.10049	0.199888	-0.789732	1.50276	0.254701	0.628405	1.08057	1.18926	0.788895	0.416077	1.31891	-0.996798	0.562593	1.51766	0.161601	1.19836	1.52375	1.22724
512	-0.925697	1.30872	-0.166272	0.392024	0.598626	0.0749344	0.979087	-0.291902	0.674828	-0.845928	1.39893	0.8157	0.677272	0.977103	0.328312	0.988803	1.33253	0.11026	0.289375	-0.553543	1.30552	-0.361501	1.19431	-1.56074	0.240852	-0.734987	0.982739	0.107111	0.858103	0.784532	-1.26784	1.07525	0.181892	-0.776241	1.46205	0.245027	0.610242	1.06777	1.16307	0.774479	0.380466	1.2955	-0.977653	0.535387	1.4782	0.126085	1.15813	1.50687	1.20002
513	-0.910228	1.27653	-0.173852	0.365471	0.597362	0.0421132	0.946816	-0.283678	0.654253	-0.815585	1.42407	0.812177	0.641509	0.952655	0.306019	0.961573	1.27626	0.143487	0.259058	-0.537424	1.27653	-0.337425	1.17421	-1.54618	0.21242	-0.723078	0.941764	0.149258	0.831948	0.750066	-1.24062	1.05051	0.16517	-0.762341	1.42115	0.236374	0.592475	1.0549	1.13732	0.760998	0.345845	1.27286	-0.958052	0.50883	1.43995	0.0906682	1.11821	1.49039	1.17262
514	-0.894533	1.24345	-0.180595	0.339267	0.597829	0.00941941	0.915132	-0.27503	0.633706	-0.786069	1.44994	0.808819	0.607385	0.928974	0.284829	0.935163	1.22257	0.175946	0.229047	-0.521493	1.24767	-0.313776	1.15448	-1.52859	0.184432	-0.711534	0.900596	0.190761	0.806024	0.715069	-1.21021	1.02786	0.149929	-0.749255	1.38104	0.229158	0.575549	1.04226	1.11275	0.748653	0.311613	1.24947	-0.939805	0.483092	1.40084	0.0554268	1.07937	1.47259	1.146
515	-0.879098	1.21084	-0.186594	0.313661	0.595182	-0.0230432	0.883775	-0.265857	0.61379	-0.757204	1.47271	0.80332	0.575099	0.904727	0.264479	0.910883	1.16938	0.20755	0.199836	-0.504831	1.21793	-0.290529	1.13707	-1.51086	0.157377	-0.700591	0.860255	0.232157	0.779689	0.67964	-1.17871	1.00499	0.135897	-0.735603	1.34068	0.22323	0.558871	1.02899	1.09143	0.737872	0.278055	1.22648	-0.92168	0.457309	1.36254	0.0200312	1.04042	1.45413	1.11917
516	-0.862774	1.17743	-0.192011	0.28893	0.592565	-0.0552531	0.852226	-0.256086	0.594944	-0.728586	1.49518	0.800134	0.543725	0.880623	0.245344	0.885239	1.1153	0.238499	0.171284	-0.489548	1.19045	-0.268207	1.12015	-1.49299	0.131035	-0.689147	0.82014	0.272808	0.753262	0.644532	-1.14655	0.981376	0.123117	-0.721958	1.30065	0.218641	0.543193	1.01633	1.07141	0.727526	0.245408	1.20401	-0.903269	0.432764	1.32291	-0.0151291	1.00176	1.43648	1.09182
517	-0.84517	1.14472	-0.196768	0.265118	0.590603	-0.0873109	0.821716	-0.245675	0.576536	-0.700054	1.51656	0.796607	0.514426	0.856423	0.227024	0.860296	1.06198	0.268388	0.143338	-0.474358	1.16283	-0.246135	1.10204	-1.47359	0.10551	-0.678395	0.780287	0.313045	0.72669	0.609456	-1.11216	0.958984	0.111591	-0.708641	1.26095	0.215071	0.527751	1.00372	1.05356	0.717461	0.213478	1.18179	-0.885091	0.408642	1.28509	-0.0502517	0.962449	1.41614	1.06478
518	-0.827836	1.11253	-0.200577	0.241729	0.586694	-0.118818	0.792221	-0.234074	0.558552	-0.67267	1.53539	0.790835	0.486934	0.831698	0.209518	0.837209	1.00972	0.297731	0.116097	-0.459193	1.13405	-0.224648	1.08497	-1.45195	0.0809286	-0.669028	0.740752	0.352151	0.699685	0.574742	-1.07701	0.936759	0.101119	-0.694846	1.22085	0.21282	0.51241	0.98992	1.03701	0.709751	0.18231	1.16026	-0.867052	0.385054	1.24777	-0.0855202	0.924862	1.39526	1.03848
519	-0.810042	1.08172	-0.203693	0.219244	0.582292	-0.150062	0.763758	-0.22162	0.541754	-0.645679	1.55366	0.786956	0.460704	0.807294	0.193506	0.814242	0.957863	0.325892	0.0895484	-0.444387	1.10587	-0.204315	1.06914	-1.42945	0.0572416	-0.659472	0.70192	0.390478	0.672951	0.539615	-1.04026	0.915037	0.0916169	-0.681163	1.18276	0.212054	0.498208	0.976833	1.02303	0.70213	0.152097	1.13825	-0.848561	0.362387	1.20859	-0.120565	0.886662	1.37384	1.01275
520	-0.790592	1.05113	-0.206154	0.197691	0.576367	-0.180807	0.736237	-0.208268	0.525447	-0.619121	1.5697	0.781943	0.436435	0.783079	0.178478	0.79239	0.907933	0.353082	0.0639567	-0.429556	1.07862	-0.184674	1.05275	-1.40601	0.0345725	-0.650464	0.664205	0.427863	0.646	0.504678	-1.0012	0.892649	0.0830454	-0.666866	1.1444	0.212233	0.484087	0.963747	1.01026	0.695393	0.122842	1.11641	-0.83001	0.340449	1.172	-0.155599	0.848072	1.35104	0.98608
521	-0.771164	1.02076	-0.207855	0.17707	0.569199	-0.211082	0.709389	-0.193621	0.509626	-0.593029	1.58498	0.777035	0.413314	0.75805	0.164496	0.771848	0.860116	0.379959	0.0392666	-0.4157	1.0522	-0.165927	1.03666	-1.38056	0.0128768	-0.641996	0.626367	0.463179	0.61906	0.469984	-0.962636	0.870496	0.0752467	-0.652632	1.1062	0.213621	0.470619	0.949636	0.999367	0.6898	0.0945432	1.09503	-0.811088	0.319658	1.13448	-0.190566	0.811284	1.32733	0.960123
522	-0.751534	0.992392	-0.208848	0.157326	0.561592	-0.240928	0.683435	-0.178011	0.495211	-0.567888	1.59678	0.772475	0.391909	0.732804	0.151512	0.752125	0.812843	0.405629	0.0153715	-0.401867	1.02452	-0.148152	1.02147	-1.35351	-0.00780171	-0.634322	0.589867	0.497859	0.592183	0.435234	-0.922574	0.848798	0.0680375	-0.638439	1.06816	0.216273	0.457642	0.935075	0.990337	0.684525	0.0672615	1.07439	-0.792073	0.299729	1.09646	-0.225492	0.774357	1.30338	0.935165
523	-0.729886	0.963954	-0.208766	0.138701	0.55322	-0.269867	0.658894	-0.161177	0.481393	-0.543357	1.60629	0.767119	0.372223	0.707914	0.139844	0.733121	0.767383	0.430097	-0.00747769	-0.388292	0.997652	-0.131656	1.00589	-1.32495	-0.027342	-0.626939	0.553698	0.530811	0.565328	0.400923	-0.880357	0.826428	0.0614714	-0.62279	1.031	0.21987	0.444551	0.920751	0.981896	0.680529	0.0409308	1.05366	-0.772723	0.281323	1.06083	-0.260025	0.73684	1.27952	0.910005
524	-0.708466	0.937742	-0.20797	0.121227	0.544307	-0.298467	0.635943	-0.143073	0.468715	-0.519157	1.61738	0.76255	0.353959	0.682592	0.129506	0.715261	0.723699	0.453886	-0.0293705	-0.37541	0.971511	-0.116516	0.990305	-1.29532	-0.0458281	-0.620296	0.517864	0.562176	0.539261	0.366535	-0.838457	0.804824	0.0554387	-0.606992	0.994533	0.224469	0.432262	0.905696	0.976489	0.675685	0.0157868	1.0343	-0.75303	0.263883	1.02466	-0.294552	0.699627	1.25487	0.885599
525	-0.686436	0.912939	-0.206426	0.104674	0.534087	-0.326257	0.61349	-0.123943	0.45717	-0.496083	1.62308	0.757509	0.337012	0.656456	0.12002	0.698221	0.680914	0.476821	-0.0502356	-0.362526	0.944789	-0.102653	0.974229	-1.26455	-0.0632478	-0.615265	0.483819	0.591426	0.512952	0.332616	-0.796069	0.782974	0.0497421	-0.590998	0.958276	0.229883	0.419785	0.890552	0.970841	0.673296	-0.00811766	1.01585	-0.732903	0.248042	0.989735	-0.328828	0.663747	1.22928	0.861062
526	-0.662228	0.888403	-0.203811	0.0893189	0.523484	-0.35355	0.592547	-0.10353	0.446295	-0.473049	1.62608	0.753776	0.321282	0.630934	0.111981	0.682181	0.641147	0.498682	-0.0699	-0.350158	0.91853	-0.090368	0.958294	-1.23224	-0.0795325	-0.6102	0.449764	0.618424	0.487088	0.299249	-0.752483	0.761156	0.0444497	-0.573572	0.923288	0.23629	0.407605	0.874758	0.966902	0.670067	-0.0307416	0.996082	-0.711242	0.233832	0.954877	-0.362171	0.627847	1.20316	0.836172
527	-0.638361	0.865651	-0.200483	0.0751686	0.512039	-0.380141	0.573037	-0.0819194	0.43674	-0.45038	1.63036	0.749429	0.306916	0.605142	0.105243	0.667496	0.602689	0.519464	-0.0886293	-0.338346	0.893067	-0.0795497	0.942585	-1.19811	-0.0948394	-0.60702	0.416368	0.64487	0.462006	0.265975	-0.708681	0.739548	0.0394277	-0.55571	0.888429	0.243408	0.396153	0.857485	0.963264	0.66692	-0.052121	0.977991	-0.689417	0.220707	0.920021	-0.395225	0.591786	1.17736	0.812112
528	-0.613895	0.843762	-0.196214	0.0623016	0.499418	-0.405711	0.554756	-0.059073	0.428293	-0.428447	1.63136	0.745803	0.293496	0.578362	0.0995953	0.653363	0.565928	0.539279	-0.106122	-0.326921	0.868159	-0.0705349	0.926944	-1.16258	-0.108958	-0.603902	0.384276	0.66778	0.437169	0.233526	-0.664708	0.717097	0.0346311	-0.537128	0.854666	0.251157	0.384641	0.841045	0.96054	0.665576	-0.0720543	0.962178	-0.66726	0.209857	0.88702	-0.427244	0.55666	1.15068	0.788714
529	-0.587854	0.823206	-0.190923	0.0506755	0.487092	-0.4309	0.537964	-0.0350747	0.420883	-0.407228	1.62965	0.743982	0.281173	0.552298	0.0954199	0.639392	0.531532	0.558247	-0.122298	-0.315922	0.842402	-0.0632937	0.911201	-1.12537	-0.122033	-0.601348	0.352873	0.6891	0.413281	0.202104	-0.619906	0.694845	0.0301422	-0.517507	0.821215	0.259612	0.373289	0.823552	0.960057	0.661745	-0.0904508	0.945756	-0.644155	0.200646	0.854404	-0.458493	0.521559	1.1235	0.765219
530	-0.561139	0.804276	-0.184936	0.0403736	0.474141	-0.454654	0.522057	-0.0101036	0.414116	-0.386016	1.6259	0.741304	0.269818	0.525977	0.0924769	0.626832	0.497988	0.576191	-0.137447	-0.30532	0.817545	-0.0576433	0.895418	-1.08712	-0.134196	-0.60184	0.322584	0.708979	0.390324	0.17122	-0.575174	0.672487	0.0258603	-0.497138	0.788423	0.26837	0.361877	0.805213	0.959238	0.661103	-0.107428	0.930695	-0.62024	0.193089	0.822947	-0.489078	0.487085	1.09721	0.741971
531	-0.534095	0.786696	-0.177816	0.0314665	0.460829	-0.477369	0.507696	0.0160246	0.408383	-0.36517	1.62196	0.740932	0.259286	0.498822	0.0908123	0.615788	0.46677	0.593837	-0.151171	-0.29516	0.792985	-0.0539016	0.879762	-1.0478	-0.14536	-0.600879	0.292798	0.725111	0.367894	0.141162	-0.530937	0.650013	0.0218894	-0.475534	0.756713	0.277425	0.351082	0.787125	0.95868	0.659125	-0.122658	0.916996	-0.595652	0.187844	0.79192	-0.51826	0.453178	1.07064	0.719175
532	-0.50545	0.769852	-0.169515	0.0238692	0.447362	-0.499906	0.494836	0.0429239	0.403902	-0.34493	1.61568	0.742026	0.249805	0.472162	0.0906251	0.604511	0.43642	0.609768	-0.163466	-0.285361	0.768605	-0.0520016	0.863869	-1.00651	-0.15554	-0.601087	0.263951	0.740026	0.346446	0.112222	-0.486363	0.627936	0.0182458	-0.452981	0.72489	0.286663	0.340546	0.766334	0.957012	0.656538	-0.136305	0.903923	-0.570382	0.184465	0.761595	-0.546504	0.419105	1.04427	0.696149
533	-0.47611	0.753973	-0.160169	0.0176869	0.433658	-0.520886	0.483133	0.0707589	0.400056	-0.324571	1.60554	0.743714	0.240653	0.444848	0.0917333	0.593348	0.407978	0.624017	-0.174437	-0.276252	0.744726	-0.051902	0.848431	-0.964248	-0.164634	-0.603962	0.236235	0.752665	0.325988	0.0843676	-0.44243	0.606059	0.0149437	-0.429341	0.693891	0.296245	0.329779	0.746317	0.955017	0.655256	-0.148193	0.892821	-0.543887	0.183335	0.73274	-0.573402	0.385772	1.01842	0.67409
534	-0.446227	0.739497	-0.149486	0.0129032	0.419745	-0.540412	0.472342	0.099286	0.39678	-0.304502	1.59665	0.747427	0.231819	0.417577	0.0942414	0.582795	0.381726	0.638143	-0.183775	-0.267771	0.720295	-0.0535523	0.833171	-0.921016	-0.17292	-0.606445	0.209484	0.763009	0.306488	0.0577783	-0.398764	0.583931	0.0120741	-0.404361	0.664752	0.305416	0.319552	0.726444	0.952333	0.652256	-0.158378	0.882073	-0.51711	0.184557	0.704081	-0.598501	0.35294	0.993254	0.651766
535	-0.415055	0.725959	-0.137699	0.00954254	0.405688	-0.559265	0.462946	0.128287	0.393965	-0.284683	1.58473	0.751792	0.223757	0.390088	0.0981649	0.572905	0.35622	0.650873	-0.191704	-0.259713	0.696817	-0.0569026	0.817946	-0.877019	-0.18021	-0.610161	0.183807	0.771267	0.288231	0.0324411	-0.355209	0.562096	0.00969729	-0.378519	0.63569	0.313972	0.309549	0.703906	0.949436	0.649715	-0.166914	0.872613	-0.489534	0.187961	0.676899	-0.622095	0.32055	0.968744	0.62983
536	-0.383667	0.713686	-0.124806	0.00760289	0.39197	-0.57725	0.454735	0.15791	0.392805	-0.265027	1.5715	0.758189	0.216162	0.362119	0.103381	0.563279	0.332431	0.663429	-0.19803	-0.252193	0.67386	-0.0619649	0.802898	-0.831812	-0.186589	-0.614023	0.159285	0.777002	0.270723	0.00852935	-0.312448	0.540544	0.00789134	-0.351445	0.606496	0.322949	0.299633	0.68151	0.949	0.646724	-0.173502	0.864497	-0.461041	0.193644	0.651073	-0.644241	0.288974	0.944919	0.608797
537	-0.351323	0.702231	-0.110436	0.00702438	0.377801	-0.593604	0.447421	0.187476	0.391427	-0.245499	1.55661	0.766112	0.208691	0.334305	0.110182	0.553557	0.30996	0.67439	-0.20272	-0.245391	0.651192	-0.0686135	0.787209	-0.785328	-0.192152	-0.618519	0.136052	0.780936	0.254062	-0.0139386	-0.269998	0.519364	0.0067264	-0.322706	0.579296	0.331392	0.290069	0.658464	0.946164	0.64393	-0.178622	0.858201	-0.431779	0.201614	0.625609	-0.664609	0.257716	0.92232	0.587606
538	-0.318125	0.691374	-0.0946429	0.00784196	0.363695	-0.608113	0.440958	0.217428	0.390147	-0.226113	1.54049	0.775932	0.201388	0.305942	0.118399	0.544251	0.288726	0.684401	-0.205658	-0.239348	0.628375	-0.0767671	0.772727	-0.738464	-0.19656	-0.624023	0.113929	0.783564	0.238665	-0.034934	-0.227994	0.499054	0.00632338	-0.292803	0.552947	0.338755	0.280929	0.634444	0.942242	0.640031	-0.181936	0.852566	-0.401746	0.212111	0.601195	-0.683297	0.2268	0.900026	0.567087
539	-0.284643	0.681341	-0.0775154	0.0100038	0.349957	-0.62216	0.435821	0.247521	0.389896	-0.207025	1.52418	0.787586	0.194423	0.277711	0.127995	0.53468	0.268845	0.693559	-0.206908	-0.233766	0.605672	-0.0862032	0.758708	-0.69127	-0.200229	-0.629755	0.0930881	0.784921	0.224036	-0.0542405	-0.186848	0.478875	0.00670504	-0.261632	0.526046	0.346033	0.272219	0.609475	0.938125	0.634516	-0.183458	0.846807	-0.371239	0.224956	0.578362	-0.700368	0.196703	0.879998	0.546499
540	-0.25062	0.672294	-0.0590318	0.0134511	0.336285	-0.634909	0.431731	0.277147	0.389527	-0.187977	1.50619	0.800412	0.187583	0.249443	0.139418	0.525113	0.249852	0.701177	-0.206726	-0.228727	0.584271	-0.0970066	0.744452	-0.6432	-0.202962	-0.636202	0.0736403	0.783582	0.210497	-0.0720137	-0.146446	0.458828	0.00798565	-0.228983	0.50056	0.352116	0.263821	0.583769	0.933232	0.628828	-0.1837	0.844936	-0.339816	0.240093	0.556104	-0.715378	0.166976	0.860649	0.525857
541	-0.216193	0.66421	-0.0390525	0.0181303	0.323041	-0.645632	0.428031	0.306606	0.390161	-0.16925	1.48946	0.815503	0.180661	0.220853	0.152204	0.515954	0.232061	0.708775	-0.204816	-0.224395	0.563149	-0.108978	0.731001	-0.594904	-0.204655	-0.643167	0.0555236	0.780764	0.198135	-0.0882097	-0.106539	0.439797	0.0102319	-0.195142	0.475744	0.357266	0.255777	0.55796	0.928259	0.622361	-0.182266	0.841529	-0.307807	0.257625	0.534993	-0.728314	0.137714	0.842099	0.506196
542	-0.18137	0.656281	-0.0175392	0.0239783	0.310176	-0.656188	0.425868	0.335395	0.390916	-0.150832	1.47072	0.832346	0.173879	0.192123	0.166552	0.506023	0.215222	0.715216	-0.20145	-0.220552	0.542141	-0.121877	0.717854	-0.546494	-0.205611	-0.650104	0.0388731	0.777107	0.186432	-0.102747	-0.0674823	0.421331	0.0134795	-0.160107	0.451231	0.3622	0.248063	0.531018	0.922086	0.615551	-0.179455	0.838532	-0.275177	0.27735	0.515616	-0.739533	0.109273	0.825956	0.486821
543	-0.146287	0.649132	0.00531247	0.0309665	0.297992	-0.663799	0.423797	0.364076	0.391533	-0.132671	1.45197	0.849618	0.167203	0.163301	0.182509	0.496366	0.199206	0.720982	-0.196467	-0.21719	0.521862	-0.135849	0.705055	-0.497566	-0.205136	-0.65702	0.0235984	0.772195	0.175628	-0.115646	-0.029226	0.403499	0.0178082	-0.123643	0.427484	0.365413	0.240889	0.503698	0.915445	0.607306	-0.175543	0.839251	-0.241594	0.298959	0.497018	-0.748594	0.0813336	0.810558	0.467312
544	-0.110846	0.642699	0.0298101	0.0389165	0.286406	-0.670898	0.422239	0.392345	0.392614	-0.114977	1.43314	0.86855	0.160475	0.134491	0.200042	0.486788	0.18394	0.726493	-0.190167	-0.214406	0.502197	-0.150529	0.692969	-0.448498	-0.203624	-0.664485	0.00982339	0.766199	0.165811	-0.126994	0.00841063	0.386683	0.023194	-0.0857686	0.403898	0.368553	0.234234	0.475759	0.908561	0.59789	-0.170209	0.838857	-0.20753	0.322579	0.479617	-0.755385	0.0540128	0.796846	0.448328
545	-0.0752678	0.636829	0.0557619	0.0477691	0.275419	-0.677057	0.422027	0.41945	0.393389	-0.0975697	1.41339	0.889659	0.153719	0.105744	0.21961	0.476549	0.169205	0.730375	-0.182587	-0.211989	0.482604	-0.165712	0.681014	-0.39986	-0.201406	-0.671538	-0.00241748	0.759142	0.156825	-0.136673	0.0451518	0.370453	0.0296603	-0.0468532	0.381293	0.370756	0.227635	0.447347	0.900473	0.588276	-0.163734	0.839241	-0.173066	0.34831	0.463253	-0.760867	0.0274484	0.784962	0.430205
546	-0.0397057	0.631331	0.0831926	0.0574898	0.265722	-0.68057	0.421706	0.445849	0.394142	-0.0806842	1.39425	0.911376	0.146965	0.0772669	0.240464	0.466365	0.155222	0.733527	-0.173711	-0.209825	0.463885	-0.18151	0.669445	-0.351433	-0.197929	-0.678296	-0.0131579	0.751481	0.148679	-0.144841	0.08105	0.355088	0.0371845	-0.00665301	0.358794	0.371462	0.221432	0.418954	0.891912	0.577749	-0.156349	0.842303	-0.138063	0.375296	0.448079	-0.763894	0.0015929	0.773966	0.411951
547	-0.0040665	0.626713	0.112311	0.0678773	0.257086	-0.684785	0.42257	0.471404	0.394789	-0.0643587	1.37426	0.93453	0.140049	0.0489834	0.263027	0.455908	0.141833	0.737268	-0.164061	-0.208091	0.445533	-0.197681	0.658594	-0.303358	-0.193359	-0.685832	-0.0222526	0.743623	0.141481	-0.151558	0.116214	0.340735	0.0458192	0.0348362	0.336795	0.372183	0.215536	0.390103	0.883071	0.56593	-0.148091	0.84549	-0.10252	0.40414	0.43412	-0.76393	-0.0235272	0.76504	0.39397
548	0.0314051	0.622267	0.142641	0.0788338	0.249556	-0.685881	0.423694	0.496494	0.394907	-0.0484236	1.35549	0.958579	0.133104	0.021106	0.28724	0.445444	0.128689	0.740106	-0.153227	-0.206531	0.427278	-0.214112	0.648311	-0.256011	-0.187904	-0.69314	-0.0298105	0.735298	0.135001	-0.156403	0.150638	0.327291	0.0554505	0.0773576	0.315499	0.371937	0.209612	0.361405	0.873694	0.553459	-0.139192	0.847314	-0.066496	0.434822	0.421083	-0.762437	-0.0478331	0.757223	0.376833
549	0.0668992	0.617741	0.174718	0.0902005	0.243782	-0.687466	0.425268	0.520521	0.394546	-0.0331116	1.33705	0.982919	0.126235	-0.00635596	0.312962	0.435156	0.116092	0.740761	-0.141643	-0.205043	0.409928	-0.23053	0.638894	-0.209337	-0.181246	-0.69984	-0.0357297	0.726133	0.129314	-0.159852	0.184168	0.314893	0.0660072	0.121055	0.29427	0.371003	0.204023	0.332424	0.864314	0.540614	-0.129554	0.85196	-0.0302582	0.466174	0.409082	-0.759743	-0.0713256	0.750643	0.359882
550	0.102193	0.614786	0.208072	0.101912	0.239623	-0.687363	0.427062	0.543713	0.394974	-0.0183947	1.3169	1.00943	0.119371	-0.0333025	0.340483	0.424912	0.103909	0.742101	-0.129645	-0.203841	0.392534	-0.246754	0.629244	-0.163741	-0.173449	-0.706649	-0.03996	0.7169	0.124575	-0.161944	0.217113	0.303967	0.0774304	0.165862	0.273595	0.369363	0.198526	0.303643	0.854609	0.526533	-0.11936	0.855814	0.006215	0.499172	0.397964	-0.754277	-0.0939311	0.745769	0.343503
551	0.137205	0.611982	0.242625	0.113866	0.237153	-0.684716	0.42899	0.566353	0.394638	-0.00420923	1.29739	1.03591	0.112522	-0.0595074	0.369523	0.414577	0.0920045	0.74337	-0.117072	-0.202799	0.375253	-0.262857	0.620341	-0.119086	-0.164894	-0.713006	-0.042553	0.707069	0.12054	-0.162631	0.249185	0.294182	0.089626	0.211707	0.253184	0.366999	0.193114	0.275186	0.844322	0.512018	-0.108743	0.860579	0.0428898	0.533015	0.3877	-0.745748	-0.11562	0.741567	0.327446
552	0.172079	0.610463	0.278779	0.125786	0.237174	-0.684098	0.431523	0.587148	0.393282	0.00934917	1.27957	1.06194	0.105751	-0.084907	0.400252	0.404421	0.080523	0.742687	-0.104197	-0.201792	0.358297	-0.278546	0.612336	-0.0755932	-0.155323	-0.719481	-0.0434264	0.696585	0.117388	-0.161882	0.28047	0.285416	0.102585	0.25856	0.233117	0.364327	0.187584	0.246433	0.8341	0.497101	-0.0977646	0.865598	0.0796606	0.566718	0.378635	-0.735724	-0.136473	0.739653	0.312037
553	0.206386	0.608798	0.316134	0.137789	0.239766	-0.68098	0.433855	0.60761	0.392612	0.0223252	1.26046	1.08895	0.0991357	-0.109307	0.432363	0.394457	0.0693187	0.742341	-0.0910354	-0.200701	0.341437	-0.293768	0.604801	-0.0334285	-0.144685	-0.72585	-0.0426028	0.686522	0.115071	-0.159563	0.310921	0.278441	0.116129	0.306311	0.213366	0.360951	0.182032	0.218311	0.823942	0.48142	-0.0866067	0.87037	0.116473	0.601716	0.369904	-0.722623	-0.156268	0.738694	0.29757
554	0.24037	0.608453	0.354876	0.149608	0.244311	-0.67765	0.436685	0.627771	0.391489	0.0346637	1.24037	1.11683	0.0926946	-0.132739	0.465539	0.384388	0.0584341	0.741733	-0.0777974	-0.19996	0.325041	-0.308399	0.59757	0.00721664	-0.133122	-0.731056	-0.0400513	0.676133	0.113608	-0.15621	0.340905	0.272336	0.130176	0.355001	0.194069	0.356772	0.176707	0.190648	0.813361	0.46533	-0.0752492	0.876615	0.152895	0.636939	0.361651	-0.707576	-0.175179	0.738331	0.28332
555	0.273724	0.608845	0.394427	0.161063	0.251407	-0.674327	0.439175	0.646507	0.38974	0.0463799	1.22168	1.14446	0.086673	-0.154918	0.500239	0.374944	0.0479728	0.740962	-0.0646314	-0.199133	0.308691	-0.321903	0.590368	0.0462757	-0.120666	-0.736541	-0.035766	0.665487	0.113112	-0.151577	0.37038	0.267808	0.144579	0.404266	0.175089	0.352267	0.171175	0.163605	0.802357	0.448714	-0.0637093	0.881724	0.189375	0.671859	0.354152	-0.690835	-0.193039	0.739583	0.269526
556	0.306363	0.608199	0.43544	0.17236	0.261285	-0.66924	0.442389	0.66496	0.388241	0.0574315	1.20362	1.17175	0.0810582	-0.175667	0.536375	0.365694	0.0379156	0.738325	-0.0516504	-0.198344	0.292333	-0.334499	0.583668	0.0836517	-0.107565	-0.741992	-0.0297272	0.654463	0.113555	-0.145726	0.398602	0.264633	0.159193	0.454448	0.156144	0.347389	0.165717	0.137336	0.791589	0.432203	-0.0521708	0.887375	0.225571	0.707873	0.347276	-0.671465	-0.209929	0.741033	0.25677
557	0.33853	0.610478	0.477626	0.183173	0.273953	-0.665076	0.444931	0.682277	0.386113	0.0678824	1.1844	1.20013	0.0759433	-0.195215	0.573547	0.356862	0.0283349	0.735267	-0.0389824	-0.197542	0.276208	-0.345879	0.577297	0.119019	-0.0937235	-0.747097	-0.0220529	0.642977	0.114911	-0.139054	0.426391	0.262464	0.173965	0.505299	0.137627	0.341548	0.160431	0.111612	0.781352	0.41515	-0.0406946	0.892419	0.260906	0.74351	0.340692	-0.650316	-0.22574	0.743315	0.244819
558	0.369316	0.612356	0.520151	0.193506	0.289607	-0.660132	0.447529	0.698494	0.383604	0.077646	1.1647	1.22872	0.0715752	-0.213272	0.611318	0.348459	0.0192249	0.732266	-0.0266411	-0.19697	0.260357	-0.355874	0.571255	0.152673	-0.0793134	-0.752133	-0.0126751	0.631507	0.11732	-0.131234	0.453418	0.262497	0.188897	0.555925	0.11923	0.335535	0.155254	0.0867277	0.771468	0.397917	-0.0293667	0.898587	0.295933	0.778395	0.334059	-0.627291	-0.240234	0.74744	0.233442
559	0.39941	0.61574	0.564241	0.20328	0.308147	-0.654776	0.450446	0.71451	0.381093	0.0866314	1.14573	1.25582	0.0678572	-0.229654	0.649757	0.340269	0.0106648	0.728064	-0.0148132	-0.196524	0.244782	-0.364946	0.565436	0.184305	-0.0643906	-0.756751	-0.00163952	0.619999	0.120817	-0.122621	0.479714	0.263132	0.203814	0.607794	0.101042	0.329108	0.150171	0.0627474	0.760715	0.380978	-0.0182078	0.904052	0.330121	0.812642	0.327847	-0.602297	-0.254048	0.751492	0.222916
560	0.428433	0.62043	0.608719	0.212433	0.329915	-0.649625	0.452391	0.729604	0.378362	0.0950821	1.12545	1.28214	0.0650769	-0.244449	0.689857	0.333008	0.00268667	0.723997	-0.00361776	-0.195766	0.229512	-0.372264	0.559758	0.214196	-0.0490185	-0.762091	0.010894	0.608301	0.125396	-0.113441	0.505221	0.265165	0.218494	0.660271	0.0831762	0.32152	0.145218	0.0398483	0.750746	0.363705	-0.00719279	0.909021	0.363439	0.846382	0.321835	-0.575658	-0.266287	0.75645	0.213341
561	0.455788	0.624847	0.654051	0.221058	0.35478	-0.643958	0.454906	0.743793	0.375434	0.102743	1.10485	1.30782	0.063234	-0.257657	0.73078	0.326077	-0.00465337	0.718926	0.00696513	-0.195163	0.214515	-0.378374	0.554323	0.241921	-0.0334431	-0.76637	0.0249416	0.596258	0.131116	-0.10355	0.52947	0.268592	0.233259	0.71181	0.0653626	0.313967	0.140622	0.0179783	0.742183	0.346455	0.00351061	0.914451	0.395896	0.879356	0.315571	-0.547518	-0.277466	0.762587	0.204441
562	0.482119	0.632134	0.700662	0.228786	0.382631	-0.639079	0.455711	0.757425	0.372292	0.109625	1.08522	1.33377	0.0624558	-0.26911	0.771594	0.319577	-0.0112974	0.712886	0.0168371	-0.194338	0.199763	-0.38271	0.548616	0.267737	-0.0176514	-0.771364	0.0403904	0.583903	0.137763	-0.0933057	0.553399	0.272871	0.24759	0.763987	0.0477583	0.305898	0.136279	-0.00274366	0.732726	0.329567	0.0139846	0.918532	0.427078	0.910965	0.309137	-0.517424	-0.287721	0.768863	0.19631
563	0.506615	0.640036	0.746566	0.235807	0.413012	-0.634116	0.457251	0.770706	0.36941	0.115879	1.06432	1.35983	0.0628545	-0.27885	0.813142	0.313908	-0.0171864	0.706948	0.0259148	-0.193645	0.185484	-0.385305	0.542573	0.292182	-0.00184176	-0.776632	0.0572745	0.5713	0.145723	-0.0827001	0.576198	0.278358	0.261303	0.815372	0.0302724	0.29704	0.13247	-0.0220973	0.723548	0.313152	0.0241485	0.923959	0.457674	0.941864	0.303039	-0.486229	-0.296406	0.77542	0.188948
564	0.52928	0.648604	0.794495	0.241923	0.446635	-0.6289	0.458494	0.782524	0.365964	0.121374	1.04352	1.38175	0.0644242	-0.286695	0.854982	0.308678	-0.0222632	0.699923	0.0342241	-0.192734	0.171728	-0.387208	0.537056	0.314389	0.013947	-0.780223	0.075351	0.55853	0.154793	-0.0718649	0.59729	0.284877	0.275008	0.866591	0.0129978	0.288405	0.129019	-0.0401632	0.715951	0.296533	0.0339509	0.927503	0.486847	0.971211	0.296765	-0.45408	-0.30426	0.782948	0.18236
565	0.550219	0.659172	0.843203	0.247452	0.483495	-0.623639	0.45843	0.793562	0.362233	0.125998	1.02277	1.40323	0.0673741	-0.292622	0.897606	0.30431	-0.0265014	0.692171	0.0417211	-0.191814	0.158348	-0.386994	0.531576	0.335249	0.0295614	-0.785624	0.0946478	0.545485	0.164889	-0.060958	0.61811	0.292268	0.288168	0.91791	-0.00399677	0.279139	0.125866	-0.0568042	0.708838	0.280254	0.0434988	0.930782	0.514352	0.998598	0.290286	-0.421065	-0.310349	0.791019	0.176638
566	0.569431	0.671079	0.891768	0.251951	0.522251	-0.618412	0.459164	0.804589	0.35891	0.129937	1.00018	1.42527	0.0717549	-0.297664	0.940156	0.300305	-0.0298215	0.684523	0.0484754	-0.190707	0.145628	-0.385493	0.525142	0.354485	0.0448892	-0.789355	0.115095	0.532	0.176284	-0.0499061	0.637448	0.300544	0.300712	0.967523	-0.0207656	0.269663	0.123558	-0.071905	0.702258	0.264731	0.0526149	0.937181	0.540336	1.02424	0.283674	-0.38699	-0.315642	0.798358	0.17153
567	0.586795	0.684882	0.941121	0.255452	0.564222	-0.613701	0.458035	0.814119	0.355335	0.133244	0.978134	1.44424	0.0774698	-0.300262	0.981698	0.297292	-0.0321924	0.675366	0.0545136	-0.189245	0.133629	-0.382856	0.519189	0.371983	0.0599404	-0.793907	0.136545	0.517594	0.188561	-0.0389178	0.654732	0.309698	0.312692	1.01564	-0.0372002	0.260204	0.121553	-0.0854638	0.696563	0.249304	0.061499	0.93857	0.56451	1.04861	0.276932	-0.351974	-0.319668	0.805409	0.167069
568	0.601606	0.699792	0.989687	0.258607	0.608228	-0.608491	0.456755	0.823154	0.352441	0.135679	0.955945	1.46082	0.0845419	-0.301148	1.02457	0.295058	-0.0334984	0.665496	0.0597846	-0.187672	0.122363	-0.378639	0.513118	0.388656	0.0746952	-0.798914	0.159092	0.502933	0.202051	-0.0280621	0.67119	0.319419	0.323705	1.06274	-0.0532429	0.25039	0.120028	-0.0975225	0.691927	0.234583	0.0700188	0.943856	0.587989	1.07158	0.26984	-0.316901	-0.322069	0.813403	0.163312
569	0.614173	0.716446	1.03935	0.260354	0.653574	-0.603341	0.455714	0.830766	0.349452	0.137524	0.932607	1.47493	0.0932726	-0.300871	1.06733	0.293006	-0.033704	0.655779	0.0644824	-0.185853	0.111952	-0.373075	0.506513	0.403985	0.0890082	-0.801289	0.182404	0.48831	0.216252	-0.0173355	0.685643	0.329577	0.334267	1.10897	-0.0687669	0.240822	0.119225	-0.108014	0.688321	0.220362	0.0781988	0.949237	0.609462	1.09151	0.262434	-0.281029	-0.324157	0.820243	0.159946
570	0.625105	0.734757	1.08898	0.261164	0.700948	-0.59844	0.453263	0.836799	0.346798	0.138597	0.909386	1.4873	0.10365	-0.299026	1.10901	0.291671	-0.0327989	0.645731	0.0686281	-0.183917	0.102257	-0.366533	0.500117	0.418229	0.102708	-0.805512	0.207033	0.472809	0.231366	-0.00677608	0.698615	0.340521	0.344269	1.15347	-0.0838446	0.231378	0.118748	-0.116679	0.685041	0.206444	0.086144	0.950079	0.628265	1.10928	0.255028	-0.244763	-0.324852	0.827473	0.157184
571	0.634158	0.753961	1.13916	0.261053	0.749507	-0.592747	0.450982	0.842988	0.344976	0.139078	0.884324	1.49663	0.115333	-0.295839	1.15132	0.291663	-0.0306618	0.634678	0.0723641	-0.181626	0.0935327	-0.359272	0.49304	0.431649	0.116025	-0.809291	0.232401	0.456711	0.247494	0.00360833	0.709465	0.351991	0.353228	1.19577	-0.0982586	0.221964	0.119262	-0.123756	0.68288	0.193478	0.0937354	0.956095	0.646351	1.12574	0.247319	-0.208383	-0.324275	0.833694	0.154991
572	0.641238	0.775052	1.1884	0.260005	0.799689	-0.587157	0.448065	0.84716	0.342993	0.138871	0.85908	1.50296	0.128626	-0.29085	1.19344	0.291471	-0.0272835	0.622675	0.0757994	-0.179228	0.0858073	-0.350401	0.485457	0.444541	0.128768	-0.811522	0.258017	0.440062	0.263893	0.0137127	0.718654	0.363719	0.361654	1.23594	-0.112018	0.212914	0.120044	-0.129192	0.682423	0.180981	0.101126	0.96032	0.66168	1.14092	0.239452	-0.171741	-0.323032	0.839509	0.153288
573	0.645849	0.798033	1.23731	0.258272	0.848571	-0.581514	0.444584	0.849466	0.341755	0.138065	0.833384	1.50927	0.143716	-0.285009	1.23434	0.291283	-0.0225497	0.610235	0.0789334	-0.176803	0.079116	-0.340864	0.47777	0.456547	0.141011	-0.813329	0.284873	0.42265	0.281307	0.0236454	0.726521	0.375523	0.369028	1.27454	-0.124995	0.204186	0.121312	-0.132913	0.682128	0.168878	0.108219	0.965088	0.675523	1.15341	0.231473	-0.135262	-0.320837	0.845097	0.151972
574	0.648435	0.821862	1.2866	0.255547	0.898198	-0.575053	0.441123	0.85224	0.341553	0.136892	0.807314	1.51244	0.160311	-0.278	1.2745	0.292826	-0.0164731	0.598067	0.0820715	-0.173969	0.0734822	-0.330916	0.47003	0.467996	0.152849	-0.814457	0.312327	0.404471	0.299162	0.0333135	0.731226	0.387722	0.375493	1.31117	-0.137194	0.195759	0.123319	-0.135342	0.682807	0.157497	0.115185	0.970983	0.687987	1.16376	0.223326	-0.0989288	-0.318159	0.847882	0.150886
575	0.650182	0.847252	1.33342	0.252078	0.948391	-0.568255	0.437108	0.853435	0.342442	0.135071	0.780471	1.50961	0.178712	-0.269782	1.31404	0.294307	-0.00899026	0.585242	0.0852288	-0.171365	0.0689288	-0.319738	0.462237	0.479131	0.164045	-0.815346	0.340556	0.385479	0.317073	0.0427107	0.735089	0.400528	0.381343	1.3444	-0.148644	0.187838	0.125511	-0.136029	0.684633	0.146754	0.121877	0.976938	0.697348	1.17378	0.215007	-0.0628373	-0.314542	0.851599	0.150465
576	0.648955	0.873927	1.37991	0.247417	0.996638	-0.561335	0.432694	0.85149	0.343514	0.13281	0.751561	1.5057	0.198417	-0.260914	1.35289	0.296169	-5.95244e-05	0.57199	0.0884673	-0.168634	0.0655641	-0.30824	0.453665	0.489799	0.174808	-0.81574	0.369292	0.365837	0.335823	0.0519863	0.736435	0.413304	0.385783	1.37645	-0.158964	0.180515	0.128495	-0.135276	0.687557	0.136538	0.128459	0.984566	0.705413	1.17998	0.20677	-0.0269888	-0.310141	0.855037	0.15033
577	0.645913	0.901147	1.42427	0.242315	1.04422	-0.553935	0.428158	0.850033	0.345869	0.130201	0.723683	1.50032	0.21992	-0.251017	1.39174	0.298427	0.0102586	0.558263	0.0920336	-0.165782	0.0633767	-0.296159	0.445334	0.50051	0.185178	-0.81552	0.398406	0.3454	0.354126	0.0609335	0.735208	0.426512	0.39021	1.40663	-0.168602	0.173495	0.131776	-0.133162	0.691133	0.126882	0.134935	0.992395	0.711795	1.18572	0.198279	0.00838273	-0.305899	0.855688	0.150346
578	0.642898	0.929539	1.4673	0.236668	1.09004	-0.545955	0.423369	0.84685	0.349215	0.127076	0.694701	1.48984	0.243152	-0.240433	1.42956	0.300887	0.0221039	0.544034	0.0960166	-0.163258	0.0624966	-0.283578	0.437252	0.510523	0.194972	-0.81365	0.428057	0.32444	0.372821	0.069785	0.731843	0.440101	0.393639	1.43136	-0.177099	0.167059	0.135478	-0.129631	0.694969	0.117768	0.141125	1.00069	0.716371	1.18951	0.189799	0.0430606	-0.300906	0.854503	0.150792
579	0.636834	0.958744	1.5096	0.22993	1.1343	-0.537382	0.418026	0.841651	0.353396	0.12362	0.664634	1.47916	0.267245	-0.229382	1.46518	0.303783	0.0353059	0.530182	0.100396	-0.160841	0.0627763	-0.270878	0.42871	0.520619	0.204347	-0.811779	0.457787	0.302559	0.392089	0.0783099	0.727245	0.453378	0.395547	1.45501	-0.184634	0.161321	0.13996	-0.125113	0.699143	0.109226	0.147249	1.01065	0.718288	1.19071	0.181756	0.0772895	-0.295193	0.852249	0.151627
580	0.629728	0.989631	1.55007	0.22259	1.17537	-0.527889	0.412886	0.83556	0.358923	0.119821	0.634461	1.46602	0.29389	-0.217906	1.50145	0.306473	0.0500732	0.516113	0.105366	-0.15863	0.0643099	-0.258075	0.42044	0.530789	0.213486	-0.810294	0.488047	0.28007	0.410139	0.0865709	0.720671	0.467585	0.397718	1.47756	-0.191448	0.15612	0.144458	-0.119426	0.704449	0.101228	0.153209	1.02108	0.718692	1.19149	0.173688	0.110824	-0.289368	0.849207	0.152576
581	0.622286	1.01962	1.58686	0.214719	1.21436	-0.517694	0.407464	0.827757	0.365347	0.115649	0.603157	1.44776	0.321477	-0.206261	1.53662	0.309373	0.0661288	0.501987	0.110933	-0.15664	0.0670559	-0.245409	0.412413	0.54049	0.221998	-0.806128	0.517606	0.257403	0.429081	0.0947981	0.71134	0.482155	0.398985	1.4967	-0.197057	0.151695	0.149461	-0.112665	0.710213	0.0937098	0.159026	1.03326	0.718266	1.18825	0.165671	0.143485	-0.283174	0.844396	0.153832
582	0.612211	1.04962	1.62089	0.206313	1.25104	-0.507012	0.401638	0.818765	0.373201	0.111147	0.572119	1.42835	0.35041	-0.194344	1.57021	0.31238	0.0834481	0.487777	0.117264	-0.154981	0.0709966	-0.23282	0.404715	0.55033	0.230308	-0.801995	0.547833	0.233842	0.447696	0.102774	0.701219	0.496635	0.399956	1.51465	-0.201906	0.14764	0.154952	-0.104998	0.715523	0.0867704	0.164728	1.04615	0.715004	1.18517	0.158006	0.175489	-0.276773	0.837725	0.155465
583	0.601319	1.08076	1.65468	0.197306	1.28338	-0.496083	0.396119	0.80869	0.382235	0.106336	0.540595	1.40648	0.381269	-0.182278	1.60307	0.315122	0.102167	0.473065	0.124321	-0.153305	0.076096	-0.22085	0.397644	0.560304	0.238584	-0.798131	0.577525	0.209997	0.46551	0.110794	0.688784	0.511856	0.399755	1.52841	-0.205909	0.144361	0.160493	-0.0965949	0.721444	0.0802761	0.170218	1.05901	0.71055	1.18267	0.15064	0.20664	-0.270103	0.829604	0.156869
584	0.589707	1.11058	1.68439	0.187917	1.31306	-0.483618	0.390543	0.796908	0.392468	0.101226	0.508229	1.38321	0.412411	-0.170347	1.63418	0.317949	0.121871	0.459315	0.131947	-0.152178	0.0822826	-0.209326	0.391382	0.570412	0.246583	-0.792919	0.605676	0.18621	0.483089	0.118499	0.675325	0.52735	0.398301	1.5399	-0.208976	0.141993	0.166525	-0.0875033	0.726434	0.0742341	0.175529	1.07439	0.704399	1.17714	0.143631	0.237081	-0.263192	0.821027	0.158464
585	0.576798	1.14041	1.71137	0.178023	1.33907	-0.470003	0.384622	0.784357	0.404411	0.0956953	0.475515	1.35798	0.445458	-0.158453	1.66622	0.320316	0.14296	0.445206	0.140624	-0.151603	0.0896203	-0.198538	0.385911	0.580733	0.254482	-0.787219	0.634164	0.162068	0.499855	0.126128	0.660315	0.54293	0.397133	1.55115	-0.211207	0.140143	0.172637	-0.0777218	0.732039	0.0687451	0.180662	1.09101	0.696611	1.1702	0.136802	0.266462	-0.256003	0.810444	0.160366
586	0.563157	1.17077	1.7363	0.167803	1.36164	-0.45646	0.378792	0.771062	0.416939	0.0900041	0.442539	1.33102	0.478829	-0.14691	1.69535	0.322249	0.16467	0.431068	0.1498	-0.150916	0.0977323	-0.188474	0.380976	0.590888	0.26203	-0.781171	0.661472	0.138092	0.516344	0.133765	0.643829	0.559257	0.395285	1.55754	-0.2127	0.139175	0.178789	-0.0676841	0.737339	0.0637408	0.185493	1.10689	0.688241	1.16233	0.130389	0.294432	-0.248524	0.798231	0.162089
587	0.548774	1.19976	1.75682	0.157147	1.37892	-0.44148	0.372992	0.755916	0.430748	0.0838932	0.408862	1.30185	0.513901	-0.135637	1.72242	0.324487	0.187564	0.417632	0.160032	-0.150914	0.106968	-0.179384	0.377351	0.601659	0.270025	-0.774502	0.687109	0.113981	0.532134	0.141207	0.625954	0.576659	0.393483	1.56149	-0.213621	0.13878	0.185323	-0.0569879	0.741315	0.0591131	0.189858	1.12387	0.678048	1.1532	0.124594	0.322544	-0.240966	0.785099	0.163793
588	0.533687	1.22814	1.77465	0.146275	1.39355	-0.42548	0.367559	0.74041	0.446308	0.0775406	0.375315	1.27106	0.549972	-0.124728	1.74874	0.325778	0.211033	0.404004	0.170914	-0.151218	0.116922	-0.171651	0.374724	0.612192	0.277899	-0.767675	0.711603	0.0901469	0.546865	0.148784	0.606374	0.594248	0.391186	1.56201	-0.213693	0.138974	0.191724	-0.046094	0.745865	0.0548935	0.193705	1.14288	0.667091	1.14244	0.119148	0.349287	-0.233511	0.770903	0.165453
589	0.517446	1.25692	1.79047	0.135043	1.40483	-0.408345	0.362129	0.722982	0.463158	0.0708355	0.341567	1.23931	0.586032	-0.114353	1.77375	0.32729	0.235142	0.39077	0.18256	-0.15192	0.127544	-0.16493	0.373379	0.622193	0.285515	-0.760261	0.734808	0.0667551	0.56022	0.15628	0.586958	0.611925	0.388523	1.56148	-0.212968	0.139965	0.198073	-0.034998	0.749209	0.0511665	0.197413	1.16171	0.655265	1.13099	0.114229	0.374823	-0.225915	0.755283	0.167
590	0.500746	1.28313	1.80237	0.123422	1.41047	-0.390504	0.356503	0.704196	0.48125	0.0636937	0.30722	1.20536	0.623887	-0.104335	1.7984	0.328556	0.260159	0.377417	0.195547	-0.152877	0.138996	-0.159994	0.37332	0.633299	0.293548	-0.752692	0.755708	0.0436834	0.573692	0.163712	0.566254	0.630512	0.385781	1.56108	-0.211771	0.14152	0.204448	-0.0233799	0.752377	0.0478472	0.200508	1.18131	0.641523	1.1187	0.10982	0.399861	-0.217988	0.737696	0.168736
591	0.484038	1.30809	1.81078	0.112047	1.41564	-0.372708	0.351322	0.686105	0.50019	0.0566365	0.273919	1.17233	0.661155	-0.0949638	1.82098	0.329313	0.2846	0.364445	0.208656	-0.153978	0.150616	-0.156214	0.374031	0.64421	0.301407	-0.745432	0.775598	0.0215947	0.58561	0.170974	0.545191	0.649495	0.38225	1.55784	-0.210129	0.143588	0.210609	-0.0120273	0.755372	0.0448825	0.202747	1.20092	0.627263	1.10536	0.10578	0.423021	-0.210105	0.72133	0.170386
592	0.465736	1.33359	1.81586	0.0998662	1.41346	-0.352957	0.345828	0.665205	0.52119	0.0486871	0.238984	1.137	0.699848	-0.0860434	1.84205	0.330582	0.310682	0.351217	0.223675	-0.15573	0.163095	-0.154137	0.376825	0.655428	0.309868	-0.737265	0.793071	-0.000476519	0.595931	0.178362	0.522489	0.669445	0.379008	1.55198	-0.20791	0.146374	0.216646	0.000148713	0.757367	0.0422571	0.204506	1.22264	0.611801	1.09001	0.10225	0.446274	-0.201939	0.702584	0.172022
593	0.447737	1.35634	1.82198	0.0881422	1.40784	-0.333597	0.340771	0.644887	0.542403	0.0408354	0.205435	1.10265	0.737182	-0.0779294	1.8604	0.330685	0.335755	0.338516	0.238308	-0.157177	0.17519	-0.153714	0.380458	0.665624	0.317716	-0.72983	0.80828	-0.0209822	0.60607	0.185415	0.499733	0.689594	0.375702	1.54333	-0.205284	0.149387	0.222215	0.0119363	0.758691	0.0400615	0.205902	1.24371	0.596035	1.07553	0.0993028	0.467461	-0.194022	0.683541	0.173682
594	0.429078	1.37752	1.82286	0.0759943	1.40053	-0.312739	0.335355	0.622518	0.565811	0.0322843	0.17109	1.06691	0.776375	-0.0703669	1.87839	0.331381	0.361644	0.325616	0.254597	-0.159274	0.188165	-0.154743	0.385604	0.676149	0.325892	-0.72212	0.821653	-0.0411902	0.61416	0.192799	0.476221	0.71097	0.372182	1.53172	-0.20225	0.152993	0.227718	0.0243686	0.760973	0.0381682	0.20651	1.26442	0.579165	1.059	0.0968602	0.48803	-0.185665	0.663817	0.175442
595	0.409782	1.39719	1.81678	0.0636056	1.38712	-0.291557	0.329614	0.598826	0.590226	0.0232344	0.136776	1.03031	0.815569	-0.0635579	1.89344	0.332322	0.387767	0.312463	0.272202	-0.161744	0.201166	-0.157553	0.392444	0.687157	0.334389	-0.71394	0.831754	-0.0603467	0.621096	0.199826	0.452104	0.73215	0.368901	1.51781	-0.199133	0.156772	0.232824	0.0371106	0.761656	0.0365983	0.206039	1.2853	0.561727	1.04057	0.0948479	0.507586	-0.177132	0.642866	0.177333
596	0.391846	1.41498	1.81378	0.0521655	1.37334	-0.272074	0.324955	0.577319	0.613404	0.0146344	0.105335	0.996647	0.851546	-0.0578243	1.907	0.333247	0.411849	0.300345	0.288665	-0.163851	0.213104	-0.161502	0.399892	0.696556	0.342398	-0.70737	0.840997	-0.077262	0.627743	0.206243	0.429559	0.753193	0.365426	1.50278	-0.196125	0.16045	0.237236	0.0489451	0.761916	0.0353894	0.205372	1.30537	0.545253	1.02409	0.0933775	0.524721	-0.169268	0.623711	0.17928
597	0.369768	1.4333	1.80436	0.0380252	1.35282	-0.247855	0.318841	0.548795	0.64246	0.00330612	0.0674656	0.955033	0.894771	-0.0519445	1.9209	0.334469	0.44109	0.285626	0.310562	-0.166851	0.227614	-0.168663	0.410839	0.707383	0.352197	-0.699874	0.846937	-0.0961697	0.633506	0.214005	0.401296	0.778805	0.361794	1.4822	-0.1921	0.16514	0.24205	0.0638987	0.763625	0.0343329	0.203799	1.32974	0.524523	1.00203	0.0924216	0.543538	-0.159133	0.599834	0.181812
598	0.353979	1.44391	1.79383	0.0281661	1.33488	-0.230975	0.314048	0.52782	0.662473	-0.00478894	0.0415184	0.925754	0.923798	-0.0482495	1.92736	0.33477	0.460851	0.27524	0.325965	-0.168931	0.237257	-0.174355	0.418899	0.71437	0.358476	-0.694221	0.848592	-0.108436	0.636132	0.219011	0.381108	0.795698	0.35932	1.46589	-0.189178	0.168251	0.244917	0.0743298	0.764123	0.0337266	0.202018	1.34496	0.509682	0.984886	0.0919521	0.55541	-0.151827	0.582782	0.183551
599	0.350537	1.44584	1.791	0.0260908	1.33032	-0.227414	0.312958	0.523259	0.66659	-0.00650212	0.0361053	0.919515	0.929699	-0.0474982	1.92866	0.334678	0.464823	0.272984	0.329049	-0.169336	0.239164	-0.17559	0.42059	0.715572	0.359611	-0.692854	0.848847	-0.110904	0.636395	0.21996	0.376751	0.799092	0.358685	1.46178	-0.188526	0.168857	0.245377	0.0764901	0.76402	0.0336077	0.201518	1.34752	0.506429	0.980856	0.0918601	0.557706	-0.150268	0.579062	0.183906
[truncated: 150 more columns]

## Sheet: fig2D_heatmap_data_TS_ipsi
Unnamed: 0	Trial_0	Trial_1	Trial_2	Trial_3	Trial_4	Trial_5	Trial_6	Trial_7	Trial_8	Trial_9	Trial_10	Trial_11	Trial_12	Trial_13	Trial_14	Trial_15	Trial_16	Trial_17	Trial_18	Trial_19	Trial_20	Trial_21	Trial_22	Trial_23	Trial_24	Trial_25	Trial_26	Trial_27	Trial_28	Trial_29	Trial_30	Trial_31	Trial_32	Trial_33	Trial_34	Trial_35	Trial_36	Trial_37	Trial_38	Trial_39	Trial_40	Trial_41	Trial_42	Trial_43	Trial_44	Trial_45	Trial_46	Trial_47	Trial_48
0	0.0860798	-0.292684	-0.571012	-0.635124	-0.835219	-0.780045	-1.19364	-0.877543	1.0199	2.58438	-1.3242	1.66302	-1.01264	-0.942891	2.21343	1.08015	-0.808526	-1.2327	-0.554511	0.146582	0.161157	-0.844187	-0.637251	0.77604	-0.926461	-0.913439	1.83824	-0.284508	-0.828337	1.96429	-0.679864	0.475785	-0.582988	1.42456	0.444041	-1.37793	0.753785	0.497758	0.116393	1.00691	-1.18133	-0.655979	-0.539305	-0.443955	-1.17454	1.7735	1.53345	2.37797	-0.736686
1	0.089435	-0.290866	-0.605192	-0.660165	-0.828682	-0.78305	-1.18918	-0.852163	1.01991	2.62918	-1.34127	1.59867	-1.03216	-0.940524	2.1715	1.03937	-0.840635	-1.21589	-0.557701	0.144672	0.161227	-0.859319	-0.618337	0.764512	-0.946045	-0.894358	1.85017	-0.274488	-0.80128	1.96212	-0.679165	0.452527	-0.588029	1.40299	0.419629	-1.41047	0.759464	0.478112	0.109703	1.0348	-1.17485	-0.657152	-0.55452	-0.402934	-1.16229	1.72019	1.554	2.33536	-0.751439
2	0.0923464	-0.290507	-0.636517	-0.684486	-0.821257	-0.787153	-1.18604	-0.826828	1.01774	2.66451	-1.35833	1.53776	-1.04916	-0.937924	2.13013	1.00116	-0.869628	-1.19966	-0.559755	0.141943	0.162952	-0.87401	-0.600671	0.752661	-0.962318	-0.878467	1.8607	-0.265165	-0.775179	1.95743	-0.676304	0.431668	-0.589869	1.38388	0.397747	-1.44088	0.763522	0.460636	0.102141	1.05866	-1.16753	-0.656231	-0.56802	-0.359686	-1.15031	1.67022	1.57203	2.29058	-0.764964
3	0.0950794	-0.291545	-0.668081	-0.710187	-0.813494	-0.789616	-1.18267	-0.799932	1.01338	2.69882	-1.37535	1.47368	-1.06692	-0.93504	2.08757	0.963193	-0.897051	-1.1825	-0.560996	0.138291	0.166872	-0.889048	-0.581862	0.741084	-0.978003	-0.863391	1.86821	-0.256336	-0.7476	1.9487	-0.67333	0.411499	-0.593671	1.36607	0.375675	-1.47064	0.767505	0.444333	0.0933634	1.08085	-1.16047	-0.656615	-0.579807	-0.310564	-1.13739	1.62182	1.58343	2.2488	-0.77838
4	0.0973461	-0.29461	-0.699058	-0.736504	-0.804531	-0.791553	-1.17693	-0.772302	1.00976	2.72458	-1.39087	1.41019	-1.08322	-0.930385	2.04642	0.925943	-0.924972	-1.16623	-0.562348	0.133685	0.172286	-0.903615	-0.562298	0.729727	-0.992792	-0.84909	1.87098	-0.247709	-0.720345	1.93604	-0.67019	0.392046	-0.595097	1.349	0.35435	-1.49741	0.770066	0.429161	0.0833441	1.10055	-1.15234	-0.657445	-0.591726	-0.257136	-1.12222	1.57405	1.59407	2.20344	-0.790421
5	0.0988705	-0.29925	-0.729706	-0.764441	-0.795581	-0.794245	-1.17353	-0.74353	1.0045	2.74464	-1.40644	1.34844	-1.09934	-0.926617	2.00527	0.889884	-0.952012	-1.14897	-0.563497	0.128401	0.179854	-0.91816	-0.543327	0.718045	-1.00501	-0.837919	1.87173	-0.239404	-0.693345	1.91975	-0.664881	0.374527	-0.596416	1.3338	0.334311	-1.52426	0.771481	0.415564	0.0722737	1.11834	-1.14335	-0.657213	-0.602277	-0.199797	-1.10615	1.52882	1.60328	2.15793	-0.801553
6	0.0997764	-0.305568	-0.759757	-0.792936	-0.785804	-0.795316	-1.16589	-0.713176	0.99835	2.76264	-1.4208	1.28482	-1.11656	-0.922365	1.96248	0.854579	-0.976294	-1.13019	-0.562483	0.122346	0.189186	-0.933085	-0.523196	0.706446	-1.01759	-0.82773	1.87067	-0.231594	-0.665382	1.89888	-0.659279	0.357715	-0.598548	1.3201	0.314272	-1.55028	0.772223	0.402584	0.0601236	1.13529	-1.13422	-0.655651	-0.611857	-0.137137	-1.08842	1.48519	1.60479	2.11178	-0.812285
7	0.0998256	-0.31359	-0.788512	-0.820562	-0.775201	-0.797339	-1.15979	-0.68248	0.991214	2.77131	-1.43593	1.22393	-1.13185	-0.918216	1.92115	0.820045	-0.999513	-1.11222	-0.563105	0.115753	0.200147	-0.947988	-0.50293	0.69508	-1.02893	-0.819068	1.87263	-0.224349	-0.638015	1.87552	-0.653169	0.342956	-0.597494	1.30719	0.295704	-1.5743	0.771189	0.390967	0.0470341	1.14846	-1.12447	-0.654339	-0.620616	-0.0710468	-1.06932	1.44321	1.60562	2.06461	-0.821965
8	0.0987676	-0.323309	-0.817704	-0.850645	-0.764729	-0.798954	-1.15233	-0.650356	0.98329	2.77619	-1.45086	1.16361	-1.14826	-0.914115	1.87919	0.784874	-1.02183	-1.0926	-0.562061	0.108549	0.212878	-0.962658	-0.481768	0.683232	-1.03854	-0.81259	1.87	-0.217463	-0.609996	1.85013	-0.646266	0.329439	-0.596953	1.29446	0.277304	-1.59924	0.77015	0.379707	0.0329848	1.16204	-1.11369	-0.65272	-0.628076	-0.000415651	-1.04833	1.40238	1.60522	2.017	-0.831512
9	0.0965911	-0.334835	-0.844921	-0.88033	-0.753523	-0.799054	-1.14362	-0.617692	0.973601	2.77799	-1.4623	1.10565	-1.16229	-0.909957	1.83911	0.751194	-1.04243	-1.07269	-0.560386	0.100826	0.227248	-0.978505	-0.460349	0.670859	-1.04651	-0.807523	1.86087	-0.211168	-0.582696	1.82145	-0.63818	0.31743	-0.595827	1.28275	0.259716	-1.62111	0.767606	0.369705	0.0180558	1.17156	-1.10191	-0.652055	-0.634909	0.0739303	-1.02586	1.36395	1.60143	1.96962	-0.839228
10	0.093229	-0.348167	-0.873126	-0.910096	-0.741758	-0.799509	-1.13651	-0.584039	0.963623	2.7731	-1.47411	1.04783	-1.17676	-0.906468	1.79872	0.717566	-1.0622	-1.05251	-0.561138	0.0927881	0.243377	-0.993344	-0.438609	0.658945	-1.05508	-0.804302	1.85377	-0.205065	-0.555098	1.79003	-0.630249	0.307338	-0.593872	1.27043	0.242736	-1.6425	0.764201	0.360504	0.00223281	1.17948	-1.09001	-0.649967	-0.640903	0.151528	-1.00181	1.3269	1.59687	1.92122	-0.846769
11	0.0884674	-0.363549	-0.900675	-0.941205	-0.729322	-0.79712	-1.12715	-0.549335	0.951517	2.76448	-1.48687	0.991844	-1.19155	-0.902162	1.75848	0.685234	-1.07918	-1.03181	-0.558407	0.0843438	0.260673	-1.0082	-0.415809	0.647261	-1.06085	-0.802035	1.84306	-0.199677	-0.528012	1.75525	-0.621065	0.298708	-0.592485	1.26069	0.226275	-1.66268	0.759599	0.351538	-0.0143741	1.18783	-1.07769	-0.648275	-0.646098	0.232022	-0.977326	1.29239	1.58672	1.87395	-0.853545
12	0.0822329	-0.380215	-0.926922	-0.971565	-0.716209	-0.794304	-1.11772	-0.513767	0.938426	2.75088	-1.49765	0.939198	-1.20347	-0.900557	1.7195	0.653051	-1.09596	-1.00995	-0.557048	0.0757068	0.279511	-1.02471	-0.392673	0.634551	-1.06549	-0.801315	1.83047	-0.194747	-0.501666	1.71749	-0.610817	0.291816	-0.589533	1.2517	0.210236	-1.67953	0.754218	0.343444	-0.0316886	1.19085	-1.06419	-0.647335	-0.649804	0.315374	-0.95038	1.25923	1.57488	1.82741	-0.858816
13	0.0744928	-0.398838	-0.95277	-1.00192	-0.703315	-0.791889	-1.10899	-0.47736	0.925666	2.73036	-1.50781	0.888478	-1.21706	-0.896175	1.68052	0.621301	-1.10965	-0.987557	-0.554908	0.0669197	0.299692	-1.03968	-0.369141	0.621439	-1.07246	-0.801989	1.81695	-0.190136	-0.47521	1.67936	-0.600722	0.286995	-0.587698	1.24096	0.194477	-1.69739	0.748287	0.335762	-0.0497004	1.19546	-1.05117	-0.644218	-0.651848	0.400684	-0.921331	1.2266	1.56249	1.77956	-0.865197
14	0.0651679	-0.419124	-0.977751	-1.03241	-0.690326	-0.788594	-1.09931	-0.440484	0.911111	2.71066	-1.51766	0.839629	-1.22998	-0.894115	1.64327	0.590627	-1.12236	-0.965085	-0.552439	0.0580772	0.321017	-1.05569	-0.344771	0.608699	-1.07457	-0.802779	1.80093	-0.18632	-0.449437	1.64005	-0.589213	0.283882	-0.584935	1.23276	0.179287	-1.71392	0.740665	0.328587	-0.0684027	1.19505	-1.03773	-0.643508	-0.654934	0.487493	-0.891888	1.19694	1.54637	1.73281	-0.869157
15	0.0541334	-0.440765	-1.00271	-1.06369	-0.676284	-0.785682	-1.08889	-0.402614	0.894968	2.68363	-1.52716	0.793391	-1.24227	-0.895476	1.60561	0.559736	-1.13403	-0.941038	-0.551251	0.0493258	0.343462	-1.07115	-0.320091	0.595071	-1.07611	-0.80568	1.78405	-0.182769	-0.424228	1.59933	-0.576883	0.28279	-0.581326	1.2242	0.164039	-1.72811	0.732419	0.322011	-0.0877344	1.19465	-1.02323	-0.641743	-0.656852	0.575678	-0.860004	1.16773	1.52966	1.68604	-0.873197
16	0.0413158	-0.463999	-1.02562	-1.09459	-0.661624	-0.781026	-1.07883	-0.364357	0.877374	2.65555	-1.53575	0.750529	-1.25475	-0.891422	1.56898	0.530673	-1.14137	-0.916365	-0.547435	0.0405707	0.366287	-1.08534	-0.295245	0.581275	-1.07649	-0.809275	1.76486	-0.179669	-0.399607	1.55727	-0.563729	0.283841	-0.579268	1.21578	0.149104	-1.74059	0.723247	0.315593	-0.107586	1.19382	-1.00937	-0.638334	-0.657025	0.663519	-0.826943	1.1405	1.51006	1.63933	-0.878424
17	0.026807	-0.488257	-1.04889	-1.12317	-0.646894	-0.776486	-1.06845	-0.325948	0.8588	2.62676	-1.54267	0.70965	-1.26676	-0.891069	1.53534	0.501687	-1.15092	-0.890607	-0.546668	0.0320643	0.389901	-1.10097	-0.269857	0.567836	-1.07543	-0.81321	1.74516	-0.177033	-0.375465	1.51458	-0.550644	0.286582	-0.576101	1.20824	0.13413	-1.75342	0.713014	0.309087	-0.128044	1.1879	-0.995385	-0.638297	-0.657321	0.750846	-0.792344	1.11605	1.48932	1.59354	-0.880941
18	0.0105544	-0.513796	-1.07193	-1.15257	-0.631449	-0.770366	-1.05715	-0.286824	0.839186	2.5912	-1.54986	0.672016	-1.27608	-0.893287	1.50183	0.473797	-1.15533	-0.864464	-0.544423	0.0238448	0.414567	-1.11534	-0.24433	0.553592	-1.07589	-0.818846	1.72374	-0.17482	-0.352138	1.47042	-0.537419	0.291244	-0.572483	1.20019	0.118989	-1.76324	0.702351	0.303166	-0.14888	1.1844	-0.981934	-0.636763	-0.656807	0.838484	-0.75617	1.09267	1.46865	1.54906	-0.882982
19	-0.00748073	-0.540425	-1.09309	-1.18187	-0.616045	-0.76317	-1.04718	-0.247615	0.818045	2.5542	-1.55626	0.637076	-1.28684	-0.893688	1.46984	0.447349	-1.1587	-0.837344	-0.541664	0.0159146	0.439195	-1.1296	-0.218751	0.538472	-1.07344	-0.823152	1.70132	-0.173099	-0.32948	1.42658	-0.522906	0.297818	-0.568806	1.19254	0.103896	-1.77211	0.690334	0.297873	-0.170031	1.17879	-0.968062	-0.633882	-0.657333	0.924242	-0.719784	1.07157	1.44492	1.50414	-0.885958
20	-0.0271084	-0.5681	-1.11409	-1.21117	-0.600116	-0.756363	-1.03704	-0.208432	0.796334	2.51515	-1.5615	0.604068	-1.29789	-0.895537	1.4398	0.420899	-1.16227	-0.80915	-0.541307	0.00845928	0.463768	-1.14488	-0.193003	0.523038	-1.07137	-0.828542	1.67871	-0.171693	-0.307032	1.38349	-0.508391	0.306333	-0.565726	1.18497	0.0884756	-1.78116	0.677518	0.292203	-0.191621	1.17193	-0.953941	-0.632807	-0.65745	1.00753	-0.681968	1.05128	1.42025	1.45911	-0.888423
21	-0.048456	-0.596701	-1.13343	-1.23843	-0.583873	-0.748332	-1.02648	-0.169335	0.772752	2.47482	-1.56385	0.574647	-1.30442	-0.898515	1.40886	0.396329	-1.16095	-0.780587	-0.538394	0.0014507	0.488269	-1.15706	-0.167096	0.50765	-1.0669	-0.833548	1.65418	-0.170463	-0.285553	1.33925	-0.493102	0.316977	-0.56257	1.17909	0.072832	-1.78556	0.664089	0.286781	-0.213171	1.16248	-0.941247	-0.63007	-0.655776	1.08871	-0.64313	1.03405	1.39536	1.4169	-0.890119
22	-0.0713225	-0.625956	-1.15251	-1.26442	-0.568528	-0.740613	-1.01584	-0.130664	0.747733	2.43272	-1.56967	0.548064	-1.31342	-0.901231	1.38047	0.372338	-1.15973	-0.750604	-0.5379	-0.00500276	0.512128	-1.17006	-0.141105	0.491645	-1.06105	-0.838631	1.62882	-0.169479	-0.264559	1.29477	-0.477583	0.329578	-0.55897	1.17118	0.0568107	-1.79248	0.648823	0.281886	-0.235308	1.15229	-0.928669	-0.62785	-0.654635	1.16667	-0.603675	1.01856	1.37065	1.37304	-0.88991
23	-0.0956449	-0.655653	-1.17125	-1.29226	-0.552229	-0.730882	-1.00538	-0.0923268	0.721862	2.38619	-1.57359	0.523429	-1.32105	-0.903616	1.3539	0.349707	-1.15569	-0.719998	-0.537621	-0.0108686	0.535856	-1.18372	-0.115195	0.475089	-1.05613	-0.844441	1.60379	-0.168976	-0.244182	1.25079	-0.462412	0.34386	-0.55613	1.16501	0.0403796	-1.79532	0.632703	0.276814	-0.257389	1.142	-0.916199	-0.625728	-0.653609	1.24203	-0.564113	1.00392	1.34491	1.33096	-0.888928
24	-0.12141	-0.685421	-1.18773	-1.31705	-0.53563	-0.719727	-0.996238	-0.0548263	0.694723	2.34078	-1.57537	0.501254	-1.32715	-0.908411	1.32906	0.328664	-1.15088	-0.689171	-0.536001	-0.0161271	0.559037	-1.19549	-0.0893416	0.458286	-1.04977	-0.847858	1.57658	-0.168192	-0.224652	1.2073	-0.446158	0.36027	-0.552605	1.15822	0.0235154	-1.7974	0.616229	0.272076	-0.279495	1.12918	-0.903469	-0.62189	-0.652965	1.31347	-0.523724	0.992147	1.3171	1.29021	-0.891796
25	-0.148176	-0.715575	-1.20429	-1.34137	-0.519819	-0.709668	-0.985984	-0.018104	0.666781	2.29486	-1.57805	0.481417	-1.33529	-0.912548	1.30631	0.308395	-1.14482	-0.657421	-0.535589	-0.0207315	0.58089	-1.20823	-0.0633377	0.440365	-1.04515	-0.852616	1.54902	-0.16769	-0.205321	1.16454	-0.430162	0.3788	-0.549622	1.15185	0.00615027	-1.79874	0.598835	0.267608	-0.301829	1.11586	-0.891601	-0.619753	-0.652829	1.38026	-0.482561	0.981425	1.29068	1.24787	-0.89388
26	-0.176302	-0.745893	-1.22028	-1.36499	-0.503816	-0.698778	-0.976095	0.0175346	0.637704	2.24725	-1.57829	0.464198	-1.33878	-0.916595	1.28336	0.290108	-1.13724	-0.624681	-0.534589	-0.0247165	0.601381	-1.21749	-0.0374381	0.422165	-1.03765	-0.857145	1.52095	-0.167738	-0.186547	1.12327	-0.414469	0.39896	-0.546601	1.14829	-0.0116508	-1.79257	0.580417	0.263475	-0.323257	1.10209	-0.880417	-0.617266	-0.652741	1.44224	-0.442109	0.971498	1.26373	1.20849	-0.893914
27	-0.205508	-0.776432	-1.23485	-1.38739	-0.488261	-0.686739	-0.967712	0.0520336	0.608087	2.20023	-1.57781	0.448654	-1.34401	-0.921937	1.26266	0.272564	-1.12779	-0.591141	-0.535583	-0.0279964	0.620789	-1.22746	-0.0114873	0.403249	-1.03107	-0.858648	1.4915	-0.167116	-0.168466	1.08161	-0.398112	0.420911	-0.543198	1.14136	-0.0299822	-1.7904	0.561394	0.259609	-0.345272	1.08659	-0.869416	-0.613512	-0.652741	1.49957	-0.402053	0.963319	1.23643	1.16817	-0.894843
28	-0.235258	-0.806623	-1.24776	-1.4091	-0.472927	-0.673737	-0.95954	0.0850356	0.577447	2.15112	-1.57863	0.435326	-1.34809	-0.925886	1.24286	0.256342	-1.11642	-0.55762	-0.536858	-0.0306677	0.638236	-1.23774	0.0145786	0.383609	-1.02357	-0.860038	1.46181	-0.166656	-0.150908	1.04041	-0.381897	0.44505	-0.540601	1.13865	-0.0488373	-1.78693	0.541286	0.255766	-0.366538	1.07027	-0.859283	-0.6098	-0.652732	1.55245	-0.36219	0.957278	1.20955	1.12873	-0.893361
29	-0.265993	-0.836629	-1.26105	-1.42896	-0.457917	-0.660587	-0.950951	0.116327	0.545606	2.10221	-1.57805	0.423727	-1.35123	-0.93052	1.22428	0.241896	-1.10433	-0.523716	-0.537677	-0.0327175	0.654507	-1.24492	0.040582	0.363468	-1.01547	-0.860593	1.43317	-0.166038	-0.133636	1.00163	-0.365861	0.47112	-0.537108	1.13333	-0.0680614	-1.78083	0.519854	0.25284	-0.38739	1.05375	-0.848511	-0.606266	-0.654266	1.59976	-0.322899	0.950993	1.18278	1.09129	-0.890668
30	-0.297418	-0.866215	-1.27271	-1.44877	-0.443742	-0.646096	-0.94201	0.146041	0.514036	2.05395	-1.57245	0.413758	-1.35407	-0.935645	1.20869	0.22841	-1.09058	-0.488387	-0.538114	-0.0341359	0.669735	-1.25348	0.0669766	0.342418	-1.00842	-0.861236	1.40486	-0.165474	-0.116896	0.963648	-0.349763	0.498628	-0.533905	1.12831	-0.0877232	-1.77284	0.498296	0.250415	-0.408484	1.03532	-0.839325	-0.602185	-0.656664	1.64216	-0.284457	0.946887	1.15645	1.05314	-0.889799
31	-0.329367	-0.89448	-1.28184	-1.46749	-0.429531	-0.631174	-0.935081	0.173713	0.48179	2.00483	-1.57167	0.405832	-1.35397	-0.939793	1.19285	0.216427	-1.07712	-0.453018	-0.539875	-0.0350169	0.67994	-1.2576	0.0932638	0.320779	-1.00026	-0.859887	1.3752	-0.164921	-0.100545	0.925625	-0.333952	0.527662	-0.530896	1.12726	-0.107836	-1.76194	0.475981	0.24812	-0.428587	1.01594	-0.830506	-0.598082	-0.658097	1.67948	-0.246815	0.945051	1.12953	1.01575	-0.890634
32	-0.362002	-0.923547	-1.29221	-1.48474	-0.416721	-0.616356	-0.928055	0.199609	0.448574	1.95628	-1.56875	0.398437	-1.35613	-0.943699	1.17818	0.205636	-1.06136	-0.418266	-0.542399	-0.035397	0.69025	-1.2648	0.119706	0.298332	-0.993873	-0.856929	1.34499	-0.163716	-0.0843227	0.889051	-0.318205	0.558915	-0.527292	1.1244	-0.128174	-1.75095	0.452744	0.246698	-0.448366	0.995667	-0.82008	-0.593352	-0.660298	1.71195	-0.210042	0.941211	1.10385	0.979254	-0.888616
33	-0.395109	-0.952151	-1.30113	-1.5009	-0.404883	-0.599484	-0.921129	0.223293	0.41579	1.9057	-1.56341	0.393089	-1.35591	-0.947445	1.16605	0.196048	-1.04418	-0.38277	-0.542838	-0.0352417	0.698574	-1.27067	0.146604	0.275047	-0.985912	-0.853725	1.3162	-0.162665	-0.0685803	0.853703	-0.302747	0.591371	-0.523735	1.12213	-0.14891	-1.738	0.429485	0.245911	-0.467291	0.974414	-0.811052	-0.588426	-0.662777	1.73854	-0.174602	0.940209	1.07863	0.943275	-0.885373
34	-0.428337	-0.978756	-1.30793	-1.5154	-0.393369	-0.582454	-0.914867	0.244774	0.382947	1.85616	-1.55994	0.388658	-1.35423	-0.951111	1.15412	0.187619	-1.02704	-0.346917	-0.546743	-0.0346254	0.703339	-1.27198	0.17364	0.251101	-0.977969	-0.848238	1.28686	-0.161131	-0.0529495	0.819685	-0.28766	0.625064	-0.519708	1.12157	-0.170046	-1.72263	0.404978	0.245831	-0.485654	0.952904	-0.802667	-0.584234	-0.665595	1.76033	-0.140582	0.940275	1.05325	0.9078	-0.883139
35	-0.461261	-1.004	-1.31407	-1.52757	-0.383262	-0.565344	-0.909272	0.263892	0.349726	1.80882	-1.55422	0.385175	-1.35312	-0.951744	1.14318	0.180212	-1.00804	-0.310943	-0.548511	-0.0336412	0.708491	-1.27799	0.201359	0.226465	-0.971786	-0.84214	1.25713	-0.159576	-0.0374831	0.786265	-0.272692	0.66039	-0.515238	1.12216	-0.191044	-1.70648	0.379897	0.246356	-0.503892	0.929961	-0.793552	-0.579265	-0.668897	1.77806	-0.107848	0.940168	1.03	0.873914	-0.879772
36	-0.495443	-1.02923	-1.322	-1.54095	-0.374053	-0.546883	-0.903796	0.280744	0.316667	1.76054	-1.54843	0.382691	-1.35023	-0.954431	1.13278	0.173837	-0.988581	-0.275016	-0.550408	-0.0322416	0.708004	-1.27676	0.228881	0.201058	-0.964835	-0.834948	1.228	-0.157676	-0.0223075	0.753661	-0.257899	0.696271	-0.510551	1.12177	-0.212348	-1.68863	0.354959	0.247786	-0.521344	0.905563	-0.784936	-0.573712	-0.672789	1.78991	-0.0764824	0.940458	1.00664	0.840214	-0.876081
37	-0.529601	-1.05353	-1.32463	-1.55186	-0.366431	-0.528221	-0.898713	0.295565	0.283958	1.71342	-1.54106	0.379969	-1.34683	-0.959316	1.12327	0.168189	-0.968169	-0.239389	-0.553385	-0.0304978	0.707083	-1.27598	0.256859	0.174956	-0.958536	-0.825899	1.19779	-0.155282	-0.00720887	0.722913	-0.243405	0.733763	-0.505378	1.12154	-0.23397	-1.66793	0.329043	0.250367	-0.537953	0.880535	-0.77619	-0.568541	-0.676527	1.79866	-0.0466878	0.939455	0.983268	0.807086	-0.870791
38	-0.562848	-1.07593	-1.32966	-1.55884	-0.359572	-0.508551	-0.894795	0.30751	0.251463	1.66588	-1.53413	0.378984	-1.34353	-0.95989	1.11529	0.163484	-0.947136	-0.203804	-0.554863	-0.0284445	0.705632	-1.2787	0.285917	0.148369	-0.951784	-0.815896	1.16969	-0.152983	0.00765649	0.692831	-0.229296	0.772488	-0.499813	1.12338	-0.25529	-1.64583	0.302676	0.253518	-0.553586	0.853657	-0.767344	-0.563069	-0.680364	1.80263	-0.0186636	0.941186	0.962437	0.775712	-0.865914
39	-0.597439	-1.09862	-1.33564	-1.56845	-0.353855	-0.488054	-0.890883	0.317588	0.219383	1.61911	-1.52615	0.377419	-1.33901	-0.959314	1.10737	0.159437	-0.925369	-0.168625	-0.559038	-0.026095	0.700266	-1.27678	0.315057	0.121169	-0.945905	-0.804341	1.14218	-0.150094	0.0224876	0.663826	-0.215485	0.811878	-0.493553	1.12534	-0.276637	-1.62234	0.275997	0.25754	-0.568836	0.826051	-0.7588	-0.557639	-0.685026	1.80148	0.00778765	0.94325	0.942134	0.744798	-0.860501
40	-0.631909	-1.1189	-1.33475	-1.57628	-0.350275	-0.467325	-0.887107	0.325189	0.187833	1.57295	-1.51669	0.3765	-1.3333	-0.958826	1.10053	0.156045	-0.902963	-0.133558	-0.559926	-0.0234589	0.693464	-1.27583	0.344507	0.0934771	-0.940569	-0.791765	1.11362	-0.146928	0.0371036	0.635495	-0.202139	0.851236	-0.4868	1.12675	-0.298023	-1.59744	0.248883	0.262464	-0.583312	0.797524	-0.750249	-0.552071	-0.688181	1.79667	0.0325755	0.947588	0.922071	0.714558	-0.853566
41	-0.665417	-1.13749	-1.337	-1.58115	-0.346612	-0.445629	-0.882632	0.330139	0.156659	1.52698	-1.50626	0.375615	-1.32652	-0.956373	1.0945	0.153258	-0.880496	-0.0989047	-0.562769	-0.0205278	0.684464	-1.27518	0.374746	0.0655719	-0.934521	-0.778033	1.08668	-0.143609	0.0515744	0.608025	-0.189167	0.890511	-0.479817	1.13028	-0.3194	-1.57022	0.221616	0.268174	-0.596186	0.76786	-0.741644	-0.546467	-0.691682	1.78958	0.055532	0.95005	0.903783	0.685722	-0.847547
42	-0.698763	-1.15436	-1.33786	-1.58318	-0.344532	-0.423263	-0.880319	0.333624	0.126313	1.48137	-1.49417	0.374075	-1.31917	-0.952003	1.08806	0.150838	-0.85666	-0.0649474	-0.56612	-0.0173286	0.674129	-1.27012	0.406219	0.0373588	-0.930473	-0.763166	1.05893	-0.139834	0.0659763	0.582132	-0.176584	0.932048	-0.471533	1.13207	-0.340367	-1.54196	0.193898	0.274688	-0.609072	0.736971	-0.732435	-0.541732	-0.695936	1.77895	0.0769312	0.951528	0.886801	0.657726	-0.839975
43	-0.73192	-1.17035	-1.33933	-1.58503	-0.343903	-0.400347	-0.877046	0.334402	0.0968691	1.436	-1.4817	0.373475	-1.31148	-0.948251	1.08297	0.148919	-0.833369	-0.0314426	-0.566885	-0.0138363	0.661573	-1.26663	0.438321	0.00896827	-0.925788	-0.746788	1.03142	-0.135617	0.0800929	0.556813	-0.164332	0.97311	-0.463252	1.13436	-0.361418	-1.5119	0.165986	0.28173	-0.621198	0.704864	-0.723962	-0.536655	-0.698594	1.7641	0.0965052	0.957834	0.871069	0.630702	-0.831572
44	-0.764741	-1.18574	-1.33882	-1.58597	-0.343842	-0.37716	-0.873358	0.3331	0.0681183	1.39268	-1.4677	0.371812	-1.3031	-0.944207	1.07924	0.147428	-0.809832	0.0013395	-0.570617	-0.0100588	0.647927	-1.26335	0.471137	-0.0195771	-0.920951	-0.729036	1.00549	-0.131145	0.094207	0.532473	-0.152466	1.01336	-0.454415	1.14229	-0.382114	-1.47974	0.138008	0.289791	-0.631665	0.673004	-0.715625	-0.532226	-0.70125	1.74884	0.114312	0.960297	0.857042	0.605102	-0.822772
45	-0.796185	-1.19707	-1.33695	-1.58483	-0.344789	-0.35335	-0.872299	0.329891	0.0402858	1.3496	-1.45261	0.370144	-1.29414	-0.936701	1.07631	0.146333	-0.784257	0.0333932	-0.571162	-0.00598464	0.633235	-1.25651	0.505121	-0.0480547	-0.916852	-0.71142	0.978964	-0.126227	0.108191	0.509222	-0.140929	1.05416	-0.444423	1.14409	-0.402233	-1.4481	0.109789	0.298447	-0.641316	0.640077	-0.706614	-0.528149	-0.704443	1.73045	0.130674	0.96492	0.844026	0.580305	-0.813439
46	-0.827867	-1.20821	-1.33561	-1.58404	-0.345698	-0.328424	-0.868455	0.324843	0.0134338	1.30624	-1.43773	0.368056	-1.28483	-0.92874	1.07374	0.145413	-0.760277	0.0645133	-0.571332	-0.00155126	0.616555	-1.24985	0.540077	-0.0763727	-0.913121	-0.692581	0.9536	-0.120743	0.121922	0.486675	-0.129609	1.09393	-0.434614	1.14543	-0.42251	-1.41361	0.0815705	0.307435	-0.650924	0.606061	-0.698354	-0.524282	-0.707358	1.70696	0.145353	0.969877	0.83263	0.556416	-0.803336
47	-0.858773	-1.21738	-1.33384	-1.57892	-0.348303	-0.303251	-0.86722	0.318045	-0.0124268	1.26365	-1.42096	0.365133	-1.27231	-0.919305	1.07114	0.144871	-0.736553	0.0946926	-0.572458	0.00321257	0.599301	-1.24289	0.576125	-0.104578	-0.909272	-0.671835	0.92871	-0.114776	0.135555	0.465096	-0.11878	1.13318	-0.423869	1.15193	-0.442367	-1.37801	0.0534258	0.316883	-0.659452	0.571901	-0.689709	-0.521394	-0.709211	1.68314	0.158471	0.974803	0.823366	0.533851	-0.792872
48	-0.887775	-1.2261	-1.3318	-1.57382	-0.351053	-0.277552	-0.865127	0.309416	-0.0371504	1.22113	-1.40151	0.3624	-1.25969	-0.908253	1.06958	0.144654	-0.712574	0.12375	-0.572205	0.00835657	0.580866	-1.23501	0.61427	-0.132345	-0.904621	-0.650374	0.903581	-0.10821	0.149197	0.445006	-0.108214	1.1723	-0.412795	1.15487	-0.46164	-1.3414	0.0252848	0.326348	-0.666239	0.537084	-0.68133	-0.518948	-0.710926	1.65828	0.170145	0.980066	0.815264	0.511964	-0.782285
49	-0.916834	-1.23381	-1.3248	-1.56731	-0.354023	-0.251062	-0.861407	0.29951	-0.0607796	1.17969	-1.38236	0.358878	-1.2476	-0.896024	1.07018	0.144584	-0.688681	0.151699	-0.572622	0.0139277	0.561181	-1.22528	0.653763	-0.15994	-0.901183	-0.628618	0.879685	-0.101049	0.162651	0.425967	-0.0977934	1.20991	-0.401332	1.15778	-0.480175	-1.30307	-0.00274947	0.336217	-0.673694	0.502325	-0.673884	-0.517846	-0.712274	1.6303	0.180497	0.9847	0.808401	0.490954	-0.769954
50	-0.94408	-1.23668	-1.32223	-1.55693	-0.357583	-0.223936	-0.860783	0.287936	-0.0834216	1.13902	-1.36063	0.355093	-1.23328	-0.881396	1.06943	0.144535	-0.66442	0.17841	-0.571618	0.0199134	0.541165	-1.21466	0.693796	-0.187008	-0.897642	-0.606566	0.855785	-0.0931352	0.175841	0.40759	-0.0876379	1.24607	-0.389157	1.16211	-0.498199	-1.2657	-0.0306384	0.345996	-0.678923	0.467081	-0.665678	-0.517046	-0.712273	1.60158	0.189587	0.992194	0.803579	0.471111	-0.757943
51	-0.969045	-1.24085	-1.31954	-1.54707	-0.360953	-0.196104	-0.85801	0.275042	-0.104842	1.0985	-1.33798	0.351141	-1.21936	-0.865394	1.0699	0.144599	-0.641651	0.203653	-0.570405	0.0263421	0.520451	-1.20369	0.73535	-0.213176	-0.893812	-0.583553	0.83247	-0.0844541	0.189142	0.391012	-0.0776304	1.28212	-0.377372	1.16547	-0.515828	-1.22652	-0.0582654	0.355752	-0.683352	0.431564	-0.657796	-0.516929	-0.71201	1.56981	0.197315	0.997619	0.802047	0.452296	-0.746167
52	-0.994162	-1.24123	-1.31394	-1.53479	-0.364391	-0.167734	-0.856776	0.261399	-0.125143	1.05845	-1.316	0.346482	-1.20348	-0.84831	1.07343	0.144638	-0.618932	0.228002	-0.567753	0.0332247	0.499513	-1.19156	0.778373	-0.238957	-0.889961	-0.560132	0.809992	-0.0748772	0.202211	0.375541	-0.067689	1.31591	-0.364842	1.16801	-0.532403	-1.18643	-0.0855441	0.365512	-0.689016	0.396418	-0.650185	-0.518314	-0.712261	1.53708	0.203873	1.00336	0.801659	0.434187	-0.732334
53	-1.01714	-1.24054	-1.3099	-1.52226	-0.368104	-0.138889	-0.855505	0.246456	-0.144453	1.01878	-1.29037	0.341652	-1.1869	-0.828735	1.07585	0.144759	-0.596484	0.250543	-0.564578	0.0405446	0.478038	-1.17803	0.823366	-0.26407	-0.885418	-0.536313	0.788152	-0.0642871	0.215175	0.361266	-0.0577919	1.34701	-0.35192	1.17271	-0.548503	-1.14693	-0.112685	0.374397	-0.691819	0.361231	-0.642058	-0.519937	-0.711995	1.50414	0.209562	1.01122	0.80145	0.416545	-0.717964
54	-1.03933	-1.24182	-1.30348	-1.50862	-0.371913	-0.109572	-0.851064	0.230379	-0.162473	0.979844	-1.26456	0.336485	-1.16962	-0.806676	1.07931	0.145132	-0.574969	0.271714	-0.561739	0.0483703	0.456441	-1.16407	0.869607	-0.288133	-0.881515	-0.512105	0.766485	-0.0526901	0.228086	0.348985	-0.0478592	1.37564	-0.339518	1.17639	-0.564028	-1.10744	-0.139266	0.38293	-0.6956	0.32586	-0.634519	-0.522061	-0.711598	1.46913	0.214072	1.01718	0.804928	0.400012	-0.7036
55	-1.0594	-1.23979	-1.29808	-1.49056	-0.375074	-0.0796361	-0.849181	0.213569	-0.179599	0.941653	-1.23823	0.331252	-1.15017	-0.784032	1.08486	0.145218	-0.55393	0.291719	-0.557075	0.0566744	0.434828	-1.15034	0.915906	-0.31137	-0.876958	-0.488063	0.745413	-0.0399529	0.240752	0.337777	-0.0378149	1.40353	-0.326694	1.17634	-0.578343	-1.0676	-0.165418	0.390868	-0.698237	0.290706	-0.626406	-0.525336	-0.710009	1.43509	0.21764	1.02313	0.809623	0.384166	-0.688758
56	-1.07752	-1.2342	-1.29223	-1.47336	-0.378364	-0.0492624	-0.84728	0.19609	-0.195677	0.903816	-1.20951	0.326157	-1.13095	-0.759671	1.09121	0.145207	-0.534067	0.309855	-0.552146	0.0652931	0.4126	-1.13489	0.964051	-0.333644	-0.871883	-0.463851	0.725355	-0.026039	0.253344	0.328672	-0.0276468	1.42806	-0.31371	1.17945	-0.591897	-1.02839	-0.191137	0.397879	-0.700524	0.255636	-0.618557	-0.529258	-0.707748	1.39888	0.220769	1.03075	0.815711	0.368913	-0.673126
57	-1.09555	-1.23002	-1.28548	-1.45499	-0.381226	-0.0185385	-0.844333	0.17808	-0.210364	0.866005	-1.18119	0.320755	-1.11117	-0.732392	1.09797	0.145298	-0.514701	0.326998	-0.546096	0.0743595	0.39071	-1.11845	1.01417	-0.354797	-0.867369	-0.439385	0.705982	-0.0109301	0.265619	0.321064	-0.0172512	1.45042	-0.300729	1.18115	-0.604741	-0.989705	-0.215978	0.404175	-0.703197	0.220835	-0.610345	-0.533806	-0.705091	1.36185	0.222707	1.03626	0.823932	0.354485	-0.657094
58	-1.10999	-1.22496	-1.27882	-1.43511	-0.38365	0.0124677	-0.840923	0.15932	-0.224106	0.829391	-1.1513	0.315712	-1.09055	-0.704075	1.10645	0.145204	-0.495744	0.342909	-0.539553	0.0838109	0.368816	-1.10155	1.06489	-0.374943	-0.861995	-0.414849	0.686874	0.00546724	0.277731	0.315108	-0.00662314	1.47151	-0.287677	1.18184	-0.616808	-0.952173	-0.24054	0.409254	-0.704173	0.186279	-0.601711	-0.539456	-0.702838	1.32524	0.2245	1.04336	0.833334	0.340371	-0.640725
59	-1.12474	-1.21843	-1.2717	-1.41543	-0.386287	0.0438276	-0.836896	0.140113	-0.237017	0.793717	-1.11886	0.311038	-1.0688	-0.673718	1.1156	0.145005	-0.478153	0.35752	-0.532532	0.0934765	0.347165	-1.08369	1.11621	-0.394317	-0.856492	-0.390478	0.668134	0.023176	0.289512	0.311662	0.00432439	1.48926	-0.274797	1.18256	-0.627688	-0.915043	-0.263963	0.413634	-0.707463	0.151798	-0.593566	-0.545459	-0.699238	1.28797	0.225554	1.0497	0.844672	0.326957	-0.62325
60	-1.13696	-1.21018	-1.26402	-1.39425	-0.388592	0.07542	-0.83271	0.120647	-0.249082	0.757822	-1.0849	0.306416	-1.04595	-0.640985	1.1257	0.144335	-0.461169	0.371186	-0.524421	0.103446	0.32599	-1.06589	1.16831	-0.412703	-0.851352	-0.365913	0.650133	0.0421691	0.300791	0.308569	0.0157075	1.50641	-0.261836	1.17934	-0.636958	-0.878875	-0.286304	0.416832	-0.707879	0.117959	-0.584013	-0.552	-0.695303	1.25058	0.226057	1.05415	0.856804	0.313786	-0.605443
61	-1.14764	-1.20182	-1.25709	-1.3723	-0.390177	0.107029	-0.827504	0.100807	-0.259766	0.722791	-1.05061	0.302165	-1.02266	-0.606504	1.1364	0.14363	-0.44468	0.383719	-0.516394	0.113594	0.304742	-1.04689	1.22072	-0.429509	-0.845321	-0.341376	0.632562	0.0625417	0.312056	0.307494	0.0275035	1.51842	-0.249022	1.17811	-0.646323	-0.845238	-0.308212	0.418283	-0.706856	0.08441	-0.574975	-0.559446	-0.691497	1.21328	0.226652	1.06113	0.870254	0.301221	-0.586827
62	-1.15893	-1.192	-1.24895	-1.3497	-0.391714	0.138982	-0.821321	0.080847	-0.269744	0.688635	-1.01559	0.298735	-0.997734	-0.569896	1.14857	0.142717	-0.429151	0.395478	-0.507093	0.123915	0.283901	-1.02773	1.273	-0.445346	-0.839261	-0.317083	0.616079	0.0840739	0.322822	0.309393	0.0397147	1.52865	-0.236245	1.17729	-0.654464	-0.812001	-0.32875	0.419203	-0.708802	0.0510914	-0.566078	-0.566998	-0.686223	1.17632	0.226329	1.06285	0.884836	0.289826	-0.568349
63	-1.16439	-1.1809	-1.23977	-1.32595	-0.393892	0.170677	-0.815066	0.0607051	-0.278647	0.655489	-0.978431	0.296084	-0.972053	-0.531684	1.16208	0.141536	-0.41415	0.406192	-0.497298	0.134354	0.263147	-1.0088	1.32637	-0.460241	-0.833193	-0.292735	0.599934	0.106925	0.332703	0.312267	0.0523494	1.53821	-0.223632	1.17486	-0.661078	-0.780048	-0.348473	0.41921	-0.710109	0.0182428	-0.556074	-0.575421	-0.681537	1.13895	0.226446	1.06604	0.900355	0.278407	-0.549485
64	-1.17354	-1.17002	-1.23115	-1.30155	-0.394771	0.202504	-0.807296	0.0404362	-0.286476	0.622829	-0.940868	0.293518	-0.945795	-0.491253	1.17475	0.140156	-0.399441	0.416142	-0.487677	0.144702	0.242711	-0.988735	1.37966	-0.47405	-0.827477	-0.268429	0.58346	0.131046	0.342624	0.316711	0.0655691	1.54467	-0.210992	1.17031	-0.667819	-0.750061	-0.366849	0.417805	-0.709839	-0.014114	-0.546704	-0.58376	-0.676637	1.10294	0.226402	1.06973	0.917205	0.267214	-0.529239
65	-1.17797	-1.15797	-1.22273	-1.27684	-0.395551	0.234523	-0.799018	0.0202831	-0.293828	0.590567	-0.901608	0.292044	-0.918659	-0.448625	1.18803	0.138287	-0.385349	0.425837	-0.47689	0.155022	0.222701	-0.96806	1.43277	-0.48679	-0.821929	-0.243938	0.568083	0.156228	0.352285	0.322767	0.0792842	1.55191	-0.198258	1.16479	-0.672018	-0.721102	-0.384295	0.415656	-0.710051	-0.045873	-0.537023	-0.592838	-0.671398	1.06673	0.226338	1.0693	0.933224	0.257039	-0.508906
66	-1.18195	-1.14462	-1.21442	-1.25183	-0.39718	0.266372	-0.789594	0.00014771	-0.29983	0.559837	-0.860401	0.291285	-0.891384	-0.404844	1.20369	0.13624	-0.371796	0.434991	-0.465969	0.165324	0.202806	-0.946888	1.48458	-0.498432	-0.815399	-0.219402	0.553094	0.182566	0.360851	0.329799	0.0935723	1.55114	-0.185661	1.15885	-0.677011	-0.695231	-0.400813	0.412393	-0.709566	-0.0773127	-0.526827	-0.602207	-0.66495	1.03182	0.226392	1.06748	0.950766	0.24751	-0.488358
67	-1.18705	-1.13181	-1.20425	-1.22728	-0.397911	0.298369	-0.779224	-0.0199021	-0.305361	0.529698	-0.818747	0.291485	-0.862587	-0.359297	1.2192	0.133684	-0.358252	0.443989	-0.455156	0.17528	0.183283	-0.924976	1.53582	-0.509367	-0.808624	-0.195011	0.538245	0.209807	0.369151	0.338571	0.108339	1.55051	-0.173051	1.15234	-0.680504	-0.670803	-0.415461	0.408352	-0.707173	-0.108092	-0.516938	-0.611909	-0.658723	0.997634	0.226489	1.06278	0.968946	0.238521	-0.467385
68	-1.18438	-1.11822	-1.19531	-1.20191	-0.399039	0.329787	-0.768458	-0.0397948	-0.31027	0.500197	-0.775401	0.293079	-0.832975	-0.312122	1.23369	0.130846	-0.344684	0.452236	-0.443611	0.185166	0.163904	-0.904118	1.58669	-0.519625	-0.802119	-0.170718	0.523892	0.238254	0.376962	0.348523	0.123501	1.5551	-0.160316	1.14509	-0.682191	-0.64697	-0.429198	0.4036	-0.707009	-0.138222	-0.506705	-0.622472	-0.653302	0.963861	0.227219	1.05839	0.985275	0.230248	-0.445783
69	-1.18679	-1.10288	-1.18606	-1.17576	-0.399353	0.361493	-0.755613	-0.0595109	-0.313888	0.472113	-0.730884	0.295107	-0.802136	-0.263753	1.25018	0.12775	-0.331515	0.460264	-0.43158	0.194884	0.144901	-0.883089	1.63496	-0.528844	-0.795716	-0.14642	0.5095	0.267273	0.383952	0.359109	0.139236	1.55265	-0.147443	1.13599	-0.684715	-0.625432	-0.441977	0.398066	-0.706263	-0.167896	-0.497179	-0.632322	-0.646247	0.931886	0.228072	1.05123	1.00272	0.222873	-0.423916
70	-1.18587	-1.08927	-1.1747	-1.14954	-0.399438	0.393139	-0.741642	-0.0790264	-0.31757	0.444559	-0.684794	0.298334	-0.770872	-0.214065	1.26619	0.124061	-0.318454	0.468221	-0.419618	0.204079	0.126197	-0.861089	1.68296	-0.53745	-0.78994	-0.122151	0.495353	0.296816	0.390342	0.370679	0.155194	1.54963	-0.134506	1.12769	-0.684124	-0.605671	-0.453697	0.391936	-0.703117	-0.196608	-0.488193	-0.643547	-0.63935	0.900235	0.229586	1.04207	1.01898	0.216406	-0.4016
71	-1.18402	-1.07439	-1.16487	-1.12461	-0.400594	0.42436	-0.727835	-0.0983701	-0.320573	0.417739	-0.637737	0.302537	-0.739503	-0.163361	1.28093	0.120043	-0.304772	0.475518	-0.407569	0.213121	0.107609	-0.839315	1.72889	-0.54526	-0.783766	-0.0980355	0.481113	0.327222	0.396086	0.383369	0.171645	1.55127	-0.121294	1.11708	-0.68455	-0.587997	-0.464264	0.385304	-0.701337	-0.224747	-0.478882	-0.655282	-0.633262	0.869903	0.231441	1.03041	1.0349	0.210591	-0.378446
72	-1.18182	-1.05835	-1.15423	-1.09783	-0.401046	0.455586	-0.712717	-0.117382	-0.322943	0.39232	-0.58996	0.30779	-0.706363	-0.111875	1.29665	0.115708	-0.290974	0.48303	-0.39516	0.221792	0.0892646	-0.816863	1.77287	-0.55238	-0.777602	-0.0738586	0.466832	0.357836	0.401312	0.396539	0.188419	1.54649	-0.107884	1.10644	-0.684476	-0.571844	-0.473967	0.378271	-0.698278	-0.252323	-0.470858	-0.665607	-0.626183	0.839453	0.233882	1.01645	1.05152	0.205896	-0.3555
73	-1.17672	-1.04279	-1.1435	-1.07086	-0.401421	0.486348	-0.696237	-0.136228	-0.325279	0.367157	-0.540583	0.314369	-0.673155	-0.0596736	1.31227	0.111015	-0.277177	0.490519	-0.382613	0.229822	0.0711733	-0.79533	1.81595	-0.5595	-0.771466	-0.0498911	0.452489	0.389084	0.405435	0.410023	0.205187	1.54188	-0.0941954	1.09512	-0.68392	-0.556763	-0.482851	0.370787	-0.69472	-0.279089	-0.463434	-0.677318	-0.619197	0.810783	0.237208	1.00073	1.06708	0.20228	-0.331908
74	-1.17421	-1.02671	-1.13311	-1.04559	-0.401886	0.517141	-0.679203	-0.15486	-0.326936	0.342641	-0.49041	0.321798	-0.638943	-0.00718958	1.3261	0.106079	-0.262992	0.497787	-0.369874	0.237567	0.0533401	-0.773899	1.85465	-0.565347	-0.765521	-0.02626	0.438366	0.420627	0.408953	0.423498	0.222473	1.54037	-0.0802129	1.08239	-0.68392	-0.543579	-0.490587	0.362889	-0.690312	-0.305216	-0.456174	-0.689312	-0.612972	0.78347	0.240865	0.981709	1.08117	0.199578	-0.307751
75	-1.16839	-1.01041	-1.12226	-1.01882	-0.402519	0.547752	-0.66104	-0.17321	-0.328692	0.319349	-0.439214	0.330391	-0.603756	0.0455596	1.33996	0.100898	-0.248411	0.505432	-0.356988	0.244878	0.0356849	-0.751619	1.88956	-0.570893	-0.760059	-0.00270468	0.424338	0.452413	0.411584	0.436765	0.239699	1.53547	-0.0658465	1.06984	-0.682303	-0.531724	-0.497478	0.354982	-0.684814	-0.330434	-0.449973	-0.700472	-0.606368	0.756317	0.245364	0.96197	1.09383	0.198043	-0.28361
76	-1.16168	-0.993841	-1.11179	-0.991639	-0.402604	0.577471	-0.642258	-0.191523	-0.330558	0.29687	-0.387479	0.339943	-0.568905	0.0983253	1.35209	0.0954659	-0.233776	0.512704	-0.344326	0.251616	0.0182404	-0.729926	1.92309	-0.576264	-0.753986	0.0205661	0.40976	0.483829	0.412603	0.450594	0.256833	1.53278	-0.0508962	1.05513	-0.681136	-0.521257	-0.504159	0.347057	-0.680039	-0.354936	-0.444186	-0.712334	-0.599339	0.730811	0.250842	0.939109	1.10593	0.197633	-0.258826
77	-1.15615	-0.977635	-1.10108	-0.965191	-0.401852	0.606975	-0.622671	-0.209486	-0.332368	0.275424	-0.335641	0.350704	-0.533162	0.150903	1.36259	0.0898178	-0.218911	0.519863	-0.331634	0.257912	0.000924662	-0.707644	1.95387	-0.580892	-0.747857	0.0435012	0.39499	0.515582	0.413041	0.463904	0.27403	1.52752	-0.0355744	1.04071	-0.680364	-0.5119	-0.510137	0.338599	-0.674346	-0.37856	-0.439609	-0.724279	-0.592808	0.705628	0.257154	0.913664	1.11676	0.198505	-0.233896
78	-1.15008	-0.960377	-1.09033	-0.938528	-0.401689	0.63611	-0.602276	-0.227113	-0.334433	0.254137	-0.283041	0.362384	-0.496871	0.20309	1.37367	0.0841875	-0.203456	0.527319	-0.319378	0.263768	-0.0161798	-0.68506	1.97988	-0.586142	-0.74183	0.066109	0.380436	0.547851	0.412257	0.476612	0.291051	1.52398	-0.0197364	1.02554	-0.679132	-0.503726	-0.515733	0.330079	-0.667651	-0.401597	-0.435443	-0.736849	-0.586426	0.682152	0.264251	0.88734	1.12635	0.200409	-0.208842
79	-1.14234	-0.943342	-1.0787	-0.911463	-0.400871	0.664439	-0.58165	-0.244592	-0.336565	0.233858	-0.230218	0.375074	-0.461004	0.254433	1.38291	0.0784998	-0.187962	0.534475	-0.306874	0.269053	-0.0330921	-0.662996	2.00452	-0.589866	-0.735975	0.0883505	0.36546	0.578948	0.410268	0.488411	0.307989	1.52441	-0.0032921	1.00895	-0.677281	-0.496818	-0.520636	0.321743	-0.660921	-0.424058	-0.431957	-0.748627	-0.580141	0.658922	0.272334	0.858102	1.13588	0.203496	-0.1836
80	-1.13504	-0.926663	-1.06818	-0.885169	-0.399075	0.692087	-0.560577	-0.261768	-0.339149	0.214888	-0.177206	0.388725	-0.42477	0.305661	1.38958	0.072849	-0.172358	0.541686	-0.294444	0.274154	-0.049891	-0.640565	2.02541	-0.594313	-0.730318	0.110119	0.350181	0.609823	0.407271	0.499829	0.324467	1.51964	0.0137621	0.991875	-0.676084	-0.490405	-0.524784	0.31295	-0.653617	-0.445003	-0.429857	-0.760293	-0.574473	0.636494	0.281479	0.827964	1.14234	0.207537	-0.158172
81	-1.12785	-0.908895	-1.05804	-0.858604	-0.396714	0.718381	-0.53859	-0.278781	-0.342101	0.196074	-0.124496	0.402797	-0.388305	0.355533	1.39581	0.0674059	-0.156469	0.549173	-0.282828	0.278643	-0.0664238	-0.617864	2.04298	-0.59848	-0.724317	0.131441	0.335386	0.640376	0.402894	0.510561	0.340318	1.51609	0.0315208	0.974217	-0.675371	-0.484861	-0.52933	0.303976	-0.645845	-0.465317	-0.427681	-0.772861	-0.568964	0.615726	0.291425	0.79608	1.14857	0.212797	-0.132564
82	-1.11811	-0.89107	-1.04645	-0.831333	-0.393289	0.74399	-0.516365	-0.295609	-0.345508	0.178099	-0.0718933	0.418858	-0.352578	0.404086	1.39927	0.0620433	-0.140504	0.555919	-0.271239	0.282492	-0.0827995	-0.594565	2.05734	-0.601106	-0.718111	0.152184	0.320355	0.670667	0.397192	0.519739	0.355979	1.51531	0.0498772	0.95607	-0.675136	-0.480181	-0.533364	0.295048	-0.637552	-0.48511	-0.426932	-0.785114	-0.563478	0.594236	0.302325	0.762392	1.1539	0.219377	-0.107108
83	-1.10987	-0.872699	-1.0352	-0.804884	-0.389078	0.768786	-0.494107	-0.311741	-0.349667	0.16099	-0.0194453	0.435021	-0.317046	0.452168	1.39946	0.0569724	-0.124276	0.56235	-0.260137	0.286246	-0.0989703	-0.57097	2.06531	-0.604924	-0.7116	0.172284	0.305324	0.700169	0.390277	0.5291	0.37138	1.51589	0.0688535	0.937305	-0.675226	-0.475703	-0.537	0.285976	-0.628821	-0.503901	-0.426319	-0.797868	-0.558342	0.574047	0.314644	0.728364	1.15653	0.226465	-0.0815362
84	-1.10152	-0.854671	-1.02383	-0.777636	-0.383935	0.792595	-0.471698	-0.327252	-0.354272	0.144516	0.0320334	0.451513	-0.28155	0.498125	1.40045	0.0522067	-0.108035	0.569244	-0.249385	0.289299	-0.114924	-0.547044	2.07297	-0.608137	-0.705325	0.191919	0.290573	0.728662	0.382172	0.535685	0.386154	1.51657	0.0885851	0.918145	-0.676163	-0.471436	-0.540927	0.276711	-0.619675	-0.521677	-0.426523	-0.809879	-0.553969	0.554361	0.327997	0.692019	1.15733	0.23467	-0.0561035
85	-1.09171	-0.836736	-1.01173	-0.749973	-0.37782	0.814559	-0.44957	-0.342866	-0.359765	0.128754	0.0830025	0.469009	-0.246862	0.542507	1.39806	0.0477417	-0.091903	0.575264	-0.239079	0.292235	-0.130703	-0.522352	2.0795	-0.611434	-0.698675	0.210548	0.27602	0.755941	0.372728	0.541602	0.400271	1.51549	0.109058	0.897537	-0.678894	-0.467966	-0.544795	0.267118	-0.609398	-0.538961	-0.427521	-0.822428	-0.549549	0.534375	0.341781	0.655073	1.15684	0.243919	-0.030744
86	-1.08278	-0.817432	-0.999889	-0.722284	-0.370614	0.833989	-0.427613	-0.357745	-0.365797	0.113731	0.132742	0.48648	-0.212806	0.58502	1.39253	0.0436456	-0.0756636	0.581135	-0.229533	0.294734	-0.146243	-0.496934	2.07914	-0.615153	-0.691046	0.228472	0.261998	0.782309	0.361962	0.546902	0.413615	1.51522	0.129836	0.876854	-0.67971	-0.464869	-0.549273	0.257195	-0.598542	-0.555649	-0.427724	-0.836169	-0.545441	0.515405	0.356998	0.617828	1.15765	0.253819	-0.00543632
87	-1.07278	-0.798293	-0.987687	-0.69393	-0.362352	0.852907	-0.405966	-0.372148	-0.372613	0.0994352	0.181553	0.505123	-0.17966	0.625565	1.38598	0.0399051	-0.0595211	0.586738	-0.220444	0.297094	-0.161564	-0.470851	2.07173	-0.618537	-0.684325	0.245494	0.248444	0.807535	0.350229	0.54927	0.426603	1.51535	0.15126	0.856595	-0.682151	-0.461426	-0.553723	0.246904	-0.587867	-0.570903	-0.429295	-0.84874	-0.542516	0.496033	0.373151	0.578796	1.15593	0.264891	0.0195487
88	-1.06214	-0.778831	-0.974375	-0.665722	-0.353022	0.870537	-0.384899	-0.386238	-0.380557	0.0856799	0.229288	0.523636	-0.147241	0.664204	1.37632	0.0365895	-0.0435721	0.591109	-0.212067	0.29916	-0.176723	-0.444439	2.06495	-0.622678	-0.677494	0.261324	0.235469	0.831027	0.337169	0.55287	0.438637	1.51639	0.17329	0.834325	-0.685916	-0.458036	-0.55839	0.236216	-0.576933	-0.585963	-0.43073	-0.862386	-0.538406	0.476815	0.390163	0.539528	1.15158	0.276738	0.0443714
89	-1.05129	-0.758917	-0.960973	-0.636749	-0.342145	0.885406	-0.364546	-0.399113	-0.389043	0.0725999	0.275008	0.541818	-0.115741	0.700709	1.3657	0.0336312	-0.0277975	0.596066	-0.204418	0.300575	-0.191684	-0.4174	2.05723	-0.626378	-0.669223	0.276539	0.223157	0.852651	0.323064	0.553407	0.449572	1.51582	0.195249	0.811761	-0.688166	-0.454863	-0.564039	0.225136	-0.565352	-0.60083	-0.432131	-0.875653	-0.535467	0.458222	0.408151	0.500183	1.14497	0.288963	0.0687832
90	-1.03994	-0.738716	-0.947215	-0.607116	-0.330299	0.898789	-0.344949	-0.411413	-0.398142	0.0600217	0.319524	0.560389	-0.0854534	0.734496	1.35164	0.0310273	-0.0122694	0.599747	-0.197427	0.3024	-0.206305	-0.389517	2.04347	-0.629984	-0.660947	0.290474	0.211548	0.87262	0.308041	0.552386	0.460334	1.51492	0.217614	0.789042	-0.692575	-0.451395	-0.569777	0.21364	-0.552507	-0.614303	-0.434401	-0.888701	-0.533014	0.43927	0.426557	0.460305	1.13816	0.301708	0.0928907
91	-1.02868	-0.717586	-0.933365	-0.577544	-0.317236	0.909792	-0.326103	-0.423213	-0.407883	0.047933	0.362047	0.578744	-0.0563882	0.76624	1.33447	0.0287557	0.00298141	0.603016	-0.191104	0.303653	-0.220952	-0.360795	2.02749	-0.634641	-0.653017	0.303473	0.200983	0.891072	0.291959	0.550349	0.469926	1.51668	0.240034	0.765365	-0.697203	-0.447469	-0.575933	0.201447	-0.53954	-0.627368	-0.435283	-0.902191	-0.530064	0.420191	0.446152	0.420247	1.1299	0.315523	0.116709
92	-1.0157	-0.696002	-0.918845	-0.54655	-0.302586	0.91885	-0.308597	-0.434183	-0.41852	0.0363671	0.402794	0.597396	-0.0287003	0.795551	1.31677	0.0268081	0.0177666	0.606563	-0.185505	0.304732	-0.235301	-0.331194	2.00918	-0.639192	-0.645069	0.315423	0.191271	0.907578	0.274827	0.546493	0.478397	1.51505	0.262272	0.7417	-0.701914	-0.443907	-0.583212	0.188619	-0.526565	-0.640111	-0.43613	-0.915821	-0.528256	0.4011	0.466449	0.380064	1.1193	0.32977	0.139975
93	-1.0022	-0.67381	-0.903155	-0.515041	-0.286996	0.925487	-0.291833	-0.444647	-0.429734	0.0252046	0.441471	0.615064	-0.00223844	0.821633	1.29641	0.0251604	0.0321834	0.607662	-0.180765	0.305468	-0.249332	-0.300741	1.98938	-0.644348	-0.635906	0.326082	0.182571	0.921751	0.256988	0.541533	0.486495	1.5152	0.284315	0.717523	-0.707253	-0.439899	-0.590965	0.175261	-0.512288	-0.651837	-0.437676	-0.93002	-0.524899	0.382035	0.48694	0.340063	1.10819	0.343869	0.162682
94	-0.989437	-0.650892	-0.887994	-0.483262	-0.270043	0.929384	-0.27637	-0.454017	-0.441637	0.0144244	0.477762	0.632493	0.022619	0.845521	1.27397	0.0237363	0.0461351	0.609383	-0.176785	0.305467	-0.263524	-0.269588	1.96609	-0.650568	-0.626478	0.335527	0.174992	0.933879	0.238537	0.534868	0.493482	1.51349	0.305671	0.693074	-0.712682	-0.435181	-0.599554	0.16116	-0.497495	-0.663169	-0.438043	-0.943423	-0.523677	0.362891	0.507879	0.300463	1.09441	0.358698	0.184827
95	-0.975355	-0.626999	-0.871584	-0.450563	-0.251541	0.930777	-0.26247	-0.462842	-0.453795	0.00390918	0.512331	0.650601	0.045915	0.8667	1.25056	0.0225263	0.0595354	0.610705	-0.173826	0.305818	-0.277274	-0.237546	1.93925	-0.656306	-0.618089	0.343843	0.168258	0.943756	0.219145	0.52747	0.499009	1.50775	0.326683	0.668009	-0.719083	-0.430824	-0.609522	0.146368	-0.482354	-0.674003	-0.436951	-0.957442	-0.521292	0.3434	0.529814	0.260988	1.07969	0.373834	0.206293
96	-0.961394	-0.601775	-0.85411	-0.417279	-0.231885	0.930464	-0.249349	-0.471239	-0.466314	-0.00637821	0.54392	0.66769	0.0677337	0.885316	1.22529	0.021455	0.0723558	0.609531	-0.171747	0.305501	-0.29106	-0.204761	1.91466	-0.662676	-0.608415	0.351406	0.162807	0.950808	0.199173	0.518269	0.504155	1.50401	0.346651	0.642437	-0.72516	-0.425996	-0.619859	0.130923	-0.466509	-0.68418	-0.436282	-0.971124	-0.51845	0.323847	0.552037	0.221686	1.0633	0.388894	0.226894
97	-0.946287	-0.576054	-0.836649	-0.383236	-0.210875	0.928348	-0.237922	-0.478661	-0.479368	-0.0164529	0.573044	0.684566	0.0876808	0.901063	1.1979	0.0204788	0.0845049	0.607707	-0.170559	0.304182	-0.304828	-0.171254	1.886	-0.670647	-0.598604	0.357866	0.158306	0.957651	0.178449	0.507765	0.507737	1.49767	0.365489	0.617017	-0.731119	-0.4209	-0.629971	0.11464	-0.450156	-0.694128	-0.434541	-0.984636	-0.517574	0.304369	0.573466	0.183051	1.0453	0.403869	0.246722
98	-0.930321	-0.549215	-0.818245	-0.348592	-0.18856	0.923696	-0.228	-0.485281	-0.492108	-0.0263509	0.599921	0.700671	0.10601	0.914805	1.16967	0.0195696	0.0961735	0.605806	-0.170606	0.302599	-0.318236	-0.136723	1.85582	-0.677792	-0.589185	0.363051	0.154816	0.960096	0.157095	0.496225	0.510379	1.49095	0.383378	0.591769	-0.737716	-0.415853	-0.641365	0.0975589	-0.432991	-0.704148	-0.431501	-0.998288	-0.51495	0.284754	0.595586	0.144836	1.02646	0.418832	0.26561
99	-0.914794	-0.520851	-0.799473	-0.313494	-0.165085	0.916362	-0.219598	-0.490718	-0.505544	-0.0362286	0.624666	0.717049	0.122349	0.924968	1.14057	0.0186283	0.107064	0.602273	-0.171579	0.3	-0.331016	-0.101525	1.82585	-0.686278	-0.579478	0.367132	0.152284	0.959262	0.135334	0.483358	0.512356	1.48235	0.399907	0.566565	-0.744805	-0.41018	-0.65445	0.0798618	-0.415429	-0.713376	-0.42776	-1.01166	-0.512958	0.264913	0.617712	0.107108	1.00496	0.433295	0.283608
100	-0.897536	-0.491985	-0.780446	-0.27791	-0.140421	0.906481	-0.212697	-0.49633	-0.518608	-0.0460613	0.646102	0.733772	0.136966	0.932972	1.10946	0.0176498	0.117202	0.597358	-0.173478	0.296575	-0.343633	-0.0655333	1.79378	-0.696012	-0.569572	0.370021	0.150226	0.959434	0.112993	0.470077	0.512266	1.47289	0.414861	0.54068	-0.751395	-0.404718	-0.667589	0.0614736	-0.39695	-0.721686	-0.422903	-1.02581	-0.510993	0.244898	0.639305	0.0699468	0.982286	0.447485	0.300338
101	-0.880307	-0.461246	-0.760633	-0.24169	-0.114569	0.895112	-0.207182	-0.500963	-0.531319	-0.0558997	0.664739	0.748846	0.149906	0.938905	1.07787	0.0165727	0.126589	0.592558	-0.176715	0.292347	-0.356401	-0.0287317	1.76197	-0.70464	-0.559182	0.372449	0.149385	0.956341	0.090353	0.455408	0.512221	1.46096	0.428228	0.514576	-0.757801	-0.399076	-0.68138	0.0423841	-0.377466	-0.729813	-0.416976	-1.03875	-0.508411	0.224817	0.660786	0.0332552	0.958733	0.461616	0.315943
102	-0.862748	-0.429322	-0.739749	-0.204883	-0.0877071	0.880744	-0.203537	-0.503903	-0.544482	-0.0658806	0.6813	0.76423	0.160667	0.940078	1.04565	0.0153215	0.135236	0.585885	-0.181287	0.287215	-0.368114	0.00884289	1.72933	-0.715455	-0.549384	0.374249	0.148608	0.950638	0.0673728	0.440332	0.511268	1.44863	0.440497	0.489227	-0.765132	-0.393339	-0.695209	0.0226329	-0.357704	-0.737983	-0.410119	-1.05077	-0.506069	0.204969	0.680899	-0.00268349	0.932984	0.474524	0.330255
103	-0.8438	-0.396803	-0.718376	-0.167947	-0.0599206	0.864602	-0.201147	-0.507045	-0.556928	-0.0760247	0.694558	0.779244	0.169664	0.94095	1.01326	0.0138885	0.143057	0.578152	-0.186902	0.281088	-0.379223	0.047086	1.69675	-0.726536	-0.539399	0.374088	0.14825	0.943394	0.044083	0.424687	0.508902	1.43596	0.450353	0.463516	-0.772649	-0.387763	-0.709818	0.00230155	-0.337392	-0.745263	-0.402186	-1.06354	-0.502735	0.185253	0.700665	-0.0380649	0.905653	0.486238	0.3432
104	-0.824625	-0.362534	-0.696657	-0.130693	-0.0312728	0.847447	-0.200566	-0.509176	-0.568875	-0.0864168	0.705612	0.793964	0.176723	0.940245	0.979985	0.0121845	0.149912	0.56942	-0.193655	0.273715	-0.390224	0.0859987	1.664	-0.737511	-0.52874	0.373891	0.148713	0.932776	0.0207734	0.408329	0.506009	1.42076	0.458665	0.437815	-0.778844	-0.38204	-0.725408	-0.0185985	-0.315899	-0.751812	-0.393391	-1.07515	-0.500168	0.165547	0.719876	-0.072703	0.878271	0.497203	0.354907
105	-0.804848	-0.327112	-0.674261	-0.0932831	-0.00213256	0.828272	-0.201698	-0.50984	-0.580294	-0.0970301	0.712846	0.809688	0.181992	0.936141	0.945422	0.0102044	0.156203	0.559454	-0.201713	0.265152	-0.400537	0.125495	1.62986	-0.750034	-0.518405	0.372907	0.148907	0.920787	-0.00268023	0.392049	0.501626	1.40485	0.465825	0.412266	-0.785665	-0.376715	-0.740835	-0.0399423	-0.293582	-0.759447	-0.383209	-1.08635	-0.496746	0.146163	0.737619	-0.106719	0.84913	0.507403	0.365136
106	-0.784657	-0.290307	-0.651872	-0.055964	0.027604	0.806994	-0.204229	-0.509623	-0.591209	-0.107951	0.71727	0.824241	0.1855	0.930281	0.912578	0.00790291	0.161227	0.548639	-0.21133	0.255461	-0.410232	0.165398	1.59803	-0.76278	-0.508147	0.3709	0.14932	0.907009	-0.0261771	0.375501	0.496753	1.38753	0.469892	0.38636	-0.792325	-0.371203	-0.757057	-0.061711	-0.270882	-0.76539	-0.371724	-1.09704	-0.492879	0.126996	0.754855	-0.140127	0.818376	0.515965	0.373837
107	-0.764066	-0.252484	-0.628759	-0.0186325	0.0576807	0.784215	-0.208698	-0.510331	-0.601612	-0.119352	0.7204	0.838466	0.187104	0.921497	0.880258	0.00522329	0.165411	0.535557	-0.22194	0.244611	-0.419026	0.205894	1.566	-0.776592	-0.497911	0.368702	0.149247	0.891135	-0.0495269	0.359058	0.490812	1.36979	0.473148	0.360712	-0.797919	-0.366138	-0.77216	-0.0838661	-0.24687	-0.770905	-0.359395	-1.10646	-0.48888	0.108181	0.769831	-0.172694	0.787438	0.5231	0.380829
108	-0.742687	-0.21366	-0.604535	0.0184305	0.0877641	0.760845	-0.21448	-0.509345	-0.611202	-0.131208	0.720194	0.851989	0.187096	0.910634	0.846636	0.00218041	0.168949	0.522412	-0.233598	0.232419	-0.427055	0.24637	1.53477	-0.79085	-0.487436	0.365358	0.148622	0.873583	-0.0727531	0.342457	0.484124	1.35046	0.474709	0.334836	-0.804929	-0.361666	-0.787455	-0.106216	-0.222216	-0.776821	-0.346408	-1.11679	-0.484202	0.0897694	0.784037	-0.204996	0.754983	0.529185	0.386029
109	-0.721059	-0.173458	-0.580959	0.0550352	0.117771	0.735759	-0.221645	-0.506903	-0.619521	-0.143387	0.716153	0.865264	0.185326	0.898247	0.813271	-0.00128496	0.171069	0.508128	-0.246938	0.219198	-0.434293	0.287323	1.50476	-0.806124	-0.477536	0.361749	0.148035	0.854105	-0.0956976	0.326424	0.476966	1.33046	0.473399	0.30853	-0.810428	-0.356991	-0.803379	-0.128876	-0.197018	-0.781023	-0.332841	-1.12458	-0.479208	0.071863	0.796596	-0.23634	0.721537	0.533734	0.389591
110	-0.698722	-0.132365	-0.557056	0.0909978	0.147429	0.709923	-0.230509	-0.504639	-0.627354	-0.156022	0.709568	0.879361	0.181893	0.883521	0.781314	-0.00516189	0.172419	0.492208	-0.261142	0.20484	-0.440704	0.328304	1.47373	-0.821942	-0.467852	0.357352	0.146608	0.833516	-0.118188	0.310755	0.468268	1.31086	0.470964	0.282082	-0.816055	-0.353418	-0.818248	-0.151767	-0.170828	-0.786036	-0.31808	-1.13196	-0.473489	0.0546168	0.807027	-0.266806	0.687353	0.536877	0.391737
111	-0.675199	-0.090139	-0.532749	0.126175	0.176764	0.683183	-0.240653	-0.501054	-0.634706	-0.169259	0.701167	0.892288	0.17688	0.866638	0.749665	-0.00947051	0.172852	0.476094	-0.27671	0.189268	-0.446411	0.368671	1.44579	-0.837504	-0.458241	0.352421	0.144684	0.810867	-0.140317	0.295029	0.459169	1.28934	0.466726	0.255672	-0.821774	-0.349977	-0.833509	-0.174642	-0.144139	-0.789998	-0.303137	-1.13993	-0.467555	0.0379263	0.816304	-0.296967	0.652298	0.538179	0.391715
112	-0.652085	-0.0470465	-0.509174	0.16032	0.205169	0.655133	-0.252078	-0.496993	-0.639797	-0.182954	0.689898	0.904421	0.170387	0.847628	0.718599	-0.0142448	0.172463	0.458482	-0.293339	0.172821	-0.451125	0.409011	1.4158	-0.854513	-0.449395	0.347081	0.141947	0.786995	-0.161993	0.280152	0.449458	1.26706	0.460646	0.228584	-0.827363	-0.347259	-0.847359	-0.197276	-0.116828	-0.792601	-0.287795	-1.14419	-0.460862	0.021935	0.823169	-0.326363	0.617077	0.538251	0.389915
113	-0.628452	-0.00321539	-0.484512	0.193227	0.232432	0.626671	-0.264923	-0.492865	-0.644568	-0.197182	0.676125	0.915584	0.16278	0.827314	0.68871	-0.0194354	0.171054	0.440326	-0.3109	0.155398	-0.455391	0.448931	1.38775	-0.872017	-0.440582	0.340681	0.138285	0.762318	-0.183097	0.265737	0.438892	1.24594	0.452973	0.200893	-0.833105	-0.344894	-0.860421	-0.220315	-0.0887709	-0.796866	-0.271883	-1.15132	-0.453311	0.00679362	0.829104	-0.355359	0.580635	0.537057	0.386527
114	-0.603848	0.04151	-0.460469	0.224617	0.258963	0.597412	-0.278783	-0.488092	-0.648583	-0.212011	0.660161	0.927024	0.153784	0.80526	0.659749	-0.0250321	0.168844	0.421137	-0.329852	0.137149	-0.458758	0.488243	1.3626	-0.88975	-0.43244	0.334128	0.13396	0.735353	-0.20361	0.251939	0.427665	1.22389	0.44324	0.1729	-0.837647	-0.342577	-0.872929	-0.243351	-0.0602046	-0.800054	-0.256312	-1.15562	-0.445462	-0.00755338	0.832359	-0.384257	0.543692	0.533304	0.381361
115	-0.579061	0.0865162	-0.436965	0.254643	0.283878	0.567388	-0.293693	-0.482201	-0.651033	-0.227155	0.642243	0.936102	0.143501	0.781649	0.631861	-0.0310364	0.16592	0.401267	-0.349704	0.118076	-0.461289	0.526138	1.33621	-0.908066	-0.425413	0.3269	0.128664	0.707885	-0.223178	0.239033	0.415437	1.20102	0.432379	0.144208	-0.842814	-0.341734	-0.884116	-0.265619	-0.0312574	-0.802272	-0.240665	-1.15876	-0.436767	-0.0211141	0.833525	-0.412672	0.506958	0.527952	0.374433
116	-0.554001	0.131939	-0.413089	0.282614	0.307271	0.537356	-0.309745	-0.476559	-0.65287	-0.242686	0.622222	0.944617	0.13218	0.756445	0.604886	-0.0374476	0.162157	0.381036	-0.370287	0.0982808	-0.463225	0.563503	1.31175	-0.926402	-0.418882	0.319232	0.122453	0.680393	-0.242095	0.226954	0.402536	1.17852	0.420011	0.114962	-0.846765	-0.340368	-0.894155	-0.288265	-0.00193984	-0.805161	-0.22504	-1.16411	-0.427452	-0.033761	0.833458	-0.440492	0.46975	0.521126	0.365655
117	-0.529073	0.177633	-0.390103	0.308585	0.329156	0.507393	-0.326649	-0.470671	-0.652562	-0.258919	0.600227	0.954619	0.119906	0.729086	0.5791	-0.0442429	0.157799	0.359913	-0.391651	0.0779947	-0.464451	0.600041	1.28806	-0.946252	-0.41354	0.311289	0.11531	0.651217	-0.260251	0.215621	0.389136	1.15537	0.406096	0.0851205	-0.851264	-0.339763	-0.903375	-0.310459	0.0273047	-0.807531	-0.209666	-1.16536	-0.417666	-0.0455073	0.831787	-0.468123	0.432362	0.512647	0.355176
118	-0.50361	0.223269	-0.36713	0.332734	0.348964	0.476428	-0.344144	-0.464288	-0.651937	-0.275271	0.576894	0.960372	0.106855	0.701082	0.55435	-0.051444	0.152839	0.338094	-0.414333	0.0570834	-0.464802	0.634301	1.26569	-0.966617	-0.408987	0.30264	0.107417	0.621277	-0.277263	0.205268	0.374858	1.13216	0.390972	0.0546328	-0.856272	-0.339911	-0.911658	-0.332214	0.0565867	-0.810807	-0.194895	-1.16648	-0.407371	-0.0564029	0.827589	-0.495956	0.395033	0.503002	0.343209
119	-0.477833	0.268941	-0.344968	0.35415	0.367136	0.445141	-0.362627	-0.457941	-0.651107	-0.291833	0.551972	0.966807	0.0930672	0.671638	0.531066	-0.0589856	0.147455	0.315722	-0.437554	0.0358503	-0.464823	0.667197	1.24421	-0.986236	-0.4056	0.293631	0.0986334	0.591455	-0.293619	0.195747	0.359705	1.10939	0.374204	0.0236509	-0.85903	-0.340093	-0.916946	-0.353912	0.0856778	-0.812227	-0.180599	-1.1677	-0.396475	-0.0664199	0.821417	-0.523476	0.358012	0.491693	0.329604
120	-0.452589	0.314151	-0.323463	0.373545	0.382901	0.414201	-0.382279	-0.4515	-0.64833	-0.308997	0.525789	0.972376	0.0785627	0.641094	0.508736	-0.0668084	0.141345	0.293091	-0.460938	0.0143618	-0.464911	0.698956	1.22444	-1.0069	-0.403546	0.284215	0.0889754	0.56105	-0.308773	0.186953	0.343846	1.08645	0.356338	-0.0078981	-0.862918	-0.339924	-0.921992	-0.374993	0.114294	-0.814269	-0.166786	-1.16708	-0.384885	-0.0756314	0.814973	-0.551073	0.321428	0.478604	0.314612
121	-0.427194	0.358516	-0.3018	0.389991	0.396301	0.382867	-0.401793	-0.445121	-0.644756	-0.326281	0.49854	0.973302	0.063591	0.609367	0.486906	-0.0749495	0.134985	0.270094	-0.485336	-0.00738724	-0.463939	0.728673	1.20518	-1.02832	-0.401266	0.274572	0.0786711	0.530005	-0.32279	0.179374	0.32728	1.06359	0.33791	-0.0397431	-0.867134	-0.339812	-0.92551	-0.39573	0.142383	-0.818014	-0.153852	-1.16818	-0.373122	-0.0840336	0.806008	-0.578537	0.284867	0.464281	0.298432
122	-0.401992	0.402045	-0.281057	0.404142	0.408098	0.351286	-0.421786	-0.438884	-0.640371	-0.343919	0.469924	0.97343	0.0482804	0.577011	0.466536	-0.0834395	0.128396	0.246631	-0.509866	-0.0292146	-0.462723	0.75652	1.18608	-1.04851	-0.401581	0.264773	0.0676175	0.498773	-0.335837	0.172637	0.309628	1.041	0.318125	-0.0720763	-0.869863	-0.340893	-0.927368	-0.415689	0.169643	-0.819564	-0.141408	-1.16708	-0.360734	-0.0916373	0.794929	-0.606242	0.248534	0.448903	0.281008
123	-0.377111	0.444136	-0.261244	0.416167	0.41695	0.31991	-0.442818	-0.432928	-0.635013	-0.361728	0.440906	0.974714	0.032678	0.543708	0.446855	-0.0923027	0.12129	0.222789	-0.53459	-0.051092	-0.461332	0.782494	1.16892	-1.06946	-0.40377	0.25461	0.0558617	0.46746	-0.347267	0.166647	0.291425	1.01762	0.297149	-0.104811	-0.872374	-0.341179	-0.928764	-0.435368	0.195871	-0.821594	-0.129817	-1.16617	-0.348184	-0.0985493	0.782663	-0.634516	0.213127	0.43233	0.262305
124	-0.35262	0.484992	-0.242047	0.425072	0.423468	0.288312	-0.464003	-0.426858	-0.628829	-0.379502	0.41145	0.973851	0.0169615	0.50913	0.427647	-0.101323	0.114162	0.198778	-0.560375	-0.0728065	-0.459221	0.805696	1.15141	-1.09184	-0.405875	0.244308	0.0435549	0.436504	-0.357357	0.161813	0.272745	0.994931	0.275704	-0.13756	-0.875432	-0.341187	-0.926609	-0.454097	0.220518	-0.823427	-0.119223	-1.16674	-0.335731	-0.104893	0.768724	-0.662485	0.178359	0.41511	0.242528
125	-0.329066	0.524726	-0.223671	0.431988	0.427952	0.256744	-0.485455	-0.421287	-0.622241	-0.397668	0.381289	0.969769	0.00123851	0.474645	0.409791	-0.110666	0.106714	0.174744	-0.58563	-0.0944304	-0.457284	0.827497	1.1359	-1.11286	-0.409935	0.233857	0.0307308	0.405579	-0.366332	0.157548	0.25328	0.972232	0.253352	-0.170768	-0.87942	-0.341556	-0.924676	-0.472404	0.244038	-0.826886	-0.109243	-1.16437	-0.322547	-0.110587	0.752979	-0.690253	0.144138	0.396979	0.221777
126	-0.305952	0.561929	-0.206129	0.435009	0.429915	0.225393	-0.507011	-0.415999	-0.614396	-0.415593	0.350838	0.964456	-0.0144225	0.438969	0.392371	-0.120382	0.0990714	0.150517	-0.610495	-0.115759	-0.455245	0.847231	1.12105	-1.1353	-0.41473	0.223223	0.0174608	0.374647	-0.374035	0.153985	0.233188	0.949606	0.23035	-0.203722	-0.881609	-0.341025	-0.921364	-0.489992	0.265941	-0.829131	-0.100161	-1.16334	-0.309656	-0.115655	0.735927	-0.718292	0.110676	0.377911	0.200201
127	-0.283547	0.597835	-0.18966	0.436088	0.429547	0.193868	-0.529292	-0.411197	-0.60549	-0.433416	0.320288	0.957656	-0.0299336	0.402788	0.375383	-0.130214	0.0914849	0.126123	-0.636191	-0.136697	-0.452962	0.863784	1.10626	-1.15772	-0.420649	0.212422	0.00384142	0.344218	-0.379881	0.151345	0.2124	0.927596	0.206757	-0.236777	-0.88371	-0.340077	-0.915219	-0.506414	0.285775	-0.831325	-0.0920218	-1.15964	-0.297175	-0.120251	0.717074	-0.746651	0.0779636	0.35849	0.177855
128	-0.262044	0.631079	-0.17414	0.435704	0.426665	0.162399	-0.55158	-0.406612	-0.596181	-0.451662	0.289699	0.94828	-0.0451554	0.366579	0.358981	-0.140381	0.0837872	0.101955	-0.661534	-0.157398	-0.450771	0.878295	1.09186	-1.17855	-0.427902	0.201428	-0.0100432	0.314152	-0.384756	0.149117	0.191143	0.90406	0.182487	-0.269913	-0.887244	-0.339467	-0.909	-0.52252	0.303808	-0.834217	-0.0848525	-1.15702	-0.284268	-0.124401	0.696657	-0.774628	0.046037	0.338897	0.154681
129	-0.241575	0.661652	-0.1597	0.432206	0.421783	0.131261	-0.573889	-0.402656	-0.585918	-0.469779	0.259362	0.937271	-0.0600077	0.329942	0.343114	-0.150884	0.0761549	0.0778048	-0.686325	-0.177678	-0.448427	0.890277	1.07678	-1.19974	-0.435412	0.190225	-0.0241047	0.284375	-0.388363	0.147681	0.169407	0.881315	0.157831	-0.302179	-0.889839	-0.338019	-0.901448	-0.537527	0.319647	-0.835262	-0.0787503	-1.15598	-0.271872	-0.127966	0.675054	-0.803393	0.0147885	0.319195	0.130961
130	-0.222301	0.690559	-0.146529	0.426271	0.414736	0.100121	-0.596393	-0.399693	-0.575363	-0.487757	0.229418	0.92442	-0.0745222	0.292965	0.327316	-0.161695	0.0686455	0.0537149	-0.711255	-0.197663	-0.446399	0.899464	1.06338	-1.2198	-0.444383	0.178929	-0.0382508	0.255056	-0.389802	0.14638	0.147056	0.858662	0.132798	-0.33505	-0.891973	-0.336205	-0.892401	-0.551998	0.333557	-0.837897	-0.0735871	-1.15299	-0.260256	-0.131116	0.652025	-0.831599	-0.0156787	0.299184	0.106696
131	-0.204047	0.716573	-0.134685	0.417892	0.405169	0.0690744	-0.618732	-0.396696	-0.563824	-0.505616	0.199648	0.909081	-0.0885514	0.255919	0.311732	-0.172713	0.0612882	0.0299001	-0.735525	-0.217028	-0.445321	0.9074	1.0493	-1.24066	-0.453992	0.167503	-0.0524563	0.226465	-0.390126	0.145385	0.12429	0.834985	0.107487	-0.367264	-0.89592	-0.334454	-0.881972	-0.565102	0.344986	-0.839457	-0.0695693	-1.15257	-0.249226	-0.133914	0.627487	-0.858684	-0.0454234	0.279393	0.0818704
132	-0.187303	0.740132	-0.124186	0.407537	0.393502	0.0384181	-0.641172	-0.394816	-0.551978	-0.523461	0.170625	0.893148	-0.102148	0.21895	0.296827	-0.183782	0.0541754	0.00630472	-0.759438	-0.235876	-0.443521	0.912445	1.03588	-1.2613	-0.463981	0.155839	-0.0665951	0.198561	-0.388495	0.145318	0.101188	0.812359	0.0820446	-0.398746	-0.899771	-0.331705	-0.870551	-0.576797	0.35455	-0.841906	-0.0666824	-1.14984	-0.238833	-0.136104	0.601486	-0.88751	-0.0744293	0.260027	0.0567783
133	-0.171675	0.759959	-0.114884	0.395193	0.380075	0.00796263	-0.663088	-0.393802	-0.539934	-0.541618	0.142336	0.875259	-0.115243	0.181914	0.281455	-0.1952	0.0474163	-0.0169404	-0.782833	-0.254403	-0.442047	0.912544	1.02356	-1.28105	-0.475044	0.143934	-0.0805397	0.171333	-0.385694	0.144959	0.0777882	0.788624	0.0563085	-0.430576	-0.902943	-0.328414	-0.858932	-0.588542	0.361723	-0.844784	-0.0649378	-1.14751	-0.229449	-0.13817	0.573954	-0.915303	-0.102493	0.240894	0.0313059
134	-0.157277	0.778117	-0.107059	0.380534	0.36487	-0.022067	-0.685463	-0.393317	-0.526971	-0.559185	0.114541	0.854929	-0.127695	0.14514	0.266246	-0.206638	0.0411101	-0.0398394	-0.806296	-0.272217	-0.441495	0.912734	1.01009	-1.30109	-0.48594	0.131774	-0.0943168	0.144853	-0.381612	0.144826	0.0539893	0.765067	0.030464	-0.461209	-0.907344	-0.324789	-0.845855	-0.598717	0.366219	-0.846641	-0.0644917	-1.14717	-0.22154	-0.139687	0.545408	-0.94208	-0.129999	0.222598	0.00568781
135	-0.144547	0.794216	-0.100794	0.364119	0.347734	-0.0515285	-0.707833	-0.393898	-0.513912	-0.576084	0.0877931	0.833914	-0.139749	0.108521	0.251257	-0.218134	0.0352441	-0.0623426	-0.828555	-0.289883	-0.44097	0.91335	0.996105	-1.32022	-0.496953	0.119461	-0.107817	0.119344	-0.37596	0.145179	0.0299442	0.742158	0.00458305	-0.492075	-0.911987	-0.320834	-0.83174	-0.607664	0.369298	-0.848441	-0.0652001	-1.14468	-0.214139	-0.140847	0.515589	-0.968865	-0.156783	0.204945	-0.0199965
136	-0.133234	0.805969	-0.0959732	0.346027	0.329001	-0.080634	-0.729364	-0.394564	-0.500887	-0.59318	0.062029	0.811213	-0.151218	0.0723363	0.235829	-0.229721	0.0299187	-0.0844689	-0.849277	-0.307118	-0.441368	0.909689	0.982209	-1.33881	-0.508652	0.106909	-0.121082	0.0948732	-0.369229	0.14518	0.00566909	0.718315	-0.0213444	-0.521951	-0.91707	-0.316436	-0.817264	-0.615901	0.369853	-0.848477	-0.0673407	-1.14525	-0.20823	-0.141682	0.484921	-0.994388	-0.182927	0.188109	-0.0457409
137	-0.123364	0.816142	-0.0926503	0.325813	0.309003	-0.109184	-0.750518	-0.396563	-0.486918	-0.610351	0.0372563	0.787602	-0.16223	0.0366268	0.220167	-0.241052	0.0252167	-0.106021	-0.870854	-0.323966	-0.442078	0.903612	0.969392	-1.35574	-0.519748	0.0941952	-0.133847	0.0712309	-0.361395	0.145191	-0.0187448	0.694619	-0.0471486	-0.550385	-0.921756	-0.311474	-0.80211	-0.622698	0.368219	-0.85105	-0.0707683	-1.14501	-0.204378	-0.141929	0.453532	-1.01993	-0.208423	0.172362	-0.0713686
138	-0.114793	0.824204	-0.0907129	0.30445	0.287583	-0.13697	-0.771589	-0.399568	-0.472966	-0.627177	0.0136528	0.76289	-0.172743	0.00137575	0.204222	-0.252557	0.0211598	-0.126967	-0.891093	-0.340424	-0.443388	0.895953	0.955263	-1.37349	-0.531636	0.0811782	-0.146252	0.0487954	-0.3525	0.145314	-0.0433212	0.671084	-0.0729742	-0.579369	-0.927785	-0.306344	-0.786156	-0.629001	0.364571	-0.853905	-0.0756397	-1.14566	-0.201482	-0.142223	0.420363	-1.04492	-0.232591	0.157703	-0.096969
139	-0.107677	0.829354	-0.0902036	0.281811	0.264864	-0.164016	-0.792778	-0.402979	-0.459365	-0.643378	-0.00886957	0.736772	-0.18267	-0.033298	0.188014	-0.263799	0.0177702	-0.147265	-0.910569	-0.356498	-0.445234	0.88656	0.939947	-1.38899	-0.543753	0.0678643	-0.158288	0.027462	-0.342534	0.14528	-0.0681833	0.647601	-0.0986428	-0.607219	-0.933401	-0.300773	-0.770018	-0.633176	0.358762	-0.855744	-0.0819875	-1.14902	-0.200434	-0.141959	0.386739	-1.06957	-0.256256	0.144141	-0.122265
140	-0.102047	0.832356	-0.0911826	0.25762	0.241039	-0.190554	-0.812286	-0.407881	-0.445862	-0.659228	-0.0301276	0.710355	-0.192525	-0.0673111	0.171543	-0.274633	0.0150743	-0.166892	-0.929327	-0.372563	-0.446972	0.875736	0.926095	-1.40348	-0.554589	0.0543384	-0.169553	0.00720484	-0.331838	0.145277	-0.0929736	0.62445	-0.124095	-0.633614	-0.938727	-0.295047	-0.753131	-0.637327	0.3515	-0.857935	-0.089698	-1.15009	-0.201443	-0.141498	0.352854	-1.09413	-0.279096	0.131678	-0.14737
141	-0.0974579	0.832112	-0.0933915	0.232554	0.216246	-0.216291	-0.831606	-0.41325	-0.432533	-0.675054	-0.0501513	0.683028	-0.201709	-0.100396	0.154717	-0.285373	0.0130194	-0.185824	-0.947412	-0.388194	-0.44982	0.863054	0.911509	-1.41896	-0.565708	0.0404911	-0.180665	-0.0117193	-0.320518	0.145259	-0.117992	0.601346	-0.149424	-0.660394	-0.946408	-0.288931	-0.735672	-0.640566	0.342394	-0.859521	-0.0989393	-1.15281	-0.204192	-0.141212	0.317938	-1.11718	-0.301143	0.120577	-0.172242
142	-0.094334	0.829731	-0.0970389	0.206625	0.190568	-0.241088	-0.851003	-0.419552	-0.419718	-0.690185	-0.0690256	0.655022	-0.210504	-0.132974	0.137352	-0.295615	0.0115659	-0.203909	-0.965431	-0.40387	-0.452788	0.848666	0.896416	-1.43174	-0.57642	0.0263811	-0.191128	-0.0294073	-0.308522	0.145109	-0.143021	0.578295	-0.174613	-0.685523	-0.952666	-0.282511	-0.718961	-0.640788	0.331658	-0.862106	-0.109529	-1.15615	-0.208938	-0.140376	0.282763	-1.13817	-0.322385	0.110638	-0.196525
143	-0.0924411	0.825698	-0.101937	0.179927	0.164128	-0.265081	-0.869389	-0.427173	-0.407514	-0.705021	-0.0864372	0.626157	-0.219392	-0.164638	0.119657	-0.305483	0.0106969	-0.221164	-0.981072	-0.41925	-0.455874	0.833911	0.881523	-1.44479	-0.58652	0.0120142	-0.200823	-0.0457153	-0.296491	0.14463	-0.168124	0.555678	-0.199469	-0.709182	-0.959774	-0.276349	-0.701409	-0.64154	0.319672	-0.86411	-0.12178	-1.16046	-0.215479	-0.139692	0.24714	-1.16002	-0.342425	0.102032	-0.220503
144	-0.0914375	0.820117	-0.107866	0.152533	0.136862	-0.288415	-0.887532	-0.435518	-0.39506	-0.719617	-0.102663	0.59666	-0.227751	-0.195466	0.101746	-0.314759	0.0103213	-0.237406	-0.997191	-0.434533	-0.45976	0.817912	0.865908	-1.45697	-0.596332	-0.00272032	-0.210145	-0.0606175	-0.284325	0.143867	-0.193477	0.534026	-0.22396	-0.732325	-0.966701	-0.269742	-0.683862	-0.640397	0.305553	-0.866881	-0.135484	-1.1637	-0.223907	-0.138852	0.21092	-1.18113	-0.36215	0.0947907	-0.244183
145	-0.0916362	0.812477	-0.115019	0.12468	0.109024	-0.310948	-0.90485	-0.44481	-0.383805	-0.73278	-0.117632	0.567099	-0.2359	-0.225625	0.0833752	-0.323456	0.0103554	-0.252518	-1.01233	-0.450268	-0.463789	0.800046	0.85042	-1.46849	-0.60581	-0.0177518	-0.21866	-0.0740775	-0.271774	0.142895	-0.218738	0.512692	-0.248515	-0.753552	-0.973072	-0.262885	-0.666534	-0.638897	0.290269	-0.86963	-0.150543	-1.1707	-0.234487	-0.138181	0.174729	-1.19969	-0.380832	0.0886295	-0.267339
146	-0.0926157	0.802841	-0.123156	0.0964942	0.0806169	-0.332336	-0.921378	-0.454798	-0.373513	-0.745828	-0.131116	0.536727	-0.243986	-0.254744	0.0646658	-0.331724	0.0107042	-0.266571	-1.02586	-0.465268	-0.468089	0.781646	0.833866	-1.48006	-0.615388	-0.0331062	-0.226826	-0.0860077	-0.25967	0.141635	-0.244251	0.491326	-0.272471	-0.774376	-0.980174	-0.256564	-0.649279	-0.636672	0.27366	-0.871557	-0.167032	-1.17748	-0.24696	-0.137656	0.138359	-1.21855	-0.398779	0.0836995	-0.29014
147	-0.0944796	0.792439	-0.132197	0.0681175	0.0516955	-0.353373	-0.937648	-0.465759	-0.363573	-0.758546	-0.143409	0.506374	-0.251978	-0.283606	0.0456561	-0.339134	0.0112785	-0.279699	-1.03881	-0.480925	-0.472438	0.762195	0.817177	-1.48838	-0.623896	-0.0488642	-0.23413	-0.0963522	-0.247999	0.139966	-0.269888	0.470463	-0.29613	-0.794091	-0.987155	-0.250032	-0.632411	-0.632351	0.255534	-0.874549	-0.184959	-1.18225	-0.260915	-0.136851	0.102024	-1.23581	-0.415676	0.0796501	-0.312451
148	-0.0971058	0.779879	-0.142012	0.0397067	0.022405	-0.373488	-0.952896	-0.477313	-0.354968	-0.769972	-0.154284	0.475839	-0.259862	-0.311349	0.0263039	-0.345993	0.0119809	-0.291592	-1.0501	-0.496903	-0.477136	0.742019	0.800221	-1.4965	-0.631357	-0.0649666	-0.240803	-0.105182	-0.236701	0.137857	-0.295642	0.449986	-0.319558	-0.812132	-0.994637	-0.243325	-0.615577	-0.627632	0.23656	-0.87868	-0.204372	-1.19073	-0.276971	-0.137034	0.0657139	-1.25188	-0.431957	0.0766254	-0.334231
149	-0.100228	0.765702	-0.152655	0.0113178	-0.00743169	-0.392623	-0.966902	-0.490104	-0.347207	-0.781234	-0.16395	0.44462	-0.267861	-0.338182	0.00677094	-0.352239	0.012707	-0.302219	-1.06187	-0.512374	-0.481967	0.720913	0.783028	-1.50426	-0.63871	-0.0815088	-0.246997	-0.112421	-0.226103	0.135233	-0.321572	0.430233	-0.34258	-0.829609	-1.00181	-0.236951	-0.599774	-0.621572	0.216182	-0.881187	-0.225105	-1.19819	-0.294659	-0.137013	0.0294648	-1.26913	-0.447704	0.0744799	-0.355614
150	-0.104035	0.751573	-0.163818	-0.0167335	-0.037532	-0.411427	-0.980325	-0.504346	-0.34057	-0.791174	-0.172597	0.413278	-0.27592	-0.365061	-0.0129964	-0.357618	0.0133823	-0.311667	-1.07226	-0.528826	-0.486474	0.698942	0.765914	-1.51043	-0.645771	-0.0983755	-0.2523	-0.117832	-0.216236	0.131905	-0.347422	0.410774	-0.365059	-0.846486	-1.00883	-0.230554	-0.584364	-0.615334	0.19474	-0.883992	-0.247104	-1.2063	-0.313916	-0.137223	-0.00653641	-1.28376	-0.462586	0.072893	-0.376656
151	-0.108073	0.735353	-0.175492	-0.0444948	-0.0680053	-0.429178	-0.993768	-0.518774	-0.335081	-0.800098	-0.179924	0.381582	-0.283857	-0.390765	-0.0328437	-0.362399	0.0139151	-0.319836	-1.08096	-0.544558	-0.491214	0.676516	0.748083	-1.51763	-0.652296	-0.115745	-0.25726	-0.121785	-0.207374	0.12803	-0.37346	0.391443	-0.386883	-0.861589	-1.01594	-0.22444	-0.569279	-0.608	0.172308	-0.88844	-0.270378	-1.21468	-0.334888	-0.138052	-0.0423987	-1.29724	-0.477092	0.0720553	-0.397849
152	-0.11247	0.718368	-0.187816	-0.0716686	-0.0987527	-0.446443	-1.0049	-0.533981	-0.331104	-0.807599	-0.185975	0.34995	-0.291987	-0.416279	-0.0528259	-0.366712	0.0142362	-0.327173	-1.0901	-0.560542	-0.495749	0.653457	0.729621	-1.52251	-0.657788	-0.133623	-0.261465	-0.124039	-0.199564	0.123569	-0.399803	0.372655	-0.408745	-0.875102	-1.0225	-0.21881	-0.554694	-0.599963	0.149003	-0.891956	-0.294854	-1.22368	-0.357116	-0.138988	-0.077743	-1.31222	-0.490328	0.0714631	-0.418056
153	-0.117195	0.701396	-0.200291	-0.0983054	-0.129677	-0.463492	-1.01494	-0.550596	-0.327743	-0.815124	-0.19089	0.318366	-0.300053	-0.440774	-0.0728594	-0.370054	0.0142656	-0.332972	-1.09716	-0.577761	-0.500401	0.629808	0.711497	-1.52608	-0.662579	-0.151815	-0.264958	-0.124561	-0.193049	0.118413	-0.426067	0.354197	-0.429444	-0.88804	-1.02918	-0.213237	-0.541105	-0.591747	0.124781	-0.895876	-0.320261	-1.23303	-0.380936	-0.1407	-0.112863	-1.3242	-0.503311	0.0711701	-0.437995
154	-0.121811	0.682654	-0.213271	-0.124297	-0.160718	-0.479465	-1.02546	-0.567955	-0.325451	-0.821679	-0.194895	0.286562	-0.308472	-0.464397	-0.0927344	-0.373182	0.0139124	-0.338029	-1.10435	-0.594159	-0.505027	0.605293	0.69254	-1.52953	-0.666989	-0.170598	-0.268244	-0.123715	-0.187708	0.112439	-0.452587	0.335822	-0.449717	-0.899301	-1.03601	-0.208001	-0.528374	-0.581861	0.0999087	-0.90051	-0.34676	-1.24165	-0.405734	-0.14284	-0.147762	-1.33493	-0.516074	0.0712696	-0.457982
155	-0.126569	0.662933	-0.226182	-0.14934	-0.19181	-0.494957	-1.03402	-0.585583	-0.325457	-0.82596	-0.198063	0.254905	-0.317485	-0.488397	-0.112749	-0.375679	0.0131557	-0.342321	-1.11007	-0.611228	-0.508962	0.57985	0.672843	-1.53277	-0.670384	-0.189987	-0.271278	-0.121142	-0.183634	0.105726	-0.478702	0.317742	-0.469804	-0.909584	-1.04299	-0.203216	-0.516449	-0.572391	0.0743395	-0.904482	-0.374003	-1.2515	-0.431931	-0.145447	-0.181866	-1.34788	-0.528194	0.0713768	-0.47753
156	-0.131259	0.643503	-0.239315	-0.173683	-0.223254	-0.510079	-1.04269	-0.604254	-0.325899	-0.831018	-0.200336	0.223455	-0.326387	-0.510847	-0.132608	-0.376981	0.0118831	-0.3452	-1.11419	-0.62846	-0.513213	0.554197	0.653918	-1.53395	-0.673363	-0.209742	-0.273956	-0.117176	-0.181351	0.0982396	-0.504812	0.300031	-0.488701	-0.918263	-1.05019	-0.198691	-0.505869	-0.562797	0.0481621	-0.907745	-0.402548	-1.26052	-0.459217	-0.148818	-0.215691	-1.35765	-0.540163	0.0713783	-0.496841
157	-0.135588	0.623694	-0.252892	-0.196822	-0.254305	-0.524484	-1.04994	-0.62436	-0.327459	-0.834548	-0.202205	0.191992	-0.335409	-0.533637	-0.152208	-0.378839	0.0100382	-0.347767	-1.11904	-0.645154	-0.517611	0.528499	0.634272	-1.53273	-0.675301	-0.229942	-0.276465	-0.111844	-0.180411	0.0899071	-0.530904	0.282417	-0.507591	-0.926202	-1.05729	-0.194605	-0.496276	-0.551886	0.0215554	-0.912275	-0.432079	-1.27016	-0.487189	-0.1528	-0.248976	-1.36613	-0.551159	0.0713105	-0.51557
158	-0.13972	0.602515	-0.266183	-0.219104	-0.285325	-0.538537	-1.05632	-0.645135	-0.330285	-0.836505	-0.202884	0.16098	-0.344747	-0.556296	-0.17188	-0.380048	0.00753223	-0.349471	-1.12159	-0.662943	-0.521346	0.502393	0.613804	-1.53288	-0.677144	-0.250848	-0.278768	-0.10524	-0.18109	0.0807818	-0.556355	0.265025	-0.525606	-0.934345	-1.06425	-0.191051	-0.487964	-0.541194	-0.00561524	-0.916379	-0.461572	-1.27876	-0.51627	-0.157558	-0.281619	-1.37617	-0.561814	0.0709646	-0.534491
159	-0.143407	0.581214	-0.279854	-0.24039	-0.316714	-0.552338	-1.06207	-0.665722	-0.334212	-0.83782	-0.203377	0.130222	-0.353965	-0.577687	-0.19143	-0.380609	0.00422637	-0.351098	-1.12143	-0.680488	-0.524704	0.475939	0.593522	-1.53451	-0.677431	-0.272164	-0.281265	-0.0977347	-0.183525	0.0708244	-0.582059	0.247621	-0.542502	-0.939006	-1.07104	-0.187978	-0.480848	-0.530413	-0.0329094	-0.919875	-0.492029	-1.28676	-0.545668	-0.163367	-0.314177	-1.38402	-0.572314	0.0703694	-0.552885
160	-0.146603	0.559728	-0.293112	-0.260287	-0.347563	-0.565996	-1.0664	-0.687478	-0.339676	-0.838293	-0.204239	0.0996374	-0.363468	-0.599548	-0.210818	-0.381255	0.000110311	-0.351756	-1.12207	-0.697618	-0.528434	0.449193	0.572428	-1.53224	-0.677309	-0.294177	-0.283927	-0.0891478	-0.187148	0.0600492	-0.607402	0.230357	-0.559706	-0.943651	-1.07766	-0.185547	-0.47508	-0.519137	-0.0605683	-0.924136	-0.523245	-1.29524	-0.576123	-0.169984	-0.346011	-1.39283	-0.582598	0.0695225	-0.570842
161	-0.149281	0.537592	-0.306319	-0.279478	-0.378163	-0.579051	-1.07038	-0.710729	-0.34578	-0.838258	-0.204246	0.0694577	-0.373577	-0.62092	-0.230187	-0.381687	-0.00506602	-0.352656	-1.12146	-0.715136	-0.531856	0.42206	0.550882	-1.5279	-0.677383	-0.316885	-0.286859	-0.0797608	-0.192474	0.0484753	-0.632331	0.213337	-0.57615	-0.948222	-1.08481	-0.183632	-0.470716	-0.507645	-0.0883195	-0.926868	-0.554463	-1.30339	-0.606881	-0.177538	-0.377648	-1.39937	-0.59291	0.0682322	-0.589037
162	-0.151386	0.515483	-0.319674	-0.29766	-0.408662	-0.591775	-1.07435	-0.733718	-0.353065	-0.837882	-0.204611	0.0396108	-0.383325	-0.64205	-0.249238	-0.382538	-0.0113175	-0.354211	-1.12225	-0.732416	-0.535235	0.394599	0.529492	-1.52529	-0.675715	-0.339827	-0.290007	-0.0697602	-0.199468	0.0360646	-0.657039	0.196235	-0.592478	-0.950711	-1.09208	-0.182473	-0.467539	-0.496375	-0.115857	-0.93042	-0.586049	-1.31105	-0.637498	-0.186262	-0.408604	-1.40359	-0.602951	0.0666138	-0.606978
163	-0.152644	0.492683	-0.332801	-0.314649	-0.438491	-0.604474	-1.07589	-0.757156	-0.361621	-0.837043	-0.205255	0.0101351	-0.393322	-0.662764	-0.268221	-0.382921	-0.0187815	-0.354803	-1.12177	-0.750014	-0.539171	0.366956	0.506955	-1.52047	-0.673696	-0.363583	-0.293542	-0.059254	-0.207895	0.0228719	-0.681847	0.178898	-0.608123	-0.951943	-1.0986	-0.182036	-0.465162	-0.484924	-0.143506	-0.933092	-0.617957	-1.3186	-0.66856	-0.196079	-0.438947	-1.40953	-0.612853	0.0645615	-0.623767
164	-0.1529	0.46943	-0.345854	-0.330908	-0.468175	-0.617043	-1.07557	-0.781442	-0.370786	-0.834577	-0.205939	-0.0190083	-0.403895	-0.682684	-0.287192	-0.383701	-0.0276563	-0.356581	-1.11769	-0.766664	-0.542501	0.339026	0.484189	-1.51463	-0.671587	-0.387859	-0.297957	-0.0484696	-0.217978	0.00891096	-0.705779	0.1616	-0.623179	-0.952334	-1.10558	-0.182097	-0.464718	-0.473339	-0.170805	-0.936031	-0.65022	-1.32438	-0.700091	-0.20706	-0.469247	-1.41448	-0.621959	0.0620045	-0.639525
165	-0.152848	0.446466	-0.35821	-0.346506	-0.497348	-0.629563	-1.07848	-0.806225	-0.380723	-0.832707	-0.207664	-0.0477481	-0.414549	-0.702776	-0.306236	-0.384748	-0.0378871	-0.358668	-1.11462	-0.783571	-0.545695	0.310955	0.461278	-1.50879	-0.668831	-0.412941	-0.302619	-0.0374705	-0.22932	-0.00582161	-0.728621	0.144453	-0.638925	-0.95321	-1.11319	-0.183067	-0.466819	-0.462158	-0.197907	-0.938917	-0.682405	-1.33092	-0.7313	-0.219019	-0.498594	-1.41721	-0.631444	0.0589623	-0.655697
166	-0.151925	0.423056	-0.370759	-0.361073	-0.52531	-0.642264	-1.07981	-0.831167	-0.392002	-0.830581	-0.20984	-0.0761871	-0.425336	-0.723286	-0.325524	-0.385356	-0.0498083	-0.360939	-1.10884	-0.800542	-0.549126	0.282664	0.437413	-1.50207	-0.664983	-0.438699	-0.308107	-0.0263936	-0.242077	-0.0212749	-0.751488	0.127163	-0.653382	-0.951834	-1.12077	-0.184928	-0.469015	-0.451115	-0.224423	-0.940103	-0.71431	-1.33733	-0.76215	-0.232398	-0.527946	-1.42	-0.641296	0.0554655	-0.671632
167	-0.149914	0.399632	-0.383388	-0.374961	-0.553006	-0.655549	-1.07858	-0.85663	-0.403944	-0.826925	-0.212801	-0.104223	-0.436344	-0.743276	-0.344748	-0.386634	-0.0633324	-0.364686	-1.10314	-0.81629	-0.552827	0.253982	0.413406	-1.49326	-0.660743	-0.464369	-0.314315	-0.0152939	-0.256083	-0.0374028	-0.773412	0.109728	-0.66845	-0.95117	-1.12845	-0.187696	-0.472139	-0.440027	-0.250616	-0.942112	-0.745977	-1.33992	-0.793539	-0.246792	-0.557014	-1.42196	-0.65031	0.0514446	-0.686372
168	-0.147125	0.376179	-0.395368	-0.388404	-0.579804	-0.668321	-1.0763	-0.882429	-0.416432	-0.823998	-0.216864	-0.131979	-0.447962	-0.762509	-0.363751	-0.38831	-0.0785911	-0.369452	-1.09687	-0.83233	-0.556474	0.225448	0.388599	-1.48506	-0.657428	-0.490815	-0.320972	-0.00436181	-0.271348	-0.0542473	-0.794828	0.0921682	-0.683746	-0.950702	-1.13653	-0.191591	-0.477551	-0.42918	-0.276383	-0.944962	-0.777639	-1.34454	-0.824539	-0.262434	-0.585388	-1.42156	-0.659812	0.0469106	-0.700789
169	-0.143019	0.352434	-0.407304	-0.401076	-0.606348	-0.681414	-1.07639	-0.908139	-0.429911	-0.821335	-0.221877	-0.159423	-0.459573	-0.782471	-0.382763	-0.389838	-0.0957378	-0.375231	-1.08883	-0.847972	-0.560703	0.196601	0.363213	-1.47594	-0.652209	-0.517459	-0.328464	0.00635208	-0.287601	-0.0717086	-0.81581	0.0744057	-0.698254	-0.948604	-1.1442	-0.196641	-0.48376	-0.418336	-0.30119	-0.946596	-0.808899	-1.3478	-0.854482	-0.279148	-0.613257	-1.42242	-0.669465	0.041847	-0.715053
170	-0.138072	0.328755	-0.418835	-0.413715	-0.631882	-0.695203	-1.07598	-0.934332	-0.443595	-0.817873	-0.227958	-0.186435	-0.471626	-0.801893	-0.401662	-0.391999	-0.114557	-0.382527	-1.08067	-0.863395	-0.565645	0.167428	0.33743	-1.46447	-0.646623	-0.544645	-0.336834	0.0168201	-0.30486	-0.0897864	-0.835698	0.0566607	-0.713693	-0.947526	-1.15212	-0.202802	-0.490896	-0.407826	-0.325492	-0.946175	-0.839206	-1.34989	-0.884524	-0.296726	-0.6402	-1.42091	-0.679131	0.0361787	-0.728069
171	-0.132214	0.304841	-0.430053	-0.426221	-0.655595	-0.708728	-1.07267	-0.960721	-0.458365	-0.813981	-0.235529	-0.213383	-0.483753	-0.821029	-0.420656	-0.394102	-0.135183	-0.391465	-1.07121	-0.878145	-0.569805	0.138036	0.310855	-1.45222	-0.641778	-0.572141	-0.346133	0.0269388	-0.323443	-0.108389	-0.855267	0.0388069	-0.72886	-0.945085	-1.15942	-0.210315	-0.499187	-0.397752	-0.348953	-0.94637	-0.869154	-1.35124	-0.914165	-0.315881	-0.667292	-1.41666	-0.688953	0.0299901	-0.740452
172	-0.125296	0.28068	-0.441367	-0.438352	-0.678556	-0.722409	-1.07157	-0.987581	-0.473187	-0.811762	-0.244092	-0.239772	-0.49665	-0.840428	-0.439755	-0.396464	-0.157613	-0.401591	-1.06037	-0.89258	-0.575002	0.108392	0.283686	-1.4401	-0.636204	-0.599726	-0.35565	0.0366618	-0.342678	-0.12755	-0.874381	0.0206829	-0.743667	-0.942489	-1.16735	-0.219306	-0.50822	-0.387616	-0.371694	-0.94576	-0.898933	-1.35115	-0.942769	-0.335692	-0.693556	-1.41401	-0.698854	0.0232307	-0.752934
173	-0.117373	0.256479	-0.4517	-0.450512	-0.700613	-0.735832	-1.06806	-1.01457	-0.487924	-0.808866	-0.25365	-0.265853	-0.510418	-0.859258	-0.458602	-0.399449	-0.181713	-0.413597	-1.04952	-0.906113	-0.580722	0.0785748	0.255996	-1.42687	-0.630228	-0.62812	-0.365932	0.0458816	-0.3629	-0.147055	-0.892776	0.00258543	-0.758841	-0.940058	-1.17509	-0.229883	-0.518251	-0.377813	-0.393601	-0.946349	-0.928113	-1.35139	-0.970652	-0.356316	-0.719604	-1.4097	-0.707686	0.0158679	-0.764217
174	-0.108345	0.232196	-0.462056	-0.462442	-0.721906	-0.749916	-1.0657	-1.04124	-0.503942	-0.804911	-0.26511	-0.29172	-0.523912	-0.878142	-0.477452	-0.402342	-0.207538	-0.427591	-1.03717	-0.919134	-0.586192	0.0485279	0.22765	-1.41271	-0.623628	-0.655977	-0.377064	0.0547369	-0.383149	-0.166861	-0.9104	-0.0156466	-0.774024	-0.937359	-1.18209	-0.242363	-0.529557	-0.367738	-0.414629	-0.945227	-0.956089	-1.34799	-0.99864	-0.377736	-0.745037	-1.40446	-0.716392	0.00798692	-0.774663
175	-0.0983607	0.207821	-0.472431	-0.474457	-0.742132	-0.764353	-1.06412	-1.06826	-0.519277	-0.802849	-0.277548	-0.316975	-0.538137	-0.897562	-0.496003	-0.405292	-0.234805	-0.442759	-1.02385	-0.932188	-0.592529	0.0183511	0.198724	-1.3977	-0.617638	-0.684544	-0.3882	0.0630525	-0.404334	-0.187453	-0.927197	-0.0339049	-0.789591	-0.934252	-1.19105	-0.256189	-0.541039	-0.3579	-0.434889	-0.941799	-0.983819	-1.3455	-1.02563	-0.400162	-0.769404	-1.39743	-0.726023	-0.000477968	-0.784317
176	-0.0872704	0.183145	-0.481864	-0.486268	-0.760299	-0.778732	-1.06091	-1.09425	-0.535391	-0.80004	-0.291054	-0.34189	-0.552917	-0.917545	-0.5144	-0.408786	-0.263635	-0.460013	-1.00999	-0.944241	-0.599107	-0.0119564	0.168852	-1.38107	-0.611598	-0.71376	-0.400489	0.070742	-0.426135	-0.208026	-0.943133	-0.0522003	-0.805955	-0.931122	-1.19873	-0.27165	-0.553052	-0.348515	-0.454354	-0.94099	-1.01084	-1.34326	-1.05216	-0.423045	-0.794203	-1.39005	-0.73457	-0.00946814	-0.792905
177	-0.0751684	0.158176	-0.491733	-0.498487	-0.777576	-0.794068	-1.0621	-1.1218	-0.551506	-0.798661	-0.3058	-0.366211	-0.568335	-0.936764	-0.533233	-0.41217	-0.294112	-0.47876	-0.994299	-0.954983	-0.606431	-0.0424553	0.13823	-1.36462	-0.604671	-0.742196	-0.413128	0.0778798	-0.448007	-0.228903	-0.958742	-0.0706944	-0.821752	-0.928317	-1.20707	-0.28944	-0.566173	-0.338788	-0.473172	-0.93841	-1.03663	-1.33652	-1.07795	-0.446406	-0.817702	-1.38179	-0.743034	-0.0189619	-0.801889
178	-0.0620811	0.132895	-0.501284	-0.510873	-0.794219	-0.808767	-1.06332	-1.14852	-0.566941	-0.796702	-0.321871	-0.390292	-0.584518	-0.955836	-0.551062	-0.415747	-0.325373	-0.499249	-0.978495	-0.965611	-0.613632	-0.073099	0.106955	-1.34697	-0.598111	-0.771275	-0.425987	0.0843122	-0.470608	-0.250041	-0.974588	-0.0889251	-0.838228	-0.92522	-1.21452	-0.309121	-0.578992	-0.329359	-0.491246	-0.936304	-1.06224	-1.33196	-1.10176	-0.470313	-0.840497	-1.37128	-0.751455	-0.028911	-0.809368
179	-0.047934	0.107187	-0.510527	-0.522792	-0.809239	-0.82411	-1.05961	-1.174	-0.583582	-0.793844	-0.339118	-0.413966	-0.600668	-0.975573	-0.568752	-0.419247	-0.357722	-0.522119	-0.962562	-0.976763	-0.621012	-0.103826	0.0748958	-1.32806	-0.591222	-0.80085	-0.439374	0.0900457	-0.493123	-0.271271	-0.989781	-0.107269	-0.855446	-0.922471	-1.22042	-0.330813	-0.592142	-0.320029	-0.508624	-0.933342	-1.0864	-1.32648	-1.12657	-0.494625	-0.863039	-1.36129	-0.759141	-0.0393616	-0.816246
180	-0.0328601	0.0813248	-0.519958	-0.535824	-0.822686	-0.839768	-1.05962	-1.20092	-0.599281	-0.793	-0.356902	-0.436975	-0.617493	-0.995836	-0.586365	-0.423041	-0.391343	-0.545399	-0.945161	-0.984557	-0.62971	-0.134738	0.0421872	-1.30859	-0.585161	-0.830386	-0.452595	0.0949984	-0.516242	-0.292665	-1.00394	-0.125734	-0.872467	-0.918596	-1.22795	-0.354169	-0.605825	-0.310401	-0.52506	-0.928284	-1.10953	-1.31873	-1.15006	-0.518996	-0.885144	-1.34882	-0.766423	-0.0503278	-0.822152
181	-0.0167852	0.0552834	-0.528819	-0.548563	-0.83573	-0.85484	-1.06305	-1.22698	-0.615633	-0.792323	-0.375713	-0.459438	-0.634979	-1.01611	-0.602793	-0.426995	-0.425687	-0.570836	-0.926855	-0.993106	-0.637661	-0.165758	0.00858974	-1.2892	-0.57894	-0.860438	-0.466394	0.0992423	-0.539165	-0.314001	-1.0178	-0.144088	-0.889587	-0.915326	-1.23625	-0.379571	-0.619747	-0.300994	-0.540886	-0.923806	-1.13276	-1.30937	-1.17309	-0.543582	-0.906516	-1.33574	-0.773561	-0.0615262	-0.8262
182	0.000129698	0.028733	-0.538174	-0.561465	-0.847652	-0.870878	-1.06306	-1.25269	-0.63202	-0.792883	-0.395462	-0.481281	-0.652699	-1.03649	-0.619824	-0.43057	-0.460997	-0.597752	-0.908027	-1.00139	-0.645843	-0.19692	-0.0256778	-1.26914	-0.57271	-0.890503	-0.480272	0.102558	-0.561596	-0.335888	-1.03233	-0.16238	-0.906483	-0.912661	-1.24146	-0.406861	-0.633517	-0.29175	-0.556046	-0.918743	-1.15349	-1.30127	-1.19514	-0.568594	-0.926979	-1.32168	-0.780845	-0.0731972	-0.830664
183	0.0179161	0.00200134	-0.547398	-0.575629	-0.85793	-0.886891	-1.06711	-1.27711	-0.647125	-0.793383	-0.416214	-0.503141	-0.671503	-1.0585	-0.636171	-0.434508	-0.497015	-0.624902	-0.888843	-1.00708	-0.655145	-0.228211	-0.0607093	-1.24783	-0.568117	-0.921177	-0.494172	0.104897	-0.584552	-0.357316	-1.04604	-0.180613	-0.92537	-0.909159	-1.24718	-0.435701	-0.647356	-0.282475	-0.570538	-0.913652	-1.17419	-1.2922	-1.21642	-0.592873	-0.94763	-1.30573	-0.786803	-0.0852425	-0.834166
184	0.0365652	-0.0248509	-0.55659	-0.589306	-0.867366	-0.902228	-1.07206	-1.30249	-0.663155	-0.793949	-0.437341	-0.524535	-0.6901	-1.07985	-0.65152	-0.438197	-0.532355	-0.654217	-0.868978	-1.01369	-0.664268	-0.259548	-0.0965337	-1.22629	-0.562501	-0.951883	-0.507859	0.106303	-0.607436	-0.378823	-1.05941	-0.199104	-0.944042	-0.905345	-1.25491	-0.467027	-0.661251	-0.273061	-0.584704	-0.907237	-1.1958	-1.28111	-1.23793	-0.61709	-0.96779	-1.28939	-0.792859	-0.0976936	-0.836644
185	0.0558316	-0.0521112	-0.56626	-0.603919	-0.876056	-0.917991	-1.07617	-1.32783	-0.678572	-0.795562	-0.458793	-0.545686	-0.70904	-1.10183	-0.666693	-0.442083	-0.568472	-0.684173	-0.84807	-1.0191	-0.67362	-0.291462	-0.133032	-1.2027	-0.558258	-0.983336	-0.521408	0.106497	-0.629744	-0.400228	-1.07318	-0.217296	-0.962351	-0.902212	-1.25869	-0.499117	-0.674317	-0.263742	-0.597978	-0.899657	-1.21403	-1.2715	-1.25677	-0.641559	-0.987699	-1.27029	-0.798264	-0.110546	-0.838122
186	0.0757583	-0.0793424	-0.575986	-0.619779	-0.88429	-0.933417	-1.08289	-1.35081	-0.693744	-0.797527	-0.481507	-0.56597	-0.729199	-1.12497	-0.680889	-0.445639	-0.605573	-0.71546	-0.828038	-1.02612	-0.683769	-0.323343	-0.170139	-1.17972	-0.555168	-1.01508	-0.535046	0.105606	-0.651951	-0.421471	-1.08751	-0.235525	-0.981849	-0.899204	-1.26578	-0.532539	-0.688031	-0.254283	-0.610639	-0.892324	-1.23158	-1.26056	-1.27684	-0.665915	-1.00695	-1.25168	-0.802405	-0.123412	-0.838058
187	0.0962106	-0.106754	-0.586914	-0.635275	-0.890921	-0.948889	-1.09013	-1.37362	-0.708526	-0.800009	-0.504161	-0.585919	-0.748719	-1.14751	-0.694824	-0.448861	-0.641942	-0.747146	-0.807676	-1.02981	-0.693685	-0.355527	-0.207698	-1.15732	-0.552655	-1.04576	-0.548698	0.103462	-0.67424	-0.442867	-1.10056	-0.25365	-1.00112	-0.895457	-1.27014	-0.567981	-0.700926	-0.244645	-0.623114	-0.883476	-1.24941	-1.24999	-1.29637	-0.689249	-1.02587	-1.23233	-0.808176	-0.136929	-0.838214
188	0.117182	-0.134308	-0.597736	-0.651857	-0.896704	-0.964446	-1.09803	-1.39587	-0.722956	-0.801563	-0.527311	-0.605713	-0.768986	-1.17149	-0.707834	-0.452666	-0.678907	-0.778934	-0.786229	-1.03374	-0.703421	-0.388086	-0.246128	-1.13242	-0.551331	-1.0787	-0.562216	0.0999786	-0.696152	-0.463787	-1.11218	-0.271645	-1.02128	-0.891932	-1.27436	-0.6042	-0.713109	-0.235013	-0.635214	-0.874671	-1.26571	-1.23814	-1.31396	-0.711658	-1.04501	-1.21056	-0.811149	-0.150698	-0.837781
189	0.13872	-0.161928	-0.608923	-0.67023	-0.901916	-0.978384	-1.10724	-1.41809	-0.737179	-0.805564	-0.550881	-0.624812	-0.790406	-1.19548	-0.720434	-0.455376	-0.715384	-0.811771	-0.766024	-1.04058	-0.713373	-0.420769	-0.284828	-1.10783	-0.55065	-1.11152	-0.575059	0.0950696	-0.717556	-0.484734	-1.12593	-0.289451	-1.04188	-0.888538	-1.2797	-0.641726	-0.72559	-0.225243	-0.647043	-0.865546	-1.28256	-1.22734	-1.33223	-0.734096	-1.06355	-1.18874	-0.814731	-0.164465	-0.835765
190	0.160211	-0.189554	-0.620746	-0.688053	-0.906778	-0.992419	-1.11811	-1.44	-0.750772	-0.809135	-0.574135	-0.64424	-0.811057	-1.21918	-0.732393	-0.458814	-0.751292	-0.843995	-0.745652	-1.0417	-0.723109	-0.454457	-0.32411	-1.08334	-0.552649	-1.14341	-0.5875	0.0886337	-0.738615	-0.505309	-1.13852	-0.307186	-1.06261	-0.885046	-1.27982	-0.680146	-0.736555	-0.215377	-0.658201	-0.854961	-1.29772	-1.21618	-1.34862	-0.756172	-1.08103	-1.16476	-0.818588	-0.178883	-0.833798
191	0.181603	-0.217262	-0.632768	-0.706439	-0.911139	-1.00553	-1.1298	-1.45945	-0.764322	-0.812834	-0.598381	-0.663189	-0.83184	-1.24401	-0.743208	-0.46161	-0.787957	-0.877389	-0.72563	-1.04556	-0.733801	-0.488164	-0.363596	-1.05812	-0.555109	-1.17711	-0.600177	0.0806439	-0.759526	-0.525656	-1.15008	-0.324768	-1.08388	-0.880835	-1.28449	-0.719101	-0.746695	-0.20533	-0.669161	-0.843547	-1.31215	-1.20517	-1.36574	-0.777009	-1.09952	-1.14036	-0.820349	-0.193498	-0.83089
192	0.203248	-0.245303	-0.645616	-0.726474	-0.914387	-1.01796	-1.14145	-1.47792	-0.777087	-0.818301	-0.622192	-0.681975	-0.853221	-1.26984	-0.753782	-0.464397	-0.823746	-0.910759	-0.706058	-1.0522	-0.7445	-0.522189	-0.403018	-1.03309	-0.558882	-1.20932	-0.61196	0.0709628	-0.77941	-0.545405	-1.16225	-0.341357	-1.10572	-0.877536	-1.28558	-0.757963	-0.756368	-0.194963	-0.679869	-0.83263	-1.32637	-1.19502	-1.38276	-0.796895	-1.11808	-1.11538	-0.823566	-0.208333	-0.827339
193	0.224394	-0.273045	-0.658315	-0.747306	-0.916858	-1.02982	-1.15404	-1.49656	-0.78919	-0.822234	-0.645765	-0.700755	-0.875376	-1.294	-0.763256	-0.467292	-0.858443	-0.942828	-0.686744	-1.05234	-0.754404	-0.556122	-0.443194	-1.0071	-0.564476	-1.24248	-0.623175	0.0596289	-0.799417	-0.56452	-1.17329	-0.357881	-1.12836	-0.87329	-1.28518	-0.797329	-0.765541	-0.184297	-0.690344	-0.82092	-1.33942	-1.18488	-1.39782	-0.816018	-1.1347	-1.08772	-0.825029	-0.223382	-0.82379
194	0.245171	-0.30121	-0.672155	-0.768988	-0.920002	-1.0406	-1.16785	-1.51384	-0.80102	-0.827817	-0.669946	-0.71872	-0.897258	-1.32024	-0.772195	-0.469145	-0.893478	-0.975834	-0.669074	-1.05425	-0.765356	-0.590186	-0.482494	-0.981124	-0.57127	-1.27625	-0.634784	0.04654	-0.819018	-0.583707	-1.18481	-0.374335	-1.14979	-0.868973	-1.29072	-0.836856	-0.773314	-0.173189	-0.701145	-0.808431	-1.35159	-1.17768	-1.41365	-0.834272	-1.15315	-1.06029	-0.827295	-0.238697	-0.81967
195	0.265076	-0.329301	-0.686489	-0.79141	-0.922833	-1.05137	-1.18263	-1.53021	-0.812343	-0.833232	-0.693502	-0.736656	-0.91933	-1.34715	-0.780647	-0.472702	-0.928141	-1.00879	-0.652068	-1.06076	-0.775849	-0.625032	-0.522314	-0.956248	-0.580121	-1.30922	-0.645258	0.03171	-0.837977	-0.60233	-1.19498	-0.389842	-1.17146	-0.864516	-1.28964	-0.87614	-0.779497	-0.161672	-0.711595	-0.796792	-1.36314	-1.16851	-1.42726	-0.851871	-1.17196	-1.03265	-0.829706	-0.25434	-0.816155
196	0.283648	-0.357844	-0.700359	-0.814176	-0.92516	-1.05902	-1.19769	-1.54407	-0.82283	-0.839267	-0.71699	-0.754378	-0.941564	-1.37225	-0.789182	-0.474353	-0.9623	-1.03947	-0.636303	-1.06314	-0.785908	-0.659834	-0.562929	-0.931295	-0.590027	-1.34274	-0.654982	0.015084	-0.85672	-0.619848	-1.20513	-0.40523	-1.19406	-0.858417	-1.28728	-0.915502	-0.785654	-0.149795	-0.722734	-0.785104	-1.37695	-1.16258	-1.44024	-0.868543	-1.18982	-1.0028	-0.829941	-0.269914	-0.811945
197	0.301376	-0.38676	-0.71537	-0.83786	-0.927867	-1.06778	-1.21215	-1.55872	-0.832406	-0.845325	-0.739985	-0.771785	-0.963641	-1.39973	-0.79586	-0.476892	-0.996332	-1.07062	-0.621641	-1.06371	-0.796581	-0.694491	-0.602211	-0.906128	-0.601568	-1.37608	-0.664301	-0.00338192	-0.874595	-0.636973	-1.2156	-0.420022	-1.21528	-0.852597	-1.28497	-0.954025	-0.790996	-0.137423	-0.73399	-0.773113	-1.38863	-1.1553	-1.45239	-0.884334	-1.20811	-0.972898	-0.831563	-0.285356	-0.808015
198	0.317508	-0.415292	-0.730274	-0.862437	-0.930106	-1.07419	-1.22783	-1.57172	-0.841876	-0.850505	-0.762888	-0.789281	-0.986763	-1.42573	-0.802148	-0.479593	-1.02834	-1.10157	-0.608178	-1.06629	-0.806999	-0.729109	-0.641625	-0.881029	-0.615058	-1.40771	-0.673245	-0.0234971	-0.89182	-0.653598	-1.22442	-0.433725	-1.23762	-0.845811	-1.28491	-0.992719	-0.795364	-0.124379	-0.745216	-0.760852	-1.39943	-1.15044	-1.46396	-0.899356	-1.2259	-0.942571	-0.832496	-0.30115	-0.804213
199	0.331826	-0.444442	-0.745071	-0.887206	-0.934254	-1.07927	-1.24492	-1.5803	-0.850027	-0.857025	-0.786116	-0.805933	-1.00863	-1.45072	-0.808899	-0.481582	-1.06107	-1.13034	-0.596349	-1.06786	-0.816905	-0.763972	-0.67993	-0.857275	-0.629236	-1.43972	-0.68147	-0.0453779	-0.908622	-0.668864	-1.23333	-0.447182	-1.26044	-0.838823	-1.28378	-1.03008	-0.797851	-0.110834	-0.757225	-0.749369	-1.41056	-1.14717	-1.47544	-0.913527	-1.24324	-0.910516	-0.831461	-0.317335	-0.8004
200	0.34424	-0.473643	-0.760921	-0.912823	-0.937307	-1.08641	-1.2612	-1.59307	-0.857038	-0.862704	-0.808853	-0.822084	-1.03062	-1.47694	-0.812803	-0.484436	-1.09267	-1.15926	-0.58591	-1.07062	-0.826938	-0.798801	-0.718045	-0.833875	-0.645115	-1.4741	-0.687732	-0.068911	-0.924952	-0.683814	-1.24129	-0.45965	-1.2815	-0.830132	-1.27835	-1.06724	-0.79877	-0.0967472	-0.769258	-0.738395	-1.4199	-1.13926	-1.48561	-0.92599	-1.26061	-0.878225	-0.832343	-0.333213	-0.799398
201	0.354344	-0.503329	-0.77646	-0.938283	-0.939993	-1.08781	-1.27707	-1.60049	-0.864542	-0.868783	-0.831003	-0.839113	-1.05246	-1.50312	-0.818323	-0.486244	-1.12213	-1.18736	-0.577407	-1.07425	-0.837694	-0.833068	-0.756501	-0.81055	-0.661936	-1.50511	-0.694155	-0.0940079	-0.94075	-0.697812	-1.24844	-0.47171	-1.30307	-0.819944	-1.27674	-1.10353	-0.798792	-0.0819772	-0.782061	-0.727826	-1.43144	-1.14191	-1.49541	-0.937784	-1.27828	-0.846354	-0.831982	-0.349224	-0.797177
202	0.362376	-0.533323	-0.791593	-0.963305	-0.945508	-1.09128	-1.29379	-1.60684	-0.869921	-0.875163	-0.852439	-0.854983	-1.07303	-1.52934	-0.822484	-0.488953	-1.15213	-1.21328	-0.570664	-1.07598	-0.847072	-0.866525	-0.793662	-0.788567	-0.680398	-1.53571	-0.699633	-0.120706	-0.955421	-0.709902	-1.25523	-0.483025	-1.32462	-0.808928	-1.27266	-1.13823	-0.79936	-0.0665173	-0.795604	-0.71812	-1.44023	-1.14146	-1.5032	-0.948401	-1.29612	-0.813806	-0.831615	-0.364989	-0.794465
203	0.367854	-0.563275	-0.807669	-0.988717	-0.950197	-1.09394	-1.31182	-1.61677	-0.874866	-0.880699	-0.874155	-0.870022	-1.09481	-1.55494	-0.825875	-0.49197	-1.18076	-1.23751	-0.565147	-1.07755	-0.855777	-0.900331	-0.831008	-0.7671	-0.700268	-1.56684	-0.70428	-0.148741	-0.96928	-0.722164	-1.26251	-0.493367	-1.34538	-0.79606	-1.26687	-1.173	-0.798752	-0.0503749	-0.809426	-0.708005	-1.44981	-1.14149	-1.51186	-0.958616	-1.31371	-0.780056	-0.831127	-0.380786	-0.795097
204	0.370468	-0.593182	-0.82349	-1.01509	-0.955703	-1.09227	-1.32899	-1.62176	-0.879609	-0.88681	-0.895646	-0.885709	-1.11586	-1.57841	-0.829175	-0.495211	-1.20821	-1.26202	-0.561523	-1.07906	-0.866008	-0.933764	-0.866727	-0.747391	-0.719924	-1.59627	-0.708598	-0.177966	-0.983274	-0.733593	-1.26815	-0.503125	-1.36592	-0.783364	-1.26241	-1.20664	-0.795786	-0.0335425	-0.823716	-0.700342	-1.46036	-1.14418	-1.51931	-0.967102	-1.33011	-0.746574	-0.827501	-0.396972	-0.79738
205	0.370221	-0.623469	-0.838768	-1.04073	-0.96227	-1.09293	-1.34461	-1.62575	-0.882096	-0.891932	-0.916124	-0.899736	-1.13547	-1.60423	-0.831439	-0.498099	-1.23453	-1.2854	-0.560333	-1.08335	-0.875055	-0.965873	-0.901703	-0.727906	-0.741016	-1.62646	-0.711275	-0.208382	-0.995882	-0.74334	-1.27488	-0.512153	-1.38495	-0.768412	-1.25798	-1.23988	-0.792157	-0.0160057	-0.838782	-0.694027	-1.46695	-1.14392	-1.524	-0.975211	-1.34701	-0.71277	-0.826276	-0.412497	-0.799548
206	0.36711	-0.654001	-0.854479	-1.06571	-0.96991	-1.08913	-1.36104	-1.6285	-0.886057	-0.897297	-0.937097	-0.913819	-1.15507	-1.62942	-0.833859	-0.501062	-1.26027	-1.30645	-0.560286	-1.08532	-0.883645	-0.998064	-0.936667	-0.709373	-0.762917	-1.65431	-0.714091	-0.239985	-1.00895	-0.752328	-1.27974	-0.520608	-1.40396	-0.751613	-1.25233	-1.2704	-0.787792	0.00219925	-0.855271	-0.687107	-1.4751	-1.15057	-1.53025	-0.982926	-1.36523	-0.678763	-0.825378	-0.427571	-0.803098
207	0.36142	-0.684731	-0.869967	-1.0915	-0.978233	-1.08652	-1.37623	-1.63012	-0.888761	-0.901873	-0.957427	-0.927013	-1.17368	-1.6508	-0.83525	-0.504214	-1.28428	-1.32783	-0.562266	-1.08428	-0.892384	-1.02893	-0.969741	-0.692707	-0.784796	-1.68253	-0.714917	-0.272021	-1.02088	-0.759879	-1.28392	-0.527314	-1.42306	-0.733923	-1.24505	-1.30018	-0.783044	0.0210724	-0.871187	-0.682698	-1.48176	-1.153	-1.53464	-0.986827	-1.38096	-0.645327	-0.823031	-0.442505	-0.808585
208	0.352625	-0.715425	-0.884302	-1.11625	-0.987421	-1.08467	-1.39281	-1.63254	-0.889734	-0.90604	-0.975968	-0.939121	-1.19224	-1.67528	-0.837204	-0.507848	-1.30649	-1.3475	-0.566057	-1.08714	-0.90093	-1.05896	-1.0021	-0.676511	-0.807528	-1.71097	-0.716045	-0.304959	-1.03136	-0.766656	-1.28894	-0.533606	-1.44031	-0.713741	-1.23957	-1.33022	-0.777185	0.0405463	-0.88743	-0.678996	-1.48873	-1.15729	-1.5374	-0.994073	-1.39585	-0.61134	-0.821381	-0.457616	-0.814654
209	0.341166	-0.745131	-0.899427	-1.14035	-0.997632	-1.07875	-1.40971	-1.63414	-0.89007	-0.910757	-0.995514	-0.952198	-1.20894	-1.69884	-0.837363	-0.511401	-1.32731	-1.36667	-0.57108	-1.08957	-0.90927	-1.08832	-1.03206	-0.661232	-0.829974	-1.73604	-0.715911	-0.338808	-1.04129	-0.773569	-1.29271	-0.539409	-1.45673	-0.692624	-1.23282	-1.35795	-0.770393	0.0605881	-0.904642	-0.675852	-1.49636	-1.16292	-1.54196	-0.997037	-1.41158	-0.57816	-0.817443	-0.472172	-0.822566
210	0.327038	-0.775806	-0.914793	-1.16447	-1.00803	-1.07431	-1.42372	-1.63376	-0.889812	-0.91444	-1.01397	-0.962749	-1.22428	-1.72003	-0.83738	-0.515563	-1.34637	-1.38419	-0.578666	-1.09115	-0.916889	-1.11729	-1.06247	-0.647211	-0.852136	-1.76176	-0.712739	-0.372711	-1.05051	-0.778747	-1.29586	-0.543288	-1.47286	-0.669885	-1.22594	-1.38581	-0.76298	0.0811458	-0.922087	-0.675099	-1.50093	-1.16661	-1.54317	-0.997809	-1.42588	-0.545871	-0.813927	-0.485914	-0.831668
211	0.310157	-0.806409	-0.928287	-1.18693	-1.01977	-1.068	-1.4387	-1.63179	-0.890988	-0.917559	-1.03194	-0.973167	-1.24004	-1.74204	-0.837589	-0.519737	-1.36447	-1.40007	-0.587328	-1.09369	-0.92547	-1.14485	-1.09186	-0.634714	-0.87454	-1.78764	-0.711883	-0.407171	-1.06034	-0.782226	-1.29789	-0.547334	-1.48837	-0.644754	-1.22007	-1.41203	-0.754595	0.10221	-0.940115	-0.674409	-1.5053	-1.17456	-1.5434	-1.00248	-1.43936	-0.513713	-0.810922	-0.499608	-0.842641
212	0.290642	-0.836403	-0.942533	-1.20879	-1.03296	-1.05973	-1.45225	-1.6303	-0.888001	-0.920328	-1.05003	-0.983521	-1.25377	-1.76285	-0.836641	-0.523348	-1.38125	-1.41515	-0.597498	-1.09663	-0.932306	-1.17008	-1.11869	-0.623399	-0.89677	-1.81039	-0.709897	-0.441778	-1.06709	-0.785574	-1.30154	-0.54999	-1.5018	-0.617552	-1.21338	-1.43603	-0.74614	0.123592	-0.957553	-0.675045	-1.50808	-1.17861	-1.54591	-1.00098	-1.45267	-0.48188	-0.805896	-0.512708	-0.85472
213	0.268863	-0.866484	-0.955383	-1.22955	-1.04581	-1.05223	-1.4651	-1.62714	-0.884917	-0.923504	-1.06597	-0.990634	-1.26853	-1.78313	-0.836726	-0.527908	-1.39534	-1.42958	-0.609539	-1.09805	-0.94017	-1.19569	-1.14493	-0.61314	-0.919089	-1.83307	-0.70674	-0.476231	-1.07542	-0.788214	-1.3016	-0.550732	-1.51564	-0.589189	-1.2065	-1.4591	-0.737372	0.145244	-0.975998	-0.67775	-1.51584	-1.18447	-1.54826	-1.00086	-1.46559	-0.451048	-0.801349	-0.525052	-0.867613
214	0.24499	-0.896213	-0.968377	-1.24937	-1.05943	-1.04335	-1.47821	-1.62406	-0.883705	-0.925873	-1.08141	-0.999409	-1.28023	-1.80313	-0.835445	-0.532283	-1.40857	-1.44279	-0.622126	-1.09638	-0.947364	-1.2197	-1.16959	-0.604252	-0.940454	-1.85506	-0.702968	-0.511039	-1.08353	-0.790177	-1.30317	-0.551295	-1.52862	-0.558582	-1.19987	-1.4831	-0.727331	0.167117	-0.99456	-0.680543	-1.51845	-1.18978	-1.54827	-1.00018	-1.47814	-0.421292	-0.797174	-0.536768	-0.881851
215	0.218706	-0.925879	-0.981192	-1.2672	-1.07309	-1.03494	-1.48895	-1.62235	-0.879848	-0.926931	-1.09719	-1.00513	-1.29101	-1.82313	-0.833616	-0.536615	-1.42008	-1.45499	-0.636765	-1.09582	-0.953398	-1.24217	-1.19441	-0.596533	-0.960529	-1.87428	-0.697518	-0.545528	-1.08841	-0.789873	-1.30486	-0.550743	-1.5392	-0.525811	-1.19316	-1.50596	-0.716401	0.189087	-1.01293	-0.685416	-1.51613	-1.19534	-1.54512	-0.996325	-1.48899	-0.392155	-0.791141	-0.548197	-0.89667
216	0.190686	-0.955003	-0.992729	-1.2837	-1.08771	-1.0258	-1.49965	-1.61721	-0.877074	-0.928495	-1.1129	-1.01011	-1.30158	-1.84052	-0.832951	-0.541147	-1.42926	-1.4665	-0.652316	-1.09595	-0.961506	-1.2637	-1.21625	-0.589564	-0.980714	-1.89531	-0.692295	-0.579273	-1.09456	-0.789852	-1.30391	-0.548686	-1.55011	-0.491566	-1.18665	-1.52545	-0.70592	0.211064	-1.03185	-0.691522	-1.52029	-1.19995	-1.54449	-0.995427	-1.49893	-0.363937	-0.78569	-0.558507	-0.91298
217	0.16078	-0.983992	-1.00456	-1.29908	-1.10288	-1.01652	-1.50889	-1.61067	-0.872975	-0.929429	-1.12808	-1.01582	-1.30925	-1.85862	-0.830704	-0.545569	-1.43749	-1.4758	-0.668721	-1.09586	-0.96679	-1.28375	-1.23577	-0.584676	-0.999767	-1.91504	-0.686609	-0.613452	-1.0983	-0.79024	-1.30393	-0.546203	-1.55845	-0.454995	-1.18	-1.54658	-0.694838	0.232927	-1.04916	-0.698058	-1.52158	-1.20616	-1.54322	-0.992222	-1.50881	-0.33711	-0.779727	-0.568268	-0.929935
218	0.129184	-1.0117	-1.01392	-1.31154	-1.11778	-1.00672	-1.51768	-1.60472	-0.868428	-0.929867	-1.14089	-1.01758	-1.31809	-1.87496	-0.82765	-0.550308	-1.44239	-1.48582	-0.686445	-1.09744	-0.973372	-1.30144	-1.25523	-0.580033	-1.01845	-1.93251	-0.679622	-0.646581	-1.1041	-0.788312	-1.30446	-0.541844	-1.56801	-0.416542	-1.17387	-1.56585	-0.683141	0.254823	-1.06839	-0.706343	-1.5217	-1.21061	-1.53988	-0.986646	-1.51675	-0.311487	-0.773629	-0.577692	-0.946424
219	0.0961735	-1.03928	-1.0241	-1.32315	-1.13301	-0.995791	-1.52676	-1.59891	-0.864167	-0.928788	-1.15409	-1.01959	-1.32545	-1.88892	-0.825331	-0.5545	-1.44682	-1.49383	-0.704367	-1.09591	-0.979662	-1.31848	-1.27291	-0.575974	-1.03622	-1.95159	-0.672148	-0.67843	-1.10768	-0.786959	-1.30416	-0.536299	-1.57744	-0.376339	-1.16689	-1.58387	-0.671523	0.276438	-1.08699	-0.715987	-1.52318	-1.2136	-1.53921	-0.981896	-1.52338	-0.286703	-0.768048	-0.585636	-0.964528
220	0.0618061	-1.06626	-1.03158	-1.33379	-1.14824	-0.986851	-1.53437	-1.59174	-0.858451	-0.92848	-1.16701	-1.01939	-1.33224	-1.90556	-0.822933	-0.559325	-1.45101	-1.50056	-0.723396	-1.09387	-0.984994	-1.3355	-1.28989	-0.573844	-1.05223	-1.96693	-0.66441	-0.709818	-1.11005	-0.784676	-1.3037	-0.529195	-1.58214	-0.334361	-1.16071	-1.60247	-0.659559	0.297304	-1.10446	-0.7265	-1.52157	-1.21991	-1.53465	-0.976612	-1.53064	-0.263229	-0.761402	-0.59381	-0.98397
221	0.0262733	-1.09301	-1.03955	-1.34092	-1.16391	-0.977447	-1.54069	-1.58226	-0.853605	-0.926982	-1.17813	-1.02013	-1.33655	-1.91659	-0.819596	-0.563961	-1.45125	-1.50852	-0.742568	-1.09046	-0.991875	-1.35022	-1.30476	-0.570827	-1.06822	-1.98241	-0.656105	-0.740346	-1.11029	-0.781985	-1.30041	-0.521305	-1.58925	-0.290594	-1.15614	-1.61809	-0.647002	0.317973	-1.12305	-0.737368	-1.5174	-1.22129	-1.52939	-0.970747	-1.53664	-0.241265	-0.755449	-0.600825	-1.00338
222	-0.0104042	-1.11881	-1.04798	-1.34654	-1.17909	-0.96708	-1.54414	-1.57449	-0.847669	-0.925602	-1.19024	-1.01817	-1.34075	-1.93052	-0.81519	-0.568079	-1.45281	-1.51235	-0.761354	-1.08672	-0.99572	-1.36357	-1.31784	-0.569254	-1.08294	-1.99689	-0.646949	-0.770199	-1.11155	-0.779789	-1.29549	-0.512109	-1.5953	-0.244844	-1.14972	-1.63441	-0.634419	0.338345	-1.13989	-0.748606	-1.51516	-1.22447	-1.5258	-0.964074	-1.54087	-0.220484	-0.74942	-0.60725	-1.02228
223	-0.0476973	-1.14188	-1.05205	-1.35048	-1.19435	-0.957881	-1.55149	-1.56496	-0.84146	-0.924215	-1.20074	-1.01439	-1.34394	-1.94169	-0.811001	-0.572966	-1.45187	-1.51654	-0.780976	-1.08618	-1.00199	-1.37458	-1.33039	-0.568666	-1.09656	-2.00874	-0.637181	-0.798686	-1.11484	-0.776045	-1.29692	-0.501171	-1.59845	-0.197735	-1.14285	-1.6506	-0.621696	0.358039	-1.15806	-0.761172	-1.51503	-1.22558	-1.51906	-0.956744	-1.54462	-0.201118	-0.74347	-0.613297	-1.04068
224	-0.0856527	-1.16651	-1.05964	-1.35075	-1.20791	-0.949087	-1.55196	-1.55361	-0.835341	-0.920397	-1.21025	-1.01109	-1.34552	-1.94814	-0.806365	-0.577349	-1.44957	-1.51977	-0.800732	-1.08256	-1.00556	-1.38552	-1.3403	-0.568086	-1.10807	-2.0232	-0.627028	-0.826875	-1.11464	-0.77261	-1.29215	-0.489274	-1.60344	-0.148961	-1.13795	-1.66603	-0.608451	0.377022	-1.17541	-0.774574	-1.50972	-1.22632	-1.5135	-0.949581	-1.54818	-0.183032	-0.738	-0.618895	-1.05985
225	-0.124157	-1.18984	-1.06304	-1.35157	-1.22264	-0.940381	-1.55003	-1.54315	-0.828234	-0.917954	-1.21952	-1.0048	-1.34852	-1.96069	-0.801623	-0.581766	-1.44776	-1.52227	-0.820267	-1.07877	-1.0121	-1.39635	-1.34933	-0.567436	-1.11918	-2.03253	-0.616111	-0.853805	-1.11227	-0.769521	-1.2874	-0.475672	-1.60523	-0.0986775	-1.13189	-1.68003	-0.595342	0.395156	-1.1915	-0.788401	-1.50586	-1.23271	-1.50668	-0.94059	-1.55033	-0.166204	-0.731938	-0.623406	-1.07971
226	-0.162946	-1.21021	-1.06501	-1.35132	-1.23679	-0.931934	-1.55625	-1.53275	-0.821332	-0.914788	-1.22813	-0.999258	-1.35012	-1.96756	-0.797018	-0.585407	-1.44285	-1.5233	-0.839485	-1.07496	-1.01704	-1.40347	-1.35769	-0.567511	-1.13017	-2.0427	-0.60485	-0.879336	-1.11048	-0.766867	-1.28573	-0.46077	-1.60398	-0.0472744	-1.1255	-1.69256	-0.582041	0.412822	-1.20658	-0.802401	-1.50181	-1.23329	-1.49834	-0.931472	-1.55058	-0.150732	-0.726426	-0.627154	-1.09934
227	-0.201949	-1.23064	-1.06771	-1.34681	-1.24804	-0.923852	-1.55617	-1.5205	-0.813982	-0.910879	-1.23683	-0.991424	-1.3514	-1.97283	-0.79111	-0.58895	-1.43888	-1.52396	-0.858814	-1.07057	-1.02086	-1.41182	-1.36382	-0.567682	-1.13819	-2.05425	-0.593411	-0.904016	-1.11148	-0.7637	-1.27832	-0.444603	-1.60689	0.0056981	-1.11977	-1.70565	-0.56879	0.429334	-1.22085	-0.816625	-1.49579	-1.23427	-1.49095	-0.922294	-1.54963	-0.136542	-0.722194	-0.63191	-1.11827
228	-0.240959	-1.25019	-1.06991	-1.3419	-1.26076	-0.91631	-1.55223	-1.50699	-0.806478	-0.90627	-1.24308	-0.982914	-1.35095	-1.98107	-0.785175	-0.592387	-1.43136	-1.52043	-0.877644	-1.0658	-1.02746	-1.41729	-1.36846	-0.56784	-1.14691	-2.05992	-0.581404	-0.92646	-1.10661	-0.760181	-1.27694	-0.426824	-1.6103	0.0595799	-1.11392	-1.71702	-0.555366	0.444965	-1.23615	-0.831558	-1.48969	-1.23181	-1.48398	-0.91186	-1.55061	-0.123558	-0.717599	-0.634572	-1.13687
229	-0.279629	-1.26813	-1.07047	-1.33442	-1.27228	-0.908807	-1.55038	-1.49457	-0.799545	-0.901455	-1.25042	-0.973355	-1.35036	-1.98651	-0.779358	-0.59457	-1.42554	-1.51592	-0.89517	-1.06105	-1.02956	-1.42168	-1.37257	-0.5683	-1.15331	-2.0648	-0.569517	-0.948035	-1.10354	-0.758138	-1.27304	-0.407735	-1.60815	0.114535	-1.10749	-1.72922	-0.541416	0.459613	-1.24901	-0.846111	-1.48256	-1.23101	-1.47654	-0.901836	-1.54807	-0.111819	-0.713831	-0.638045	-1.15538
230	-0.31817	-1.28447	-1.06694	-1.32464	-1.28336	-0.901781	-1.55049	-1.48027	-0.791403	-0.896397	-1.25711	-0.961639	-1.34918	-1.98788	-0.772733	-0.598311	-1.41936	-1.51635	-0.912724	-1.05633	-1.03687	-1.42575	-1.37529	-0.568008	-1.15867	-2.07216	-0.557073	-0.969258	-1.10136	-0.754275	-1.2676	-0.387278	-1.60497	0.170797	-1.10232	-1.73824	-0.527689	0.472868	-1.26198	-0.860132	-1.47647	-1.23287	-1.46718	-0.891331	-1.54254	-0.101233	-0.710529	-0.640113	-1.17359
231	-0.356474	-1.30086	-1.06589	-1.31434	-1.29394	-0.89458	-1.54594	-1.46485	-0.783126	-0.890891	-1.25957	-0.949147	-1.34845	-1.98769	-0.765779	-0.600695	-1.40934	-1.5105	-0.928907	-1.04915	-1.04056	-1.42403	-1.37652	-0.568255	-1.16372	-2.07851	-0.544781	-0.988462	-1.09527	-0.752439	-1.26338	-0.365247	-1.60621	0.227596	-1.09606	-1.74535	-0.513762	0.485198	-1.2742	-0.874465	-1.46824	-1.23213	-1.45738	-0.879398	-1.54028	-0.0917491	-0.707361	-0.641593	-1.19093
232	-0.393401	-1.3153	-1.06346	-1.30168	-1.30224	-0.888629	-1.54027	-1.44877	-0.775707	-0.88631	-1.26613	-0.934828	-1.3444	-1.98739	-0.75819	-0.602393	-1.40168	-1.50599	-0.944439	-1.04446	-1.04312	-1.42383	-1.37661	-0.567733	-1.16605	-2.07913	-0.532227	-1.00586	-1.09323	-0.750667	-1.25698	-0.34205	-1.60507	0.285316	-1.0895	-1.75487	-0.499946	0.496409	-1.28528	-0.889148	-1.45878	-1.23244	-1.4493	-0.868037	-1.53508	-0.083303	-0.705998	-0.644755	-1.20779
233	-0.430177	-1.32868	-1.05939	-1.2879	-1.31223	-0.882921	-1.53673	-1.4332	-0.767489	-0.880276	-1.26909	-0.919884	-1.34165	-1.98663	-0.750424	-0.604699	-1.39284	-1.50225	-0.95953	-1.03878	-1.05113	-1.42326	-1.37283	-0.566414	-1.16895	-2.07841	-0.519867	-1.02233	-1.08806	-0.748142	-1.25231	-0.317825	-1.60025	0.343634	-1.08383	-1.76117	-0.485822	0.50627	-1.29472	-0.902657	-1.44914	-1.23027	-1.43965	-0.856812	-1.52876	-0.0758015	-0.704488	-0.644246	-1.22405
234	-0.466464	-1.34154	-1.05425	-1.27315	-1.32	-0.876683	-1.52936	-1.41665	-0.758763	-0.873993	-1.27308	-0.904373	-1.34137	-1.98853	-0.74217	-0.605641	-1.38337	-1.49508	-0.972469	-1.03191	-1.05237	-1.42411	-1.36886	-0.565871	-1.17054	-2.08082	-0.508052	-1.03634	-1.08327	-0.748116	-1.24594	-0.292347	-1.59705	0.402373	-1.07793	-1.76417	-0.470817	0.514895	-1.3034	-0.916064	-1.43817	-1.22871	-1.43051	-0.844738	-1.52153	-0.0692384	-0.703086	-0.64577	-1.23984
235	-0.501166	-1.3531	-1.04839	-1.25745	-1.32541	-0.871733	-1.52091	-1.39832	-0.75019	-0.867752	-1.27957	-0.887924	-1.33518	-1.9865	-0.733172	-0.606414	-1.3737	-1.48941	-0.985051	-1.02589	-1.05709	-1.42297	-1.36645	-0.56553	-1.17182	-2.07889	-0.495725	-1.04923	-1.0781	-0.74673	-1.24241	-0.2659	-1.5921	0.461421	-1.07066	-1.76852	-0.456025	0.522448	-1.31133	-0.928861	-1.42858	-1.22604	-1.42285	-0.832782	-1.51319	-0.0635884	-0.702621	-0.64726	-1.25488
236	-0.535144	-1.3641	-1.04298	-1.24034	-1.33383	-0.866736	-1.51238	-1.38066	-0.740853	-0.86154	-1.27673	-0.869149	-1.33338	-1.97729	-0.724155	-0.607826	-1.36213	-1.4807	-0.994994	-1.01831	-1.06147	-1.41654	-1.36193	-0.563238	-1.17021	-2.07083	-0.483715	-1.06221	-1.07118	-0.745078	-1.23647	-0.238501	-1.5835	0.520287	-1.06367	-1.77003	-0.441132	0.528259	-1.31662	-0.940576	-1.41733	-1.22361	-1.41325	-0.820162	-1.5039	-0.0587198	-0.703099	-0.647221	-1.26762
237	-0.567888	-1.37335	-1.03594	-1.22206	-1.33912	-0.863174	-1.50401	-1.36248	-0.73194	-0.855032	-1.27825	-0.849552	-1.32956	-1.97234	-0.714747	-0.608398	-1.35253	-1.47228	-1.00298	-1.01085	-1.06301	-1.41254	-1.35594	-0.559828	-1.16815	-2.06432	-0.471936	-1.07091	-1.06635	-0.745917	-1.23076	-0.210323	-1.57671	0.579188	-1.05726	-1.76862	-0.425506	0.533293	-1.32351	-0.952809	-1.40479	-1.22275	-1.40426	-0.807555	-1.49406	-0.0546373	-0.704425	-0.647849	-1.2796
238	-0.599367	-1.38175	-1.02884	-1.20359	-1.34314	-0.85848	-1.49435	-1.34384	-0.723287	-0.847635	-1.27707	-0.829971	-1.32347	-1.96815	-0.704627	-0.608901	-1.34182	-1.46299	-1.01278	-1.00424	-1.06459	-1.40684	-1.34903	-0.556576	-1.1668	-2.0616	-0.460709	-1.0797	-1.05931	-0.745452	-1.2258	-0.181555	-1.56914	0.638203	-1.05017	-1.7683	-0.409419	0.536814	-1.32614	-0.963632	-1.39215	-1.2233	-1.39804	-0.794674	-1.48412	-0.0512488	-0.706765	-0.646812	-1.29053
239	-0.629556	-1.38977	-1.02041	-1.18332	-1.34783	-0.855657	-1.48302	-1.32354	-0.714082	-0.84066	-1.27522	-0.807839	-1.32121	-1.96095	-0.694228	-0.609105	-1.3301	-1.45247	-1.0177	-0.996613	-1.06522	-1.39932	-1.34089	-0.551678	-1.16355	-2.05513	-0.449674	-1.08628	-1.05198	-0.745845	-1.22076	-0.152138	-1.5594	0.696902	-1.04266	-1.76588	-0.393034	0.538789	-1.33023	-0.973945	-1.37741	-1.22286	-1.38981	-0.781203	-1.4729	-0.0484696	-0.708143	-0.648256	-1.30009
240	-0.658436	-1.39708	-1.0111	-1.16246	-1.34988	-0.853161	-1.47279	-1.30278	-0.704948	-0.833383	-1.27905	-0.785387	-1.31472	-1.95251	-0.683763	-0.609198	-1.31954	-1.44172	-1.02135	-0.988636	-1.06848	-1.39095	-1.33171	-0.546181	-1.1604	-2.04639	-0.43858	-1.08958	-1.04454	-0.748415	-1.21533	-0.12249	-1.5513	0.755537	-1.03549	-1.76002	-0.375609	0.540006	-1.33192	-0.983381	-1.36281	-1.21874	-1.38142	-0.768127	-1.46029	-0.046336	-0.710471	-0.646723	-1.31014
241	-0.685704	-1.40291	-1.00212	-1.14284	-1.35217	-0.849492	-1.46029	-1.28244	-0.695553	-0.826253	-1.27756	-0.76229	-1.31041	-1.94398	-0.672676	-0.609317	-1.30863	-1.42983	-1.02621	-0.981273	-1.06896	-1.38155	-1.32178	-0.539578	-1.15489	-2.03434	-0.42798	-1.09568	-1.03707	-0.748432	-1.20817	-0.0924439	-1.54035	0.81314	-1.02873	-1.75539	-0.357434	0.53923	-1.33005	-0.99006	-1.34852	-1.21795	-1.37542	-0.754412	-1.44667	-0.0446943	-0.712816	-0.644366	-1.31775
242	-0.711417	-1.40738	-0.992079	-1.12165	-1.35395	-0.84858	-1.44722	-1.26173	-0.686087	-0.819516	-1.27591	-0.737535	-1.30429	-1.93556	-0.660956	-0.608697	-1.29835	-1.41814	-1.02598	-0.973756	-1.07064	-1.37274	-1.31158	-0.531936	-1.14936	-2.02459	-0.418033	-1.09743	-1.02967	-0.750243	-1.20377	-0.0620928	-1.52768	0.869501	-1.02152	-1.74901	-0.338935	0.53769	-1.33102	-0.999603	-1.33241	-1.21602	-1.36831	-0.740425	-1.43523	-0.0435268	-0.715553	-0.645825	-1.3239
243	-0.735204	-1.41452	-0.980709	-1.09917	-1.35427	-0.848473	-1.4355	-1.24019	-0.676387	-0.811092	-1.27615	-0.712638	-1.29818	-1.92182	-0.649167	-0.60917	-1.28702	-1.40466	-1.0244	-0.964966	-1.07014	-1.36366	-1.30066	-0.523212	-1.14314	-2.01397	-0.408185	-1.09659	-1.02122	-0.753348	-1.19897	-0.0317611	-1.51511	0.925635	-1.014	-1.73989	-0.319411	0.535537	-1.32578	-1.0059	-1.31598	-1.21229	-1.36187	-0.725945	-1.42219	-0.0428417	-0.719083	-0.643522	-1.32942
244	-0.757043	-1.41817	-0.96843	-1.07765	-1.35512	-0.849073	-1.42195	-1.21771	-0.666934	-0.802896	-1.27176	-0.686678	-1.29311	-1.91057	-0.637485	-0.607894	-1.27502	-1.39051	-1.02275	-0.957066	-1.06606	-1.35336	-1.28919	-0.513166	-1.13709	-2.0008	-0.398588	-1.09457	-1.01229	-0.755477	-1.19232	-0.00123267	-1.50089	0.979526	-1.00647	-1.72967	-0.298965	0.531465	-1.32312	-1.00982	-1.29876	-1.21322	-1.35836	-0.711268	-1.40673	-0.0424336	-0.721354	-0.642445	-1.33512
245	-0.778042	-1.42147	-0.956019	-1.05578	-1.35363	-0.847903	-1.4092	-1.19596	-0.657187	-0.795028	-1.26732	-0.659695	-1.2852	-1.89874	-0.625219	-0.607001	-1.26463	-1.37504	-1.01773	-0.950464	-1.06695	-1.34282	-1.27674	-0.502011	-1.13009	-1.98679	-0.389452	-1.08938	-1.00361	-0.758568	-1.18688	0.0292547	-1.48646	1.03208	-0.997484	-1.71722	-0.277741	0.526319	-1.31987	-1.01623	-1.28099	-1.20826	-1.35054	-0.697114	-1.3914	-0.0423249	-0.724716	-0.641	-1.33925
246	-0.79709	-1.42319	-0.94411	-1.03388	-1.35253	-0.848343	-1.39628	-1.17245	-0.647237	-0.786722	-1.26401	-0.632374	-1.27884	-1.88517	-0.613106	-0.605986	-1.25389	-1.35819	-1.01191	-0.943094	-1.06335	-1.33125	-1.26448	-0.489729	-1.12208	-1.9712	-0.380631	-1.08477	-0.996603	-0.761262	-1.18174	0.0595923	-1.47163	1.08434	-0.989467	-1.70381	-0.255622	0.520717	-1.31311	-1.01726	-1.26391	-1.20496	-1.34535	-0.682126	-1.37589	-0.0424472	-0.728073	-0.638718	-1.33981
247	-0.813657	-1.42294	-0.930088	-1.012	-1.3501	-0.851212	-1.38155	-1.14864	-0.637374	-0.778087	-1.25875	-0.604306	-1.27075	-1.87257	-0.600552	-0.603459	-1.24311	-1.34152	-1.00451	-0.935024	-1.05954	-1.32043	-1.25108	-0.476163	-1.11395	-1.95527	-0.37225	-1.0796	-0.98847	-0.765432	-1.17662	0.0899632	-1.45522	1.13277	-0.980926	-1.68905	-0.232395	0.514375	-1.30651	-1.01794	-1.24634	-1.20381	-1.3414	-0.667062	-1.36139	-0.0426628	-0.730872	-0.638536	-1.34146
248	-0.828959	-1.42379	-0.91586	-0.989174	-1.34544	-0.853402	-1.36839	-1.12513	-0.627139	-0.769246	-1.2541	-0.575439	-1.26374	-1.85839	-0.587422	-0.601862	-1.23136	-1.32502	-0.994907	-0.928624	-1.05565	-1.30911	-1.23677	-0.461567	-1.10444	-1.93761	-0.363911	-1.07181	-0.979352	-0.768657	-1.17153	0.120231	-1.43736	1.18002	-0.971655	-1.67276	-0.208503	0.507014	-1.29735	-1.01781	-1.2289	-1.19759	-1.3358	-0.651719	-1.34626	-0.0430535	-0.73374	-0.636519	-1.33915
249	-0.843189	-1.4218	-0.901963	-0.966547	-1.34239	-0.8568	-1.35499	-1.10161	-0.616678	-0.760596	-1.24778	-0.546076	-1.25738	-1.84385	-0.575133	-0.599754	-1.21944	-1.3068	-0.984317	-0.921947	-1.04893	-1.2965	-1.22388	-0.445983	-1.09485	-1.91858	-0.355945	-1.06341	-0.970716	-0.772694	-1.16478	0.150244	-1.41768	1.22621	-0.962413	-1.65557	-0.18394	0.498827	-1.28873	-1.01364	-1.21058	-1.19566	-1.33019	-0.636045	-1.3299	-0.043443	-0.73722	-0.634082	-1.33382
250	-0.855433	-1.42353	-0.886087	-0.944211	-1.33653	-0.858542	-1.34251	-1.07762	-0.606175	-0.75146	-1.24162	-0.516202	-1.24782	-1.82937	-0.562614	-0.597509	-1.20896	-1.28603	-0.971573	-0.914248	-1.04528	-1.28501	-1.21139	-0.429547	-1.08465	-1.89769	-0.348237	-1.05305	-0.961966	-0.77742	-1.16107	0.180077	-1.39786	1.26887	-0.95228	-1.63784	-0.158451	0.49003	-1.27861	-1.00818	-1.19152	-1.1901	-1.32428	-0.620048	-1.31454	-0.0437559	-0.739816	-0.63231	-1.33278
251	-0.865685	-1.42084	-0.870674	-0.92206	-1.33083	-0.863057	-1.32899	-1.05283	-0.595504	-0.742253	-1.23469	-0.485811	-1.23932	-1.81456	-0.549684	-0.594216	-1.19747	-1.26752	-0.957842	-0.90904	-1.0384	-1.27287	-1.19681	-0.412317	-1.07363	-1.87713	-0.340674	-1.04243	-0.953798	-0.780819	-1.15469	0.20978	-1.37731	1.31017	-0.941487	-1.61703	-0.132238	0.481168	-1.26826	-1.00262	-1.17353	-1.18457	-1.32011	-0.603631	-1.29855	-0.0439603	-0.741664	-0.631109	-1.32749
252	-0.874597	-1.4159	-0.854905	-0.899771	-1.3249	-0.867691	-1.3149	-1.02899	-0.584399	-0.732234	-1.22616	-0.455579	-1.2298	-1.79905	-0.537164	-0.590677	-1.18529	-1.24943	-0.942451	-0.903314	-1.03013	-1.26162	-1.1806	-0.393919	-1.06175	-1.85485	-0.333539	-1.03098	-0.944834	-0.785499	-1.15082	0.239453	-1.35532	1.34767	-0.930176	-1.59599	-0.105358	0.47241	-1.25637	-0.994403	-1.15494	-1.17976	-1.31388	-0.588116	-1.28195	-0.0439548	-0.74453	-0.629227	-1.32235
253	-0.881636	-1.41181	-0.838141	-0.876895	-1.31764	-0.870103	-1.30173	-1.0044	-0.573317	-0.722753	-1.21768	-0.424746	-1.21973	-1.78235	-0.525116	-0.586875	-1.17387	-1.22719	-0.925456	-0.897755	-1.02136	-1.25047	-1.16603	-0.375236	-1.04974	-1.82967	-0.326441	-1.01858	-0.936524	-0.788641	-1.14473	0.268758	-1.3333	1.3831	-0.9186	-1.57626	-0.0777996	0.462463	-1.24321	-0.982885	-1.13561	-1.17147	-1.30958	-0.572155	-1.26547	-0.0438384	-0.745921	-0.627297	-1.31572
254	-0.887294	-1.40461	-0.821648	-0.854485	-1.3083	-0.875974	-1.28771	-0.979971	-0.561688	-0.713842	-1.20848	-0.393764	-1.21038	-1.76635	-0.512792	-0.582953	-1.162	-1.20509	-0.906962	-0.893493	-1.01176	-1.23842	-1.15006	-0.356044	-1.03731	-1.80567	-0.319577	-1.00554	-0.928346	-0.791973	-1.13922	0.297577	-1.31014	1.41489	-0.905353	-1.55336	-0.0496812	0.452563	-1.23183	-0.970128	-1.11822	-1.16346	-1.30374	-0.55589	-1.25027	-0.0434348	-0.747312	-0.62509	-1.30609
255	-0.891829	-1.39894	-0.804551	-0.832088	-1.29833	-0.879749	-1.27491	-0.955578	-0.549832	-0.702697	-1.19962	-0.362872	-1.19926	-1.74962	-0.500617	-0.578603	-1.15016	-1.18343	-0.886385	-0.888372	-1.00121	-1.22637	-1.13344	-0.3359	-1.02336	-1.77965	-0.312916	-0.991311	-0.918768	-0.797624	-1.13609	0.326257	-1.28591	1.44426	-0.891958	-1.52994	-0.0209378	0.44324	-1.21773	-0.955417	-1.09952	-1.1536	-1.29767	-0.539869	-1.23423	-0.0426638	-0.74897	-0.621326	-1.29723
256	-0.894079	-1.39021	-0.787065	-0.809415	-1.28992	-0.884645	-1.26089	-0.930613	-0.537868	-0.692346	-1.19019	-0.331545	-1.18864	-1.7333	-0.48913	-0.573689	-1.13801	-1.16086	-0.865125	-0.883524	-0.98935	-1.21558	-1.11754	-0.315705	-1.00945	-1.75258	-0.306423	-0.976194	-0.910001	-0.800733	-1.12988	0.354581	-1.26005	1.47136	-0.878564	-1.50714	0.00840036	0.433357	-1.20386	-0.938389	-1.08003	-1.14254	-1.29068	-0.523402	-1.21608	-0.0416115	-0.748092	-0.620252	-1.28687
257	-0.894464	-1.38055	-0.769297	-0.786617	-1.27927	-0.890244	-1.24732	-0.906128	-0.525481	-0.681892	-1.18064	-0.300979	-1.17736	-1.718	-0.477384	-0.568539	-1.1264	-1.1387	-0.842677	-0.879623	-0.97683	-1.20473	-1.10041	-0.295442	-0.994764	-1.72537	-0.29982	-0.961211	-0.900827	-0.803128	-1.12688	0.382423	-1.23319	1.49344	-0.863546	-1.48266	0.038042	0.424016	-1.19047	-0.91932	-1.06199	-1.13029	-1.28328	-0.507534	-1.20024	-0.0401558	-0.746675	-0.61799	-1.27532
258	-0.894594	-1.37062	-0.751358	-0.763477	-1.26761	-0.893693	-1.23362	-0.881985	-0.512719	-0.670063	-1.1699	-0.270467	-1.16598	-1.70099	-0.465891	-0.562853	-1.11433	-1.11602	-0.818279	-0.876648	-0.962356	-1.19266	-1.08313	-0.274799	-0.978823	-1.69592	-0.293175	-0.945909	-0.891448	-0.806993	-1.12069	0.409891	-1.20596	1.51375	-0.848016	-1.45747	0.0682975	0.415085	-1.17459	-0.897386	-1.0431	-1.11543	-1.27801	-0.491365	-1.18345	-0.0382848	-0.745022	-0.615545	-1.26177
259	-0.893741	-1.35711	-0.733477	-0.739744	-1.2567	-0.899319	-1.21879	-0.858117	-0.499969	-0.65902	-1.15874	-0.239918	-1.15413	-1.68498	-0.455037	-0.557096	-1.10132	-1.09237	-0.792646	-0.872419	-0.947776	-1.18241	-1.06481	-0.254117	-0.962552	-1.66558	-0.287069	-0.92904	-0.882454	-0.810361	-1.1172	0.436431	-1.17735	1.53045	-0.831768	-1.43254	0.099087	0.406586	-1.16031	-0.873626	-1.02377	-1.10061	-1.26905	-0.47445	-1.166	-0.0359998	-0.742636	-0.613046	-1.24861
[truncated: 340 more rows]
[truncated: 161 more columns]

## Sheet: fig2D_heatmap_data_VS_contra
Unnamed: 0	Trial_0	Trial_1	Trial_2	Trial_3	Trial_4	Trial_5	Trial_6	Trial_7	Trial_8	Trial_9	Trial_10	Trial_11	Trial_12	Trial_13	Trial_14	Trial_15	Trial_16	Trial_17	Trial_18	Trial_19	Trial_20	Trial_21	Trial_22	Trial_23	Trial_24	Trial_25	Trial_26	Trial_27	Trial_28	Trial_29	Trial_30	Trial_31	Trial_32	Trial_33	Trial_34	Trial_35	Trial_36	Trial_37	Trial_38	Trial_39	Trial_40	Trial_41	Trial_42	Trial_43	Trial_44	Trial_45	Trial_46	Trial_47	Trial_48
[truncated: 600 more rows]
[truncated: 158 more columns]

[truncated: 21 more sheets: fig2D_heatmap_data_VS_ipsi, fig2E_ts_move_avg_traces, fig2E_ts_outcome_avg_traces, fig2E_vs_move_avg_traces, fig2E_vs_outcome_avg_traces, fig2f_kernels_Nacc_contra choic, fig2f_kernels_Nacc_contra cues, fig2f_kernels_Nacc_ipsi choices, fig2f_kernels_Nacc_ipsi cues, fig2f_kernels_Nacc_no rewards, fig2f_kernels_Nacc_rewards, fig2f_kernels_tail_contra choic, fig2f_kernels_tail_contra cues, fig2f_kernels_tail_ipsi choices, fig2f_kernels_tail_ipsi cues, fig2f_kernels_tail_no rewards, fig2f_kernels_tail_rewards, fig2G_explained_var_choice, fig2G_explained_var_cue, fig2G_explained_var_full …]
