# Supplementary material for: Dopaminergic action prediction errors serve as a value-free teaching signal
Source: Nature. 2025 May 14;643(8074):1333–42. doi: 10.1038/s41586-025-09008-9 (PMC12310545; doi:10.1038/s41586-025-09008-9)
Supplement: Supplementary file 5 — Source Data Fig. 3 [file 41586_2025_9008_MOESM5_ESM.xlsx]

## Sheet: fig3A_traces_per_session_exampl
Line Label	X Data	Y Data
_child0	-8	0.0442892
_child0	-7.999	0.0450463
_child0	-7.998	0.0457864
_child0	-7.997	0.0465202
_child0	-7.996	0.047257
_child0	-7.995	0.0479753
_child0	-7.994	0.0486995
_child0	-7.993	0.0494089
_child0	-7.992	0.0501192
_child0	-7.991	0.0508214
_child0	-7.99	0.0515169
_child0	-7.989	0.0522102
_child0	-7.988	0.0528935
_child0	-7.987	0.0535746
_child0	-7.986	0.0542474
_child0	-7.985	0.0549153
_child0	-7.984	0.0555773
_child0	-7.983	0.0562322
_child0	-7.982	0.0568822
_child0	-7.981	0.0575248
_child0	-7.98	0.0581618
_child0	-7.979	0.0587921
_child0	-7.978	0.0594158
_child0	-7.977	0.0600334
_child0	-7.976	0.0606438
_child0	-7.975	0.061248
_child0	-7.974	0.061845
_child0	-7.973	0.0624354
_child0	-7.972	0.0630188
_child0	-7.971	0.0635952
_child0	-7.97	0.0641646
_child0	-7.969	0.0647266
_child0	-7.968	0.0652816
_child0	-7.967	0.0658292
_child0	-7.966	0.0663694
_child0	-7.965	0.0669021
_child0	-7.964	0.0674273
_child0	-7.963	0.0679448
_child0	-7.962	0.0684547
_child0	-7.961	0.0689567
_child0	-7.96	0.0694509
_child0	-7.959	0.0699372
_child0	-7.958	0.0704154
_child0	-7.957	0.0708855
_child0	-7.956	0.0713475
_child0	-7.955	0.0718012
_child0	-7.954	0.0722465
_child0	-7.953	0.0726834
_child0	-7.952	0.0731118
_child0	-7.951	0.0735317
_child0	-7.95	0.0739428
_child0	-7.949	0.0743453
_child0	-7.948	0.0747389
_child0	-7.947	0.0751235
_child0	-7.946	0.0754992
_child0	-7.945	0.0758658
_child0	-7.944	0.0762233
_child0	-7.943	0.0765715
_child0	-7.942	0.0769104
_child0	-7.941	0.07724
_child0	-7.94	0.07756
_child0	-7.939	0.0778705
_child0	-7.938	0.0781713
_child0	-7.937	0.0784624
_child0	-7.936	0.0787437
_child0	-7.935	0.0790151
_child0	-7.934	0.0792766
_child0	-7.933	0.079528
_child0	-7.932	0.0797693
_child0	-7.931	0.0800003
_child0	-7.93	0.0802211
_child0	-7.929	0.0804316
_child0	-7.928	0.0806315
_child0	-7.927	0.080821
_child0	-7.926	0.0809999
_child0	-7.925	0.0811681
_child0	-7.924	0.0813256
_child0	-7.923	0.0814722
_child0	-7.922	0.081608
_child0	-7.921	0.0817327
_child0	-7.91999	0.0818465
_child0	-7.91899	0.0819491
_child0	-7.91799	0.0820406
_child0	-7.91699	0.0821208
_child0	-7.91599	0.0821897
_child0	-7.91499	0.0822472
_child0	-7.91399	0.0822933
_child0	-7.91299	0.0823279
_child0	-7.91199	0.0823509
_child0	-7.91099	0.0823622
_child0	-7.90999	0.0823619
_child0	-7.90899	0.0823499
_child0	-7.90799	0.082326
_child0	-7.90699	0.0822903
_child0	-7.90599	0.0822427
_child0	-7.90499	0.0821832
_child0	-7.90399	0.0821117
_child0	-7.90299	0.0820281
_child0	-7.90199	0.0819324
_child0	-7.90099	0.0818246
_child0	-7.89999	0.0817047
_child0	-7.89899	0.0815726
_child0	-7.89799	0.0814282
_child0	-7.89699	0.0812715
_child0	-7.89599	0.0811026
_child0	-7.89499	0.0809214
_child0	-7.89399	0.0807278
_child0	-7.89299	0.0805219
_child0	-7.89199	0.0803035
_child0	-7.89099	0.0800728
_child0	-7.88999	0.0798297
_child0	-7.88899	0.0795742
_child0	-7.88799	0.0793062
_child0	-7.88699	0.0790258
_child0	-7.88599	0.078733
_child0	-7.88499	0.0784277
_child0	-7.88399	0.0781101
_child0	-7.88299	0.07778
_child0	-7.88199	0.0774375
_child0	-7.88099	0.0770826
_child0	-7.87999	0.0767154
_child0	-7.87899	0.0763358
_child0	-7.87799	0.0759439
_child0	-7.87699	0.0755396
_child0	-7.87599	0.0751231
_child0	-7.87499	0.0746944
_child0	-7.87399	0.0742535
_child0	-7.87299	0.0738004
_child0	-7.87199	0.0733351
_child0	-7.87099	0.0728578
_child0	-7.86999	0.0723685
_child0	-7.86899	0.0718672
_child0	-7.86799	0.071354
_child0	-7.86699	0.0708289
_child0	-7.86599	0.070292
_child0	-7.86499	0.0697434
_child0	-7.86399	0.0691832
_child0	-7.86299	0.0686113
_child0	-7.86199	0.0680279
_child0	-7.86099	0.0674331
_child0	-7.85999	0.0668269
_child0	-7.85899	0.0662095
_child0	-7.85799	0.0655809
_child0	-7.85699	0.0649411
_child0	-7.85599	0.0642904
_child0	-7.85499	0.0636288
_child0	-7.85399	0.0629563
_child0	-7.85299	0.0622732
_child0	-7.85199	0.0615794
_child0	-7.85099	0.0608752
_child0	-7.84999	0.0601606
_child0	-7.84899	0.0594357
_child0	-7.84799	0.0587007
_child0	-7.84699	0.0579557
_child0	-7.84599	0.0572007
_child0	-7.84499	0.056436
_child0	-7.84399	0.0556617
_child0	-7.84299	0.0548778
_child0	-7.84199	0.0540845
_child0	-7.84099	0.053282
_child0	-7.83999	0.0524703
_child0	-7.83899	0.0516497
_child0	-7.83799	0.0508202
_child0	-7.83699	0.0499821
_child0	-7.83599	0.0491354
_child0	-7.83499	0.0482804
_child0	-7.83399	0.0474171
_child0	-7.83299	0.0465457
_child0	-7.83199	0.0456663
_child0	-7.83099	0.0447793
_child0	-7.82999	0.0438845
_child0	-7.82899	0.0429824
_child0	-7.82799	0.0420729
_child0	-7.82699	0.0411564
_child0	-7.82599	0.0402328
_child0	-7.82499	0.0393025
_child0	-7.82399	0.0383655
_child0	-7.82299	0.0374221
_child0	-7.82199	0.0364724
_child0	-7.82099	0.0355167
_child0	-7.81999	0.0345549
_child0	-7.81899	0.0335875
_child0	-7.81799	0.0326144
_child0	-7.81699	0.0316359
_child0	-7.81599	0.0306523
_child0	-7.81499	0.0296635
_child0	-7.81399	0.02867
_child0	-7.81299	0.0276717
_child0	-7.81199	0.026669
_child0	-7.81099	0.0256619
_child0	-7.80999	0.0246507
_child0	-7.80899	0.0236356
_child0	-7.80799	0.0226168
_child0	-7.80699	0.0215943
_child0	-7.80599	0.0205685
_child0	-7.80499	0.0195395
_child0	-7.80399	0.0185075
_child0	-7.80299	0.0174727
_child0	-7.80199	0.0164352
_child0	-7.80099	0.0153953
_child0	-7.79999	0.0143532
_child0	-7.79899	0.013309
_child0	-7.79799	0.012263
_child0	-7.79699	0.0112152
_child0	-7.79599	0.010166
_child0	-7.79499	0.00911545
_child0	-7.79399	0.00806381
_child0	-7.79299	0.00701124
_child0	-7.79199	0.00595793
_child0	-7.79099	0.00490407
_child0	-7.78999	0.00384986
_child0	-7.78899	0.00279547
_child0	-7.78799	0.00174109
_child0	-7.78699	0.000686915
_child0	-7.78599	-0.000366878
_child0	-7.78499	-0.0014201
_child0	-7.78399	-0.00247257
_child0	-7.78299	-0.00352411
_child0	-7.78199	-0.00457453
_child0	-7.78099	-0.00562365
_child0	-7.77999	-0.0066713
_child0	-7.77899	-0.00771729
_child0	-7.77799	-0.00876144
_child0	-7.77699	-0.00980359
_child0	-7.77599	-0.0108436
_child0	-7.77499	-0.0118812
_child0	-7.77399	-0.0129162
_child0	-7.77299	-0.0139486
_child0	-7.77199	-0.0149781
_child0	-7.77099	-0.0160046
_child0	-7.76999	-0.0170279
_child0	-7.76899	-0.0180478
_child0	-7.76799	-0.0190642
_child0	-7.76699	-0.0200769
_child0	-7.76599	-0.0210858
_child0	-7.76499	-0.0220907
_child0	-7.76399	-0.0230914
_child0	-7.76299	-0.0240879
_child0	-7.76199	-0.0250799
_child0	-7.76099	-0.0260673
_child0	-7.75998	-0.0270499
_child0	-7.75898	-0.0280277
_child0	-7.75798	-0.0290005
_child0	-7.75698	-0.0299682
_child0	-7.75598	-0.0309305
_child0	-7.75498	-0.0318875
_child0	-7.75398	-0.0328389
_child0	-7.75298	-0.0337846
_child0	-7.75198	-0.0347245
_child0	-7.75098	-0.0356586
_child0	-7.74998	-0.0365866
_child0	-7.74898	-0.0375085
_child0	-7.74798	-0.0384241
_child0	-7.74698	-0.0393334
_child0	-7.74598	-0.0402362
_child0	-7.74498	-0.0411325
_child0	-7.74398	-0.0420221
_child0	-7.74298	-0.042905
_child0	-7.74198	-0.043781
_child0	-7.74098	-0.0446501
_child0	-7.73998	-0.0455122
_child0	-7.73898	-0.0463672
_child0	-7.73798	-0.047215
_child0	-7.73698	-0.0480555
_child0	-7.73598	-0.0488887
_child0	-7.73498	-0.0497146
_child0	-7.73398	-0.0505329
_child0	-7.73298	-0.0513438
_child0	-7.73198	-0.0521471
_child0	-7.73098	-0.0529427
_child0	-7.72998	-0.0537306
_child0	-7.72898	-0.0545108
_child0	-7.72798	-0.0552833
_child0	-7.72698	-0.0560479
_child0	-7.72598	-0.0568046
_child0	-7.72498	-0.0575534
_child0	-7.72398	-0.0582943
_child0	-7.72298	-0.0590272
_child0	-7.72198	-0.0597521
_child0	-7.72098	-0.060469
_child0	-7.71998	-0.0611779
_child0	-7.71898	-0.0618787
_child0	-7.71798	-0.0625714
_child0	-7.71698	-0.0632561
_child0	-7.71598	-0.0639326
_child0	-7.71498	-0.0646011
_child0	-7.71398	-0.0652614
_child0	-7.71298	-0.0659137
_child0	-7.71198	-0.0665579
_child0	-7.71098	-0.067194
_child0	-7.70998	-0.067822
_child0	-7.70898	-0.068442
_child0	-7.70798	-0.0690539
_child0	-7.70698	-0.0696578
_child0	-7.70598	-0.0702536
_child0	-7.70498	-0.0708415
_child0	-7.70398	-0.0714215
_child0	-7.70298	-0.0719935
_child0	-7.70198	-0.0725576
_child0	-7.70098	-0.0731139
_child0	-7.69998	-0.0736623
_child0	-7.69898	-0.074203
_child0	-7.69798	-0.0747359
_child0	-7.69698	-0.0752611
_child0	-7.69598	-0.0757788
_child0	-7.69498	-0.0762888
_child0	-7.69398	-0.0767912
_child0	-7.69298	-0.0772862
_child0	-7.69198	-0.0777738
_child0	-7.69098	-0.078254
_child0	-7.68998	-0.0787269
_child0	-7.68898	-0.0791926
_child0	-7.68798	-0.0796511
_child0	-7.68698	-0.0801025
_child0	-7.68598	-0.0805469
_child0	-7.68498	-0.0809844
_child0	-7.68398	-0.081415
_child0	-7.68298	-0.0818387
_child0	-7.68198	-0.0822558
_child0	-7.68098	-0.0826662
_child0	-7.67998	-0.0830701
_child0	-7.67898	-0.0834675
_child0	-7.67798	-0.0838585
_child0	-7.67698	-0.0842433
_child0	-7.67598	-0.0846218
_child0	-7.67498	-0.0849942
_child0	-7.67398	-0.0853607
_child0	-7.67298	-0.0857212
_child0	-7.67198	-0.0860758
_child0	-7.67098	-0.0864248
_child0	-7.66998	-0.0867681
_child0	-7.66898	-0.0871059
_child0	-7.66798	-0.0874383
_child0	-7.66698	-0.0877653
_child0	-7.66598	-0.0880872
_child0	-7.66498	-0.0884039
_child0	-7.66398	-0.0887155
_child0	-7.66298	-0.0890223
_child0	-7.66198	-0.0893243
_child0	-7.66098	-0.0896216
_child0	-7.65998	-0.0899143
_child0	-7.65898	-0.0902025
_child0	-7.65798	-0.0904863
_child0	-7.65698	-0.0907658
_child0	-7.65598	-0.0910412
_child0	-7.65498	-0.0913125
_child0	-7.65398	-0.0915798
_child0	-7.65298	-0.0918433
_child0	-7.65198	-0.0921031
_child0	-7.65098	-0.0923592
_child0	-7.64998	-0.0926118
_child0	-7.64898	-0.0928609
_child0	-7.64798	-0.0931067
_child0	-7.64698	-0.0933493
_child0	-7.64598	-0.0935888
_child0	-7.64498	-0.0938252
_child0	-7.64398	-0.0940587
_child0	-7.64298	-0.0942894
_child0	-7.64198	-0.0945174
_child0	-7.64098	-0.0947427
_child0	-7.63998	-0.0949655
_child0	-7.63898	-0.0951858
_child0	-7.63798	-0.0954038
_child0	-7.63698	-0.0956196
_child0	-7.63598	-0.0958331
_child0	-7.63498	-0.0960446
_child0	-7.63398	-0.096254
_child0	-7.63298	-0.0964615
_child0	-7.63198	-0.0966672
_child0	-7.63098	-0.0968711
_child0	-7.62998	-0.0970734
_child0	-7.62898	-0.097274
_child0	-7.62798	-0.0974731
_child0	-7.62698	-0.0976707
_child0	-7.62598	-0.097867
_child0	-7.62498	-0.0980618
_child0	-7.62398	-0.0982555
_child0	-7.62298	-0.0984479
_child0	-7.62198	-0.0986392
_child0	-7.62098	-0.0988294
_child0	-7.61998	-0.0990185
_child0	-7.61898	-0.0992067
_child0	-7.61798	-0.0993939
_child0	-7.61698	-0.0995803
_child0	-7.61598	-0.0997658
_child0	-7.61498	-0.0999505
_child0	-7.61398	-0.100135
_child0	-7.61298	-0.100318
_child0	-7.61198	-0.1005
_child0	-7.61098	-0.100682
_child0	-7.60998	-0.100864
_child0	-7.60898	-0.101044
_child0	-7.60798	-0.101225
_child0	-7.60698	-0.101404
_child0	-7.60598	-0.101584
_child0	-7.60498	-0.101762
_child0	-7.60398	-0.10194
_child0	-7.60298	-0.102118
_child0	-7.60198	-0.102296
_child0	-7.60098	-0.102473
_child0	-7.59997	-0.102649
_child0	-7.59897	-0.102825
_child0	-7.59797	-0.103001
_child0	-7.59697	-0.103176
_child0	-7.59597	-0.103351
_child0	-7.59497	-0.103526
_child0	-7.59397	-0.1037
_child0	-7.59297	-0.103874
_child0	-7.59197	-0.104048
_child0	-7.59097	-0.104221
_child0	-7.58997	-0.104394
_child0	-7.58897	-0.104566
_child0	-7.58797	-0.104738
_child0	-7.58697	-0.104909
_child0	-7.58597	-0.105081
_child0	-7.58497	-0.105251
_child0	-7.58397	-0.105422
_child0	-7.58297	-0.105592
_child0	-7.58197	-0.105761
_child0	-7.58097	-0.10593
_child0	-7.57997	-0.106099
_child0	-7.57897	-0.106267
_child0	-7.57797	-0.106434
_child0	-7.57697	-0.106601
_child0	-7.57597	-0.106768
_child0	-7.57497	-0.106934
_child0	-7.57397	-0.107099
_child0	-7.57297	-0.107264
_child0	-7.57197	-0.107428
_child0	-7.57097	-0.107592
_child0	-7.56997	-0.107755
_child0	-7.56897	-0.107918
_child0	-7.56797	-0.10808
_child0	-7.56697	-0.108241
_child0	-7.56597	-0.108402
_child0	-7.56497	-0.108562
_child0	-7.56397	-0.108721
_child0	-7.56297	-0.10888
_child0	-7.56197	-0.109038
_child0	-7.56097	-0.109196
_child0	-7.55997	-0.109353
_child0	-7.55897	-0.109509
_child0	-7.55797	-0.109665
_child0	-7.55697	-0.10982
_child0	-7.55597	-0.109974
_child0	-7.55497	-0.110127
_child0	-7.55397	-0.11028
_child0	-7.55297	-0.110433
_child0	-7.55197	-0.110584
_child0	-7.55097	-0.110736
_child0	-7.54997	-0.110886
_child0	-7.54897	-0.111036
_child0	-7.54797	-0.111185
_child0	-7.54697	-0.111334
_child0	-7.54597	-0.111482
_child0	-7.54497	-0.11163
_child0	-7.54397	-0.111777
_child0	-7.54297	-0.111924
_child0	-7.54197	-0.11207
_child0	-7.54097	-0.112216
_child0	-7.53997	-0.112361
_child0	-7.53897	-0.112506
_child0	-7.53797	-0.112651
_child0	-7.53697	-0.112795
_child0	-7.53597	-0.112939
_child0	-7.53497	-0.113083
_child0	-7.53397	-0.113226
_child0	-7.53297	-0.113369
_child0	-7.53197	-0.113512
_child0	-7.53097	-0.113655
_child0	-7.52997	-0.113798
_child0	-7.52897	-0.11394
_child0	-7.52797	-0.114083
_child0	-7.52697	-0.114225
_child0	-7.52597	-0.114368
_child0	-7.52497	-0.114511
_child0	-7.52397	-0.114653
_child0	-7.52297	-0.114796
_child0	-7.52197	-0.114939
_child0	-7.52097	-0.115083
_child0	-7.51997	-0.115226
_child0	-7.51897	-0.11537
_child0	-7.51797	-0.115514
_child0	-7.51697	-0.115659
_child0	-7.51597	-0.115803
_child0	-7.51497	-0.115949
_child0	-7.51397	-0.116095
_child0	-7.51297	-0.116241
_child0	-7.51197	-0.116388
_child0	-7.51097	-0.116535
_child0	-7.50997	-0.116683
_child0	-7.50897	-0.116832
_child0	-7.50797	-0.116981
_child0	-7.50697	-0.117131
_child0	-7.50597	-0.117282
_child0	-7.50497	-0.117433
_child0	-7.50397	-0.117586
_child0	-7.50297	-0.117739
_child0	-7.50197	-0.117893
_child0	-7.50097	-0.118048
_child0	-7.49997	-0.118204
_child0	-7.49897	-0.11836
_child0	-7.49797	-0.118518
_child0	-7.49697	-0.118676
_child0	-7.49597	-0.118836
_child0	-7.49497	-0.118996
_child0	-7.49397	-0.119158
_child0	-7.49297	-0.11932
_child0	-7.49197	-0.119484
_child0	-7.49097	-0.119648
_child0	-7.48997	-0.119814
_child0	-7.48897	-0.119981
_child0	-7.48797	-0.120148
_child0	-7.48697	-0.120317
_child0	-7.48597	-0.120487
_child0	-7.48497	-0.120658
_child0	-7.48397	-0.12083
_child0	-7.48297	-0.121003
_child0	-7.48197	-0.121177
_child0	-7.48097	-0.121352
_child0	-7.47997	-0.121528
_child0	-7.47897	-0.121705
_child0	-7.47797	-0.121883
_child0	-7.47697	-0.122062
_child0	-7.47597	-0.122242
_child0	-7.47497	-0.122423
_child0	-7.47397	-0.122604
_child0	-7.47297	-0.122787
_child0	-7.47197	-0.122971
_child0	-7.47097	-0.123155
_child0	-7.46997	-0.12334
_child0	-7.46897	-0.123527
_child0	-7.46797	-0.123713
_child0	-7.46697	-0.123901
_child0	-7.46597	-0.124089
_child0	-7.46497	-0.124278
_child0	-7.46397	-0.124468
_child0	-7.46297	-0.124658
_child0	-7.46197	-0.124849
_child0	-7.46097	-0.12504
_child0	-7.45997	-0.125232
_child0	-7.45897	-0.125425
_child0	-7.45797	-0.125617
_child0	-7.45697	-0.12581
_child0	-7.45597	-0.126004
_child0	-7.45497	-0.126197
_child0	-7.45397	-0.126391
_child0	-7.45297	-0.126585
_child0	-7.45197	-0.12678
_child0	-7.45097	-0.126974
_child0	-7.44997	-0.127168
_child0	-7.44897	-0.127363
_child0	-7.44797	-0.127557
_child0	-7.44697	-0.127751
_child0	-7.44597	-0.127945
_child0	-7.44497	-0.128139
_child0	-7.44397	-0.128333
_child0	-7.44297	-0.128526
_child0	-7.44197	-0.128719
_child0	-7.44097	-0.128911
_child0	-7.43996	-0.129103
_child0	-7.43896	-0.129295
_child0	-7.43796	-0.129485
_child0	-7.43696	-0.129676
_child0	-7.43596	-0.129865
_child0	-7.43496	-0.130054
_child0	-7.43396	-0.130242
_child0	-7.43296	-0.130429
_child0	-7.43196	-0.130615
_child0	-7.43096	-0.1308
_child0	-7.42996	-0.130985
_child0	-7.42896	-0.131168
_child0	-7.42796	-0.13135
_child0	-7.42696	-0.13153
_child0	-7.42596	-0.13171
_child0	-7.42496	-0.131888
_child0	-7.42396	-0.132065
_child0	-7.42296	-0.13224
_child0	-7.42196	-0.132414
_child0	-7.42096	-0.132587
_child0	-7.41996	-0.132757
_child0	-7.41896	-0.132926
_child0	-7.41796	-0.133094
_child0	-7.41696	-0.133259
_child0	-7.41596	-0.133423
_child0	-7.41496	-0.133585
_child0	-7.41396	-0.133745
_child0	-7.41296	-0.133903
_child0	-7.41196	-0.134058
_child0	-7.41096	-0.134212
_child0	-7.40996	-0.134364
_child0	-7.40896	-0.134513
_child0	-7.40796	-0.13466
_child0	-7.40696	-0.134804
_child0	-7.40596	-0.134946
_child0	-7.40496	-0.135086
_child0	-7.40396	-0.135223
_child0	-7.40296	-0.135358
_child0	-7.40196	-0.135489
_child0	-7.40096	-0.135618
_child0	-7.39996	-0.135745
_child0	-7.39896	-0.135868
_child0	-7.39796	-0.135989
_child0	-7.39696	-0.136106
_child0	-7.39596	-0.136221
_child0	-7.39496	-0.136332
_child0	-7.39396	-0.13644
_child0	-7.39296	-0.136546
_child0	-7.39196	-0.136647
_child0	-7.39096	-0.136746
_child0	-7.38996	-0.136841
_child0	-7.38896	-0.136932
_child0	-7.38796	-0.13702
_child0	-7.38696	-0.137105
_child0	-7.38596	-0.137186
_child0	-7.38496	-0.137263
_child0	-7.38396	-0.137336
_child0	-7.38296	-0.137406
_child0	-7.38196	-0.137472
_child0	-7.38096	-0.137534
_child0	-7.37996	-0.137591
_child0	-7.37896	-0.137645
_child0	-7.37796	-0.137695
_child0	-7.37696	-0.13774
_child0	-7.37596	-0.137782
_child0	-7.37496	-0.137819
_child0	-7.37396	-0.137851
_child0	-7.37296	-0.13788
_child0	-7.37196	-0.137903
_child0	-7.37096	-0.137923
_child0	-7.36996	-0.137938
_child0	-7.36896	-0.137948
_child0	-7.36796	-0.137953
_child0	-7.36696	-0.137954
_child0	-7.36596	-0.13795
_child0	-7.36496	-0.137942
_child0	-7.36396	-0.137928
_child0	-7.36296	-0.13791
_child0	-7.36196	-0.137886
_child0	-7.36096	-0.137858
_child0	-7.35996	-0.137824
_child0	-7.35896	-0.137786
_child0	-7.35796	-0.137742
_child0	-7.35696	-0.137693
_child0	-7.35596	-0.137639
_child0	-7.35496	-0.13758
_child0	-7.35396	-0.137515
_child0	-7.35296	-0.137445
_child0	-7.35196	-0.137369
_child0	-7.35096	-0.137288
_child0	-7.34996	-0.137202
_child0	-7.34896	-0.13711
_child0	-7.34796	-0.137013
_child0	-7.34696	-0.13691
_child0	-7.34596	-0.136801
_child0	-7.34496	-0.136687
_child0	-7.34396	-0.136567
_child0	-7.34296	-0.136441
_child0	-7.34196	-0.13631
_child0	-7.34096	-0.136172
_child0	-7.33996	-0.136029
_child0	-7.33896	-0.13588
_child0	-7.33796	-0.135725
_child0	-7.33696	-0.135565
_child0	-7.33596	-0.135398
_child0	-7.33496	-0.135226
_child0	-7.33396	-0.135047
_child0	-7.33296	-0.134862
_child0	-7.33196	-0.134672
_child0	-7.33096	-0.134475
_child0	-7.32996	-0.134272
_child0	-7.32896	-0.134064
_child0	-7.32796	-0.133849
_child0	-7.32696	-0.133628
_child0	-7.32596	-0.1334
_child0	-7.32496	-0.133167
_child0	-7.32396	-0.132927
_child0	-7.32296	-0.132682
_child0	-7.32196	-0.13243
_child0	-7.32096	-0.132172
_child0	-7.31996	-0.131907
_child0	-7.31896	-0.131637
_child0	-7.31796	-0.13136
_child0	-7.31696	-0.131077
_child0	-7.31596	-0.130787
_child0	-7.31496	-0.130492
_child0	-7.31396	-0.13019
_child0	-7.31296	-0.129882
_child0	-7.31196	-0.129567
_child0	-7.31096	-0.129246
_child0	-7.30996	-0.128919
_child0	-7.30896	-0.128586
_child0	-7.30796	-0.128247
_child0	-7.30696	-0.127901
_child0	-7.30596	-0.127549
_child0	-7.30496	-0.127191
_child0	-7.30396	-0.126826
_child0	-7.30296	-0.126455
_child0	-7.30196	-0.126078
_child0	-7.30096	-0.125695
_child0	-7.29996	-0.125306
_child0	-7.29896	-0.12491
_child0	-7.29796	-0.124508
_child0	-7.29696	-0.1241
_child0	-7.29596	-0.123686
_child0	-7.29496	-0.123266
_child0	-7.29396	-0.12284
_child0	-7.29296	-0.122408
_child0	-7.29196	-0.121969
_child0	-7.29096	-0.121525
_child0	-7.28996	-0.121074
_child0	-7.28896	-0.120618
_child0	-7.28796	-0.120156
_child0	-7.28696	-0.119688
_child0	-7.28596	-0.119213
_child0	-7.28496	-0.118734
_child0	-7.28396	-0.118248
_child0	-7.28296	-0.117756
_child0	-7.28196	-0.117259
_child0	-7.28096	-0.116756
_child0	-7.27995	-0.116247
_child0	-7.27895	-0.115733
_child0	-7.27795	-0.115213
_child0	-7.27695	-0.114688
_child0	-7.27595	-0.114157
_child0	-7.27495	-0.11362
_child0	-7.27395	-0.113079
_child0	-7.27295	-0.112531
_child0	-7.27195	-0.111979
_child0	-7.27095	-0.111421
_child0	-7.26995	-0.110858
_child0	-7.26895	-0.11029
_child0	-7.26795	-0.109716
_child0	-7.26695	-0.109138
_child0	-7.26595	-0.108554
_child0	-7.26495	-0.107966
_child0	-7.26395	-0.107372
_child0	-7.26295	-0.106774
_child0	-7.26195	-0.106171
_child0	-7.26095	-0.105563
_child0	-7.25995	-0.10495
_child0	-7.25895	-0.104333
_child0	-7.25795	-0.103711
_child0	-7.25695	-0.103085
_child0	-7.25595	-0.102454
_child0	-7.25495	-0.101818
_child0	-7.25395	-0.101179
_child0	-7.25295	-0.100535
_child0	-7.25195	-0.0998862
_child0	-7.25095	-0.0992337
_child0	-7.24995	-0.0985771
_child0	-7.24895	-0.0979164
_child0	-7.24795	-0.0972517
_child0	-7.24695	-0.096583
_child0	-7.24595	-0.0959105
_child0	-7.24495	-0.0952341
_child0	-7.24395	-0.094554
_child0	-7.24295	-0.0938702
_child0	-7.24195	-0.0931828
_child0	-7.24095	-0.0924918
_child0	-7.23995	-0.0917974
_child0	-7.23895	-0.0910995
_child0	-7.23795	-0.0903983
_child0	-7.23695	-0.0896938
_child0	-7.23595	-0.0889861
_child0	-7.23495	-0.0882753
_child0	-7.23395	-0.0875614
_child0	-7.23295	-0.0868446
_child0	-7.23195	-0.0861248
_child0	-7.23095	-0.0854022
_child0	-7.22995	-0.0846768
_child0	-7.22895	-0.0839487
_child0	-7.22795	-0.083218
_child0	-7.22695	-0.0824847
_child0	-7.22595	-0.081749
_child0	-7.22495	-0.0810109
_child0	-7.22395	-0.0802706
_child0	-7.22295	-0.079528
_child0	-7.22195	-0.0787832
_child0	-7.22095	-0.0780364
_child0	-7.21995	-0.0772877
_child0	-7.21895	-0.076537
_child0	-7.21795	-0.0757846
_child0	-7.21695	-0.0750304
_child0	-7.21595	-0.0742746
_child0	-7.21495	-0.0735173
_child0	-7.21395	-0.0727585
_child0	-7.21295	-0.0719983
_child0	-7.21195	-0.0712369
_child0	-7.21095	-0.0704742
_child0	-7.20995	-0.0697105
_child0	-7.20895	-0.0689458
_child0	-7.20795	-0.0681802
_child0	-7.20695	-0.0674137
_child0	-7.20595	-0.0666466
_child0	-7.20495	-0.0658788
_child0	-7.20395	-0.0651104
_child0	-7.20295	-0.0643417
_child0	-7.20195	-0.0635726
_child0	-7.20095	-0.0628032
_child0	-7.19995	-0.0620337
_child0	-7.19895	-0.0612642
_child0	-7.19795	-0.0604946
_child0	-7.19695	-0.0597253
_child0	-7.19595	-0.0589561
_child0	-7.19495	-0.0581874
_child0	-7.19395	-0.057419
_child0	-7.19295	-0.0566512
_child0	-7.19195	-0.055884
_child0	-7.19095	-0.0551176
_child0	-7.18995	-0.0543519
_child0	-7.18895	-0.0535872
_child0	-7.18795	-0.0528236
_child0	-7.18695	-0.052061
_child0	-7.18595	-0.0512997
_child0	-7.18495	-0.0505397
_child0	-7.18395	-0.049781
_child0	-7.18295	-0.0490239
_child0	-7.18195	-0.0482684
_child0	-7.18095	-0.0475146
_child0	-7.17995	-0.0467626
_child0	-7.17895	-0.0460124
_child0	-7.17795	-0.0452642
_child0	-7.17695	-0.0445181
_child0	-7.17595	-0.0437741
_child0	-7.17495	-0.0430324
_child0	-7.17395	-0.042293
_child0	-7.17295	-0.0415559
_child0	-7.17195	-0.0408214
_child0	-7.17095	-0.0400895
_child0	-7.16995	-0.0393602
_child0	-7.16895	-0.0386336
_child0	-7.16795	-0.0379099
_child0	-7.16695	-0.0371891
_child0	-7.16595	-0.0364712
_child0	-7.16495	-0.0357564
_child0	-7.16395	-0.0350447
_child0	-7.16295	-0.0343361
_child0	-7.16195	-0.0336309
_child0	-7.16095	-0.0329289
_child0	-7.15995	-0.0322304
_child0	-7.15895	-0.0315353
_child0	-7.15795	-0.0308437
_child0	-7.15695	-0.0301557
_child0	-7.15595	-0.0294713
_child0	-7.15495	-0.0287906
_child0	-7.15395	-0.0281137
_child0	-7.15295	-0.0274405
_child0	-7.15195	-0.0267712
_child0	-7.15095	-0.0261058
_child0	-7.14995	-0.0254444
_child0	-7.14895	-0.0247869
_child0	-7.14795	-0.0241334
_child0	-7.14695	-0.023484
_child0	-7.14595	-0.0228387
_child0	-7.14495	-0.0221976
_child0	-7.14395	-0.0215606
_child0	-7.14295	-0.0209278
_child0	-7.14195	-0.0202993
_child0	-7.14095	-0.019675
_child0	-7.13995	-0.0190551
_child0	-7.13895	-0.0184394
_child0	-7.13795	-0.0178281
_child0	-7.13695	-0.0172211
_child0	-7.13595	-0.0166186
_child0	-7.13495	-0.0160204
_child0	-7.13395	-0.0154266
_child0	-7.13295	-0.0148373
_child0	-7.13195	-0.0142524
_child0	-7.13095	-0.013672
_child0	-7.12995	-0.0130961
_child0	-7.12895	-0.0125246
_child0	-7.12795	-0.0119576
_child0	-7.12695	-0.011395
_child0	-7.12595	-0.010837
_child0	-7.12495	-0.0102835
_child0	-7.12395	-0.00973445
_child0	-7.12295	-0.0091899
_child0	-7.12195	-0.00864986
_child0	-7.12095	-0.00811431
_child0	-7.11994	-0.00758325
_child0	-7.11894	-0.00705668
_child0	-7.11794	-0.0065346
_child0	-7.11694	-0.00601701
_child0	-7.11594	-0.00550388
_child0	-7.11494	-0.00499523
_child0	-7.11394	-0.00449104
_child0	-7.11294	-0.0039913
_child0	-7.11194	-0.00349601
_child0	-7.11094	-0.00300516
_child0	-7.10994	-0.00251874
_child0	-7.10894	-0.00203673
_child0	-7.10794	-0.00155914
_child0	-7.10694	-0.00108595
_child0	-7.10594	-0.000617144
_child0	-7.10494	-0.000152718
_child0	-7.10394	0.00030734
_child0	-7.10294	0.000763042
_child0	-7.10194	0.0012144
_child0	-7.10094	0.00166142
_child0	-7.09994	0.00210412
_child0	-7.09894	0.00254251
_child0	-7.09794	0.0029766
_child0	-7.09694	0.0034064
_child0	-7.09594	0.00383192
_child0	-7.09494	0.00425318
_child0	-7.09394	0.00467018
_child0	-7.09294	0.00508293
_child0	-7.09194	0.00549145
_child0	-7.09094	0.00589575
_child0	-7.08994	0.00629583
_child0	-7.08894	0.00669171
_child0	-7.08794	0.0070834
_child0	-7.08694	0.0074709
_child0	-7.08594	0.00785423
_child0	-7.08494	0.00823338
_child0	-7.08394	0.00860839
_child0	-7.08294	0.00897924
_child0	-7.08194	0.00934595
_child0	-7.08094	0.00970852
_child0	-7.07994	0.010067
_child0	-7.07894	0.0104213
_child0	-7.07794	0.0107715
_child0	-7.07694	0.0111176
_child0	-7.07594	0.0114596
_child0	-7.07494	0.0117975
_child0	-7.07394	0.0121314
_child0	-7.07294	0.0124611
_child0	-7.07194	0.0127868
_child0	-7.07094	0.0131083
_child0	-7.06994	0.0134258
_child0	-7.06894	0.0137393
_child0	-7.06794	0.0140487
_child0	-7.06694	0.014354
_child0	-7.06594	0.0146552
_child0	-7.06494	0.0149524
_child0	-7.06394	0.0152455
_child0	-7.06294	0.0155346
_child0	-7.06194	0.0158197
_child0	-7.06094	0.0161006
_child0	-7.05994	0.0163776
_child0	-7.05894	0.0166504
_child0	-7.05794	0.0169193
_child0	-7.05694	0.0171841
_child0	-7.05594	0.0174448
_child0	-7.05494	0.0177015
_child0	-7.05394	0.0179541
_child0	-7.05294	0.0182027
_child0	-7.05194	0.0184473
_child0	-7.05094	0.0186878
_child0	-7.04994	0.0189242
_child0	-7.04894	0.0191566
_child0	-7.04794	0.019385
_child0	-7.04694	0.0196093
_child0	-7.04594	0.0198295
_child0	-7.04494	0.0200457
_child0	-7.04394	0.0202579
_child0	-7.04294	0.020466
_child0	-7.04194	0.02067
_child0	-7.04094	0.02087
_child0	-7.03994	0.0210659
_child0	-7.03894	0.0212578
_child0	-7.03794	0.0214456
_child0	-7.03694	0.0216293
_child0	-7.03594	0.021809
_child0	-7.03494	0.0219847
_child0	-7.03394	0.0221562
_child0	-7.03294	0.0223238
_child0	-7.03194	0.0224872
_child0	-7.03094	0.0226467
_child0	-7.02994	0.022802
_child0	-7.02894	0.0229533
_child0	-7.02794	0.0231006
_child0	-7.02694	0.0232438
_child0	-7.02594	0.023383
_child0	-7.02494	0.0235181
_child0	-7.02394	0.0236492
_child0	-7.02294	0.0237763
_child0	-7.02194	0.0238993
_child0	-7.02094	0.0240183
_child0	-7.01994	0.0241333
_child0	-7.01894	0.0242443
_child0	-7.01794	0.0243512
_child0	-7.01694	0.0244542
_child0	-7.01594	0.0245532
_child0	-7.01494	0.0246482
_child0	-7.01394	0.0247392
_child0	-7.01294	0.0248263
_child0	-7.01194	0.0249094
_child0	-7.01094	0.0249886
_child0	-7.00994	0.0250639
_child0	-7.00894	0.0251353
_child0	-7.00794	0.0252027
_child0	-7.00694	0.0252663
_child0	-7.00594	0.025326
_child0	-7.00494	0.0253819
_child0	-7.00394	0.0254339
_child0	-7.00294	0.0254822
_child0	-7.00194	0.0255266
_child0	-7.00094	0.0255673
_child0	-6.99994	0.0256042
_child0	-6.99894	0.0256375
_child0	-6.99794	0.025667
_child0	-6.99694	0.0256928
_child0	-6.99594	0.0257151
_child0	-6.99494	0.0257337
_child0	-6.99394	0.0257487
_child0	-6.99294	0.0257602
_child0	-6.99194	0.0257682
_child0	-6.99094	0.0257727
_child0	-6.98994	0.0257738
_child0	-6.98894	0.0257715
_child0	-6.98794	0.0257658
_child0	-6.98694	0.0257568
_child0	-6.98594	0.0257445
_child0	-6.98494	0.0257289
_child0	-6.98394	0.0257102
_child0	-6.98294	0.0256883
_child0	-6.98194	0.0256634
_child0	-6.98094	0.0256354
_child0	-6.97994	0.0256043
_child0	-6.97894	0.0255704
_child0	-6.97794	0.0255336
_child0	-6.97694	0.0254939
_child0	-6.97594	0.0254514
_child0	-6.97494	0.0254063
_child0	-6.97394	0.0253585
_child0	-6.97294	0.0253081
_child0	-6.97194	0.0252551
_child0	-6.97094	0.0251997
_child0	-6.96994	0.0251419
_child0	-6.96894	0.0250818
_child0	-6.96794	0.0250194
_child0	-6.96694	0.0249548
_child0	-6.96594	0.0248881
_child0	-6.96494	0.0248194
_child0	-6.96394	0.0247487
_child0	-6.96294	0.024676
_child0	-6.96194	0.0246016
_child0	-6.96094	0.0245254
_child0	-6.95993	0.0244476
_child0	-6.95893	0.0243681
_child0	-6.95793	0.0242872
_child0	-6.95693	0.0242048
_child0	-6.95593	0.0241211
_child0	-6.95493	0.0240361
_child0	-6.95393	0.02395
_child0	-6.95293	0.0238628
_child0	-6.95193	0.0237745
_child0	-6.95093	0.0236854
_child0	-6.94993	0.0235954
_child0	-6.94893	0.0235046
_child0	-6.94793	0.0234132
_child0	-6.94693	0.0233212
_child0	-6.94593	0.0232288
_child0	-6.94493	0.0231359
_child0	-6.94393	0.0230427
_child0	-6.94293	0.0229493
_child0	-6.94193	0.0228558
_child0	-6.94093	0.0227621
_child0	-6.93993	0.0226686
_child0	-6.93893	0.0225751
_child0	-6.93793	0.0224819
_child0	-6.93693	0.0223889
_child0	-6.93593	0.0222963
_child0	-6.93493	0.0222042
_child0	-6.93393	0.0221126
_child0	-6.93293	0.0220216
_child0	-6.93193	0.0219314
_child0	-6.93093	0.0218419
_child0	-6.92993	0.0217533
_child0	-6.92893	0.0216656
_child0	-6.92793	0.021579
_child0	-6.92693	0.0214934
_child0	-6.92593	0.0214091
_child0	-6.92493	0.0213259
_child0	-6.92393	0.0212441
_child0	-6.92293	0.0211637
_child0	-6.92193	0.0210848
_child0	-6.92093	0.0210073
_child0	-6.91993	0.0209315
_child0	-6.91893	0.0208573
_child0	-6.91793	0.0207849
_child0	-6.91693	0.0207142
_child0	-6.91593	0.0206454
_child0	-6.91493	0.0205785
_child0	-6.91393	0.0205135
_child0	-6.91293	0.0204506
_child0	-6.91193	0.0203897
_child0	-6.91093	0.0203309
_child0	-6.90993	0.0202743
_child0	-6.90893	0.0202199
_child0	-6.90793	0.0201678
_child0	-6.90693	0.020118
_child0	-6.90593	0.0200705
_child0	-6.90493	0.0200254
_child0	-6.90393	0.0199827
_child0	-6.90293	0.0199424
_child0	-6.90193	0.0199047
_child0	-6.90093	0.0198694
_child0	-6.89993	0.0198368
_child0	-6.89893	0.0198066
_child0	-6.89793	0.0197791
_child0	-6.89693	0.0197542
_child0	-6.89593	0.019732
_child0	-6.89493	0.0197124
_child0	-6.89393	0.0196955
_child0	-6.89293	0.0196813
_child0	-6.89193	0.0196698
_child0	-6.89093	0.019661
_child0	-6.88993	0.019655
_child0	-6.88893	0.0196517
_child0	-6.88793	0.0196511
_child0	-6.88693	0.0196533
_child0	-6.88593	0.0196583
_child0	-6.88493	0.019666
_child0	-6.88393	0.0196765
_child0	-6.88293	0.0196897
_child0	-6.88193	0.0197057
_child0	-6.88093	0.0197245
_child0	-6.87993	0.019746
_child0	-6.87893	0.0197702
_child0	-6.87793	0.0197971
_child0	-6.87693	0.0198268
_child0	-6.87593	0.0198591
_child0	-6.87493	0.0198942
_child0	-6.87393	0.0199319
_child0	-6.87293	0.0199723
_child0	-6.87193	0.0200153
_child0	-6.87093	0.020061
_child0	-6.86993	0.0201092
_child0	-6.86893	0.02016
_child0	-6.86793	0.0202134
_child0	-6.86693	0.0202693
_child0	-6.86593	0.0203277
_child0	-6.86493	0.0203886
_child0	-6.86393	0.0204519
_child0	-6.86293	0.0205176
_child0	-6.86193	0.0205857
_child0	-6.86093	0.0206562
_child0	-6.85993	0.020729
_child0	-6.85893	0.0208041
_child0	-6.85793	0.0208814
_child0	-6.85693	0.0209609
_child0	-6.85593	0.0210427
_child0	-6.85493	0.0211265
_child0	-6.85393	0.0212125
_child0	-6.85293	0.0213004
_child0	-6.85193	0.0213905
_child0	-6.85093	0.0214824
_child0	-6.84993	0.0215763
_child0	-6.84893	0.0216721
_child0	-6.84793	0.0217697
_child0	-6.84693	0.021869
_child0	-6.84593	0.0219701
_child0	-6.84493	0.0220729
_child0	-6.84393	0.0221772
_child0	-6.84293	0.0222832
_child0	-6.84193	0.0223906
_child0	-6.84093	0.0224996
_child0	-6.83993	0.0226099
_child0	-6.83893	0.0227215
_child0	-6.83793	0.0228345
_child0	-6.83693	0.0229486
_child0	-6.83593	0.023064
_child0	-6.83493	0.0231804
_child0	-6.83393	0.0232979
_child0	-6.83293	0.0234163
_child0	-6.83193	0.0235356
_child0	-6.83093	0.0236558
_child0	-6.82993	0.0237768
_child0	-6.82893	0.0238984
_child0	-6.82793	0.0240208
_child0	-6.82693	0.0241436
_child0	-6.82593	0.024267
_child0	-6.82493	0.0243908
_child0	-6.82393	0.024515
_child0	-6.82293	0.0246395
_child0	-6.82193	0.0247642
_child0	-6.82093	0.024889
_child0	-6.81993	0.0250139
_child0	-6.81893	0.0251388
_child0	-6.81793	0.0252637
_child0	-6.81693	0.0253884
_child0	-6.81593	0.0255129
_child0	-6.81493	0.0256371
_child0	-6.81393	0.0257609
_child0	-6.81293	0.0258844
_child0	-6.81193	0.0260073
_child0	-6.81093	0.0261296
_child0	-6.80993	0.0262514
_child0	-6.80893	0.0263724
_child0	-6.80793	0.0264926
_child0	-6.80693	0.026612
_child0	-6.80593	0.0267304
_child0	-6.80493	0.0268479
_child0	-6.80393	0.0269643
_child0	-6.80293	0.0270796
_child0	-6.80193	0.0271938
_child0	-6.80093	0.0273067
_child0	-6.79992	0.0274183
_child0	-6.79892	0.0275285
_child0	-6.79792	0.0276373
_child0	-6.79692	0.0277447
_child0	-6.79592	0.0278505
_child0	-6.79492	0.0279547
_child0	-6.79392	0.0280573
_child0	-6.79292	0.0281581
_child0	-6.79192	0.0282573
_child0	-6.79092	0.0283547
_child0	-6.78992	0.0284502
_child0	-6.78892	0.0285439
_child0	-6.78792	0.0286356
_child0	-6.78692	0.0287254
_child0	-6.78592	0.0288132
_child0	-6.78492	0.028899
_child0	-6.78392	0.0289828
_child0	-6.78292	0.0290644
_child0	-6.78192	0.0291439
_child0	-6.78092	0.0292213
_child0	-6.77992	0.0292965
_child0	-6.77892	0.0293696
_child0	-6.77792	0.0294404
_child0	-6.77692	0.029509
_child0	-6.77592	0.0295753
_child0	-6.77492	0.0296394
_child0	-6.77392	0.0297013
_child0	-6.77292	0.0297608
_child0	-6.77192	0.0298181
_child0	-6.77092	0.0298731
_child0	-6.76992	0.0299259
_child0	-6.76892	0.0299763
_child0	-6.76792	0.0300245
_child0	-6.76692	0.0300704
_child0	-6.76592	0.030114
_child0	-6.76492	0.0301554
_child0	-6.76392	0.0301945
_child0	-6.76292	0.0302314
_child0	-6.76192	0.0302661
_child0	-6.76092	0.0302986
_child0	-6.75992	0.0303289
_child0	-6.75892	0.030357
_child0	-6.75792	0.030383
_child0	-6.75692	0.0304069
_child0	-6.75592	0.0304287
_child0	-6.75492	0.0304485
_child0	-6.75392	0.0304662
_child0	-6.75292	0.0304819
_child0	-6.75192	0.0304957
_child0	-6.75092	0.0305076
_child0	-6.74992	0.0305175
_child0	-6.74892	0.0305256
_child0	-6.74792	0.0305319
_child0	-6.74692	0.0305364
_child0	-6.74592	0.0305392
_child0	-6.74492	0.0305403
_child0	-6.74392	0.0305398
_child0	-6.74292	0.0305376
_child0	-6.74192	0.0305339
_child0	-6.74092	0.0305287
_child0	-6.73992	0.0305221
_child0	-6.73892	0.030514
_child0	-6.73792	0.0305045
_child0	-6.73692	0.0304938
_child0	-6.73592	0.0304817
_child0	-6.73492	0.0304685
_child0	-6.73392	0.0304541
_child0	-6.73292	0.0304386
_child0	-6.73192	0.030422
_child0	-6.73092	0.0304044
_child0	-6.72992	0.0303859
_child0	-6.72892	0.0303664
_child0	-6.72792	0.0303461
_child0	-6.72692	0.0303251
_child0	-6.72592	0.0303032
_child0	-6.72492	0.0302807
_child0	-6.72392	0.0302576
_child0	-6.72292	0.0302339
_child0	-6.72192	0.0302097
_child0	-6.72092	0.030185
_child0	-6.71992	0.0301598
_child0	-6.71892	0.0301343
_child0	-6.71792	0.0301085
_child0	-6.71692	0.0300825
_child0	-6.71592	0.0300562
_child0	-6.71492	0.0300298
_child0	-6.71392	0.0300033
_child0	-6.71292	0.0299768
_child0	-6.71192	0.0299503
_child0	-6.71092	0.0299238
_child0	-6.70992	0.0298974
_child0	-6.70892	0.0298712
_child0	-6.70792	0.0298452
_child0	-6.70692	0.0298195
_child0	-6.70592	0.029794
_child0	-6.70492	0.029769
_child0	-6.70392	0.0297443
_child0	-6.70292	0.0297202
_child0	-6.70192	0.0296965
_child0	-6.70092	0.0296734
_child0	-6.69992	0.0296509
_child0	-6.69892	0.029629
_child0	-6.69792	0.0296079
_child0	-6.69692	0.0295875
_child0	-6.69592	0.0295678
_child0	-6.69492	0.0295491
_child0	-6.69392	0.0295312
_child0	-6.69292	0.0295142
_child0	-6.69192	0.0294982
_child0	-6.69092	0.0294832
_child0	-6.68992	0.0294693
_child0	-6.68892	0.0294565
_child0	-6.68792	0.0294448
_child0	-6.68692	0.0294343
_child0	-6.68592	0.0294251
_child0	-6.68492	0.0294171
_child0	-6.68392	0.0294104
_child0	-6.68292	0.029405
_child0	-6.68192	0.029401
_child0	-6.68092	0.0293985
_child0	-6.67992	0.0293974
_child0	-6.67892	0.0293978
_child0	-6.67792	0.0293997
_child0	-6.67692	0.0294032
_child0	-6.67592	0.0294083
_child0	-6.67492	0.0294151
_child0	-6.67392	0.0294234
_child0	-6.67292	0.0294335
_child0	-6.67192	0.0294453
_child0	-6.67092	0.0294589
_child0	-6.66992	0.0294742
_child0	-6.66892	0.0294914
_child0	-6.66792	0.0295103
_child0	-6.66692	0.0295312
_child0	-6.66592	0.0295539
_child0	-6.66492	0.0295785
_child0	-6.66392	0.0296051
_child0	-6.66292	0.0296336
_child0	-6.66192	0.029664
_child0	-6.66092	0.0296965
_child0	-6.65992	0.0297309
_child0	-6.65892	0.0297673
_child0	-6.65792	0.0298058
_child0	-6.65692	0.0298463
_child0	-6.65592	0.0298889
_child0	-6.65492	0.0299335
_child0	-6.65392	0.0299801
_child0	-6.65292	0.0300289
_child0	-6.65192	0.0300797
_child0	-6.65092	0.0301326
_child0	-6.64992	0.0301875
_child0	-6.64892	0.0302446
_child0	-6.64792	0.0303037
_child0	-6.64692	0.0303648
_child0	-6.64592	0.0304281
_child0	-6.64492	0.0304933
_child0	-6.64392	0.0305607
_child0	-6.64292	0.03063
_child0	-6.64192	0.0307014
_child0	-6.64092	0.0307748
_child0	-6.63991	0.0308502
_child0	-6.63891	0.0309276
_child0	-6.63791	0.0310069
_child0	-6.63691	0.0310881
_child0	-6.63591	0.0311713
_child0	-6.63491	0.0312564
_child0	-6.63391	0.0313433
_child0	-6.63291	0.0314321
_child0	-6.63191	0.0315227
_child0	-6.63091	0.0316151
_child0	-6.62991	0.0317092
_child0	-6.62891	0.0318051
_child0	-6.62791	0.0319027
_child0	-6.62691	0.0320019
_child0	-6.62591	0.0321028
_child0	-6.62491	0.0322053
_child0	-6.62391	0.0323093
_child0	-6.62291	0.0324149
_child0	-6.62191	0.0325219
_child0	-6.62091	0.0326304
_child0	-6.61991	0.0327404
_child0	-6.61891	0.0328517
_child0	-6.61791	0.0329643
_child0	-6.61691	0.0330782
_child0	-6.61591	0.0331934
_child0	-6.61491	0.0333098
_child0	-6.61391	0.0334273
_child0	-6.61291	0.033546
_child0	-6.61191	0.0336658
_child0	-6.61091	0.0337867
_child0	-6.60991	0.0339085
_child0	-6.60891	0.0340313
_child0	-6.60791	0.034155
_child0	-6.60691	0.0342796
_child0	-6.60591	0.0344051
_child0	-6.60491	0.0345313
_child0	-6.60391	0.0346583
_child0	-6.60291	0.034786
_child0	-6.60191	0.0349144
_child0	-6.60091	0.0350435
_child0	-6.59991	0.0351731
_child0	-6.59891	0.0353033
_child0	-6.59791	0.035434
_child0	-6.59691	0.0355652
_child0	-6.59591	0.0356968
_child0	-6.59491	0.0358288
_child0	-6.59391	0.0359612
_child0	-6.59291	0.036094
_child0	-6.59191	0.036227
_child0	-6.59091	0.0363603
_child0	-6.58991	0.0364939
_child0	-6.58891	0.0366276
_child0	-6.58791	0.0367615
_child0	-6.58691	0.0368956
_child0	-6.58591	0.0370297
_child0	-6.58491	0.0371639
_child0	-6.58391	0.0372982
_child0	-6.58291	0.0374325
_child0	-6.58191	0.0375668
_child0	-6.58091	0.0377011
_child0	-6.57991	0.0378353
_child0	-6.57891	0.0379694
_child0	-6.57791	0.0381034
_child0	-6.57691	0.0382373
_child0	-6.57591	0.0383711
_child0	-6.57491	0.0385046
_child0	-6.57391	0.038638
_child0	-6.57291	0.0387712
_child0	-6.57191	0.0389042
_child0	-6.57091	0.0390369
_child0	-6.56991	0.0391694
_child0	-6.56891	0.0393016
_child0	-6.56791	0.0394335
_child0	-6.56691	0.0395651
_child0	-6.56591	0.0396964
_child0	-6.56491	0.0398274
_child0	-6.56391	0.0399581
_child0	-6.56291	0.0400884
_child0	-6.56191	0.0402184
_child0	-6.56091	0.0403481
_child0	-6.55991	0.0404774
_child0	-6.55891	0.0406063
_child0	-6.55791	0.0407348
_child0	-6.55691	0.040863
_child0	-6.55591	0.0409908
_child0	-6.55491	0.0411183
_child0	-6.55391	0.0412454
_child0	-6.55291	0.0413721
_child0	-6.55191	0.0414984
_child0	-6.55091	0.0416244
_child0	-6.54991	0.0417501
_child0	-6.54891	0.0418753
_child0	-6.54791	0.0420003
_child0	-6.54691	0.0421249
_child0	-6.54591	0.0422492
_child0	-6.54491	0.0423732
_child0	-6.54391	0.0424969
_child0	-6.54291	0.0426203
_child0	-6.54191	0.0427434
_child0	-6.54091	0.0428662
_child0	-6.53991	0.0429889
_child0	-6.53891	0.0431112
_child0	-6.53791	0.0432334
_child0	-6.53691	0.0433554
_child0	-6.53591	0.0434773
_child0	-6.53491	0.043599
_child0	-6.53391	0.0437206
_child0	-6.53291	0.0438421
_child0	-6.53191	0.0439635
_child0	-6.53091	0.0440849
_child0	-6.52991	0.0442063
_child0	-6.52891	0.0443277
_child0	-6.52791	0.0444491
_child0	-6.52691	0.0445706
_child0	-6.52591	0.0446923
_child0	-6.52491	0.0448141
_child0	-6.52391	0.0449361
_child0	-6.52291	0.0450583
_child0	-6.52191	0.0451808
_child0	-6.52091	0.0453035
_child0	-6.51991	0.0454266
_child0	-6.51891	0.0455501
_child0	-6.51791	0.045674
_child0	-6.51691	0.0457984
_child0	-6.51591	0.0459233
_child0	-6.51491	0.0460487
_child0	-6.51391	0.0461748
_child0	-6.51291	0.0463014
_child0	-6.51191	0.0464288
_child0	-6.51091	0.0465569
_child0	-6.50991	0.0466858
_child0	-6.50891	0.0468156
_child0	-6.50791	0.0469462
_child0	-6.50691	0.0470778
_child0	-6.50591	0.0472103
_child0	-6.50491	0.0473439
_child0	-6.50391	0.0474786
_child0	-6.50291	0.0476144
_child0	-6.50191	0.0477514
_child0	-6.50091	0.0478897
_child0	-6.49991	0.0480293
_child0	-6.49891	0.0481702
_child0	-6.49791	0.0483125
_child0	-6.49691	0.0484563
_child0	-6.49591	0.0486015
_child0	-6.49491	0.0487483
_child0	-6.49391	0.0488968
_child0	-6.49291	0.0490469
_child0	-6.49191	0.0491986
_child0	-6.49091	0.0493522
_child0	-6.48991	0.0495075
_child0	-6.48891	0.0496647
_child0	-6.48791	0.0498238
_child0	-6.48691	0.0499848
_child0	-6.48591	0.0501478
_child0	-6.48491	0.0503128
_child0	-6.48391	0.0504799
_child0	-6.48291	0.0506491
_child0	-6.48191	0.0508204
_child0	-6.48091	0.0509939
_child0	-6.4799	0.0511696
_child0	-6.4789	0.0513476
_child0	-6.4779	0.0515278
_child0	-6.4769	0.0517103
_child0	-6.4759	0.0518952
_child0	-6.4749	0.0520824
_child0	-6.4739	0.052272
_child0	-6.4729	0.052464
_child0	-6.4719	0.0526584
_child0	-6.4709	0.0528552
_child0	-6.4699	0.0530545
_child0	-6.4689	0.0532562
_child0	-6.4679	0.0534604
_child0	-6.4669	0.0536671
_child0	-6.4659	0.0538763
_child0	-6.4649	0.0540879
_child0	-6.4639	0.054302
_child0	-6.4629	0.0545186
_child0	-6.4619	0.0547376
_child0	-6.4609	0.0549591
_child0	-6.4599	0.0551831
_child0	-6.4589	0.0554094
_child0	-6.4579	0.0556382
_child0	-6.4569	0.0558694
_child0	-6.4559	0.0561029
_child0	-6.4549	0.0563388
_child0	-6.4539	0.0565771
_child0	-6.4529	0.0568176
_child0	-6.4519	0.0570603
_child0	-6.4509	0.0573053
_child0	-6.4499	0.0575525
_child0	-6.4489	0.0578018
_child0	-6.4479	0.0580533
_child0	-6.4469	0.0583068
_child0	-6.4459	0.0585623
_child0	-6.4449	0.0588198
_child0	-6.4439	0.0590792
_child0	-6.4429	0.0593404
_child0	-6.4419	0.0596035
_child0	-6.4409	0.0598684
_child0	-6.4399	0.060135
_child0	-6.4389	0.0604032
_child0	-6.4379	0.060673
_child0	-6.4369	0.0609443
_child0	-6.4359	0.0612171
_child0	-6.4349	0.0614913
_child0	-6.4339	0.0617669
_child0	-6.4329	0.0620437
_child0	-6.4319	0.0623217
_child0	-6.4309	0.0626009
_child0	-6.4299	0.0628812
_child0	-6.4289	0.0631625
_child0	-6.4279	0.0634447
_child0	-6.4269	0.0637278
_child0	-6.4259	0.0640117
_child0	-6.4249	0.0642964
_child0	-6.4239	0.0645817
_child0	-6.4229	0.0648677
_child0	-6.4219	0.0651542
_child0	-6.4209	0.0654411
_child0	-6.4199	0.0657285
_child0	-6.4189	0.0660162
_child0	-6.4179	0.0663043
_child0	-6.4169	0.0665925
_child0	-6.4159	0.0668809
_child0	-6.4149	0.0671693
_child0	-6.4139	0.0674578
_child0	-6.4129	0.0677463
_child0	-6.4119	0.0680347
_child0	-6.4109	0.068323
_child0	-6.4099	0.0686111
_child0	-6.4089	0.0688989
_child0	-6.4079	0.0691864
_child0	-6.4069	0.0694736
_child0	-6.4059	0.0697604
_child0	-6.4049	0.0700467
_child0	-6.4039	0.0703326
_child0	-6.4029	0.0706179
_child0	-6.4019	0.0709026
_child0	-6.4009	0.0711868
_child0	-6.3999	0.0714703
_child0	-6.3989	0.0717531
_child0	-6.3979	0.0720352
_child0	-6.3969	0.0723165
_child0	-6.3959	0.0725971
_child0	-6.3949	0.0728768
_child0	-6.3939	0.0731558
_child0	-6.3929	0.0734339
_child0	-6.3919	0.0737111
_child0	-6.3909	0.0739874
_child0	-6.3899	0.0742628
_child0	-6.3889	0.0745373
_child0	-6.3879	0.0748109
_child0	-6.3869	0.0750835
_child0	-6.3859	0.0753551
_child0	-6.3849	0.0756258
_child0	-6.3839	0.0758956
_child0	-6.3829	0.0761643
_child0	-6.3819	0.0764321
_child0	-6.3809	0.076699
_child0	-6.3799	0.0769648
_child0	-6.3789	0.0772297
_child0	-6.3779	0.0774936
_child0	-6.3769	0.0777566
_child0	-6.3759	0.0780186
_child0	-6.3749	0.0782796
_child0	-6.3739	0.0785398
_child0	-6.3729	0.078799
_child0	-6.3719	0.0790573
_child0	-6.3709	0.0793147
_child0	-6.3699	0.0795712
_child0	-6.3689	0.0798268
_child0	-6.3679	0.0800816
_child0	-6.3669	0.0803355
_child0	-6.3659	0.0805887
_child0	-6.3649	0.080841
_child0	-6.3639	0.0810925
_child0	-6.3629	0.0813432
_child0	-6.3619	0.0815932
_child0	-6.3609	0.0818425
_child0	-6.3599	0.082091
_child0	-6.3589	0.0823388
_child0	-6.3579	0.0825859
_child0	-6.3569	0.0828324
_child0	-6.3559	0.0830782
_child0	-6.3549	0.0833233
_child0	-6.3539	0.0835679
_child0	-6.3529	0.0838118
_child0	-6.3519	0.0840551
_child0	-6.3509	0.0842979
_child0	-6.3499	0.0845401
_child0	-6.3489	0.0847817
_child0	-6.3479	0.0850228
_child0	-6.3469	0.0852633
_child0	-6.3459	0.0855034
_child0	-6.3449	0.0857429
_child0	-6.3439	0.0859819
_child0	-6.3429	0.0862205
_child0	-6.3419	0.0864585
_child0	-6.3409	0.086696
_child0	-6.3399	0.0869331
_child0	-6.3389	0.0871697
_child0	-6.3379	0.0874058
_child0	-6.3369	0.0876414
_child0	-6.3359	0.0878766
_child0	-6.3349	0.0881113
_child0	-6.3339	0.0883454
_child0	-6.3329	0.0885791
_child0	-6.3319	0.0888123
_child0	-6.3309	0.089045
_child0	-6.3299	0.0892772
_child0	-6.3289	0.0895088
_child0	-6.3279	0.0897399
_child0	-6.3269	0.0899705
_child0	-6.3259	0.0902005
_child0	-6.3249	0.0904299
_child0	-6.3239	0.0906588
_child0	-6.3229	0.090887
_child0	-6.3219	0.0911146
_child0	-6.3209	0.0913415
_child0	-6.31989	0.0915677
_child0	-6.31889	0.0917933
_child0	-6.31789	0.0920182
_child0	-6.31689	0.0922423
_child0	-6.31589	0.0924656
_child0	-6.31489	0.0926881
_child0	-6.31389	0.0929098
_child0	-6.31289	0.0931307
_child0	-6.31189	0.0933507
_child0	-6.31089	0.0935698
_child0	-6.30989	0.0937879
_child0	-6.30889	0.094005
_child0	-6.30789	0.0942212
_child0	-6.30689	0.0944363
_child0	-6.30589	0.0946503
_child0	-6.30489	0.0948632
_child0	-6.30389	0.095075
_child0	-6.30289	0.0952856
_child0	-6.30189	0.095495
_child0	-6.30089	0.0957031
_child0	-6.29989	0.0959099
_child0	-6.29889	0.0961154
_child0	-6.29789	0.0963195
_child0	-6.29689	0.0965222
_child0	-6.29589	0.0967235
_child0	-6.29489	0.0969232
_child0	-6.29389	0.0971215
_child0	-6.29289	0.0973181
_child0	-6.29189	0.0975132
_child0	-6.29089	0.0977066
_child0	-6.28989	0.0978983
_child0	-6.28889	0.0980882
_child0	-6.28789	0.0982764
_child0	-6.28689	0.0984628
_child0	-6.28589	0.0986473
_child0	-6.28489	0.0988299
_child0	-6.28389	0.0990105
_child0	-6.28289	0.0991892
_child0	-6.28189	0.0993658
_child0	-6.28089	0.0995403
_child0	-6.27989	0.0997128
_child0	-6.27889	0.099883
_child0	-6.27789	0.100051
_child0	-6.27689	0.100217
_child0	-6.27589	0.10038
_child0	-6.27489	0.100542
_child0	-6.27389	0.1007
_child0	-6.27289	0.100857
_child0	-6.27189	0.101011
_child0	-6.27089	0.101162
_child0	-6.26989	0.101311
_child0	-6.26889	0.101457
_child0	-6.26789	0.101601
_child0	-6.26689	0.101742
_child0	-6.26589	0.10188
_child0	-6.26489	0.102016
_child0	-6.26389	0.102148
_child0	-6.26289	0.102278
_child0	-6.26189	0.102405
_child0	-6.26089	0.102529
_child0	-6.25989	0.10265
_child0	-6.25889	0.102768
_child0	-6.25789	0.102883
_child0	-6.25689	0.102995
_child0	-6.25589	0.103104
_child0	-6.25489	0.103209
_child0	-6.25389	0.103311
_child0	-6.25289	0.103411
_child0	-6.25189	0.103506
_child0	-6.25089	0.103599
_child0	-6.24989	0.103688
_child0	-6.24889	0.103773
_child0	-6.24789	0.103856
_child0	-6.24689	0.103934
_child0	-6.24589	0.10401
_child0	-6.24489	0.104081
_child0	-6.24389	0.104149
_child0	-6.24289	0.104214
_child0	-6.24189	0.104274
_child0	-6.24089	0.104331
_child0	-6.23989	0.104385
_child0	-6.23889	0.104434
_child0	-6.23789	0.10448
_child0	-6.23689	0.104522
_child0	-6.23589	0.10456
_child0	-6.23489	0.104594
_child0	-6.23389	0.104624
_child0	-6.23289	0.104651
_child0	-6.23189	0.104673
_child0	-6.23089	0.104691
_child0	-6.22989	0.104706
_child0	-6.22889	0.104716
_child0	-6.22789	0.104722
_child0	-6.22689	0.104724
_child0	-6.22589	0.104722
_child0	-6.22489	0.104716
_child0	-6.22389	0.104706
_child0	-6.22289	0.104691
_child0	-6.22189	0.104673
_child0	-6.22089	0.10465
_child0	-6.21989	0.104623
_child0	-6.21889	0.104592
_child0	-6.21789	0.104556
_child0	-6.21689	0.104516
_child0	-6.21589	0.104472
_child0	-6.21489	0.104424
_child0	-6.21389	0.104371
_child0	-6.21289	0.104315
_child0	-6.21189	0.104253
_child0	-6.21089	0.104188
_child0	-6.20989	0.104118
_child0	-6.20889	0.104044
_child0	-6.20789	0.103966
_child0	-6.20689	0.103883
_child0	-6.20589	0.103797
_child0	-6.20489	0.103705
_child0	-6.20389	0.10361
_child0	-6.20289	0.10351
_child0	-6.20189	0.103406
_child0	-6.20089	0.103298
_child0	-6.19989	0.103185
_child0	-6.19889	0.103068
_child0	-6.19789	0.102947
_child0	-6.19689	0.102822
_child0	-6.19589	0.102692
_child0	-6.19489	0.102558
_child0	-6.19389	0.10242
_child0	-6.19289	0.102278
_child0	-6.19189	0.102131
_child0	-6.19089	0.101981
_child0	-6.18989	0.101826
_child0	-6.18889	0.101667
_child0	-6.18789	0.101504
_child0	-6.18689	0.101336
_child0	-6.18589	0.101165
_child0	-6.18489	0.100989
_child0	-6.18389	0.10081
_child0	-6.18289	0.100626
_child0	-6.18189	0.100438
_child0	-6.18089	0.100246
_child0	-6.17989	0.10005
_child0	-6.17889	0.0998504
_child0	-6.17789	0.0996465
_child0	-6.17689	0.0994385
_child0	-6.17589	0.0992265
_child0	-6.17489	0.0990106
_child0	-6.17389	0.0987906
_child0	-6.17289	0.0985668
_child0	-6.17189	0.0983389
_child0	-6.17089	0.0981072
_child0	-6.16989	0.0978715
_child0	-6.16889	0.0976319
_child0	-6.16789	0.0973885
_child0	-6.16689	0.0971411
_child0	-6.16589	0.0968899
_child0	-6.16489	0.0966348
_child0	-6.16389	0.0963758
_child0	-6.16289	0.096113
_child0	-6.16189	0.0958463
_child0	-6.16089	0.0955759
_child0	-6.15988	0.0953016
_child0	-6.15888	0.0950235
_child0	-6.15788	0.0947416
_child0	-6.15688	0.0944559
_child0	-6.15588	0.0941664
_child0	-6.15488	0.0938731
_child0	-6.15388	0.0935761
_child0	-6.15288	0.0932752
_child0	-6.15188	0.0929707
_child0	-6.15088	0.0926623
_child0	-6.14988	0.0923502
_child0	-6.14888	0.0920344
_child0	-6.14788	0.0917148
_child0	-6.14688	0.0913915
_child0	-6.14588	0.0910644
_child0	-6.14488	0.0907336
_child0	-6.14388	0.0903991
_child0	-6.14288	0.0900608
_child0	-6.14188	0.0897189
_child0	-6.14088	0.0893732
_child0	-6.13988	0.0890238
_child0	-6.13888	0.0886707
_child0	-6.13788	0.0883139
_child0	-6.13688	0.0879534
_child0	-6.13588	0.0875891
_child0	-6.13488	0.0872212
_child0	-6.13388	0.0868496
_child0	-6.13288	0.0864743
_child0	-6.13188	0.0860952
_child0	-6.13088	0.0857125
_child0	-6.12988	0.0853261
_child0	-6.12888	0.084936
_child0	-6.12788	0.0845423
_child0	-6.12688	0.0841448
_child0	-6.12588	0.0837437
_child0	-6.12488	0.0833388
_child0	-6.12388	0.0829304
_child0	-6.12288	0.0825182
_child0	-6.12188	0.0821023
_child0	-6.12088	0.0816828
_child0	-6.11988	0.0812596
_child0	-6.11888	0.0808328
_child0	-6.11788	0.0804022
_child0	-6.11688	0.0799681
_child0	-6.11588	0.0795302
_child0	-6.11488	0.0790887
_child0	-6.11388	0.0786436
_child0	-6.11288	0.0781948
_child0	-6.11188	0.0777423
_child0	-6.11088	0.0772862
_child0	-6.10988	0.0768265
_child0	-6.10888	0.0763631
_child0	-6.10788	0.0758961
_child0	-6.10688	0.0754254
_child0	-6.10588	0.0749511
_child0	-6.10488	0.0744732
_child0	-6.10388	0.0739917
_child0	-6.10288	0.0735066
_child0	-6.10188	0.0730179
_child0	-6.10088	0.0725255
_child0	-6.09988	0.0720296
_child0	-6.09888	0.07153
_child0	-6.09788	0.0710269
_child0	-6.09688	0.0705202
_child0	-6.09588	0.07001
_child0	-6.09488	0.0694962
_child0	-6.09388	0.0689788
_child0	-6.09288	0.0684579
_child0	-6.09188	0.0679334
_child0	-6.09088	0.0674054
_child0	-6.08988	0.0668739
_child0	-6.08888	0.0663389
_child0	-6.08788	0.0658004
_child0	-6.08688	0.0652585
_child0	-6.08588	0.064713
_child0	-6.08488	0.0641641
_child0	-6.08388	0.0636118
_child0	-6.08288	0.0630561
_child0	-6.08188	0.0624969
_child0	-6.08088	0.0619343
_child0	-6.07988	0.0613684
_child0	-6.07888	0.0607991
_child0	-6.07788	0.0602265
_child0	-6.07688	0.0596506
_child0	-6.07588	0.0590714
_child0	-6.07488	0.0584889
_child0	-6.07388	0.0579031
_child0	-6.07288	0.0573142
_child0	-6.07188	0.056722
_child0	-6.07088	0.0561267
_child0	-6.06988	0.0555282
_child0	-6.06888	0.0549267
_child0	-6.06788	0.054322
_child0	-6.06688	0.0537143
_child0	-6.06588	0.0531036
_child0	-6.06488	0.0524898
_child0	-6.06388	0.0518732
_child0	-6.06288	0.0512536
_child0	-6.06188	0.0506311
_child0	-6.06088	0.0500058
_child0	-6.05988	0.0493777
_child0	-6.05888	0.0487468
_child0	-6.05788	0.0481132
_child0	-6.05688	0.0474769
_child0	-6.05588	0.046838
_child0	-6.05488	0.0461965
_child0	-6.05388	0.0455525
_child0	-6.05288	0.0449059
_child0	-6.05188	0.0442569
_child0	-6.05088	0.0436056
_child0	-6.04988	0.0429518
_child0	-6.04888	0.0422958
_child0	-6.04788	0.0416376
_child0	-6.04688	0.0409771
_child0	-6.04588	0.0403146
_child0	-6.04488	0.0396499
_child0	-6.04388	0.0389833
_child0	-6.04288	0.0383147
_child0	-6.04188	0.0376442
_child0	-6.04088	0.0369718
_child0	-6.03988	0.0362977
_child0	-6.03888	0.0356219
_child0	-6.03788	0.0349445
_child0	-6.03688	0.0342654
_child0	-6.03588	0.0335849
_child0	-6.03488	0.0329029
_child0	-6.03388	0.0322196
_child0	-6.03288	0.0315349
_child0	-6.03188	0.030849
_child0	-6.03088	0.0301619
_child0	-6.02988	0.0294738
_child0	-6.02888	0.0287846
_child0	-6.02788	0.0280945
_child0	-6.02688	0.0274035
_child0	-6.02588	0.0267117
_child0	-6.02488	0.0260192
_child0	-6.02388	0.0253261
_child0	-6.02288	0.0246324
_child0	-6.02188	0.0239382
_child0	-6.02088	0.0232437
_child0	-6.01988	0.0225488
_child0	-6.01888	0.0218536
_child0	-6.01788	0.0211583
_child0	-6.01688	0.020463
_child0	-6.01588	0.0197676
_child0	-6.01488	0.0190723
_child0	-6.01388	0.0183772
_child0	-6.01288	0.0176824
_child0	-6.01188	0.0169879
_child0	-6.01088	0.0162939
_child0	-6.00988	0.0156003
_child0	-6.00888	0.0149074
_child0	-6.00788	0.0142152
_child0	-6.00688	0.0135238
_child0	-6.00588	0.0128332
_child0	-6.00488	0.0121436
_child0	-6.00388	0.0114551
_child0	-6.00288	0.0107677
_child0	-6.00188	0.0100816
[truncated: 190,001 more rows]

## Sheet: fig3B_data_Scatter Data
Scatter Label	X Data	Y Data
_child0	585.1	1.16244
_child0	711	1.04317
_child0	827.25	0.77423
_child0	950.075	1.10266
_child0	1029.38	0.792232
_child0	1112.88	0.921758
_child0	1593.55	0.960177
_child0	1913.53	0.693395
_child0	1997.78	0.678654
_child0	2078.28	0.60965
_child0	2158.12	0.836607
_child0	2309.53	0.817513
_child0	2807.32	0.860104
_child0	2880.1	0.614139
_child0	2950.4	0.880515
_child0	3027.47	0.962904
_child0	3103.5	0.658477
_child0	3550.03	0.758206
_child0	3801.05	0.920106
_child0	3890.2	1.15742
_child0	3976.47	0.930719
_child0	4049.68	1.27078
_child0	4407.18	1.18859
_child0	4691.62	0.948102
_child0	4764.02	1.29917
_child0	4838.85	1.31765
_child0	4914.02	1.59318
_child0	4987.75	1.4971
_child0	5488.73	1.43977
_child0	5698.6	1.6467
_child0	5769.15	1.54119
_child0	5864.9	1.79174
_child0	5948.9	1.56875
_child0	6325.93	1.5222
_child0	6557.1	1.3695
_child0	6645.98	1.51794
_child0	6747.75	1.52042
_child0	7462.52	1.4114
_child0	7632.48	1.47346
_child0	7745.62	1.62086
_child0	8571.83	1.65448
_child0	8930.15	1.6122
_child0	9014.67	1.90815
_child0	9105.55	1.814
_child0	9188.3	1.76634

## Sheet: fig3C_vs
Unnamed: 0	Mouse_0	Mouse_1	Mouse_2	Mouse_3	Mouse_4	Mouse_5	Mouse_6
1102	1.15918	0.7335	0.88304	0.90345	0.787191	0.970027	0.867702
1103	1.15808	0.73374	0.883823	0.902858	0.790012	0.969858	0.865068
1104	1.15697	0.73398	0.884606	0.902266	0.792833	0.969689	0.862434
1105	1.15586	0.73422	0.885388	0.901674	0.795654	0.969519	0.859801
1106	1.15476	0.73446	0.886171	0.901081	0.798474	0.96935	0.857167
1107	1.15365	0.7347	0.886953	0.900489	0.801295	0.969181	0.854533
1108	1.15255	0.73494	0.887736	0.899897	0.804116	0.969011	0.851899
1109	1.15144	0.73518	0.888519	0.899305	0.806937	0.968842	0.849265
1110	1.15033	0.73542	0.889301	0.898713	0.809757	0.968673	0.846631
1111	1.14923	0.73566	0.890084	0.898121	0.812578	0.968503	0.843997
1112	1.14812	0.7359	0.890866	0.897529	0.815399	0.968334	0.841364
1113	1.14701	0.73614	0.891649	0.896936	0.818219	0.968165	0.83873
1114	1.14591	0.73638	0.892432	0.896344	0.82104	0.967995	0.836096
1115	1.1448	0.73662	0.893214	0.895752	0.823861	0.967826	0.833462
1116	1.14369	0.73686	0.893997	0.89516	0.826682	0.967657	0.830828
1117	1.14259	0.7371	0.894779	0.894568	0.829502	0.967487	0.828194
1118	1.14148	0.73734	0.895562	0.893976	0.832323	0.967318	0.82556
1119	1.14037	0.73758	0.896345	0.893383	0.835144	0.967148	0.822927
1120	1.13927	0.73782	0.897127	0.892791	0.837964	0.966979	0.820293
1121	1.13816	0.73806	0.89791	0.892199	0.840785	0.96681	0.817659
1122	1.13705	0.7383	0.898692	0.891607	0.843606	0.96664	0.815025
1123	1.13595	0.73854	0.899475	0.891015	0.846427	0.966228	0.812391
1124	1.13484	0.73878	0.900257	0.890423	0.849247	0.964708	0.809757
1125	1.13373	0.73902	0.90104	0.88983	0.85193	0.963188	0.807123
1126	1.13263	0.73926	0.901442	0.889238	0.847856	0.961667	0.804489
1127	1.13152	0.7395	0.901358	0.888646	0.843781	0.960147	0.801856
1128	1.13042	0.73974	0.901275	0.888054	0.839707	0.958627	0.799222
1129	1.12931	0.73998	0.901192	0.887462	0.835632	0.957107	0.796588
1130	1.1282	0.74022	0.901109	0.88687	0.831558	0.955587	0.793954
1131	1.1271	0.74046	0.901025	0.886278	0.827483	0.954066	0.79132
1132	1.12599	0.7407	0.900942	0.885685	0.823409	0.952546	0.788686
1133	1.12488	0.74094	0.900859	0.885093	0.819334	0.951026	0.786052
1134	1.12378	0.74118	0.900775	0.884501	0.81526	0.949506	0.783419
1135	1.12267	0.74142	0.900692	0.883909	0.811185	0.947986	0.780785
1136	1.12156	0.74166	0.900609	0.883317	0.807111	0.946466	0.778151
1137	1.12046	0.7419	0.900526	0.882725	0.803036	0.944945	0.775517
1138	1.11935	0.74214	0.900442	0.882132	0.798962	0.943425	0.772883
1139	1.11824	0.74238	0.900359	0.88154	0.794887	0.941905	0.770249
1140	1.11714	0.74262	0.900276	0.880948	0.790813	0.940385	0.767615
1141	1.11603	0.74286	0.900192	0.880356	0.786738	0.938865	0.764982
1142	1.11492	0.7431	0.900109	0.879764	0.782664	0.937344	0.762348
1143	1.11382	0.74334	0.900026	0.879172	0.778589	0.935824	0.759714
1144	1.11271	0.74358	0.899943	0.878579	0.774515	0.934304	0.75708
1145	1.1116	0.74382	0.899859	0.877987	0.77044	0.932784	0.754446
1146	1.1105	0.74406	0.899776	0.877395	0.766366	0.931264	0.751812
1147	1.10939	0.7443	0.899693	0.876803	0.762291	0.929744	0.749178
1148	1.10829	0.74454	0.899609	0.876211	0.758217	0.928223	0.746545
1149	1.10718	0.74478	0.899526	0.875619	0.754142	0.926703	0.743911
1150	1.10607	0.74502	0.899443	0.875027	0.750068	0.925183	0.741277
1151	1.10497	0.74526	0.89936	0.874434	0.745994	0.923663	0.738643
1152	1.10386	0.7455	0.899276	0.873842	0.741919	0.922143	0.736009
1153	1.10275	0.74574	0.899193	0.87325	0.737845	0.920622	0.733375
1154	1.10165	0.74598	0.89911	0.872658	0.73377	0.919102	0.730741
1155	1.10054	0.74622	0.899026	0.872066	0.729696	0.917582	0.728107
1156	1.09943	0.74646	0.898943	0.871474	0.725621	0.916062	0.725474
1157	1.09833	0.7467	0.89886	0.870881	0.721547	0.914542	0.72284
1158	1.09722	0.74694	0.898777	0.870289	0.717472	0.913022	0.720206
1159	1.09611	0.74718	0.898693	0.869697	0.713398	0.911501	0.717572
1160	1.09501	0.74742	0.89861	0.869105	0.709323	0.909981	0.714938
1161	1.0939	0.74766	0.898527	0.868513	0.705249	0.908461	0.712304
1162	1.09279	0.7479	0.898443	0.867921	0.701174	0.906941	0.70967
1163	1.09169	0.74814	0.89836	0.867328	0.6971	0.905421	0.707037
1164	1.09058	0.74838	0.898277	0.866736	0.693025	0.9039	0.704403
1165	1.08948	0.74862	0.898194	0.866144	0.688951	0.90238	0.701769
1166	1.08837	0.74886	0.89811	0.865552	0.684876	0.90086	0.699135
1167	1.08521	0.7491	0.898027	0.86496	0.680802	0.89934	0.696501
1168	1.08125	0.74934	0.897944	0.864368	0.676727	0.89782	0.693867
1169	1.0773	0.74958	0.89786	0.863776	0.672653	0.8963	0.691233
1170	1.07334	0.74982	0.897777	0.863183	0.668578	0.894779	0.6886
1171	1.06938	0.75006	0.897694	0.862591	0.664504	0.893259	0.685966
1172	1.06542	0.7503	0.897611	0.861999	0.660429	0.891739	0.683332
1173	1.06147	0.75054	0.897527	0.861407	0.656355	0.890219	0.680698
1174	1.05751	0.75078	0.897444	0.860815	0.65228	0.888699	0.678064
1175	1.05355	0.75102	0.897361	0.860223	0.648206	0.887178	0.67543
1176	1.0496	0.75126	0.897277	0.85963	0.644131	0.885658	0.672796
1177	1.04564	0.7515	0.897194	0.859038	0.640057	0.884138	0.670163
1178	1.04168	0.75174	0.897111	0.858446	0.635982	0.882618	0.667529
1179	1.03772	0.75198	0.897028	0.857854	0.631908	0.881098	0.664895
1180	1.03377	0.75222	0.896944	0.857262	0.627833	0.879578	0.662261
1181	1.02981	0.75246	0.896861	0.85667	0.623759	0.878057	0.659627
1182	1.02585	0.7527	0.896778	0.856078	0.619684	0.876537	0.656993
1183	1.0219	0.75294	0.896695	0.855485	0.61561	0.875017	0.654359
1184	1.01794	0.75318	0.896611	0.854893	0.611536	0.873497	0.651725
1185	1.01398	0.75342	0.896528	0.854301	0.607461	0.871977	0.649092
1186	1.01002	0.75366	0.896445	0.853709	0.603387	0.870456	0.646458
1187	1.00607	0.7539	0.896361	0.853117	0.599312	0.868936	0.650294
1188	1.00211	0.75414	0.896278	0.852525	0.595238	0.867416	0.654262
1189	0.998152	0.754379	0.896195	0.851932	0.591163	0.865896	0.658231
1190	0.994195	0.754619	0.896112	0.85134	0.587089	0.864376	0.662199
1191	0.990238	0.754859	0.896028	0.850748	0.583014	0.862856	0.666167
1192	0.986281	0.755099	0.895945	0.850156	0.57894	0.861335	0.670136
1193	0.982324	0.755339	0.895862	0.849564	0.574865	0.859815	0.674104
1194	0.978366	0.755579	0.895778	0.848972	0.570791	0.858295	0.678073
1195	0.974409	0.755819	0.895695	0.848379	0.566716	0.856775	0.682041
1196	0.970452	0.756059	0.895612	0.847787	0.562642	0.855255	0.686009
1197	0.966495	0.756164	0.895529	0.847195	0.558567	0.853734	0.689978
1198	0.962538	0.754715	0.895445	0.846603	0.554493	0.852214	0.693946
1199	0.958581	0.753265	0.895362	0.846011	0.550418	0.850694	0.697914
1200	0.954624	0.751816	0.895279	0.845419	0.546344	0.849174	0.701883
1201	0.950666	0.750366	0.895195	0.844827	0.542269	0.847654	0.705851
1202	0.946709	0.748917	0.895112	0.844234	0.538195	0.847371	0.709819
1203	0.942752	0.747467	0.895029	0.843642	0.53412	0.849716	0.713788
1204	0.938795	0.746018	0.894946	0.84305	0.530046	0.852061	0.717756
1205	0.934838	0.744568	0.894862	0.842458	0.525971	0.854407	0.721724
1206	0.930881	0.743119	0.894779	0.841866	0.521897	0.856752	0.725693
1207	0.926923	0.741669	0.894696	0.841274	0.517822	0.859097	0.729661
1208	0.922966	0.74022	0.894612	0.840681	0.513748	0.861443	0.733629
1209	0.919009	0.73877	0.894529	0.840089	0.509673	0.863788	0.737598
1210	0.915052	0.737321	0.894446	0.839497	0.505599	0.866133	0.741566
1211	0.911095	0.735872	0.894363	0.838905	0.501524	0.868479	0.745535
1212	0.907138	0.734422	0.894279	0.838313	0.49745	0.870824	0.749503
1213	0.90318	0.732973	0.894196	0.837721	0.493375	0.873169	0.753471
1214	0.899223	0.731523	0.894113	0.837128	0.489301	0.875515	0.75744
1215	0.895266	0.730074	0.894029	0.836536	0.485227	0.87786	0.761408
1216	0.891309	0.728624	0.893946	0.835944	0.481152	0.880205	0.765376
1217	0.887352	0.727175	0.893863	0.835352	0.477078	0.882551	0.769345
1218	0.883395	0.725725	0.89378	0.83476	0.473003	0.884896	0.773313
1219	0.879438	0.724276	0.893696	0.834168	0.468929	0.887241	0.777281
1220	0.87548	0.722826	0.893613	0.833576	0.464854	0.889587	0.78125
1221	0.871523	0.721377	0.89353	0.832983	0.46078	0.891932	0.785218
1222	0.867566	0.719927	0.893446	0.832391	0.456705	0.894277	0.789186
1223	0.863609	0.718478	0.893363	0.831799	0.452631	0.896623	0.793155
1224	0.859652	0.717028	0.89328	0.831207	0.449718	0.898968	0.797123
1225	0.855695	0.715579	0.893197	0.830615	0.450111	0.901313	0.801091
1226	0.851737	0.714129	0.893113	0.830023	0.450504	0.903659	0.80506
1227	0.84778	0.71268	0.89303	0.82943	0.450897	0.906004	0.809028
1228	0.843823	0.71123	0.892947	0.828838	0.451291	0.908349	0.812997
1229	0.839866	0.709781	0.892863	0.828246	0.451684	0.910695	0.816965
1230	0.835909	0.708331	0.89278	0.827654	0.452077	0.91304	0.820933
1231	0.831952	0.706882	0.892697	0.827062	0.45247	0.915385	0.824902
1232	0.827995	0.705432	0.892614	0.82647	0.452864	0.917731	0.82887
1233	0.824037	0.703983	0.89253	0.825877	0.453257	0.920076	0.832838
1234	0.82008	0.702533	0.892447	0.825285	0.45365	0.922421	0.836807
1235	0.816123	0.701084	0.892364	0.824693	0.454043	0.924767	0.840775
1236	0.812166	0.699634	0.89228	0.824101	0.454436	0.927112	0.844743
1237	0.808209	0.698185	0.892197	0.823509	0.45483	0.929457	0.848712
1238	0.804252	0.696735	0.892114	0.822917	0.455223	0.931803	0.85268
1239	0.800294	0.695286	0.892031	0.822325	0.455616	0.934148	0.856648
1240	0.796337	0.693836	0.891947	0.821732	0.456009	0.936494	0.860617
1241	0.79238	0.692387	0.891864	0.82114	0.456403	0.938839	0.864585
1242	0.788423	0.690938	0.891781	0.820548	0.456796	0.941184	0.868554
1243	0.784466	0.689488	0.891697	0.819956	0.457189	0.94353	0.872522
1244	0.780509	0.688039	0.891614	0.819364	0.457582	0.945875	0.87649
1245	0.776551	0.686589	0.891531	0.818772	0.457975	0.94822	0.880459
1246	0.772594	0.68514	0.891448	0.818179	0.458369	0.950566	0.884427
1247	0.768637	0.68369	0.891364	0.817587	0.458762	0.952911	0.888395
1248	0.76468	0.682241	0.891281	0.816995	0.459155	0.955256	0.892364
1249	0.760723	0.680791	0.891198	0.816403	0.459548	0.957602	0.896332
1250	0.756766	0.679342	0.891114	0.815811	0.459942	0.959947	0.9003
1251	0.752809	0.677892	0.891031	0.815219	0.460335	0.962292	0.904269
1252	0.748851	0.676443	0.890948	0.814626	0.460728	0.964638	0.908237
1253	0.744894	0.674993	0.890865	0.814034	0.461121	0.966983	0.912205
1254	0.740937	0.673544	0.890781	0.813442	0.461514	0.969328	0.916174
1255	0.73698	0.672094	0.890698	0.81285	0.461908	0.971674	0.920142
1256	0.733023	0.670645	0.890615	0.812258	0.462301	0.974019	0.92411
1257	0.729066	0.669195	0.890532	0.811666	0.462694	0.976364	0.928079
1258	0.725108	0.667746	0.890448	0.811074	0.463087	0.97871	0.932047
1259	0.721151	0.666296	0.890365	0.810481	0.463481	0.981055	0.936016
1260	0.717194	0.664847	0.890282	0.809889	0.463874	0.9834	0.939984
1261	0.713237	0.663397	0.890198	0.809297	0.464267	0.985746	0.943952
1262	0.70928	0.661948	0.890115	0.808705	0.46466	0.988091	0.947921
1263	0.705323	0.660498	0.890032	0.808113	0.465053	0.990436	0.951889
1264	0.701366	0.659049	0.889949	0.807521	0.465447	0.992782	0.955857
1265	0.697408	0.657599	0.889865	0.806928	0.46584	0.995127	0.959826
1266	0.693451	0.65615	0.889782	0.806336	0.466233	0.997472	0.963794
1267	0.689494	0.6547	0.889699	0.805744	0.466626	0.999818	0.967762
1268	0.689461	0.653251	0.889615	0.805152	0.467019	1.00216	0.971731
1269	0.690067	0.651801	0.889532	0.80456	0.467413	1.00451	0.975699
1270	0.690673	0.650352	0.889449	0.803968	0.467806	1.00685	0.979667
1271	0.691279	0.648902	0.889366	0.803375	0.468199	1.0092	0.983636
1272	0.691885	0.647453	0.889282	0.802783	0.468592	1.00806	0.987604
1273	0.69249	0.646003	0.889199	0.802191	0.468986	1.00512	0.991572
1274	0.693096	0.644554	0.889116	0.801599	0.469379	1.00219	0.995541
1275	0.693702	0.643105	0.889032	0.801007	0.469772	0.999253	0.999509
1276	0.694308	0.641655	0.888949	0.800415	0.470165	0.996318	1.00348
1277	0.694914	0.640206	0.888866	0.799823	0.470558	0.993383	1.00745
1278	0.69552	0.638756	0.888783	0.79923	0.470952	0.990448	1.01141
1279	0.696126	0.637307	0.888699	0.798638	0.471345	0.987512	1.01538
1280	0.696731	0.635857	0.888616	0.798046	0.471738	0.984577	1.01935
1281	0.697337	0.634408	0.888533	0.797454	0.472131	0.981642	1.02332
1282	0.697943	0.632958	0.888449	0.796862	0.472525	0.978707	1.02729
1283	0.698549	0.631509	0.888366	0.79627	0.472918	0.975771	1.03126
1284	0.699155	0.630059	0.888283	0.795677	0.473311	0.972836	1.03522
1285	0.699761	0.62861	0.8882	0.795085	0.473704	0.969901	1.03919
1286	0.700367	0.62716	0.888116	0.794493	0.474097	0.966965	1.03982
1287	0.700972	0.625711	0.888033	0.793901	0.474491	0.96403	1.03712
1288	0.701578	0.624261	0.88795	0.793309	0.474884	0.961095	1.03442
1289	0.702184	0.622812	0.887866	0.792717	0.475277	0.95816	1.03171
1290	0.70279	0.621362	0.887783	0.792124	0.47567	0.955224	1.02901
1291	0.703396	0.619913	0.8877	0.791532	0.476064	0.952289	1.0263
1292	0.704002	0.618463	0.887617	0.79094	0.476457	0.949354	1.0236
1293	0.704608	0.617014	0.887533	0.790348	0.47685	0.946419	1.02089
1294	0.705214	0.615564	0.88745	0.789756	0.477243	0.943483	1.01819
1295	0.705819	0.614115	0.887367	0.789164	0.477636	0.940548	1.01548
1296	0.706425	0.612665	0.887283	0.788572	0.47803	0.937613	1.01278
1297	0.707031	0.611216	0.8872	0.787979	0.478423	0.934677	1.01007
1298	0.707637	0.609766	0.887117	0.787387	0.478816	0.931742	1.00737
1299	0.708243	0.608317	0.887034	0.786795	0.479209	0.928807	1.00467
1300	0.708849	0.606867	0.88695	0.786203	0.479603	0.925872	1.00196
1301	0.709455	0.605418	0.886867	0.785611	0.479996	0.922936	0.999256
1302	0.71006	0.603968	0.886784	0.785019	0.480389	0.920001	0.996552
1303	0.710666	0.602519	0.8867	0.784426	0.480782	0.917066	0.993847
1304	0.711272	0.601069	0.886617	0.783834	0.481175	0.914131	0.991142
1305	0.711878	0.59962	0.886534	0.783242	0.481569	0.911195	0.988438
1306	0.712484	0.59817	0.886451	0.78265	0.481962	0.90826	0.985733
1307	0.71309	0.596721	0.886367	0.782058	0.482355	0.905325	0.983029
1308	0.713696	0.595272	0.886284	0.781466	0.482748	0.902389	0.980324
1309	0.714301	0.593822	0.886201	0.780874	0.483142	0.899454	0.97762
1310	0.714907	0.592373	0.886117	0.780281	0.483535	0.896519	0.974915
1311	0.715513	0.590923	0.886034	0.779689	0.483928	0.893584	0.972211
1312	0.716119	0.589474	0.885951	0.779097	0.484321	0.890648	0.969506
1313	0.716725	0.588024	0.885868	0.778505	0.484714	0.887713	0.966801
1314	0.717331	0.586575	0.885784	0.777913	0.485108	0.884778	0.964097
1315	0.717937	0.585125	0.885701	0.777321	0.485501	0.881843	0.961392
1316	0.718543	0.583676	0.885618	0.776728	0.485894	0.878907	0.958688
1317	0.719148	0.582226	0.885534	0.776136	0.486287	0.875972	0.955983
1318	0.719754	0.580777	0.885451	0.775544	0.486681	0.873037	0.953279
1319	0.72036	0.579327	0.885368	0.774952	0.487074	0.870102	0.950574
1320	0.720966	0.577878	0.885285	0.77436	0.487467	0.867166	0.947869
1321	0.721572	0.576428	0.885201	0.773768	0.48786	0.864231	0.945165
1322	0.722178	0.574979	0.885118	0.773175	0.488253	0.861296	0.94246
1323	0.722784	0.573529	0.885035	0.772583	0.488647	0.85836	0.939756
1324	0.723389	0.57208	0.884952	0.771991	0.48904	0.855425	0.937051
1325	0.723995	0.57063	0.884868	0.771399	0.489433	0.85249	0.934347
1326	0.724601	0.569181	0.884785	0.770807	0.489826	0.849555	0.931642
1327	0.725207	0.567731	0.884702	0.770215	0.49022	0.846619	0.928938
1328	0.725813	0.566282	0.884618	0.769623	0.490613	0.843684	0.926233
1329	0.726419	0.564832	0.884535	0.76903	0.491006	0.840749	0.923528
1330	0.727025	0.563383	0.884452	0.768438	0.491399	0.837814	0.920824
1331	0.72763	0.561933	0.884369	0.767846	0.491792	0.834878	0.918119
1332	0.728236	0.560484	0.884285	0.767254	0.492186	0.831943	0.915415
1333	0.728842	0.559034	0.884202	0.766662	0.491993	0.829008	0.91271
1334	0.729448	0.557585	0.884119	0.76607	0.49175	0.826072	0.910006
1335	0.730054	0.556135	0.884035	0.765477	0.491506	0.823137	0.907301
1336	0.73066	0.554686	0.883952	0.764885	0.491263	0.820202	0.904596
1337	0.731266	0.553236	0.883869	0.764293	0.49102	0.817267	0.901892
1338	0.731872	0.551787	0.883786	0.763701	0.490776	0.814331	0.899187
1339	0.732477	0.550338	0.883702	0.763109	0.490533	0.811396	0.896483
1340	0.733083	0.548888	0.883619	0.762517	0.490289	0.808461	0.893778
1341	0.733689	0.547439	0.883536	0.761924	0.490046	0.805526	0.891074
1342	0.734295	0.545989	0.883452	0.761332	0.489803	0.80259	0.888369
1343	0.734901	0.54454	0.883369	0.76074	0.489559	0.805624	0.885664
1344	0.735507	0.54309	0.883286	0.760148	0.489316	0.809321	0.88296
1345	0.736113	0.541641	0.883203	0.759556	0.489073	0.813018	0.880255
1346	0.736718	0.540191	0.883119	0.758964	0.488829	0.816716	0.877551
1347	0.737324	0.538893	0.883036	0.758372	0.488586	0.820413	0.874846
1348	0.73793	0.537862	0.882953	0.757779	0.488342	0.82411	0.872142
1349	0.738536	0.536832	0.882869	0.757187	0.488099	0.827807	0.869437
1350	0.739142	0.535802	0.882786	0.756595	0.487856	0.831504	0.866733
1351	0.739748	0.534772	0.882703	0.756003	0.487612	0.835201	0.864028
1352	0.740354	0.533741	0.88262	0.755411	0.487369	0.838898	0.861323
1353	0.740959	0.532711	0.882536	0.754819	0.487125	0.842595	0.858619
1354	0.741565	0.531681	0.882453	0.754226	0.486882	0.846293	0.855914
1355	0.742171	0.530651	0.88237	0.753634	0.486639	0.84999	0.85321
1356	0.742777	0.52962	0.882286	0.753042	0.486395	0.853687	0.850505
1357	0.743383	0.52859	0.882203	0.75245	0.486152	0.857384	0.847801
1358	0.743989	0.52756	0.88212	0.751858	0.485909	0.861081	0.845096
1359	0.744595	0.52653	0.882037	0.751266	0.485665	0.864778	0.842391
1360	0.745201	0.525499	0.881953	0.750673	0.485422	0.868475	0.839687
1361	0.745806	0.524469	0.88187	0.750081	0.485178	0.872172	0.836982
1362	0.746412	0.523439	0.881787	0.749489	0.484935	0.875869	0.834278
1363	0.747018	0.522408	0.881703	0.748897	0.484692	0.879567	0.831573
1364	0.747624	0.521378	0.88162	0.748305	0.484448	0.883264	0.828869
1365	0.74823	0.520348	0.881537	0.747713	0.484205	0.886961	0.826164
1366	0.748836	0.519318	0.881454	0.747121	0.483961	0.890658	0.82346
1367	0.749442	0.518287	0.88137	0.746528	0.483718	0.894355	0.820755
1368	0.750047	0.517257	0.881287	0.745936	0.483475	0.898052	0.81805
1369	0.750653	0.516227	0.881204	0.745344	0.483231	0.901749	0.815346
1370	0.751259	0.515197	0.88112	0.744752	0.482988	0.905446	0.812641
1371	0.751865	0.514166	0.881037	0.74416	0.482744	0.909144	0.809937
1372	0.752471	0.513136	0.880954	0.743568	0.482501	0.912841	0.807232
1373	0.753077	0.512106	0.880871	0.742975	0.482258	0.916538	0.804528
1374	0.753683	0.511076	0.880787	0.742383	0.482014	0.920235	0.801823
1375	0.754288	0.510045	0.880704	0.741791	0.481771	0.923932	0.799118
1376	0.754894	0.509015	0.880621	0.741199	0.481528	0.927629	0.796414
1377	0.7555	0.507985	0.880537	0.740607	0.481284	0.931326	0.793709
1378	0.756106	0.506955	0.880454	0.740015	0.481041	0.935023	0.791005
1379	0.756712	0.505924	0.880371	0.739422	0.480797	0.938721	0.7883
1380	0.757318	0.504894	0.880288	0.73883	0.480554	0.942418	0.785883
1381	0.757924	0.503864	0.880204	0.738238	0.480311	0.946115	0.78797
1382	0.758529	0.502834	0.880121	0.737646	0.480067	0.949812	0.790056
1383	0.759135	0.501803	0.880038	0.737054	0.479824	0.953509	0.792143
1384	0.759741	0.500773	0.879954	0.736462	0.47958	0.957206	0.794229
1385	0.760347	0.499743	0.879871	0.73587	0.479337	0.960903	0.796316
1386	0.760953	0.498713	0.879788	0.735277	0.479094	0.9646	0.798402
1387	0.761559	0.497682	0.879705	0.734685	0.47885	0.968297	0.800489
1388	0.762165	0.496652	0.879621	0.734093	0.478607	0.971995	0.802575
1389	0.762771	0.495622	0.879538	0.733501	0.478363	0.975692	0.804662
1390	0.763376	0.494592	0.879455	0.732909	0.47812	0.979389	0.806748
1391	0.763982	0.493561	0.879371	0.732317	0.477877	0.983086	0.808835
1392	0.764588	0.492531	0.879288	0.731724	0.477633	0.986783	0.810921
1393	0.765194	0.491501	0.879205	0.731132	0.47739	0.99048	0.813008
1394	0.7658	0.490471	0.879122	0.73054	0.477147	0.994177	0.815094
1395	0.766406	0.48944	0.879038	0.729948	0.476903	0.997874	0.817181
1396	0.767012	0.48841	0.878955	0.729356	0.47666	1.00157	0.819268
1397	0.767617	0.48738	0.878872	0.728764	0.476416	1.00527	0.821354
1398	0.768223	0.48635	0.878789	0.728171	0.476173	1.00897	0.823441
1399	0.768829	0.485319	0.878705	0.727579	0.47593	1.01266	0.825527
1400	0.769435	0.484289	0.878622	0.726987	0.475686	1.01636	0.827614
1401	0.770041	0.483259	0.878539	0.726395	0.475443	1.02006	0.8297
1402	0.770647	0.482229	0.878455	0.725803	0.475199	1.02375	0.831787
1403	0.771253	0.481198	0.878372	0.725211	0.474956	1.02745	0.833873
1404	0.771858	0.480168	0.878289	0.724619	0.474713	1.03115	0.83596
1405	0.772464	0.479138	0.878206	0.724026	0.474469	1.03485	0.838046
1406	0.77307	0.478108	0.878122	0.723434	0.474226	1.03854	0.840133
1407	0.773676	0.477077	0.878039	0.722842	0.473983	1.04224	0.842219
1408	0.774282	0.476047	0.877956	0.722565	0.473739	1.04594	0.844306
1409	0.774888	0.475017	0.877872	0.7228	0.473496	1.04795	0.846392
1410	0.775494	0.473987	0.877789	0.723036	0.473252	1.04909	0.848479
1411	0.7761	0.472956	0.877706	0.723272	0.473009	1.05023	0.850565
1412	0.776705	0.471926	0.877623	0.723507	0.472766	1.05137	0.852652
1413	0.777311	0.470896	0.877539	0.723743	0.472522	1.05251	0.854738
1414	0.777917	0.469866	0.877456	0.723979	0.472279	1.05365	0.856825
1415	0.778523	0.468835	0.877373	0.724214	0.472035	1.05479	0.858912
1416	0.779129	0.467805	0.877289	0.72445	0.471792	1.05593	0.860998
1417	0.779735	0.466775	0.877206	0.724686	0.471549	1.05707	0.863085
1418	0.780341	0.465745	0.877123	0.724921	0.471305	1.05822	0.865171
1419	0.780946	0.464714	0.87704	0.725157	0.471062	1.05936	0.867258
1420	0.781552	0.463684	0.876956	0.725393	0.470818	1.0605	0.869344
1421	0.782158	0.462654	0.876873	0.725629	0.470575	1.06164	0.871431
1422	0.782764	0.461624	0.87679	0.725864	0.470332	1.06278	0.873517
1423	0.78337	0.460593	0.876706	0.7261	0.470088	1.06392	0.875604
1424	0.783976	0.459563	0.876623	0.726336	0.469845	1.06506	0.87769
1425	0.784582	0.458533	0.87654	0.726571	0.469602	1.0662	0.879777
1426	0.785187	0.457503	0.876457	0.726807	0.469358	1.06734	0.881863
1427	0.785793	0.456472	0.876373	0.727043	0.469115	1.06848	0.88395
1428	0.786399	0.455442	0.87629	0.727278	0.468871	1.06962	0.886036
1429	0.787005	0.454412	0.876207	0.727514	0.468628	1.07077	0.888123
1430	0.787611	0.453382	0.876123	0.72775	0.468385	1.07191	0.890209
1431	0.788217	0.452351	0.87604	0.727985	0.468141	1.07305	0.892296
1432	0.788823	0.451321	0.875957	0.728221	0.467898	1.07419	0.894382
1433	0.789429	0.450291	0.875874	0.728457	0.467654	1.07533	0.896469
1434	0.790034	0.44926	0.87579	0.728693	0.467411	1.07647	0.898555
1435	0.79064	0.44823	0.875707	0.728928	0.467168	1.07761	0.900642
1436	0.791246	0.4472	0.875624	0.729164	0.466924	1.07875	0.902729
1437	0.791852	0.44617	0.87554	0.7294	0.466681	1.07989	0.904815
1438	0.792458	0.445139	0.875457	0.729635	0.466437	1.08103	0.906902
1439	0.793064	0.444109	0.875374	0.729871	0.466194	1.08218	0.908988
1440	0.79367	0.443079	0.875291	0.730107	0.465951	1.08332	0.911075
1441	0.794275	0.442049	0.875207	0.730342	0.465707	1.08446	0.913161
1442	0.794881	0.441018	0.875124	0.730578	0.465464	1.0856	0.915248
1443	0.795487	0.439988	0.875041	0.730814	0.465221	1.08674	0.917334
1444	0.796093	0.438958	0.874957	0.731049	0.464977	1.08788	0.919421
1445	0.796699	0.437928	0.874874	0.731285	0.464734	1.08902	0.921507
1446	0.797305	0.436897	0.874791	0.731521	0.46449	1.09016	0.923594
1447	0.797911	0.435867	0.874708	0.731757	0.464247	1.0913	0.92568
1448	0.798516	0.434837	0.874624	0.731992	0.464004	1.09244	0.927767
1449	0.799122	0.433807	0.874541	0.732228	0.46376	1.09358	0.929853
1450	0.799728	0.432776	0.874458	0.732464	0.463517	1.09473	0.93194
1451	0.800334	0.431746	0.874374	0.732699	0.463273	1.09587	0.934026
1452	0.80094	0.430716	0.874291	0.732935	0.46303	1.09701	0.936113
1453	0.801546	0.429686	0.874208	0.733171	0.462787	1.09815	0.938199
1454	0.802152	0.428655	0.874125	0.733406	0.462543	1.09929	0.940286
1455	0.802758	0.427625	0.874041	0.733642	0.4623	1.10043	0.942373
1456	0.803363	0.426595	0.873958	0.733878	0.462057	1.10157	0.944459
1457	0.803969	0.425565	0.873875	0.734113	0.461813	1.10271	0.946546
1458	0.804575	0.424534	0.873791	0.734349	0.46157	1.10385	0.948632
1459	0.805181	0.423504	0.873708	0.734585	0.461326	1.10499	0.950719
1460	0.805787	0.422474	0.873625	0.734821	0.461083	1.10614	0.952805
1461	0.806393	0.421444	0.873542	0.735056	0.46084	1.10728	0.954892
1462	0.806999	0.420413	0.873458	0.735292	0.460596	1.10842	0.956978
1463	0.807604	0.419383	0.873375	0.735528	0.460353	1.10956	0.959065
1464	0.80821	0.418353	0.873292	0.735763	0.460109	1.1107	0.961151
1465	0.808816	0.417323	0.873208	0.735999	0.459866	1.11184	0.963238
1466	0.809422	0.416292	0.873125	0.736235	0.459623	1.11298	0.965324
1467	0.810028	0.415262	0.873042	0.73647	0.459379	1.11412	0.967411
1468	0.810634	0.414232	0.872959	0.736706	0.459136	1.11526	0.969497
1469	0.81124	0.413202	0.872875	0.736942	0.458892	1.1164	0.971584
1470	0.811845	0.412171	0.872792	0.737177	0.458649	1.11754	0.97367
1471	0.812451	0.411141	0.872709	0.737413	0.458406	1.11869	0.975757
1472	0.813057	0.410111	0.872626	0.737649	0.458162	1.11983	0.977843
1473	0.813663	0.409081	0.872542	0.737885	0.457919	1.12097	0.97993
1474	0.814269	0.40805	0.872459	0.73812	0.457676	1.12211	0.982016
1475	0.814875	0.40702	0.872376	0.738356	0.457432	1.12325	0.984103
1476	0.815481	0.40599	0.872292	0.738592	0.457189	1.12439	0.98619
1477	0.816087	0.40496	0.872209	0.738827	0.456945	1.12553	0.988276
1478	0.816692	0.403929	0.872126	0.739063	0.456702	1.12667	0.989255
1479	0.817298	0.402899	0.872043	0.739299	0.456459	1.12781	0.989432
1480	0.817904	0.401869	0.871959	0.739534	0.456215	1.12895	0.989609
1481	0.81851	0.400839	0.871876	0.73977	0.455972	1.1298	0.989786
1482	0.819116	0.399808	0.871793	0.740006	0.455728	1.12796	0.989963
1483	0.819722	0.398778	0.871709	0.740241	0.455485	1.12612	0.99014
1484	0.820328	0.397748	0.871626	0.740477	0.455242	1.12428	0.990317
1485	0.820933	0.396718	0.871543	0.740713	0.454998	1.12244	0.990494
1486	0.821539	0.395687	0.87146	0.740949	0.454755	1.1206	0.990671
1487	0.822145	0.394657	0.871376	0.741184	0.454511	1.11876	0.990848
1488	0.822751	0.393627	0.871293	0.74142	0.454268	1.11693	0.991025
1489	0.823357	0.392597	0.87121	0.741656	0.454025	1.11509	0.991202
1490	0.823963	0.391566	0.871126	0.741891	0.453781	1.11325	0.991379
1491	0.824569	0.390536	0.871043	0.742127	0.453538	1.11141	0.991556
1492	0.825174	0.389506	0.87096	0.742363	0.453295	1.10957	0.991733
1493	0.82578	0.388476	0.870877	0.742598	0.453051	1.10773	0.99191
1494	0.826386	0.387445	0.870793	0.742834	0.452808	1.10589	0.992087
1495	0.826992	0.386415	0.87071	0.74307	0.452564	1.10405	0.992264
1496	0.827598	0.385385	0.870627	0.743305	0.452321	1.10221	0.992441
1497	0.828204	0.384355	0.870543	0.743541	0.452078	1.10038	0.992618
1498	0.82881	0.383324	0.87046	0.743777	0.451834	1.09854	0.992795
1499	0.829415	0.382294	0.870377	0.744013	0.451591	1.0967	0.992972
1500	0.830021	0.381264	0.870294	0.744248	0.451347	1.09486	0.993149
1501	0.830627	0.380234	0.87021	0.744484	0.451104	1.09302	0.993326
1502	0.831233	0.379203	0.870127	0.74472	0.450861	1.09118	0.993503
1503	0.831839	0.378173	0.870044	0.744955	0.450617	1.08934	0.99368
1504	0.832445	0.377143	0.86996	0.745191	0.450374	1.0875	0.993857
1505	0.833051	0.376112	0.869877	0.745427	0.450131	1.08567	0.994034
1506	0.833657	0.375082	0.869794	0.745662	0.449887	1.08383	0.994211
1507	0.834262	0.374052	0.869711	0.745898	0.449644	1.08199	0.994388
1508	0.834868	0.373022	0.869627	0.746134	0.4494	1.08015	0.994565
1509	0.835474	0.371991	0.869544	0.746369	0.449157	1.07831	0.994742
1510	0.83608	0.370961	0.869461	0.746605	0.448914	1.07647	0.994919
1511	0.836686	0.369931	0.869377	0.746841	0.44867	1.07463	0.995096
1512	0.837292	0.368901	0.869294	0.747077	0.448427	1.07279	0.995273
1513	0.837898	0.36787	0.869211	0.747312	0.448183	1.07095	0.99545
1514	0.838503	0.36684	0.869128	0.747548	0.44794	1.06912	0.995627
1515	0.839109	0.36581	0.869044	0.747784	0.447697	1.06728	0.995804
1516	0.839715	0.36478	0.868961	0.748019	0.447453	1.06544	0.995981
1517	0.840321	0.363749	0.868878	0.748255	0.44721	1.0636	0.996158
1518	0.840927	0.362719	0.868794	0.748491	0.446966	1.06176	0.996335
1519	0.841533	0.361689	0.868711	0.748726	0.446723	1.05992	0.996512
1520	0.842139	0.360659	0.868628	0.748962	0.44648	1.05808	0.996689
1521	0.842744	0.359628	0.868545	0.749198	0.446236	1.05624	0.996866
1522	0.84335	0.358598	0.868461	0.749433	0.445993	1.05441	0.997043
1523	0.843956	0.357568	0.868378	0.749669	0.44575	1.05257	0.99722
1524	0.844562	0.356538	0.868295	0.749905	0.445506	1.05073	0.997397
1525	0.845168	0.355507	0.868211	0.750141	0.445263	1.04889	0.997574
1526	0.845774	0.354477	0.868128	0.750376	0.445019	1.04705	0.997751
1527	0.84638	0.353447	0.868045	0.750612	0.444776	1.04521	0.997928
1528	0.846986	0.352417	0.867962	0.750848	0.444533	1.04337	0.998105
1529	0.847591	0.351386	0.867878	0.751083	0.444289	1.04153	0.998282
1530	0.848197	0.350356	0.867795	0.751319	0.444046	1.0397	0.998459
1531	0.848803	0.34919	0.867712	0.751555	0.443802	1.03786	0.998636
1532	0.849409	0.347918	0.867628	0.75179	0.443559	1.03602	0.998813
1533	0.850015	0.346645	0.867545	0.752026	0.443316	1.03418	0.99899
1534	0.850621	0.345372	0.867462	0.752262	0.443072	1.03234	0.999167
1535	0.851227	0.3441	0.867379	0.752497	0.442829	1.0305	0.999344
1536	0.851832	0.342827	0.867295	0.752733	0.442585	1.02866	0.999521
1537	0.852438	0.341554	0.867212	0.752969	0.442342	1.02682	0.999698
1538	0.853044	0.340282	0.867129	0.753205	0.442099	1.02498	0.999875
1539	0.85365	0.339009	0.867045	0.75344	0.441855	1.02315	1.00005
1540	0.854256	0.337737	0.866962	0.753676	0.441612	1.02131	1.00023
1541	0.854862	0.336464	0.866879	0.753912	0.441369	1.01947	1.00041
1542	0.855468	0.335191	0.866796	0.754147	0.441125	1.01763	1.00058
1543	0.856073	0.333919	0.866712	0.754383	0.440882	1.01579	1.00076
1544	0.856679	0.332646	0.866629	0.754619	0.440638	1.01395	1.00094
1545	0.857285	0.331373	0.866546	0.754854	0.440395	1.01211	1.00111
1546	0.857891	0.330101	0.866463	0.75509	0.440152	1.01027	1.00129
1547	0.858497	0.328828	0.866379	0.755326	0.439908	1.00844	1.00147
1548	0.859103	0.327555	0.866296	0.755561	0.439665	1.0066	1.00164
1549	0.859709	0.326283	0.866213	0.755797	0.439421	1.00476	1.00182
1550	0.860315	0.32501	0.866129	0.756033	0.439178	1.00292	1.002
1551	0.86092	0.323738	0.866046	0.756269	0.438935	1.00108	1.00218
1552	0.861526	0.322465	0.865963	0.756504	0.438691	0.999241	1.00235
1553	0.862132	0.321192	0.86588	0.75674	0.438448	0.997402	1.00253
1554	0.862738	0.31992	0.865796	0.756976	0.438205	0.995564	1.00271
1555	0.863344	0.318647	0.865713	0.757211	0.437961	0.993725	1.00288
1556	0.86395	0.317374	0.86563	0.757447	0.437718	0.991886	1.00306
1557	0.864556	0.316102	0.865546	0.757683	0.437474	0.990047	1.00324
1558	0.865161	0.314829	0.865463	0.757918	0.437231	0.988208	1.00341
1559	0.865767	0.313557	0.86538	0.758154	0.436988	0.98637	1.00359
1560	0.866373	0.312284	0.865297	0.75839	0.436744	0.984531	1.00377
1561	0.866979	0.311011	0.865213	0.758625	0.436501	0.982692	1.00395
1562	0.867585	0.309739	0.86513	0.758861	0.436257	0.98152	1.00412
1563	0.868191	0.308466	0.865047	0.759097	0.436014	0.980792	1.0043
1564	0.868797	0.307193	0.864963	0.759333	0.435771	0.980064	1.00448
1565	0.869402	0.305921	0.86488	0.759568	0.435527	0.979336	1.00465
1566	0.870008	0.304648	0.864797	0.759804	0.435284	0.978608	1.00483
1567	0.870614	0.303376	0.864714	0.76004	0.43504	0.97788	1.00501
1568	0.87122	0.302103	0.86463	0.760275	0.434797	0.977152	1.00518
1569	0.871826	0.30083	0.864547	0.760511	0.434554	0.976424	1.00536
1570	0.872432	0.299558	0.864464	0.760747	0.43431	0.975696	1.00554
1571	0.873038	0.298285	0.86438	0.760982	0.434067	0.974969	1.00572
1572	0.873644	0.297012	0.864297	0.761218	0.433824	0.974241	1.00589
1573	0.874249	0.29574	0.864214	0.761454	0.43358	0.973513	1.00607
1574	0.874855	0.294467	0.864131	0.761689	0.433337	0.972785	1.00625
1575	0.875461	0.293195	0.864047	0.761925	0.433093	0.972057	1.00642
1576	0.876067	0.291922	0.863964	0.762161	0.43285	0.971329	1.0066
1577	0.876673	0.290649	0.863881	0.762397	0.432607	0.970601	1.00678
1578	0.877279	0.289377	0.863797	0.762632	0.432363	0.969873	1.00695
1579	0.877885	0.288104	0.863714	0.762868	0.43212	0.969145	1.00713
1580	0.87849	0.286831	0.863631	0.763104	0.431876	0.968417	1.00731
1581	0.879096	0.285559	0.863548	0.763339	0.431633	0.967689	1.00749
1582	0.879702	0.284286	0.863464	0.763575	0.43139	0.966962	1.00766
1583	0.880308	0.283013	0.863381	0.763811	0.431146	0.966234	1.00784
1584	0.880914	0.281741	0.863298	0.764046	0.430903	0.965506	1.00802
1585	0.88152	0.280468	0.863214	0.764282	0.430659	0.964778	1.00819
1586	0.882126	0.279196	0.863131	0.764518	0.430416	0.96405	1.00837
1587	0.882731	0.277923	0.863048	0.764753	0.430173	0.963322	1.00855
1588	0.883337	0.27665	0.862965	0.764989	0.429929	0.962594	1.00872
1589	0.883943	0.275378	0.862881	0.765225	0.429686	0.961866	1.0089
1590	0.884549	0.274105	0.862798	0.765461	0.429443	0.961138	1.00908
1591	0.885155	0.272832	0.862715	0.765696	0.429199	0.96041	1.00926
1592	0.885761	0.27156	0.862631	0.765932	0.428956	0.959682	1.00943
1593	0.886367	0.270287	0.862548	0.766395	0.428712	0.958955	1.00961
1594	0.886972	0.269015	0.862465	0.767663	0.428469	0.958227	1.00979
1595	0.887578	0.267742	0.862382	0.768932	0.428226	0.957499	1.00996
1596	0.888184	0.266469	0.862298	0.770201	0.427982	0.956771	1.01014
1597	0.88879	0.265197	0.862215	0.771469	0.427739	0.956043	1.01032
1598	0.889396	0.263924	0.862132	0.772738	0.427495	0.955315	1.01049
1599	0.890002	0.262651	0.862048	0.774006	0.427252	0.954587	1.01067
1600	0.890608	0.261379	0.861965	0.775275	0.427009	0.953859	1.01085
1601	0.891214	0.260106	0.861882	0.776543	0.426765	0.953131	1.01103
1602	0.891819	0.258834	0.861799	0.777812	0.426522	0.952403	1.0112
1603	0.892425	0.257561	0.861715	0.77908	0.426279	0.951675	1.01138
1604	0.893031	0.256288	0.861632	0.780349	0.426035	0.950948	1.01156
1605	0.893637	0.255016	0.861549	0.781618	0.425792	0.95022	1.01173
1606	0.894243	0.253743	0.861465	0.782886	0.425548	0.949492	1.01191
1607	0.894849	0.25247	0.861382	0.784155	0.425305	0.948764	1.01209
1608	0.895455	0.251198	0.861299	0.785423	0.425062	0.948036	1.01226
1609	0.89606	0.249925	0.861216	0.786692	0.424818	0.947308	1.01244
1610	0.896666	0.248653	0.861132	0.78796	0.424575	0.94658	1.01262
1611	0.897272	0.24738	0.861049	0.789229	0.424331	0.945852	1.0128
1612	0.897878	0.246107	0.860966	0.790497	0.424088	0.945124	1.01297
1613	0.898484	0.244835	0.860882	0.791766	0.423845	0.944396	1.01315
1614	0.89909	0.243562	0.860799	0.793035	0.423601	0.943668	1.01333
1615	0.899696	0.242289	0.860716	0.794303	0.423358	0.942941	1.0135
1616	0.900301	0.241017	0.860633	0.795572	0.423114	0.942213	1.01368
1617	0.900907	0.239744	0.860549	0.79684	0.422871	0.941485	1.01386
1618	0.901513	0.238471	0.860466	0.798109	0.422628	0.940757	1.01403
1619	0.902119	0.237199	0.860383	0.799377	0.422384	0.940029	1.01421
1620	0.902725	0.235926	0.8603	0.800646	0.422141	0.939301	1.01439
1621	0.903331	0.234654	0.860216	0.801914	0.421898	0.938573	1.01457
1622	0.903937	0.233381	0.860133	0.803183	0.421654	0.937845	1.01474
1623	0.904543	0.232108	0.86005	0.804452	0.421411	0.937117	1.01492
1624	0.905148	0.230836	0.859966	0.80572	0.421167	0.936389	1.0151
1625	0.905754	0.229563	0.859883	0.806989	0.420924	0.935661	1.01527
1626	0.90636	0.22829	0.8598	0.808257	0.420681	0.934934	1.01545
1627	0.906966	0.227018	0.859717	0.809526	0.420437	0.934206	1.01563
1628	0.907572	0.225745	0.859633	0.810794	0.420194	0.933478	1.0158
1629	0.908178	0.224473	0.85955	0.812063	0.41995	0.93275	1.01598
1630	0.908784	0.2232	0.859467	0.813332	0.419707	0.932022	1.01616
1631	0.909389	0.221927	0.859383	0.8146	0.419464	0.931294	1.01634
1632	0.909995	0.220655	0.8593	0.815869	0.41922	0.930566	1.01651
1633	0.910601	0.219382	0.859217	0.817137	0.418977	0.929838	1.01669
1634	0.911207	0.218109	0.859134	0.818406	0.418733	0.92911	1.01687
1635	0.911813	0.216837	0.85905	0.819674	0.41849	0.928382	1.01704
1636	0.912419	0.215564	0.858967	0.820943	0.418247	0.927655	1.01722
1637	0.913025	0.214292	0.858884	0.822211	0.418003	0.926927	1.0174
1638	0.91363	0.213019	0.8588	0.82348	0.41776	0.926199	1.01757
1639	0.914236	0.211746	0.858717	0.824749	0.417517	0.925471	1.01775
1640	0.914842	0.210474	0.858634	0.826017	0.417273	0.924743	1.01793
1641	0.915448	0.209201	0.858551	0.827286	0.41703	0.924015	1.01811
1642	0.916054	0.207928	0.858467	0.828554	0.416786	0.923287	1.01828
1643	0.91666	0.206656	0.858384	0.829823	0.416543	0.922559	1.01846
1644	0.917266	0.205383	0.858301	0.831091	0.4163	0.921831	1.01864
1645	0.917872	0.204111	0.858217	0.83236	0.416056	0.921103	1.01881
1646	0.918477	0.202838	0.858134	0.833628	0.415813	0.920375	1.01899
1647	0.919083	0.201565	0.858051	0.834897	0.415569	0.919648	1.01917
1648	0.919689	0.200293	0.857968	0.836166	0.415326	0.91892	1.01934
1649	0.920295	0.19902	0.857884	0.837434	0.415083	0.918192	1.01952
1650	0.920901	0.197747	0.857801	0.838703	0.414839	0.917464	1.0197
1651	0.921507	0.196475	0.857718	0.839971	0.414596	0.916736	1.01988
1652	0.922113	0.195202	0.857634	0.84124	0.414353	0.916008	1.02005
1653	0.922718	0.19393	0.857551	0.842508	0.414109	0.91528	1.02023
1654	0.923324	0.192657	0.857468	0.843777	0.413866	0.914552	1.02041
1655	0.92393	0.191384	0.857385	0.845046	0.413622	0.913824	1.02058
1656	0.924536	0.190112	0.857301	0.846314	0.413379	0.913096	1.02076
1657	0.925142	0.188839	0.857218	0.847583	0.413136	0.912368	1.02094
1658	0.925748	0.187566	0.857135	0.848851	0.412892	0.911641	1.02111
1659	0.926354	0.186294	0.857051	0.85012	0.412649	0.910913	1.02129
1660	0.926959	0.185021	0.856968	0.851388	0.412405	0.910185	1.02147
1661	0.927565	0.183748	0.856885	0.852657	0.412162	0.909457	1.02165
1662	0.928171	0.182476	0.856802	0.853925	0.411919	0.908729	1.02182
1663	0.928777	0.181203	0.856718	0.855194	0.411675	0.908001	1.022
1664	0.929383	0.179931	0.856635	0.856463	0.411432	0.907273	1.02218
1665	0.929989	0.178658	0.856552	0.857731	0.411188	0.906545	1.02235
1666	0.930595	0.177385	0.856468	0.859	0.410945	0.905817	1.02253
1667	0.931201	0.176113	0.856385	0.860268	0.410702	0.905089	1.02271
1668	0.931806	0.17484	0.856302	0.861537	0.410458	0.904361	1.02288
1669	0.932412	0.173567	0.856219	0.862805	0.410215	0.903634	1.02306
1670	0.933018	0.172295	0.856135	0.864074	0.409972	0.902906	1.02324
1671	0.933624	0.171022	0.856052	0.865342	0.409728	0.902178	1.02342
1672	0.93423	0.16975	0.855969	0.866611	0.409485	0.90145	1.02359
1673	0.934836	0.168477	0.855885	0.86788	0.409241	0.900722	1.02377
1674	0.935442	0.167204	0.855802	0.869148	0.408998	0.899994	1.02395
1675	0.936047	0.165932	0.855719	0.870417	0.408755	0.899266	1.02412
1676	0.936653	0.164659	0.855636	0.871685	0.408511	0.898538	1.0243
1677	0.937259	0.163386	0.855552	0.872954	0.408268	0.89781	1.02448
1678	0.937865	0.162114	0.855469	0.874222	0.408024	0.897082	1.02465
1679	0.938471	0.160841	0.855386	0.875491	0.407781	0.896354	1.02483
1680	0.939077	0.159569	0.855302	0.87676	0.407538	0.895627	1.02501
1681	0.939683	0.158296	0.855219	0.878028	0.407294	0.894899	1.02519
1682	0.940288	0.157023	0.855136	0.879297	0.407051	0.894171	1.02536
1683	0.940894	0.155751	0.855053	0.880565	0.406807	0.893443	1.02554
1684	0.9415	0.154478	0.854969	0.881834	0.406564	0.892715	1.02572
1685	0.942106	0.153205	0.854886	0.883102	0.406321	0.891987	1.02589
1686	0.942712	0.151933	0.854803	0.884371	0.406077	0.891259	1.02607
1687	0.943318	0.15066	0.854719	0.885639	0.405834	0.890531	1.02625
1688	0.943924	0.149388	0.854636	0.886908	0.405591	0.889803	1.02642
1689	0.94453	0.148115	0.854553	0.888177	0.405347	0.889075	1.0266
1690	0.945135	0.146842	0.85447	0.889445	0.405104	0.888347	1.02678
1691	0.945741	0.14557	0.854386	0.890714	0.40486	0.88762	1.02696
1692	0.946347	0.144297	0.854303	0.891982	0.404617	0.886892	1.02713
1693	0.946953	0.143024	0.85422	0.893251	0.404374	0.886164	1.02731
1694	0.947559	0.141752	0.854137	0.894519	0.40413	0.885436	1.02749
1695	0.948165	0.140479	0.854053	0.895788	0.403887	0.884708	1.02766
1696	0.948771	0.139206	0.85397	0.897056	0.403643	0.88398	1.02784
1697	0.949376	0.137934	0.853887	0.898325	0.4034	0.883252	1.02802
1698	0.949982	0.136661	0.853803	0.899594	0.403157	0.882524	1.02819
1699	0.950588	0.135389	0.85372	0.900862	0.402913	0.881796	1.02837
1700	0.951194	0.134116	0.853637	0.902131	0.40267	0.881068	1.02855
1701	0.9518	0.132843	0.853554	0.903399	0.402427	0.88034	1.02873
1702	0.952406	0.131571	0.85347	0.904668	0.402183	0.879613	1.0289
1703	0.953012	0.130298	0.853387	0.905936	0.40194	0.878885	1.02908
1704	0.953617	0.129025	0.853304	0.907205	0.401696	0.878157	1.02926
1705	0.954223	0.127753	0.85322	0.908474	0.401453	0.877429	1.02943
1706	0.954829	0.12648	0.853137	0.909742	0.40121	0.876701	1.02961
1707	0.955435	0.125208	0.853054	0.911011	0.400966	0.875973	1.02979
1708	0.956041	0.123935	0.852971	0.912279	0.400723	0.875245	1.02996
1709	0.956647	0.122662	0.852887	0.913548	0.400479	0.874517	1.03014
1710	0.957253	0.12139	0.852804	0.914816	0.400236	0.873789	1.03032
1711	0.957858	0.120117	0.852721	0.916085	0.399993	0.873061	1.0305
1712	0.958464	0.118844	0.852637	0.917353	0.399749	0.872333	1.03067
1713	0.95907	0.117572	0.852554	0.918622	0.399506	0.871606	1.03085
1714	0.959676	0.116299	0.852471	0.919891	0.399262	0.870878	1.03103
1715	0.960282	0.115027	0.852388	0.921159	0.399019	0.87015	1.0312
1716	0.960888	0.113754	0.852304	0.922428	0.398776	0.869422	1.03138
1717	0.961494	0.112481	0.852221	0.923696	0.398532	0.868694	1.03156
1718	0.9621	0.111209	0.852138	0.924965	0.398289	0.867966	1.03173
1719	0.962705	0.109936	0.852054	0.926233	0.398046	0.867238	1.03191
1720	0.963311	0.108663	0.851971	0.927502	0.397802	0.86651	1.03209
1721	0.963917	0.107391	0.851888	0.92877	0.397559	0.865782	1.03227
1722	0.964523	0.106118	0.851805	0.930039	0.397315	0.865054	1.03244
1723	0.965129	0.104846	0.851721	0.931308	0.397072	0.864327	1.03262
1724	0.965735	0.103573	0.851638	0.932576	0.396829	0.863599	1.0328
1725	0.966341	0.1023	0.851555	0.933845	0.396585	0.862871	1.03297
1726	0.966946	0.101028	0.851471	0.935113	0.396342	0.862143	1.03315
1727	0.967552	0.099755	0.851388	0.936382	0.396098	0.861415	1.03333
1728	0.968158	0.0989349	0.851305	0.93765	0.395855	0.860687	1.0335
1729	0.968764	0.099403	0.851222	0.938919	0.395612	0.859959	1.03368
1730	0.96937	0.0998711	0.851138	0.940188	0.395368	0.859231	1.03386
1731	0.969976	0.100339	0.851055	0.941456	0.395125	0.858503	1.03404
1732	0.970582	0.100807	0.850972	0.942725	0.394881	0.857775	1.03421
1733	0.971187	0.101275	0.850888	0.943993	0.394638	0.857047	1.03439
1734	0.971793	0.101743	0.850805	0.945262	0.394395	0.85632	1.03457
1735	0.972399	0.102211	0.850722	0.94653	0.394151	0.855592	1.03474
1736	0.973005	0.102679	0.850639	0.947799	0.393908	0.854864	1.03492
1737	0.973611	0.103148	0.850555	0.949067	0.393665	0.854136	1.0351
1738	0.974217	0.103616	0.850472	0.950336	0.393421	0.853408	1.03527
1739	0.974823	0.104084	0.850389	0.951605	0.393178	0.85268	1.03545
1740	0.975429	0.104552	0.850305	0.952873	0.392934	0.851952	1.03563
1741	0.976034	0.10502	0.850222	0.954142	0.392691	0.851224	1.03581
1742	0.97664	0.105488	0.850139	0.95541	0.392448	0.850496	1.03598
1743	0.977246	0.105956	0.850056	0.956679	0.392204	0.849768	1.03616
1744	0.977852	0.106424	0.849972	0.957947	0.391961	0.84904	1.03634
1745	0.978458	0.106892	0.849889	0.959216	0.391717	0.848313	1.03651
1746	0.979064	0.10736	0.849806	0.960484	0.391474	0.847585	1.03669
1747	0.97967	0.107828	0.849722	0.961753	0.391231	0.846857	1.03687
1748	0.980275	0.108296	0.849639	0.963022	0.390987	0.846129	1.03704
1749	0.980881	0.108764	0.849556	0.96429	0.390744	0.845401	1.03722
1750	0.981487	0.109232	0.849473	0.965559	0.390501	0.844673	1.0374
1751	0.982093	0.1097	0.849389	0.966827	0.390257	0.843945	1.03758
1752	0.982699	0.110169	0.849306	0.968096	0.390014	0.843217	1.03775
1753	0.983305	0.110637	0.849223	0.969364	0.38977	0.842489	1.03793
1754	0.983911	0.111105	0.849139	0.970633	0.389527	0.841761	1.03811
1755	0.984516	0.111573	0.849056	0.971901	0.389284	0.841033	1.03828
1756	0.985122	0.112041	0.848973	0.97317	0.38904	0.840306	1.03846
1757	0.985728	0.112509	0.84889	0.974439	0.388797	0.839578	1.03864
1758	0.986334	0.112977	0.848806	0.975707	0.388553	0.83885	1.03881
1759	0.98694	0.113445	0.848723	0.976976	0.38831	0.838122	1.03899
1760	0.987546	0.113913	0.84864	0.978244	0.388067	0.837394	1.03917
1761	0.988152	0.114381	0.848556	0.979513	0.387823	0.836666	1.03935
1762	0.988758	0.114849	0.848473	0.980781	0.38758	0.835938	1.03952
1763	0.989363	0.115317	0.84839	0.98205	0.387336	0.83521	1.0397
1764	0.989969	0.115785	0.848307	0.983319	0.387093	0.834482	1.03988
1765	0.990575	0.116253	0.848223	0.984587	0.38685	0.833754	1.04005
1766	0.991181	0.116721	0.84814	0.985856	0.386606	0.833026	1.04023
1767	0.991787	0.11719	0.848057	0.987124	0.386363	0.832299	1.04041
1768	0.992393	0.117658	0.847974	0.988393	0.38612	0.831571	1.04058
1769	0.992999	0.118126	0.84789	0.989661	0.385876	0.830843	1.04076
1770	0.993604	0.118594	0.847807	0.99093	0.385633	0.830115	1.04094
1771	0.99421	0.119062	0.847724	0.992198	0.385389	0.829387	1.04111
1772	0.994816	0.11953	0.84764	0.993467	0.385146	0.828659	1.04129
1773	0.995422	0.119998	0.847557	0.994736	0.384903	0.827931	1.04147
1774	0.996028	0.120466	0.847474	0.994852	0.384659	0.827203	1.04165
1775	0.996634	0.120934	0.847391	0.993719	0.384416	0.826475	1.04182
1776	0.99724	0.121402	0.847307	0.992587	0.384172	0.825747	1.042
1777	0.997845	0.12187	0.847224	0.991454	0.383929	0.825019	1.04218
1778	0.998451	0.122338	0.847141	0.990322	0.383686	0.824292	1.04235
1779	0.999057	0.122806	0.847057	0.989189	0.383442	0.823564	1.04253
1780	0.999663	0.123274	0.846974	0.988057	0.383199	0.822836	1.04271
1781	1.00027	0.123742	0.846891	0.986925	0.382955	0.822108	1.04288
1782	1.00087	0.124211	0.846808	0.985792	0.382712	0.82138	1.04306
1783	1.00148	0.124679	0.846724	0.98466	0.382469	0.820652	1.04324
1784	1.00209	0.125147	0.846641	0.983527	0.382225	0.819924	1.04342
1785	1.00269	0.125615	0.846558	0.982395	0.381982	0.819196	1.04359
1786	1.0033	0.126083	0.846474	0.981262	0.381739	0.818468	1.04377
1787	1.0039	0.126551	0.846391	0.98013	0.381495	0.81774	1.04395
1788	1.00451	0.127019	0.846308	0.978998	0.381252	0.817012	1.04412
1789	1.00512	0.127487	0.846225	0.977865	0.381008	0.816285	1.0443
1790	1.00572	0.127955	0.846141	0.976733	0.380765	0.815557	1.04448
1791	1.00633	0.128423	0.846058	0.9756	0.380522	0.814829	1.04465
1792	1.00693	0.128891	0.845975	0.974468	0.380278	0.814101	1.04483
1793	1.00754	0.129359	0.845891	0.973335	0.380035	0.813373	1.04501
1794	1.00815	0.129827	0.845808	0.972203	0.379791	0.812645	1.04519
1795	1.00875	0.130295	0.845725	0.97107	0.379548	0.811917	1.04536
1796	1.00936	0.130763	0.845642	0.969938	0.379305	0.811189	1.04554
1797	1.00996	0.131232	0.8449	0.968806	0.379061	0.810461	1.04572
1798	1.01057	0.1317	0.844032	0.967673	0.378818	0.809733	1.04589
1799	1.01111	0.132168	0.843165	0.966541	0.378575	0.809005	1.04607
1800	1.01106	0.132636	0.842298	0.965408	0.378331	0.808278	1.04625
1801	1.01101	0.133104	0.841431	0.964276	0.378088	0.80755	1.04642
1802	1.01095	0.133572	0.840563	0.963143	0.377844	0.806822	1.0466
1803	1.0109	0.13404	0.839696	0.962011	0.377601	0.806094	1.04678
1804	1.01085	0.134508	0.838829	0.960879	0.377358	0.805366	1.04696
1805	1.0108	0.134976	0.837962	0.959746	0.377114	0.804638	1.04713
1806	1.01075	0.135444	0.837094	0.958614	0.376871	0.80391	1.04731
1807	1.0107	0.135912	0.836227	0.957481	0.376627	0.803182	1.04749
1808	1.01064	0.13638	0.83536	0.956349	0.376384	0.802454	1.04766
1809	1.01059	0.136848	0.834493	0.955216	0.376141	0.801726	1.04784
1810	1.01054	0.137316	0.833625	0.954084	0.375897	0.800999	1.04802
1811	1.01049	0.137784	0.832758	0.952952	0.375654	0.800271	1.04819
1812	1.01044	0.138253	0.831891	0.951819	0.37541	0.799543	1.04837
1813	1.01039	0.138721	0.831023	0.950687	0.375167	0.798815	1.04855
1814	1.01033	0.139189	0.830156	0.949554	0.374924	0.798087	1.04873
1815	1.01028	0.139657	0.829289	0.948422	0.37468	0.797359	1.0489
1816	1.01023	0.140125	0.828422	0.947289	0.374437	0.796631	1.04908
1817	1.01018	0.140593	0.827554	0.946157	0.374194	0.795903	1.04926
1818	1.01013	0.141061	0.826687	0.945024	0.37395	0.795175	1.04943
1819	1.01008	0.141529	0.82582	0.943892	0.373707	0.794447	1.04961
1820	1.01002	0.141997	0.824953	0.94276	0.373463	0.793719	1.04979
1821	1.00997	0.142465	0.824085	0.941627	0.37322	0.792992	1.04996
1822	1.00992	0.142933	0.823218	0.940495	0.372977	0.792264	1.05014
1823	1.00987	0.143401	0.822351	0.939362	0.372733	0.791536	1.05032
1824	1.00982	0.143869	0.821483	0.93823	0.37249	0.790808	1.0505
1825	1.00976	0.144337	0.820616	0.937097	0.372246	0.79008	1.05067
1826	1.00971	0.144805	0.819749	0.935965	0.372003	0.789352	1.05085
1827	1.00966	0.145274	0.818882	0.934833	0.37176	0.788624	1.05103
1828	1.00961	0.145742	0.818014	0.9337	0.371516	0.787896	1.0512
1829	1.00956	0.14621	0.817147	0.932568	0.371273	0.787168	1.05138
1830	1.00951	0.146678	0.81628	0.931435	0.371029	0.78644	1.05156
1831	1.00945	0.147146	0.815413	0.930303	0.370786	0.785712	1.05173
1832	1.0094	0.147614	0.814545	0.92917	0.370543	0.784985	1.05191
1833	1.00935	0.148082	0.813678	0.928038	0.370299	0.784257	1.05209
1834	1.0093	0.14855	0.812811	0.926905	0.370056	0.783529	1.05227
1835	1.00925	0.149018	0.811944	0.925773	0.369813	0.782801	1.05244
1836	1.0092	0.149486	0.811076	0.924641	0.369569	0.782073	1.05262
1837	1.00914	0.149954	0.810209	0.923508	0.369326	0.781345	1.0528
1838	1.00909	0.150422	0.809342	0.922376	0.369082	0.780617	1.05297
1839	1.00904	0.15089	0.808474	0.921243	0.368839	0.779889	1.05315
1840	1.00899	0.151358	0.807607	0.920111	0.368596	0.779161	1.05333
1841	1.00894	0.151826	0.80674	0.918978	0.368352	0.778433	1.0535
1842	1.00889	0.152295	0.805873	0.917846	0.368109	0.777705	1.05368
1843	1.00883	0.152763	0.805005	0.916714	0.367865	0.776978	1.05386
1844	1.00878	0.153231	0.804138	0.915581	0.367622	0.77625	1.05404
1845	1.00873	0.153699	0.803271	0.914449	0.367379	0.775522	1.05421
1846	1.00868	0.154167	0.802404	0.913316	0.367135	0.774794	1.05439
1847	1.00863	0.154635	0.801536	0.912184	0.366892	0.774066	1.05457
1848	1.00858	0.155103	0.800669	0.911051	0.366649	0.773338	1.05474
1849	1.00852	0.155571	0.799802	0.909919	0.366405	0.77261	1.05492
1850	1.00847	0.156039	0.798934	0.908787	0.366162	0.771882	1.0551
1851	1.00842	0.156507	0.798067	0.907654	0.365918	0.771154	1.05527
1852	1.00837	0.156975	0.7972	0.906522	0.365675	0.770426	1.05545
1853	1.00832	0.157443	0.796333	0.905389	0.365432	0.769698	1.05563
1854	1.00827	0.157911	0.795465	0.904257	0.365188	0.768971	1.05581
1855	1.00821	0.158379	0.794598	0.903124	0.364945	0.768243	1.05598
1856	1.00816	0.158847	0.793731	0.901992	0.364701	0.767515	1.05616
1857	1.00811	0.159316	0.792864	0.900859	0.364458	0.766787	1.05634
1858	1.00806	0.159784	0.791996	0.899727	0.364215	0.766059	1.05651
1859	1.00801	0.160252	0.791129	0.898595	0.363971	0.765331	1.05669
1860	1.00796	0.16072	0.790262	0.897462	0.363728	0.764603	1.05687
1861	1.0079	0.161188	0.789394	0.89633	0.363484	0.763875	1.05704
1862	1.00785	0.161656	0.788527	0.895197	0.363241	0.763147	1.05722
1863	1.0078	0.162124	0.78766	0.894065	0.362998	0.762419	1.0574
1864	1.00775	0.162592	0.786793	0.892932	0.362754	0.761691	1.05758
1865	1.0077	0.16306	0.785925	0.8918	0.362511	0.760964	1.05775
1866	1.00765	0.163528	0.785058	0.890668	0.362268	0.760236	1.05793
1867	1.00759	0.163996	0.784191	0.889535	0.362024	0.759508	1.05811
1868	1.00754	0.164464	0.783324	0.888403	0.361781	0.75878	1.05828
1869	1.00749	0.164932	0.782456	0.88727	0.361537	0.758052	1.05846
1870	1.00744	0.1654	0.781589	0.886138	0.361294	0.757324	1.05864
1871	1.00739	0.165868	0.780722	0.885005	0.361051	0.756596	1.05881
1872	1.00734	0.166337	0.779855	0.883873	0.360807	0.755868	1.05899
1873	1.00728	0.166805	0.778987	0.88274	0.360564	0.75514	1.05917
1874	1.00723	0.167273	0.77812	0.881608	0.36032	0.754412	1.05935
1875	1.00718	0.167741	0.777253	0.880476	0.360077	0.753684	1.05952
1876	1.00713	0.168209	0.776385	0.879343	0.359834	0.752957	1.0597
1877	1.00708	0.168677	0.775518	0.878211	0.35959	0.752229	1.05914
1878	1.00703	0.169145	0.774651	0.877078	0.359347	0.751501	1.05813
1879	1.00697	0.169613	0.773784	0.875946	0.359103	0.750773	1.05711
1880	1.00692	0.170081	0.772916	0.874813	0.35886	0.750045	1.0561
1881	1.00687	0.170549	0.772049	0.873681	0.358617	0.749317	1.05509
1882	1.00682	0.171017	0.771182	0.872549	0.358373	0.748589	1.05407
1883	1.00677	0.171485	0.770315	0.871416	0.35813	0.747861	1.05306
1884	1.00672	0.171953	0.769447	0.870284	0.357887	0.747133	1.05205
1885	1.00666	0.172421	0.76858	0.869151	0.357643	0.746405	1.05103
1886	1.00661	0.172889	0.767713	0.868019	0.3574	0.745677	1.05002
1887	1.00656	0.173358	0.766845	0.866886	0.357156	0.74495	1.04901
1888	1.00651	0.173826	0.765978	0.865754	0.356913	0.744222	1.048
1889	1.00646	0.174294	0.765111	0.864622	0.35667	0.743494	1.04698
1890	1.00641	0.174762	0.764244	0.863489	0.356426	0.742766	1.04597
1891	1.00635	0.17523	0.763376	0.862357	0.356183	0.742038	1.04496
1892	1.0063	0.175698	0.762509	0.861224	0.355939	0.74131	1.04394
1893	1.00625	0.176166	0.761642	0.860092	0.355696	0.740582	1.04293
1894	1.0062	0.176634	0.760775	0.858959	0.355453	0.739854	1.04192
1895	1.00615	0.177102	0.759907	0.857827	0.355209	0.739126	1.0409
1896	1.0061	0.17757	0.75904	0.856694	0.354966	0.738398	1.03989
1897	1.00604	0.178038	0.758173	0.855562	0.354723	0.737671	1.03888
1898	1.00599	0.178506	0.757306	0.85443	0.354479	0.736943	1.03786
1899	1.00594	0.178974	0.756438	0.853297	0.354236	0.736215	1.03685
1900	1.00589	0.179442	0.755571	0.852165	0.353992	0.735487	1.03584
1901	1.00584	0.17991	0.754704	0.851032	0.353749	0.734759	1.03483
1902	1.00579	0.180379	0.753836	0.8499	0.353506	0.734031	1.03381
1903	1.00573	0.180847	0.752969	0.848767	0.353262	0.733303	1.0328
1904	1.00568	0.181315	0.752102	0.847635	0.353019	0.732575	1.03179
1905	1.00563	0.181783	0.751235	0.846503	0.352775	0.731847	1.03077
1906	1.00558	0.182251	0.750367	0.84537	0.352532	0.731119	1.02976
1907	1.00553	0.182719	0.7495	0.844238	0.352289	0.730391	1.02875
1908	1.00548	0.183187	0.748633	0.843105	0.352045	0.729664	1.02773
1909	1.00542	0.183655	0.747766	0.841973	0.351802	0.728936	1.02672
1910	1.00537	0.184123	0.746898	0.84084	0.351558	0.728208	1.02571
1911	1.00532	0.184591	0.746031	0.839708	0.351315	0.72748	1.0247
1912	1.00527	0.185059	0.745164	0.838575	0.351072	0.726752	1.02368
1913	1.00522	0.185527	0.744296	0.837443	0.350828	0.726024	1.02267
1914	1.00517	0.185995	0.743429	0.836311	0.350585	0.725296	1.02166
1915	1.00511	0.186463	0.742562	0.835178	0.350342	0.724568	1.02064
1916	1.00506	0.186931	0.741695	0.834046	0.350098	0.72384	1.01963
1917	1.00501	0.1874	0.740827	0.832913	0.349855	0.723112	1.01862
1918	1.00496	0.187868	0.73996	0.831781	0.349611	0.722384	1.0176
1919	1.00491	0.188336	0.739093	0.830648	0.349368	0.721657	1.01659
1920	1.00486	0.188804	0.738226	0.829516	0.349125	0.720929	1.01558
1921	1.0048	0.189272	0.737358	0.828384	0.348881	0.720201	1.01456
1922	1.00475	0.18974	0.736491	0.827251	0.348638	0.719473	1.01355
1923	1.0047	0.190208	0.735624	0.826119	0.348394	0.718745	1.01254
1924	1.00465	0.190676	0.734757	0.824986	0.348151	0.718017	1.01153
1925	1.0046	0.191144	0.733889	0.823854	0.347908	0.717289	1.01051
1926	1.00455	0.191612	0.733022	0.822721	0.347664	0.716561	1.0095
1927	1.00449	0.19208	0.732155	0.821589	0.347421	0.715833	1.00849
1928	1.00444	0.192548	0.731287	0.820457	0.347177	0.715105	1.00747
1929	1.00439	0.193016	0.73042	0.819324	0.347519	0.714377	1.00646
1930	1.00434	0.193484	0.729553	0.818192	0.348285	0.71365	1.00545
1931	1.00429	0.193952	0.728686	0.817059	0.349051	0.712922	1.00443
1932	1.00423	0.194421	0.727818	0.815927	0.349816	0.712194	1.00342
1933	1.00418	0.194889	0.726951	0.814794	0.350582	0.711466	1.00241
1934	1.00413	0.195357	0.726084	0.813662	0.351348	0.710738	1.0014
1935	1.00408	0.195825	0.725217	0.812529	0.352113	0.71001	1.00038
1936	1.00403	0.196293	0.724349	0.811397	0.352879	0.709282	0.999369
1937	1.00398	0.196761	0.723482	0.810265	0.353645	0.708554	0.998356
1938	1.00392	0.197229	0.722615	0.809132	0.354411	0.707826	0.997343
1939	1.00387	0.197697	0.721747	0.808	0.355176	0.707098	0.99633
1940	1.00382	0.198165	0.72088	0.806867	0.355942	0.70637	0.995317
1941	1.00377	0.198633	0.720013	0.805735	0.356708	0.705643	0.994304
1942	1.00372	0.199101	0.719146	0.804602	0.357473	0.704915	0.993291
1943	1.00367	0.199569	0.718278	0.80347	0.358239	0.704187	0.992278
1944	1.00361	0.200037	0.717411	0.802338	0.359005	0.703459	0.991265
1945	1.00356	0.200505	0.716544	0.801205	0.35977	0.702731	0.990252
1946	1.00351	0.200974	0.715677	0.800073	0.360536	0.702003	0.989239
1947	1.00346	0.201442	0.714809	0.79894	0.361302	0.701275	0.988225
1948	1.00341	0.20191	0.713942	0.797808	0.362067	0.700547	0.987212
1949	1.00336	0.202378	0.713075	0.796675	0.362833	0.699819	0.986199
1950	1.0033	0.202846	0.712208	0.795543	0.363599	0.699091	0.985186
1951	1.00325	0.203314	0.71134	0.79441	0.364364	0.698363	0.984173
1952	1.0032	0.203782	0.710473	0.793278	0.36513	0.697636	0.98316
1953	1.00315	0.20425	0.709606	0.792146	0.365896	0.696908	0.982147
1954	1.0031	0.204718	0.708738	0.791013	0.366661	0.69618	0.981134
1955	1.00305	0.205186	0.707871	0.789881	0.367427	0.695452	0.980121
1956	1.00299	0.205654	0.707004	0.788748	0.368193	0.694724	0.979108
1957	1.00294	0.206122	0.706137	0.787616	0.368959	0.693996	0.978095
1958	1.00289	0.20659	0.705269	0.786483	0.369724	0.693268	0.977082
1959	1.00284	0.207058	0.704402	0.785351	0.37049	0.69254	0.976069
1960	1.00279	0.207526	0.703535	0.784219	0.371256	0.691812	0.975056
1961	1.00274	0.207995	0.702668	0.783086	0.372021	0.691084	0.974043
1962	1.00268	0.208463	0.7018	0.781954	0.372787	0.690356	0.97303
1963	1.00263	0.208931	0.700933	0.780821	0.373553	0.689629	0.972017
1964	1.00258	0.209399	0.700066	0.779689	0.374318	0.688901	0.971004
1965	1.00253	0.209867	0.699198	0.778556	0.375084	0.688173	0.969991
1966	1.00248	0.210335	0.698331	0.777424	0.37585	0.687445	0.968978
1967	1.00243	0.210803	0.697471	0.776292	0.376615	0.686717	0.967965
1968	1.00237	0.211271	0.696633	0.775159	0.377381	0.685989	0.966951
1969	1.00232	0.211739	0.695794	0.774027	0.378147	0.685261	0.965938
1970	1.00227	0.212207	0.694955	0.772894	0.378912	0.684533	0.964925
1971	1.00222	0.212675	0.694116	0.771762	0.379678	0.683805	0.963912
1972	1.00217	0.213143	0.693278	0.770629	0.380444	0.683077	0.962899
1973	1.00212	0.213611	0.692439	0.769497	0.381209	0.682349	0.961886
1974	1.00206	0.214079	0.6916	0.768364	0.381975	0.681622	0.960873
1975	1.00201	0.214547	0.690761	0.767232	0.382741	0.680894	0.95986
1976	1.00196	0.215016	0.689923	0.7661	0.383507	0.680166	0.958847
1977	1.00191	0.215484	0.689084	0.764967	0.384272	0.679438	0.957834
1978	1.00186	0.215952	0.688245	0.763835	0.385038	0.67871	0.956821
1979	1.00181	0.21642	0.687406	0.762702	0.385804	0.677982	0.955808
1980	1.00175	0.216888	0.686568	0.76157	0.386569	0.677254	0.954795
1981	1.0017	0.217356	0.685729	0.760437	0.387335	0.676526	0.953782
1982	1.00165	0.217824	0.68489	0.759305	0.388101	0.675798	0.952769
1983	1.0016	0.218292	0.684051	0.758173	0.388866	0.67507	0.951756
1984	1.00155	0.21876	0.683213	0.75704	0.389632	0.674343	0.950743
1985	1.0015	0.219228	0.682374	0.755908	0.390398	0.673615	0.94973
1986	1.00144	0.219696	0.681535	0.754775	0.391163	0.672887	0.948717
1987	1.00139	0.220164	0.680697	0.753643	0.391929	0.672159	0.947704
1988	1.00134	0.220632	0.679858	0.75251	0.392695	0.671431	0.946691
1989	1.00129	0.2211	0.679019	0.751378	0.39346	0.670703	0.945677
1990	1.00124	0.221568	0.67818	0.750245	0.394226	0.669975	0.944664
1991	1.00119	0.222037	0.677342	0.749113	0.394992	0.669247	0.943651
1992	1.00113	0.222505	0.676503	0.747981	0.395757	0.668519	0.942638
1993	1.00108	0.222973	0.675664	0.746848	0.396523	0.667791	0.941625
1994	1.00103	0.223441	0.674825	0.745716	0.397289	0.667063	0.940612
1995	1.00098	0.223909	0.673987	0.744583	0.398055	0.666336	0.939599
1996	1.00093	0.224377	0.673148	0.743451	0.39882	0.665608	0.938586
1997	1.00088	0.224845	0.672309	0.742318	0.399586	0.66488	0.937573
1998	1.00082	0.225313	0.67147	0.741186	0.400352	0.664152	0.93656
1999	1.00077	0.225781	0.670632	0.740054	0.401117	0.663424	0.935547
2000	1.00072	0.226249	0.669793	0.738921	0.401883	0.662696	0.934534
2001	1.00067	0.226717	0.668954	0.737789	0.402649	0.661968	0.933521
2002	1.00062	0.227185	0.668115	0.736656	0.403414	0.66124	0.932508
2003	1.00057	0.227653	0.667277	0.735524	0.40418	0.660512	0.931495
2004	1.00051	0.228121	0.666438	0.734391	0.404946	0.659784	0.930482
2005	1.00046	0.228589	0.665599	0.733259	0.405711	0.659056	0.929469
2006	1.00041	0.229058	0.66476	0.732127	0.406477	0.658329	0.928456
2007	1.00036	0.229526	0.663922	0.730994	0.407243	0.657601	0.927443
2008	1.00031	0.229994	0.663083	0.729862	0.408008	0.656873	0.92643
2009	1.00026	0.230462	0.662244	0.728729	0.408774	0.656145	0.925417
2010	1.0002	0.23093	0.661405	0.727597	0.40954	0.655417	0.924403
2011	1.00015	0.231398	0.660567	0.726464	0.410305	0.654689	0.92339
2012	1.0001	0.231866	0.659728	0.725332	0.411071	0.653961	0.922377
2013	1.00005	0.232334	0.658889	0.724199	0.411837	0.653233	0.921364
2014	0.999997	0.232802	0.65805	0.723067	0.412603	0.652505	0.920351
2015	0.999945	0.23327	0.657212	0.721935	0.413368	0.651777	0.919338
2016	0.999894	0.233738	0.656373	0.720802	0.414134	0.651049	0.918452
2017	0.999842	0.234206	0.655534	0.71967	0.4149	0.650322	0.917579
2018	0.99979	0.234674	0.654695	0.718537	0.415665	0.649594	0.916707
2019	0.999739	0.235142	0.653857	0.717405	0.416431	0.648866	0.915834
2020	0.999687	0.23561	0.653018	0.716272	0.417197	0.648138	0.914962
2021	0.999635	0.236079	0.652179	0.71514	0.417962	0.64741	0.91409
2022	0.999584	0.236547	0.651341	0.714008	0.418728	0.646682	0.913217
2023	0.999532	0.237015	0.650502	0.712875	0.419494	0.645954	0.912345
2024	0.99948	0.237483	0.649663	0.711743	0.420259	0.645226	0.911472
2025	0.999429	0.237951	0.648824	0.71061	0.421025	0.644498	0.9106
2026	0.999377	0.238419	0.647986	0.709478	0.421791	0.64377	0.909727
2027	0.999325	0.238887	0.647147	0.708345	0.422556	0.643042	0.908855
2028	0.999273	0.239355	0.646308	0.707213	0.423322	0.642315	0.907983
2029	0.999222	0.239823	0.645469	0.70608	0.424088	0.641587	0.90711
2030	0.99917	0.240291	0.644631	0.704948	0.424853	0.640859	0.906238
2031	0.999118	0.240759	0.643792	0.703816	0.425619	0.640131	0.905365
2032	0.999067	0.241227	0.642953	0.702683	0.426385	0.639403	0.904493
2033	0.999015	0.241695	0.642114	0.701551	0.427151	0.638675	0.903621
2034	0.998963	0.242163	0.641276	0.700418	0.427916	0.637947	0.902748
2035	0.998912	0.242631	0.640437	0.699286	0.428682	0.637219	0.901876
2036	0.99886	0.2431	0.639598	0.698153	0.429448	0.636491	0.901003
2037	0.998808	0.243568	0.638759	0.697021	0.430213	0.635763	0.900131
2038	0.998757	0.244036	0.637921	0.695889	0.430979	0.635035	0.899258
2039	0.998705	0.244504	0.637082	0.694756	0.431745	0.634308	0.898386
2040	0.998653	0.244972	0.636243	0.693624	0.43251	0.63358	0.897514
2041	0.998602	0.24544	0.635404	0.692491	0.433276	0.632852	0.896641
2042	0.99855	0.245908	0.634566	0.691359	0.434042	0.632124	0.895769
2043	0.998498	0.246376	0.633727	0.690226	0.434807	0.631396	0.894896
2044	0.998447	0.246844	0.632888	0.689094	0.435573	0.630668	0.894024
2045	0.998395	0.247312	0.632049	0.687962	0.436339	0.62994	0.893151
2046	0.998343	0.24778	0.631211	0.686829	0.437104	0.629212	0.892279
2047	0.998292	0.248248	0.630372	0.685697	0.43787	0.628484	0.891407
2048	0.99824	0.248716	0.629533	0.684564	0.438636	0.627756	0.890534
2049	0.998188	0.249184	0.628694	0.683432	0.439401	0.627028	0.889662
2050	0.998136	0.249652	0.627856	0.682299	0.440167	0.626301	0.888789
2051	0.998085	0.250121	0.627017	0.681167	0.440933	0.625573	0.887917
2052	0.998033	0.250589	0.626178	0.680034	0.441699	0.624845	0.887044
2053	0.997981	0.251057	0.625339	0.678902	0.442464	0.624117	0.886172
2054	0.99793	0.251525	0.624501	0.67777	0.44323	0.623389	0.8853
2055	0.997878	0.251993	0.623662	0.676637	0.443996	0.622661	0.884427
2056	0.997826	0.252461	0.622823	0.675505	0.444761	0.621933	0.883555
2057	0.997775	0.252929	0.621985	0.674372	0.445527	0.621205	0.882682
2058	0.997723	0.253397	0.621146	0.67324	0.446293	0.620477	0.88181
2059	0.997671	0.253865	0.620307	0.672107	0.447058	0.619749	0.880937
2060	0.99762	0.254333	0.619468	0.670975	0.447824	0.619021	0.880065
2061	0.997568	0.254801	0.61863	0.669843	0.44859	0.618294	0.879193
2062	0.997516	0.255269	0.617791	0.66871	0.449355	0.617566	0.87832
2063	0.997465	0.255737	0.616952	0.667578	0.450121	0.616838	0.877448
2064	0.997413	0.256205	0.616113	0.666445	0.450887	0.61611	0.876575
2065	0.997361	0.256673	0.615275	0.665313	0.451652	0.615382	0.875703
2066	0.99731	0.257142	0.614436	0.66418	0.452418	0.614654	0.87483
2067	0.997258	0.25761	0.613597	0.663048	0.453184	0.613926	0.873958
2068	0.997206	0.258078	0.612758	0.661915	0.453949	0.613198	0.873086
2069	0.997155	0.258546	0.613754	0.660783	0.454715	0.61247	0.872213
2070	0.997103	0.259014	0.615695	0.659651	0.455481	0.611742	0.871341
2071	0.997051	0.259482	0.617637	0.658518	0.456247	0.611015	0.870468
2072	0.996999	0.25995	0.619578	0.657386	0.457012	0.610287	0.869596
2073	0.996948	0.260418	0.621519	0.656253	0.457778	0.609559	0.868723
2074	0.996896	0.260886	0.62346	0.655121	0.458544	0.608831	0.867851
2075	0.996844	0.261354	0.625401	0.653988	0.459309	0.608103	0.866979
2076	0.996793	0.261822	0.627342	0.652856	0.460075	0.607375	0.866106
2077	0.996741	0.26229	0.629283	0.651724	0.460841	0.606647	0.865234
2078	0.996689	0.262758	0.631224	0.650591	0.461606	0.605919	0.864361
2079	0.996638	0.263226	0.633165	0.649459	0.462372	0.605191	0.863489
2080	0.996586	0.263694	0.635106	0.648326	0.463138	0.604463	0.862617
2081	0.996534	0.264163	0.637048	0.647194	0.463903	0.603735	0.861744
2082	0.996483	0.264631	0.638989	0.646061	0.464669	0.603008	0.860872
2083	0.996431	0.265099	0.64093	0.644929	0.465435	0.60228	0.859999
2084	0.996379	0.265567	0.642871	0.643797	0.4662	0.601552	0.859127
2085	0.996328	0.266035	0.644812	0.642664	0.466966	0.600824	0.858254
2086	0.996276	0.266503	0.646753	0.641532	0.467732	0.600096	0.857382
2087	0.996224	0.266971	0.648694	0.640399	0.468497	0.599368	0.85651
2088	0.996173	0.267439	0.650635	0.639267	0.469263	0.59864	0.855637
2089	0.996121	0.267907	0.652576	0.638134	0.470029	0.597912	0.854765
2090	0.996069	0.268375	0.654517	0.637002	0.470795	0.597992	0.853892
2091	0.996018	0.268843	0.656459	0.635869	0.47156	0.599638	0.85302
2092	0.995966	0.269311	0.6584	0.634737	0.472326	0.601284	0.852147
2093	0.995914	0.269779	0.660341	0.633605	0.473092	0.602931	0.851275
2094	0.995862	0.270247	0.662282	0.632472	0.473857	0.604577	0.850403
2095	0.995811	0.270715	0.664223	0.63134	0.474623	0.606223	0.84953
2096	0.995759	0.271184	0.666164	0.630207	0.475389	0.60787	0.848658
2097	0.995707	0.271652	0.668105	0.629075	0.476154	0.609516	0.847785
2098	0.995656	0.27212	0.670046	0.627942	0.47692	0.611162	0.846913
2099	0.995604	0.272588	0.671987	0.62681	0.477686	0.612809	0.84604
2100	0.995552	0.273056	0.673929	0.625678	0.478451	0.614455	0.845168
2101	0.995501	0.273524	0.67587	0.624545	0.479217	0.616102	0.844296
2102	0.995449	0.273992	0.677811	0.623413	0.479983	0.617748	0.843423
2103	0.995397	0.27446	0.679752	0.62228	0.480748	0.619394	0.842551
2104	0.995346	0.274928	0.681693	0.621148	0.481514	0.621041	0.841678
2105	0.995294	0.275396	0.683634	0.620015	0.48228	0.622687	0.840806
2106	0.995242	0.275864	0.685575	0.618883	0.483045	0.624333	0.839933
2107	0.995191	0.276332	0.687516	0.61775	0.483811	0.62598	0.839061
2108	0.995139	0.2768	0.689457	0.616618	0.484577	0.627626	0.838189
2109	0.995087	0.277268	0.691398	0.615486	0.485343	0.629273	0.837316
2110	0.995036	0.277736	0.69334	0.614353	0.486108	0.630919	0.836444
2111	0.994984	0.278205	0.695281	0.613221	0.486874	0.632565	0.835571
2112	0.994932	0.278673	0.697222	0.612088	0.48764	0.634212	0.834699
2113	0.99488	0.279141	0.699163	0.610956	0.488405	0.635858	0.833826
2114	0.994829	0.279609	0.701104	0.609823	0.489171	0.637504	0.832954
2115	0.994777	0.280077	0.703045	0.608691	0.489937	0.639151	0.832082
2116	0.994725	0.280545	0.704986	0.607559	0.490702	0.640797	0.831209
2117	0.994674	0.281013	0.706927	0.606426	0.491468	0.642444	0.830337
2118	0.994622	0.281481	0.708868	0.605294	0.492234	0.64409	0.829464
2119	0.99457	0.281949	0.710809	0.604161	0.492999	0.645736	0.828592
2120	0.994519	0.282417	0.712751	0.603029	0.493765	0.647383	0.827719
2121	0.994467	0.282885	0.714692	0.601896	0.494531	0.649029	0.826847
2122	0.994415	0.283353	0.716633	0.600764	0.495296	0.650675	0.825975
2123	0.994364	0.283821	0.718574	0.599632	0.496062	0.652322	0.825102
2124	0.994312	0.284289	0.720515	0.598499	0.496828	0.653968	0.825407
2125	0.99426	0.284757	0.722456	0.597367	0.497593	0.655615	0.826126
2126	0.994209	0.285226	0.724397	0.596234	0.498359	0.657261	0.826845
2127	0.994157	0.285694	0.726338	0.595102	0.499125	0.658907	0.827564
2128	0.994105	0.286162	0.728279	0.593969	0.499891	0.660554	0.828283
2129	0.994054	0.28663	0.730221	0.592837	0.500656	0.6622	0.829002
2130	0.994002	0.287098	0.732162	0.591704	0.501422	0.663846	0.829721
2131	0.99395	0.287566	0.734103	0.590572	0.502188	0.665493	0.830439
2132	0.993899	0.288034	0.736044	0.58944	0.502953	0.667139	0.831158
2133	0.993847	0.288502	0.737985	0.588307	0.503719	0.668786	0.831877
2134	0.993795	0.28897	0.739926	0.587175	0.504485	0.670432	0.832596
2135	0.993743	0.289438	0.741867	0.586042	0.50525	0.672078	0.833315
2136	0.993692	0.289906	0.743808	0.58491	0.506016	0.673725	0.834034
2137	0.99364	0.290374	0.745749	0.583777	0.506782	0.675371	0.834753
2138	0.993588	0.290842	0.74769	0.582645	0.507547	0.677017	0.835471
2139	0.993537	0.29131	0.749632	0.581513	0.508313	0.678664	0.83619
2140	0.993485	0.291778	0.751573	0.58038	0.509079	0.68031	0.836909
2141	0.993433	0.292247	0.753514	0.579248	0.509844	0.681957	0.837628
2142	0.993382	0.292715	0.755455	0.578115	0.51061	0.683603	0.838347
2143	0.99333	0.293183	0.757396	0.576983	0.511376	0.685249	0.839066
2144	0.993278	0.293651	0.759337	0.57585	0.512141	0.686896	0.839785
2145	0.993227	0.294119	0.761278	0.574718	0.512907	0.688542	0.840504
2146	0.993175	0.294587	0.763219	0.573585	0.513673	0.690188	0.841222
2147	0.993123	0.295055	0.76516	0.572453	0.514439	0.691835	0.841941
2148	0.993072	0.295523	0.767102	0.571321	0.515204	0.693481	0.84266
2149	0.99302	0.295991	0.769043	0.570188	0.51597	0.695127	0.843379
2150	0.992968	0.296459	0.770984	0.569056	0.516736	0.696774	0.844098
2151	0.992917	0.296927	0.772925	0.567923	0.517501	0.69842	0.844817
2152	0.992865	0.297395	0.774866	0.566791	0.518267	0.700067	0.845536
2153	0.992813	0.297863	0.776807	0.565658	0.519033	0.701713	0.846254
2154	0.992762	0.298331	0.778748	0.564526	0.519798	0.703359	0.846973
2155	0.99271	0.298799	0.780689	0.563394	0.520564	0.705006	0.847692
2156	0.992658	0.299268	0.78263	0.562261	0.52133	0.706652	0.848411
2157	0.992606	0.299736	0.784571	0.561129	0.522095	0.708298	0.84913
2158	0.992555	0.300204	0.786513	0.559996	0.522861	0.709945	0.849849
2159	0.992503	0.300672	0.788454	0.558864	0.523627	0.711591	0.850568
2160	0.992451	0.30114	0.790395	0.557731	0.524392	0.713238	0.851287
2161	0.9924	0.301608	0.792336	0.556599	0.525158	0.714884	0.852005
2162	0.992348	0.302076	0.794277	0.555466	0.525924	0.71653	0.852724
2163	0.992296	0.302544	0.796218	0.554334	0.526689	0.718177	0.853443
2164	0.992245	0.303012	0.798159	0.553202	0.527455	0.719823	0.854162
2165	0.992193	0.30348	0.8001	0.552069	0.528221	0.721469	0.854881
2166	0.992141	0.303948	0.802041	0.550937	0.528987	0.723116	0.8556
2167	0.99209	0.304416	0.803982	0.549804	0.529752	0.724762	0.856319
2168	0.992038	0.304884	0.805924	0.548672	0.530518	0.726409	0.857037
2169	0.991986	0.305352	0.807865	0.547539	0.531284	0.728055	0.857756
2170	0.991935	0.30582	0.809503	0.546407	0.532049	0.729701	0.858475
2171	0.991883	0.306289	0.809931	0.545275	0.532815	0.731348	0.859194
2172	0.991831	0.306757	0.810358	0.544142	0.533581	0.732994	0.859913
2173	0.990501	0.307225	0.810786	0.54301	0.534346	0.73464	0.860632
2174	0.98881	0.307693	0.811214	0.541877	0.535112	0.736287	0.861351
2175	0.987119	0.308161	0.811641	0.540745	0.535878	0.737933	0.86207
2176	0.985428	0.308629	0.812069	0.539612	0.536643	0.73958	0.862788
2177	0.983737	0.309097	0.812497	0.53848	0.537409	0.741226	0.863507
2178	0.982046	0.309565	0.812924	0.537348	0.538175	0.742872	0.864226
2179	0.980354	0.310033	0.813352	0.536215	0.53894	0.744519	0.864945
2180	0.978663	0.310501	0.81378	0.535083	0.539706	0.746165	0.865664
2181	0.976972	0.310969	0.814207	0.53395	0.540472	0.747811	0.866383
2182	0.975281	0.311437	0.814635	0.532818	0.541237	0.749458	0.867102
2183	0.97359	0.311905	0.815063	0.531685	0.542003	0.751104	0.86782
2184	0.971899	0.312373	0.815491	0.530553	0.542769	0.752751	0.868539
2185	0.970208	0.312841	0.815918	0.52942	0.543535	0.754397	0.869258
2186	0.968517	0.31331	0.816346	0.528288	0.5443	0.756043	0.869977
2187	0.966826	0.313778	0.816774	0.527156	0.545066	0.75769	0.870696
2188	0.965135	0.314246	0.817201	0.526023	0.545832	0.759336	0.871415
2189	0.963444	0.314714	0.817629	0.524891	0.546597	0.760982	0.872134
2190	0.961753	0.315182	0.818057	0.523758	0.547363	0.762629	0.872853
2191	0.960062	0.31565	0.818484	0.522626	0.548129	0.764275	0.873571
2192	0.958371	0.316118	0.818912	0.521493	0.548894	0.765922	0.87429
2193	0.95668	0.316586	0.81934	0.520361	0.54966	0.767568	0.875009
2194	0.954989	0.317054	0.819767	0.519229	0.550426	0.769214	0.875728
2195	0.953297	0.317522	0.820195	0.518096	0.551191	0.770861	0.876447
2196	0.951606	0.31799	0.820623	0.516964	0.551957	0.772507	0.877166
2197	0.949915	0.318458	0.82105	0.515831	0.552723	0.774153	0.877885
2198	0.948224	0.318926	0.821478	0.514699	0.553488	0.7758	0.878603
2199	0.946533	0.319394	0.821906	0.513566	0.554254	0.777446	0.879322
2200	0.944842	0.319862	0.822333	0.512434	0.55502	0.779092	0.880041
2201	0.943151	0.320331	0.822761	0.511301	0.555785	0.780739	0.88076
2202	0.94146	0.320799	0.823189	0.510169	0.556551	0.782385	0.881479
2203	0.939769	0.321267	0.823616	0.509037	0.557317	0.784032	0.882198
2204	0.938078	0.321735	0.824044	0.507904	0.558083	0.785678	0.882917
2205	0.936387	0.322203	0.824472	0.506772	0.558848	0.787324	0.883635
2206	0.934696	0.322671	0.824899	0.505639	0.559614	0.788971	0.884354
2207	0.933005	0.323139	0.825327	0.504507	0.56038	0.790617	0.885073
2208	0.931314	0.323607	0.825755	0.503374	0.561145	0.792263	0.885792
2209	0.929623	0.324075	0.826182	0.502242	0.561911	0.79391	0.886511
2210	0.927932	0.324543	0.82661	0.50111	0.562677	0.795556	0.88723
2211	0.926241	0.325011	0.827038	0.499977	0.563442	0.797203	0.887949
2212	0.924549	0.325479	0.827465	0.498845	0.564208	0.798849	0.888668
2213	0.922858	0.325947	0.827893	0.497712	0.564974	0.800495	0.889386
2214	0.921167	0.326415	0.828321	0.49658	0.565739	0.802142	0.890105
2215	0.919476	0.326883	0.828748	0.495447	0.566505	0.803788	0.890824
2216	0.917785	0.327352	0.829176	0.494315	0.567271	0.805434	0.891543
2217	0.916094	0.32782	0.829604	0.493183	0.568036	0.807081	0.892262
2218	0.914403	0.328288	0.830031	0.49205	0.568802	0.808727	0.892981
2219	0.912712	0.328756	0.830459	0.490918	0.569568	0.810374	0.8937
2220	0.911021	0.329224	0.830887	0.489785	0.570333	0.81202	0.894418
2221	0.90933	0.329692	0.831314	0.488653	0.571099	0.813666	0.895137
2222	0.907639	0.33016	0.831742	0.48752	0.571865	0.815313	0.895856
2223	0.905948	0.330628	0.83217	0.486388	0.572631	0.816959	0.896575
2224	0.904257	0.331096	0.832597	0.485255	0.573396	0.818605	0.897294
2225	0.902566	0.331564	0.833025	0.484123	0.574162	0.820252	0.898013
2226	0.900875	0.332032	0.833453	0.482991	0.574928	0.821898	0.898732
2227	0.899184	0.3325	0.83388	0.481858	0.575693	0.823545	0.899451
2228	0.897492	0.332968	0.834308	0.480726	0.576459	0.825191	0.900169
2229	0.895801	0.333436	0.834736	0.479593	0.577225	0.826837	0.900888
2230	0.89411	0.333904	0.835163	0.478461	0.57799	0.828484	0.901607
2231	0.892419	0.334373	0.835591	0.477328	0.578756	0.83013	0.902326
2232	0.890728	0.334841	0.836019	0.476196	0.579522	0.831776	0.903045
2233	0.889037	0.335309	0.836446	0.475064	0.580287	0.833423	0.903764
2234	0.887346	0.335777	0.836874	0.473931	0.581053	0.835069	0.904483
2235	0.885655	0.335682	0.837302	0.472799	0.581819	0.836716	0.905201
2236	0.883964	0.335322	0.837729	0.471666	0.582584	0.838362	0.905937
2237	0.882273	0.334963	0.838157	0.470534	0.58335	0.840008	0.906678
2238	0.880582	0.334603	0.838585	0.469401	0.584116	0.841655	0.90742
2239	0.878891	0.334243	0.839012	0.468269	0.584881	0.843301	0.908161
2240	0.8772	0.333884	0.83944	0.467136	0.585647	0.844947	0.908903
2241	0.875509	0.333524	0.839868	0.466004	0.586413	0.846594	0.909644
2242	0.873818	0.333164	0.840295	0.464872	0.587179	0.84824	0.910385
2243	0.872127	0.332804	0.840723	0.463739	0.587944	0.849887	0.911127
2244	0.870435	0.332445	0.841151	0.462607	0.58871	0.851533	0.911868
2245	0.868744	0.332085	0.841579	0.461474	0.589476	0.853179	0.912609
2246	0.867053	0.331725	0.842006	0.460342	0.590241	0.854826	0.913351
2247	0.865362	0.331366	0.842434	0.459209	0.591007	0.856472	0.914092
2248	0.863671	0.331006	0.842862	0.458077	0.589521	0.858118	0.914834
2249	0.86198	0.330646	0.843289	0.456945	0.587542	0.859765	0.915575
2250	0.860289	0.330287	0.843717	0.455812	0.585562	0.861411	0.916316
2251	0.858598	0.329927	0.844145	0.45468	0.583583	0.863057	0.917058
2252	0.856907	0.329567	0.844572	0.453547	0.581603	0.864704	0.917799
2253	0.855216	0.329208	0.845	0.452415	0.579624	0.86635	0.918541
2254	0.853525	0.328848	0.845428	0.451282	0.577644	0.867997	0.919282
2255	0.851834	0.328488	0.845855	0.45015	0.575664	0.869643	0.920023
2256	0.850143	0.328129	0.846283	0.449018	0.573685	0.871289	0.920765
2257	0.848452	0.327769	0.846711	0.447885	0.571705	0.872936	0.921506
2258	0.846761	0.327409	0.847138	0.446753	0.569726	0.874582	0.922247
2259	0.84507	0.32705	0.847566	0.44562	0.567746	0.876228	0.922989
2260	0.843378	0.32669	0.847994	0.444488	0.565767	0.877875	0.92373
2261	0.841687	0.32633	0.848421	0.443355	0.563787	0.879521	0.924472
2262	0.839996	0.32597	0.848849	0.442223	0.561807	0.881168	0.925213
2263	0.838305	0.325611	0.849277	0.44109	0.559828	0.882814	0.925954
2264	0.836614	0.325251	0.849704	0.439958	0.557848	0.88446	0.926696
2265	0.834923	0.324891	0.850132	0.438826	0.555869	0.886107	0.927437
2266	0.833232	0.324532	0.85056	0.437693	0.553889	0.887753	0.928179
2267	0.831541	0.324172	0.850987	0.436561	0.55191	0.889399	0.92892
2268	0.82985	0.323812	0.851415	0.435428	0.54993	0.891046	0.929661
2269	0.828159	0.323453	0.851843	0.434296	0.54795	0.892692	0.930403
2270	0.826468	0.323093	0.85227	0.433163	0.545971	0.894339	0.931144
2271	0.824777	0.322733	0.852698	0.432031	0.543991	0.895985	0.931886
2272	0.823437	0.322374	0.853126	0.430899	0.542012	0.897631	0.932627
2273	0.822781	0.322014	0.853553	0.429766	0.540032	0.899278	0.933368
2274	0.822124	0.321654	0.853981	0.428634	0.538053	0.900924	0.93411
2275	0.821467	0.321295	0.854409	0.427501	0.536073	0.90257	0.934851
2276	0.820811	0.320935	0.854836	0.426369	0.534093	0.904217	0.935592
2277	0.820154	0.320575	0.855264	0.425236	0.532114	0.905863	0.936334
2278	0.819497	0.320216	0.855692	0.424104	0.530134	0.90751	0.937075
2279	0.818841	0.319856	0.856119	0.422971	0.528155	0.909156	0.937817
2280	0.818184	0.319496	0.856547	0.421839	0.526175	0.910802	0.938558
2281	0.817527	0.319136	0.856975	0.420707	0.524195	0.912449	0.939299
2282	0.816871	0.318777	0.857402	0.419574	0.522216	0.914095	0.940041
2283	0.816214	0.318417	0.85783	0.418442	0.520236	0.915741	0.940782
2284	0.815558	0.318057	0.858258	0.417309	0.518257	0.917388	0.941524
2285	0.814901	0.317698	0.858685	0.416177	0.516277	0.919034	0.942265
2286	0.814244	0.317338	0.859113	0.415044	0.514298	0.920681	0.943006
2287	0.813588	0.316978	0.859541	0.413912	0.512318	0.922327	0.943748
2288	0.812931	0.316619	0.859968	0.41278	0.510338	0.923973	0.944489
2289	0.812274	0.316259	0.860396	0.411647	0.508359	0.92562	0.94523
2290	0.811618	0.315899	0.860824	0.410515	0.506379	0.927266	0.945972
2291	0.810961	0.31554	0.861251	0.409382	0.5044	0.928912	0.946713
2292	0.810304	0.31518	0.861679	0.408589	0.50242	0.930559	0.947455
2293	0.809648	0.31482	0.862107	0.413118	0.500441	0.932205	0.948196
2294	0.808991	0.314461	0.862534	0.417647	0.498461	0.933852	0.948937
2295	0.808334	0.314101	0.862962	0.422175	0.496481	0.935498	0.949679
2296	0.807678	0.313741	0.86339	0.426704	0.494502	0.937144	0.95042
2297	0.807021	0.313382	0.863817	0.431232	0.492522	0.938791	0.951162
2298	0.806364	0.313022	0.864245	0.435761	0.490543	0.940437	0.951903
2299	0.805708	0.312662	0.864673	0.440289	0.488563	0.942083	0.952644
2300	0.805051	0.312302	0.8651	0.444818	0.486584	0.94373	0.953386
2301	0.804394	0.311943	0.865528	0.449346	0.484604	0.945376	0.954127
2302	0.803738	0.311583	0.865956	0.453875	0.482624	0.947022	0.954868
2303	0.803081	0.311223	0.866383	0.458403	0.480645	0.948669	0.95561
2304	0.802424	0.310864	0.866811	0.462932	0.478665	0.950315	0.956351
2305	0.801768	0.310504	0.867239	0.46746	0.476686	0.951962	0.957093
2306	0.801111	0.310144	0.867667	0.471989	0.474706	0.953608	0.957834
2307	0.800454	0.309785	0.868094	0.476517	0.472726	0.955254	0.958575
2308	0.799798	0.309425	0.868522	0.481046	0.470747	0.956901	0.959317
2309	0.799141	0.309065	0.86895	0.485574	0.468767	0.958547	0.960058
2310	0.798484	0.308706	0.869377	0.490103	0.466788	0.960193	0.9608
2311	0.797828	0.308346	0.869805	0.494631	0.464808	0.96184	0.961541
2312	0.797171	0.307986	0.870233	0.49916	0.462829	0.963486	0.962282
2313	0.796514	0.307627	0.87066	0.503688	0.460849	0.965133	0.963024
2314	0.795858	0.307267	0.871088	0.508217	0.458869	0.966779	0.963765
2315	0.795201	0.306907	0.871516	0.512745	0.45689	0.968425	0.964506
2316	0.794544	0.306548	0.871943	0.517274	0.45491	0.970072	0.965248
2317	0.793888	0.306188	0.872371	0.521803	0.452931	0.971718	0.965989
2318	0.793231	0.305828	0.872799	0.526331	0.450951	0.973364	0.966731
2319	0.792574	0.305468	0.873226	0.53086	0.448972	0.975011	0.967472
2320	0.791918	0.305109	0.873654	0.535388	0.446992	0.976657	0.968213
2321	0.791261	0.304749	0.874082	0.539917	0.445012	0.978304	0.968955
2322	0.790604	0.304389	0.874509	0.544445	0.443033	0.97995	0.969696
2323	0.789948	0.30403	0.874937	0.548974	0.441053	0.981596	0.970438
2324	0.789291	0.30367	0.875365	0.553502	0.439074	0.983243	0.971179
2325	0.788634	0.30331	0.875792	0.558031	0.437094	0.984889	0.97192
2326	0.787978	0.302951	0.87622	0.562559	0.435115	0.986535	0.972662
2327	0.787321	0.302591	0.876648	0.567088	0.433135	0.988182	0.973403
2328	0.786664	0.302231	0.877075	0.571616	0.431155	0.989828	0.974145
2329	0.786008	0.301872	0.877503	0.576145	0.429176	0.991475	0.974886
2330	0.785351	0.301512	0.877931	0.580673	0.427196	0.993121	0.975627
2331	0.784694	0.301152	0.878358	0.585202	0.425217	0.994767	0.976369
2332	0.784038	0.300793	0.878786	0.58973	0.423237	0.996414	0.97711
2333	0.783381	0.300433	0.879214	0.594259	0.421257	0.99806	0.977851
2334	0.782724	0.300073	0.879641	0.598787	0.419278	0.999706	0.978593
2335	0.782068	0.299714	0.880069	0.603316	0.417298	1.00135	0.979334
2336	0.781411	0.299354	0.880497	0.607844	0.415319	1.003	0.980076
2337	0.780755	0.298994	0.880924	0.612373	0.413339	1.00465	0.980817
2338	0.780098	0.298634	0.881352	0.616902	0.41136	1.00629	0.981558
2339	0.779441	0.298275	0.88178	0.62143	0.40938	1.00794	0.9823
2340	0.778785	0.297915	0.882207	0.625959	0.4074	1.00958	0.983041
2341	0.778128	0.297555	0.882635	0.630487	0.405421	1.01123	0.983783
2342	0.777471	0.297196	0.883063	0.635016	0.403441	1.01288	0.984524
2343	0.776815	0.296836	0.88349	0.639544	0.401462	1.01452	0.985265
2344	0.776158	0.296476	0.883918	0.644073	0.399482	1.01617	0.986007
2345	0.775501	0.296117	0.884346	0.648601	0.397503	1.01782	0.986748
2346	0.774845	0.295757	0.884773	0.65313	0.395523	1.01946	0.987489
2347	0.774188	0.295397	0.885201	0.657658	0.393543	1.02111	0.988231
2348	0.773531	0.295038	0.885629	0.662187	0.391564	1.02276	0.988972
2349	0.772875	0.294678	0.886056	0.666715	0.389584	1.0244	0.989714
2350	0.772218	0.294318	0.886484	0.671244	0.387605	1.02605	0.990455
2351	0.771561	0.293959	0.886912	0.675772	0.385625	1.02769	0.991196
2352	0.770905	0.293599	0.887339	0.680301	0.383646	1.02934	0.991938
2353	0.770248	0.293239	0.887767	0.684829	0.381666	1.03099	0.992679
2354	0.769591	0.29288	0.888195	0.689358	0.379686	1.03263	0.993421
2355	0.768935	0.29252	0.888622	0.693886	0.377707	1.03428	0.994162
2356	0.768278	0.29216	0.88905	0.698415	0.375727	1.03593	0.994903
2357	0.767621	0.2918	0.889478	0.702943	0.373748	1.03757	0.995645
2358	0.766965	0.291441	0.889905	0.707472	0.371768	1.03922	0.996386
2359	0.766308	0.291081	0.890333	0.712	0.369789	1.04087	0.997127
2360	0.765651	0.290721	0.890761	0.716529	0.367809	1.04251	0.997257
2361	0.764995	0.290362	0.891188	0.721058	0.365829	1.04416	0.996821
2362	0.764338	0.290002	0.891616	0.725586	0.36385	1.04531	0.996386
2363	0.763681	0.289642	0.892044	0.730115	0.36187	1.04386	0.99595
2364	0.763025	0.289283	0.892471	0.734643	0.359891	1.04241	0.995515
2365	0.762368	0.288923	0.892899	0.739172	0.357911	1.04097	0.995079
2366	0.761711	0.288563	0.893327	0.7437	0.355931	1.03952	0.994644
2367	0.761055	0.288204	0.893755	0.748229	0.353952	1.03807	0.994208
2368	0.760398	0.287844	0.894182	0.752757	0.351972	1.03662	0.993773
2369	0.759741	0.287484	0.89461	0.757286	0.349993	1.03517	0.993337
2370	0.759085	0.287125	0.895038	0.761814	0.348013	1.03373	0.992902
2371	0.758428	0.286765	0.895465	0.766343	0.346034	1.03228	0.992466
2372	0.757771	0.286405	0.895893	0.770871	0.344054	1.03083	0.992031
2373	0.757115	0.286046	0.896321	0.7754	0.342074	1.02938	0.991595
2374	0.756458	0.285686	0.896748	0.779928	0.340095	1.02793	0.99116
2375	0.755801	0.285326	0.897176	0.784457	0.338115	1.02649	0.990724
2376	0.755145	0.284966	0.897604	0.788985	0.336136	1.02504	0.990288
2377	0.754488	0.284607	0.898031	0.793514	0.334156	1.02359	0.989853
2378	0.753831	0.284247	0.898459	0.798042	0.332177	1.02214	0.989417
2379	0.753175	0.283887	0.898887	0.802571	0.330197	1.02069	0.988982
2380	0.752518	0.283528	0.899314	0.807099	0.328217	1.01925	0.988546
2381	0.751861	0.283168	0.899742	0.811628	0.326238	1.0178	0.988111
2382	0.751205	0.282808	0.90017	0.815373	0.324258	1.01635	0.987675
2383	0.750548	0.282449	0.900597	0.813374	0.322279	1.0149	0.98724
2384	0.749891	0.282089	0.901025	0.811375	0.320299	1.01345	0.986804
2385	0.749253	0.281729	0.901453	0.809376	0.31832	1.01201	0.986369
2386	0.748618	0.28137	0.90188	0.807377	0.31634	1.01056	0.985933
2387	0.747983	0.28101	0.902308	0.805378	0.31436	1.00911	0.985498
2388	0.747348	0.28065	0.902736	0.803379	0.312381	1.00766	0.985062
2389	0.746713	0.280291	0.903163	0.80138	0.310401	1.00622	0.984627
2390	0.746078	0.279931	0.903591	0.799381	0.308422	1.00477	0.984191
2391	0.745443	0.279571	0.904019	0.797382	0.307918	1.00332	0.983756
2392	0.744808	0.279212	0.904446	0.795383	0.307989	1.00187	0.98332
2393	0.744173	0.278852	0.904874	0.793384	0.308059	1.00042	0.982885
2394	0.743538	0.278492	0.905302	0.791385	0.30813	0.998975	0.982449
2395	0.742903	0.278132	0.905729	0.789386	0.308201	0.997527	0.982014
2396	0.742268	0.277773	0.906157	0.787387	0.308271	0.996079	0.981578
2397	0.741633	0.277413	0.906585	0.785388	0.308342	0.994632	0.981142
2398	0.740998	0.277053	0.907012	0.783389	0.308413	0.993184	0.980707
2399	0.740364	0.276694	0.90744	0.78139	0.308483	0.991736	0.980271
2400	0.739729	0.276334	0.907868	0.779391	0.308554	0.990288	0.979836
2401	0.739094	0.275974	0.908295	0.777392	0.308625	0.98884	0.9794
2402	0.738459	0.275615	0.908723	0.775393	0.308695	0.987392	0.978965
2403	0.737824	0.275255	0.909151	0.773394	0.308766	0.985944	0.978529
2404	0.737189	0.274895	0.909578	0.771395	0.308837	0.984496	0.978094
2405	0.736554	0.274536	0.910006	0.769396	0.308907	0.983048	0.977658
2406	0.735919	0.274176	0.910434	0.767396	0.308978	0.9816	0.977223
2407	0.735284	0.273816	0.910861	0.765397	0.309048	0.980152	0.976787
2408	0.734649	0.273457	0.911289	0.763398	0.309119	0.978704	0.976352
2409	0.734014	0.273097	0.911717	0.761399	0.30919	0.977256	0.975916
2410	0.733379	0.272737	0.912144	0.7594	0.30926	0.975808	0.975481
2411	0.732744	0.272378	0.912572	0.757401	0.309331	0.97436	0.975045
2412	0.732109	0.272018	0.913	0.755402	0.309402	0.972912	0.97461
2413	0.731474	0.271658	0.913427	0.753403	0.309472	0.971464	0.974174
2414	0.730839	0.271298	0.913855	0.751404	0.309543	0.970016	0.973739
2415	0.730204	0.270939	0.914283	0.749405	0.309614	0.968568	0.973303
2416	0.729569	0.270579	0.91471	0.747406	0.309684	0.96712	0.972868
2417	0.728934	0.270219	0.915138	0.745407	0.309755	0.965673	0.972432
2418	0.728299	0.26986	0.915566	0.743408	0.309826	0.964225	0.971996
2419	0.727664	0.2695	0.915993	0.741409	0.309896	0.962777	0.971561
2420	0.727029	0.26914	0.916421	0.73941	0.309967	0.961329	0.971125
2421	0.726394	0.268781	0.916849	0.737411	0.310037	0.959881	0.97069
2422	0.725759	0.268421	0.917276	0.735412	0.310108	0.958433	0.970254
2423	0.725124	0.268061	0.917704	0.733413	0.310179	0.956985	0.969819
2424	0.724489	0.267702	0.918132	0.731414	0.310249	0.955537	0.969383
2425	0.723854	0.267342	0.91856	0.729415	0.31032	0.954089	0.968948
2426	0.723219	0.266982	0.918987	0.727416	0.310391	0.952641	0.968512
2427	0.722584	0.266623	0.919415	0.725417	0.310461	0.951193	0.968077
2428	0.721949	0.266263	0.919843	0.723418	0.310532	0.949745	0.967641
2429	0.721314	0.265903	0.92027	0.721419	0.310603	0.948297	0.967206
2430	0.72068	0.265544	0.920698	0.71942	0.310673	0.946849	0.96677
2431	0.720045	0.265184	0.921126	0.717421	0.310744	0.945401	0.966335
2432	0.71941	0.264824	0.921553	0.715422	0.310814	0.943953	0.965899
2433	0.718775	0.264464	0.921981	0.713423	0.310885	0.942505	0.965464
2434	0.71814	0.264105	0.922409	0.711424	0.310956	0.941057	0.965028
2435	0.717505	0.263745	0.922836	0.709425	0.311026	0.939609	0.964593
2436	0.71687	0.263385	0.923264	0.707426	0.311097	0.938161	0.964157
2437	0.716235	0.263026	0.923692	0.705427	0.311168	0.936714	0.963722
2438	0.7156	0.262666	0.924119	0.703428	0.311238	0.935266	0.963286
2439	0.714965	0.262306	0.924547	0.701429	0.311309	0.933818	0.96285
2440	0.71433	0.261947	0.924975	0.69943	0.31138	0.93237	0.962415
2441	0.713695	0.261587	0.925402	0.69743	0.31145	0.930922	0.961979
2442	0.71306	0.261227	0.92583	0.695431	0.311521	0.929474	0.961544
2443	0.712425	0.260868	0.926258	0.693432	0.311592	0.928026	0.961108
2444	0.71179	0.260508	0.926685	0.691433	0.311662	0.926578	0.960673
2445	0.711155	0.260148	0.927113	0.689434	0.311733	0.92513	0.960237
2446	0.71052	0.259789	0.927541	0.687435	0.311803	0.923682	0.959802
2447	0.709885	0.259429	0.927968	0.685436	0.311874	0.922234	0.959366
2448	0.70925	0.259069	0.928396	0.683437	0.311945	0.922345	0.958931
2449	0.708615	0.25871	0.928824	0.681438	0.312015	0.923333	0.958495
2450	0.70798	0.25835	0.929251	0.679439	0.312086	0.924321	0.95806
2451	0.707345	0.25799	0.929679	0.67744	0.312157	0.925309	0.957624
2452	0.70671	0.25763	0.930107	0.675441	0.312227	0.926297	0.957189
2453	0.706075	0.257271	0.930534	0.673442	0.312298	0.927285	0.956753
2454	0.70544	0.256911	0.930962	0.671443	0.312369	0.928273	0.956318
2455	0.704805	0.256551	0.93139	0.669444	0.312439	0.929261	0.955882
2456	0.70417	0.256192	0.931817	0.667445	0.31251	0.930249	0.955447
2457	0.703535	0.255832	0.932245	0.665446	0.31258	0.931237	0.955011
2458	0.7029	0.255472	0.932673	0.663447	0.312651	0.932225	0.954576
2459	0.702265	0.255113	0.9331	0.661448	0.312722	0.933213	0.95414
2460	0.701631	0.254753	0.933528	0.659449	0.312792	0.934201	0.953704
2461	0.700996	0.254393	0.933956	0.65745	0.312863	0.935189	0.953269
2462	0.700361	0.254034	0.934383	0.655451	0.312934	0.936177	0.952833
2463	0.699726	0.253674	0.934811	0.653452	0.313004	0.937165	0.952398
2464	0.699091	0.253314	0.935239	0.651453	0.313075	0.938153	0.951962
2465	0.698456	0.252955	0.935666	0.650746	0.313146	0.939141	0.951527
2466	0.697821	0.252595	0.936094	0.652546	0.313216	0.940129	0.951091
2467	0.697186	0.252235	0.936522	0.654347	0.313287	0.941117	0.950656
2468	0.696551	0.251876	0.936949	0.656147	0.313358	0.942105	0.95022
2469	0.695916	0.251516	0.937377	0.657948	0.313428	0.943093	0.949785
2470	0.695281	0.251156	0.937805	0.659748	0.313499	0.944081	0.949349
2471	0.694646	0.250796	0.938232	0.661549	0.313569	0.945069	0.948914
2472	0.694011	0.250437	0.93866	0.663349	0.31364	0.946057	0.948478
2473	0.693376	0.250077	0.939088	0.66515	0.313711	0.947045	0.948043
2474	0.692741	0.249717	0.939515	0.66695	0.313781	0.948033	0.947607
2475	0.692106	0.249358	0.939943	0.668751	0.313852	0.949021	0.947172
2476	0.691471	0.248998	0.940371	0.670551	0.313923	0.950009	0.946736
2477	0.690836	0.248638	0.940798	0.672352	0.313993	0.950997	0.946301
2478	0.690201	0.248318	0.941226	0.674152	0.314064	0.951985	0.945865
2479	0.689566	0.249946	0.941654	0.675953	0.314135	0.952973	0.94543
2480	0.688931	0.251573	0.942081	0.677753	0.314205	0.953961	0.944994
2481	0.688296	0.2532	0.942509	0.679554	0.314276	0.954949	0.944558
2482	0.687661	0.254828	0.942937	0.681354	0.314346	0.955937	0.944123
2483	0.689156	0.256455	0.943364	0.683155	0.314417	0.956925	0.943687
2484	0.69094	0.258082	0.943792	0.684955	0.314488	0.957913	0.943252
2485	0.692725	0.25971	0.94422	0.686756	0.314558	0.958901	0.942816
2486	0.69451	0.261337	0.944648	0.688556	0.314629	0.95989	0.942381
2487	0.696295	0.262964	0.945075	0.690357	0.3147	0.960878	0.941945
2488	0.698079	0.264591	0.945503	0.692157	0.31477	0.961866	0.94151
2489	0.699864	0.266219	0.945931	0.693958	0.314841	0.962854	0.941074
2490	0.701649	0.267846	0.946358	0.695758	0.314912	0.963842	0.940639
2491	0.703434	0.269473	0.946786	0.697559	0.314982	0.96483	0.940203
2492	0.705218	0.271101	0.947214	0.699359	0.315053	0.965818	0.939768
2493	0.707003	0.272728	0.947641	0.70116	0.315124	0.966806	0.939332
2494	0.708788	0.274355	0.948069	0.70296	0.315194	0.967794	0.938897
2495	0.710572	0.275982	0.948497	0.704761	0.315265	0.968782	0.938461
2496	0.712357	0.27761	0.948924	0.706561	0.315335	0.96977	0.938026
2497	0.714142	0.279237	0.949352	0.708362	0.315406	0.970758	0.93759
2498	0.715927	0.280864	0.94978	0.710162	0.315477	0.971746	0.937155
2499	0.717711	0.282492	0.950207	0.711963	0.315547	0.972734	0.936719
2500	0.719496	0.284119	0.950635	0.713763	0.315618	0.973722	0.936284
2501	0.721281	0.285746	0.951063	0.715564	0.315689	0.97471	0.935848
2502	0.723066	0.287374	0.95149	0.717364	0.315759	0.975698	0.935412
2503	0.72485	0.289001	0.951918	0.719165	0.31583	0.976686	0.934977
2504	0.726635	0.290628	0.952346	0.720965	0.315901	0.977674	0.934541
2505	0.72842	0.292255	0.952773	0.722766	0.315971	0.978662	0.934106
2506	0.730205	0.293883	0.953201	0.724566	0.316042	0.97965	0.93367
2507	0.731989	0.29551	0.953629	0.726367	0.316112	0.980638	0.933235
2508	0.733774	0.297137	0.954056	0.728167	0.316183	0.981626	0.932799
2509	0.735559	0.298765	0.954484	0.729968	0.316254	0.982614	0.932364
2510	0.737344	0.300392	0.954912	0.731768	0.316324	0.983602	0.931928
2511	0.739128	0.302019	0.955339	0.733569	0.316395	0.98459	0.931493
2512	0.740913	0.303647	0.955767	0.735369	0.316466	0.985578	0.931057
2513	0.742698	0.305274	0.956195	0.73717	0.316536	0.986566	0.930622
2514	0.744483	0.306901	0.956622	0.73897	0.316607	0.987554	0.930186
2515	0.746267	0.308528	0.95705	0.740771	0.316678	0.988542	0.929751
2516	0.748052	0.310156	0.957478	0.742571	0.316748	0.98953	0.929315
2517	0.749837	0.311783	0.957905	0.744372	0.316784	0.990518	0.92888
2518	0.751622	0.31341	0.958333	0.746172	0.316813	0.991506	0.928444
2519	0.753406	0.315038	0.958702	0.747973	0.316842	0.992494	0.928009
2520	0.755191	0.316665	0.957659	0.749773	0.316871	0.993482	0.927573
2521	0.756976	0.318292	0.956617	0.751574	0.3169	0.99447	0.927138
2522	0.758761	0.319919	0.955574	0.753374	0.316929	0.995458	0.926702
2523	0.760545	0.321547	0.954531	0.755175	0.316958	0.996446	0.926266
2524	0.76233	0.323174	0.953489	0.756975	0.316987	0.997434	0.925831
2525	0.764115	0.324801	0.952446	0.758776	0.317016	0.998422	0.925395
2526	0.765899	0.326429	0.951403	0.760576	0.317045	0.99941	0.92496
2527	0.767684	0.328056	0.950361	0.762377	0.317074	1.0004	0.924524
2528	0.769469	0.329683	0.949318	0.764177	0.317102	1.00139	0.924089
2529	0.771254	0.331311	0.948275	0.765978	0.317131	1.00237	0.923653
2530	0.773038	0.332938	0.947233	0.767778	0.31716	1.00336	0.923218
2531	0.774823	0.334565	0.94619	0.769579	0.317189	1.00435	0.922782
2532	0.776608	0.336192	0.945147	0.77138	0.317218	1.00534	0.922347
2533	0.778393	0.33782	0.944105	0.77318	0.317247	1.00633	0.921911
2534	0.780177	0.339447	0.943062	0.774981	0.317276	1.00731	0.921476
2535	0.781962	0.341074	0.942019	0.776781	0.317305	1.0083	0.92104
2536	0.783747	0.342702	0.940977	0.778582	0.317334	1.00929	0.920605
2537	0.785532	0.344329	0.939934	0.780382	0.317363	1.01028	0.920169
2538	0.787316	0.345956	0.938892	0.782183	0.317392	1.01127	0.919734
2539	0.789101	0.347584	0.937849	0.783983	0.317421	1.01225	0.919298
2540	0.790886	0.349211	0.936806	0.785784	0.31745	1.01324	0.918863
2541	0.792671	0.350838	0.935764	0.787584	0.317479	1.01423	0.918427
2542	0.794455	0.352465	0.934721	0.789385	0.317508	1.01522	0.917992
2543	0.79624	0.354093	0.933678	0.791185	0.317537	1.01621	0.917556
2544	0.798025	0.35572	0.932636	0.792986	0.317566	1.01719	0.91712
2545	0.79981	0.357347	0.931593	0.794786	0.317595	1.01818	0.916685
2546	0.801594	0.358975	0.93055	0.796587	0.317624	1.01917	0.916249
2547	0.803379	0.360602	0.929508	0.798387	0.317653	1.02016	0.915814
2548	0.805164	0.362229	0.928465	0.800188	0.317682	1.02115	0.915378
2549	0.806949	0.363856	0.927422	0.801988	0.317711	1.02213	0.914943
2550	0.808733	0.365484	0.92638	0.803789	0.31774	1.02312	0.914507
2551	0.810518	0.367111	0.925337	0.805589	0.317769	1.02411	0.914072
2552	0.812303	0.368738	0.924294	0.80739	0.317798	1.0251	0.913636
2553	0.814087	0.370366	0.923252	0.807626	0.317827	1.02349	0.913201
2554	0.815872	0.371993	0.922209	0.807313	0.317855	1.02115	0.912765
2555	0.817657	0.37362	0.921166	0.807001	0.317884	1.0188	0.91233
2556	0.819442	0.375248	0.920124	0.806688	0.317913	1.01646	0.911894
2557	0.821226	0.376875	0.919081	0.806375	0.317942	1.01412	0.911459
2558	0.823011	0.378502	0.918039	0.806062	0.317971	1.01178	0.911023
2559	0.824796	0.380129	0.916996	0.805749	0.318	1.00943	0.910588
2560	0.826581	0.381757	0.915953	0.805436	0.318029	1.00709	0.910152
2561	0.828365	0.383384	0.914911	0.805124	0.318058	1.00475	0.909717
2562	0.83015	0.385011	0.913868	0.804811	0.318087	1.00241	0.909281
2563	0.831935	0.386639	0.912825	0.804498	0.318116	1.00006	0.908846
2564	0.83372	0.388266	0.911783	0.804185	0.318145	0.997721	0.90841
2565	0.835504	0.389893	0.91074	0.803872	0.318174	0.995379	0.907974
2566	0.837289	0.39152	0.909697	0.803559	0.318203	0.993037	0.907539
2567	0.839074	0.393148	0.908655	0.803247	0.318232	0.990694	0.907103
2568	0.840859	0.394775	0.907612	0.802934	0.318261	0.988352	0.906668
2569	0.842643	0.396402	0.906569	0.802621	0.31829	0.986009	0.906232
2570	0.844428	0.39803	0.905527	0.802308	0.318319	0.983667	0.905797
2571	0.846213	0.399657	0.904484	0.801995	0.318348	0.981324	0.905361
2572	0.847998	0.401284	0.903441	0.801682	0.318377	0.978982	0.904926
2573	0.849782	0.401853	0.902399	0.80137	0.318406	0.976639	0.90449
2574	0.851567	0.402378	0.901356	0.801057	0.318435	0.974297	0.904055
2575	0.853352	0.402903	0.900313	0.800744	0.318464	0.971955	0.903619
2576	0.855137	0.403428	0.899271	0.800431	0.318493	0.969612	0.903184
2577	0.856921	0.403953	0.898228	0.800118	0.318522	0.96727	0.902748
2578	0.858706	0.404478	0.897185	0.799805	0.318551	0.964927	0.902313
2579	0.860491	0.405002	0.896143	0.799493	0.31858	0.962585	0.901877
2580	0.862275	0.405527	0.8951	0.79918	0.318609	0.960242	0.901442
2581	0.86406	0.406052	0.894058	0.798867	0.318637	0.9579	0.901006
2582	0.865845	0.406577	0.893015	0.798554	0.318666	0.955557	0.900571
2583	0.86763	0.407102	0.891972	0.798241	0.318695	0.953215	0.900135
2584	0.869414	0.407627	0.89093	0.797928	0.318724	0.950873	0.8997
2585	0.871199	0.408152	0.889887	0.797616	0.318753	0.94853	0.899264
2586	0.872984	0.408676	0.888844	0.797303	0.318782	0.946188	0.898828
2587	0.874769	0.409201	0.887802	0.79699	0.318811	0.943845	0.898393
2588	0.876553	0.409726	0.886759	0.796677	0.31884	0.941503	0.897957
2589	0.878338	0.410251	0.885716	0.796364	0.318869	0.93916	0.897522
2590	0.880123	0.410776	0.884674	0.796051	0.318898	0.936818	0.897086
2591	0.881908	0.411301	0.883631	0.795739	0.318927	0.934475	0.896651
2592	0.883692	0.411826	0.882588	0.795426	0.318956	0.932133	0.896215
2593	0.885477	0.41235	0.881546	0.795113	0.318985	0.92979	0.89578
2594	0.887262	0.412875	0.880503	0.7948	0.319014	0.927448	0.895344
2595	0.889047	0.4134	0.87946	0.794487	0.319043	0.925106	0.894909
2596	0.890831	0.413925	0.878418	0.794174	0.319072	0.922763	0.894473
2597	0.892616	0.41445	0.877375	0.793862	0.319101	0.920421	0.894038
2598	0.894401	0.414975	0.876332	0.793549	0.31913	0.918078	0.893602
2599	0.896186	0.4155	0.87529	0.793236	0.319159	0.915736	0.893167
2600	0.89797	0.416025	0.874247	0.792923	0.319188	0.913393	0.892731
2601	0.899755	0.416549	0.873205	0.79261	0.319217	0.911051	0.892296
2602	0.90154	0.417074	0.872162	0.792297	0.319246	0.908708	0.89186
2603	0.903325	0.417599	0.871119	0.791985	0.319275	0.906366	0.891425
2604	0.905109	0.418124	0.870077	0.791672	0.319304	0.904024	0.890989
2605	0.906894	0.418649	0.869034	0.791359	0.319333	0.901681	0.890554
2606	0.908679	0.419174	0.867991	0.791046	0.319362	0.899339	0.890118
2607	0.910464	0.419699	0.866949	0.790733	0.31939	0.896996	0.889682
2608	0.912248	0.420223	0.865906	0.79042	0.319419	0.894654	0.889247
2609	0.914033	0.420748	0.864863	0.790108	0.319448	0.892311	0.888811
2610	0.915818	0.421273	0.863821	0.789795	0.319477	0.889969	0.888376
2611	0.917602	0.421798	0.862778	0.789482	0.319506	0.887626	0.88794
2612	0.919387	0.422323	0.861735	0.789169	0.319535	0.885284	0.887505
2613	0.921172	0.422848	0.860693	0.788856	0.319564	0.882941	0.887069
2614	0.922957	0.423373	0.85965	0.788543	0.319593	0.880599	0.886634
2615	0.924655	0.423897	0.858607	0.788231	0.319622	0.878257	0.886198
2616	0.92427	0.424422	0.857565	0.787918	0.319651	0.875914	0.885763
2617	0.923886	0.424947	0.856522	0.787605	0.31968	0.873572	0.885327
2618	0.923501	0.425472	0.855479	0.787292	0.319709	0.871229	0.884892
2619	0.923116	0.425997	0.854437	0.786979	0.319738	0.868887	0.884456
2620	0.922732	0.426522	0.853394	0.786667	0.319767	0.866544	0.884021
2621	0.922347	0.427047	0.852352	0.786354	0.319796	0.864202	0.883585
2622	0.921963	0.427571	0.851309	0.786041	0.319825	0.861859	0.88315
2623	0.921578	0.428096	0.850266	0.785728	0.319854	0.859517	0.882714
2624	0.921194	0.428621	0.849224	0.785415	0.319883	0.857175	0.882279
2625	0.920809	0.429146	0.848181	0.785102	0.319912	0.854832	0.881843
2626	0.920425	0.429671	0.847138	0.78479	0.319941	0.85249	0.881408
2627	0.92004	0.430196	0.846096	0.784477	0.31997	0.850147	0.880972
2628	0.919655	0.430721	0.845053	0.784164	0.319999	0.847805	0.880536
2629	0.919271	0.431246	0.84401	0.783851	0.320028	0.845462	0.880101
2630	0.918886	0.43177	0.842968	0.783538	0.320057	0.84312	0.879665
2631	0.918502	0.432295	0.841925	0.783225	0.320086	0.840777	0.87923
2632	0.918117	0.43282	0.840882	0.782913	0.32007	0.838435	0.878794
2633	0.917733	0.433345	0.83984	0.7826	0.320055	0.836092	0.878359
2634	0.917348	0.43387	0.838797	0.782287	0.32004	0.83375	0.877923
2635	0.916964	0.434395	0.837754	0.781974	0.320025	0.831408	0.877488
2636	0.916579	0.43492	0.836712	0.781661	0.32001	0.8326	0.877052
2637	0.916194	0.435444	0.835669	0.781348	0.319995	0.834909	0.876617
2638	0.91581	0.435969	0.834626	0.781072	0.31998	0.837218	0.876181
2639	0.915425	0.436494	0.833584	0.780797	0.319965	0.839526	0.875746
2640	0.915041	0.437019	0.832541	0.780522	0.319949	0.841835	0.87531
2641	0.914656	0.437544	0.831499	0.780247	0.319934	0.844144	0.874875
2642	0.914272	0.438069	0.830456	0.779972	0.319919	0.846453	0.874439
2643	0.913887	0.438594	0.829413	0.779697	0.319904	0.848762	0.874004
2644	0.913503	0.439118	0.828371	0.779422	0.319889	0.85107	0.873568
2645	0.913118	0.439643	0.827328	0.779147	0.319874	0.853379	0.873133
2646	0.912733	0.440168	0.826285	0.778871	0.319859	0.855688	0.872697
2647	0.912349	0.440693	0.825243	0.778596	0.319843	0.857997	0.872262
2648	0.911964	0.441218	0.8242	0.778321	0.319828	0.860306	0.871826
2649	0.91158	0.441743	0.823157	0.778046	0.319813	0.862614	0.87139
2650	0.911195	0.442268	0.822115	0.777771	0.319798	0.864923	0.870955
2651	0.910811	0.442792	0.821072	0.777496	0.319783	0.867232	0.870519
2652	0.910426	0.443317	0.820029	0.777221	0.319768	0.869541	0.870084
2653	0.910042	0.443842	0.818987	0.776945	0.319753	0.871849	0.869648
2654	0.909657	0.444367	0.817944	0.77667	0.319738	0.874158	0.869213
2655	0.909272	0.444892	0.816901	0.776395	0.319722	0.876467	0.868777
2656	0.908888	0.445417	0.815859	0.77612	0.319707	0.878776	0.868342
2657	0.908503	0.443886	0.814816	0.775845	0.319692	0.881085	0.867906
2658	0.908119	0.442313	0.813773	0.77557	0.319677	0.883393	0.867471
2659	0.907734	0.44074	0.812731	0.775295	0.319662	0.885702	0.867035
2660	0.90735	0.439167	0.811688	0.775019	0.319647	0.888011	0.8666
2661	0.906965	0.437594	0.810646	0.774744	0.319632	0.89032	0.866164
2662	0.906581	0.436021	0.809603	0.774469	0.319616	0.892629	0.865729
2663	0.906196	0.434448	0.80856	0.774194	0.319601	0.894937	0.865293
2664	0.905812	0.432875	0.807518	0.773919	0.319586	0.897246	0.864858
2665	0.905427	0.431302	0.806475	0.773644	0.319571	0.899555	0.864422
2666	0.905042	0.429729	0.805432	0.773369	0.319556	0.901864	0.863987
2667	0.904658	0.428156	0.80439	0.773093	0.319541	0.904173	0.863551
2668	0.904273	0.426583	0.803347	0.772818	0.319526	0.906481	0.863116
2669	0.903889	0.42501	0.802304	0.772543	0.319511	0.90879	0.86268
2670	0.903504	0.423437	0.801262	0.772268	0.319495	0.911099	0.862244
2671	0.90312	0.421864	0.800219	0.771993	0.31948	0.913408	0.861809
2672	0.902735	0.420291	0.799176	0.771718	0.319465	0.915716	0.861373
2673	0.902351	0.418718	0.798134	0.771443	0.31945	0.918025	0.860938
2674	0.901966	0.417145	0.797091	0.771168	0.319435	0.920334	0.860502
2675	0.901581	0.415571	0.796048	0.770892	0.31942	0.922643	0.860067
2676	0.901197	0.413998	0.795006	0.770617	0.319405	0.924952	0.859631
2677	0.900812	0.412425	0.793963	0.770342	0.319389	0.92726	0.859196
2678	0.900428	0.410852	0.79292	0.770067	0.319374	0.929569	0.85876
2679	0.900043	0.409279	0.791878	0.769792	0.319359	0.931878	0.858325
2680	0.899659	0.407706	0.790835	0.769517	0.319344	0.934187	0.857889
2681	0.899274	0.406133	0.789793	0.769242	0.319329	0.936496	0.857454
2682	0.89889	0.40456	0.78875	0.768966	0.319314	0.938804	0.857018
2683	0.898505	0.402987	0.787707	0.768691	0.319299	0.941113	0.856583
2684	0.89812	0.401414	0.786665	0.768416	0.319284	0.943422	0.856147
2685	0.897736	0.399841	0.785622	0.768141	0.319268	0.945731	0.855712
2686	0.897351	0.398268	0.784579	0.767866	0.319253	0.94804	0.855276
2687	0.896967	0.396695	0.783537	0.767591	0.319238	0.950348	0.854841
2688	0.896582	0.395122	0.782494	0.767316	0.319223	0.952657	0.854405
2689	0.896198	0.393549	0.781451	0.76704	0.319208	0.954966	0.85397
2690	0.895813	0.391976	0.780409	0.766765	0.319193	0.957275	0.853534
2691	0.895429	0.390403	0.779366	0.76649	0.319178	0.959583	0.853098
2692	0.895044	0.38883	0.778323	0.766215	0.319162	0.961892	0.852663
2693	0.894659	0.387257	0.777281	0.76594	0.319147	0.964201	0.852227
2694	0.894275	0.385684	0.776238	0.765665	0.319132	0.96651	0.851792
2695	0.89389	0.384111	0.775195	0.76539	0.319117	0.968819	0.851356
2696	0.893506	0.382538	0.774153	0.765115	0.319102	0.971127	0.850921
2697	0.893121	0.380965	0.77311	0.764839	0.319087	0.973436	0.850485
2698	0.892737	0.379392	0.772067	0.764564	0.319072	0.975745	0.85005
2699	0.892352	0.377819	0.771025	0.764289	0.319057	0.978054	0.849614
2700	0.891968	0.376246	0.769982	0.764014	0.319041	0.980363	0.849179
2701	0.891583	0.374673	0.76894	0.763739	0.319026	0.982671	0.848743
2702	0.891198	0.3731	0.767897	0.763464	0.319011	0.98498	0.848308
2703	0.890814	0.371527	0.766854	0.763189	0.318996	0.987289	0.847872
2704	0.890429	0.369954	0.765812	0.762913	0.318981	0.989598	0.847437
2705	0.890045	0.368381	0.764769	0.762638	0.318966	0.991907	0.847001
2706	0.88966	0.366808	0.763726	0.762363	0.318951	0.994215	0.846566
2707	0.889276	0.365235	0.762684	0.762088	0.318935	0.996524	0.84613
2708	0.888891	0.363662	0.761641	0.761813	0.31892	0.998833	0.845695
2709	0.888507	0.362089	0.760598	0.761538	0.318905	1.00058	0.845259
2710	0.888122	0.360516	0.759556	0.761263	0.31889	1.00115	0.844824
2711	0.887737	0.358943	0.758513	0.760987	0.318875	1.00171	0.844388
2712	0.887353	0.35737	0.75747	0.760712	0.31886	1.00228	0.843952
2713	0.886968	0.355797	0.756428	0.760437	0.318845	1.00284	0.843517
2714	0.886584	0.354224	0.755385	0.760162	0.31883	1.00341	0.843081
2715	0.886199	0.352651	0.754342	0.759887	0.318814	1.00397	0.842646
2716	0.885815	0.351078	0.7533	0.759612	0.318799	1.00454	0.84221
2717	0.88543	0.349505	0.752257	0.759337	0.318784	1.0051	0.841775
2718	0.885046	0.347932	0.751214	0.759061	0.318769	1.00566	0.841339
2719	0.884661	0.346359	0.750172	0.758786	0.318754	1.00623	0.840904
2720	0.884276	0.344786	0.749129	0.758511	0.318739	1.00679	0.840468
2721	0.883892	0.343213	0.748086	0.758236	0.318724	1.00736	0.840033
2722	0.883507	0.34164	0.747044	0.757961	0.318708	1.00792	0.839597
2723	0.883123	0.340067	0.746001	0.757686	0.318693	1.00849	0.839162
2724	0.882738	0.338494	0.744959	0.757411	0.318678	1.00905	0.838726
2725	0.882354	0.336921	0.743916	0.757136	0.318663	1.00962	0.838291
2726	0.881969	0.335348	0.742873	0.75686	0.318648	1.01018	0.837855
2727	0.881585	0.333775	0.741831	0.756585	0.318633	1.01075	0.83742
2728	0.8812	0.332202	0.740788	0.75631	0.318618	1.01131	0.836984
2729	0.880815	0.330629	0.739745	0.756035	0.318603	1.01188	0.836549
2730	0.880431	0.329056	0.738703	0.75576	0.318587	1.01244	0.836113
2731	0.880046	0.327483	0.73766	0.755485	0.318572	1.013	0.835678
2732	0.879662	0.32591	0.736617	0.75521	0.318557	1.01357	0.835242
2733	0.879277	0.324337	0.735575	0.754934	0.318542	1.01413	0.834806
2734	0.878893	0.322764	0.734532	0.754659	0.318527	1.0147	0.834371
2735	0.878508	0.321191	0.733489	0.754384	0.318512	1.01526	0.833935
2736	0.878124	0.319618	0.732447	0.754109	0.318497	1.01583	0.8335
2737	0.877739	0.318045	0.731404	0.753834	0.318481	1.01639	0.833064
2738	0.877355	0.316472	0.730361	0.753559	0.318466	1.01696	0.832629
2739	0.87697	0.314899	0.729319	0.753284	0.318451	1.01752	0.832193
2740	0.876585	0.313326	0.728276	0.753008	0.318436	1.01809	0.831758
2741	0.876201	0.311753	0.727233	0.752733	0.318421	1.01865	0.831322
2742	0.875816	0.31018	0.726191	0.752458	0.318406	1.01922	0.830887
2743	0.875432	0.308607	0.725148	0.752183	0.318391	1.01978	0.830451
2744	0.875047	0.307034	0.724106	0.751908	0.318376	1.02034	0.830016
2745	0.874663	0.305461	0.723063	0.751633	0.31836	1.02091	0.82958
2746	0.874278	0.303888	0.72202	0.751358	0.318345	1.02147	0.829145
2747	0.873894	0.302315	0.720978	0.751082	0.31833	1.02204	0.828709
2748	0.873509	0.300742	0.719935	0.750807	0.318315	1.0226	0.828274
2749	0.873124	0.299168	0.718892	0.750532	0.3183	1.02317	0.827838
2750	0.87274	0.299101	0.71785	0.750257	0.318285	1.02373	0.827403
2751	0.872355	0.300123	0.716807	0.749982	0.31827	1.0243	0.826967
2752	0.871971	0.301146	0.715764	0.749707	0.318254	1.02486	0.826532
2753	0.871586	0.302168	0.714722	0.749432	0.318239	1.02543	0.826096
2754	0.871202	0.30319	0.713679	0.749157	0.318224	1.02599	0.82566
2755	0.870817	0.304213	0.712636	0.748881	0.318209	1.02655	0.825225
2756	0.870433	0.305235	0.711594	0.748606	0.318194	1.02712	0.824789
2757	0.870048	0.306257	0.710551	0.748331	0.318179	1.02768	0.824354
2758	0.869663	0.30728	0.709508	0.748056	0.318164	1.02825	0.823918
2759	0.869279	0.308302	0.708466	0.747781	0.318149	1.02881	0.823483
2760	0.868894	0.309325	0.707423	0.747506	0.318133	1.02938	0.823047
2761	0.86851	0.310347	0.70638	0.747231	0.318118	1.02994	0.822612
2762	0.868125	0.311369	0.705338	0.746955	0.318103	1.03051	0.822176
2763	0.867741	0.312392	0.704295	0.74668	0.318088	1.03107	0.821741
2764	0.867356	0.313414	0.703253	0.746405	0.318073	1.03164	0.821305
2765	0.866972	0.314437	0.70221	0.74613	0.318058	1.0322	0.82087
2766	0.866587	0.315459	0.701167	0.745855	0.318043	1.03277	0.820434
2767	0.866202	0.316481	0.700125	0.74558	0.318027	1.03333	0.819999
2768	0.865818	0.317504	0.699082	0.745305	0.318012	1.03389	0.819563
2769	0.865433	0.318526	0.698039	0.745029	0.317997	1.03446	0.819128
2770	0.865049	0.319548	0.696997	0.744754	0.317982	1.03502	0.818692
2771	0.864664	0.320571	0.695954	0.744479	0.317967	1.03559	0.818257
2772	0.86428	0.321593	0.694911	0.744204	0.317952	1.03615	0.817821
2773	0.863895	0.322616	0.693869	0.743929	0.317937	1.03672	0.817386
2774	0.863511	0.323638	0.692826	0.743654	0.317922	1.03728	0.81695
2775	0.863126	0.32466	0.691783	0.743379	0.317906	1.03785	0.816514
2776	0.862741	0.325683	0.690741	0.743104	0.317891	1.03841	0.816079
2777	0.862357	0.326705	0.689698	0.742828	0.317876	1.03898	0.815643
2778	0.861972	0.327727	0.688655	0.742553	0.317861	1.03954	0.815208
2779	0.861588	0.32875	0.687613	0.742278	0.317846	1.04011	0.814772
2780	0.861203	0.329772	0.68657	0.742003	0.317831	1.04067	0.814337
2781	0.860819	0.330795	0.685527	0.741728	0.317816	1.04123	0.813901
2782	0.860434	0.331817	0.684485	0.741453	0.3178	1.0418	0.813466
2783	0.86005	0.332839	0.683442	0.741178	0.317785	1.04236	0.81303
2784	0.859665	0.333862	0.6824	0.740902	0.31777	1.04293	0.812595
2785	0.85928	0.334884	0.681357	0.740627	0.317755	1.04349	0.812159
2786	0.858896	0.335906	0.680314	0.740352	0.31774	1.04406	0.811724
2787	0.858511	0.336929	0.679272	0.740077	0.317725	1.04462	0.811288
2788	0.858127	0.337951	0.678229	0.739802	0.31771	1.04519	0.810853
2789	0.857742	0.338974	0.677186	0.739527	0.317695	1.04575	0.810417
2790	0.857358	0.339996	0.676144	0.739252	0.317679	1.04632	0.809982
2791	0.856973	0.341018	0.675101	0.738976	0.317664	1.04688	0.809546
2792	0.856589	0.342041	0.674058	0.738701	0.317649	1.04744	0.809111
2793	0.856204	0.343063	0.673016	0.738426	0.317634	1.04801	0.808675
2794	0.855819	0.344086	0.671973	0.738151	0.317619	1.04857	0.80824
2795	0.855435	0.345108	0.67093	0.737876	0.317604	1.04914	0.807804
2796	0.85505	0.34613	0.669888	0.737601	0.317589	1.0497	0.807368
2797	0.854666	0.347153	0.668845	0.737326	0.317573	1.05027	0.806933
2798	0.854281	0.348175	0.667802	0.73705	0.317558	1.05083	0.806497
2799	0.853897	0.349197	0.66676	0.736775	0.317543	1.0514	0.806062
2800	0.853512	0.35022	0.665717	0.7365	0.317528	1.05196	0.805626
2801	0.853128	0.351242	0.664674	0.736225	0.317513	1.05253	0.805191
2802	0.852743	0.352265	0.663632	0.73595	0.317498	1.05309	0.804755
2803	0.852358	0.353287	0.662589	0.735675	0.317483	1.05366	0.80432
2804	0.851974	0.354309	0.661547	0.7354	0.317468	1.05422	0.803884
2805	0.851589	0.355332	0.660504	0.735125	0.317452	1.05478	0.803449
2806	0.851205	0.356354	0.659461	0.734849	0.317437	1.05535	0.803013
2807	0.85082	0.357376	0.658419	0.734574	0.317422	1.05591	0.802578
2808	0.850436	0.358399	0.657376	0.734299	0.317407	1.05648	0.802142
2809	0.850051	0.359421	0.656333	0.734024	0.317392	1.05704	0.801707
2810	0.849667	0.360444	0.655291	0.733749	0.317377	1.05761	0.801271
2811	0.849282	0.361466	0.654248	0.733474	0.317362	1.05817	0.800836
2812	0.848897	0.362488	0.653205	0.733199	0.317346	1.05874	0.8004
2813	0.848513	0.363511	0.652163	0.732923	0.317331	1.0593	0.799965
2814	0.848128	0.364533	0.65112	0.732648	0.317316	1.05987	0.799529
2815	0.847744	0.365555	0.650077	0.732373	0.317301	1.06043	0.799094
2816	0.847359	0.366578	0.649035	0.732098	0.317286	1.061	0.798658
2817	0.846975	0.3676	0.647992	0.731823	0.317271	1.06156	0.798222
2818	0.84659	0.368623	0.646949	0.731548	0.317256	1.06212	0.797787
2819	0.846206	0.369645	0.645907	0.731273	0.317241	1.06269	0.797351
2820	0.845821	0.370667	0.644864	0.730997	0.317225	1.06325	0.796916
2821	0.845437	0.37169	0.643821	0.730722	0.31721	1.06382	0.79648
2822	0.845052	0.372712	0.642779	0.730447	0.317195	1.06438	0.796045
2823	0.844667	0.373735	0.641736	0.730172	0.31718	1.06495	0.795609
2824	0.844283	0.374757	0.640694	0.729897	0.317165	1.06551	0.795174
2825	0.843898	0.375779	0.639651	0.729622	0.31715	1.06608	0.794738
2826	0.843514	0.376802	0.638608	0.729347	0.317135	1.06664	0.794303
2827	0.843129	0.377824	0.637566	0.729072	0.317119	1.06721	0.793867
2828	0.842745	0.378846	0.636523	0.728796	0.317104	1.06777	0.793432
2829	0.84236	0.379869	0.63548	0.728521	0.317089	1.06833	0.792996
2830	0.841976	0.380891	0.634438	0.728246	0.317074	1.0689	0.792561
2831	0.841591	0.381914	0.633395	0.727971	0.317059	1.06946	0.792125
2832	0.841206	0.382936	0.632352	0.727696	0.317044	1.07003	0.79169
2833	0.840822	0.383958	0.63131	0.727421	0.317029	1.07059	0.791254
2834	0.840437	0.384981	0.630267	0.727146	0.317014	1.07116	0.790819
2835	0.840053	0.386003	0.629224	0.72687	0.316998	1.07172	0.790383
2836	0.839668	0.387025	0.628182	0.726595	0.316983	1.07229	0.789948
2837	0.839284	0.388048	0.627139	0.72632	0.316968	1.07285	0.789512
2838	0.838899	0.38907	0.626096	0.726045	0.316953	1.07342	0.789076
2839	0.838515	0.390093	0.625054	0.72577	0.316938	1.07398	0.788641
2840	0.83813	0.391115	0.624011	0.725495	0.316923	1.07455	0.788205
2841	0.837745	0.392137	0.622968	0.72522	0.316908	1.07511	0.78777
2842	0.837361	0.39316	0.621926	0.724944	0.316892	1.07567	0.787334
2843	0.836976	0.394182	0.620883	0.724669	0.316877	1.07624	0.786899
2844	0.836592	0.395204	0.619841	0.724394	0.316862	1.0768	0.786463
2845	0.836207	0.396227	0.618798	0.724119	0.316847	1.07737	0.786028
2846	0.835823	0.397249	0.617755	0.723844	0.316832	1.07793	0.785592
2847	0.835438	0.398272	0.616713	0.723569	0.316817	1.0785	0.785157
2848	0.835054	0.399294	0.61567	0.723294	0.316802	1.07906	0.784721
2849	0.834669	0.400316	0.614627	0.723018	0.316787	1.07963	0.784286
2850	0.834284	0.401339	0.613585	0.722743	0.316771	1.08019	0.78385
2851	0.8339	0.402361	0.612542	0.722468	0.316756	1.08076	0.783415
2852	0.833515	0.403384	0.611499	0.722193	0.316741	1.08132	0.782979
2853	0.833131	0.404406	0.610457	0.721918	0.316726	1.08189	0.782544
2854	0.832746	0.405428	0.609414	0.721643	0.316711	1.08245	0.782108
2855	0.832362	0.406451	0.608371	0.721368	0.316696	1.08301	0.781673
2856	0.831977	0.407473	0.61053	0.721093	0.316681	1.08358	0.781237
2857	0.831593	0.408495	0.613299	0.720817	0.316665	1.08414	0.780801
2858	0.831208	0.409518	0.616067	0.720542	0.31665	1.08471	0.780366
2859	0.830823	0.41054	0.618836	0.720267	0.316635	1.08527	0.77993
2860	0.830439	0.411563	0.621604	0.719992	0.31662	1.08584	0.779495
2861	0.830054	0.412585	0.624373	0.719717	0.316605	1.0864	0.779059
2862	0.82967	0.413607	0.627141	0.719442	0.31659	1.08697	0.778624
2863	0.829285	0.41463	0.62991	0.719167	0.316575	1.08753	0.778188
2864	0.828901	0.415652	0.632678	0.718891	0.31656	1.0881	0.777753
2865	0.828516	0.416674	0.635447	0.718616	0.316544	1.08866	0.777317
2866	0.828132	0.417697	0.638216	0.718341	0.316529	1.08922	0.776882
2867	0.827747	0.418719	0.640984	0.718066	0.316514	1.08979	0.776446
2868	0.827362	0.419742	0.643753	0.717791	0.316499	1.09035	0.776011
2869	0.826978	0.420764	0.646521	0.717516	0.316484	1.09092	0.775575
2870	0.826593	0.421786	0.64929	0.717241	0.316469	1.09148	0.77514
2871	0.826209	0.422809	0.652058	0.716965	0.316454	1.09205	0.774704
2872	0.825824	0.423831	0.654827	0.71669	0.316438	1.09261	0.774269
2873	0.82544	0.424853	0.657595	0.716415	0.316423	1.09318	0.773833
2874	0.825055	0.425876	0.660364	0.71614	0.316408	1.09374	0.773398
2875	0.824671	0.426898	0.663133	0.715865	0.316393	1.09431	0.772962
2876	0.824286	0.427921	0.665901	0.71559	0.316378	1.09487	0.772527
2877	0.823901	0.428943	0.66867	0.715315	0.316363	1.09544	0.772091
2878	0.823517	0.429965	0.671438	0.71504	0.316348	1.096	0.771655
2879	0.823132	0.430988	0.674207	0.714764	0.316333	1.09656	0.77122
2880	0.822748	0.43201	0.676975	0.714489	0.316317	1.09713	0.770784
2881	0.822363	0.433033	0.679744	0.714214	0.316302	1.09769	0.770349
2882	0.821979	0.434055	0.682512	0.713939	0.316287	1.09826	0.769913
2883	0.821594	0.435077	0.685281	0.713664	0.316272	1.09882	0.769478
2884	0.82121	0.4361	0.688049	0.713389	0.316257	1.09939	0.769042
2885	0.820825	0.437122	0.690818	0.713114	0.316242	1.09995	0.768607
2886	0.82044	0.438144	0.693587	0.712838	0.316227	1.10052	0.768171
2887	0.820056	0.439167	0.696355	0.712563	0.316211	1.10108	0.767736
2888	0.819671	0.440189	0.699124	0.712288	0.316196	1.10165	0.7673
2889	0.819287	0.441212	0.701892	0.712013	0.316181	1.10221	0.766865
2890	0.818902	0.442234	0.704661	0.711738	0.316166	1.10278	0.766429
2891	0.818518	0.443256	0.707429	0.711463	0.316151	1.10334	0.765994
2892	0.818133	0.444279	0.710198	0.711188	0.316136	1.1039	0.765558
2893	0.817749	0.445301	0.712966	0.710912	0.316121	1.10447	0.765123
2894	0.817364	0.446323	0.715735	0.710637	0.316106	1.10503	0.764687
2895	0.81698	0.447346	0.718504	0.710362	0.31609	1.1056	0.764252
2896	0.816595	0.448368	0.721272	0.710087	0.316075	1.10616	0.763816
2897	0.81621	0.449391	0.724041	0.709812	0.31606	1.10673	0.763381
2898	0.815826	0.450413	0.726809	0.709537	0.316045	1.10729	0.762945
2899	0.815441	0.451435	0.729578	0.709262	0.31603	1.10786	0.762509
2900	0.815057	0.452458	0.732346	0.708986	0.316015	1.10842	0.762074
2901	0.814672	0.45348	0.735115	0.708711	0.316	1.10899	0.761638
2902	0.814288	0.454503	0.737883	0.708436	0.315984	1.10955	0.761203
2903	0.813903	0.455525	0.740652	0.708161	0.315969	1.11011	0.760767
2904	0.813519	0.456547	0.74342	0.707886	0.315954	1.11068	0.760332
2905	0.813134	0.45757	0.746189	0.707611	0.315939	1.11124	0.759896
2906	0.812749	0.458592	0.748958	0.707336	0.315924	1.11181	0.759461
2907	0.812365	0.459614	0.751726	0.707061	0.315909	1.11237	0.759025
2908	0.81198	0.460637	0.754495	0.706785	0.315894	1.11294	0.75859
2909	0.811596	0.461659	0.757263	0.70651	0.315879	1.1135	0.758154
2910	0.811211	0.462682	0.760032	0.706235	0.315863	1.11407	0.757719
2911	0.810827	0.463704	0.7628	0.70596	0.315848	1.11463	0.757283
2912	0.810442	0.464726	0.765569	0.705685	0.315833	1.1152	0.756848
2913	0.810058	0.465749	0.768337	0.70541	0.315818	1.11576	0.756412
2914	0.809673	0.466771	0.771106	0.705135	0.315803	1.11633	0.755977
2915	0.809288	0.467793	0.773875	0.704859	0.315788	1.11689	0.755541
2916	0.808904	0.468816	0.776643	0.704584	0.315773	1.11745	0.755106
2917	0.808519	0.469838	0.779412	0.704309	0.315757	1.11802	0.75467
2918	0.808135	0.470861	0.78218	0.704034	0.315742	1.11858	0.754235
2919	0.80775	0.471883	0.784949	0.703759	0.315727	1.11915	0.753799
2920	0.807366	0.472905	0.787717	0.703484	0.315712	1.11971	0.753363
2921	0.806981	0.473928	0.790486	0.703209	0.315697	1.12028	0.752928
2922	0.806597	0.47495	0.793254	0.702933	0.315682	1.12084	0.752492
2923	0.806212	0.475972	0.796023	0.702658	0.315667	1.12141	0.752057
2924	0.805827	0.476995	0.798791	0.702383	0.315652	1.12197	0.751621
2925	0.805443	0.478017	0.80156	0.702108	0.315636	1.12254	0.751186
2926	0.805058	0.47904	0.804329	0.701833	0.315621	1.1231	0.75075
2927	0.804674	0.480062	0.807097	0.701558	0.315606	1.12367	0.750315
2928	0.804289	0.481084	0.809866	0.701283	0.315591	1.12423	0.749879
2929	0.803905	0.482107	0.812634	0.701008	0.315576	1.12479	0.749444
2930	0.80352	0.483129	0.815403	0.700732	0.315561	1.12536	0.749008
2931	0.803136	0.484152	0.818171	0.700457	0.315546	1.12592	0.748573
2932	0.807264	0.485174	0.82094	0.700182	0.31553	1.12649	0.748137
2933	0.812521	0.486196	0.823708	0.699907	0.315515	1.12705	0.747702
2934	0.817778	0.487219	0.826477	0.699632	0.3155	1.12762	0.747266
2935	0.823035	0.488241	0.829245	0.699357	0.315485	1.12818	0.746831
2936	0.828291	0.489263	0.832014	0.699082	0.31547	1.12875	0.746395
2937	0.833548	0.490286	0.834783	0.69865	0.315455	1.12931	0.74596
2938	0.838805	0.491308	0.837551	0.698211	0.31544	1.12988	0.745524
2939	0.844062	0.492331	0.84032	0.697773	0.315425	1.13044	0.745089
2940	0.849319	0.493353	0.843088	0.697335	0.315409	1.131	0.744653
2941	0.854576	0.494375	0.844902	0.696896	0.315394	1.13157	0.744217
2942	0.859832	0.495398	0.845903	0.696458	0.315379	1.13213	0.743782
2943	0.865089	0.49642	0.846904	0.69602	0.315364	1.1327	0.743346
2944	0.870346	0.497442	0.847905	0.695581	0.315349	1.13326	0.742911
2945	0.875603	0.498465	0.848906	0.695143	0.315334	1.13383	0.742475
2946	0.88086	0.499487	0.849907	0.694704	0.315319	1.13439	0.74204
2947	0.886116	0.50051	0.850908	0.694266	0.315303	1.13496	0.741604
2948	0.891373	0.501532	0.851909	0.693828	0.315288	1.13552	0.741169
2949	0.89663	0.502554	0.85291	0.693389	0.315273	1.13609	0.740733
2950	0.901887	0.503577	0.853911	0.692951	0.315258	1.13665	0.740298
2951	0.907144	0.504599	0.854912	0.692513	0.315243	1.13722	0.739862
2952	0.912401	0.505621	0.855913	0.692074	0.315228	1.13778	0.739427
2953	0.917657	0.506644	0.856914	0.691636	0.315213	1.13834	0.738991
2954	0.922914	0.507666	0.857915	0.691198	0.315198	1.13891	0.738556
2955	0.928171	0.508689	0.858916	0.690759	0.315182	1.13947	0.73812
2956	0.933428	0.509711	0.859917	0.690321	0.315167	1.14004	0.737685
2957	0.938685	0.510733	0.860918	0.689883	0.315152	1.1406	0.737249
2958	0.943942	0.511756	0.861919	0.689444	0.315137	1.14117	0.736814
2959	0.949198	0.512778	0.86292	0.689006	0.315122	1.14173	0.736378
2960	0.954455	0.513801	0.863921	0.688567	0.315107	1.1423	0.735943
2961	0.959712	0.514823	0.864922	0.688129	0.315092	1.14286	0.735507
2962	0.964969	0.515845	0.865923	0.687691	0.315076	1.14343	0.735071
2963	0.970226	0.516868	0.866924	0.687252	0.315061	1.14399	0.735395
2964	0.975483	0.51789	0.867925	0.686814	0.315046	1.14456	0.736077
2965	0.980739	0.518912	0.868926	0.686376	0.315031	1.14512	0.736758
2966	0.985996	0.519935	0.869927	0.685937	0.315016	1.14568	0.737439
2967	0.991253	0.520957	0.870928	0.685499	0.315001	1.14625	0.738121
2968	0.99651	0.52198	0.871929	0.685061	0.314986	1.14681	0.738802
2969	1.00177	0.523002	0.87293	0.684622	0.314971	1.14738	0.739483
2970	1.00702	0.524024	0.873931	0.684184	0.314955	1.14794	0.740165
2971	1.01228	0.525047	0.874932	0.683745	0.31494	1.14851	0.740846
2972	1.01754	0.526069	0.875933	0.683307	0.314925	1.14907	0.741527
2973	1.02279	0.527091	0.876933	0.682869	0.31491	1.14964	0.742209
2974	1.02805	0.528114	0.877934	0.68243	0.314895	1.1502	0.74289
2975	1.03331	0.529136	0.878935	0.681992	0.31488	1.15077	0.743571
2976	1.03856	0.530159	0.879936	0.681554	0.314865	1.15133	0.744253
2977	1.04382	0.531181	0.880937	0.681115	0.314849	1.15189	0.744934
2978	1.04908	0.532203	0.881938	0.680677	0.314834	1.15246	0.745615
2979	1.05433	0.533226	0.882939	0.680239	0.314819	1.15302	0.746297
2980	1.05959	0.534248	0.88394	0.6798	0.314804	1.15359	0.746978
2981	1.06485	0.53527	0.884941	0.679362	0.314789	1.15415	0.747659
2982	1.07011	0.536293	0.885942	0.678924	0.314774	1.15472	0.748341
2983	1.07536	0.537315	0.886943	0.678485	0.314759	1.15528	0.749022
2984	1.08062	0.538338	0.887944	0.678047	0.314744	1.15585	0.749703
2985	1.08588	0.53936	0.888945	0.677608	0.314728	1.15641	0.750385
2986	1.09113	0.540382	0.889946	0.67717	0.314713	1.15698	0.751066
2987	1.09639	0.541405	0.890947	0.676732	0.314698	1.15754	0.751747
2988	1.10165	0.542427	0.891948	0.676293	0.314683	1.15811	0.752429
2989	1.1069	0.54345	0.892949	0.675855	0.314668	1.15867	0.75311
2990	1.11216	0.544472	0.89395	0.675417	0.314653	1.15923	0.753791
2991	1.11742	0.545494	0.894951	0.674978	0.314638	1.1598	0.754473
2992	1.12267	0.546517	0.895952	0.67454	0.314622	1.16036	0.755154
2993	1.12793	0.547539	0.896953	0.674102	0.314607	1.16093	0.755835
2994	1.13319	0.548561	0.897954	0.673663	0.314592	1.16149	0.756517
2995	1.13844	0.549584	0.898955	0.673225	0.314577	1.16206	0.757198
2996	1.1437	0.550606	0.899956	0.672787	0.314562	1.16262	0.757879
2997	1.14896	0.551629	0.900957	0.672348	0.314547	1.16319	0.758561
2998	1.15421	0.552651	0.901958	0.67191	0.314532	1.16375	0.759242
2999	1.15947	0.553673	0.902959	0.671471	0.314517	1.16432	0.759923
3000	1.16473	0.554696	0.90396	0.671033	0.314501	1.16488	0.760605
3001	1.16999	0.555718	0.904961	0.670595	0.314486	1.16545	0.761286
3002	1.17524	0.55674	0.905962	0.670156	0.314471	1.16601	0.761967
3003	1.1805	0.557763	0.906963	0.669718	0.314456	1.16657	0.762649
3004	1.18576	0.558785	0.907964	0.66928	0.314441	1.16714	0.76333
3005	1.19101	0.559808	0.908965	0.668841	0.314426	1.1677	0.764011
3006	1.19627	0.56083	0.909966	0.668403	0.314411	1.16827	0.764693
3007	1.20153	0.561852	0.910967	0.667965	0.314395	1.16883	0.765374
3008	1.20678	0.562875	0.911968	0.667526	0.31438	1.1694	0.766055
3009	1.21204	0.563897	0.912969	0.667088	0.314365	1.16996	0.766737
3010	1.2173	0.564919	0.91397	0.666649	0.31435	1.17053	0.767418
3011	1.2217	0.565942	0.914971	0.666211	0.314335	1.17109	0.768099
3012	1.21981	0.566964	0.915971	0.665773	0.31432	1.17166	0.768781
3013	1.21792	0.567987	0.916972	0.665334	0.314305	1.17222	0.769462
3014	1.21604	0.569009	0.917973	0.664896	0.31429	1.17278	0.770143
3015	1.21415	0.570031	0.918974	0.664458	0.314274	1.17335	0.770825
3016	1.21227	0.571054	0.919975	0.664019	0.314259	1.17391	0.771506
3017	1.21038	0.572076	0.920976	0.663581	0.314244	1.17448	0.772187
3018	1.2085	0.573099	0.921977	0.663143	0.314229	1.17504	0.772869
3019	1.20661	0.574121	0.922978	0.662704	0.314214	1.17561	0.77355
3020	1.20473	0.575143	0.923979	0.662266	0.314199	1.17617	0.774231
3021	1.20284	0.576166	0.92498	0.661828	0.314184	1.17674	0.774913
3022	1.20095	0.577188	0.925981	0.661389	0.314168	1.1773	0.775594
3023	1.19907	0.57821	0.926982	0.660951	0.314153	1.17787	0.776275
3024	1.19718	0.579233	0.927983	0.660512	0.314138	1.17843	0.776957
3025	1.1953	0.580255	0.928984	0.660074	0.314123	1.179	0.777638
3026	1.19341	0.581278	0.929985	0.659636	0.314108	1.17956	0.778319
3027	1.19153	0.5823	0.930986	0.659197	0.314093	1.18012	0.779001
3028	1.18964	0.583322	0.931987	0.658759	0.314078	1.18069	0.779682
3029	1.18775	0.584345	0.932988	0.658321	0.314063	1.18125	0.780363
3030	1.18587	0.585367	0.933989	0.657882	0.314047	1.18182	0.781045
3031	1.18398	0.586389	0.93499	0.657444	0.314032	1.18238	0.781726
3032	1.1821	0.587412	0.935991	0.657006	0.314017	1.18295	0.782407
3033	1.18021	0.588434	0.936992	0.656567	0.314002	1.18351	0.783089
3034	1.17833	0.589457	0.937993	0.656129	0.313987	1.18408	0.78377
3035	1.17644	0.590479	0.938994	0.655691	0.313972	1.18464	0.784451
3036	1.17456	0.591501	0.939995	0.655252	0.313957	1.18521	0.785133
3037	1.17267	0.592524	0.940229	0.654814	0.313941	1.18577	0.785814
3038	1.17078	0.593546	0.938672	0.654375	0.313926	1.18634	0.786495
3039	1.1689	0.594569	0.937115	0.653937	0.313911	1.1869	0.787177
3040	1.16701	0.595591	0.935558	0.653499	0.313896	1.18746	0.787858
3041	1.16513	0.596613	0.934001	0.65306	0.313881	1.18803	0.788539
3042	1.16324	0.597636	0.932445	0.652622	0.313866	1.18859	0.789221
3043	1.16136	0.598658	0.930888	0.652184	0.313851	1.18916	0.789902
3044	1.15947	0.59968	0.929331	0.651745	0.313836	1.18972	0.790583
3045	1.15758	0.600703	0.927774	0.651307	0.31382	1.19029	0.791265
3046	1.1557	0.601725	0.926217	0.650869	0.313805	1.19085	0.791946
3047	1.15381	0.602748	0.924661	0.65043	0.31379	1.19142	0.792627
3048	1.15193	0.60377	0.923104	0.649992	0.313775	1.19198	0.793309
3049	1.15004	0.604792	0.921547	0.649553	0.31376	1.19255	0.79399
3050	1.14816	0.605815	0.91999	0.649115	0.313745	1.19311	0.794671
3051	1.14627	0.606837	0.918433	0.648677	0.31373	1.19367	0.795353
3052	1.14439	0.607859	0.916877	0.648238	0.313714	1.19424	0.796034
3053	1.1425	0.608882	0.91532	0.6478	0.313699	1.1948	0.796715
3054	1.14061	0.609904	0.913763	0.647362	0.313684	1.19537	0.797397
3055	1.13873	0.610927	0.912206	0.646923	0.313669	1.19593	0.798078
3056	1.13684	0.611949	0.91065	0.646485	0.313654	1.1965	0.798759
3057	1.13496	0.612971	0.909093	0.646047	0.313639	1.19706	0.799441
3058	1.13307	0.613994	0.907536	0.645608	0.313624	1.19763	0.800122
3059	1.13119	0.615016	0.905979	0.64517	0.313609	1.19819	0.800803
3060	1.1293	0.616038	0.904422	0.644732	0.313593	1.19876	0.801485
3061	1.12741	0.617061	0.902866	0.644293	0.313578	1.19932	0.802166
3062	1.12553	0.618083	0.901309	0.643855	0.313563	1.19989	0.802847
3063	1.12364	0.619106	0.899752	0.643416	0.313548	1.20045	0.803529
3064	1.12176	0.620128	0.898195	0.642978	0.313533	1.20101	0.80421
3065	1.11987	0.62115	0.896638	0.64254	0.313518	1.20158	0.804891
3066	1.11799	0.622173	0.895082	0.642101	0.313503	1.20214	0.805573
3067	1.1161	0.623195	0.893525	0.641663	0.313487	1.20271	0.806254
3068	1.11422	0.624218	0.891968	0.641225	0.313472	1.20327	0.806935
3069	1.11233	0.62524	0.890411	0.640786	0.313457	1.20384	0.807617
3070	1.11044	0.626262	0.888854	0.640348	0.313442	1.2044	0.808298
3071	1.10856	0.627285	0.887298	0.63991	0.313427	1.20497	0.808979
3072	1.10667	0.628307	0.885741	0.639471	0.313412	1.20553	0.809661
3073	1.10479	0.629329	0.884184	0.639033	0.313397	1.2061	0.810342
3074	1.1029	0.630352	0.882627	0.638594	0.313382	1.20666	0.81077
3075	1.10102	0.631374	0.881071	0.638156	0.313366	1.20723	0.81115
3076	1.09913	0.632397	0.879514	0.637718	0.313351	1.20779	0.81153
3077	1.09724	0.633419	0.877957	0.637279	0.313336	1.20835	0.81191
3078	1.09536	0.634441	0.8764	0.636841	0.313321	1.20892	0.81229
3079	1.09347	0.635464	0.874843	0.636403	0.313306	1.20948	0.81267
3080	1.09159	0.636486	0.873287	0.635964	0.313291	1.21005	0.81305
3081	1.0897	0.637508	0.87173	0.635526	0.313276	1.21061	0.81343
3082	1.08782	0.638531	0.870173	0.635088	0.31326	1.21118	0.81381
3083	1.08593	0.639553	0.868616	0.634649	0.313245	1.21174	0.814191
3084	1.08405	0.640576	0.867059	0.634211	0.31323	1.21231	0.814571
3085	1.08216	0.641598	0.865503	0.633773	0.313215	1.21287	0.814951
3086	1.08027	0.64262	0.863946	0.633334	0.3132	1.21344	0.815331
3087	1.07839	0.643643	0.862389	0.632896	0.313185	1.214	0.815711
3088	1.0765	0.644665	0.860832	0.632457	0.31317	1.21456	0.816091
3089	1.07462	0.645687	0.859275	0.632019	0.313155	1.21513	0.816471
3090	1.07273	0.64671	0.857719	0.631581	0.313139	1.21569	0.816851
3091	1.07085	0.647732	0.856162	0.631142	0.313124	1.21626	0.817231
3092	1.06896	0.648755	0.854605	0.630704	0.313109	1.21682	0.817611
3093	1.06707	0.649777	0.853048	0.630266	0.313094	1.21739	0.817991
3094	1.06519	0.650799	0.851492	0.629827	0.313079	1.21795	0.818371
3095	1.0633	0.651822	0.849935	0.629389	0.313064	1.21852	0.818751
3096	1.06142	0.652844	0.848378	0.628951	0.313049	1.21908	0.819131
3097	1.05953	0.653867	0.846821	0.628512	0.313033	1.21965	0.819511
3098	1.05765	0.654889	0.845264	0.628074	0.313018	1.22021	0.819891
3099	1.05576	0.655911	0.843708	0.627636	0.313003	1.22078	0.820271
3100	1.05387	0.656934	0.842151	0.627197	0.312988	1.22134	0.820651
[truncated: 6,075 more rows]

## Sheet: fig3D_start_and_end_VS
Unnamed: 0	mouse	first session peak mean	last session peak mean
0	SNL_photo28	1.74542	2.07766
1	SNL_photo30	0.707131	1.02544
2	SNL_photo31	1.27295	2.1323
3	SNL_photo32	1.06953	0.907093
4	SNL_photo33	0.648897	0.949149
5	SNL_photo34	0.948164	1.70172
6	SNL_photo35	0.927096	1.66912

## Sheet: fig3E_traces_per_session_exampl
Line Label	X Data	Y Data
_child0	-8	-0.0333808
_child0	-7.999	-0.0337537
_child0	-7.998	-0.0341222
_child0	-7.997	-0.0344915
_child0	-7.996	-0.0348664
_child0	-7.995	-0.035236
_child0	-7.994	-0.0356126
_child0	-7.993	-0.0359859
_child0	-7.992	-0.0363635
_child0	-7.991	-0.0367412
_child0	-7.99	-0.0371195
_child0	-7.989	-0.0375007
_child0	-7.988	-0.0378809
_child0	-7.987	-0.0382641
_child0	-7.986	-0.038647
_child0	-7.985	-0.0390314
_child0	-7.984	-0.0394169
_child0	-7.983	-0.0398029
_child0	-7.982	-0.0401903
_child0	-7.981	-0.040578
_child0	-7.98	-0.040967
_child0	-7.979	-0.0413565
_child0	-7.978	-0.0417468
_child0	-7.977	-0.0421379
_child0	-7.976	-0.0425294
_child0	-7.975	-0.0429218
_child0	-7.974	-0.0433146
_child0	-7.973	-0.0437081
_child0	-7.972	-0.0441021
_child0	-7.971	-0.0444965
_child0	-7.97	-0.0448914
_child0	-7.969	-0.0452867
_child0	-7.968	-0.0456825
_child0	-7.967	-0.0460786
_child0	-7.966	-0.046475
_child0	-7.965	-0.0468717
_child0	-7.964	-0.0472686
_child0	-7.963	-0.0476658
_child0	-7.962	-0.0480632
_child0	-7.961	-0.0484607
_child0	-7.96	-0.0488584
_child0	-7.959	-0.0492563
_child0	-7.958	-0.0496541
_child0	-7.957	-0.0500521
_child0	-7.956	-0.0504501
_child0	-7.955	-0.050848
_child0	-7.954	-0.051246
_child0	-7.953	-0.0516439
_child0	-7.952	-0.0520416
_child0	-7.951	-0.0524393
_child0	-7.95	-0.0528369
_child0	-7.949	-0.0532343
_child0	-7.948	-0.0536315
_child0	-7.947	-0.0540285
_child0	-7.946	-0.0544253
_child0	-7.945	-0.0548219
_child0	-7.944	-0.0552181
_child0	-7.943	-0.0556141
_child0	-7.942	-0.0560098
_child0	-7.941	-0.0564051
_child0	-7.94	-0.0568001
_child0	-7.939	-0.0571947
_child0	-7.938	-0.0575889
_child0	-7.937	-0.0579827
_child0	-7.936	-0.0583761
_child0	-7.935	-0.0587691
_child0	-7.934	-0.0591616
_child0	-7.933	-0.0595537
_child0	-7.932	-0.0599453
_child0	-7.931	-0.0603364
_child0	-7.93	-0.060727
_child0	-7.929	-0.0611171
_child0	-7.928	-0.0615067
_child0	-7.927	-0.0618958
_child0	-7.926	-0.0622844
_child0	-7.925	-0.0626724
_child0	-7.924	-0.0630598
_child0	-7.923	-0.0634467
_child0	-7.922	-0.0638331
_child0	-7.921	-0.0642189
_child0	-7.91999	-0.0646041
_child0	-7.91899	-0.0649888
_child0	-7.91799	-0.0653728
_child0	-7.91699	-0.0657563
_child0	-7.91599	-0.0661392
_child0	-7.91499	-0.0665215
_child0	-7.91399	-0.0669033
_child0	-7.91299	-0.0672844
_child0	-7.91199	-0.0676649
_child0	-7.91099	-0.0680448
_child0	-7.90999	-0.0684241
_child0	-7.90899	-0.0688027
_child0	-7.90799	-0.0691808
_child0	-7.90699	-0.0695582
_child0	-7.90599	-0.0699349
_child0	-7.90499	-0.070311
_child0	-7.90399	-0.0706864
_child0	-7.90299	-0.0710612
_child0	-7.90199	-0.0714352
_child0	-7.90099	-0.0718086
_child0	-7.89999	-0.0721812
_child0	-7.89899	-0.0725531
_child0	-7.89799	-0.0729243
_child0	-7.89699	-0.0732946
_child0	-7.89599	-0.0736642
_child0	-7.89499	-0.074033
_child0	-7.89399	-0.0744009
_child0	-7.89299	-0.074768
_child0	-7.89199	-0.0751342
_child0	-7.89099	-0.0754995
_child0	-7.88999	-0.0758638
_child0	-7.88899	-0.0762272
_child0	-7.88799	-0.0765896
_child0	-7.88699	-0.0769509
_child0	-7.88599	-0.0773112
_child0	-7.88499	-0.0776703
_child0	-7.88399	-0.0780284
_child0	-7.88299	-0.0783852
_child0	-7.88199	-0.0787409
_child0	-7.88099	-0.0790952
_child0	-7.87999	-0.0794483
_child0	-7.87899	-0.0798001
_child0	-7.87799	-0.0801505
_child0	-7.87699	-0.0804994
_child0	-7.87599	-0.0808469
_child0	-7.87499	-0.0811929
_child0	-7.87399	-0.0815373
_child0	-7.87299	-0.0818801
_child0	-7.87199	-0.0822213
_child0	-7.87099	-0.0825607
_child0	-7.86999	-0.0828985
_child0	-7.86899	-0.0832344
_child0	-7.86799	-0.0835685
_child0	-7.86699	-0.0839007
_child0	-7.86599	-0.0842309
_child0	-7.86499	-0.0845592
_child0	-7.86399	-0.0848855
_child0	-7.86299	-0.0852096
_child0	-7.86199	-0.0855317
_child0	-7.86099	-0.0858515
_child0	-7.85999	-0.0861691
_child0	-7.85899	-0.0864845
_child0	-7.85799	-0.0867975
_child0	-7.85699	-0.0871082
_child0	-7.85599	-0.0874164
_child0	-7.85499	-0.0877222
_child0	-7.85399	-0.0880254
_child0	-7.85299	-0.0883261
_child0	-7.85199	-0.0886242
_child0	-7.85099	-0.0889196
_child0	-7.84999	-0.0892123
_child0	-7.84899	-0.0895023
_child0	-7.84799	-0.0897895
_child0	-7.84699	-0.0900739
_child0	-7.84599	-0.0903554
_child0	-7.84499	-0.090634
_child0	-7.84399	-0.0909096
_child0	-7.84299	-0.0911822
_child0	-7.84199	-0.0914518
_child0	-7.84099	-0.0917184
_child0	-7.83999	-0.0919818
_child0	-7.83899	-0.092242
_child0	-7.83799	-0.092499
_child0	-7.83699	-0.0927529
_child0	-7.83599	-0.0930034
_child0	-7.83499	-0.0932507
_child0	-7.83399	-0.0934946
_child0	-7.83299	-0.0937352
_child0	-7.83199	-0.0939723
_child0	-7.83099	-0.0942061
_child0	-7.82999	-0.0944363
_child0	-7.82899	-0.0946631
_child0	-7.82799	-0.0948864
_child0	-7.82699	-0.0951062
_child0	-7.82599	-0.0953224
_child0	-7.82499	-0.095535
_child0	-7.82399	-0.0957441
_child0	-7.82299	-0.0959495
_child0	-7.82199	-0.0961513
_child0	-7.82099	-0.0963494
_child0	-7.81999	-0.0965439
_child0	-7.81899	-0.0967347
_child0	-7.81799	-0.0969218
_child0	-7.81699	-0.0971052
_child0	-7.81599	-0.097285
_child0	-7.81499	-0.097461
_child0	-7.81399	-0.0976334
_child0	-7.81299	-0.097802
_child0	-7.81199	-0.0979669
_child0	-7.81099	-0.0981282
_child0	-7.80999	-0.0982857
_child0	-7.80899	-0.0984396
_child0	-7.80799	-0.0985898
_child0	-7.80699	-0.0987364
_child0	-7.80599	-0.0988792
_child0	-7.80499	-0.0990185
_child0	-7.80399	-0.0991541
_child0	-7.80299	-0.0992862
_child0	-7.80199	-0.0994146
_child0	-7.80099	-0.0995395
_child0	-7.79999	-0.0996608
_child0	-7.79899	-0.0997786
_child0	-7.79799	-0.099893
_child0	-7.79699	-0.100004
_child0	-7.79599	-0.100111
_child0	-7.79499	-0.100215
_child0	-7.79399	-0.100316
_child0	-7.79299	-0.100413
_child0	-7.79199	-0.100507
_child0	-7.79099	-0.100597
_child0	-7.78999	-0.100684
_child0	-7.78899	-0.100768
_child0	-7.78799	-0.100849
_child0	-7.78699	-0.100926
_child0	-7.78599	-0.101
_child0	-7.78499	-0.101071
_child0	-7.78399	-0.101139
_child0	-7.78299	-0.101204
_child0	-7.78199	-0.101265
_child0	-7.78099	-0.101323
_child0	-7.77999	-0.101379
_child0	-7.77899	-0.101431
_child0	-7.77799	-0.10148
_child0	-7.77699	-0.101526
_child0	-7.77599	-0.101568
_child0	-7.77499	-0.101608
_child0	-7.77399	-0.101645
_child0	-7.77299	-0.101678
_child0	-7.77199	-0.101708
_child0	-7.77099	-0.101736
_child0	-7.76999	-0.10176
_child0	-7.76899	-0.101781
_child0	-7.76799	-0.101799
_child0	-7.76699	-0.101814
_child0	-7.76599	-0.101825
_child0	-7.76499	-0.101834
_child0	-7.76399	-0.101839
_child0	-7.76299	-0.101841
_child0	-7.76199	-0.10184
_child0	-7.76099	-0.101836
_child0	-7.75998	-0.101828
_child0	-7.75898	-0.101818
_child0	-7.75798	-0.101803
_child0	-7.75698	-0.101786
_child0	-7.75598	-0.101765
_child0	-7.75498	-0.101741
_child0	-7.75398	-0.101714
_child0	-7.75298	-0.101683
_child0	-7.75198	-0.101649
_child0	-7.75098	-0.101612
_child0	-7.74998	-0.101571
_child0	-7.74898	-0.101526
_child0	-7.74798	-0.101479
_child0	-7.74698	-0.101428
_child0	-7.74598	-0.101373
_child0	-7.74498	-0.101315
_child0	-7.74398	-0.101254
_child0	-7.74298	-0.101189
_child0	-7.74198	-0.101121
_child0	-7.74098	-0.10105
_child0	-7.73998	-0.100975
_child0	-7.73898	-0.100897
_child0	-7.73798	-0.100816
_child0	-7.73698	-0.100731
_child0	-7.73598	-0.100644
_child0	-7.73498	-0.100553
_child0	-7.73398	-0.100459
_child0	-7.73298	-0.100362
_child0	-7.73198	-0.100262
_child0	-7.73098	-0.100159
_child0	-7.72998	-0.100053
_child0	-7.72898	-0.0999438
_child0	-7.72798	-0.0998322
_child0	-7.72698	-0.099718
_child0	-7.72598	-0.0996011
_child0	-7.72498	-0.0994816
_child0	-7.72398	-0.0993598
_child0	-7.72298	-0.0992355
_child0	-7.72198	-0.099109
_child0	-7.72098	-0.0989803
_child0	-7.71998	-0.0988495
_child0	-7.71898	-0.0987167
_child0	-7.71798	-0.098582
_child0	-7.71698	-0.0984456
_child0	-7.71598	-0.0983075
_child0	-7.71498	-0.0981678
_child0	-7.71398	-0.0980267
_child0	-7.71298	-0.0978843
_child0	-7.71198	-0.0977406
_child0	-7.71098	-0.0975958
_child0	-7.70998	-0.09745
_child0	-7.70898	-0.0973034
_child0	-7.70798	-0.097156
_child0	-7.70698	-0.097008
_child0	-7.70598	-0.0968595
_child0	-7.70498	-0.0967105
_child0	-7.70398	-0.0965613
_child0	-7.70298	-0.096412
_child0	-7.70198	-0.0962626
_child0	-7.70098	-0.0961132
_child0	-7.69998	-0.0959641
_child0	-7.69898	-0.0958153
_child0	-7.69798	-0.0956669
_child0	-7.69698	-0.0955191
_child0	-7.69598	-0.0953719
_child0	-7.69498	-0.0952255
_child0	-7.69398	-0.0950799
_child0	-7.69298	-0.0949354
_child0	-7.69198	-0.0947919
_child0	-7.69098	-0.0946496
_child0	-7.68998	-0.0945086
_child0	-7.68898	-0.094369
_child0	-7.68798	-0.0942308
_child0	-7.68698	-0.0940943
_child0	-7.68598	-0.0939594
_child0	-7.68498	-0.0938262
_child0	-7.68398	-0.093695
_child0	-7.68298	-0.0935656
_child0	-7.68198	-0.0934382
_child0	-7.68098	-0.093313
_child0	-7.67998	-0.0931898
_child0	-7.67898	-0.093069
_child0	-7.67798	-0.0929504
_child0	-7.67698	-0.0928342
_child0	-7.67598	-0.0927204
_child0	-7.67498	-0.0926092
_child0	-7.67398	-0.0925005
_child0	-7.67298	-0.0923944
_child0	-7.67198	-0.092291
_child0	-7.67098	-0.0921903
_child0	-7.66998	-0.0920923
_child0	-7.66898	-0.0919972
_child0	-7.66798	-0.0919049
_child0	-7.66698	-0.0918156
_child0	-7.66598	-0.0917292
_child0	-7.66498	-0.0916457
_child0	-7.66398	-0.0915652
_child0	-7.66298	-0.0914878
_child0	-7.66198	-0.0914135
_child0	-7.66098	-0.0913422
_child0	-7.65998	-0.0912741
_child0	-7.65898	-0.0912091
_child0	-7.65798	-0.0911472
_child0	-7.65698	-0.0910886
_child0	-7.65598	-0.0910331
_child0	-7.65498	-0.0909808
_child0	-7.65398	-0.0909317
_child0	-7.65298	-0.0908859
_child0	-7.65198	-0.0908433
_child0	-7.65098	-0.090804
_child0	-7.64998	-0.0907678
_child0	-7.64898	-0.090735
_child0	-7.64798	-0.0907053
_child0	-7.64698	-0.090679
_child0	-7.64598	-0.0906558
_child0	-7.64498	-0.090636
_child0	-7.64398	-0.0906193
_child0	-7.64298	-0.0906059
_child0	-7.64198	-0.0905957
_child0	-7.64098	-0.0905887
_child0	-7.63998	-0.0905848
_child0	-7.63898	-0.0905842
_child0	-7.63798	-0.0905868
_child0	-7.63698	-0.0905925
_child0	-7.63598	-0.0906013
_child0	-7.63498	-0.0906132
_child0	-7.63398	-0.0906282
_child0	-7.63298	-0.0906463
_child0	-7.63198	-0.0906675
_child0	-7.63098	-0.0906917
_child0	-7.62998	-0.0907188
_child0	-7.62898	-0.090749
_child0	-7.62798	-0.090782
_child0	-7.62698	-0.090818
_child0	-7.62598	-0.0908568
_child0	-7.62498	-0.0908985
_child0	-7.62398	-0.090943
_child0	-7.62298	-0.0909903
_child0	-7.62198	-0.0910403
_child0	-7.62098	-0.091093
_child0	-7.61998	-0.0911483
_child0	-7.61898	-0.0912063
_child0	-7.61798	-0.0912668
_child0	-7.61698	-0.0913299
_child0	-7.61598	-0.0913954
_child0	-7.61498	-0.0914634
_child0	-7.61398	-0.0915338
_child0	-7.61298	-0.0916065
_child0	-7.61198	-0.0916815
_child0	-7.61098	-0.0917587
_child0	-7.60998	-0.0918382
_child0	-7.60898	-0.0919198
_child0	-7.60798	-0.0920035
_child0	-7.60698	-0.0920892
_child0	-7.60598	-0.0921769
_child0	-7.60498	-0.0922666
_child0	-7.60398	-0.0923581
_child0	-7.60298	-0.0924515
_child0	-7.60198	-0.0925466
_child0	-7.60098	-0.0926435
_child0	-7.59997	-0.0927421
_child0	-7.59897	-0.0928423
_child0	-7.59797	-0.0929441
_child0	-7.59697	-0.0930473
_child0	-7.59597	-0.0931521
_child0	-7.59497	-0.0932583
_child0	-7.59397	-0.0933658
_child0	-7.59297	-0.0934747
_child0	-7.59197	-0.0935848
_child0	-7.59097	-0.0936962
_child0	-7.58997	-0.0938087
_child0	-7.58897	-0.0939224
_child0	-7.58797	-0.0940371
_child0	-7.58697	-0.0941529
_child0	-7.58597	-0.0942697
_child0	-7.58497	-0.0943875
_child0	-7.58397	-0.0945062
_child0	-7.58297	-0.0946257
_child0	-7.58197	-0.0947461
_child0	-7.58097	-0.0948672
_child0	-7.57997	-0.0949892
_child0	-7.57897	-0.0951118
_child0	-7.57797	-0.0952351
_child0	-7.57697	-0.0953591
_child0	-7.57597	-0.0954837
_child0	-7.57497	-0.0956088
_child0	-7.57397	-0.0957345
_child0	-7.57297	-0.0958607
_child0	-7.57197	-0.0959874
_child0	-7.57097	-0.0961145
_child0	-7.56997	-0.096242
_child0	-7.56897	-0.0963699
_child0	-7.56797	-0.0964981
_child0	-7.56697	-0.0966266
_child0	-7.56597	-0.0967554
_child0	-7.56497	-0.0968844
_child0	-7.56397	-0.0970136
_child0	-7.56297	-0.097143
_child0	-7.56197	-0.0972725
_child0	-7.56097	-0.0974021
_child0	-7.55997	-0.0975318
_child0	-7.55897	-0.0976614
_child0	-7.55797	-0.0977911
_child0	-7.55697	-0.0979207
_child0	-7.55597	-0.0980502
_child0	-7.55497	-0.0981795
_child0	-7.55397	-0.0983087
_child0	-7.55297	-0.0984377
_child0	-7.55197	-0.0985663
_child0	-7.55097	-0.0986947
_child0	-7.54997	-0.0988226
_child0	-7.54897	-0.0989502
_child0	-7.54797	-0.0990773
_child0	-7.54697	-0.0992039
_child0	-7.54597	-0.0993299
_child0	-7.54497	-0.0994553
_child0	-7.54397	-0.09958
_child0	-7.54297	-0.099704
_child0	-7.54197	-0.0998273
_child0	-7.54097	-0.0999497
_child0	-7.53997	-0.100071
_child0	-7.53897	-0.100192
_child0	-7.53797	-0.100311
_child0	-7.53697	-0.10043
_child0	-7.53597	-0.100547
_child0	-7.53497	-0.100663
_child0	-7.53397	-0.100778
_child0	-7.53297	-0.100892
_child0	-7.53197	-0.101004
_child0	-7.53097	-0.101115
_child0	-7.52997	-0.101225
_child0	-7.52897	-0.101333
_child0	-7.52797	-0.101439
_child0	-7.52697	-0.101544
_child0	-7.52597	-0.101647
_child0	-7.52497	-0.101748
_child0	-7.52397	-0.101847
_child0	-7.52297	-0.101945
_child0	-7.52197	-0.102041
_child0	-7.52097	-0.102135
_child0	-7.51997	-0.102227
_child0	-7.51897	-0.102316
_child0	-7.51797	-0.102404
_child0	-7.51697	-0.10249
_child0	-7.51597	-0.102574
_child0	-7.51497	-0.102655
_child0	-7.51397	-0.102734
_child0	-7.51297	-0.102811
_child0	-7.51197	-0.102886
_child0	-7.51097	-0.102958
_child0	-7.50997	-0.103028
_child0	-7.50897	-0.103096
_child0	-7.50797	-0.103161
_child0	-7.50697	-0.103224
_child0	-7.50597	-0.103285
_child0	-7.50497	-0.103343
_child0	-7.50397	-0.103399
_child0	-7.50297	-0.103452
_child0	-7.50197	-0.103503
_child0	-7.50097	-0.103551
_child0	-7.49997	-0.103597
_child0	-7.49897	-0.103641
_child0	-7.49797	-0.103682
_child0	-7.49697	-0.10372
_child0	-7.49597	-0.103757
_child0	-7.49497	-0.10379
_child0	-7.49397	-0.103822
_child0	-7.49297	-0.103851
_child0	-7.49197	-0.103877
_child0	-7.49097	-0.103901
_child0	-7.48997	-0.103923
_child0	-7.48897	-0.103943
_child0	-7.48797	-0.10396
_child0	-7.48697	-0.103974
_child0	-7.48597	-0.103987
_child0	-7.48497	-0.103997
_child0	-7.48397	-0.104005
_child0	-7.48297	-0.10401
_child0	-7.48197	-0.104014
_child0	-7.48097	-0.104015
_child0	-7.47997	-0.104014
_child0	-7.47897	-0.104011
_child0	-7.47797	-0.104005
_child0	-7.47697	-0.103997
_child0	-7.47597	-0.103988
_child0	-7.47497	-0.103976
_child0	-7.47397	-0.103962
_child0	-7.47297	-0.103946
_child0	-7.47197	-0.103928
_child0	-7.47097	-0.103908
_child0	-7.46997	-0.103885
_child0	-7.46897	-0.103861
_child0	-7.46797	-0.103835
_child0	-7.46697	-0.103807
_child0	-7.46597	-0.103777
_child0	-7.46497	-0.103744
_child0	-7.46397	-0.10371
_child0	-7.46297	-0.103674
_child0	-7.46197	-0.103637
_child0	-7.46097	-0.103597
_child0	-7.45997	-0.103555
_child0	-7.45897	-0.103512
_child0	-7.45797	-0.103466
_child0	-7.45697	-0.103419
_child0	-7.45597	-0.10337
_child0	-7.45497	-0.103319
_child0	-7.45397	-0.103267
_child0	-7.45297	-0.103212
_child0	-7.45197	-0.103156
_child0	-7.45097	-0.103098
_child0	-7.44997	-0.103039
_child0	-7.44897	-0.102977
_child0	-7.44797	-0.102914
_child0	-7.44697	-0.10285
_child0	-7.44597	-0.102783
_child0	-7.44497	-0.102715
_child0	-7.44397	-0.102646
_child0	-7.44297	-0.102574
_child0	-7.44197	-0.102501
_child0	-7.44097	-0.102427
_child0	-7.43996	-0.102351
_child0	-7.43896	-0.102274
_child0	-7.43796	-0.102195
_child0	-7.43696	-0.102115
_child0	-7.43596	-0.102033
_child0	-7.43496	-0.10195
_child0	-7.43396	-0.101865
_child0	-7.43296	-0.101779
_child0	-7.43196	-0.101692
_child0	-7.43096	-0.101604
_child0	-7.42996	-0.101514
_child0	-7.42896	-0.101423
_child0	-7.42796	-0.101331
_child0	-7.42696	-0.101238
_child0	-7.42596	-0.101144
_child0	-7.42496	-0.101048
_child0	-7.42396	-0.100952
_child0	-7.42296	-0.100855
_child0	-7.42196	-0.100756
_child0	-7.42096	-0.100657
_child0	-7.41996	-0.100557
_child0	-7.41896	-0.100456
_child0	-7.41796	-0.100354
_child0	-7.41696	-0.100252
_child0	-7.41596	-0.100149
_child0	-7.41496	-0.100045
_child0	-7.41396	-0.0999404
_child0	-7.41296	-0.0998353
_child0	-7.41196	-0.0997297
_child0	-7.41096	-0.0996237
_child0	-7.40996	-0.0995171
_child0	-7.40896	-0.0994102
_child0	-7.40796	-0.0993029
_child0	-7.40696	-0.0991952
_child0	-7.40596	-0.0990873
_child0	-7.40496	-0.0989792
_child0	-7.40396	-0.0988708
_child0	-7.40296	-0.0987623
_child0	-7.40196	-0.0986536
_child0	-7.40096	-0.0985449
_child0	-7.39996	-0.0984361
_child0	-7.39896	-0.0983273
_child0	-7.39796	-0.0982186
_child0	-7.39696	-0.0981099
_child0	-7.39596	-0.0980014
_child0	-7.39496	-0.097893
_child0	-7.39396	-0.0977848
_child0	-7.39296	-0.0976768
_child0	-7.39196	-0.0975691
_child0	-7.39096	-0.0974617
_child0	-7.38996	-0.0973547
_child0	-7.38896	-0.097248
_child0	-7.38796	-0.0971417
_child0	-7.38696	-0.0970359
_child0	-7.38596	-0.0969305
_child0	-7.38496	-0.0968257
_child0	-7.38396	-0.0967214
_child0	-7.38296	-0.0966177
_child0	-7.38196	-0.0965146
_child0	-7.38096	-0.0964121
_child0	-7.37996	-0.0963103
_child0	-7.37896	-0.0962093
_child0	-7.37796	-0.0961089
_child0	-7.37696	-0.0960094
_child0	-7.37596	-0.0959106
_child0	-7.37496	-0.0958127
_child0	-7.37396	-0.0957157
_child0	-7.37296	-0.0956195
_child0	-7.37196	-0.0955243
_child0	-7.37096	-0.09543
_child0	-7.36996	-0.0953367
_child0	-7.36896	-0.0952444
_child0	-7.36796	-0.0951532
_child0	-7.36696	-0.095063
_child0	-7.36596	-0.0949739
_child0	-7.36496	-0.094886
_child0	-7.36396	-0.0947992
_child0	-7.36296	-0.0947135
_child0	-7.36196	-0.0946291
_child0	-7.36096	-0.0945459
_child0	-7.35996	-0.094464
_child0	-7.35896	-0.0943833
_child0	-7.35796	-0.094304
_child0	-7.35696	-0.0942259
_child0	-7.35596	-0.0941492
_child0	-7.35496	-0.0940739
_child0	-7.35396	-0.094
_child0	-7.35296	-0.0939274
_child0	-7.35196	-0.0938563
_child0	-7.35096	-0.0937867
_child0	-7.34996	-0.0937185
_child0	-7.34896	-0.0936517
_child0	-7.34796	-0.0935865
_child0	-7.34696	-0.0935227
_child0	-7.34596	-0.0934605
_child0	-7.34496	-0.0933998
_child0	-7.34396	-0.0933406
_child0	-7.34296	-0.0932829
_child0	-7.34196	-0.0932268
_child0	-7.34096	-0.0931722
_child0	-7.33996	-0.0931192
_child0	-7.33896	-0.0930678
_child0	-7.33796	-0.0930179
_child0	-7.33696	-0.0929695
_child0	-7.33596	-0.0929227
_child0	-7.33496	-0.0928775
_child0	-7.33396	-0.0928338
_child0	-7.33296	-0.0927916
_child0	-7.33196	-0.092751
_child0	-7.33096	-0.0927118
_child0	-7.32996	-0.0926742
_child0	-7.32896	-0.092638
_child0	-7.32796	-0.0926034
_child0	-7.32696	-0.0925702
_child0	-7.32596	-0.0925384
_child0	-7.32496	-0.0925081
_child0	-7.32396	-0.0924791
_child0	-7.32296	-0.0924516
_child0	-7.32196	-0.0924254
_child0	-7.32096	-0.0924006
_child0	-7.31996	-0.0923771
_child0	-7.31896	-0.0923549
_child0	-7.31796	-0.092334
_child0	-7.31696	-0.0923143
_child0	-7.31596	-0.0922958
_child0	-7.31496	-0.0922786
_child0	-7.31396	-0.0922625
_child0	-7.31296	-0.0922475
_child0	-7.31196	-0.0922337
_child0	-7.31096	-0.092221
_child0	-7.30996	-0.0922093
_child0	-7.30896	-0.0921986
_child0	-7.30796	-0.092189
_child0	-7.30696	-0.0921803
_child0	-7.30596	-0.0921726
_child0	-7.30496	-0.0921658
_child0	-7.30396	-0.0921599
_child0	-7.30296	-0.0921548
_child0	-7.30196	-0.0921506
_child0	-7.30096	-0.0921472
_child0	-7.29996	-0.0921446
_child0	-7.29896	-0.0921427
_child0	-7.29796	-0.0921415
_child0	-7.29696	-0.092141
_child0	-7.29596	-0.0921412
_child0	-7.29496	-0.092142
_child0	-7.29396	-0.0921434
_child0	-7.29296	-0.0921454
_child0	-7.29196	-0.092148
_child0	-7.29096	-0.092151
_child0	-7.28996	-0.0921545
_child0	-7.28896	-0.0921585
_child0	-7.28796	-0.0921629
_child0	-7.28696	-0.0921677
_child0	-7.28596	-0.0921728
_child0	-7.28496	-0.0921783
_child0	-7.28396	-0.092184
_child0	-7.28296	-0.09219
_child0	-7.28196	-0.0921962
_child0	-7.28096	-0.0922026
_child0	-7.27995	-0.0922091
_child0	-7.27895	-0.0922156
_child0	-7.27795	-0.0922223
_child0	-7.27695	-0.0922289
_child0	-7.27595	-0.0922355
_child0	-7.27495	-0.092242
_child0	-7.27395	-0.0922483
_child0	-7.27295	-0.0922545
_child0	-7.27195	-0.0922604
_child0	-7.27095	-0.0922661
_child0	-7.26995	-0.0922713
_child0	-7.26895	-0.0922762
_child0	-7.26795	-0.0922806
_child0	-7.26695	-0.0922844
_child0	-7.26595	-0.0922877
_child0	-7.26495	-0.0922903
_child0	-7.26395	-0.0922922
_child0	-7.26295	-0.0922933
_child0	-7.26195	-0.0922935
_child0	-7.26095	-0.0922928
_child0	-7.25995	-0.092291
_child0	-7.25895	-0.0922882
_child0	-7.25795	-0.0922843
_child0	-7.25695	-0.0922791
_child0	-7.25595	-0.0922726
_child0	-7.25495	-0.0922647
_child0	-7.25395	-0.0922554
_child0	-7.25295	-0.0922445
_child0	-7.25195	-0.092232
_child0	-7.25095	-0.0922179
_child0	-7.24995	-0.0922019
_child0	-7.24895	-0.0921842
_child0	-7.24795	-0.0921645
_child0	-7.24695	-0.0921428
_child0	-7.24595	-0.092119
_child0	-7.24495	-0.0920931
_child0	-7.24395	-0.092065
_child0	-7.24295	-0.0920346
_child0	-7.24195	-0.0920018
_child0	-7.24095	-0.0919667
_child0	-7.23995	-0.091929
_child0	-7.23895	-0.0918888
_child0	-7.23795	-0.0918459
_child0	-7.23695	-0.0918004
_child0	-7.23595	-0.0917521
_child0	-7.23495	-0.0917011
_child0	-7.23395	-0.0916472
_child0	-7.23295	-0.0915904
_child0	-7.23195	-0.0915307
_child0	-7.23095	-0.091468
_child0	-7.22995	-0.0914023
_child0	-7.22895	-0.0913335
_child0	-7.22795	-0.0912616
_child0	-7.22695	-0.0911865
_child0	-7.22595	-0.0911083
_child0	-7.22495	-0.0910269
_child0	-7.22395	-0.0909422
_child0	-7.22295	-0.0908543
_child0	-7.22195	-0.0907631
_child0	-7.22095	-0.0906687
_child0	-7.21995	-0.0905709
_child0	-7.21895	-0.0904698
_child0	-7.21795	-0.0903653
_child0	-7.21695	-0.0902575
_child0	-7.21595	-0.0901463
_child0	-7.21495	-0.0900318
_child0	-7.21395	-0.0899139
_child0	-7.21295	-0.0897927
_child0	-7.21195	-0.089668
_child0	-7.21095	-0.08954
_child0	-7.20995	-0.0894086
_child0	-7.20895	-0.0892739
_child0	-7.20795	-0.0891358
_child0	-7.20695	-0.0889943
_child0	-7.20595	-0.0888494
_child0	-7.20495	-0.0887013
_child0	-7.20395	-0.0885497
_child0	-7.20295	-0.0883949
_child0	-7.20195	-0.0882367
_child0	-7.20095	-0.0880752
_child0	-7.19995	-0.0879104
_child0	-7.19895	-0.0877423
_child0	-7.19795	-0.0875709
_child0	-7.19695	-0.0873963
_child0	-7.19595	-0.0872184
_child0	-7.19495	-0.0870372
_child0	-7.19395	-0.0868528
_child0	-7.19295	-0.0866652
_child0	-7.19195	-0.0864743
_child0	-7.19095	-0.0862803
_child0	-7.18995	-0.0860831
_child0	-7.18895	-0.0858826
_child0	-7.18795	-0.0856791
_child0	-7.18695	-0.0854723
_child0	-7.18595	-0.0852624
_child0	-7.18495	-0.0850494
_child0	-7.18395	-0.0848333
_child0	-7.18295	-0.0846141
_child0	-7.18195	-0.0843918
_child0	-7.18095	-0.0841665
_child0	-7.17995	-0.0839381
_child0	-7.17895	-0.0837066
_child0	-7.17795	-0.0834722
_child0	-7.17695	-0.0832347
_child0	-7.17595	-0.0829943
_child0	-7.17495	-0.0827509
_child0	-7.17395	-0.0825046
_child0	-7.17295	-0.0822554
_child0	-7.17195	-0.0820033
_child0	-7.17095	-0.0817483
_child0	-7.16995	-0.0814905
_child0	-7.16895	-0.0812299
_child0	-7.16795	-0.0809664
_child0	-7.16695	-0.0807003
_child0	-7.16595	-0.0804314
_child0	-7.16495	-0.0801599
_child0	-7.16395	-0.0798857
_child0	-7.16295	-0.0796088
_child0	-7.16195	-0.0793294
_child0	-7.16095	-0.0790475
_child0	-7.15995	-0.0787631
_child0	-7.15895	-0.0784763
_child0	-7.15795	-0.078187
_child0	-7.15695	-0.0778954
_child0	-7.15595	-0.0776016
_child0	-7.15495	-0.0773054
_child0	-7.15395	-0.0770071
_child0	-7.15295	-0.0767066
_child0	-7.15195	-0.0764041
_child0	-7.15095	-0.0760996
_child0	-7.14995	-0.075793
_child0	-7.14895	-0.0754846
_child0	-7.14795	-0.0751744
_child0	-7.14695	-0.0748624
_child0	-7.14595	-0.0745487
_child0	-7.14495	-0.0742334
_child0	-7.14395	-0.0739165
_child0	-7.14295	-0.0735981
_child0	-7.14195	-0.0732783
_child0	-7.14095	-0.0729572
_child0	-7.13995	-0.0726348
_child0	-7.13895	-0.0723113
_child0	-7.13795	-0.0719866
_child0	-7.13695	-0.0716609
_child0	-7.13595	-0.0713342
_child0	-7.13495	-0.0710067
_child0	-7.13395	-0.0706783
_child0	-7.13295	-0.0703492
_child0	-7.13195	-0.0700195
_child0	-7.13095	-0.0696893
_child0	-7.12995	-0.0693585
_child0	-7.12895	-0.0690274
_child0	-7.12795	-0.0686959
_child0	-7.12695	-0.0683642
_child0	-7.12595	-0.0680323
_child0	-7.12495	-0.0677003
_child0	-7.12395	-0.0673684
_child0	-7.12295	-0.0670364
_child0	-7.12195	-0.0667046
_child0	-7.12095	-0.0663731
_child0	-7.11994	-0.0660418
_child0	-7.11894	-0.0657108
_child0	-7.11794	-0.0653803
_child0	-7.11694	-0.0650503
_child0	-7.11594	-0.0647208
_child0	-7.11494	-0.0643919
_child0	-7.11394	-0.0640637
_child0	-7.11294	-0.0637363
_child0	-7.11194	-0.0634096
_child0	-7.11094	-0.0630839
_child0	-7.10994	-0.062759
_child0	-7.10894	-0.0624351
_child0	-7.10794	-0.0621121
_child0	-7.10694	-0.0617903
_child0	-7.10594	-0.0614695
_child0	-7.10494	-0.0611499
_child0	-7.10394	-0.0608315
_child0	-7.10294	-0.0605143
_child0	-7.10194	-0.0601984
_child0	-7.10094	-0.0598837
_child0	-7.09994	-0.0595704
_child0	-7.09894	-0.0592584
_child0	-7.09794	-0.0589477
_child0	-7.09694	-0.0586385
_child0	-7.09594	-0.0583307
_child0	-7.09494	-0.0580243
_child0	-7.09394	-0.0577193
_child0	-7.09294	-0.0574158
_child0	-7.09194	-0.0571138
_child0	-7.09094	-0.0568133
_child0	-7.08994	-0.0565142
_child0	-7.08894	-0.0562166
_child0	-7.08794	-0.0559205
_child0	-7.08694	-0.0556259
_child0	-7.08594	-0.0553328
_child0	-7.08494	-0.0550412
_child0	-7.08394	-0.054751
_child0	-7.08294	-0.0544623
_child0	-7.08194	-0.0541751
_child0	-7.08094	-0.0538894
_child0	-7.07994	-0.0536051
_child0	-7.07894	-0.0533222
_child0	-7.07794	-0.0530408
_child0	-7.07694	-0.0527608
_child0	-7.07594	-0.0524822
_child0	-7.07494	-0.052205
_child0	-7.07394	-0.0519291
_child0	-7.07294	-0.0516547
_child0	-7.07194	-0.0513816
_child0	-7.07094	-0.0511098
_child0	-7.06994	-0.0508394
_child0	-7.06894	-0.0505703
_child0	-7.06794	-0.0503025
_child0	-7.06694	-0.0500361
_child0	-7.06594	-0.0497709
_child0	-7.06494	-0.049507
_child0	-7.06394	-0.0492444
_child0	-7.06294	-0.0489831
_child0	-7.06194	-0.0487231
_child0	-7.06094	-0.0484643
_child0	-7.05994	-0.0482068
_child0	-7.05894	-0.0479506
_child0	-7.05794	-0.0476957
_child0	-7.05694	-0.0474421
_child0	-7.05594	-0.0471898
_child0	-7.05494	-0.0469388
_child0	-7.05394	-0.0466891
_child0	-7.05294	-0.0464408
_child0	-7.05194	-0.0461938
_child0	-7.05094	-0.0459482
_child0	-7.04994	-0.045704
_child0	-7.04894	-0.0454612
_child0	-7.04794	-0.0452199
_child0	-7.04694	-0.04498
_child0	-7.04594	-0.0447416
_child0	-7.04494	-0.0445047
_child0	-7.04394	-0.0442694
_child0	-7.04294	-0.0440357
_child0	-7.04194	-0.0438036
_child0	-7.04094	-0.0435731
_child0	-7.03994	-0.0433444
_child0	-7.03894	-0.0431174
_child0	-7.03794	-0.0428922
_child0	-7.03694	-0.0426688
_child0	-7.03594	-0.0424472
_child0	-7.03494	-0.0422275
_child0	-7.03394	-0.0420098
_child0	-7.03294	-0.0417941
_child0	-7.03194	-0.0415804
_child0	-7.03094	-0.0413687
_child0	-7.02994	-0.0411592
_child0	-7.02894	-0.0409518
_child0	-7.02794	-0.0407466
_child0	-7.02694	-0.0405436
_child0	-7.02594	-0.0403429
_child0	-7.02494	-0.0401445
_child0	-7.02394	-0.0399485
_child0	-7.02294	-0.0397549
_child0	-7.02194	-0.0395637
_child0	-7.02094	-0.0393749
_child0	-7.01994	-0.0391887
_child0	-7.01894	-0.0390049
_child0	-7.01794	-0.0388238
_child0	-7.01694	-0.0386452
_child0	-7.01594	-0.0384692
_child0	-7.01494	-0.0382959
_child0	-7.01394	-0.0381252
_child0	-7.01294	-0.0379573
_child0	-7.01194	-0.037792
_child0	-7.01094	-0.0376295
_child0	-7.00994	-0.0374697
_child0	-7.00894	-0.0373126
_child0	-7.00794	-0.0371584
_child0	-7.00694	-0.0370069
_child0	-7.00594	-0.0368582
_child0	-7.00494	-0.0367123
_child0	-7.00394	-0.0365692
_child0	-7.00294	-0.036429
_child0	-7.00194	-0.0362915
_child0	-7.00094	-0.0361569
_child0	-6.99994	-0.036025
_child0	-6.99894	-0.035896
_child0	-6.99794	-0.0357698
_child0	-6.99694	-0.0356464
_child0	-6.99594	-0.0355258
_child0	-6.99494	-0.035408
_child0	-6.99394	-0.035293
_child0	-6.99294	-0.0351807
_child0	-6.99194	-0.0350712
_child0	-6.99094	-0.0349644
_child0	-6.98994	-0.0348603
_child0	-6.98894	-0.034759
_child0	-6.98794	-0.0346603
_child0	-6.98694	-0.0345643
_child0	-6.98594	-0.034471
_child0	-6.98494	-0.0343803
_child0	-6.98394	-0.0342922
_child0	-6.98294	-0.0342066
_child0	-6.98194	-0.0341237
_child0	-6.98094	-0.0340432
_child0	-6.97994	-0.0339653
_child0	-6.97894	-0.0338898
_child0	-6.97794	-0.0338167
_child0	-6.97694	-0.0337461
_child0	-6.97594	-0.0336778
_child0	-6.97494	-0.0336119
_child0	-6.97394	-0.0335483
_child0	-6.97294	-0.0334869
_child0	-6.97194	-0.0334278
_child0	-6.97094	-0.0333708
_child0	-6.96994	-0.033316
_child0	-6.96894	-0.0332633
_child0	-6.96794	-0.0332127
_child0	-6.96694	-0.033164
_child0	-6.96594	-0.0331173
_child0	-6.96494	-0.0330725
_child0	-6.96394	-0.0330296
_child0	-6.96294	-0.0329885
_child0	-6.96194	-0.0329491
_child0	-6.96094	-0.0329114
_child0	-6.95993	-0.0328754
_child0	-6.95893	-0.0328409
_child0	-6.95793	-0.032808
_child0	-6.95693	-0.0327765
_child0	-6.95593	-0.0327464
_child0	-6.95493	-0.0327176
_child0	-6.95393	-0.0326901
_child0	-6.95293	-0.0326638
_child0	-6.95193	-0.0326385
_child0	-6.95093	-0.0326144
_child0	-6.94993	-0.0325912
_child0	-6.94893	-0.0325688
_child0	-6.94793	-0.0325474
_child0	-6.94693	-0.0325266
_child0	-6.94593	-0.0325066
_child0	-6.94493	-0.0324871
_child0	-6.94393	-0.0324681
_child0	-6.94293	-0.0324496
_child0	-6.94193	-0.0324314
_child0	-6.94093	-0.0324135
_child0	-6.93993	-0.0323957
_child0	-6.93893	-0.0323781
_child0	-6.93793	-0.0323605
_child0	-6.93693	-0.0323428
_child0	-6.93593	-0.0323249
_child0	-6.93493	-0.0323068
_child0	-6.93393	-0.0322884
_child0	-6.93293	-0.0322695
_child0	-6.93193	-0.0322502
_child0	-6.93093	-0.0322303
_child0	-6.92993	-0.0322097
_child0	-6.92893	-0.0321884
_child0	-6.92793	-0.0321662
_child0	-6.92693	-0.0321431
_child0	-6.92593	-0.032119
_child0	-6.92493	-0.0320939
_child0	-6.92393	-0.0320676
_child0	-6.92293	-0.03204
_child0	-6.92193	-0.0320112
_child0	-6.92093	-0.0319809
_child0	-6.91993	-0.0319492
_child0	-6.91893	-0.031916
_child0	-6.91793	-0.0318812
_child0	-6.91693	-0.0318447
_child0	-6.91593	-0.0318065
_child0	-6.91493	-0.0317664
_child0	-6.91393	-0.0317245
_child0	-6.91293	-0.0316807
_child0	-6.91193	-0.031635
_child0	-6.91093	-0.0315872
_child0	-6.90993	-0.0315373
_child0	-6.90893	-0.0314853
_child0	-6.90793	-0.0314312
_child0	-6.90693	-0.0313748
_child0	-6.90593	-0.0313162
_child0	-6.90493	-0.0312553
_child0	-6.90393	-0.0311921
_child0	-6.90293	-0.0311266
_child0	-6.90193	-0.0310586
_child0	-6.90093	-0.0309883
_child0	-6.89993	-0.0309156
_child0	-6.89893	-0.0308405
_child0	-6.89793	-0.030763
_child0	-6.89693	-0.030683
_child0	-6.89593	-0.0306005
_child0	-6.89493	-0.0305157
_child0	-6.89393	-0.0304283
_child0	-6.89293	-0.0303386
_child0	-6.89193	-0.0302464
_child0	-6.89093	-0.0301518
_child0	-6.88993	-0.0300548
_child0	-6.88893	-0.0299554
_child0	-6.88793	-0.0298536
_child0	-6.88693	-0.0297495
_child0	-6.88593	-0.0296431
_child0	-6.88493	-0.0295344
_child0	-6.88393	-0.0294235
_child0	-6.88293	-0.0293103
_child0	-6.88193	-0.029195
_child0	-6.88093	-0.0290775
_child0	-6.87993	-0.0289579
_child0	-6.87893	-0.0288363
_child0	-6.87793	-0.0287126
_child0	-6.87693	-0.028587
_child0	-6.87593	-0.0284594
_child0	-6.87493	-0.02833
_child0	-6.87393	-0.0281988
_child0	-6.87293	-0.0280657
_child0	-6.87193	-0.027931
_child0	-6.87093	-0.0277946
_child0	-6.86993	-0.0276565
_child0	-6.86893	-0.0275169
_child0	-6.86793	-0.0273757
_child0	-6.86693	-0.0272331
_child0	-6.86593	-0.027089
_child0	-6.86493	-0.0269436
_child0	-6.86393	-0.0267968
_child0	-6.86293	-0.0266488
_child0	-6.86193	-0.0264995
_child0	-6.86093	-0.026349
_child0	-6.85993	-0.0261974
_child0	-6.85893	-0.0260447
_child0	-6.85793	-0.0258909
_child0	-6.85693	-0.0257361
_child0	-6.85593	-0.0255804
_child0	-6.85493	-0.0254236
_child0	-6.85393	-0.025266
_child0	-6.85293	-0.0251075
_child0	-6.85193	-0.0249482
_child0	-6.85093	-0.024788
_child0	-6.84993	-0.0246271
_child0	-6.84893	-0.0244654
_child0	-6.84793	-0.024303
_child0	-6.84693	-0.0241399
_child0	-6.84593	-0.023976
_child0	-6.84493	-0.0238115
_child0	-6.84393	-0.0236464
_child0	-6.84293	-0.0234807
_child0	-6.84193	-0.0233143
_child0	-6.84093	-0.0231473
_child0	-6.83993	-0.0229797
_child0	-6.83893	-0.0228116
_child0	-6.83793	-0.0226429
_child0	-6.83693	-0.0224737
_child0	-6.83593	-0.0223039
_child0	-6.83493	-0.0221336
_child0	-6.83393	-0.0219628
_child0	-6.83293	-0.0217915
_child0	-6.83193	-0.0216197
_child0	-6.83093	-0.0214474
_child0	-6.82993	-0.0212746
_child0	-6.82893	-0.0211014
_child0	-6.82793	-0.0209277
_child0	-6.82693	-0.0207535
_child0	-6.82593	-0.020579
_child0	-6.82493	-0.020404
_child0	-6.82393	-0.0202286
_child0	-6.82293	-0.0200528
_child0	-6.82193	-0.0198766
_child0	-6.82093	-0.0197001
_child0	-6.81993	-0.0195232
_child0	-6.81893	-0.019346
_child0	-6.81793	-0.0191685
_child0	-6.81693	-0.0189908
_child0	-6.81593	-0.0188128
_child0	-6.81493	-0.0186346
_child0	-6.81393	-0.0184562
_child0	-6.81293	-0.0182776
_child0	-6.81193	-0.0180989
_child0	-6.81093	-0.0179201
_child0	-6.80993	-0.0177412
_child0	-6.80893	-0.0175623
_child0	-6.80793	-0.0173834
_child0	-6.80693	-0.0172046
_child0	-6.80593	-0.0170259
_child0	-6.80493	-0.0168474
_child0	-6.80393	-0.016669
_child0	-6.80293	-0.0164909
_child0	-6.80193	-0.0163131
_child0	-6.80093	-0.0161357
_child0	-6.79992	-0.0159587
_child0	-6.79892	-0.0157821
_child0	-6.79792	-0.0156061
_child0	-6.79692	-0.0154307
_child0	-6.79592	-0.0152559
_child0	-6.79492	-0.0150818
_child0	-6.79392	-0.0149086
_child0	-6.79292	-0.0147362
_child0	-6.79192	-0.0145647
_child0	-6.79092	-0.0143942
_child0	-6.78992	-0.0142247
_child0	-6.78892	-0.0140564
_child0	-6.78792	-0.0138893
_child0	-6.78692	-0.0137235
_child0	-6.78592	-0.013559
_child0	-6.78492	-0.0133959
_child0	-6.78392	-0.0132343
_child0	-6.78292	-0.0130743
_child0	-6.78192	-0.012916
_child0	-6.78092	-0.0127593
_child0	-6.77992	-0.0126045
_child0	-6.77892	-0.0124515
_child0	-6.77792	-0.0123005
_child0	-6.77692	-0.0121514
_child0	-6.77592	-0.0120044
_child0	-6.77492	-0.0118596
_child0	-6.77392	-0.011717
_child0	-6.77292	-0.0115767
_child0	-6.77192	-0.0114387
_child0	-6.77092	-0.0113031
_child0	-6.76992	-0.01117
_child0	-6.76892	-0.0110395
_child0	-6.76792	-0.0109115
_child0	-6.76692	-0.0107862
_child0	-6.76592	-0.0106636
_child0	-6.76492	-0.0105437
_child0	-6.76392	-0.0104267
_child0	-6.76292	-0.0103125
_child0	-6.76192	-0.0102012
_child0	-6.76092	-0.0100929
_child0	-6.75992	-0.00998753
_child0	-6.75892	-0.0098852
_child0	-6.75792	-0.00978592
_child0	-6.75692	-0.00968973
_child0	-6.75592	-0.00959666
_child0	-6.75492	-0.00950674
_child0	-6.75392	-0.00941998
_child0	-6.75292	-0.00933642
_child0	-6.75192	-0.00925606
_child0	-6.75092	-0.00917894
_child0	-6.74992	-0.00910505
_child0	-6.74892	-0.0090344
_child0	-6.74792	-0.00896702
_child0	-6.74692	-0.0089029
_child0	-6.74592	-0.00884204
_child0	-6.74492	-0.00878444
_child0	-6.74392	-0.00873011
_child0	-6.74292	-0.00867904
_child0	-6.74192	-0.00863121
_child0	-6.74092	-0.00858663
_child0	-6.73992	-0.00854528
_child0	-6.73892	-0.00850715
_child0	-6.73792	-0.00847222
_child0	-6.73692	-0.00844047
_child0	-6.73592	-0.00841189
_child0	-6.73492	-0.00838646
_child0	-6.73392	-0.00836415
_child0	-6.73292	-0.00834494
_child0	-6.73192	-0.0083288
_child0	-6.73092	-0.00831572
_child0	-6.72992	-0.00830566
_child0	-6.72892	-0.00829859
_child0	-6.72792	-0.00829448
_child0	-6.72692	-0.00829331
_child0	-6.72592	-0.00829505
_child0	-6.72492	-0.00829965
_child0	-6.72392	-0.00830709
_child0	-6.72292	-0.00831734
_child0	-6.72192	-0.00833035
_child0	-6.72092	-0.0083461
_child0	-6.71992	-0.00836455
_child0	-6.71892	-0.00838566
_child0	-6.71792	-0.0084094
_child0	-6.71692	-0.00843574
_child0	-6.71592	-0.00846462
_child0	-6.71492	-0.00849602
_child0	-6.71392	-0.00852989
_child0	-6.71292	-0.00856621
_child0	-6.71192	-0.00860492
_child0	-6.71092	-0.008646
_child0	-6.70992	-0.00868939
_child0	-6.70892	-0.00873506
_child0	-6.70792	-0.00878298
_child0	-6.70692	-0.00883308
_child0	-6.70592	-0.00888535
_child0	-6.70492	-0.00893973
_child0	-6.70392	-0.00899618
_child0	-6.70292	-0.00905465
_child0	-6.70192	-0.00911511
_child0	-6.70092	-0.0091775
_child0	-6.69992	-0.00924179
_child0	-6.69892	-0.00930792
_child0	-6.69792	-0.00937585
_child0	-6.69692	-0.00944553
_child0	-6.69592	-0.00951691
_child0	-6.69492	-0.00958994
_child0	-6.69392	-0.00966458
_child0	-6.69292	-0.00974077
_child0	-6.69192	-0.00981846
_child0	-6.69092	-0.00989759
_child0	-6.68992	-0.00997812
_child0	-6.68892	-0.01006
_child0	-6.68792	-0.0101431
_child0	-6.68692	-0.0102275
_child0	-6.68592	-0.0103131
_child0	-6.68492	-0.0103998
_child0	-6.68392	-0.0104875
_child0	-6.68292	-0.0105762
_child0	-6.68192	-0.0106659
_child0	-6.68092	-0.0107565
_child0	-6.67992	-0.0108479
_child0	-6.67892	-0.01094
_child0	-6.67792	-0.0110329
_child0	-6.67692	-0.0111264
_child0	-6.67592	-0.0112205
_child0	-6.67492	-0.0113151
_child0	-6.67392	-0.0114102
_child0	-6.67292	-0.0115058
_child0	-6.67192	-0.0116016
_child0	-6.67092	-0.0116978
_child0	-6.66992	-0.0117942
_child0	-6.66892	-0.0118908
_child0	-6.66792	-0.0119875
_child0	-6.66692	-0.0120843
_child0	-6.66592	-0.0121812
_child0	-6.66492	-0.012278
_child0	-6.66392	-0.0123747
_child0	-6.66292	-0.0124713
_child0	-6.66192	-0.0125677
_child0	-6.66092	-0.0126639
_child0	-6.65992	-0.0127598
_child0	-6.65892	-0.0128555
_child0	-6.65792	-0.0129507
_child0	-6.65692	-0.0130456
_child0	-6.65592	-0.0131401
_child0	-6.65492	-0.0132341
_child0	-6.65392	-0.0133276
_child0	-6.65292	-0.0134207
_child0	-6.65192	-0.0135131
_child0	-6.65092	-0.013605
_child0	-6.64992	-0.0136963
_child0	-6.64892	-0.013787
_child0	-6.64792	-0.013877
_child0	-6.64692	-0.0139664
_child0	-6.64592	-0.014055
_child0	-6.64492	-0.0141431
_child0	-6.64392	-0.0142304
_child0	-6.64292	-0.0143169
_child0	-6.64192	-0.0144028
_child0	-6.64092	-0.014488
_child0	-6.63991	-0.0145724
_child0	-6.63891	-0.0146561
_child0	-6.63791	-0.014739
_child0	-6.63691	-0.0148212
_child0	-6.63591	-0.0149026
_child0	-6.63491	-0.0149834
_child0	-6.63391	-0.0150633
_child0	-6.63291	-0.0151426
_child0	-6.63191	-0.0152211
_child0	-6.63091	-0.0152988
_child0	-6.62991	-0.0153759
_child0	-6.62891	-0.0154522
_child0	-6.62791	-0.0155278
_child0	-6.62691	-0.0156026
_child0	-6.62591	-0.0156768
_child0	-6.62491	-0.0157503
_child0	-6.62391	-0.015823
_child0	-6.62291	-0.015895
_child0	-6.62191	-0.0159663
_child0	-6.62091	-0.016037
_child0	-6.61991	-0.0161069
_child0	-6.61891	-0.0161761
_child0	-6.61791	-0.0162446
_child0	-6.61691	-0.0163124
_child0	-6.61591	-0.0163795
_child0	-6.61491	-0.0164458
_child0	-6.61391	-0.0165115
_child0	-6.61291	-0.0165764
_child0	-6.61191	-0.0166405
_child0	-6.61091	-0.0167039
_child0	-6.60991	-0.0167666
_child0	-6.60891	-0.0168285
_child0	-6.60791	-0.0168895
_child0	-6.60691	-0.0169498
_child0	-6.60591	-0.0170092
_child0	-6.60491	-0.0170678
_child0	-6.60391	-0.0171256
_child0	-6.60291	-0.0171824
_child0	-6.60191	-0.0172384
_child0	-6.60091	-0.0172934
_child0	-6.59991	-0.0173474
_child0	-6.59891	-0.0174005
_child0	-6.59791	-0.0174526
_child0	-6.59691	-0.0175036
_child0	-6.59591	-0.0175536
_child0	-6.59491	-0.0176025
_child0	-6.59391	-0.0176502
_child0	-6.59291	-0.0176968
_child0	-6.59191	-0.0177422
_child0	-6.59091	-0.0177864
_child0	-6.58991	-0.0178293
_child0	-6.58891	-0.0178709
_child0	-6.58791	-0.0179112
_child0	-6.58691	-0.0179501
_child0	-6.58591	-0.0179876
_child0	-6.58491	-0.0180237
_child0	-6.58391	-0.0180583
_child0	-6.58291	-0.0180914
_child0	-6.58191	-0.0181229
_child0	-6.58091	-0.0181528
_child0	-6.57991	-0.0181811
_child0	-6.57891	-0.0182077
_child0	-6.57791	-0.0182326
_child0	-6.57691	-0.0182558
_child0	-6.57591	-0.0182771
_child0	-6.57491	-0.0182967
_child0	-6.57391	-0.0183143
_child0	-6.57291	-0.01833
_child0	-6.57191	-0.0183438
_child0	-6.57091	-0.0183556
_child0	-6.56991	-0.0183653
_child0	-6.56891	-0.018373
_child0	-6.56791	-0.0183785
_child0	-6.56691	-0.0183819
_child0	-6.56591	-0.0183831
_child0	-6.56491	-0.018382
_child0	-6.56391	-0.0183787
_child0	-6.56291	-0.0183731
_child0	-6.56191	-0.0183651
_child0	-6.56091	-0.0183547
_child0	-6.55991	-0.0183419
_child0	-6.55891	-0.0183266
_child0	-6.55791	-0.0183089
_child0	-6.55691	-0.0182886
_child0	-6.55591	-0.0182657
_child0	-6.55491	-0.0182402
_child0	-6.55391	-0.0182121
_child0	-6.55291	-0.0181813
_child0	-6.55191	-0.0181478
_child0	-6.55091	-0.0181115
_child0	-6.54991	-0.0180725
_child0	-6.54891	-0.0180307
_child0	-6.54791	-0.0179861
_child0	-6.54691	-0.0179386
_child0	-6.54591	-0.0178883
_child0	-6.54491	-0.017835
_child0	-6.54391	-0.0177788
_child0	-6.54291	-0.0177197
_child0	-6.54191	-0.0176577
_child0	-6.54091	-0.0175926
_child0	-6.53991	-0.0175246
_child0	-6.53891	-0.0174535
_child0	-6.53791	-0.0173794
_child0	-6.53691	-0.0173023
_child0	-6.53591	-0.0172221
_child0	-6.53491	-0.0171388
_child0	-6.53391	-0.0170525
_child0	-6.53291	-0.0169631
_child0	-6.53191	-0.0168707
_child0	-6.53091	-0.0167751
_child0	-6.52991	-0.0166765
_child0	-6.52891	-0.0165748
_child0	-6.52791	-0.01647
_child0	-6.52691	-0.0163621
_child0	-6.52591	-0.0162512
_child0	-6.52491	-0.0161372
_child0	-6.52391	-0.0160201
_child0	-6.52291	-0.0158999
_child0	-6.52191	-0.0157768
_child0	-6.52091	-0.0156505
_child0	-6.51991	-0.0155213
_child0	-6.51891	-0.015389
_child0	-6.51791	-0.0152538
_child0	-6.51691	-0.0151155
_child0	-6.51591	-0.0149743
_child0	-6.51491	-0.0148301
_child0	-6.51391	-0.0146829
_child0	-6.51291	-0.0145329
_child0	-6.51191	-0.0143799
_child0	-6.51091	-0.0142239
_child0	-6.50991	-0.0140651
_child0	-6.50891	-0.0139034
_child0	-6.50791	-0.0137389
_child0	-6.50691	-0.0135714
_child0	-6.50591	-0.0134011
_child0	-6.50491	-0.013228
_child0	-6.50391	-0.013052
_child0	-6.50291	-0.0128732
_child0	-6.50191	-0.0126916
_child0	-6.50091	-0.0125071
_child0	-6.49991	-0.0123199
_child0	-6.49891	-0.0121298
_child0	-6.49791	-0.0119368
_child0	-6.49691	-0.0117411
_child0	-6.49591	-0.0115425
_child0	-6.49491	-0.0113412
_child0	-6.49391	-0.0111369
_child0	-6.49291	-0.0109298
_child0	-6.49191	-0.0107199
_child0	-6.49091	-0.0105071
_child0	-6.48991	-0.0102913
_child0	-6.48891	-0.0100727
_child0	-6.48791	-0.00985119
_child0	-6.48691	-0.00962671
_child0	-6.48591	-0.00939928
_child0	-6.48491	-0.00916886
_child0	-6.48391	-0.00893545
_child0	-6.48291	-0.008699
_child0	-6.48191	-0.00845951
_child0	-6.48091	-0.00821695
_child0	-6.4799	-0.00797129
_child0	-6.4789	-0.00772252
_child0	-6.4779	-0.00747059
_child0	-6.4769	-0.0072155
_child0	-6.4759	-0.00695722
_child0	-6.4749	-0.00669572
_child0	-6.4739	-0.00643099
_child0	-6.4729	-0.006163
_child0	-6.4719	-0.00589173
_child0	-6.4709	-0.00561716
_child0	-6.4699	-0.00533928
_child0	-6.4689	-0.00505808
_child0	-6.4679	-0.00477353
_child0	-6.4669	-0.00448563
_child0	-6.4659	-0.00419436
_child0	-6.4649	-0.00389973
_child0	-6.4639	-0.00360173
_child0	-6.4629	-0.00330035
_child0	-6.4619	-0.00299561
_child0	-6.4609	-0.00268749
_child0	-6.4599	-0.00237601
_child0	-6.4589	-0.00206119
_child0	-6.4579	-0.00174302
_child0	-6.4569	-0.00142153
_child0	-6.4559	-0.00109674
_child0	-6.4549	-0.000768662
_child0	-6.4539	-0.000437326
_child0	-6.4529	-0.000102759
_child0	-6.4519	0.00023501
_child0	-6.4509	0.000575949
_child0	-6.4499	0.000920022
_child0	-6.4489	0.00126719
_child0	-6.4479	0.00161742
_child0	-6.4469	0.00197067
_child0	-6.4459	0.00232689
_child0	-6.4449	0.00268603
_child0	-6.4439	0.00304806
_child0	-6.4429	0.00341292
_child0	-6.4419	0.00378056
_child0	-6.4409	0.00415093
_child0	-6.4399	0.00452398
_child0	-6.4389	0.00489966
_child0	-6.4379	0.00527791
_child0	-6.4369	0.00565869
_child0	-6.4359	0.00604193
_child0	-6.4349	0.00642758
_child0	-6.4339	0.00681559
_child0	-6.4329	0.00720592
_child0	-6.4319	0.00759849
_child0	-6.4309	0.00799328
_child0	-6.4299	0.00839021
_child0	-6.4289	0.00878925
_child0	-6.4279	0.00919035
_child0	-6.4269	0.00959346
_child0	-6.4259	0.00999853
_child0	-6.4249	0.0104055
_child0	-6.4239	0.0108144
_child0	-6.4229	0.0112251
_child0	-6.4219	0.0116376
_child0	-6.4209	0.0120519
_child0	-6.4199	0.0124678
_child0	-6.4189	0.0128855
_child0	-6.4179	0.0133049
_child0	-6.4169	0.0137258
_child0	-6.4159	0.0141484
_child0	-6.4149	0.0145726
_child0	-6.4139	0.0149983
_child0	-6.4129	0.0154255
_child0	-6.4119	0.0158543
_child0	-6.4109	0.0162846
_child0	-6.4099	0.0167163
_child0	-6.4089	0.0171495
_child0	-6.4079	0.0175842
_child0	-6.4069	0.0180203
_child0	-6.4059	0.0184579
_child0	-6.4049	0.0188969
_child0	-6.4039	0.0193373
_child0	-6.4029	0.0197791
_child0	-6.4019	0.0202224
_child0	-6.4009	0.020667
_child0	-6.3999	0.0211131
_child0	-6.3989	0.0215606
_child0	-6.3979	0.0220096
_child0	-6.3969	0.0224599
_child0	-6.3959	0.0229117
_child0	-6.3949	0.0233649
_child0	-6.3939	0.0238196
_child0	-6.3929	0.0242757
_child0	-6.3919	0.0247333
_child0	-6.3909	0.0251924
_child0	-6.3899	0.0256529
_child0	-6.3889	0.0261149
_child0	-6.3879	0.0265785
_child0	-6.3869	0.0270435
_child0	-6.3859	0.0275101
_child0	-6.3849	0.0279782
_child0	-6.3839	0.0284478
_child0	-6.3829	0.028919
_child0	-6.3819	0.0293918
_child0	-6.3809	0.0298662
_child0	-6.3799	0.0303421
_child0	-6.3789	0.0308197
_child0	-6.3779	0.0312989
_child0	-6.3769	0.0317797
_child0	-6.3759	0.0322622
_child0	-6.3749	0.0327464
_child0	-6.3739	0.0332322
_child0	-6.3729	0.0337197
_child0	-6.3719	0.0342089
_child0	-6.3709	0.0346998
_child0	-6.3699	0.0351923
_child0	-6.3689	0.0356866
_child0	-6.3679	0.0361827
_child0	-6.3669	0.0366804
_child0	-6.3659	0.0371799
_child0	-6.3649	0.0376811
_child0	-6.3639	0.038184
_child0	-6.3629	0.0386886
_child0	-6.3619	0.039195
_child0	-6.3609	0.039703
_child0	-6.3599	0.0402128
_child0	-6.3589	0.0407243
_child0	-6.3579	0.0412374
_child0	-6.3569	0.0417523
_child0	-6.3559	0.0422687
_child0	-6.3549	0.0427869
_child0	-6.3539	0.0433066
_child0	-6.3529	0.0438279
_child0	-6.3519	0.0443508
_child0	-6.3509	0.0448752
_child0	-6.3499	0.0454011
_child0	-6.3489	0.0459284
_child0	-6.3479	0.0464572
_child0	-6.3469	0.0469874
_child0	-6.3459	0.0475189
_child0	-6.3449	0.0480517
_child0	-6.3439	0.0485857
_child0	-6.3429	0.049121
_child0	-6.3419	0.0496573
_child0	-6.3409	0.0501948
_child0	-6.3399	0.0507333
_child0	-6.3389	0.0512727
_child0	-6.3379	0.051813
_child0	-6.3369	0.0523541
_child0	-6.3359	0.052896
_child0	-6.3349	0.0534386
_child0	-6.3339	0.0539818
_child0	-6.3329	0.0545255
_child0	-6.3319	0.0550696
_child0	-6.3309	0.0556141
_child0	-6.3299	0.0561589
_child0	-6.3289	0.0567039
_child0	-6.3279	0.057249
_child0	-6.3269	0.0577942
_child0	-6.3259	0.0583393
_child0	-6.3249	0.0588842
_child0	-6.3239	0.0594289
_child0	-6.3229	0.0599733
_child0	-6.3219	0.0605173
_child0	-6.3209	0.0610608
_child0	-6.31989	0.0616037
_child0	-6.31889	0.0621459
_child0	-6.31789	0.0626873
_child0	-6.31689	0.0632279
_child0	-6.31589	0.0637675
_child0	-6.31489	0.0643061
_child0	-6.31389	0.0648435
_child0	-6.31289	0.0653798
_child0	-6.31189	0.0659147
_child0	-6.31089	0.0664483
_child0	-6.30989	0.0669804
_child0	-6.30889	0.067511
_child0	-6.30789	0.0680399
_child0	-6.30689	0.0685671
_child0	-6.30589	0.0690926
_child0	-6.30489	0.0696161
_child0	-6.30389	0.0701378
_child0	-6.30289	0.0706574
_child0	-6.30189	0.071175
_child0	-6.30089	0.0716905
_child0	-6.29989	0.0722037
_child0	-6.29889	0.0727146
_child0	-6.29789	0.0732232
_child0	-6.29689	0.0737294
_child0	-6.29589	0.0742332
_child0	-6.29489	0.0747344
_child0	-6.29389	0.0752331
_child0	-6.29289	0.0757291
_child0	-6.29189	0.0762225
_child0	-6.29089	0.0767131
_child0	-6.28989	0.0772009
_child0	-6.28889	0.0776859
_child0	-6.28789	0.0781681
_child0	-6.28689	0.0786473
_child0	-6.28589	0.0791236
_child0	-6.28489	0.0795968
_child0	-6.28389	0.080067
_child0	-6.28289	0.0805342
_child0	-6.28189	0.0809982
_child0	-6.28089	0.081459
_child0	-6.27989	0.0819167
_child0	-6.27889	0.0823711
_child0	-6.27789	0.0828223
_child0	-6.27689	0.0832702
_child0	-6.27589	0.0837147
_child0	-6.27489	0.0841559
_child0	-6.27389	0.0845937
_child0	-6.27289	0.0850281
_child0	-6.27189	0.085459
_child0	-6.27089	0.0858864
_child0	-6.26989	0.0863104
_child0	-6.26889	0.0867308
_child0	-6.26789	0.0871476
_child0	-6.26689	0.0875608
_child0	-6.26589	0.0879705
_child0	-6.26489	0.0883764
_child0	-6.26389	0.0887787
_child0	-6.26289	0.0891773
_child0	-6.26189	0.0895721
_child0	-6.26089	0.0899632
_child0	-6.25989	0.0903505
_child0	-6.25889	0.090734
_child0	-6.25789	0.0911136
_child0	-6.25689	0.0914893
_child0	-6.25589	0.0918612
_child0	-6.25489	0.0922291
_child0	-6.25389	0.092593
_child0	-6.25289	0.092953
_child0	-6.25189	0.0933089
_child0	-6.25089	0.0936607
_child0	-6.24989	0.0940085
_child0	-6.24889	0.0943521
_child0	-6.24789	0.0946916
_child0	-6.24689	0.0950269
_child0	-6.24589	0.0953579
_child0	-6.24489	0.0956847
_child0	-6.24389	0.0960072
_child0	-6.24289	0.0963253
_child0	-6.24189	0.0966391
_child0	-6.24089	0.0969484
_child0	-6.23989	0.0972533
_child0	-6.23889	0.0975538
_child0	-6.23789	0.0978496
_child0	-6.23689	0.098141
_child0	-6.23589	0.0984277
_child0	-6.23489	0.0987097
_child0	-6.23389	0.0989871
_child0	-6.23289	0.0992597
_child0	-6.23189	0.0995276
_child0	-6.23089	0.0997906
_child0	-6.22989	0.100049
_child0	-6.22889	0.100302
_child0	-6.22789	0.10055
_child0	-6.22689	0.100794
_child0	-6.22589	0.101032
_child0	-6.22489	0.101265
_child0	-6.22389	0.101493
_child0	-6.22289	0.101716
_child0	-6.22189	0.101934
_child0	-6.22089	0.102146
_child0	-6.21989	0.102353
_child0	-6.21889	0.102555
_child0	-6.21789	0.102752
_child0	-6.21689	0.102943
_child0	-6.21589	0.103128
_child0	-6.21489	0.103309
_child0	-6.21389	0.103483
_child0	-6.21289	0.103652
_child0	-6.21189	0.103816
_child0	-6.21089	0.103973
_child0	-6.20989	0.104125
_child0	-6.20889	0.104272
_child0	-6.20789	0.104413
_child0	-6.20689	0.104547
_child0	-6.20589	0.104677
_child0	-6.20489	0.1048
_child0	-6.20389	0.104917
_child0	-6.20289	0.105029
_child0	-6.20189	0.105135
_child0	-6.20089	0.105234
_child0	-6.19989	0.105328
_child0	-6.19889	0.105416
_child0	-6.19789	0.105498
_child0	-6.19689	0.105574
_child0	-6.19589	0.105644
_child0	-6.19489	0.105708
_child0	-6.19389	0.105766
_child0	-6.19289	0.105818
_child0	-6.19189	0.105865
_child0	-6.19089	0.105905
_child0	-6.18989	0.105939
_child0	-6.18889	0.105967
_child0	-6.18789	0.105989
_child0	-6.18689	0.106005
_child0	-6.18589	0.106015
_child0	-6.18489	0.106019
_child0	-6.18389	0.106018
_child0	-6.18289	0.10601
_child0	-6.18189	0.105997
_child0	-6.18089	0.105977
_child0	-6.17989	0.105952
_child0	-6.17889	0.105921
_child0	-6.17789	0.105885
_child0	-6.17689	0.105842
_child0	-6.17589	0.105794
_child0	-6.17489	0.10574
_child0	-6.17389	0.105681
_child0	-6.17289	0.105616
_child0	-6.17189	0.105546
_child0	-6.17089	0.10547
_child0	-6.16989	0.105389
_child0	-6.16889	0.105302
_child0	-6.16789	0.10521
_child0	-6.16689	0.105113
_child0	-6.16589	0.105011
_child0	-6.16489	0.104903
_child0	-6.16389	0.104791
_child0	-6.16289	0.104673
_child0	-6.16189	0.104551
_child0	-6.16089	0.104423
_child0	-6.15988	0.104291
_child0	-6.15888	0.104155
_child0	-6.15788	0.104013
_child0	-6.15688	0.103867
_child0	-6.15588	0.103717
_child0	-6.15488	0.103562
_child0	-6.15388	0.103403
_child0	-6.15288	0.103239
_child0	-6.15188	0.103072
_child0	-6.15088	0.1029
_child0	-6.14988	0.102724
_child0	-6.14888	0.102544
_child0	-6.14788	0.102361
_child0	-6.14688	0.102173
_child0	-6.14588	0.101982
_child0	-6.14488	0.101788
_child0	-6.14388	0.101589
_child0	-6.14288	0.101387
_child0	-6.14188	0.101182
_child0	-6.14088	0.100973
_child0	-6.13988	0.100762
_child0	-6.13888	0.100546
_child0	-6.13788	0.100328
_child0	-6.13688	0.100107
_child0	-6.13588	0.0998825
_child0	-6.13488	0.0996552
_child0	-6.13388	0.0994251
_child0	-6.13288	0.0991921
_child0	-6.13188	0.0989563
_child0	-6.13088	0.0987179
_child0	-6.12988	0.0984768
_child0	-6.12888	0.0982331
_child0	-6.12788	0.0979868
_child0	-6.12688	0.0977381
_child0	-6.12588	0.097487
_child0	-6.12488	0.0972335
_child0	-6.12388	0.0969777
_child0	-6.12288	0.0967195
_child0	-6.12188	0.0964592
_child0	-6.12088	0.0961966
_child0	-6.11988	0.0959319
_child0	-6.11888	0.095665
_child0	-6.11788	0.0953961
_child0	-6.11688	0.0951252
_child0	-6.11588	0.0948523
_child0	-6.11488	0.0945774
_child0	-6.11388	0.0943006
_child0	-6.11288	0.0940219
_child0	-6.11188	0.0937413
_child0	-6.11088	0.093459
_child0	-6.10988	0.0931748
_child0	-6.10888	0.0928889
_child0	-6.10788	0.0926014
_child0	-6.10688	0.0923121
_child0	-6.10588	0.0920211
_child0	-6.10488	0.0917286
_child0	-6.10388	0.0914345
_child0	-6.10288	0.0911388
_child0	-6.10188	0.0908416
_child0	-6.10088	0.0905429
_child0	-6.09988	0.0902427
_child0	-6.09888	0.0899412
_child0	-6.09788	0.0896382
_child0	-6.09688	0.0893339
_child0	-6.09588	0.0890282
_child0	-6.09488	0.0887212
_child0	-6.09388	0.088413
_child0	-6.09288	0.0881036
_child0	-6.09188	0.0877929
_child0	-6.09088	0.087481
_child0	-6.08988	0.087168
_child0	-6.08888	0.0868539
_child0	-6.08788	0.0865388
_child0	-6.08688	0.0862225
_child0	-6.08588	0.0859053
_child0	-6.08488	0.085587
_child0	-6.08388	0.0852678
_child0	-6.08288	0.0849477
_child0	-6.08188	0.0846266
_child0	-6.08088	0.0843047
_child0	-6.07988	0.0839819
_child0	-6.07888	0.0836583
_child0	-6.07788	0.0833339
_child0	-6.07688	0.0830086
_child0	-6.07588	0.0826827
_child0	-6.07488	0.082356
_child0	-6.07388	0.0820285
_child0	-6.07288	0.0817004
_child0	-6.07188	0.0813715
_child0	-6.07088	0.081042
_child0	-6.06988	0.0807119
_child0	-6.06888	0.080381
_child0	-6.06788	0.0800496
_child0	-6.06688	0.0797175
_child0	-6.06588	0.0793848
_child0	-6.06488	0.0790515
_child0	-6.06388	0.0787176
_child0	-6.06288	0.078383
_child0	-6.06188	0.0780479
_child0	-6.06088	0.0777122
_child0	-6.05988	0.0773759
_child0	-6.05888	0.0770389
_child0	-6.05788	0.0767014
_child0	-6.05688	0.0763632
_child0	-6.05588	0.0760245
_child0	-6.05488	0.0756851
_child0	-6.05388	0.0753451
_child0	-6.05288	0.0750045
_child0	-6.05188	0.0746632
_child0	-6.05088	0.0743213
_child0	-6.04988	0.0739787
_child0	-6.04888	0.0736355
_child0	-6.04788	0.0732917
_child0	-6.04688	0.0729471
_child0	-6.04588	0.0726019
_child0	-6.04488	0.0722561
_child0	-6.04388	0.0719095
_child0	-6.04288	0.0715623
_child0	-6.04188	0.0712144
_child0	-6.04088	0.0708658
_child0	-6.03988	0.0705165
_child0	-6.03888	0.0701665
_child0	-6.03788	0.0698159
_child0	-6.03688	0.0694646
_child0	-6.03588	0.0691127
_child0	-6.03488	0.0687601
_child0	-6.03388	0.0684069
_child0	-6.03288	0.0680531
_child0	-6.03188	0.0676986
_child0	-6.03088	0.0673436
_child0	-6.02988	0.0669881
_child0	-6.02888	0.0666319
_child0	-6.02788	0.0662753
_child0	-6.02688	0.0659182
_child0	-6.02588	0.0655607
_child0	-6.02488	0.0652027
_child0	-6.02388	0.0648444
_child0	-6.02288	0.0644857
_child0	-6.02188	0.0641267
_child0	-6.02088	0.0637675
_child0	-6.01988	0.063408
_child0	-6.01888	0.0630484
_child0	-6.01788	0.0626886
_child0	-6.01688	0.0623288
_child0	-6.01588	0.0619689
_child0	-6.01488	0.0616091
_child0	-6.01388	0.0612494
_child0	-6.01288	0.0608897
_child0	-6.01188	0.0605303
_child0	-6.01088	0.0601712
_child0	-6.00988	0.0598123
_child0	-6.00888	0.0594538
_child0	-6.00788	0.0590957
_child0	-6.00688	0.0587381
_child0	-6.00588	0.0583811
_child0	-6.00488	0.0580246
_child0	-6.00388	0.0576688
_child0	-6.00288	0.0573137
_child0	-6.00188	0.0569594
[truncated: 158,001 more rows]

## Sheet: fig3F_data_Scatter Data
Scatter Label	X Data	Y Data
_child0	303.2	1.5144
_child0	464.75	1.36688
_child0	782.4	1.75401
_child0	835.8	1.71046
_child0	884.525	1.24742
_child0	939.95	1.31697
_child0	995.4	1.26551
_child0	1055.28	1.24265
_child0	1120.75	0.861288
_child0	1189.85	0.975839
_child0	1277.17	1.19076
_child0	1350.25	1.12425
_child0	1419.58	1.1583
_child0	1506.47	0.951392
_child0	1612.33	0.903766
_child0	1710.47	0.860549
_child0	1803.88	1.25159
_child0	1884.88	0.966849
_child0	1959	0.710972
_child0	2045.47	0.896741
_child0	2417.25	0.584408
_child0	2516.75	0.333389
_child0	2588.85	0.377346
_child0	2671	0.5667
_child0	3004.72	0.903834
_child0	3290.3	0.610651
_child0	3375.18	0.812369
_child0	3460.85	0.912735
_child0	3542.2	0.825859
_child0	4168.57	0.692301
_child0	4606.85	0.710225
_child0	4686.32	0.797625
_child0	4770.35	0.841391
_child0	5208.82	0.853238
_child0	5526.4	0.035546
_child0	5608.9	-0.0156295
_child0	5683.27	0.490494
_child0	6058.1	0.779071
_child0	6251.55	1.23137
_child0	6331.93	1.2206
_child0	6417.98	0.979901
_child0	6721.93	0.605779
_child0	6992.2	0.469078
_child0	7069.23	0.284204
_child0	7137.9	0.625029
_child0	7432.68	0.374289
_child0	7976.55	0.439863
_child0	8066.02	0.315345
_child0	8131.52	0.636665
_child0	8207.92	0.407035
_child0	8281.65	0.563727
_child0	8778.48	0.735435
_child0	8898.98	0.859165
_child0	8980.2	-0.0384179
_child0	9064.42	0.249868
_child0	9210.42	0.0826963
_child0	9667.17	0.538806
_child0	9747.38	0.211969
_child0	9824.02	0.274333
_child0	9898.98	0.0604429
_child0	9968.23	-0.019352
_child0	10129.6	-0.0674424
_child0	10543.2	0.612776
_child0	10617.4	-0.122013
_child0	10689.3	0.155312
_child0	10760	0.508954
_child0	10842	0.0774251

## Sheet: fig3G_TS
Unnamed: 0	Mouse_0	Mouse_1	Mouse_2	Mouse_3	Mouse_4	Mouse_5
1581	1.33536	1.00058	0.97952	1.42698	1.00183	1.35524
1582	1.33514	0.999723	0.978958	1.42601	1.00687	1.36057
1583	1.33491	0.998867	0.978395	1.42504	1.01191	1.36591
1584	1.33469	0.998011	0.977833	1.42407	1.01695	1.37124
1585	1.33447	0.997156	0.977271	1.4231	1.02199	1.37657
1586	1.33425	0.9963	0.976708	1.42213	1.02703	1.38191
1587	1.33402	0.995445	0.976146	1.42116	1.03207	1.38724
1588	1.3338	0.994589	0.975584	1.42019	1.03711	1.39257
1589	1.33358	0.993733	0.975022	1.41922	1.04216	1.39791
1590	1.33336	0.992878	0.974459	1.41825	1.0472	1.40324
1591	1.33313	0.992022	0.973897	1.41729	1.05224	1.40857
1592	1.33291	0.991167	0.973335	1.41632	1.05728	1.41391
1593	1.33269	0.990311	0.972772	1.41535	1.06232	1.41924
1594	1.33247	0.989455	0.97221	1.41438	1.06736	1.42457
1595	1.33224	0.9886	0.971648	1.41341	1.0724	1.42991
1596	1.33202	0.987744	0.971085	1.41244	1.07744	1.43524
1597	1.3318	0.986889	0.970523	1.41147	1.08248	1.44057
1598	1.33158	0.986033	0.969961	1.4105	1.08752	1.44591
1599	1.33135	0.985178	0.969399	1.40953	1.09256	1.45124
1600	1.33113	0.984322	0.968836	1.40856	1.0976	1.45657
1601	1.33091	0.98462	0.968274	1.40759	1.10264	1.46191
1602	1.33068	0.985019	0.967712	1.40662	1.10768	1.46724
1603	1.33046	0.985417	0.967149	1.40565	1.11273	1.47257
1604	1.33024	0.985816	0.966587	1.40468	1.11777	1.47791
1605	1.33002	0.986214	0.966025	1.40372	1.12281	1.48324
1606	1.32979	0.986613	0.965463	1.40275	1.12785	1.48857
1607	1.32957	0.987011	0.9649	1.40178	1.13289	1.49391
1608	1.32935	0.98741	0.964338	1.40081	1.13793	1.49924
1609	1.32913	0.987808	0.963776	1.39984	1.14297	1.50457
1610	1.3289	0.988207	0.963213	1.39887	1.14801	1.50991
1611	1.32868	0.988605	0.962651	1.3979	1.15305	1.51524
1612	1.32846	0.989004	0.962089	1.39693	1.15809	1.52057
1613	1.32824	0.989402	0.961527	1.39596	1.16313	1.52591
1614	1.32801	0.989801	0.960964	1.39499	1.16817	1.53124
1615	1.32779	0.990199	0.960402	1.39402	1.17321	1.53657
1616	1.32757	0.990598	0.95984	1.39305	1.17825	1.54191
1617	1.32735	0.990996	0.959277	1.39208	1.1833	1.54724
1618	1.32712	0.991395	0.958715	1.39111	1.18834	1.55257
1619	1.3269	0.991793	0.958153	1.39015	1.19338	1.55791
1620	1.32668	0.992192	0.957591	1.38918	1.19842	1.56324
1621	1.32646	0.99259	0.957028	1.38821	1.20346	1.56857
1622	1.32623	0.992989	0.956466	1.38724	1.2085	1.57391
1623	1.32601	0.993387	0.955904	1.38627	1.21354	1.57924
1624	1.32579	0.993786	0.955341	1.3853	1.21858	1.58457
1625	1.32556	0.994184	0.954779	1.38433	1.22362	1.58991
1626	1.32534	0.994583	0.954217	1.38336	1.22866	1.59524
1627	1.32512	0.994981	0.953655	1.38239	1.2337	1.60057
1628	1.3249	0.99538	0.953092	1.38142	1.23874	1.60591
1629	1.32467	0.995778	0.95253	1.38045	1.24378	1.61124
1630	1.32445	0.996177	0.951968	1.37948	1.24882	1.61657
1631	1.32423	0.996575	0.951405	1.37851	1.25387	1.62191
1632	1.32401	0.996974	0.950843	1.37755	1.25891	1.62724
1633	1.32378	0.997372	0.950281	1.37658	1.26395	1.63257
1634	1.32356	0.997771	0.949719	1.37561	1.26899	1.63791
1635	1.32334	0.998169	0.949156	1.37464	1.27403	1.64324
1636	1.32312	0.998568	0.948594	1.37367	1.27907	1.64857
1637	1.32289	0.998966	0.948032	1.3727	1.28411	1.65391
1638	1.32267	0.999365	0.947469	1.37173	1.28915	1.65924
1639	1.32245	0.999763	0.946907	1.37076	1.29419	1.66457
1640	1.32223	1.00016	0.946345	1.36979	1.29923	1.66991
1641	1.322	1.00056	0.945783	1.36882	1.30427	1.67524
1642	1.32178	1.00096	0.94522	1.36785	1.30931	1.68057
1643	1.32156	1.00136	0.944658	1.36688	1.31435	1.68591
1644	1.32134	1.00176	0.944096	1.36591	1.31939	1.69124
1645	1.32111	1.00215	0.943533	1.36494	1.32444	1.69657
1646	1.32089	1.00255	0.942971	1.36398	1.32948	1.70191
1647	1.32067	1.00295	0.942409	1.36301	1.33452	1.70724
1648	1.32045	1.00335	0.941847	1.36204	1.33956	1.71257
1649	1.32022	1.00375	0.941284	1.36107	1.3446	1.71503
1650	1.32	1.00415	0.940722	1.3601	1.34964	1.71011
1651	1.31978	1.00455	0.94016	1.35913	1.35468	1.70519
1652	1.31955	1.00494	0.939861	1.35816	1.35972	1.70027
1653	1.31933	1.00534	0.940242	1.35719	1.36476	1.69535
1654	1.31911	1.00574	0.940623	1.35622	1.3698	1.69042
1655	1.31889	1.00614	0.941004	1.35525	1.37484	1.6855
1656	1.31866	1.00654	0.941385	1.35428	1.37988	1.68058
1657	1.31844	1.00694	0.941765	1.35331	1.38441	1.67566
1658	1.31822	1.00733	0.942146	1.35234	1.3843	1.67074
1659	1.318	1.00773	0.942527	1.35137	1.38419	1.66581
1660	1.31777	1.00813	0.942908	1.35041	1.38409	1.66089
1661	1.31755	1.00853	0.943288	1.34944	1.38398	1.65597
1662	1.31733	1.00893	0.943669	1.34847	1.38387	1.65105
1663	1.31711	1.00933	0.94405	1.3475	1.38377	1.64613
1664	1.31688	1.00973	0.944431	1.34653	1.38366	1.6412
1665	1.31666	1.01012	0.944812	1.34556	1.38355	1.63628
1666	1.31644	1.01052	0.945192	1.34459	1.38344	1.63136
1667	1.31622	1.01092	0.945573	1.34362	1.38334	1.62644
1668	1.31599	1.01132	0.945954	1.34265	1.38323	1.62152
1669	1.31577	1.01172	0.946335	1.34168	1.38312	1.61659
1670	1.31555	1.01212	0.946715	1.34071	1.38301	1.61167
1671	1.31533	1.01252	0.947096	1.33974	1.38291	1.60675
1672	1.3151	1.01291	0.947477	1.33877	1.3828	1.60183
1673	1.31488	1.01331	0.947858	1.3378	1.38269	1.59691
1674	1.31466	1.01371	0.948238	1.33684	1.38259	1.59198
1675	1.31443	1.01411	0.948619	1.33587	1.38248	1.58706
1676	1.31421	1.01451	0.949	1.3349	1.38237	1.58214
1677	1.31399	1.01491	0.949381	1.33393	1.38226	1.57722
1678	1.31377	1.0153	0.949762	1.33296	1.38216	1.57229
1679	1.31354	1.0157	0.950142	1.33199	1.38205	1.56737
1680	1.31332	1.0161	0.950523	1.33102	1.38194	1.56245
1681	1.3131	1.0165	0.950904	1.33005	1.38183	1.55753
1682	1.31288	1.0169	0.951285	1.32908	1.38173	1.55261
1683	1.31265	1.0173	0.951665	1.32811	1.38162	1.54768
1684	1.31243	1.0177	0.952046	1.32714	1.38151	1.54276
1685	1.31221	1.01809	0.952427	1.32617	1.38141	1.53784
1686	1.31199	1.01849	0.952808	1.3252	1.3813	1.53292
1687	1.31176	1.01889	0.953189	1.32424	1.38119	1.528
1688	1.31154	1.01929	0.953569	1.32327	1.38108	1.52307
1689	1.31132	1.01969	0.95395	1.3223	1.38098	1.51815
1690	1.3111	1.02009	0.954331	1.32133	1.38087	1.51323
1691	1.31087	1.02049	0.954712	1.32036	1.38076	1.50831
1692	1.31065	1.02088	0.955092	1.31939	1.38065	1.50339
1693	1.31043	1.02128	0.955473	1.31842	1.38055	1.49846
1694	1.31021	1.02168	0.955854	1.31745	1.38044	1.49354
1695	1.30998	1.02208	0.956235	1.31648	1.38033	1.48862
1696	1.30976	1.02248	0.956616	1.31551	1.38023	1.4837
1697	1.30954	1.02288	0.956996	1.31454	1.38012	1.47878
1698	1.30932	1.02328	0.957377	1.31357	1.38001	1.47385
1699	1.30909	1.02367	0.957758	1.3126	1.3799	1.46893
1700	1.30887	1.02407	0.958139	1.31163	1.3798	1.46401
1701	1.30865	1.02447	0.958519	1.31067	1.37969	1.45909
1702	1.30842	1.02487	0.9589	1.3097	1.37958	1.45417
1703	1.3082	1.02527	0.959281	1.30873	1.37947	1.44924
1704	1.30798	1.02567	0.959662	1.30776	1.37937	1.44432
1705	1.30776	1.02606	0.960042	1.30679	1.37926	1.4394
1706	1.30753	1.02646	0.960423	1.30582	1.37915	1.43448
1707	1.30731	1.02686	0.960804	1.30485	1.37905	1.42956
1708	1.30709	1.02726	0.961185	1.30388	1.37894	1.42463
1709	1.30687	1.02766	0.961566	1.30291	1.37883	1.41971
1710	1.30664	1.02806	0.961946	1.30194	1.37872	1.41479
1711	1.30642	1.02846	0.962327	1.30097	1.37862	1.40987
1712	1.3062	1.02885	0.962708	1.3	1.37851	1.40495
1713	1.30598	1.02925	0.963089	1.29903	1.3784	1.40002
1714	1.30575	1.02965	0.963469	1.29806	1.37829	1.3951
1715	1.30553	1.03005	0.96385	1.2971	1.37819	1.39018
1716	1.30531	1.03045	0.964231	1.29613	1.37808	1.38526
1717	1.30509	1.03085	0.964612	1.29516	1.37797	1.38033
1718	1.30486	1.03125	0.964993	1.29419	1.37787	1.37541
1719	1.30464	1.03164	0.965373	1.29322	1.37776	1.37049
1720	1.30442	1.03204	0.965754	1.29225	1.37765	1.36557
1721	1.3042	1.03244	0.966135	1.29128	1.37754	1.36065
1722	1.30397	1.0329	0.966516	1.29031	1.37744	1.35572
1723	1.30375	1.0336	0.966896	1.28934	1.37733	1.3508
1724	1.30353	1.03431	0.967277	1.28837	1.37722	1.34588
1725	1.3033	1.03502	0.967658	1.2874	1.37711	1.34096
1726	1.30308	1.03573	0.968039	1.28643	1.37701	1.33604
1727	1.30286	1.03644	0.96842	1.28546	1.3769	1.33111
1728	1.30264	1.03715	0.9688	1.28449	1.37679	1.32809
1729	1.30241	1.03786	0.969181	1.28353	1.37669	1.32768
1730	1.30219	1.03857	0.969562	1.28256	1.37658	1.32726
1731	1.30197	1.03928	0.969943	1.28159	1.37647	1.32685
1732	1.30175	1.03999	0.970323	1.28062	1.37636	1.32644
1733	1.30152	1.04069	0.970704	1.27965	1.37626	1.32603
1734	1.3013	1.0414	0.971085	1.27868	1.37615	1.32562
1735	1.30108	1.04211	0.971466	1.27771	1.37604	1.3252
1736	1.30086	1.04282	0.971846	1.27674	1.37593	1.32479
1737	1.30063	1.04353	0.972227	1.27577	1.37583	1.32438
1738	1.30041	1.04424	0.972608	1.2748	1.37572	1.32397
1739	1.30019	1.04495	0.972989	1.27383	1.37561	1.32356
1740	1.29997	1.04566	0.97337	1.27286	1.37551	1.32315
1741	1.29974	1.04637	0.97375	1.27189	1.3754	1.32273
1742	1.29952	1.04708	0.974131	1.27092	1.37529	1.32232
1743	1.2993	1.04778	0.974512	1.26996	1.37518	1.32191
1744	1.29908	1.04849	0.974893	1.26899	1.37508	1.3215
1745	1.29885	1.0492	0.975273	1.26802	1.37497	1.32109
1746	1.29863	1.04991	0.975654	1.26705	1.37486	1.32068
1747	1.29841	1.05062	0.976035	1.26608	1.37475	1.32026
1748	1.29818	1.05133	0.976416	1.26511	1.37465	1.31985
1749	1.29796	1.05204	0.976797	1.26414	1.37454	1.31944
1750	1.29774	1.05275	0.977177	1.26317	1.37443	1.31903
1751	1.29752	1.05346	0.977558	1.2622	1.37433	1.31862
1752	1.29729	1.05417	0.977939	1.26123	1.37422	1.31821
1753	1.29707	1.05487	0.97832	1.26026	1.37411	1.31779
1754	1.29685	1.05558	0.9787	1.25929	1.374	1.31738
1755	1.29663	1.05629	0.979081	1.25832	1.3739	1.31697
1756	1.2964	1.057	0.979462	1.25736	1.37379	1.31656
1757	1.29618	1.05771	0.979843	1.25639	1.37368	1.31615
1758	1.29596	1.05842	0.980224	1.25542	1.37357	1.31574
1759	1.29574	1.05913	0.980604	1.25445	1.37347	1.31532
1760	1.29551	1.05984	0.980985	1.25348	1.37336	1.31491
1761	1.29529	1.06055	0.981366	1.25251	1.37325	1.3145
1762	1.29507	1.06126	0.981747	1.25154	1.37315	1.31409
1763	1.29485	1.06197	0.982127	1.25057	1.37304	1.31368
1764	1.29462	1.06267	0.982508	1.2496	1.37293	1.31327
1765	1.2944	1.06338	0.982889	1.24863	1.37282	1.31285
1766	1.29418	1.06409	0.98327	1.24766	1.37272	1.31244
1767	1.29396	1.0648	0.983651	1.24669	1.37261	1.31203
1768	1.29373	1.06551	0.984031	1.24572	1.3725	1.31162
1769	1.29351	1.06622	0.984412	1.24475	1.37239	1.31121
1770	1.29329	1.06693	0.984793	1.24379	1.37229	1.31079
1771	1.29307	1.06764	0.985174	1.24282	1.37218	1.31038
1772	1.29284	1.06835	0.985554	1.24185	1.37207	1.30997
1773	1.29262	1.06906	0.985935	1.24088	1.37197	1.30956
1774	1.2924	1.06976	0.986316	1.23991	1.37186	1.30915
1775	1.29217	1.07047	0.986697	1.23894	1.37175	1.30874
1776	1.29195	1.07118	0.987077	1.23797	1.37164	1.30832
1777	1.29173	1.07189	0.987458	1.237	1.37154	1.30791
1778	1.29151	1.0726	0.987839	1.23603	1.37143	1.3075
1779	1.29128	1.07331	0.98822	1.23506	1.37132	1.30709
1780	1.29106	1.07402	0.988601	1.23409	1.37121	1.30668
1781	1.29084	1.07473	0.988981	1.23312	1.37111	1.30627
1782	1.29062	1.07544	0.989362	1.23215	1.371	1.30585
1783	1.29039	1.07615	0.989743	1.23118	1.37089	1.30544
1784	1.29017	1.07685	0.990124	1.23022	1.37079	1.30503
1785	1.28995	1.07756	0.990504	1.22925	1.37068	1.30462
1786	1.28973	1.07827	0.990885	1.22828	1.37057	1.30421
1787	1.2895	1.07898	0.991266	1.22731	1.37046	1.3038
1788	1.28928	1.07969	0.991647	1.22634	1.37036	1.30338
1789	1.28906	1.0804	0.992028	1.22537	1.37025	1.30297
1790	1.28884	1.08111	0.992408	1.2244	1.37014	1.30256
1791	1.28861	1.08182	0.992789	1.22343	1.37003	1.30215
1792	1.28839	1.08253	0.99317	1.22246	1.36993	1.30174
1793	1.28817	1.08324	0.993551	1.22149	1.36982	1.30133
1794	1.28795	1.08395	0.993931	1.22052	1.36971	1.30091
1795	1.28772	1.08465	0.994312	1.21955	1.36961	1.3005
1796	1.2875	1.08536	0.994693	1.21858	1.3695	1.30009
1797	1.28728	1.08607	0.995074	1.21761	1.36939	1.29968
1798	1.28705	1.08678	0.995455	1.21665	1.36928	1.29927
1799	1.28683	1.08749	0.995835	1.21568	1.36918	1.29886
1800	1.28661	1.0882	0.996216	1.21471	1.36907	1.29844
1801	1.28639	1.08891	0.996597	1.21374	1.36896	1.29803
1802	1.28616	1.08962	0.996978	1.21277	1.36885	1.29762
1803	1.28594	1.09033	0.997358	1.2118	1.36875	1.29721
1804	1.28572	1.09104	0.997739	1.21083	1.36864	1.2968
1805	1.2855	1.09174	0.99812	1.20986	1.36853	1.29638
1806	1.28527	1.09245	0.998501	1.20889	1.36843	1.29597
1807	1.28505	1.09316	0.998881	1.20792	1.36832	1.29556
1808	1.28483	1.09387	0.999262	1.20695	1.36821	1.29515
1809	1.28461	1.09458	0.999643	1.20598	1.3681	1.29474
1810	1.28438	1.09529	1.00002	1.20501	1.368	1.29449
1811	1.28416	1.096	1.0004	1.20405	1.36789	1.2961
1812	1.28394	1.09671	1.00079	1.20308	1.36778	1.29771
1813	1.28372	1.09742	1.00117	1.20211	1.36767	1.29932
1814	1.28349	1.09813	1.00155	1.20114	1.36757	1.30093
1815	1.28327	1.09883	1.00193	1.20017	1.36746	1.30255
1816	1.28305	1.09954	1.00231	1.1992	1.36735	1.30416
1817	1.28283	1.10025	1.00269	1.19823	1.36725	1.30577
1818	1.2826	1.10096	1.00307	1.19726	1.36714	1.30738
1819	1.28238	1.10167	1.00345	1.19629	1.36703	1.30899
1820	1.28216	1.10238	1.00383	1.19532	1.36692	1.3106
1821	1.28194	1.10309	1.00421	1.19435	1.36682	1.31222
1822	1.28171	1.1038	1.00459	1.19338	1.36671	1.31383
1823	1.28149	1.10451	1.00497	1.19241	1.3666	1.31544
1824	1.28127	1.10522	1.00535	1.19144	1.36649	1.31705
1825	1.28104	1.10592	1.00574	1.19048	1.36639	1.31866
1826	1.28082	1.10663	1.00612	1.18951	1.36628	1.32027
1827	1.2806	1.10734	1.0065	1.18854	1.36617	1.32189
1828	1.28038	1.10805	1.00688	1.18757	1.36607	1.3235
1829	1.28015	1.10876	1.00726	1.1866	1.36596	1.32511
1830	1.27993	1.10947	1.00764	1.18563	1.36585	1.32672
1831	1.27971	1.11018	1.00802	1.18466	1.36574	1.32833
1832	1.27949	1.11089	1.0084	1.18369	1.36564	1.32994
1833	1.27926	1.1116	1.00878	1.18272	1.36553	1.33156
1834	1.27904	1.11231	1.00916	1.18175	1.36542	1.33317
1835	1.27882	1.11302	1.00954	1.18078	1.36531	1.33478
1836	1.2786	1.11372	1.00992	1.17981	1.36521	1.33639
1837	1.27837	1.11443	1.0103	1.17884	1.3651	1.338
1838	1.27815	1.11203	1.01069	1.17787	1.36499	1.33961
1839	1.27793	1.10802	1.01107	1.17691	1.36489	1.34123
1840	1.27771	1.10401	1.01145	1.17594	1.36478	1.34284
1841	1.27748	1.1	1.01183	1.17497	1.36467	1.34445
1842	1.27726	1.09599	1.01221	1.174	1.36456	1.34606
1843	1.27704	1.09198	1.01259	1.17303	1.36446	1.34767
1844	1.27682	1.08797	1.01297	1.17206	1.36435	1.34928
1845	1.27659	1.08396	1.01335	1.17109	1.36424	1.3509
1846	1.27637	1.07995	1.01373	1.17012	1.36413	1.35251
1847	1.27615	1.07594	1.01411	1.16915	1.36403	1.35412
1848	1.27592	1.07194	1.01449	1.16818	1.36392	1.35573
1849	1.2757	1.06793	1.01487	1.16721	1.36381	1.35734
1850	1.27548	1.06392	1.01525	1.16624	1.36371	1.35895
1851	1.27526	1.05991	1.01564	1.16527	1.3636	1.36057
1852	1.27503	1.0559	1.01602	1.1643	1.36349	1.36218
1853	1.27481	1.05189	1.0164	1.16334	1.36338	1.36379
1854	1.27459	1.04788	1.01678	1.16237	1.36328	1.3654
1855	1.27437	1.04387	1.01716	1.1614	1.36317	1.36701
1856	1.27414	1.03986	1.01754	1.16043	1.36306	1.36862
1857	1.27392	1.03585	1.01792	1.15946	1.36295	1.37024
1858	1.2737	1.03184	1.0183	1.15849	1.36285	1.37185
1859	1.27348	1.02783	1.01868	1.15752	1.36274	1.37346
1860	1.27325	1.02382	1.01906	1.15655	1.36263	1.37507
1861	1.27303	1.01982	1.01944	1.15558	1.36253	1.37668
1862	1.27281	1.01581	1.01982	1.15461	1.36242	1.37829
1863	1.27259	1.0118	1.0202	1.15364	1.36231	1.37991
1864	1.27236	1.00779	1.02059	1.15267	1.3622	1.38152
1865	1.27214	1.00378	1.02097	1.1517	1.3621	1.38313
1866	1.27192	0.999769	1.02135	1.15073	1.36199	1.38474
1867	1.2717	0.99576	1.02173	1.14977	1.36188	1.38635
1868	1.27147	0.99175	1.02211	1.1488	1.36177	1.38796
1869	1.27125	0.987741	1.02249	1.14783	1.36167	1.38957
1870	1.27103	0.983732	1.02287	1.14686	1.36156	1.39119
1871	1.27081	0.979722	1.02325	1.14589	1.36145	1.3928
1872	1.27058	0.975713	1.02363	1.14492	1.36135	1.39441
1873	1.27036	0.971704	1.02401	1.14395	1.36124	1.39602
1874	1.27014	0.967695	1.02439	1.14298	1.36113	1.39763
1875	1.26991	0.963685	1.02477	1.14201	1.36102	1.39924
1876	1.26969	0.959676	1.02515	1.14104	1.36092	1.40086
1877	1.26947	0.955667	1.02554	1.14007	1.36081	1.40247
1878	1.26925	0.951658	1.02592	1.1391	1.3607	1.40408
1879	1.26902	0.947648	1.0263	1.13813	1.36059	1.40569
1880	1.2688	0.943639	1.02668	1.13717	1.36049	1.4073
1881	1.26858	0.93963	1.02706	1.1362	1.36038	1.40891
1882	1.26836	0.935621	1.02744	1.13523	1.36027	1.41053
1883	1.26813	0.931611	1.02782	1.13426	1.36017	1.41214
1884	1.26791	0.927602	1.0282	1.13329	1.36006	1.41375
1885	1.26769	0.923593	1.02858	1.13232	1.35995	1.41536
1886	1.26747	0.919584	1.02896	1.13135	1.35984	1.41697
1887	1.26724	0.915574	1.02934	1.13038	1.35974	1.41858
1888	1.26702	0.911565	1.02972	1.12941	1.35963	1.41926
1889	1.2668	0.907556	1.0301	1.12844	1.35952	1.41941
1890	1.26658	0.903546	1.03049	1.12747	1.35941	1.41956
1891	1.26635	0.899537	1.03087	1.1265	1.35931	1.41972
1892	1.26613	0.895528	1.03125	1.12553	1.3592	1.41987
1893	1.26591	0.891519	1.03163	1.12456	1.35909	1.42002
1894	1.26569	0.887509	1.03201	1.1236	1.35899	1.42017
1895	1.26546	0.8835	1.03239	1.12263	1.35888	1.42032
1896	1.26524	0.879491	1.03277	1.12166	1.35877	1.42047
1897	1.26502	0.875482	1.03315	1.12069	1.35866	1.42062
1898	1.26479	0.871472	1.03353	1.11972	1.35856	1.42078
1899	1.26457	0.867463	1.03391	1.11875	1.35845	1.42093
1900	1.26435	0.863454	1.03429	1.11778	1.35834	1.42108
1901	1.26413	0.859445	1.03467	1.11681	1.35823	1.42123
1902	1.2639	0.855435	1.03506	1.11584	1.35813	1.42138
1903	1.26368	0.851426	1.03544	1.11487	1.35802	1.42153
1904	1.26346	0.847417	1.03582	1.1139	1.35791	1.42168
1905	1.26324	0.843408	1.0362	1.11293	1.35781	1.42184
1906	1.26301	0.839398	1.03658	1.11196	1.3577	1.42199
1907	1.26279	0.835389	1.03696	1.11099	1.35759	1.42214
1908	1.26257	0.83138	1.03734	1.11003	1.35748	1.42229
1909	1.26235	0.82737	1.03772	1.10906	1.35738	1.42244
1910	1.26212	0.823361	1.0381	1.10809	1.35727	1.42259
1911	1.2619	0.819352	1.03848	1.10712	1.35716	1.42275
1912	1.26168	0.815343	1.03886	1.10615	1.35705	1.4229
1913	1.26146	0.811333	1.03924	1.10518	1.35695	1.42305
1914	1.26123	0.807324	1.03962	1.10421	1.35684	1.4232
1915	1.26101	0.803315	1.04001	1.10324	1.35673	1.42335
1916	1.26079	0.799306	1.04039	1.10227	1.35663	1.4235
1917	1.26057	0.795296	1.04077	1.1013	1.35652	1.42365
1918	1.26034	0.791287	1.04115	1.10033	1.35641	1.42381
1919	1.26012	0.787278	1.04153	1.09936	1.3563	1.42396
1920	1.2599	0.783269	1.04191	1.09839	1.3562	1.42411
1921	1.25967	0.779259	1.04229	1.09742	1.35609	1.42426
1922	1.25945	0.77525	1.04267	1.09646	1.35598	1.42441
1923	1.25923	0.771241	1.04305	1.09549	1.35587	1.42456
1924	1.25901	0.767232	1.04343	1.09452	1.35577	1.42471
1925	1.25878	0.763222	1.04381	1.09355	1.35566	1.42487
1926	1.25856	0.759213	1.04419	1.09258	1.35555	1.42502
1927	1.25834	0.755204	1.04457	1.09161	1.35545	1.42517
1928	1.25812	0.751194	1.04496	1.09064	1.35534	1.42532
1929	1.25789	0.747185	1.04534	1.08967	1.35523	1.42547
1930	1.25767	0.745853	1.04572	1.0887	1.35512	1.42562
1931	1.25745	0.746992	1.0461	1.08773	1.35502	1.42577
1932	1.25723	0.74813	1.04648	1.08676	1.35491	1.42593
1933	1.257	0.749269	1.04686	1.08579	1.3548	1.42608
1934	1.25678	0.750408	1.04724	1.08482	1.35469	1.42623
1935	1.25656	0.751547	1.04762	1.08385	1.35459	1.42638
1936	1.25634	0.752685	1.048	1.08289	1.35448	1.42653
1937	1.25611	0.753824	1.04838	1.08192	1.35437	1.42668
1938	1.25589	0.754963	1.04876	1.08095	1.35427	1.42683
1939	1.25567	0.756102	1.04914	1.07998	1.35416	1.42699
1940	1.25545	0.75724	1.04952	1.07901	1.35405	1.42714
1941	1.25522	0.758379	1.04991	1.07804	1.35394	1.42729
1942	1.255	0.759518	1.05029	1.07707	1.35384	1.42744
1943	1.25478	0.760657	1.05067	1.0761	1.35373	1.42759
1944	1.25456	0.761795	1.05105	1.07513	1.35362	1.42774
1945	1.25433	0.762934	1.05143	1.07416	1.35351	1.4279
1946	1.25411	0.764073	1.05181	1.07319	1.35341	1.42805
1947	1.25389	0.765212	1.05219	1.07222	1.3533	1.4282
1948	1.25366	0.76635	1.05257	1.07125	1.35319	1.42835
1949	1.25344	0.767489	1.05295	1.07029	1.35309	1.4285
1950	1.25322	0.768628	1.05333	1.06932	1.35298	1.42865
1951	1.253	0.769767	1.05371	1.06835	1.35287	1.4288
1952	1.25277	0.770905	1.05409	1.06738	1.35276	1.42896
1953	1.25255	0.772044	1.05447	1.06641	1.35266	1.42911
1954	1.25233	0.773183	1.05486	1.06544	1.35255	1.42926
1955	1.25211	0.774322	1.05524	1.06447	1.35244	1.42941
1956	1.25188	0.77546	1.05562	1.0635	1.35233	1.42956
1957	1.25166	0.776599	1.056	1.06253	1.35223	1.42971
1958	1.25144	0.777738	1.05638	1.06156	1.35212	1.42986
1959	1.25122	0.778877	1.05676	1.06059	1.35201	1.43002
1960	1.25099	0.780015	1.05714	1.05962	1.35191	1.43017
1961	1.25077	0.781154	1.05752	1.05865	1.3518	1.43032
1962	1.25055	0.782293	1.0579	1.05768	1.35169	1.43047
1963	1.25033	0.783431	1.05828	1.05672	1.35158	1.43062
1964	1.2501	0.78457	1.05866	1.05575	1.35148	1.43077
1965	1.24988	0.785709	1.05904	1.05478	1.35137	1.43092
1966	1.24966	0.786848	1.05942	1.05381	1.35126	1.43108
1967	1.24944	0.787986	1.05981	1.05284	1.35115	1.43123
1968	1.24921	0.789125	1.06019	1.05187	1.35105	1.43138
1969	1.24899	0.790264	1.06057	1.0509	1.35094	1.43153
1970	1.24877	0.791403	1.06095	1.04993	1.35083	1.43168
1971	1.24854	0.792541	1.06133	1.04896	1.35073	1.43183
1972	1.24832	0.79368	1.06171	1.04799	1.35062	1.43198
1973	1.2481	0.794819	1.06209	1.04702	1.35051	1.43214
1974	1.24788	0.795958	1.06247	1.04605	1.3504	1.43229
1975	1.24765	0.797096	1.06285	1.04508	1.3503	1.43244
1976	1.24743	0.798235	1.06323	1.04411	1.35019	1.43259
1977	1.24721	0.799374	1.06361	1.04315	1.35008	1.43274
1978	1.24699	0.800513	1.06399	1.04218	1.34997	1.43289
1979	1.24676	0.801651	1.06437	1.04121	1.34987	1.43304
1980	1.24654	0.80279	1.06476	1.04024	1.34976	1.4332
1981	1.24632	0.803929	1.06514	1.03927	1.34965	1.43335
1982	1.2461	0.805068	1.06552	1.0383	1.34955	1.4335
1983	1.24587	0.806206	1.0659	1.03733	1.34944	1.43365
1984	1.24565	0.807345	1.06628	1.03636	1.34933	1.4338
1985	1.24543	0.808484	1.06666	1.03539	1.34922	1.43395
1986	1.24521	0.809623	1.06704	1.03442	1.34912	1.43411
1987	1.24498	0.810761	1.06742	1.03345	1.34901	1.43426
1988	1.24476	0.8119	1.0678	1.03248	1.3489	1.43441
1989	1.24454	0.813039	1.06818	1.03151	1.34879	1.43456
1990	1.24432	0.814178	1.06856	1.03054	1.34869	1.43471
1991	1.24409	0.815316	1.06894	1.02958	1.34858	1.43486
1992	1.24387	0.816455	1.06932	1.02861	1.34847	1.43501
1993	1.24365	0.817594	1.06971	1.02764	1.34837	1.43517
1994	1.24343	0.818733	1.07009	1.02667	1.34826	1.43532
1995	1.2432	0.819871	1.07047	1.0257	1.34815	1.43547
1996	1.24298	0.82101	1.07085	1.02473	1.34804	1.43562
1997	1.24276	0.822149	1.07123	1.02376	1.34794	1.43577
1998	1.24253	0.823288	1.07161	1.02279	1.34783	1.43592
1999	1.24231	0.824426	1.07199	1.02182	1.34772	1.43607
2000	1.24209	0.825565	1.07237	1.02085	1.34761	1.43623
2001	1.24187	0.826704	1.07275	1.01988	1.34751	1.43638
2002	1.24164	0.827843	1.07313	1.01891	1.3474	1.43653
2003	1.24142	0.828981	1.07351	1.01794	1.34729	1.43668
2004	1.2412	0.83012	1.07389	1.01698	1.34719	1.43683
2005	1.24098	0.831259	1.07427	1.01601	1.34708	1.43698
2006	1.24075	0.832398	1.07466	1.01504	1.34697	1.43713
2007	1.24053	0.833536	1.07504	1.01407	1.34686	1.43729
2008	1.24031	0.834675	1.07542	1.0131	1.34676	1.43744
2009	1.24009	0.835814	1.0758	1.01213	1.34665	1.43759
2010	1.23986	0.836952	1.07618	1.01116	1.34654	1.43774
2011	1.23964	0.838091	1.07656	1.01019	1.34643	1.43789
2012	1.23942	0.83923	1.07694	1.00922	1.34633	1.43804
2013	1.2392	0.840369	1.07732	1.00825	1.34622	1.43819
2014	1.23897	0.841507	1.0777	1.00728	1.34611	1.43835
2015	1.23875	0.842646	1.07808	1.00631	1.34601	1.4385
2016	1.23853	0.843785	1.07846	1.00534	1.3459	1.43865
2017	1.23831	0.844924	1.07884	1.00437	1.34579	1.4388
2018	1.23808	0.846062	1.07922	1.00341	1.34568	1.43895
2019	1.23786	0.847201	1.07961	1.00244	1.34558	1.4391
2020	1.23764	0.84834	1.07999	1.00147	1.34547	1.43926
2021	1.23741	0.849479	1.08037	1.0005	1.34536	1.43941
2022	1.23719	0.850617	1.08075	0.999528	1.34525	1.43956
2023	1.23697	0.851756	1.08113	0.998559	1.34515	1.43971
2024	1.23675	0.852895	1.08151	0.99759	1.34504	1.43986
2025	1.23652	0.854034	1.08189	0.99662	1.34493	1.44001
2026	1.2363	0.855172	1.08227	0.995651	1.34483	1.44016
2027	1.23608	0.856311	1.08265	0.994682	1.34472	1.44032
2028	1.23586	0.85745	1.08303	0.993712	1.34461	1.44047
2029	1.23563	0.858589	1.08341	0.992743	1.3445	1.44062
2030	1.23541	0.859727	1.08379	0.991774	1.3444	1.44077
2031	1.23519	0.860866	1.08417	0.990805	1.34429	1.44092
2032	1.23497	0.862005	1.08456	0.989835	1.34418	1.44107
2033	1.23474	0.863144	1.08494	0.988866	1.34407	1.44122
2034	1.23452	0.864282	1.08532	0.987897	1.34397	1.44138
2035	1.2343	0.864112	1.0857	0.986928	1.34386	1.44153
2036	1.23408	0.863325	1.08608	0.985958	1.34375	1.44168
2037	1.23385	0.862537	1.08646	0.984989	1.34365	1.44183
2038	1.23363	0.86175	1.08684	0.98402	1.34354	1.44198
2039	1.23341	0.860963	1.08722	0.98305	1.34343	1.44213
2040	1.23319	0.860176	1.0876	0.982081	1.34332	1.44228
2041	1.23296	0.859389	1.08824	0.981112	1.34322	1.44244
2042	1.23274	0.858602	1.08894	0.980143	1.34311	1.44259
2043	1.23252	0.857815	1.08963	0.979173	1.343	1.44274
2044	1.2323	0.857028	1.09032	0.978204	1.34289	1.44289
2045	1.23207	0.856241	1.09102	0.977235	1.34279	1.44304
2046	1.23185	0.855454	1.09171	0.976266	1.34268	1.44319
2047	1.23163	0.854667	1.0924	0.975296	1.34257	1.44334
2048	1.2314	0.85388	1.0931	0.974327	1.34247	1.4435
2049	1.23118	0.853093	1.09379	0.973358	1.34236	1.44365
2050	1.23096	0.852306	1.09448	0.972388	1.34225	1.4438
2051	1.23074	0.851519	1.09518	0.971419	1.34214	1.44395
2052	1.23051	0.850732	1.09587	0.97045	1.34204	1.4441
2053	1.23029	0.849945	1.09656	0.969481	1.34193	1.44425
2054	1.23007	0.849158	1.09725	0.968511	1.34182	1.4444
2055	1.22985	0.848371	1.09795	0.967542	1.34171	1.44456
2056	1.22962	0.847584	1.09864	0.966573	1.34161	1.44471
2057	1.2294	0.846797	1.09933	0.965603	1.3415	1.44486
2058	1.22918	0.84601	1.10003	0.964634	1.34139	1.44501
2059	1.22896	0.845223	1.10072	0.963665	1.34129	1.44516
2060	1.22873	0.844435	1.10141	0.962696	1.34118	1.44531
2061	1.22851	0.843648	1.10211	0.961726	1.34107	1.44547
2062	1.22829	0.842861	1.1028	0.960757	1.34096	1.44562
2063	1.22807	0.842074	1.10349	0.959788	1.34086	1.44577
2064	1.22784	0.841287	1.10418	0.958819	1.34075	1.44592
2065	1.22762	0.8405	1.10488	0.957849	1.34064	1.44607
2066	1.2274	0.839713	1.10557	0.95688	1.34053	1.44622
2067	1.22718	0.838926	1.10626	0.955911	1.34043	1.44637
2068	1.22695	0.838139	1.10696	0.954941	1.34032	1.44653
2069	1.22673	0.837352	1.10765	0.953972	1.34021	1.44668
2070	1.22651	0.836565	1.10834	0.953003	1.34011	1.44683
2071	1.22628	0.835778	1.10904	0.952034	1.34	1.44698
2072	1.22606	0.834991	1.10973	0.951064	1.33989	1.44713
2073	1.22584	0.834204	1.11042	0.950095	1.33978	1.44728
2074	1.22562	0.833417	1.11111	0.949126	1.33968	1.44743
2075	1.22539	0.83263	1.11181	0.948157	1.33957	1.44759
2076	1.22517	0.831843	1.1125	0.947187	1.33946	1.44774
2077	1.22495	0.831056	1.11319	0.946218	1.33935	1.44789
2078	1.22473	0.830269	1.11389	0.945249	1.33925	1.44804
2079	1.2245	0.829482	1.11458	0.944279	1.33914	1.44819
2080	1.22428	0.828695	1.11527	0.94331	1.33903	1.44834
2081	1.22406	0.827908	1.11597	0.942341	1.33893	1.44849
2082	1.22384	0.827121	1.11666	0.941372	1.33882	1.44865
2083	1.22361	0.826333	1.11735	0.940402	1.33871	1.4488
2084	1.22339	0.825546	1.11804	0.939433	1.3386	1.44895
2085	1.22317	0.824759	1.11874	0.938464	1.3385	1.4491
2086	1.22295	0.823972	1.11943	0.937495	1.33839	1.44925
2087	1.22272	0.823185	1.12012	0.936525	1.33828	1.4494
2088	1.2225	0.822398	1.12082	0.935556	1.33817	1.44955
2089	1.22228	0.821611	1.12151	0.934587	1.33807	1.44971
2090	1.22206	0.820824	1.1222	0.933617	1.33796	1.44986
2091	1.22183	0.820037	1.1229	0.932648	1.33785	1.45001
2092	1.22161	0.81925	1.12359	0.931679	1.33775	1.45016
2093	1.22139	0.818463	1.12428	0.93071	1.33764	1.45031
2094	1.22117	0.817676	1.12497	0.92974	1.33753	1.45046
2095	1.22094	0.816889	1.12567	0.928771	1.33742	1.45062
2096	1.22072	0.816102	1.12636	0.927802	1.33732	1.45077
2097	1.2205	0.815315	1.12705	0.926833	1.33721	1.45092
2098	1.22027	0.814528	1.12775	0.925863	1.3371	1.45107
2099	1.22005	0.813741	1.12844	0.924894	1.33699	1.45122
2100	1.21983	0.812954	1.12913	0.923925	1.33689	1.45137
2101	1.21961	0.812167	1.12983	0.922955	1.33678	1.45152
2102	1.21938	0.81138	1.13052	0.921986	1.33667	1.45168
2103	1.21916	0.810593	1.13121	0.921017	1.33657	1.45183
2104	1.21894	0.809806	1.1319	0.920048	1.33646	1.45198
2105	1.21872	0.809018	1.1326	0.919078	1.33635	1.45213
2106	1.21849	0.808231	1.13329	0.918109	1.33624	1.45228
2107	1.21827	0.807444	1.13398	0.91714	1.33614	1.45243
2108	1.21805	0.806657	1.13468	0.91617	1.33603	1.45258
2109	1.21783	0.80587	1.13537	0.915201	1.33592	1.45274
2110	1.2176	0.805083	1.13606	0.914644	1.33581	1.45289
2111	1.21738	0.804296	1.13676	0.914386	1.33571	1.45304
2112	1.21716	0.803509	1.13745	0.914127	1.3356	1.45319
2113	1.21694	0.802722	1.13814	0.913869	1.33549	1.45334
2114	1.21671	0.801935	1.13883	0.913611	1.33539	1.45349
2115	1.21649	0.801148	1.13953	0.913352	1.33528	1.45364
2116	1.21627	0.800361	1.14022	0.913094	1.33517	1.4538
2117	1.21605	0.799574	1.14091	0.912835	1.33506	1.45395
2118	1.21582	0.798787	1.14161	0.912577	1.33496	1.4541
2119	1.2156	0.798	1.1423	0.912319	1.33485	1.45425
2120	1.21538	0.797213	1.14299	0.91206	1.33474	1.4544
2121	1.21515	0.796426	1.14369	0.911802	1.33463	1.45455
2122	1.21493	0.795639	1.14438	0.911543	1.33453	1.4547
2123	1.21471	0.794852	1.14507	0.911285	1.33442	1.45486
2124	1.21449	0.794065	1.14576	0.911027	1.33431	1.45501
2125	1.21426	0.793278	1.14646	0.910768	1.33421	1.45516
2126	1.21404	0.792491	1.14715	0.91051	1.3341	1.45531
2127	1.21382	0.791704	1.14784	0.910252	1.33399	1.45546
2128	1.2136	0.790916	1.14854	0.909993	1.33388	1.45561
2129	1.21337	0.790129	1.14923	0.909735	1.33378	1.45577
2130	1.21315	0.789342	1.14992	0.909476	1.33367	1.45592
2131	1.21293	0.788555	1.15062	0.909218	1.33356	1.45607
2132	1.21271	0.787768	1.15131	0.90896	1.33345	1.45622
2133	1.21248	0.786981	1.152	0.908701	1.33335	1.45637
2134	1.21226	0.786194	1.15269	0.908443	1.33324	1.45652
2135	1.21204	0.785407	1.15339	0.908184	1.33313	1.45667
2136	1.21182	0.78462	1.15408	0.907926	1.33283	1.45683
2137	1.21159	0.783833	1.15511	0.907668	1.33233	1.45698
2138	1.21137	0.783046	1.15621	0.907409	1.33182	1.45713
2139	1.21115	0.782259	1.15731	0.907151	1.33132	1.45728
2140	1.21093	0.781472	1.15841	0.906892	1.33081	1.45743
2141	1.2107	0.780685	1.15951	0.906634	1.3303	1.45758
2142	1.21048	0.779898	1.16061	0.906376	1.3298	1.45773
2143	1.21026	0.779111	1.16171	0.906117	1.32929	1.45789
2144	1.21003	0.778324	1.1628	0.905859	1.32879	1.45804
2145	1.20981	0.777537	1.1639	0.9056	1.32828	1.45819
2146	1.20959	0.77675	1.165	0.905342	1.32777	1.45834
2147	1.20937	0.775963	1.1661	0.905084	1.32727	1.45849
2148	1.20914	0.775176	1.1672	0.904825	1.32676	1.45864
2149	1.20892	0.774389	1.1683	0.904567	1.32626	1.45879
2150	1.2087	0.773602	1.1694	0.904308	1.32575	1.45895
2151	1.20848	0.772814	1.17049	0.90405	1.32524	1.4591
2152	1.20825	0.772027	1.17159	0.903792	1.32474	1.45925
2153	1.20803	0.77124	1.17269	0.903533	1.32423	1.4594
2154	1.20781	0.770453	1.17379	0.903275	1.32373	1.45955
2155	1.20759	0.769666	1.17489	0.903016	1.32322	1.4597
2156	1.20736	0.768879	1.17599	0.902758	1.32271	1.45985
2157	1.20714	0.768092	1.17709	0.9025	1.32221	1.46001
2158	1.20692	0.767305	1.17818	0.902241	1.3217	1.46016
2159	1.2067	0.766518	1.17928	0.901983	1.3212	1.46031
2160	1.20647	0.765731	1.18038	0.901724	1.32069	1.46046
2161	1.20625	0.764944	1.18148	0.901466	1.32018	1.46061
2162	1.20603	0.764157	1.18258	0.901208	1.31968	1.46076
2163	1.20581	0.76337	1.18368	0.900949	1.31917	1.46091
2164	1.20558	0.762583	1.18478	0.900691	1.31866	1.46107
2165	1.20536	0.761796	1.18587	0.900432	1.31816	1.46122
2166	1.20514	0.761009	1.18697	0.900174	1.31765	1.46137
2167	1.20492	0.760222	1.18807	0.899916	1.31715	1.46152
2168	1.20469	0.759435	1.18917	0.899657	1.31664	1.46167
2169	1.20447	0.758648	1.19027	0.899399	1.31613	1.46182
2170	1.20425	0.757861	1.19137	0.89914	1.31563	1.46198
2171	1.20402	0.757074	1.19247	0.898882	1.31512	1.46213
2172	1.2038	0.756287	1.19356	0.898624	1.31462	1.46228
2173	1.20358	0.7555	1.19466	0.898365	1.31411	1.46243
2174	1.20336	0.754712	1.19576	0.898107	1.3136	1.46258
2175	1.20313	0.753925	1.19686	0.897848	1.3131	1.46273
2176	1.20291	0.753138	1.19796	0.89759	1.31259	1.46288
2177	1.20269	0.752351	1.19906	0.897332	1.31209	1.46304
2178	1.20247	0.751564	1.20016	0.897073	1.31158	1.46319
2179	1.20224	0.750777	1.20125	0.896815	1.31107	1.46334
2180	1.20202	0.74999	1.20235	0.896556	1.31057	1.46349
2181	1.2018	0.749203	1.20345	0.896298	1.31006	1.46364
2182	1.20158	0.748416	1.20455	0.89604	1.30956	1.46379
2183	1.20135	0.747629	1.20565	0.895781	1.30905	1.46394
2184	1.20113	0.746842	1.20675	0.895523	1.30854	1.4641
2185	1.20091	0.746055	1.20785	0.895264	1.30804	1.46425
2186	1.20069	0.745268	1.20894	0.895006	1.30753	1.4644
2187	1.20046	0.744481	1.21004	0.894748	1.30703	1.46455
2188	1.20024	0.743694	1.21114	0.894489	1.30652	1.4647
2189	1.20002	0.742907	1.21224	0.894231	1.30601	1.46485
2190	1.1998	0.74212	1.21334	0.893972	1.30551	1.465
2191	1.19957	0.741333	1.21444	0.893714	1.305	1.46516
2192	1.19935	0.740546	1.21554	0.893456	1.3045	1.46531
2193	1.19913	0.739759	1.21663	0.893197	1.30399	1.46546
2194	1.1989	0.738972	1.21773	0.892939	1.30348	1.46561
2195	1.19867	0.738185	1.21883	0.89268	1.30298	1.46576
2196	1.19818	0.737398	1.21993	0.892422	1.30247	1.46591
2197	1.1977	0.73661	1.22103	0.892164	1.30197	1.46606
2198	1.19721	0.735823	1.22213	0.891905	1.30146	1.46622
2199	1.19672	0.735036	1.22323	0.891647	1.30095	1.46637
2200	1.19623	0.734249	1.22432	0.891389	1.30045	1.46652
2201	1.19574	0.733462	1.22542	0.89113	1.29994	1.46667
2202	1.19526	0.732675	1.22652	0.890872	1.29944	1.46682
2203	1.19477	0.731888	1.22762	0.890613	1.29893	1.46697
2204	1.19428	0.731101	1.22872	0.890355	1.29842	1.46713
2205	1.19379	0.730314	1.22982	0.890097	1.29792	1.46728
2206	1.1933	0.729527	1.23092	0.889838	1.29741	1.46743
2207	1.19282	0.72874	1.23201	0.88958	1.29691	1.46758
2208	1.19233	0.727953	1.23311	0.889321	1.2964	1.46773
2209	1.19184	0.727166	1.23421	0.889063	1.29589	1.46788
2210	1.19135	0.726379	1.23531	0.888805	1.29539	1.46803
2211	1.19086	0.725592	1.23641	0.888546	1.29488	1.46819
2212	1.19038	0.724805	1.23751	0.888288	1.29438	1.46834
2213	1.18989	0.724018	1.23861	0.888029	1.29387	1.46849
2214	1.1894	0.723231	1.23971	0.887771	1.29336	1.46864
2215	1.18891	0.722444	1.2408	0.887513	1.29286	1.46879
2216	1.18842	0.721657	1.2419	0.887254	1.29235	1.46894
2217	1.18794	0.72087	1.243	0.886996	1.29184	1.46909
2218	1.18745	0.720083	1.2441	0.886737	1.29134	1.46925
2219	1.18696	0.719295	1.2452	0.886479	1.29083	1.4694
2220	1.18647	0.718508	1.24361	0.886221	1.29033	1.46955
2221	1.18598	0.717721	1.23973	0.885962	1.28982	1.4697
2222	1.1855	0.716934	1.23585	0.885704	1.28931	1.46985
2223	1.18501	0.716147	1.23197	0.885445	1.28881	1.47
2224	1.18452	0.71536	1.22808	0.885187	1.2883	1.47015
2225	1.18403	0.714573	1.2242	0.884929	1.2878	1.47031
2226	1.18354	0.713786	1.22032	0.88467	1.28729	1.47046
2227	1.18306	0.712999	1.21644	0.884412	1.28678	1.47061
2228	1.18257	0.712212	1.21256	0.884153	1.28628	1.47076
2229	1.18208	0.711425	1.20868	0.883895	1.28577	1.47091
2230	1.18159	0.710638	1.2048	0.883637	1.28527	1.47106
2231	1.1811	0.709851	1.20092	0.883378	1.28476	1.47121
2232	1.18062	0.709064	1.19704	0.88312	1.28425	1.47137
2233	1.18013	0.708277	1.19316	0.882861	1.28375	1.47152
2234	1.17964	0.70749	1.18928	0.882603	1.28324	1.47167
2235	1.17915	0.706703	1.1854	0.882345	1.28274	1.47182
2236	1.17866	0.705916	1.18151	0.882086	1.28223	1.47197
2237	1.17818	0.705129	1.17763	0.881828	1.28172	1.47212
2238	1.17769	0.704342	1.17375	0.881569	1.28122	1.47227
2239	1.1772	0.703555	1.16987	0.881311	1.28071	1.47243
2240	1.17671	0.702768	1.16599	0.881053	1.28021	1.47258
2241	1.17622	0.701981	1.16211	0.880794	1.2797	1.47273
2242	1.17574	0.701193	1.15823	0.880536	1.27919	1.47288
2243	1.17525	0.700406	1.15435	0.880277	1.27869	1.47303
2244	1.17476	0.699619	1.15047	0.880019	1.27818	1.47318
2245	1.17427	0.698832	1.14659	0.879761	1.27768	1.47334
2246	1.17378	0.698045	1.14271	0.879502	1.27717	1.47349
2247	1.1733	0.697258	1.13883	0.879244	1.27666	1.47364
2248	1.17281	0.696471	1.13494	0.878985	1.27616	1.47379
2249	1.17232	0.695684	1.13106	0.878727	1.27565	1.47394
2250	1.17183	0.694897	1.12718	0.878469	1.27515	1.47409
2251	1.17134	0.69411	1.1233	0.87821	1.27464	1.47424
2252	1.17086	0.693323	1.11942	0.877952	1.27413	1.4744
2253	1.17037	0.692536	1.11554	0.877693	1.27363	1.47455
2254	1.16988	0.691749	1.11166	0.877435	1.27312	1.4747
2255	1.16939	0.690962	1.10778	0.877177	1.27262	1.47485
2256	1.1689	0.690175	1.1039	0.876918	1.27211	1.475
2257	1.16842	0.689388	1.10002	0.87666	1.2716	1.47515
2258	1.16793	0.688601	1.09614	0.876401	1.2711	1.4753
2259	1.16744	0.687814	1.09226	0.876143	1.27059	1.47546
2260	1.16695	0.687027	1.08837	0.875885	1.27009	1.47561
2261	1.16646	0.68624	1.08449	0.875626	1.26958	1.47576
2262	1.16598	0.685453	1.08061	0.875368	1.26907	1.47591
2263	1.16549	0.684666	1.07673	0.875109	1.26857	1.47606
2264	1.165	0.683879	1.07285	0.874851	1.26806	1.47621
2265	1.16451	0.683091	1.06897	0.874593	1.26755	1.47636
2266	1.16402	0.682304	1.06509	0.874334	1.26705	1.47652
2267	1.16353	0.681517	1.06121	0.874076	1.26654	1.47667
2268	1.16305	0.68073	1.05733	0.873818	1.26604	1.47682
2269	1.16256	0.679943	1.05345	0.873559	1.26553	1.47697
2270	1.16207	0.679156	1.04957	0.873301	1.26502	1.47712
2271	1.16158	0.678369	1.04569	0.873042	1.26452	1.47727
2272	1.16109	0.677582	1.0418	0.872784	1.26401	1.47742
2273	1.16061	0.676795	1.03792	0.872526	1.26351	1.47758
2274	1.16012	0.676008	1.03404	0.872267	1.263	1.47773
2275	1.15963	0.675221	1.03016	0.872009	1.26249	1.47788
2276	1.15914	0.674434	1.02628	0.87175	1.26199	1.47803
2277	1.15865	0.673647	1.0224	0.871492	1.26148	1.47818
2278	1.15817	0.67286	1.01852	0.871234	1.26098	1.47833
2279	1.15768	0.672073	1.01464	0.870975	1.26047	1.47849
2280	1.15719	0.671286	1.01076	0.870717	1.25996	1.47864
2281	1.1567	0.670499	1.00688	0.870458	1.25946	1.47879
2282	1.15621	0.669712	1.003	0.8702	1.25895	1.47894
2283	1.15573	0.668925	0.999116	0.869942	1.25845	1.47909
2284	1.15524	0.668138	0.995235	0.869683	1.25794	1.47924
2285	1.15475	0.667351	0.991354	0.869425	1.25743	1.47939
2286	1.15426	0.666564	0.987473	0.869166	1.25693	1.47955
2287	1.15377	0.665777	0.983592	0.868908	1.25642	1.4797
2288	1.15329	0.664989	0.979711	0.86865	1.25592	1.47985
2289	1.1528	0.664202	0.975831	0.868391	1.25541	1.48
2290	1.15231	0.663415	0.97195	0.868133	1.2549	1.48015
2291	1.15182	0.662628	0.968069	0.867874	1.2544	1.4803
2292	1.15133	0.661841	0.964188	0.867616	1.25389	1.48045
2293	1.15085	0.661054	0.960307	0.867358	1.25339	1.48061
2294	1.15036	0.660267	0.956426	0.867099	1.25288	1.48076
2295	1.14987	0.65948	0.952546	0.866841	1.25237	1.48091
2296	1.14938	0.658693	0.948665	0.866582	1.25187	1.48106
2297	1.14889	0.657906	0.944784	0.866324	1.25136	1.48121
2298	1.14841	0.657119	0.940903	0.866066	1.25086	1.48136
2299	1.14792	0.656332	0.937022	0.865807	1.25035	1.48151
2300	1.14743	0.655545	0.933141	0.865549	1.24984	1.48167
2301	1.14694	0.654758	0.929261	0.86529	1.24934	1.48182
2302	1.14645	0.653971	0.92538	0.865032	1.24883	1.48197
2303	1.14597	0.653184	0.921499	0.864774	1.24833	1.48212
2304	1.14548	0.652397	0.917618	0.864515	1.24782	1.48227
2305	1.14499	0.65161	0.913737	0.864257	1.24731	1.48242
2306	1.1445	0.650823	0.909856	0.863998	1.24681	1.48257
2307	1.14401	0.650036	0.905976	0.86374	1.2463	1.48273
2308	1.14353	0.649249	0.902095	0.863482	1.2458	1.48288
2309	1.14304	0.648462	0.898214	0.863223	1.24529	1.48303
2310	1.14255	0.647675	0.894333	0.862965	1.24478	1.48318
2311	1.14206	0.646887	0.890452	0.862706	1.24428	1.48333
2312	1.14157	0.6461	0.886572	0.862448	1.24377	1.48348
2313	1.14109	0.645313	0.882691	0.86219	1.24327	1.48363
2314	1.1406	0.644526	0.87881	0.861931	1.24276	1.48379
2315	1.14011	0.643739	0.874929	0.861673	1.24225	1.48394
2316	1.13962	0.642952	0.871048	0.861414	1.24175	1.48409
2317	1.13913	0.642165	0.867167	0.861156	1.24124	1.48424
2318	1.13865	0.641378	0.863287	0.860898	1.24073	1.48439
2319	1.13816	0.640591	0.859406	0.860639	1.24023	1.48454
2320	1.13767	0.639804	0.855525	0.860381	1.23972	1.4847
2321	1.13718	0.639017	0.851644	0.860122	1.23922	1.48485
2322	1.13669	0.63823	0.847763	0.859864	1.23871	1.485
2323	1.13621	0.637443	0.845906	0.859606	1.2382	1.48515
2324	1.13572	0.636656	0.844916	0.859347	1.2377	1.4853
2325	1.13523	0.635869	0.843925	0.859089	1.23719	1.48545
2326	1.13474	0.635082	0.842935	0.85883	1.23669	1.4856
2327	1.13425	0.634295	0.841945	0.858572	1.23618	1.48576
2328	1.13377	0.633508	0.840954	0.858314	1.23567	1.48591
2329	1.13328	0.632721	0.839964	0.858055	1.23517	1.48606
2330	1.13279	0.631934	0.838974	0.859272	1.23466	1.48621
2331	1.1323	0.631147	0.837983	0.861063	1.23416	1.48636
2332	1.13181	0.63036	0.836993	0.862854	1.23365	1.48651
2333	1.13133	0.629572	0.836003	0.864645	1.23314	1.48666
2334	1.13084	0.628785	0.835012	0.866436	1.23264	1.48682
2335	1.13035	0.627998	0.834022	0.868227	1.23213	1.48697
2336	1.12986	0.627211	0.833032	0.870018	1.23163	1.48712
2337	1.12937	0.626424	0.832042	0.871808	1.23112	1.48727
2338	1.12889	0.625637	0.831051	0.873599	1.23061	1.48742
2339	1.1284	0.62485	0.830061	0.87539	1.23011	1.48757
2340	1.12791	0.624063	0.829071	0.877181	1.2296	1.48772
2341	1.12742	0.623276	0.82808	0.878972	1.2291	1.48788
2342	1.12693	0.622489	0.82709	0.880763	1.22859	1.48803
2343	1.12645	0.621702	0.8261	0.882554	1.22808	1.48818
2344	1.12596	0.620915	0.825109	0.884344	1.22758	1.48833
2345	1.12547	0.620128	0.824119	0.886135	1.22707	1.48848
2346	1.12498	0.619341	0.823129	0.887926	1.22657	1.48863
2347	1.12449	0.618554	0.822139	0.889717	1.22606	1.48878
2348	1.12401	0.617767	0.821148	0.891508	1.22555	1.48894
2349	1.12352	0.61698	0.820158	0.893299	1.22505	1.48909
2350	1.12303	0.616193	0.819168	0.89509	1.22454	1.48924
2351	1.12254	0.615406	0.818177	0.89688	1.22404	1.48939
2352	1.12205	0.614619	0.817187	0.898671	1.22353	1.48954
2353	1.12157	0.613832	0.816197	0.900462	1.22302	1.48969
2354	1.12108	0.613045	0.815206	0.902253	1.22252	1.48985
2355	1.12059	0.612258	0.814216	0.904044	1.22201	1.49
2356	1.1201	0.61147	0.813226	0.905835	1.22151	1.49015
2357	1.11961	0.610683	0.812236	0.907626	1.221	1.4903
2358	1.11913	0.609896	0.811245	0.909416	1.22049	1.49045
2359	1.11864	0.609109	0.810255	0.911207	1.21999	1.4906
2360	1.11815	0.608322	0.809265	0.912998	1.21948	1.49075
2361	1.11766	0.607535	0.808274	0.914789	1.21898	1.49091
2362	1.11717	0.606748	0.807284	0.91658	1.21847	1.49106
2363	1.11669	0.605961	0.806294	0.918371	1.21796	1.49121
2364	1.1162	0.605174	0.805303	0.920162	1.21746	1.49136
2365	1.11571	0.604387	0.804313	0.921952	1.21695	1.49151
2366	1.11522	0.6036	0.803323	0.923743	1.21645	1.49166
2367	1.11473	0.602813	0.802333	0.925534	1.21594	1.49181
2368	1.11425	0.602026	0.801342	0.927325	1.21543	1.49197
2369	1.11376	0.601239	0.800352	0.929116	1.21493	1.49212
2370	1.11327	0.600452	0.799362	0.930907	1.21442	1.49227
2371	1.11278	0.599665	0.798371	0.932698	1.21391	1.49242
2372	1.11229	0.598878	0.797381	0.934488	1.21341	1.49257
2373	1.11181	0.598091	0.796391	0.936279	1.2129	1.49272
2374	1.11132	0.597304	0.7954	0.93807	1.2124	1.49287
2375	1.11083	0.596517	0.79441	0.939861	1.21189	1.49303
2376	1.11034	0.59573	0.79342	0.941652	1.21138	1.49318
2377	1.10985	0.594943	0.79243	0.943443	1.21088	1.49333
2378	1.10937	0.594156	0.791439	0.945234	1.21037	1.49348
2379	1.10888	0.593368	0.790449	0.947025	1.20987	1.49363
2380	1.10839	0.592581	0.789459	0.948815	1.20936	1.49378
2381	1.1079	0.591794	0.788468	0.950606	1.20885	1.49393
2382	1.10741	0.591007	0.787478	0.952397	1.20835	1.49409
2383	1.10693	0.59022	0.786488	0.954188	1.20809	1.49424
2384	1.10644	0.589433	0.785497	0.955979	1.20852	1.49439
2385	1.10595	0.588646	0.784507	0.95777	1.20896	1.49454
2386	1.10546	0.587859	0.783517	0.959561	1.2094	1.49469
2387	1.10497	0.587072	0.782527	0.961351	1.20983	1.49484
2388	1.10449	0.586285	0.781536	0.963142	1.21027	1.49499
2389	1.104	0.585498	0.780546	0.964933	1.2107	1.49515
2390	1.10351	0.584711	0.779556	0.966724	1.21114	1.4953
2391	1.10302	0.583924	0.778565	0.968515	1.21158	1.49545
2392	1.10253	0.583137	0.777575	0.970306	1.21201	1.4956
2393	1.10205	0.58235	0.776585	0.972097	1.21245	1.49575
2394	1.10156	0.581563	0.775594	0.973887	1.21289	1.4959
2395	1.10107	0.580776	0.774604	0.975678	1.21332	1.49606
2396	1.10058	0.579989	0.773614	0.977469	1.21376	1.49621
2397	1.10009	0.579202	0.772624	0.97926	1.21419	1.49636
2398	1.09961	0.578415	0.771633	0.981051	1.21463	1.49651
2399	1.09912	0.577628	0.770643	0.982842	1.21507	1.49666
2400	1.09863	0.576841	0.769653	0.984633	1.2155	1.49681
2401	1.09814	0.576054	0.768662	0.986423	1.21594	1.49696
2402	1.09765	0.575266	0.767672	0.988214	1.21638	1.49712
2403	1.09717	0.574479	0.766682	0.990005	1.21681	1.49727
2404	1.09668	0.573692	0.765691	0.991796	1.21725	1.49742
2405	1.09619	0.572905	0.764701	0.993587	1.21768	1.49757
2406	1.0957	0.572118	0.763711	0.995378	1.21812	1.49772
2407	1.09521	0.571331	0.76272	0.997169	1.21856	1.49787
2408	1.09473	0.570544	0.76173	0.998959	1.21899	1.49802
2409	1.09424	0.569757	0.76074	1.00075	1.21943	1.49818
2410	1.09375	0.56897	0.75975	1.00254	1.21986	1.49833
2411	1.09326	0.568183	0.758759	1.00433	1.2203	1.49848
2412	1.09277	0.567396	0.757769	1.00612	1.22074	1.49863
2413	1.09229	0.566609	0.756779	1.00791	1.22117	1.49878
2414	1.0918	0.565822	0.755788	1.0097	1.22161	1.49893
2415	1.09131	0.565035	0.754798	1.0115	1.22205	1.49908
2416	1.09082	0.564248	0.753808	1.01329	1.22248	1.49924
2417	1.09033	0.563461	0.752817	1.01508	1.22292	1.49939
2418	1.08985	0.562674	0.751827	1.01687	1.22335	1.49954
2419	1.08936	0.561887	0.750837	1.01866	1.22379	1.49969
2420	1.08887	0.5611	0.749847	1.02045	1.22423	1.49984
2421	1.08838	0.560313	0.748856	1.02224	1.22466	1.49999
2422	1.08789	0.559526	0.747866	1.02403	1.2251	1.50014
2423	1.08741	0.558739	0.746876	1.02582	1.22554	1.5003
2424	1.08692	0.557952	0.745885	1.02761	1.22597	1.50045
2425	1.08643	0.557164	0.744895	1.0294	1.22641	1.5006
2426	1.08594	0.556377	0.743905	1.03119	1.22684	1.50075
2427	1.08545	0.55559	0.742914	1.03299	1.22728	1.5009
2428	1.08497	0.554803	0.741924	1.03478	1.22772	1.50105
2429	1.08448	0.554016	0.740934	1.03657	1.22815	1.50121
2430	1.08399	0.553229	0.739944	1.03836	1.22859	1.50136
2431	1.0835	0.552442	0.738953	1.04015	1.22903	1.50151
2432	1.08301	0.551655	0.737963	1.04194	1.22946	1.50166
2433	1.08253	0.550128	0.736973	1.04373	1.2299	1.50181
2434	1.08204	0.54846	0.735982	1.04552	1.23033	1.50196
2435	1.08155	0.546792	0.734992	1.04731	1.23077	1.50211
2436	1.08106	0.545124	0.734002	1.0491	1.23121	1.50227
2437	1.08057	0.543455	0.733011	1.05089	1.23164	1.50242
2438	1.08009	0.541787	0.732021	1.05269	1.23208	1.50257
2439	1.0796	0.540119	0.731031	1.05448	1.23251	1.50272
2440	1.07911	0.538451	0.730041	1.05627	1.23295	1.50287
2441	1.07862	0.536783	0.72905	1.05806	1.23339	1.50302
2442	1.07813	0.535115	0.72806	1.05985	1.23382	1.50317
2443	1.07765	0.533447	0.72707	1.06164	1.23426	1.50333
2444	1.07716	0.531779	0.726079	1.06343	1.2347	1.50348
2445	1.07667	0.53011	0.725089	1.06522	1.23513	1.50363
2446	1.07618	0.528442	0.724099	1.06701	1.23557	1.50378
2447	1.07569	0.526774	0.723108	1.0688	1.236	1.50393
2448	1.07521	0.525106	0.722118	1.07059	1.23644	1.50408
2449	1.07472	0.523438	0.721892	1.07238	1.23688	1.50423
2450	1.07423	0.52177	0.725146	1.07418	1.23731	1.50439
2451	1.07374	0.520102	0.7284	1.07597	1.23775	1.50454
2452	1.07325	0.518434	0.731654	1.07776	1.23819	1.50469
2453	1.07277	0.516765	0.734908	1.07955	1.23862	1.50484
2454	1.07228	0.515097	0.738162	1.08134	1.23906	1.50499
2455	1.07179	0.513429	0.741417	1.08313	1.23949	1.50514
2456	1.0713	0.511761	0.744671	1.08492	1.23993	1.50529
2457	1.07081	0.510093	0.747925	1.08671	1.24037	1.50545
2458	1.07033	0.508425	0.751179	1.0885	1.2408	1.5056
2459	1.06984	0.506757	0.754433	1.09029	1.24124	1.50575
2460	1.06935	0.505089	0.757687	1.09208	1.24168	1.5059
2461	1.06886	0.50342	0.760941	1.09388	1.24211	1.50605
2462	1.06837	0.501752	0.764196	1.09567	1.24255	1.5062
2463	1.06789	0.500084	0.76745	1.09746	1.24298	1.50635
2464	1.0674	0.498416	0.770704	1.09925	1.24342	1.50651
2465	1.06691	0.496748	0.773958	1.10104	1.24386	1.50666
2466	1.06642	0.49508	0.777212	1.10283	1.24429	1.50681
2467	1.06593	0.493412	0.780466	1.10299	1.24473	1.50696
2468	1.06544	0.491744	0.78372	1.10214	1.24516	1.50711
2469	1.06496	0.490075	0.786974	1.1013	1.2456	1.50726
2470	1.06447	0.488407	0.790229	1.10046	1.24604	1.50742
2471	1.06398	0.486739	0.793483	1.09961	1.24647	1.50757
2472	1.06349	0.485071	0.796737	1.09877	1.24691	1.50772
2473	1.063	0.483403	0.799991	1.09793	1.24735	1.50787
2474	1.06252	0.481735	0.803245	1.09708	1.24778	1.50802
2475	1.06203	0.480067	0.806499	1.09624	1.24822	1.50817
2476	1.06154	0.478399	0.809753	1.09539	1.24865	1.50832
2477	1.06105	0.47673	0.813007	1.09455	1.24909	1.50848
2478	1.06056	0.475062	0.816262	1.09371	1.24953	1.50863
2479	1.06008	0.473394	0.819516	1.09286	1.25011	1.5082
2480	1.05959	0.471726	0.82277	1.09202	1.25134	1.50736
2481	1.0591	0.470058	0.826024	1.09118	1.25257	1.50651
2482	1.05861	0.46839	0.829278	1.09033	1.2538	1.50567
2483	1.05812	0.466722	0.832532	1.08949	1.25503	1.50482
2484	1.05764	0.465054	0.835786	1.08865	1.25626	1.50398
2485	1.05715	0.463385	0.83904	1.0878	1.25749	1.50313
2486	1.05666	0.461717	0.842295	1.08696	1.25872	1.50229
2487	1.05617	0.460049	0.845549	1.08612	1.25995	1.50144
2488	1.05568	0.458381	0.848803	1.08527	1.26118	1.5006
2489	1.0552	0.456713	0.852057	1.08443	1.26242	1.49975
2490	1.05471	0.455045	0.855311	1.08358	1.26365	1.49891
2491	1.05422	0.453377	0.858565	1.08274	1.26488	1.49806
2492	1.05373	0.451708	0.861819	1.0819	1.26611	1.49722
2493	1.05324	0.45004	0.865073	1.08105	1.26734	1.49637
2494	1.05276	0.448372	0.868328	1.08021	1.26857	1.49553
2495	1.05227	0.446704	0.871582	1.07937	1.2698	1.49468
2496	1.05178	0.445036	0.874836	1.07852	1.27103	1.49384
2497	1.05129	0.443368	0.87809	1.07768	1.27226	1.49299
2498	1.0508	0.4417	0.881344	1.07684	1.27349	1.49215
2499	1.05032	0.440032	0.884598	1.07599	1.27472	1.4913
2500	1.04983	0.438363	0.887852	1.07515	1.27596	1.49046
2501	1.04934	0.436695	0.891107	1.0743	1.27719	1.48961
2502	1.04885	0.435027	0.894361	1.07346	1.27842	1.48877
2503	1.04836	0.433359	0.897615	1.07262	1.27965	1.48792
2504	1.04788	0.431691	0.900869	1.07177	1.28088	1.48708
2505	1.04739	0.430023	0.904123	1.07093	1.28211	1.48623
2506	1.0469	0.428355	0.907377	1.07009	1.28334	1.48539
2507	1.04641	0.426687	0.910631	1.06924	1.28457	1.48454
2508	1.04592	0.425018	0.913885	1.0684	1.2858	1.4837
2509	1.04544	0.42335	0.91714	1.06756	1.28703	1.48285
2510	1.04495	0.421682	0.920394	1.06671	1.28827	1.48201
2511	1.04446	0.420014	0.923648	1.06587	1.2895	1.48116
2512	1.04397	0.418346	0.926902	1.06503	1.29073	1.48032
2513	1.04348	0.416678	0.930156	1.06418	1.29196	1.47947
2514	1.043	0.41501	0.93341	1.06334	1.29319	1.47863
2515	1.04251	0.413342	0.936664	1.06249	1.29442	1.47778
2516	1.04202	0.411673	0.939918	1.06165	1.29565	1.47694
2517	1.04153	0.410005	0.943173	1.06081	1.29688	1.47609
2518	1.04104	0.408337	0.946427	1.05996	1.29811	1.47525
2519	1.04056	0.406669	0.949681	1.05912	1.29934	1.4744
2520	1.04007	0.405001	0.952935	1.05828	1.30057	1.47356
2521	1.03958	0.403333	0.956189	1.05743	1.30181	1.47271
2522	1.03909	0.401665	0.959443	1.05659	1.30304	1.47187
2523	1.0386	0.399997	0.962697	1.05575	1.30427	1.47102
2524	1.03812	0.398328	0.965951	1.0549	1.3055	1.47018
2525	1.03763	0.39666	0.969206	1.05406	1.30673	1.46933
2526	1.03714	0.394992	0.97246	1.05322	1.30796	1.46849
2527	1.03665	0.393324	0.975714	1.05237	1.30919	1.46764
2528	1.03616	0.391656	0.978968	1.05153	1.31042	1.4668
2529	1.03568	0.389988	0.982222	1.05068	1.31165	1.46595
2530	1.03519	0.38832	0.985476	1.04984	1.31288	1.46511
2531	1.0347	0.386652	0.98873	1.049	1.31411	1.46426
2532	1.03421	0.384983	0.991984	1.04815	1.31535	1.46342
2533	1.03372	0.383315	0.995239	1.04731	1.31658	1.46257
2534	1.03324	0.381647	0.998493	1.04647	1.31781	1.46173
2535	1.03275	0.379979	1.00175	1.04562	1.31904	1.46088
2536	1.03226	0.378311	1.005	1.04478	1.32027	1.46004
2537	1.03177	0.376643	1.00826	1.04394	1.3215	1.45919
2538	1.03128	0.374975	1.01151	1.04309	1.32273	1.45835
2539	1.0308	0.373306	1.01476	1.04225	1.32396	1.4575
2540	1.03031	0.371638	1.01802	1.0414	1.32519	1.45666
2541	1.02982	0.36997	1.02127	1.04056	1.32642	1.45581
2542	1.02933	0.368302	1.02453	1.03972	1.32766	1.45497
2543	1.02884	0.366634	1.02778	1.03887	1.32889	1.45412
2544	1.02836	0.367016	1.03103	1.03803	1.33012	1.45328
2545	1.02787	0.367484	1.03429	1.03719	1.33135	1.45243
2546	1.02738	0.367951	1.03754	1.03634	1.33258	1.45159
2547	1.02689	0.368419	1.0408	1.0355	1.33381	1.45074
2548	1.0264	0.368887	1.04405	1.03466	1.33504	1.4499
2549	1.02592	0.369354	1.0473	1.03381	1.33627	1.44905
2550	1.02543	0.369822	1.05056	1.03297	1.3375	1.44821
2551	1.02494	0.37029	1.05381	1.03213	1.33873	1.44736
2552	1.02445	0.370757	1.05707	1.03128	1.33996	1.44652
2553	1.02396	0.371225	1.06032	1.03044	1.3412	1.44567
2554	1.02348	0.371693	1.06358	1.02959	1.34243	1.44483
2555	1.02299	0.37216	1.06683	1.02875	1.34366	1.44398
2556	1.0225	0.372628	1.06897	1.02791	1.34489	1.44314
2557	1.02201	0.373096	1.06874	1.02706	1.34612	1.44229
2558	1.02152	0.373563	1.06851	1.02622	1.34735	1.44145
2559	1.02104	0.374031	1.06829	1.02538	1.34858	1.4406
2560	1.02055	0.374499	1.06806	1.02453	1.34981	1.43976
2561	1.02006	0.374966	1.06783	1.02369	1.35104	1.43891
2562	1.01957	0.375434	1.0676	1.02285	1.35227	1.43807
2563	1.01908	0.375902	1.06737	1.022	1.3535	1.43722
2564	1.0186	0.376369	1.06714	1.02116	1.35474	1.43638
2565	1.01811	0.376837	1.06692	1.02032	1.35554	1.43553
2566	1.01762	0.377304	1.06669	1.01947	1.35586	1.43469
2567	1.01713	0.377772	1.06646	1.01863	1.35617	1.43384
2568	1.01664	0.37824	1.06623	1.01778	1.35648	1.433
2569	1.01616	0.378707	1.066	1.01694	1.3568	1.43215
2570	1.01567	0.379175	1.06578	1.0161	1.35711	1.43131
2571	1.01518	0.379643	1.06555	1.01525	1.35742	1.43046
2572	1.01469	0.38011	1.06532	1.01441	1.35774	1.42962
2573	1.0142	0.380578	1.06509	1.01357	1.35805	1.42877
2574	1.01372	0.381046	1.06486	1.01272	1.35836	1.42793
2575	1.01323	0.381513	1.06464	1.01188	1.35867	1.42708
2576	1.01274	0.381981	1.06441	1.01104	1.35899	1.42624
2577	1.01225	0.382449	1.06418	1.01019	1.3593	1.42539
2578	1.01176	0.382916	1.06395	1.00935	1.35961	1.42455
2579	1.01128	0.383384	1.06372	1.0085	1.35993	1.4237
2580	1.01079	0.383852	1.0635	1.00766	1.36024	1.42286
2581	1.0103	0.384319	1.06327	1.00682	1.36055	1.42201
2582	1.00981	0.384787	1.06304	1.00597	1.36086	1.42117
2583	1.00932	0.385255	1.06281	1.00513	1.36118	1.42032
2584	1.00884	0.385722	1.06258	1.00429	1.36149	1.41948
2585	1.00835	0.38619	1.06235	1.00344	1.3618	1.41863
2586	1.00786	0.386658	1.06213	1.0026	1.36212	1.41779
2587	1.00737	0.387125	1.0619	1.00176	1.36243	1.41694
2588	1.00688	0.387593	1.06167	1.00091	1.36274	1.4161
2589	1.0064	0.38806	1.06144	1.00007	1.36306	1.41525
2590	1.00591	0.388528	1.06121	0.999225	1.36337	1.41441
2591	1.00542	0.388996	1.06099	0.998382	1.36368	1.41356
2592	1.00493	0.389463	1.06076	0.997538	1.36399	1.41272
2593	1.00444	0.389931	1.06053	0.996695	1.36431	1.41187
2594	1.00396	0.390399	1.0603	0.995851	1.36462	1.41103
2595	1.00347	0.390866	1.06007	0.995008	1.36493	1.41018
2596	1.00298	0.391334	1.05985	0.994164	1.36525	1.41119
2597	1.00249	0.391802	1.05962	0.99332	1.36556	1.41244
2598	1.002	0.392269	1.05939	0.992477	1.36587	1.4137
2599	1.00152	0.392737	1.05916	0.991633	1.36619	1.41496
2600	1.00103	0.393205	1.05893	0.99079	1.3665	1.41621
2601	1.00054	0.393672	1.05871	0.989946	1.36681	1.41747
2602	1.00005	0.39414	1.05848	0.989102	1.36712	1.41873
2603	0.999564	0.394608	1.05825	0.988259	1.36744	1.41998
2604	0.999076	0.395075	1.05802	0.987415	1.36775	1.42124
2605	0.998588	0.395543	1.05779	0.986572	1.36806	1.4225
2606	0.9981	0.396011	1.05756	0.985728	1.36838	1.42375
2607	0.997612	0.396478	1.05734	0.984884	1.36869	1.42501
2608	0.997124	0.396946	1.05711	0.984041	1.369	1.42627
2609	0.996636	0.397413	1.05688	0.983197	1.36932	1.42752
2610	0.996148	0.397881	1.05665	0.982354	1.36963	1.42878
2611	0.99566	0.398349	1.05642	0.98151	1.36994	1.43004
2612	0.995172	0.398816	1.0562	0.980667	1.37025	1.43129
2613	0.994683	0.399284	1.05597	0.979823	1.37057	1.43255
2614	0.994195	0.399752	1.05574	0.978979	1.37088	1.43381
2615	0.993707	0.400219	1.05551	0.978136	1.37119	1.43506
2616	0.993219	0.400687	1.05528	0.977292	1.37151	1.43632
2617	0.992731	0.401155	1.05506	0.976449	1.37182	1.43757
2618	0.992243	0.401622	1.05483	0.975605	1.37213	1.43883
2619	0.991755	0.40209	1.0546	0.974761	1.37245	1.44009
2620	0.991267	0.402558	1.05437	0.973918	1.37276	1.44134
2621	0.990779	0.403025	1.05414	0.973074	1.37307	1.4426
2622	0.990291	0.403493	1.05392	0.972231	1.37338	1.44386
2623	0.989803	0.403961	1.05369	0.971387	1.3737	1.44511
2624	0.989315	0.404428	1.05346	0.970543	1.37401	1.44637
2625	0.988827	0.404896	1.05323	0.9697	1.37432	1.44763
2626	0.988339	0.405364	1.053	0.968856	1.37464	1.44888
2627	0.987851	0.405831	1.05278	0.968013	1.37495	1.45014
2628	0.987363	0.406299	1.05255	0.967169	1.37526	1.4514
2629	0.986875	0.406766	1.05232	0.966326	1.37557	1.45265
2630	0.986387	0.407234	1.05209	0.965482	1.37589	1.45391
2631	0.985899	0.407702	1.05186	0.964638	1.3762	1.45517
2632	0.985411	0.408169	1.05163	0.963795	1.37651	1.45642
2633	0.984923	0.408637	1.05141	0.962951	1.37683	1.45768
2634	0.984435	0.409105	1.05118	0.962108	1.37714	1.45894
2635	0.983947	0.409572	1.05095	0.961264	1.37745	1.46019
2636	0.983459	0.41004	1.05072	0.96042	1.37777	1.46145
2637	0.982971	0.410508	1.05049	0.959577	1.37808	1.46271
2638	0.982483	0.410975	1.05027	0.958733	1.37839	1.46396
2639	0.981995	0.411509	1.05004	0.95789	1.3787	1.46522
2640	0.981507	0.41308	1.04981	0.957046	1.37902	1.46648
2641	0.981019	0.41465	1.04958	0.956202	1.37933	1.46773
2642	0.980531	0.41622	1.04935	0.955359	1.37964	1.46899
2643	0.980043	0.417791	1.04913	0.954515	1.37996	1.47025
2644	0.979555	0.419361	1.0489	0.953672	1.38027	1.4715
2645	0.979067	0.420932	1.04867	0.952828	1.38058	1.47276
2646	0.978579	0.422502	1.04844	0.951985	1.38064	1.47402
2647	0.978091	0.424072	1.04821	0.951141	1.38008	1.47527
2648	0.977603	0.425643	1.04799	0.950297	1.37953	1.47653
2649	0.977115	0.427213	1.04776	0.949454	1.37898	1.47779
2650	0.976627	0.428784	1.04753	0.94861	1.37843	1.47904
2651	0.976139	0.430354	1.0473	0.947767	1.37787	1.4803
2652	0.975651	0.431924	1.04707	0.946923	1.37732	1.48156
2653	0.975163	0.433495	1.04684	0.946079	1.37677	1.48281
2654	0.974675	0.435065	1.04662	0.945236	1.37622	1.48407
2655	0.974187	0.436636	1.04639	0.944392	1.37566	1.48533
2656	0.973699	0.438206	1.04616	0.943549	1.37511	1.48658
2657	0.973211	0.439776	1.04593	0.942705	1.37456	1.48784
2658	0.972723	0.441347	1.0457	0.941861	1.37401	1.4891
2659	0.972235	0.442917	1.04548	0.941018	1.37345	1.49035
2660	0.971747	0.444487	1.04525	0.940174	1.3729	1.49161
2661	0.971259	0.446058	1.04502	0.939331	1.37235	1.49286
2662	0.970771	0.447628	1.04479	0.938487	1.37179	1.49412
2663	0.970283	0.449199	1.04456	0.937644	1.37124	1.49538
2664	0.969795	0.450769	1.04434	0.9368	1.37069	1.49663
2665	0.969307	0.452339	1.04411	0.935956	1.37014	1.49789
2666	0.968819	0.45391	1.04388	0.935113	1.36958	1.49915
2667	0.968331	0.45548	1.04365	0.934269	1.36903	1.5004
2668	0.967843	0.457051	1.04342	0.933426	1.36848	1.50166
2669	0.967355	0.458621	1.0432	0.932582	1.36793	1.50292
2670	0.966867	0.460191	1.04297	0.931738	1.36737	1.50417
2671	0.966379	0.461762	1.04274	0.930895	1.36682	1.50543
2672	0.965891	0.463332	1.04251	0.930051	1.36627	1.50669
2673	0.965403	0.464903	1.04228	0.929208	1.36572	1.50794
2674	0.964915	0.466473	1.04206	0.928364	1.36516	1.5092
2675	0.964427	0.468043	1.04183	0.92752	1.36461	1.51046
2676	0.963939	0.469614	1.0416	0.926677	1.36406	1.51171
2677	0.963451	0.471184	1.04137	0.925833	1.36351	1.51297
2678	0.962963	0.472755	1.04114	0.92499	1.36295	1.51423
2679	0.962475	0.474325	1.04091	0.924146	1.3624	1.51548
2680	0.961987	0.475895	1.04069	0.923303	1.36185	1.51674
2681	0.961499	0.477466	1.04046	0.922459	1.3613	1.518
2682	0.961011	0.479036	1.04023	0.921615	1.36074	1.51925
2683	0.960523	0.480607	1.04	0.920772	1.36019	1.52051
2684	0.960035	0.482177	1.03977	0.919928	1.35964	1.52177
2685	0.959547	0.483747	1.03955	0.919085	1.35909	1.52302
2686	0.959059	0.485318	1.03932	0.918241	1.35853	1.52428
2687	0.958571	0.486888	1.03909	0.917397	1.35798	1.52554
2688	0.958083	0.488459	1.03886	0.916554	1.35743	1.52679
2689	0.957595	0.490029	1.03863	0.91571	1.35688	1.52805
2690	0.957107	0.491599	1.03841	0.914867	1.35632	1.52931
2691	0.956619	0.49317	1.03818	0.914023	1.35577	1.53056
2692	0.956131	0.49474	1.03795	0.913179	1.35522	1.53182
2693	0.955643	0.496311	1.03772	0.912336	1.35467	1.53308
2694	0.955155	0.497881	1.03749	0.911492	1.35411	1.53433
2695	0.954667	0.499451	1.03727	0.910649	1.35356	1.53559
2696	0.954179	0.501022	1.03704	0.909805	1.35301	1.53595
2697	0.953691	0.502592	1.03681	0.908962	1.35246	1.53555
2698	0.953203	0.504163	1.03658	0.908118	1.3519	1.53516
2699	0.952715	0.505733	1.03635	0.907274	1.35135	1.53476
2700	0.952227	0.507303	1.03612	0.906431	1.3508	1.53436
2701	0.951739	0.508874	1.0359	0.905587	1.35025	1.53396
2702	0.951251	0.510444	1.03567	0.904744	1.34969	1.53356
2703	0.950763	0.512015	1.03544	0.9039	1.34914	1.53316
2704	0.950275	0.513585	1.03521	0.903056	1.34859	1.53277
2705	0.949787	0.515155	1.03498	0.902213	1.34804	1.53237
2706	0.949299	0.516726	1.03476	0.901369	1.34748	1.53197
2707	0.948811	0.518296	1.03453	0.900526	1.34693	1.53157
2708	0.948323	0.519867	1.0343	0.899682	1.34638	1.53117
2709	0.947835	0.521437	1.03407	0.898838	1.34582	1.53077
2710	0.947347	0.523007	1.03384	0.897995	1.34527	1.53038
2711	0.946859	0.524578	1.03362	0.897151	1.34472	1.52998
2712	0.946371	0.526148	1.03339	0.896308	1.34417	1.52958
2713	0.945882	0.527719	1.03316	0.895464	1.34361	1.52918
2714	0.945394	0.529289	1.03293	0.894621	1.34306	1.52878
2715	0.944906	0.530859	1.0327	0.893777	1.34251	1.52838
2716	0.944418	0.53243	1.03248	0.892933	1.34196	1.52799
2717	0.94393	0.534	1.03225	0.89209	1.3414	1.52759
2718	0.943442	0.535571	1.03202	0.891246	1.34085	1.52719
2719	0.942954	0.537141	1.03179	0.890403	1.3403	1.52679
2720	0.942466	0.538711	1.03156	0.889559	1.33975	1.52639
2721	0.941978	0.540282	1.03134	0.888715	1.33919	1.52599
2722	0.94149	0.541852	1.03111	0.887872	1.33864	1.5256
2723	0.941002	0.543423	1.03088	0.887028	1.33809	1.5252
2724	0.940514	0.544993	1.03065	0.886185	1.33754	1.5248
2725	0.940026	0.546563	1.03042	0.885341	1.33698	1.5244
2726	0.939538	0.548134	1.03019	0.884497	1.33643	1.524
2727	0.93905	0.549704	1.02997	0.883654	1.33588	1.5236
2728	0.938562	0.551275	1.02974	0.88281	1.33533	1.52321
2729	0.938074	0.552845	1.02951	0.881967	1.33477	1.52281
2730	0.937586	0.554415	1.02928	0.881123	1.33422	1.52241
2731	0.937098	0.555986	1.02905	0.88028	1.33367	1.52201
2732	0.93661	0.557556	1.02883	0.879436	1.33312	1.52161
2733	0.936122	0.559127	1.0286	0.878592	1.33256	1.52121
2734	0.935634	0.560697	1.02837	0.877749	1.33201	1.52082
2735	0.935146	0.562267	1.02814	0.876905	1.33146	1.52042
2736	0.934658	0.563838	1.02791	0.876062	1.33091	1.52002
2737	0.93417	0.565408	1.02769	0.875218	1.33035	1.51962
2738	0.933682	0.566979	1.02746	0.874374	1.3298	1.51922
2739	0.933194	0.568549	1.02723	0.873531	1.32925	1.51882
2740	0.932706	0.570119	1.027	0.872687	1.3287	1.51843
2741	0.932218	0.57169	1.02677	0.871844	1.32814	1.51803
2742	0.93173	0.57326	1.02655	0.871	1.32759	1.51763
2743	0.931242	0.574831	1.02632	0.870156	1.32704	1.51723
2744	0.930754	0.576401	1.02609	0.869313	1.32649	1.51683
2745	0.930266	0.577971	1.02586	0.868469	1.32586	1.51643
2746	0.929778	0.579542	1.02563	0.867626	1.32516	1.51604
2747	0.92929	0.581112	1.0254	0.866782	1.32447	1.51564
2748	0.928802	0.582683	1.02518	0.865938	1.32378	1.51524
2749	0.928314	0.584253	1.02495	0.865095	1.32309	1.51484
2750	0.927826	0.585823	1.02472	0.864251	1.32239	1.51444
2751	0.927338	0.587394	1.02449	0.863408	1.3217	1.51404
2752	0.92685	0.588964	1.02426	0.862564	1.32101	1.51365
2753	0.926362	0.590535	1.02404	0.861721	1.32031	1.51325
2754	0.925874	0.592105	1.02381	0.860877	1.31962	1.51285
2755	0.925386	0.593675	1.02358	0.860033	1.31893	1.51245
2756	0.924898	0.595246	1.02335	0.85919	1.31824	1.51205
2757	0.92441	0.596816	1.02312	0.858346	1.31754	1.51165
2758	0.923922	0.598387	1.0229	0.857503	1.31685	1.51126
2759	0.923434	0.599957	1.02267	0.856659	1.31616	1.51086
2760	0.922946	0.601527	1.02244	0.855815	1.31547	1.51046
2761	0.922458	0.603098	1.02221	0.854972	1.31477	1.51006
2762	0.92197	0.604668	1.02198	0.854128	1.31408	1.50966
2763	0.921482	0.606239	1.02176	0.853285	1.31339	1.50926
2764	0.920994	0.607809	1.02153	0.852441	1.31269	1.50887
2765	0.920506	0.609379	1.0213	0.851597	1.312	1.50847
2766	0.920018	0.61095	1.02107	0.850754	1.31131	1.50807
2767	0.91953	0.61252	1.02084	0.84991	1.31062	1.50767
2768	0.919042	0.614091	1.02062	0.849067	1.30992	1.50727
2769	0.918554	0.615661	1.02039	0.848223	1.30923	1.50688
2770	0.918066	0.617231	1.02016	0.84738	1.30854	1.50648
2771	0.917578	0.618802	1.01993	0.846536	1.30784	1.50608
2772	0.91709	0.620372	1.0197	0.845692	1.30715	1.50568
2773	0.916602	0.621943	1.01947	0.844849	1.30646	1.50528
2774	0.916114	0.623513	1.01925	0.844005	1.30577	1.50488
2775	0.915626	0.625083	1.01902	0.843162	1.30507	1.50449
2776	0.915138	0.626654	1.01879	0.842318	1.30438	1.50409
2777	0.91465	0.628224	1.01856	0.841474	1.30369	1.50369
2778	0.914162	0.629795	1.01833	0.840631	1.303	1.50329
2779	0.913674	0.631365	1.01811	0.839787	1.3023	1.50289
2780	0.913186	0.632935	1.01788	0.838944	1.30161	1.50249
2781	0.912698	0.634506	1.01765	0.8381	1.30092	1.5021
2782	0.91221	0.636076	1.01742	0.837256	1.30022	1.5017
2783	0.911722	0.637647	1.01719	0.836413	1.29953	1.5013
2784	0.911234	0.639217	1.01697	0.835569	1.29884	1.5009
2785	0.910746	0.640787	1.01674	0.834726	1.29815	1.5005
2786	0.910258	0.642358	1.01651	0.833882	1.29745	1.5001
2787	0.90977	0.643928	1.01628	0.833039	1.29676	1.49971
2788	0.909282	0.645499	1.01605	0.832195	1.29607	1.49931
2789	0.908794	0.647069	1.01583	0.831351	1.29537	1.49891
2790	0.908306	0.648639	1.0156	0.830508	1.29468	1.49851
2791	0.907818	0.65021	1.01537	0.829664	1.29399	1.49811
2792	0.90733	0.65178	1.01514	0.828821	1.2933	1.49771
2793	0.906842	0.653351	1.01491	0.827977	1.2926	1.49732
2794	0.906354	0.654921	1.01468	0.827133	1.29191	1.49692
2795	0.905866	0.656491	1.01446	0.82629	1.29122	1.49652
2796	0.905378	0.658062	1.01423	0.825446	1.29052	1.49612
2797	0.90489	0.659632	1.014	0.824603	1.28983	1.49572
2798	0.904402	0.661203	1.01377	0.823759	1.28914	1.49532
2799	0.903914	0.662773	1.01354	0.822915	1.28845	1.49495
2800	0.903426	0.664343	1.01332	0.822072	1.28775	1.49465
2801	0.902938	0.665914	1.01309	0.821228	1.28706	1.49435
2802	0.90245	0.667484	1.01286	0.820385	1.28637	1.49405
2803	0.901962	0.669055	1.01263	0.819541	1.28568	1.49374
2804	0.901474	0.670625	1.0124	0.818698	1.28498	1.49344
2805	0.900986	0.672195	1.01218	0.817854	1.28429	1.49314
2806	0.900498	0.673766	1.01195	0.81701	1.2836	1.49284
2807	0.90001	0.675336	1.01172	0.816167	1.2829	1.49254
2808	0.899522	0.676907	1.01149	0.815323	1.28221	1.49223
2809	0.899034	0.678477	1.01126	0.81448	1.28152	1.49193
2810	0.898546	0.680047	1.01104	0.813636	1.28083	1.49163
2811	0.898058	0.681618	1.01081	0.812792	1.28013	1.49133
2812	0.897569	0.683188	1.01058	0.811949	1.27944	1.49103
2813	0.897081	0.684759	1.01035	0.811105	1.27875	1.49072
2814	0.896593	0.686329	1.01012	0.810262	1.27805	1.49042
2815	0.896105	0.687899	1.00989	0.809418	1.27736	1.49012
2816	0.895617	0.68947	1.00967	0.808574	1.27667	1.48982
2817	0.895129	0.69104	1.00944	0.807731	1.27598	1.48952
2818	0.894641	0.692611	1.00921	0.806887	1.27528	1.48921
2819	0.894153	0.694181	1.00898	0.806044	1.27459	1.48891
2820	0.893665	0.695751	1.00875	0.8052	1.2739	1.48861
2821	0.893177	0.697322	1.00853	0.804357	1.2732	1.48831
2822	0.892689	0.698892	1.0083	0.803513	1.27251	1.48801
2823	0.892201	0.700463	1.00807	0.802669	1.27182	1.48771
2824	0.891713	0.702033	1.00784	0.801826	1.27113	1.4874
2825	0.891225	0.703603	1.00761	0.800982	1.27043	1.4871
2826	0.890737	0.705174	1.00739	0.800139	1.26974	1.4868
2827	0.890249	0.706744	1.00716	0.799295	1.26905	1.4865
2828	0.889761	0.708315	1.00693	0.798451	1.26836	1.4862
2829	0.889273	0.709885	1.0067	0.797608	1.26766	1.48589
2830	0.888785	0.711455	1.00647	0.796764	1.26697	1.48559
2831	0.888297	0.713026	1.00625	0.795921	1.26628	1.48529
2832	0.887809	0.714596	1.00602	0.795077	1.26558	1.48499
2833	0.887321	0.716167	1.00579	0.794233	1.26489	1.48469
2834	0.886833	0.717737	1.00556	0.79339	1.2642	1.48438
2835	0.886345	0.719307	1.00533	0.792546	1.26351	1.48408
2836	0.885857	0.720878	1.00511	0.791703	1.26281	1.48378
2837	0.885369	0.722448	1.00488	0.790859	1.26212	1.48348
2838	0.884881	0.724018	1.00465	0.790016	1.26143	1.48318
2839	0.884393	0.725589	1.00442	0.789172	1.26073	1.48287
2840	0.883905	0.727159	1.00419	0.788328	1.26004	1.48257
2841	0.883417	0.72873	1.00396	0.787485	1.25935	1.48227
2842	0.882929	0.7303	1.00374	0.786641	1.25866	1.48197
2843	0.882441	0.73187	1.00351	0.785798	1.25796	1.48167
2844	0.881953	0.733441	1.00328	0.784954	1.25727	1.48137
2845	0.881465	0.735011	1.00305	0.78411	1.25658	1.48106
2846	0.880977	0.736582	1.00282	0.783267	1.25589	1.48076
2847	0.880489	0.738152	1.0026	0.782423	1.25519	1.48046
2848	0.880001	0.739722	1.00237	0.78158	1.2545	1.48016
2849	0.879513	0.741293	1.00214	0.780736	1.25381	1.47986
2850	0.879025	0.742863	1.00191	0.779892	1.25311	1.47955
2851	0.878537	0.744434	1.00168	0.779049	1.25242	1.47925
2852	0.878049	0.746004	1.00146	0.778205	1.25173	1.47895
2853	0.877561	0.747574	1.00123	0.777362	1.25104	1.47865
2854	0.877073	0.749145	1.001	0.776518	1.25034	1.47835
2855	0.876585	0.750715	1.00077	0.775675	1.24965	1.47804
2856	0.876097	0.752286	1.00054	0.774831	1.24896	1.47774
2857	0.875609	0.753856	1.00032	0.773987	1.24826	1.47744
2858	0.875121	0.755426	1.00009	0.773144	1.24757	1.47714
2859	0.874633	0.756997	0.999859	0.77296	1.24688	1.47684
2860	0.874145	0.758567	0.999631	0.774317	1.24619	1.47653
2861	0.873657	0.760138	0.999403	0.775674	1.24549	1.47623
2862	0.873169	0.761708	0.999175	0.777031	1.2448	1.47593
2863	0.872681	0.763278	0.998947	0.778387	1.24411	1.47563
2864	0.872193	0.764849	0.998719	0.779744	1.24341	1.47533
2865	0.871705	0.766419	0.998491	0.781101	1.24272	1.47503
2866	0.871217	0.76799	0.998263	0.782458	1.24203	1.47472
2867	0.870729	0.76956	0.998034	0.783815	1.24134	1.47442
2868	0.870241	0.77113	0.997806	0.785171	1.24064	1.47412
2869	0.869753	0.772701	0.997578	0.786528	1.23995	1.47382
2870	0.869265	0.774271	0.99735	0.787885	1.23926	1.47352
2871	0.868777	0.775842	0.997122	0.789242	1.23857	1.47321
2872	0.868289	0.777412	0.996894	0.790599	1.23787	1.47291
2873	0.867801	0.778982	0.996666	0.791955	1.23718	1.47261
2874	0.867313	0.780553	0.996438	0.793312	1.23649	1.47231
2875	0.866825	0.782123	0.99621	0.794669	1.23579	1.47201
2876	0.866337	0.783694	0.995982	0.796026	1.2351	1.4717
2877	0.865849	0.785264	0.995754	0.797383	1.23441	1.4714
2878	0.865361	0.786834	0.995526	0.798739	1.23372	1.4711
2879	0.864873	0.788405	0.995297	0.800096	1.23302	1.4708
2880	0.864385	0.789975	0.995069	0.801453	1.23233	1.4705
2881	0.863897	0.791546	0.994841	0.80281	1.23164	1.47019
2882	0.863409	0.793116	0.994613	0.804167	1.23094	1.46989
2883	0.862921	0.794686	0.994385	0.805523	1.23025	1.46959
2884	0.862433	0.796257	0.994157	0.80688	1.22956	1.46929
2885	0.861945	0.797827	0.993929	0.808237	1.22887	1.46899
2886	0.861457	0.799398	0.993701	0.809594	1.22817	1.46869
2887	0.860969	0.800968	0.993473	0.810951	1.22748	1.46838
2888	0.860481	0.802538	0.993245	0.812307	1.22679	1.46808
2889	0.859993	0.804109	0.993017	0.813664	1.2261	1.46778
2890	0.859505	0.805679	0.992789	0.815021	1.2254	1.46748
2891	0.859017	0.80725	0.99256	0.816378	1.22471	1.46718
2892	0.858529	0.80882	0.992332	0.817734	1.22402	1.46687
2893	0.858041	0.81039	0.992104	0.819091	1.22332	1.46657
2894	0.857553	0.811961	0.991876	0.820448	1.22263	1.46627
2895	0.857065	0.813531	0.991648	0.821805	1.22194	1.46597
2896	0.856577	0.815102	0.99142	0.823162	1.22125	1.46567
2897	0.856089	0.816672	0.991192	0.824518	1.22055	1.46536
2898	0.855601	0.818242	0.990964	0.825875	1.21986	1.46506
2899	0.855113	0.819813	0.990736	0.827232	1.21917	1.46476
2900	0.854625	0.821383	0.990508	0.828589	1.21847	1.46446
2901	0.854137	0.822954	0.99028	0.829946	1.21778	1.46416
2902	0.853649	0.824524	0.990051	0.831302	1.21709	1.46385
2903	0.853161	0.826094	0.989823	0.832659	1.2164	1.46355
2904	0.852673	0.827665	0.989595	0.834016	1.2157	1.46325
2905	0.852185	0.829235	0.989367	0.835373	1.21501	1.46295
2906	0.851697	0.830806	0.989139	0.83673	1.21432	1.46265
2907	0.851209	0.832376	0.988911	0.838086	1.21362	1.46235
2908	0.850721	0.833946	0.988683	0.839443	1.21293	1.46204
2909	0.850233	0.835517	0.988455	0.8408	1.21224	1.46174
2910	0.849745	0.837087	0.988662	0.842157	1.21155	1.46144
2911	0.849257	0.838658	0.989885	0.843514	1.21085	1.46114
2912	0.848768	0.840228	0.991108	0.84487	1.21016	1.46084
2913	0.84828	0.841798	0.99233	0.846227	1.20947	1.46053
2914	0.847792	0.843369	0.993553	0.847584	1.20878	1.46023
2915	0.847304	0.844939	0.994776	0.848941	1.20808	1.45993
2916	0.846816	0.84651	0.995999	0.850298	1.20739	1.45963
2917	0.846328	0.84808	0.997221	0.851654	1.2067	1.45933
2918	0.84584	0.84965	0.998444	0.853011	1.206	1.45902
2919	0.845352	0.851221	0.999667	0.854368	1.20531	1.45872
2920	0.844864	0.852791	1.00089	0.855725	1.20462	1.45842
2921	0.844376	0.854362	1.00211	0.857082	1.20393	1.45812
2922	0.843888	0.855932	1.00334	0.858438	1.20323	1.45782
2923	0.8434	0.857502	1.00456	0.859795	1.20254	1.45751
2924	0.842912	0.859073	1.00578	0.861152	1.20185	1.45721
2925	0.842424	0.860643	1.007	0.862509	1.20115	1.45691
2926	0.841936	0.862214	1.00823	0.863865	1.20046	1.45661
2927	0.841448	0.863784	1.00945	0.865222	1.19977	1.45631
2928	0.84096	0.865354	1.01067	0.866579	1.19908	1.45601
2929	0.840472	0.866925	1.01189	0.867936	1.19838	1.4557
2930	0.839984	0.868495	1.01312	0.869293	1.19769	1.4554
2931	0.839496	0.870066	1.01434	0.870649	1.197	1.4551
2932	0.839008	0.871636	1.01556	0.872006	1.19631	1.4548
2933	0.83852	0.873206	1.01679	0.873363	1.19561	1.4545
2934	0.838032	0.874777	1.01801	0.87472	1.19492	1.45419
2935	0.837544	0.876347	1.01923	0.876077	1.19423	1.45389
2936	0.837056	0.877918	1.02045	0.877433	1.19353	1.45359
2937	0.836568	0.879488	1.02168	0.87879	1.19284	1.45329
2938	0.83608	0.881058	1.0229	0.880147	1.19215	1.45299
2939	0.835592	0.882629	1.02412	0.881504	1.19146	1.45268
2940	0.835104	0.884199	1.02535	0.882861	1.19076	1.45238
2941	0.834616	0.88577	1.02657	0.884217	1.19007	1.45208
2942	0.834128	0.88734	1.02779	0.885574	1.18938	1.45178
2943	0.83364	0.88891	1.02901	0.886931	1.18868	1.45148
2944	0.833152	0.890481	1.03024	0.888288	1.18799	1.45117
2945	0.832664	0.891421	1.03146	0.889645	1.1873	1.45087
2946	0.832176	0.890739	1.03268	0.891001	1.18661	1.45057
2947	0.831688	0.890057	1.0339	0.892358	1.18591	1.45027
2948	0.8312	0.889376	1.03513	0.893715	1.18522	1.44997
2949	0.830712	0.888694	1.03635	0.895072	1.18453	1.44967
2950	0.830224	0.888013	1.03757	0.896429	1.18383	1.44936
2951	0.829736	0.887331	1.0388	0.897785	1.18314	1.44906
2952	0.829248	0.886649	1.04002	0.899142	1.18245	1.44876
2953	0.82876	0.885968	1.04124	0.900499	1.18176	1.44846
2954	0.828272	0.885286	1.04246	0.901856	1.18106	1.44816
2955	0.827784	0.884604	1.04369	0.903213	1.18037	1.44785
2956	0.827296	0.883923	1.04491	0.904569	1.17968	1.44755
2957	0.826808	0.883241	1.04613	0.905926	1.17899	1.44725
2958	0.82632	0.88256	1.04736	0.907283	1.17829	1.44695
2959	0.825832	0.881878	1.04858	0.90864	1.1776	1.44665
2960	0.825344	0.881196	1.0498	0.909996	1.17691	1.44634
2961	0.825833	0.880515	1.05102	0.911353	1.17621	1.44604
2962	0.826341	0.879833	1.05225	0.91271	1.17552	1.44574
2963	0.82685	0.879152	1.05347	0.914067	1.17483	1.44544
2964	0.827359	0.87847	1.05469	0.915424	1.17414	1.44514
2965	0.827867	0.877788	1.05591	0.91678	1.17344	1.44483
2966	0.828376	0.877107	1.05714	0.918137	1.17275	1.44453
2967	0.828885	0.876425	1.05836	0.919494	1.17206	1.44423
2968	0.829393	0.875743	1.05958	0.920851	1.17136	1.44393
2969	0.829902	0.875062	1.06081	0.922208	1.17067	1.44363
2970	0.830411	0.87438	1.06203	0.923564	1.16998	1.44333
2971	0.830919	0.873699	1.06325	0.924921	1.16929	1.44302
2972	0.831428	0.873017	1.06447	0.926278	1.16859	1.44272
2973	0.831937	0.872335	1.0657	0.927635	1.1679	1.44242
2974	0.832445	0.871654	1.06692	0.928992	1.16721	1.44212
2975	0.832954	0.870972	1.06814	0.930348	1.16652	1.44182
2976	0.833463	0.870291	1.06937	0.931705	1.16582	1.44151
2977	0.833971	0.869609	1.07059	0.933062	1.16513	1.44121
2978	0.83448	0.868927	1.07181	0.934419	1.16444	1.44091
2979	0.834989	0.868246	1.07303	0.935776	1.16374	1.44061
2980	0.835497	0.867564	1.07426	0.937132	1.16305	1.44031
2981	0.836006	0.866882	1.07548	0.938489	1.16236	1.44
2982	0.836515	0.866201	1.0767	0.939846	1.16167	1.4397
2983	0.837023	0.865519	1.07792	0.941203	1.16097	1.4394
2984	0.837532	0.864838	1.07915	0.94256	1.16028	1.4391
2985	0.83804	0.864156	1.08037	0.943916	1.15959	1.4388
2986	0.838549	0.863474	1.08159	0.945273	1.15889	1.43849
2987	0.839058	0.862793	1.08282	0.94663	1.1582	1.43819
2988	0.839566	0.862111	1.08404	0.947987	1.15751	1.43789
2989	0.840075	0.86143	1.08526	0.949344	1.15682	1.43759
2990	0.840584	0.860748	1.08648	0.9507	1.15612	1.43729
2991	0.841092	0.860066	1.08771	0.952057	1.15543	1.43699
2992	0.841601	0.859385	1.08893	0.953414	1.15474	1.43668
2993	0.84211	0.858703	1.09015	0.954771	1.15404	1.43638
2994	0.842618	0.858021	1.09137	0.956127	1.15335	1.43608
2995	0.843127	0.85734	1.0926	0.957484	1.15266	1.43578
2996	0.843636	0.856658	1.09382	0.958841	1.15197	1.43548
2997	0.844144	0.855977	1.09504	0.960198	1.15127	1.43517
2998	0.844653	0.855295	1.09627	0.961555	1.15058	1.43487
2999	0.845162	0.854613	1.09749	0.962911	1.14989	1.43457
3000	0.84567	0.853932	1.09871	0.964268	1.1492	1.43427
3001	0.846179	0.85325	1.09993	0.965625	1.1485	1.43397
3002	0.846688	0.852568	1.10116	0.966982	1.14781	1.43366
3003	0.847196	0.851887	1.10238	0.968339	1.14712	1.43336
3004	0.847705	0.851205	1.1036	0.969695	1.14642	1.43306
3005	0.848214	0.850524	1.10483	0.971052	1.14573	1.43276
3006	0.848722	0.849842	1.10605	0.972409	1.14504	1.43246
3007	0.849231	0.84916	1.10727	0.973766	1.14435	1.43215
3008	0.84974	0.848479	1.10849	0.975123	1.14365	1.43185
3009	0.850248	0.847797	1.10972	0.976479	1.14296	1.43155
3010	0.850757	0.847116	1.11094	0.977836	1.14227	1.43125
3011	0.851266	0.846434	1.11216	0.979193	1.14157	1.43095
3012	0.851774	0.845752	1.11338	0.98055	1.14088	1.43065
3013	0.852283	0.845071	1.11461	0.981907	1.14019	1.43034
3014	0.852792	0.844389	1.11583	0.983263	1.1395	1.43004
3015	0.8533	0.843707	1.11705	0.98462	1.1388	1.42974
3016	0.853809	0.843026	1.11828	0.985977	1.13811	1.42944
3017	0.854317	0.842344	1.1195	0.987334	1.13742	1.42914
3018	0.854826	0.841663	1.12072	0.988691	1.13672	1.42883
3019	0.855335	0.840981	1.12194	0.990047	1.13603	1.42853
3020	0.855843	0.840299	1.12317	0.991404	1.13534	1.42823
3021	0.856352	0.839618	1.12439	0.992761	1.13465	1.42793
3022	0.856861	0.838936	1.12561	0.994118	1.13395	1.42763
3023	0.857369	0.838255	1.12684	0.995475	1.13326	1.42732
3024	0.857878	0.837573	1.12806	0.996831	1.13257	1.42702
3025	0.858387	0.836891	1.12928	0.998188	1.13188	1.42672
3026	0.858895	0.83621	1.1305	0.999545	1.13118	1.42642
3027	0.859404	0.835528	1.13173	1.0009	1.13049	1.42612
3028	0.859913	0.834846	1.13295	1.00226	1.1298	1.42581
3029	0.860421	0.834165	1.13417	1.00362	1.1291	1.42551
3030	0.86093	0.833483	1.13539	1.00497	1.12841	1.42521
3031	0.861439	0.832802	1.13662	1.00633	1.12772	1.42491
3032	0.861947	0.83212	1.13784	1.00769	1.12703	1.42461
3033	0.862456	0.831438	1.13906	1.00904	1.12633	1.42431
3034	0.862965	0.830757	1.14029	1.0104	1.12564	1.424
3035	0.863473	0.830075	1.14151	1.01176	1.12495	1.4237
3036	0.863982	0.829394	1.14273	1.01311	1.12425	1.4234
3037	0.864491	0.828712	1.14395	1.01447	1.12356	1.4231
3038	0.864999	0.82803	1.14518	1.01583	1.12287	1.4228
3039	0.865508	0.827349	1.1464	1.01718	1.12218	1.42249
3040	0.866017	0.826667	1.14762	1.01854	1.12148	1.42219
3041	0.866525	0.825985	1.14885	1.0199	1.12079	1.42189
3042	0.867034	0.825304	1.15007	1.02125	1.1201	1.42159
3043	0.867543	0.824622	1.15129	1.02261	1.11941	1.42129
3044	0.868051	0.823941	1.15251	1.02397	1.11871	1.42098
3045	0.86856	0.823259	1.15374	1.02532	1.11802	1.42068
3046	0.869069	0.822577	1.15496	1.02668	1.11733	1.42038
3047	0.869577	0.821896	1.15618	1.02804	1.11663	1.42008
3048	0.870086	0.821214	1.1574	1.02939	1.11594	1.41978
3049	0.870594	0.820533	1.15863	1.03075	1.11525	1.41947
3050	0.871103	0.819851	1.15985	1.03211	1.11456	1.41917
3051	0.871612	0.819169	1.16107	1.03346	1.11386	1.41887
3052	0.87212	0.818488	1.1623	1.03482	1.11317	1.41857
3053	0.872629	0.817806	1.16352	1.03618	1.11248	1.41827
3054	0.873138	0.817124	1.16474	1.03754	1.11178	1.41797
3055	0.873646	0.816443	1.16596	1.03889	1.11109	1.41766
3056	0.874155	0.815761	1.16719	1.04025	1.1104	1.41736
3057	0.874664	0.81508	1.16841	1.04161	1.10971	1.41706
3058	0.875172	0.814398	1.16963	1.04296	1.10901	1.41676
3059	0.875681	0.813716	1.17086	1.04432	1.10832	1.41646
3060	0.87619	0.813035	1.17208	1.04568	1.10763	1.41615
3061	0.876698	0.812353	1.1733	1.04703	1.10693	1.41585
3062	0.877207	0.811672	1.17452	1.04839	1.10624	1.41555
3063	0.877716	0.81099	1.17575	1.04975	1.10555	1.41525
3064	0.878224	0.810308	1.17697	1.0511	1.10486	1.41495
3065	0.878733	0.809627	1.17819	1.05246	1.10416	1.41464
3066	0.879242	0.808945	1.17941	1.05382	1.10347	1.41434
3067	0.87975	0.808263	1.18064	1.05517	1.10278	1.41404
3068	0.880259	0.807582	1.18186	1.05653	1.10209	1.41374
3069	0.880768	0.8069	1.18308	1.05789	1.10139	1.41344
3070	0.881276	0.806219	1.18431	1.05924	1.1007	1.41313
3071	0.881785	0.805537	1.18553	1.0606	1.10001	1.41283
3072	0.882294	0.804855	1.18675	1.06196	1.09931	1.41253
3073	0.882802	0.804174	1.18797	1.06331	1.09862	1.41223
3074	0.883311	0.803492	1.1892	1.06467	1.09793	1.41193
3075	0.88382	0.802811	1.19042	1.06603	1.09724	1.41163
3076	0.884328	0.802129	1.19164	1.06738	1.09654	1.41132
3077	0.884837	0.801447	1.19287	1.06874	1.09585	1.41102
3078	0.885346	0.800766	1.19409	1.0701	1.09516	1.41072
3079	0.885854	0.800084	1.19531	1.07145	1.09446	1.41042
3080	0.886363	0.799402	1.19653	1.07281	1.09377	1.41012
3081	0.886871	0.798721	1.19776	1.07417	1.09308	1.40981
3082	0.88738	0.798039	1.19898	1.07553	1.09239	1.40951
3083	0.887889	0.797358	1.2002	1.07688	1.09169	1.40921
3084	0.888397	0.796676	1.20142	1.07824	1.091	1.40891
3085	0.888906	0.795994	1.20265	1.0796	1.09031	1.40861
3086	0.889415	0.795313	1.20387	1.08095	1.08962	1.4083
3087	0.889923	0.794631	1.20509	1.08231	1.08892	1.408
3088	0.890432	0.79395	1.20632	1.08367	1.08823	1.4077
3089	0.890941	0.793268	1.20754	1.08502	1.08754	1.4074
3090	0.891449	0.792586	1.20876	1.08638	1.08684	1.4071
3091	0.891958	0.791905	1.20998	1.08774	1.08615	1.40679
3092	0.892467	0.791223	1.21121	1.08909	1.08546	1.40649
3093	0.892975	0.790541	1.21243	1.09045	1.08477	1.40619
3094	0.893484	0.78986	1.21365	1.09181	1.08407	1.40589
3095	0.893993	0.789178	1.21488	1.09316	1.08338	1.40559
3096	0.894501	0.788497	1.2161	1.09452	1.08269	1.40529
3097	0.89501	0.787815	1.21732	1.09588	1.08199	1.40498
3098	0.895519	0.787133	1.21854	1.09723	1.0813	1.40468
3099	0.896027	0.786452	1.21977	1.09859	1.08061	1.40438
3100	0.896536	0.78577	1.22099	1.09995	1.07992	1.40408
3101	0.897045	0.785088	1.22221	1.1013	1.07922	1.40378
3102	0.897553	0.784407	1.22343	1.10266	1.07853	1.40347
3103	0.898062	0.783725	1.22466	1.10402	1.07784	1.40317
3104	0.898571	0.783044	1.22588	1.10537	1.07714	1.40287
3105	0.899079	0.782362	1.2271	1.10673	1.07645	1.40257
3106	0.899588	0.78168	1.22833	1.10809	1.07576	1.40227
3107	0.900097	0.780999	1.22955	1.10945	1.07507	1.40196
3108	0.900605	0.780317	1.23077	1.1108	1.07437	1.40166
3109	0.901114	0.779636	1.23199	1.11216	1.07368	1.40136
3110	0.901622	0.778954	1.23322	1.11352	1.07299	1.40106
3111	0.902131	0.778272	1.23444	1.11487	1.0723	1.40076
3112	0.90264	0.777591	1.23566	1.11623	1.0716	1.40045
3113	0.903148	0.776909	1.23688	1.11759	1.07091	1.40015
3114	0.903657	0.776227	1.23811	1.11894	1.07022	1.39985
3115	0.904166	0.775546	1.23933	1.1203	1.06952	1.39955
3116	0.904674	0.774864	1.24055	1.12166	1.06883	1.39925
3117	0.905183	0.774183	1.24178	1.12301	1.06814	1.39895
3118	0.905692	0.773501	1.243	1.12437	1.06745	1.39864
3119	0.9062	0.772819	1.24422	1.12573	1.06675	1.39834
3120	0.906709	0.772138	1.24544	1.12708	1.06606	1.39804
3121	0.907218	0.771456	1.24667	1.12844	1.06537	1.39774
3122	0.907726	0.770775	1.24789	1.12766	1.06467	1.39744
3123	0.908235	0.770093	1.24911	1.12009	1.06398	1.39713
3124	0.908744	0.769411	1.25034	1.11253	1.06329	1.39683
3125	0.909252	0.76873	1.25156	1.10497	1.0626	1.39653
3126	0.909761	0.768048	1.25278	1.0974	1.0619	1.39623
3127	0.91027	0.767366	1.254	1.08984	1.06121	1.39593
3128	0.910778	0.766685	1.25523	1.08228	1.06052	1.39562
3129	0.911287	0.766003	1.25645	1.07471	1.05983	1.39532
3130	0.911796	0.765322	1.25767	1.06715	1.05913	1.39502
3131	0.912304	0.76464	1.25889	1.05959	1.05844	1.39472
3132	0.912813	0.763958	1.26012	1.05202	1.05775	1.39442
3133	0.913322	0.763277	1.26134	1.04446	1.05705	1.39411
3134	0.91383	0.762595	1.26256	1.0369	1.05636	1.39381
3135	0.914339	0.761914	1.26379	1.02933	1.05567	1.39351
3136	0.914848	0.761232	1.26501	1.02177	1.05498	1.39321
3137	0.915356	0.76055	1.26623	1.01421	1.05428	1.39291
3138	0.915865	0.759869	1.26745	1.00664	1.05359	1.39261
3139	0.916374	0.759187	1.26868	0.999081	1.0529	1.3923
3140	0.916882	0.758505	1.2699	0.991518	1.0522	1.392
3141	0.917391	0.757824	1.27112	0.983954	1.05151	1.3917
3142	0.917899	0.757142	1.27235	0.976391	1.05082	1.3914
3143	0.918408	0.756461	1.27357	0.968828	1.05013	1.3911
3144	0.918917	0.755779	1.27479	0.961265	1.04943	1.39079
3145	0.919425	0.755097	1.27601	0.953701	1.04874	1.39049
3146	0.919934	0.754416	1.27724	0.946138	1.04805	1.39019
3147	0.920443	0.753734	1.27846	0.938575	1.04735	1.38989
3148	0.920951	0.753053	1.27968	0.931012	1.04666	1.38959
3149	0.92146	0.752371	1.2809	0.923448	1.04597	1.38928
3150	0.921969	0.751689	1.28213	0.915885	1.04528	1.38898
3151	0.922477	0.751008	1.28335	0.908322	1.04458	1.38868
3152	0.922986	0.750326	1.28457	0.900758	1.04389	1.38838
3153	0.923495	0.749644	1.2858	0.893195	1.0432	1.38808
3154	0.924003	0.748963	1.28702	0.885632	1.04251	1.38778
3155	0.924512	0.748281	1.28824	0.878069	1.04181	1.38747
3156	0.925021	0.7476	1.28946	0.870505	1.04112	1.38717
3157	0.925529	0.746918	1.29069	0.862942	1.04043	1.38687
3158	0.926038	0.746236	1.29191	0.855379	1.03973	1.38657
3159	0.926547	0.745555	1.29313	0.847816	1.03904	1.38627
3160	0.927055	0.744873	1.29436	0.840252	1.03835	1.38596
3161	0.927564	0.744192	1.29558	0.832689	1.03766	1.38566
3162	0.928073	0.74351	1.2968	0.825126	1.03696	1.38536
3163	0.928581	0.742828	1.29802	0.817563	1.03627	1.38506
3164	0.92909	0.742147	1.29925	0.809999	1.03558	1.38476
3165	0.929599	0.741465	1.30047	0.802436	1.03488	1.38445
3166	0.930107	0.740783	1.30169	0.794873	1.03419	1.38415
3167	0.930616	0.740102	1.30291	0.78731	1.0335	1.38385
3168	0.931125	0.73942	1.30414	0.779746	1.03281	1.38355
3169	0.931633	0.738739	1.30536	0.772183	1.03211	1.38325
3170	0.932142	0.738057	1.30658	0.76462	1.03142	1.38294
3171	0.932651	0.737375	1.30781	0.757056	1.03073	1.38264
3172	0.933159	0.736694	1.30903	0.749493	1.03003	1.38234
3173	0.933668	0.736012	1.31025	0.74193	1.02934	1.38204
3174	0.934176	0.735331	1.31147	0.734367	1.02865	1.38174
3175	0.934685	0.734649	1.3127	0.726803	1.02796	1.38144
3176	0.935194	0.733967	1.31392	0.71924	1.02726	1.38113
3177	0.935702	0.733286	1.31514	0.711677	1.02657	1.38083
3178	0.936211	0.732604	1.31637	0.704114	1.02588	1.38053
3179	0.93672	0.731922	1.31759	0.69655	1.02519	1.38023
3180	0.937228	0.731241	1.31881	0.688987	1.02449	1.37993
3181	0.937737	0.730559	1.32003	0.681424	1.0238	1.37962
3182	0.938246	0.729878	1.32126	0.673861	1.02311	1.37932
3183	0.938754	0.729196	1.32248	0.666297	1.02247	1.37902
3184	0.939263	0.728514	1.3237	0.658734	1.02215	1.37872
3185	0.939772	0.727833	1.32492	0.651171	1.02182	1.37842
3186	0.94028	0.727151	1.32615	0.643608	1.0215	1.37811
3187	0.940789	0.72647	1.32737	0.636044	1.02117	1.37781
3188	0.941298	0.725788	1.32859	0.628481	1.02085	1.37751
3189	0.941806	0.725106	1.32982	0.620918	1.02052	1.37721
3190	0.942315	0.724425	1.33104	0.613355	1.0202	1.37691
3191	0.942824	0.723743	1.33226	0.605791	1.01987	1.3766
3192	0.943332	0.723061	1.33348	0.598228	1.01955	1.3763
3193	0.943841	0.72238	1.33471	0.590665	1.01922	1.376
3194	0.94435	0.721698	1.33593	0.583101	1.0189	1.3757
3195	0.944858	0.721017	1.33715	0.575538	1.01857	1.3754
3196	0.945367	0.720335	1.33838	0.567975	1.01825	1.3751
3197	0.945876	0.719653	1.3396	0.560412	1.01792	1.37479
3198	0.946384	0.718972	1.34082	0.552848	1.0176	1.37449
3199	0.946893	0.71829	1.34204	0.545285	1.01727	1.37419
3200	0.947402	0.717609	1.34327	0.537722	1.01695	1.37389
3201	0.94791	0.716927	1.34449	0.530159	1.01662	1.37359
3202	0.948419	0.716245	1.34571	0.522595	1.01629	1.37328
3203	0.948928	0.715564	1.34693	0.515032	1.01597	1.37298
3204	0.949436	0.714882	1.34816	0.507469	1.01564	1.37268
3205	0.949945	0.7142	1.34938	0.499906	1.01532	1.37238
3206	0.950453	0.713519	1.3506	0.492342	1.01499	1.37208
3207	0.950962	0.712837	1.34905	0.484779	1.01467	1.37177
3208	0.951471	0.712156	1.3458	0.477764	1.01434	1.37147
3209	0.951979	0.711474	1.34255	0.483897	1.01402	1.37117
3210	0.952488	0.710792	1.33931	0.49003	1.01369	1.37087
3211	0.952997	0.710111	1.33606	0.496163	1.01337	1.37057
3212	0.953505	0.709429	1.33281	0.502296	1.01304	1.37026
3213	0.954014	0.708747	1.32956	0.508429	1.01272	1.36996
3214	0.954523	0.708066	1.32631	0.514562	1.01239	1.36966
3215	0.955031	0.707384	1.32306	0.520695	1.01207	1.36936
3216	0.95554	0.706703	1.31981	0.526828	1.01174	1.36906
3217	0.956049	0.706021	1.31656	0.532961	1.01142	1.36876
3218	0.956557	0.705339	1.31331	0.539095	1.01109	1.36845
3219	0.957066	0.704658	1.31006	0.545228	1.01077	1.36815
3220	0.957575	0.703976	1.30681	0.551361	1.01044	1.36785
3221	0.958083	0.703295	1.30356	0.557494	1.01012	1.36755
3222	0.958592	0.702613	1.30031	0.563627	1.00979	1.36725
3223	0.959101	0.701931	1.29706	0.56976	1.00947	1.36694
3224	0.959609	0.70125	1.29382	0.575893	1.00914	1.36664
3225	0.960118	0.700568	1.29057	0.582026	1.00882	1.36634
3226	0.960627	0.699886	1.28732	0.588159	1.00849	1.36604
3227	0.961135	0.699205	1.28407	0.594292	1.00817	1.36574
3228	0.961644	0.698523	1.28082	0.600425	1.00784	1.36543
3229	0.962153	0.697842	1.27757	0.606559	1.00752	1.36513
3230	0.962661	0.69716	1.27432	0.612692	1.00719	1.36483
3231	0.96317	0.696478	1.27107	0.618825	1.00687	1.36453
3232	0.963679	0.695797	1.26782	0.624958	1.00654	1.36423
3233	0.964187	0.695115	1.26457	0.631091	1.00621	1.36392
3234	0.964696	0.694434	1.26132	0.637224	1.00589	1.36362
3235	0.965205	0.693752	1.25807	0.643357	1.00556	1.36332
3236	0.965713	0.69307	1.25482	0.64949	1.00524	1.36302
3237	0.966222	0.692389	1.25158	0.655623	1.00491	1.36272
3238	0.96673	0.691707	1.24833	0.661756	1.00459	1.36242
3239	0.967239	0.691025	1.24508	0.667889	1.00426	1.36211
3240	0.967748	0.690344	1.24183	0.674022	1.00394	1.36181
3241	0.968256	0.689662	1.23858	0.680156	1.00361	1.36151
3242	0.968765	0.688981	1.23533	0.686289	1.00329	1.36121
3243	0.969274	0.688299	1.23208	0.692422	1.00296	1.36091
3244	0.969782	0.687617	1.22883	0.698555	1.00264	1.3606
3245	0.970291	0.686936	1.22558	0.704688	1.00231	1.3603
3246	0.9708	0.686254	1.22233	0.710821	1.00199	1.36
3247	0.971308	0.685573	1.21908	0.716954	1.00166	1.3597
3248	0.971817	0.684891	1.21583	0.723087	1.00134	1.3594
3249	0.972326	0.684209	1.21258	0.72922	1.00101	1.35909
3250	0.972834	0.683528	1.20934	0.735353	1.00069	1.35879
3251	0.973343	0.682846	1.20609	0.741486	1.00036	1.35849
3252	0.973852	0.682164	1.20284	0.74762	1.00004	1.35819
3253	0.97436	0.681483	1.19959	0.753753	0.999711	1.35789
3254	0.974869	0.680801	1.19634	0.759886	0.999386	1.35758
3255	0.975378	0.68012	1.19309	0.766019	0.999061	1.35728
3256	0.975886	0.679438	1.18984	0.772152	0.998736	1.35698
3257	0.976395	0.678756	1.18659	0.778285	0.998411	1.35668
3258	0.976904	0.678075	1.18334	0.784418	0.998086	1.35638
3259	0.977412	0.677393	1.18009	0.790551	0.99776	1.35608
3260	0.977921	0.676712	1.17684	0.796684	0.997435	1.35577
3261	0.97843	0.67603	1.17359	0.802817	0.99711	1.35547
3262	0.978938	0.675348	1.17034	0.80895	0.996785	1.35517
3263	0.979447	0.674667	1.16709	0.815083	0.99646	1.35487
3264	0.979956	0.673985	1.16385	0.821217	0.996135	1.35457
3265	0.980464	0.673303	1.1606	0.82735	0.995809	1.35426
3266	0.980973	0.672622	1.15735	0.833483	0.995484	1.35396
3267	0.981482	0.67194	1.1541	0.839616	0.995159	1.35366
3268	0.98199	0.671259	1.15085	0.845749	0.994834	1.35336
3269	0.982499	0.670577	1.1476	0.851882	0.994509	1.35306
3270	0.983007	0.669895	1.14435	0.858015	0.994184	1.35275
3271	0.983516	0.669214	1.1411	0.864148	0.993859	1.35245
3272	0.984025	0.668532	1.13785	0.870281	0.993533	1.35215
3273	0.984533	0.667851	1.1346	0.876414	0.993208	1.35185
3274	0.985042	0.667169	1.13135	0.882547	0.992883	1.35155
3275	0.985551	0.666487	1.1281	0.888681	0.992558	1.35124
3276	0.986059	0.665806	1.12485	0.894814	0.992233	1.35094
3277	0.986568	0.665124	1.12161	0.900947	0.991908	1.35064
3278	0.987077	0.664442	1.11836	0.90708	0.991582	1.35034
3279	0.987585	0.663761	1.11511	0.913213	0.991257	1.35004
3280	0.988094	0.663079	1.11186	0.919346	0.990932	1.34974
3281	0.988603	0.662398	1.10861	0.925479	0.990607	1.34943
3282	0.989111	0.661716	1.10536	0.931612	0.990282	1.34913
3283	0.98962	0.661034	1.10211	0.937745	0.989957	1.34883
3284	0.990129	0.660353	1.09886	0.943878	0.989631	1.34853
3285	0.990637	0.659671	1.09561	0.950011	0.989306	1.34823
3286	0.991146	0.65899	1.09236	0.956145	0.988981	1.34792
3287	0.991655	0.658308	1.08911	0.962278	0.988656	1.34762
3288	0.992163	0.657626	1.08586	0.968411	0.988331	1.34732
3289	0.992672	0.656945	1.08261	0.974544	0.988006	1.34702
3290	0.993181	0.656263	1.07936	0.980677	0.98768	1.34672
3291	0.993689	0.655581	1.07612	0.98681	0.987355	1.34641
3292	0.994198	0.6549	1.07287	0.992943	0.98703	1.34611
3293	0.994707	0.654218	1.06962	0.999076	0.986705	1.34581
3294	0.995215	0.653537	1.06637	1.00521	0.98638	1.34551
3295	0.995724	0.652855	1.06312	1.01134	0.986055	1.34521
3296	0.996233	0.652173	1.05987	1.01748	0.985729	1.3449
3297	0.996741	0.651492	1.05662	1.02361	0.985404	1.3446
3298	0.99725	0.65081	1.05352	1.02974	0.985079	1.3443
3299	0.997759	0.650129	1.05394	1.03587	0.984754	1.344
3300	0.998267	0.649447	1.05435	1.04201	0.984429	1.3437
3301	0.998776	0.648765	1.05477	1.04814	0.984104	1.3434
3302	0.999284	0.649122	1.05519	1.05427	0.983778	1.34309
3303	0.999793	0.651325	1.05561	1.06041	0.983453	1.34279
3304	1.0003	0.653528	1.05602	1.06654	0.983128	1.34249
3305	1.00081	0.655731	1.05644	1.07267	0.982803	1.34219
3306	1.00132	0.657934	1.05686	1.07881	0.982478	1.34189
3307	1.00183	0.660137	1.05728	1.08494	0.982153	1.34158
3308	1.00234	0.66234	1.05769	1.09107	0.981827	1.34128
3309	1.00285	0.664543	1.05811	1.09721	0.981502	1.34098
3310	1.00335	0.666747	1.05853	1.10334	0.981177	1.34068
3311	1.00386	0.66895	1.05895	1.10705	0.980852	1.34038
3312	1.00437	0.671153	1.05936	1.10606	0.980527	1.34007
3313	1.00488	0.673356	1.05978	1.10507	0.980202	1.33977
3314	1.00539	0.675559	1.0602	1.10408	0.979876	1.33947
3315	1.0059	0.677762	1.06061	1.1031	0.979551	1.33917
3316	1.00641	0.679965	1.06103	1.10211	0.979226	1.33887
3317	1.00691	0.682168	1.06145	1.10112	0.978901	1.33856
3318	1.00742	0.684371	1.06187	1.10013	0.978576	1.33826
3319	1.00793	0.686574	1.06228	1.09914	0.978251	1.33796
3320	1.00844	0.688777	1.0627	1.09815	0.977925	1.33766
3321	1.00895	0.69098	1.06312	1.09716	0.9776	1.33736
3322	1.00946	0.693183	1.06354	1.09618	0.977275	1.33706
3323	1.00997	0.695386	1.06395	1.09519	0.97695	1.33675
3324	1.01047	0.697589	1.06437	1.0942	0.976625	1.33645
3325	1.01098	0.699792	1.06479	1.09321	0.9763	1.33615
3326	1.01149	0.701995	1.06521	1.09222	0.975974	1.33585
3327	1.012	0.704198	1.06562	1.09123	0.975649	1.33555
3328	1.01251	0.706401	1.06604	1.09024	0.975324	1.33524
3329	1.01302	0.708604	1.06646	1.08926	0.974999	1.33494
3330	1.01353	0.710808	1.06688	1.08827	0.974674	1.33464
3331	1.01404	0.713011	1.06729	1.08728	0.974349	1.33434
3332	1.01454	0.715214	1.06771	1.08629	0.974023	1.33404
3333	1.01505	0.717417	1.06813	1.0853	0.973698	1.33373
3334	1.01556	0.71962	1.06855	1.08431	0.973373	1.33343
3335	1.01607	0.721823	1.06896	1.08332	0.973048	1.33313
3336	1.01658	0.724026	1.06938	1.08234	0.972723	1.33283
3337	1.01709	0.726229	1.0698	1.08135	0.972398	1.33253
3338	1.0176	0.728432	1.07022	1.08036	0.972072	1.33222
3339	1.0181	0.730635	1.07063	1.07937	0.971747	1.33192
3340	1.01861	0.732838	1.07105	1.07838	0.971422	1.33162
3341	1.01912	0.735041	1.07147	1.07739	0.971097	1.33132
3342	1.01963	0.737244	1.07189	1.0764	0.970772	1.33102
3343	1.02014	0.739447	1.0723	1.07542	0.970447	1.33072
3344	1.02065	0.74165	1.07272	1.07443	0.970121	1.33041
3345	1.02116	0.743853	1.07314	1.07344	0.969796	1.33011
3346	1.02167	0.746056	1.07356	1.07245	0.969471	1.32981
3347	1.02217	0.748259	1.07397	1.07146	0.969146	1.32951
3348	1.02268	0.750462	1.07439	1.07047	0.968821	1.32921
3349	1.02319	0.752665	1.07481	1.06949	0.968496	1.3289
3350	1.0237	0.754868	1.07523	1.0685	0.96817	1.3286
3351	1.02421	0.757072	1.07564	1.06751	0.967845	1.3283
3352	1.02472	0.759275	1.07606	1.06652	0.96752	1.328
3353	1.02523	0.761478	1.07648	1.06553	0.967195	1.3277
3354	1.02573	0.763681	1.0769	1.06454	0.96687	1.32739
3355	1.02624	0.765884	1.07731	1.06355	0.966545	1.32709
3356	1.02675	0.768087	1.07773	1.06257	0.966219	1.32679
3357	1.02726	0.77029	1.07815	1.06158	0.965894	1.32649
3358	1.02777	0.772493	1.07857	1.06059	0.965569	1.32619
3359	1.02828	0.774696	1.07898	1.0596	0.965244	1.32588
3360	1.02879	0.776899	1.0794	1.05861	0.964919	1.32558
3361	1.0293	0.779102	1.07982	1.05762	0.964594	1.32528
3362	1.0298	0.781305	1.08024	1.05663	0.964268	1.32498
3363	1.03031	0.783508	1.08065	1.05565	0.963943	1.32468
3364	1.03082	0.785711	1.08107	1.05466	0.963618	1.32438
3365	1.03133	0.787914	1.08149	1.05367	0.963293	1.32407
3366	1.03184	0.790117	1.08191	1.05268	0.962968	1.32377
3367	1.03235	0.79232	1.08232	1.05169	0.962643	1.32347
3368	1.03286	0.794523	1.08274	1.0507	0.962317	1.32317
3369	1.03336	0.796726	1.08316	1.04971	0.961992	1.32287
3370	1.03387	0.798929	1.08358	1.04873	0.961667	1.32256
3371	1.03439	0.801132	1.08399	1.04774	0.961342	1.32226
3372	1.03497	0.803336	1.08441	1.04675	0.961017	1.32196
3373	1.03555	0.805539	1.08483	1.04576	0.960692	1.32166
3374	1.03613	0.807742	1.08525	1.04477	0.960366	1.32136
3375	1.03671	0.809945	1.08566	1.04378	0.960041	1.32105
3376	1.03729	0.812148	1.08608	1.04279	0.959716	1.32075
3377	1.03787	0.814351	1.0865	1.04181	0.959391	1.32045
3378	1.03844	0.816554	1.08692	1.04082	0.959066	1.32015
3379	1.03902	0.818757	1.08733	1.03983	0.958741	1.31985
3380	1.0396	0.82096	1.08775	1.03884	0.958415	1.31954
3381	1.04018	0.823163	1.08817	1.03785	0.95809	1.31924
3382	1.04076	0.825366	1.08859	1.03686	0.957765	1.31894
3383	1.04134	0.827569	1.089	1.03587	0.95744	1.31864
3384	1.04192	0.829772	1.08942	1.03489	0.957115	1.31834
3385	1.0425	0.831975	1.08984	1.0339	0.95679	1.31804
3386	1.04308	0.834178	1.09026	1.03291	0.956464	1.31773
3387	1.04366	0.836381	1.09067	1.03192	0.956139	1.31743
3388	1.04424	0.838584	1.09109	1.03093	0.955814	1.31713
3389	1.04481	0.840787	1.09151	1.02994	0.955489	1.31683
3390	1.04539	0.84299	1.09193	1.02895	0.955164	1.31653
3391	1.04597	0.845193	1.09234	1.02797	0.954839	1.31622
3392	1.04655	0.847397	1.09276	1.02698	0.954513	1.31592
3393	1.04713	0.8496	1.09318	1.02599	0.954188	1.31562
3394	1.04771	0.851803	1.0936	1.025	0.953863	1.31532
3395	1.04829	0.854006	1.09401	1.02401	0.953538	1.31502
3396	1.04887	0.856209	1.09443	1.02302	0.953213	1.31471
3397	1.04945	0.858412	1.09485	1.02203	0.952888	1.31441
3398	1.05003	0.860615	1.09527	1.02105	0.952562	1.31411
3399	1.05061	0.862818	1.09568	1.02006	0.952237	1.31381
3400	1.05119	0.865021	1.0961	1.01907	0.951912	1.31351
3401	1.05176	0.867224	1.09652	1.01808	0.951587	1.3132
3402	1.05234	0.869427	1.09694	1.01709	0.951262	1.3129
3403	1.05292	0.87163	1.09735	1.0161	0.950937	1.3126
3404	1.0535	0.873833	1.09777	1.01511	0.950611	1.3123
3405	1.05408	0.876036	1.09819	1.01413	0.950286	1.312
3406	1.05466	0.877636	1.09861	1.01314	0.949961	1.3117
3407	1.05524	0.876073	1.09894	1.01215	0.949636	1.31139
3408	1.05582	0.874509	1.09917	1.01116	0.949311	1.31109
3409	1.0564	0.872945	1.09939	1.01017	0.948986	1.31079
3410	1.05698	0.871381	1.09962	1.00918	0.94866	1.31049
3411	1.05756	0.869817	1.09984	1.00819	0.948335	1.31019
3412	1.05814	0.868253	1.10007	1.00721	0.94801	1.30988
3413	1.05871	0.866689	1.10029	1.00622	0.947685	1.30958
3414	1.05929	0.865126	1.10052	1.00523	0.94736	1.30928
3415	1.05987	0.863562	1.10074	1.00424	0.947035	1.30898
3416	1.06045	0.861998	1.10097	1.00325	0.946709	1.30868
3417	1.06103	0.860434	1.10119	1.00226	0.946384	1.30837
3418	1.06161	0.85887	1.10142	1.00127	0.946059	1.30807
3419	1.06219	0.857306	1.10164	1.00029	0.945734	1.30777
3420	1.06277	0.855742	1.10187	0.999297	0.945409	1.30747
3421	1.06335	0.854178	1.10209	0.998309	0.945084	1.30717
3422	1.06393	0.852615	1.10232	0.99732	0.944758	1.30686
3423	1.06451	0.851051	1.10254	0.996332	0.944433	1.30656
3424	1.06508	0.849487	1.10277	0.995343	0.944108	1.30626
3425	1.06566	0.847923	1.10299	0.994355	0.943783	1.30596
3426	1.06624	0.846359	1.10322	0.993366	0.943628	1.30566
3427	1.06682	0.844795	1.10344	0.992377	0.943872	1.30536
3428	1.0674	0.843231	1.10367	0.991389	0.944115	1.30505
3429	1.06798	0.841667	1.1039	0.9904	0.944358	1.30475
3430	1.06856	0.840104	1.10412	0.989412	0.944602	1.30445
3431	1.06914	0.83854	1.10435	0.988423	0.944845	1.30415
3432	1.06972	0.836976	1.10457	0.987435	0.945088	1.30385
3433	1.0703	0.835412	1.1048	0.986446	0.945331	1.30354
3434	1.07088	0.833848	1.10502	0.985457	0.945575	1.30324
3435	1.07146	0.832284	1.10525	0.984469	0.945818	1.30294
3436	1.07203	0.83072	1.10547	0.98348	0.946061	1.30264
3437	1.07261	0.829156	1.1057	0.982492	0.946305	1.30234
3438	1.07319	0.827593	1.10592	0.981503	0.946548	1.30203
3439	1.07377	0.826029	1.10615	0.980515	0.946791	1.30173
3440	1.07435	0.824465	1.10637	0.979526	0.947034	1.30143
3441	1.07493	0.822901	1.1066	0.978538	0.947278	1.30113
3442	1.07551	0.821337	1.10682	0.977549	0.947521	1.30083
3443	1.07609	0.819773	1.10705	0.97656	0.947764	1.30052
3444	1.07667	0.818209	1.10727	0.975572	0.948008	1.30022
3445	1.07725	0.816645	1.1075	0.974583	0.948251	1.29992
3446	1.07783	0.815082	1.10772	0.973595	0.948494	1.29962
3447	1.07841	0.813518	1.10795	0.972606	0.948737	1.29932
3448	1.07898	0.811954	1.10817	0.971618	0.948981	1.29912
3449	1.07956	0.81039	1.1084	0.970629	0.949224	1.29915
3450	1.08014	0.808826	1.10863	0.969641	0.949467	1.29919
3451	1.08072	0.807262	1.10885	0.968652	0.949711	1.29923
3452	1.0813	0.805698	1.10908	0.967663	0.949954	1.29927
3453	1.08188	0.804134	1.1093	0.966675	0.950197	1.2993
3454	1.08246	0.802571	1.10953	0.965686	0.95044	1.29934
3455	1.08304	0.801007	1.10975	0.964698	0.950684	1.29938
3456	1.08362	0.799443	1.10998	0.963709	0.950927	1.29942
3457	1.0842	0.797879	1.1102	0.962721	0.95117	1.29945
3458	1.08478	0.796315	1.11043	0.961732	0.951414	1.29949
3459	1.08535	0.794751	1.11065	0.960743	0.951657	1.29953
3460	1.08593	0.793187	1.11088	0.959755	0.9519	1.29957
3461	1.08651	0.791624	1.1111	0.958766	0.952143	1.2996
3462	1.08709	0.79006	1.11133	0.957778	0.952387	1.29964
3463	1.08767	0.788496	1.11155	0.956789	0.95263	1.29968
3464	1.08825	0.786932	1.11178	0.955801	0.952873	1.29972
3465	1.08883	0.785368	1.112	0.954812	0.953117	1.29975
3466	1.08941	0.783804	1.11223	0.953824	0.95336	1.29979
3467	1.08999	0.78224	1.11245	0.952835	0.953603	1.29983
3468	1.09057	0.780676	1.11268	0.951846	0.953847	1.29987
3469	1.09115	0.779113	1.1129	0.950858	0.95409	1.2999
3470	1.09173	0.777549	1.11313	0.949869	0.954333	1.29994
3471	1.0923	0.775985	1.11336	0.948881	0.954576	1.29998
3472	1.09288	0.774421	1.11358	0.947892	0.95482	1.30002
3473	1.09346	0.772857	1.11381	0.946904	0.955063	1.30005
3474	1.09404	0.771293	1.11403	0.945915	0.955306	1.30009
3475	1.09462	0.769729	1.11426	0.944927	0.95555	1.30013
3476	1.0952	0.768165	1.11448	0.943938	0.955793	1.30017
3477	1.09578	0.766602	1.11471	0.942949	0.956036	1.3002
3478	1.09636	0.765038	1.11493	0.941961	0.956279	1.30024
3479	1.09694	0.763474	1.11516	0.940972	0.956523	1.30028
3480	1.09752	0.76191	1.11538	0.939984	0.956766	1.30032
3481	1.0981	0.760346	1.11561	0.938995	0.957009	1.30035
3482	1.09867	0.758782	1.11583	0.938007	0.957253	1.30039
3483	1.09925	0.757218	1.11606	0.937018	0.957496	1.30043
3484	1.09983	0.755654	1.11628	0.936029	0.957739	1.30047
3485	1.10041	0.754091	1.11651	0.935041	0.957982	1.3005
3486	1.10099	0.752527	1.11673	0.934052	0.958226	1.30054
3487	1.10157	0.750963	1.11696	0.933064	0.958469	1.30058
3488	1.10215	0.749399	1.11718	0.932075	0.958712	1.30061
3489	1.10273	0.747835	1.11741	0.931087	0.958956	1.30065
3490	1.10331	0.746271	1.11763	0.930098	0.959199	1.30069
3491	1.10389	0.744707	1.11786	0.92911	0.959442	1.30073
3492	1.10447	0.743143	1.11809	0.928121	0.959685	1.30076
3493	1.10505	0.74158	1.11831	0.927132	0.959929	1.3008
3494	1.10562	0.740016	1.11854	0.926144	0.960172	1.30084
3495	1.1062	0.738452	1.11876	0.925155	0.960415	1.30088
3496	1.10678	0.736888	1.11899	0.924167	0.960659	1.30091
3497	1.10736	0.735324	1.11921	0.923178	0.960902	1.30095
3498	1.10794	0.73376	1.11944	0.92219	0.961145	1.30099
3499	1.10852	0.732196	1.11966	0.921201	0.961388	1.30103
3500	1.1091	0.730633	1.11989	0.920213	0.961632	1.30106
3501	1.10968	0.729069	1.12011	0.919224	0.961875	1.3011
3502	1.11026	0.727505	1.12034	0.918235	0.962118	1.30114
3503	1.11084	0.725941	1.12056	0.917247	0.962362	1.30118
3504	1.11142	0.724377	1.12079	0.916258	0.962605	1.30121
3505	1.112	0.722813	1.12101	0.91527	0.962848	1.30125
3506	1.11257	0.721249	1.12124	0.914281	0.963092	1.30129
3507	1.11315	0.719685	1.12146	0.913293	0.963335	1.30133
3508	1.11373	0.718122	1.12169	0.912304	0.963578	1.30136
3509	1.11431	0.716558	1.12191	0.911315	0.963821	1.3014
3510	1.11489	0.714994	1.12214	0.910327	0.964065	1.30144
3511	1.11547	0.71343	1.12236	0.909338	0.964308	1.30148
3512	1.11605	0.711866	1.12259	0.90835	0.964551	1.30151
3513	1.11663	0.710302	1.12281	0.907361	0.964908	1.30155
3514	1.11721	0.710327	1.12304	0.906373	0.965304	1.30159
3515	1.11779	0.710528	1.12327	0.905384	0.9657	1.30163
3516	1.11837	0.710729	1.12349	0.904396	0.966096	1.30166
3517	1.11894	0.710931	1.12372	0.903407	0.966492	1.3017
3518	1.11952	0.711132	1.12394	0.902418	0.966888	1.30174
3519	1.1201	0.711333	1.12417	0.90143	0.967285	1.30178
3520	1.12068	0.711534	1.12439	0.900441	0.967681	1.30181
3521	1.12126	0.711736	1.12462	0.899453	0.968077	1.30185
3522	1.12184	0.711937	1.12484	0.898464	0.968473	1.30189
3523	1.12242	0.712138	1.12507	0.897476	0.968869	1.30193
3524	1.123	0.712339	1.12529	0.896487	0.969265	1.30196
3525	1.12358	0.712541	1.12552	0.895499	0.969661	1.302
3526	1.12416	0.712742	1.12574	0.89451	0.970058	1.30204
3527	1.12474	0.712943	1.12597	0.893521	0.970454	1.30208
3528	1.12532	0.713144	1.12619	0.892533	0.97085	1.30211
3529	1.12589	0.713346	1.12642	0.891544	0.971246	1.30215
3530	1.12647	0.713547	1.12664	0.890556	0.971642	1.30219
3531	1.12705	0.713748	1.12687	0.889567	0.972038	1.30223
3532	1.12763	0.713949	1.12709	0.888579	0.972434	1.30226
3533	1.12821	0.714151	1.12732	0.88759	0.972831	1.3023
3534	1.12879	0.714352	1.12754	0.886601	0.973227	1.30234
3535	1.12937	0.714553	1.12777	0.885613	0.973623	1.30237
3536	1.12995	0.714754	1.128	0.884624	0.974019	1.30241
3537	1.13053	0.714956	1.12822	0.883636	0.974415	1.30245
3538	1.13111	0.715157	1.12845	0.882647	0.974811	1.30249
3539	1.13169	0.715358	1.12867	0.881659	0.975208	1.30252
3540	1.13227	0.715559	1.1289	0.88067	0.975604	1.30256
3541	1.13284	0.71576	1.12912	0.879682	0.976	1.3026
3542	1.13342	0.715962	1.12935	0.878693	0.976396	1.30264
3543	1.134	0.716163	1.12957	0.877704	0.976792	1.30267
3544	1.13458	0.716364	1.1298	0.876716	0.977188	1.30271
3545	1.13516	0.716565	1.13002	0.875727	0.977584	1.30224
3546	1.13574	0.716767	1.13025	0.874739	0.977981	1.3007
3547	1.13632	0.716968	1.13047	0.87375	0.978377	1.29915
3548	1.1369	0.717169	1.1307	0.872762	0.978773	1.29761
3549	1.13748	0.71737	1.13092	0.871773	0.979169	1.29606
3550	1.13806	0.717572	1.13115	0.870785	0.979565	1.29452
3551	1.13864	0.717773	1.13137	0.869796	0.979961	1.29297
3552	1.13921	0.717974	1.1316	0.868807	0.980357	1.29143
3553	1.13979	0.718175	1.13182	0.867819	0.980754	1.28988
3554	1.14037	0.718377	1.13205	0.86683	0.98115	1.28834
3555	1.14095	0.718578	1.13227	0.865842	0.981546	1.28679
3556	1.14153	0.718779	1.1325	0.864853	0.981942	1.28524
3557	1.14211	0.71898	1.13273	0.864017	0.982338	1.2837
3558	1.14269	0.719182	1.13295	0.864298	0.982734	1.28215
3559	1.14327	0.719383	1.13318	0.864578	0.98313	1.28061
3560	1.14385	0.719584	1.1334	0.864859	0.983527	1.27906
3561	1.14443	0.719785	1.13363	0.865139	0.983923	1.27752
3562	1.14501	0.719987	1.13385	0.86542	0.984319	1.27597
3563	1.14559	0.720188	1.13408	0.865701	0.984715	1.27443
3564	1.14616	0.720389	1.1343	0.865981	0.985111	1.27288
3565	1.14674	0.72059	1.13453	0.866262	0.985507	1.27134
3566	1.14732	0.720792	1.13475	0.866542	0.985904	1.26979
3567	1.1479	0.720993	1.13498	0.866823	0.9863	1.26825
3568	1.14848	0.721194	1.1352	0.867104	0.986696	1.2667
3569	1.14906	0.721395	1.13543	0.867384	0.987092	1.26516
3570	1.14964	0.721597	1.13565	0.867665	0.987488	1.26361
3571	1.15022	0.721798	1.13588	0.867945	0.987884	1.26207
3572	1.1508	0.721999	1.1361	0.868226	0.98828	1.26052
3573	1.15138	0.7222	1.13633	0.868507	0.988677	1.25897
3574	1.15196	0.722402	1.13655	0.868787	0.989073	1.25743
3575	1.15254	0.722603	1.13678	0.869068	0.989469	1.25588
3576	1.15311	0.722804	1.137	0.869349	0.989865	1.25434
3577	1.15369	0.723005	1.13723	0.869629	0.990261	1.25279
3578	1.15427	0.723206	1.13746	0.86991	0.990657	1.25125
3579	1.15485	0.723408	1.13768	0.87019	0.991053	1.2497
[truncated: 4,914 more rows]

## Sheet: fig3H_start_and_end_TS
Unnamed: 0	mouse	first session peak mean	last session peak mean
0	SNL_photo16	1.53208	1.17478
1	SNL_photo17	1.882	0.391713
2	SNL_photo18	2.30328	1.08146
3	SNL_photo21	1.51159	1.01449
4	SNL_photo22	1.51579	1.47613
5	SNL_photo26	1.76714	1.37623
6	SNL_photo37	2.01481	1.28804
7	SNL_photo43	1.31303	0.916336
8	SNL_photo44	1.39782	1.28389

## Sheet: fig3J_contra_tail
Unnamed: 0	Timepoints	Trial_0	Trial_1	Trial_2	Trial_3	Trial_4	Trial_5	Trial_6	Trial_7	Trial_8	Trial_9	Trial_10	Trial_11	Trial_12	Trial_13	Trial_14	Trial_15	Trial_16	Trial_17	Trial_18	Trial_19	Trial_20	Trial_21	Trial_22	Trial_23	Trial_24	Trial_25	Trial_26	Trial_27	Trial_28	Trial_29	Trial_30	Trial_31	Trial_32	Trial_33	Trial_34	Trial_35	Trial_36	Trial_37	Trial_38	Trial_39	Trial_40	Trial_41	Trial_42	Trial_43	Trial_44	Trial_45	Trial_46	Trial_47
0	-0.489902	-0.582502	-0.415544	-0.163471	-0.550601	-0.887673	-1.14289	-0.484442	-0.382842	-0.842403	-0.0658046	-0.754771	2.52193	-0.308278	0.0817318	-0.369077	-0.450667	0.11468	-0.274217	-0.164188	-0.118861	-0.233378	-0.231134	-0.353354	-0.290544	-0.790899	-0.730762	-2.06379	-1.42355	-0.869763	-1.00738	-0.993103	-0.976548	-1.59253	-0.904619	-0.971221	-1.79483	0.482908	-0.907136	-0.164973	-1.48956	-1.08885	-0.70102	-0.550953	-0.992702	-1.26531	-1.25598	-0.593445	-1.28948
1	-0.3916	-0.523936	-0.420893	-0.700424	-0.579885	-0.774949	-0.76496	-0.404496	0.38941	-1.13307	0.13863	-0.621814	2.05163	-0.614986	-0.0866253	-0.205082	0.120267	0.567801	0.131327	-0.151425	0.413171	-0.158363	-0.505253	-0.0394542	-0.511143	-0.715929	-1.06583	-1.55879	-1.50148	-1.38632	-1.25647	-1.16761	-1.32227	-1.45779	-0.706186	-0.667883	-1.78423	0.218046	-0.584347	-0.704119	-1.64761	-0.990091	-1.1768	-0.846598	-1.02256	-1.60769	-1.11244	-1.18256	-1.34196
2	-0.295017	-0.34679	-0.610571	-0.971989	-0.432203	-0.545524	-0.44642	-0.136744	1.23849	-1.30438	-0.334156	-0.657372	0.891681	-0.957057	-0.219034	-0.207921	0.758455	0.863848	0.225341	-0.494094	0.307698	-0.0154591	-0.772781	-0.201071	-0.306198	-0.65492	-0.775139	-0.896406	-1.5444	-1.5974	-1.32889	-1.34199	-1.50879	-1.0508	-0.277377	-0.746114	-1.77817	-0.491741	-0.430582	-0.727755	-1.54653	-0.804167	-1.30577	-0.925126	-1.23005	-1.76069	-1.08505	-1.37595	-1.24581
3	-0.198387	-0.132009	-0.560647	-0.917128	-0.198806	-0.328127	-0.474934	0.506841	1.58989	-1.0712	-0.864341	-0.722012	0.183542	-1.06832	-0.448983	-0.0754286	1.10238	0.798785	-0.0519476	-0.434282	0.0953378	-0.0609153	-1.01612	-0.628489	-0.502501	-0.561849	-0.0902719	-0.289131	-1.45732	-1.49566	-1.54849	-1.44545	-1.36322	-0.616005	0.0297516	-0.82646	-1.96879	-1.08689	-0.655652	-0.3506	-1.22762	-0.811877	-1.00399	-0.658167	-1.27773	-1.56662	-1.23548	-0.846518	-1.09759
4	-0.10115	0.0621408	0.0896704	-0.500069	-0.057149	0.00121092	-0.572461	1.57486	1.67973	-0.598339	-0.763235	-0.510753	0.124355	-0.776342	-0.78397	0.796724	1.303	0.627002	-0.209049	0.208212	0.47384	0.0912156	-1.04097	-0.44603	-1.16804	-0.326299	0.375284	0.204053	-1.22272	-0.922841	-1.58563	-1.25517	-1.06565	-0.0722502	0.0793516	-0.34146	-1.83973	-0.772362	-0.626803	0.0201173	-0.802043	-0.657808	-0.36443	-0.242775	-0.880928	-1.15599	-0.978242	-0.0592597	-0.90503
5	-0.00491285	0.166188	1.2295	0.156537	0.379137	0.45877	-0.348313	2.61829	1.9369	-0.13644	-0.10524	-0.126429	-0.0517033	-0.105127	-0.834751	1.92071	1.2481	0.404004	0.091896	1.33912	1.04487	0.800492	-0.361559	0.635882	-1.17609	-0.00104491	0.64393	0.751305	-0.640853	-0.106327	-0.908366	-0.745665	-0.205999	0.625513	-0.0673065	0.0462669	-0.978757	0.510171	-0.149988	0.396941	-0.460337	-0.276982	0.197141	0.598947	-0.021789	-0.348657	0.0342556	0.934536	-0.298914
6	0.0919385	0.224074	2.27155	0.819896	1.43025	0.912661	0.569504	2.82403	2.50971	0.324019	0.429439	0.74644	-0.288731	0.626632	-0.57472	2.46863	0.919462	0.271428	0.402952	2.16347	1.27814	1.33682	1.10676	1.81131	-0.156443	0.159075	1.08374	1.68664	0.180876	0.780023	0.622775	0.0665869	0.95316	1.25246	-0.0153748	-0.0712474	-0.164933	1.86518	0.196825	1.02032	0.0735304	0.315018	0.692162	1.75952	0.851886	0.741553	1.30622	2.39581	0.31058
7	0.188321	0.255771	2.8358	1.40897	2.55317	1.17188	2.1709	2.16158	3.46117	0.712117	0.812412	1.86126	-0.163518	1.25192	-0.362332	2.31564	0.647307	0.493081	0.400767	1.66893	0.928917	1.09595	2.44228	2.14203	1.09714	0.222213	1.54573	2.38703	1.07396	1.55052	2.29964	0.913963	1.47477	1.64796	0.603533	-0.232581	0.613284	2.43599	0.522169	1.80018	0.801167	1.26547	1.3637	2.49748	1.1899	1.50332	2.15887	3.36538	0.517512
8	0.285193	0.136194	2.74066	1.66609	3.07141	1.39009	3.4391	1.63668	3.76445	0.940936	1.32683	2.49894	0.277477	1.3193	-0.171014	1.89391	0.560239	0.730057	0.0623744	0.895499	0.520214	0.477293	3.06771	1.71324	1.59274	0.335917	1.67648	2.33597	2.14097	2.02402	3.24797	1.41726	1.36278	2.17577	1.51974	-0.0567544	1.45541	2.38486	0.886978	2.33243	1.23214	1.78789	2.04408	2.74375	1.33266	1.70649	2.17443	3.30289	0.439613
9	0.381377	0.0581609	2.32703	1.5775	2.73452	1.80316	3.62485	1.69598	3.09864	1.04969	1.52971	2.7332	0.827794	0.935549	0.018402	1.28622	0.555953	0.921767	-0.295333	0.673853	0.681926	0.148753	3.01604	1.23213	1.34438	0.347674	1.5595	1.95652	2.89985	2.14992	3.41316	1.53165	0.978854	2.83566	2.22455	0.402454	1.73883	2.21761	0.856775	2.27667	1.37148	1.65733	2.37384	2.61667	1.53711	1.52708	1.65059	2.78238	0.144634
10	0.478647	0.27938	2.04124	1.57	1.97441	2.05224	2.92859	1.93881	2.48877	0.887297	1.28735	2.54343	0.953269	0.86914	0.0333533	0.445027	0.422995	0.942309	-0.453151	0.632711	0.807915	-0.177044	2.46342	0.553994	0.887413	0.267414	1.29446	1.46525	2.73719	1.74265	2.82392	1.47657	0.696793	2.81107	2.328	0.617489	1.44283	1.83857	0.450399	1.78356	1.09741	1.37697	2.07724	2.32452	1.33786	1.2801	1.27169	2.41404	0.150952
11	0.574326	0.424933	1.48325	1.64876	1.40478	1.77414	1.99474	2.06707	2.18119	0.327947	1.11999	2.03891	0.471951	0.831678	0.0559394	0.0181969	0.156376	0.489392	-0.591226	1.0312	0.589302	-0.678084	1.97157	-0.191189	0.429438	0.172524	0.964455	0.825996	2.01711	1.25328	2.12849	1.41089	0.795198	2.193	1.85688	0.746252	1.10215	1.38182	0.0833769	1.17714	0.467853	1.1789	1.51387	1.91951	0.925319	1.16436	1.09649	2.16094	0.426446
12	0.672034	0.330208	0.798625	1.72064	1.20188	1.19029	1.11289	2.17085	2.07947	-0.0642677	0.966258	1.38031	-0.0380026	0.600623	0.168361	-0.150004	-0.177927	0.0457934	-0.724515	1.68474	0.381508	-0.719273	1.81741	-0.399695	0.294194	0.097888	0.796033	0.247788	1.52997	0.970924	1.71382	1.18806	1.13143	1.76995	1.17358	0.779115	1.13045	1.10443	0.00278243	0.740109	0.168586	1.01912	1.28951	1.38457	0.59934	1.20062	0.788316	1.64778	0.519856
13	0.767559	0.142674	0.407873	1.83353	1.12108	0.659695	0.335165	2.07485	1.99641	-0.073163	0.314915	0.651962	-0.392816	0.601608	0.250103	-0.433832	-0.435249	-0.100931	-0.84521	1.76549	0.289919	-0.55185	1.82544	-0.25081	0.483764	0.036499	0.603458	-0.0292665	1.42183	0.765184	1.23024	0.79543	1.34602	1.61812	0.700824	0.373798	1.04471	0.752026	0.230879	0.500557	0.0880815	0.70931	1.25143	1.04474	0.145497	1.02218	0.362807	1.01045	0.33841
14	0.864718	-0.238904	0.200861	1.83027	0.927428	0.30681	0.00971214	1.48751	1.60874	-0.186854	-0.282223	0.267066	-0.695811	0.727874	0.548219	-0.405973	-0.503073	-0.226464	-0.860456	1.19221	0.110307	-0.506073	1.5633	-0.255909	0.515647	-0.0742306	0.247081	-0.0941398	1.43008	0.810713	0.922412	0.407866	1.30284	1.46078	0.57076	-0.0099151	0.458426	0.256206	0.520167	0.291695	-0.288292	0.502426	1.1335	0.802457	-0.0680012	0.518044	0.0597148	0.684974	-0.161578
15	0.962286	-0.634676	0.226641	1.59123	0.735245	0.242434	-0.0443466	0.7804	1.13637	-0.428191	-0.10549	0.0928278	-0.773344	0.378833	1.16183	-0.249473	-0.437249	-0.405968	-0.783611	0.632935	-0.00385393	-0.66543	1.08374	-0.605711	0.12413	-0.122039	-0.129161	-0.275092	1.18471	0.977501	0.541313	0.192719	0.904132	1.20016	0.58311	-0.272159	-0.0541571	-0.0643345	0.360044	-0.0278573	-0.642797	0.14862	0.972286	0.559056	0.134844	0.0408541	-0.200556	0.790131	-0.547233
16	1.05656	-0.758011	0.558842	1.34742	0.803899	0.398023	-0.0570143	0.321287	0.771316	-0.681019	0.200505	-0.189906	-0.58644	-0.283106	1.81559	-0.408548	-0.467358	-0.452624	-0.787462	0.56726	0.0764259	-0.936714	0.912118	-0.87744	-0.453265	-0.107157	-0.245693	-0.341368	0.66143	0.974642	0.172405	0.111134	0.27074	0.847155	0.574534	-0.485089	-0.0859191	-0.0939916	-0.222849	-0.3232	-0.58976	-0.185822	0.658926	0.490286	0.391602	-0.322316	-0.544249	0.825273	-0.621746
17	1.15835	-0.541318	1.0925	1.21699	1.28023	0.433962	-0.0179575	0.044903	0.519431	-1.02834	-0.173059	-0.375905	-0.415102	-0.595186	2.12655	-0.735941	-0.552633	-0.270346	-0.705256	0.518668	-0.102965	-0.851593	0.859364	-0.663156	-0.801591	-0.131463	0.184799	0.0707957	0.487676	0.665027	0.36511	0.0661441	0.0528328	0.494867	0.505136	-0.213943	0.193864	0.185204	-0.614267	-0.289753	-0.255852	-0.0608356	0.361076	0.393934	0.521175	-0.662339	-0.791661	0.426508	-0.492902
18	1.2482	0.0988179	1.49685	1.01252	1.68278	0.258169	-0.194513	0.0456412	0.408472	-1.25867	-0.894448	-0.309497	-0.295547	-0.673187	1.7484	-0.917834	-0.273202	-0.151371	-0.670805	0.365176	-0.330876	-0.776599	0.933663	-0.325492	-0.916045	-0.142873	0.979346	0.403922	0.422314	0.258268	0.423589	0.364141	0.35579	0.229726	0.519144	0.135036	0.447855	0.722534	-0.547056	-0.115092	0.242481	-0.173889	0.274927	0.217046	0.338633	-0.918539	-0.814697	-0.0934454	-0.189555
19	1.35205	1.28957	1.78749	0.941902	1.36873	0.144213	-0.323016	0.294942	0.400516	-1.2011	-1.18817	-0.171793	-0.28805	-0.621672	0.980701	-0.919234	-0.125164	-0.329681	-0.902024	0.808535	-0.551489	-0.54059	1.34078	-0.359716	-0.840268	-0.155399	1.50212	0.260402	0.000573421	0.0271815	0.330341	0.760717	0.736535	-0.00900538	0.528023	-0.143296	0.495345	0.985525	-0.30324	0.271619	0.731527	0.135525	0.16508	0.175657	0.130508	-0.819198	-0.650169	-0.214353	-0.0402848
20	1.45221	2.36063	2.07326	1.07885	0.799214	0.172456	-0.208193	0.461965	0.427472	-1.06598	-1.10098	-0.123847	-0.448268	-0.458073	0.489446	-0.894716	-0.392949	-0.56192	-1.09108	1.49045	-0.894526	0.00368222	1.64329	-0.570706	-0.652065	-0.194483	1.55761	0.0210413	-0.310189	-0.0749024	0.50025	0.824441	0.95388	-0.21027	0.411127	-0.565517	0.440226	0.885331	-0.193292	0.783091	0.962788	1.04015	0.0258892	0.213216	0.167889	-0.541072	-0.488438	-0.00451114	-0.0698748
[truncated: 970 more columns]

## Sheet: fig3J_ipsi_tail
Unnamed: 0	Timepoints	Trial_0	Trial_1	Trial_2	Trial_3	Trial_4	Trial_5	Trial_6	Trial_7	Trial_8	Trial_9	Trial_10	Trial_11	Trial_12	Trial_13	Trial_14	Trial_15	Trial_16	Trial_17	Trial_18	Trial_19	Trial_20	Trial_21	Trial_22	Trial_23	Trial_24	Trial_25	Trial_26	Trial_27	Trial_28	Trial_29	Trial_30	Trial_31	Trial_32	Trial_33	Trial_34	Trial_35	Trial_36	Trial_37	Trial_38	Trial_39	Trial_40	Trial_41	Trial_42	Trial_43	Trial_44	Trial_45	Trial_46	Trial_47
0	-0.489902	-0.290074	0.724097	-0.742807	-0.591855	-0.369044	-1.62234	0.249329	-1.16818	-0.799908	-0.709025	-0.045319	-0.262664	-0.96789	-0.450318	-0.903672	-1.28442	-0.82089	-0.364618	-0.294615	-0.547975	1.16905	0.0155253	-0.65559	0.602444	-1.65681	-0.83152	-0.240406	-0.305848	-0.609269	-1.3612	-0.25702	-0.247977	-0.74836	-0.331238	-1.0148	-1.11129	-0.144118	-0.707131	-0.793557	-1.39037	-2.09519	3.15637	-0.559591	0.693128	0.254574	-0.812185	-1.23926	-0.919241
1	-0.3916	-0.257302	0.296143	-0.489161	-0.349915	-0.618315	-1.14268	0.0361847	-0.886905	0.605548	-0.954507	0.179966	-0.0728971	-1.29851	0.276238	-0.952349	-1.52382	-1.13236	0.282473	0.142953	-0.24319	0.689918	0.331529	-0.495938	1.50649	-1.33213	-0.537925	-0.594537	-0.468077	-0.631508	-1.3666	-0.435498	-0.226688	-0.598481	-0.461838	-0.788722	-0.932889	-0.660518	-0.850424	-1.51234	-0.817971	-1.7958	2.0181	-0.663007	0.347335	-0.0601784	-0.644431	-1.21776	-0.643812
2	-0.295017	-0.354439	-0.551402	-0.653647	-0.208841	-0.788113	-0.513784	-0.162988	-0.624342	1.73813	-0.959559	0.114378	-0.229297	-1.5234	0.596514	-0.919599	-1.45992	-0.717707	0.94628	1.00329	-0.447104	-0.587567	0.666282	-0.773143	1.75748	-0.787841	0.0779117	-0.630337	-0.616691	-0.908779	-0.765912	-0.441117	-0.267002	-0.520454	-0.575403	-0.74925	-0.662336	-0.485196	-1.06375	-1.8764	-0.0454326	-1.16935	0.872429	-0.840074	-0.145703	-0.720334	-0.546617	-0.579056	-0.506436
3	-0.198387	-0.491403	-1.35427	-0.834737	-0.0145503	-0.873858	0.0741607	0.128924	-0.551013	2.23862	-0.680373	0.28062	-0.329038	-1.4415	0.145822	-0.86929	-1.15961	0.00894057	0.977753	1.48745	-0.452245	-1.61559	0.93282	-1.34352	1.41555	-0.73326	0.605913	-0.177013	-0.76744	-1.27348	-0.21787	-0.503913	-0.287506	-0.925252	-0.589188	-1.02143	-0.289138	-0.0578394	-1.29896	-1.4924	0.523722	-0.664562	0.0932396	-1.11753	-0.30613	-1.28853	-0.499004	0.0979675	-0.531241
4	-0.10115	-0.390419	-1.59582	-0.472211	0.244725	-0.690816	0.386445	0.707578	-0.640026	2.31484	-0.325941	0.567155	-0.152036	-1.20894	-0.37887	-0.654853	-0.991039	0.372957	0.542524	1.32607	-0.540591	-1.32576	1.23863	-1.6021	1.29748	-0.982547	0.999402	0.757754	-0.815366	-1.21429	0.0190146	-0.529697	-0.182683	-1.16532	-0.411587	-1.00105	0.315902	0.0341221	-1.16074	-1.04718	0.810407	-0.0968917	-0.187084	-1.22993	0.17688	-0.993377	-0.412451	0.439141	-0.621775
5	-0.00491285	0.0575528	-1.17191	0.464092	0.64299	-0.284602	0.634963	1.07051	-0.70021	2.17763	0.289668	0.600198	0.355466	-0.904345	-0.467019	-0.0710881	-0.841728	0.443809	0.17422	1.22184	-0.554066	-0.333066	1.89727	-1.12717	1.7275	-0.651135	1.42951	1.97787	-0.564028	-0.604132	0.345576	0.0624173	0.117623	-0.577956	-0.0062636	0.0337442	1.09091	-0.346687	-0.586518	-0.88548	1.4806	0.888665	0.341384	-1.08898	1.19746	0.0267411	-0.247666	0.760945	-0.49723
6	0.0919385	0.507388	-0.298998	1.88571	1.29426	0.175307	1.06267	1.40217	-0.686111	2.02532	1.20055	0.701638	0.953654	-0.476567	-0.408626	0.716368	-0.530192	0.233158	0.412043	1.49753	-0.147086	0.738284	2.33964	-0.296588	1.93802	0.25408	1.71908	2.68466	0.267713	0.531649	1.06443	1.23997	0.440812	0.167066	0.466708	1.59493	1.53432	-0.536515	0.13948	-0.350071	2.27437	1.92026	1.02194	-0.624847	2.22925	1.04504	0.0262023	1.11905	-0.0505376
7	0.188321	0.566711	0.562189	3.07883	1.82434	0.658302	1.65441	1.85537	-0.55995	2.0758	2.02618	1.06479	1.25434	-0.31741	-0.133639	1.38559	-0.354984	0.115801	0.953859	1.55208	0.314204	1.50874	1.90486	0.325384	1.39092	1.35008	1.60548	2.96972	2.08168	1.78555	1.89135	2.21415	0.572167	0.441217	0.679118	2.36249	1.6757	-0.0747137	0.557356	0.196527	2.55706	2.3577	1.19407	0.0220478	3.03516	1.80671	-0.00985174	1.18555	0.337922
8	0.285193	0.311644	0.790744	3.10571	1.83	0.992365	2.01642	2.0961	-0.35388	2.26949	2.63524	1.26472	1.22773	-0.471643	0.458396	1.90395	0.0821043	0.947203	1.15827	1.29226	0.338963	1.60651	1.33209	1.02011	0.352404	2.35054	1.31013	3.43272	4.09958	2.33862	2.19964	2.54487	0.419222	0.651427	0.640114	1.91279	1.85053	0.388447	0.472222	0.671018	2.41857	2.09951	1.03423	0.302131	3.43684	1.98341	-0.389073	0.929878	0.276981
9	0.381377	0.0165933	0.275646	2.33721	1.23885	1.11112	1.80197	1.93625	-0.30626	2.4198	2.94179	1.40481	1.07026	-0.632693	0.981346	2.22449	0.908157	2.37116	1.19635	1.06599	-0.00974006	1.50469	1.06469	2.09928	-0.430684	2.59802	1.36172	3.59375	4.73691	2.23852	2.03276	2.57824	0.039325	1.06195	0.570647	1.0472	1.84504	0.29114	0.106935	1.15991	1.62567	1.86782	0.614479	0.40552	3.23697	1.72311	-0.465212	0.596341	0.0022842
10	0.478647	-0.160139	-0.390291	1.59533	0.327138	1.21692	1.35764	1.63297	-0.338222	2.20847	2.93181	1.68905	1.03901	-0.369677	1.10328	2.18422	1.4541	3.25834	1.20348	0.556645	-0.542461	1.56806	0.87874	2.8463	-0.671953	2.3588	1.34356	3.23774	4.06805	2.03229	1.65217	2.44529	-0.365245	1.5161	0.640515	0.444127	1.49605	-0.0648251	-0.222767	1.2596	0.657404	2.02385	0.339507	0.589558	2.76407	1.54835	-0.31352	0.284069	-0.162694
11	0.574326	-0.120626	-0.656904	1.22613	-0.142533	1.22109	1.04118	1.47581	-0.240522	1.65013	2.81083	1.69518	1.12703	0.353125	0.787686	1.89922	1.56365	3.27414	1.03782	-0.0608926	-1.35436	1.30084	0.863787	2.6959	-0.581061	2.29204	0.855683	2.61915	3.2612	1.72809	1.0088	1.94317	-0.661155	2.11608	0.70373	0.372834	0.942521	-0.200925	-0.115961	1.06896	0.202803	2.21732	0.335523	0.347882	2.23174	1.42205	-0.051391	0.131526	-0.255138
12	0.672034	0.0384028	-0.655828	1.41863	0.184525	1.14699	0.941569	1.45724	-0.0799055	1.02155	2.66685	1.37275	1.13419	0.744234	0.598848	1.55134	1.58883	2.92524	0.56317	-0.313974	-1.405	0.26334	1.03584	2.24002	-0.841624	2.12416	0.428861	1.97452	2.81336	1.41829	0.379147	1.34866	-0.724067	2.48929	0.682478	0.47821	0.452103	0.155838	0.128747	0.786843	-0.0173836	2.21402	0.319023	-0.125485	1.66644	1.11688	0.465794	0.370408	-0.373118
13	0.767559	0.124904	-0.623769	1.74114	0.533022	1.14337	0.872185	1.4734	0.0716514	0.623736	2.31342	0.771555	1.02451	0.649493	0.573572	1.14878	1.66781	2.45536	0.126059	-0.531404	-0.8657	-1.04153	1.09221	2.15652	-1.29229	1.46395	0.250858	1.38121	2.13379	1.33084	0.101701	1.14519	-0.534044	2.35951	0.778824	0.0941011	0.277041	0.583664	0.0426472	0.760559	0.0221572	1.91657	0.283805	-0.266721	1.16047	0.52758	0.708472	0.547964	-0.660796
14	0.864718	0.0576435	-0.282506	1.43841	0.205467	0.988011	0.761997	1.43733	0.114254	0.631383	1.63166	0.0334941	0.918419	0.356851	-0.370884	0.652484	1.51759	1.81164	-0.0354582	-0.647322	-0.828054	-2.03299	0.669441	2.07843	-0.701289	0.505095	0.290012	0.723683	1.1387	1.17452	0.134194	1.25208	-0.323517	2.11284	0.774362	-0.398226	0.279621	0.27552	-0.115314	1.04553	0.416527	1.32805	-0.121546	-0.315002	0.666628	-0.152224	0.531644	0.265494	-0.967458
15	0.962286	-0.1697	0.272195	0.823507	-0.34088	0.709913	0.830379	1.13584	0.0857107	0.714772	0.728239	-0.339406	0.730312	-0.160366	-1.3612	0.173808	1.06618	1.18587	-0.403557	-0.290665	-0.746585	-2.10604	0.116367	1.72513	0.554158	-0.0886158	0.429267	0.285481	0.698082	0.702764	0.176675	1.14917	-0.229123	1.85216	0.67024	-0.617419	0.248392	-0.466976	-0.201948	1.13758	0.622602	0.653469	-0.736868	-0.493265	0.174671	-0.62835	0.1193	-0.0439058	-1.06007
16	1.05656	-0.351654	0.553978	0.580243	-0.399686	0.355206	0.949084	0.810406	0.217573	0.75309	-0.0688005	-0.238715	0.311698	-0.450594	-1.11921	-0.24774	0.617311	0.669361	-0.909666	0.0728981	-0.899812	-1.25548	-0.167452	1.08883	1.50789	-0.185345	0.409544	0.166704	0.496317	0.104221	0.0411003	1.0184	-0.282794	1.5522	0.671833	-0.685599	0.303669	-0.916734	-0.332748	0.753459	0.36735	0.249761	-0.767682	-0.667872	-0.178955	-0.524356	-0.295544	-0.163117	-1.15817
17	1.15835	-0.288775	0.590488	0.528382	-0.119755	0.0846453	0.797132	0.683546	0.748628	0.676279	-0.44656	0.0659721	-0.155466	-0.386739	-0.581139	-0.382689	0.371312	0.106595	-1.15725	-0.134479	-1.61581	-0.554551	-0.442858	0.396078	1.90042	-0.0589519	0.255194	0.0662792	0.357756	-0.102024	-0.218511	0.767784	-0.431405	1.33171	0.604341	-0.737333	0.301073	-1.12107	-0.433391	0.0987045	0.0824529	-0.102916	-0.32779	-0.76993	-0.183895	-0.140682	-0.249664	-0.351309	-1.29018
18	1.2482	-0.243686	0.575711	0.40643	0.0244218	0.14926	0.33702	0.518589	1.53954	0.370025	-0.573394	0.211844	-0.369409	-0.483994	-0.373631	0.0981075	0.331389	-0.393865	-1.21698	-0.64277	-1.72333	-0.332997	-0.606168	0.252294	1.69215	-0.0139557	0.0409504	-0.0422937	0.733443	0.200967	-0.489266	-0.11367	-0.515248	1.10865	0.450806	-1.22089	0.137849	-1.11338	-0.296467	-0.365144	-0.160797	-0.802457	0.0248462	-0.794571	-0.0114118	-0.339697	-0.0857658	-0.641303	-1.16407
19	1.35205	-0.339629	0.615741	0.28101	-0.00311464	0.153894	-0.0568006	0.574314	1.9225	0.22684	-0.580163	-0.0624511	-0.262218	-0.54376	-0.665728	0.47609	0.571562	-0.581556	-1.05042	-0.849407	-1.01737	-0.139468	-0.548591	0.0762075	1.23785	-0.213327	-0.16978	-0.20092	0.896731	0.338133	-0.505882	-0.499725	-0.511289	0.903819	0.322482	-1.61811	0.128324	-0.891276	0.0789381	-0.509914	-0.180599	-1.10642	0.152629	-0.906578	-0.298082	-0.729724	0.273159	-0.698755	-0.927795
20	1.45221	-0.378856	0.703402	0.194611	-0.0336876	-0.0149811	-0.172292	0.859663	1.8475	0.31471	-0.474458	-0.438543	-0.108948	-0.368794	-1.22849	0.350271	0.912755	-0.572888	-0.796234	-0.792634	-0.456578	0.0879272	-0.515642	-0.394999	0.919311	-0.377143	-0.302171	-0.401032	0.620285	0.170006	-0.320771	-0.0476026	-0.481422	0.848652	0.252009	-1.47185	0.230706	-0.73972	0.374177	-0.536262	0.143866	-0.819941	0.175432	-1.10838	-0.817796	-0.771097	0.914754	-0.556328	-0.85385
[truncated: 56 more columns]

[truncated: 9 more sheets: fig3K_coefficients, fig3M_contra_VS, fig3M_ipsi_VS, fig3P_tone_traces, fig3P_WN_traces, fig3Q_WN_df_tail, fig3R_tone_traces, fig3R_WN_traces, fig3S_WN_df_VS]
