# Supplementary material for: Dopaminergic action prediction errors serve as a value-free teaching signal
Source: Nature. 2025 May 14;643(8074):1333–42. doi: 10.1038/s41586-025-09008-9 (PMC12310545; doi:10.1038/s41586-025-09008-9)
Supplement: Supplementary file 6 — Source Data Fig. 4 [file 41586_2025_9008_MOESM6_ESM.xlsx]

## Sheet: fig4C
No stim
1	3.44828	27.2727	38.8889	56.7568	66.6667	80.6452	95.4545
2	9.67742	22.2222	38.4615	63.8889	71.4286	91.1765	88.8889
3	19.3548	21.0526	45.7143	62.5	73.4694	86.3636	85.7143
4	0	3.57143	16.6667	29.6296	50	84.6154	90.3226
5	2.94118	14.2857	31.4286	33.3333	78.5714	82.9268	90
6	0	11.1111	34.2857	37.037	75.8621	77.4194	70.8333
7	0	5.55556	32	33.3333	56.25	83.3333	96.7742
8	2.17391	4.87805	22.2222	54.0541	53.1915	73.0769	81.8182
9	3.44828	33.3333	55.5556	62.8571	89.6552	100	96.2963
10	8.51064	29.1667	60	64	70.9677	78.9474	91.8919
11	21.0526	46.8085	72.2222	72.2222	91.6667	94.2308	93.0233
12	0	4.7619	25	35	57.1429	89.4737	96.1538
13	6.25	4.54545	46.4286	38.8889	76.1905	85.1852	83.3333
Stim R
1	28.2609	60	59.2593	71.9298	80.3922	88.8889	93.3333
2	15.942	50.9434	79.1667	92.9204	96.7742	100	100
3	37.7049	67.1429	81.3559	92.5	95.7746	96.2963	100
4	19.3548	21.0526	45.7143	62.5	73.4694	86.3636	85.7143
5	16.129	27.7778	63.8889	83.7209	84.3137	88.8889	89.3617
6	20	57.1429	82.1429	95.2381	100	97.1429	100
Stim L
7	0	2.43902	0	17.9487	30.2326	45.9459	83.7209
8	0	8.10811	17.1429	36.5854	53.5714	61.7021	72.093
9	0	3.84615	0	15.625	21.875	25.7143	54.2857
10	2.08333	14.0625	28.5714	38.1579	44.6429	65.4545	86.5672
11	8.77193	23.2877	35.0649	42.1053	61.4286	74.3902	77.4648
12	0	12.0482	31.9149	40	60	72.8571	96.2025
13	1.38889	9.83607	18.4211	40.625	58.5714	63.6364	66.6667

## Sheet: fig4D
TS			VS
4mW	8mW		4mW	8mW
-0.164021	21.7912		2.14551	0.842105
28.5128	24.3922		6.80296	-9.18684
3.18391	16.6948		-2.10018	-0.444444
10.3547	23.41		-3.44822	-1.38009
21.1814	21.058		0.668961	4.66887
7.15554	6.77537		-5.87422	16.5424
-5.81925	15.4443		-5.0952	5.32391
6.02523	24.8973		-4.55338	-4.20375
-5.34604	27.5692		-1.04514
12.1364	0.276461		-7.21983
6.87101	13.0907		4.39231
2.90464	9.00746		5.75088
4.77411	13.6582
0.583022
-2.34073

## Sheet: fig4F
TS			VS
4mW	8mW		4mW	8mW
4.30762	2.86003		-2.41266	-8.1843
2.25615	6.08346		-10.3434	8.53942
-6.57194	3.79683		5.46681	-12.1055
6.09464	-0.201613		-1.34113	8.72378
7.94075	-7.86549		-9.6446	6.02804
-12.6306	-6.31969		4.36413	8.97187
10.2233	-4.18394		9.8708	10.9212
-2.53913	8.49141		-3.12054	-3.47518
10.9476	4.18805
-4.86268	7.04742
	-8.14051
	-1.52616

## Sheet: fig4H_uncertainty_df
Unnamed: 0	mouse	uncertainty	diffNextNumericSide	DAresponseSize
0	SNL_photo21	0.52	0.00943396	small
1	SNL_photo21	0.52	0.00367133	large
2	SNL_photo21	0.68	0.100553	small
3	SNL_photo21	0.68	0.0649613	large
4	SNL_photo21	0.84	0.193713	small
5	SNL_photo21	0.84	0.22951	large
6	SNL_photo21	1	0.175998	small
7	SNL_photo21	1	0.416667	large
8	SNL_photo22	0.52	0.020202	small
9	SNL_photo22	0.52	0.0686275	large
10	SNL_photo22	0.68	0.176899	small
11	SNL_photo22	0.68	0.163436	large
12	SNL_photo22	0.84	0.242214	small
13	SNL_photo22	0.84	0.286433	large
14	SNL_photo22	1	0.303701	small
15	SNL_photo22	1	0.419298	large
16	SNL_photo26	0.52	0.0578898	small
17	SNL_photo26	0.52	0.109154	large
18	SNL_photo26	0.68	0.115164	small
19	SNL_photo26	0.68	-0.00410569	large
20	SNL_photo26	0.84	0.276964	small
21	SNL_photo26	0.84	0.494817	large
22	SNL_photo26	1	0.165909	small
23	SNL_photo26	1	0.352217	large
24	SNL_photo57	0.52	0.00389227	small
25	SNL_photo57	0.52	0.0486575	large
26	SNL_photo57	0.68	0.06355	small
27	SNL_photo57	0.68	0.141238	large
28	SNL_photo57	0.84	0.149482	small
29	SNL_photo57	0.84	0.245794	large
30	SNL_photo57	1	0.15102	small
31	SNL_photo57	1	0.119048	large

## Sheet: fig4I_tail_regression_coefs
Unnamed: 0	Mouse	Perceptual uncertainty (log)	p_Perceptual uncertainty (log)	Dopamine response size	p_Dopamine response size
0	SNL_photo21	0.0811217	0.0431089	0.089251	0.0746172
1	SNL_photo22	0.114361	0.00426282	0.142194	0.0251053
2	SNL_photo26	0.165172	3.49537e-05	0.0328035	0.440152
3	SNL_photo57	0.13295	0.000712568	0.0976313	0.0326226

## Sheet: fig4J_uncertainty_df
Unnamed: 0	mouse	uncertainty	diffNextNumericSide	DAresponseSize
0	SNL_photo28	0.52	0.0959184	small
1	SNL_photo28	0.52	0.0746032	large
2	SNL_photo28	0.68	0.0976599	small
3	SNL_photo28	0.68	0.141667	large
4	SNL_photo28	0.84	0.388382	small
5	SNL_photo28	0.84	0.429584	large
6	SNL_photo28	1	0.282051	small
7	SNL_photo28	1	0.409091	large
8	SNL_photo30	0.52	0.0330768	small
9	SNL_photo30	0.52	0.118213	large
10	SNL_photo30	0.68	0.145924	small
11	SNL_photo30	0.68	0.280846	large
12	SNL_photo30	0.84	0.278297	small
13	SNL_photo30	0.84	0.0184553	large
14	SNL_photo30	1	0.0980676	small
15	SNL_photo30	1	0.364286	large
16	SNL_photo31	0.52	0.260319	small
17	SNL_photo31	0.52	-0.0120635	large
18	SNL_photo31	0.68	0.158974	small
19	SNL_photo31	0.68	0.166937	large
20	SNL_photo31	0.84	0.265894	small
21	SNL_photo31	0.84	0.113616	large
22	SNL_photo31	1	0.435294	small
23	SNL_photo31	1	0.207661	large
24	SNL_photo34	0.52	0.0401027	small
25	SNL_photo34	0.52	0.0166667	large
26	SNL_photo34	0.68	0.0557994	small
27	SNL_photo34	0.68	0.230083	large
28	SNL_photo34	0.84	0.0948475	small
29	SNL_photo34	0.84	0.154701	large
30	SNL_photo34	1	0.120551	small
31	SNL_photo34	1	0.27381	large
32	SNL_photo35	0.52	0.0571429	small
33	SNL_photo35	0.52	0.0555556	large
34	SNL_photo35	0.68	0.0328305	small
35	SNL_photo35	0.68	0.180144	large
36	SNL_photo35	0.84	0.159138	small
37	SNL_photo35	0.84	0.0784793	large
38	SNL_photo35	1	0.284347	small
39	SNL_photo35	1	0.0809524	large

## Sheet: fig4K_VS_regression_coefs
Unnamed: 0	Mouse	Perceptual uncertainty (log)	p_Perceptual uncertainty (log)	Dopamine response size	p_Dopamine response size
0	SNL_photo28	0.170512	0.00123638	-0.13835	0.203818
1	SNL_photo30	0.034254	0.529783	-0.0893732	0.430825
2	SNL_photo31	0.0873702	0.152389	-0.306875	0.0503777
3	SNL_photo34	0.0425041	0.424006	-0.042802	0.613037
4	SNL_photo35	0.0615549	0.274021	0.139369	0.379903

## Sheet: fig4L_frechet_distance_examples
Line Label	X Data	Y Data
Trajectory 1	294.777	151.935
Trajectory 1	297.283	151.935
Trajectory 1	297.397	152.052
Trajectory 1	297.397	152.052
Trajectory 1	297.397	152.092
Trajectory 1	294.952	153.476
Trajectory 1	291.473	153.476
Trajectory 1	289.764	155.688
Trajectory 1	289.405	156.02
Trajectory 1	287.97	157.021
Trajectory 1	287.072	158.723
Trajectory 1	283.684	159.646
Trajectory 1	278.266	159.646
Trajectory 1	278.195	158.608
Trajectory 1	278.195	158.608
Trajectory 1	278.593	158.608
Trajectory 1	280.704	157.453
Trajectory 1	281.78	157.453
Trajectory 1	282.891	155.965
Trajectory 1	283.991	155.275
Trajectory 1	284.094	155.275
Trajectory 1	284.094	159.536
Trajectory 1	282.589	161.119
Trajectory 1	281.085	162.702
Trajectory 1	281.688	159.829
Trajectory 1	282.292	156.957
Trajectory 1	283.651	156.906
Trajectory 1	285.783	155.932
Trajectory 1	287.15	155.932
Trajectory 1	287.15	156.239
Trajectory 1	287.025	158.093
Trajectory 1	285.871	158.957
Trajectory 1	285.742	158.957
Trajectory 1	285.649	157.574
Trajectory 1	285.649	157.327
Trajectory 1	285.944	156.606
Trajectory 1	286.062	156.205
Trajectory 1	287.506	156.205
Trajectory 1	287.968	156.205
Trajectory 1	289.416	156.43
Trajectory 1	289.967	157.686
Trajectory 1	289.601	157.589
Trajectory 1	289.236	157.492
Trajectory 1	288.87	157.394
Trajectory 1	288.504	157.297
Trajectory 1	288.139	157.2
Trajectory 1	287.773	157.102
Trajectory 1	287.407	157.005
Trajectory 1	287.041	156.908
Trajectory 1	286.676	156.81
Trajectory 1	286.31	156.713
Trajectory 1	285.944	156.616
Trajectory 1	285.579	156.518
Trajectory 1	285.213	156.421
Trajectory 1	285.985	155.814
Trajectory 1	286.757	155.207
Trajectory 1	287.243	154.168
Trajectory 1	289.251	153.49
Trajectory 1	289.251	153.853
Trajectory 1	288.923	153.853
Trajectory 1	287.835	154.377
Trajectory 1	286.746	154.9
Trajectory 1	285.658	155.423
Trajectory 1	284.57	155.947
Trajectory 1	283.482	156.47
Trajectory 1	282.394	156.994
Trajectory 1	283.44	156.331
Trajectory 1	285.278	156.331
Trajectory 1	287.657	156.236
Trajectory 1	290.948	154.736
Trajectory 1	294.239	153.235
Trajectory 1	296.815	151.493
Trajectory 1	298.111	151.088
Trajectory 1	298.624	150.909
Trajectory 1	298.669	150.369
Trajectory 1	298.624	150.369
Trajectory 1	297.315	151.253
Trajectory 1	297.315	151.253
Trajectory 1	298.856	150.7
Trajectory 1	299.006	150.538
Trajectory 1	299.006	150.478
Trajectory 1	298.431	150.478
Trajectory 1	298.431	150.552
Trajectory 1	298.975	151.467
Trajectory 1	300.701	154.695
Trajectory 1	301.7	161.713
Trajectory 1	301.7	164.024
Trajectory 1	299.874	167.832
Trajectory 1	298.74	172.854
Trajectory 1	297.717	180.742
Trajectory 1	299.612	188.112
Trajectory 1	301.507	195.481
Trajectory 1	303.402	202.85
Trajectory 1	307.463	203.029
Trajectory 1	311.947	203.708
Trajectory 1	316.319	207.177
Trajectory 1	320.127	207.177
Trajectory 1	320.127	206.112
Trajectory 1	311.24	199.307
Trajectory 1	301.54	198.083
Trajectory 1	294.561	195.719
Trajectory 1	297.525	199.56
Trajectory 1	300.489	203.401
Trajectory 1	303.453	207.243
Trajectory 1	309.392	216.973
Trajectory 1	316.525	222.058
Trajectory 1	322.23	222.058
Trajectory 1	327.807	222.445
Trajectory 1	336.034	224.567
Trajectory 1	340.437	228.372
Trajectory 1	340.437	234.526
Trajectory 1	339.692	235.605
Trajectory 1	338.948	236.683
Trajectory 1	338.203	237.761
Trajectory 1	337.458	238.84
Trajectory 1	336.714	239.918
Trajectory 1	335.969	240.997
Trajectory 1	335.225	242.075
Trajectory 1	334.48	243.154
Trajectory 1	333.735	244.232
Trajectory 1	332.991	245.311
Trajectory 1	332.246	246.389
Trajectory 1	331.501	247.468
Trajectory 1	330.757	248.546
Trajectory 1	330.012	249.625
Trajectory 1	329.267	250.703
Trajectory 1	328.523	251.782
Trajectory 1	327.778	252.86
Trajectory 1	327.033	253.938
Trajectory 1	326.289	255.017
Trajectory 1	325.544	256.095
Trajectory 1	324.8	257.174
Trajectory 1	324.055	258.252
Trajectory 1	323.31	259.331
Trajectory 1	322.566	260.409
Trajectory 1	321.821	261.488
Trajectory 1	321.076	262.566
Trajectory 1	320.332	263.645
Trajectory 1	319.587	264.723
Trajectory 1	318.842	265.802
Trajectory 1	318.098	266.88
Trajectory 1	317.353	267.959
Trajectory 1	316.608	269.037
Trajectory 1	315.864	270.115
Trajectory 1	315.119	271.194
Trajectory 1	314.375	272.272
Trajectory 1	313.63	273.351
Trajectory 1	312.885	274.429
Trajectory 1	312.141	275.508
Trajectory 1	311.396	276.586
Trajectory 1	310.651	277.665
Trajectory 1	309.907	278.743
Trajectory 1	309.162	279.822
Trajectory 1	308.417	280.9
Trajectory 1	307.673	281.979
Trajectory 1	306.928	283.057
Trajectory 1	306.183	284.136
Trajectory 1	305.439	285.214
Trajectory 1	304.694	286.292
Trajectory 1	303.95	287.371
Trajectory 1	303.205	288.449
Trajectory 1	302.46	289.528
Trajectory 1	301.716	290.606
Trajectory 1	300.971	291.685
Trajectory 1	300.226	292.763
Trajectory 1	299.482	293.842
Trajectory 1	298.737	294.92
Trajectory 1	297.992	295.999
Trajectory 1	297.248	297.077
Trajectory 1	296.503	298.156
Trajectory 1	295.758	299.234
Trajectory 1	295.014	300.313
Trajectory 1	294.269	301.391
Trajectory 1	293.525	302.469
Trajectory 1	292.78	303.548
Trajectory 1	292.035	304.626
Trajectory 1	291.291	305.705
Trajectory 1	290.546	306.783
Trajectory 1	289.801	307.862
Trajectory 1	289.057	308.94
Trajectory 1	288.312	310.019
Trajectory 1	287.567	311.097
Trajectory 1	286.823	312.176
Trajectory 1	286.078	313.254
Trajectory 1	285.333	314.333
Trajectory 1	284.589	315.411
Trajectory 1	284.589	318.926
Trajectory 1	284.975	326.236
Trajectory 1	287.764	327.659
Trajectory 1	292.581	327.688
Trajectory 1	298.288	332.625
Trajectory 1	301.534	333.384
Trajectory 1	306.72	339.344
Trajectory 1	312.643	348.095
Trajectory 1	312.845	358.434
Trajectory 1	314.913	365.194
Trajectory 1	318.869	371.058
Trajectory 1	323.094	375.273
Trajectory 1	328.723	375.415
Trajectory 1	340.154	375.415
Trajectory 1	354.173	375.415
Trajectory 1	363.017	369.851
Trajectory 1	369.438	369.851
Trajectory 1	369.438	373.464
Trajectory 1	368.263	376.621
Trajectory 1	364.264	381.527
Trajectory 1	364.264	386.413
Trajectory 1	366.894	390.87
Trajectory 1	369.398	397.835
Trajectory 1	375.817	402.805
Trajectory 1	381.577	407.128
Trajectory 1	390.944	409.656
Trajectory 1	402.059	413.056
Trajectory 1	407.398	423.17
Trajectory 1	413.424	423.44
Trajectory 1	416.589	430.339
Trajectory 1	418.99	432.769
Trajectory 1	419.313	432.971
Trajectory 1	421.27	432.769
Trajectory 1	427.995	432.663
Trajectory 1	438.58	432.663
Trajectory 1	448.918	436.648
Trajectory 1	459.44	437.617
Trajectory 1	463.155	437.897
Trajectory 1	467.024	438.419
Trajectory 1	470.376	438.677
Trajectory 1	472.304	440.808
Trajectory 1	474.351	443.312
Trajectory 1	476.677	449.965
Trajectory 1	481.427	450.167
Trajectory 1	485.276	452.118
Trajectory 1	487.467	452.118
Trajectory 1	488.803	451.063
Trajectory 1	488.803	451.063
Trajectory 1	479.577	454.18
Trajectory 1	475.36	458.342
Trajectory 1	471.956	459.127
Trajectory 1	470.81	459.388
Trajectory 1	469.916	460.577
Trajectory 1	466.572	460.889
Trajectory 1	464.168	460.889
Trajectory 1	464.168	460.213
Trajectory 1	466.366	459.136
Trajectory 1	471.14	459.136
Trajectory 1	478.236	463.526
Trajectory 1	486.248	466.382
Trajectory 1	493.382	466.526
Trajectory 1	496.479	466.382
Trajectory 1	498.295	465.977
Trajectory 1	498.615	464.457
Trajectory 1	498.766	464.457
Trajectory 1	500.999	464.909
Trajectory 1	504.336	465.579
Trajectory 1	507.155	466.501
Trajectory 1	509.399	466.846
Trajectory 1	509.399	466.846
Trajectory 1	510.448	466.894
Trajectory 1	510.988	466.779
Trajectory 1	510.988	466.894
Trajectory 1	510.957	466.985
Trajectory 1	510.158	467.271
Trajectory 1	510.158	467.965
Trajectory 1	510.542	467.965
Trajectory 1	513.629	465.199
Trajectory 1	516.717	462.432
Trajectory 1	515.279	464.055
Trajectory 1	513.84	465.678
Trajectory 1	513.84	465.678
Trajectory 1	514.252	465.84
Trajectory 1	517.43	468.705
Trajectory 1	522.065	468.705
Trajectory 1	522.796	468.563
Trajectory 1	522.831	468.451
Trajectory 1	522.831	468.227
Trajectory 1	513.946	466.27
Trajectory 1	510.778	466.014
Trajectory 1	510.533	466.531
Trajectory 1	510.289	467.047
Trajectory 1	510.044	467.564
Trajectory 1	509.799	468.081
Trajectory 1	509.554	468.597
Trajectory 1	509.309	469.114
Trajectory 1	509.064	469.631
Trajectory 1	508.819	470.147
Trajectory 1	508.574	470.664
Trajectory 1	508.329	471.181
Trajectory 1	512.665	471.181
Trajectory 1	512.665	470.668
Trajectory 1	509.415	467.191
Trajectory 1	508.487	465.655
Trajectory 1	508.487	465.234
Trajectory 1	508.269	465.213
Trajectory 1	508.269	465.213
Trajectory 1	507.719	464.845
Trajectory 1	503.955	464.238
Trajectory 1	503.955	464.238
Trajectory 1	506	463.068
Trajectory 1	508.045	461.897
Trajectory 1	510.089	460.727
Trajectory 1	510.618	460.727
Trajectory 1	510.578	459.777
Trajectory 1	510.539	458.828
Trajectory 1	510.5	457.878
Trajectory 1	510.46	456.929
Trajectory 1	510.421	455.979
Trajectory 1	510.382	455.03
Trajectory 1	510.342	454.08
Trajectory 1	509.658	446.97
Trajectory 1	509.658	446.97
Trajectory 1	515.075	444.864
Trajectory 1	516.416	445.627
Trajectory 1	517.132	445.627
Trajectory 1	517.132	445.867
Trajectory 1	517.052	445.867
Trajectory 1	516.894	445.631
Trajectory 1	517.052	443.261
Trajectory 1	517.153	441.87
Trajectory 1	517.153	441.383
Trajectory 1	516.596	441.383
Trajectory 1	516.369	442.139
Trajectory 1	515.595	443.777
Trajectory 1	514.609	443.777
Trajectory 1	514.609	444.269
Trajectory 1	515.15	444.269
Trajectory 1	515.15	445.538
Trajectory 1	512.811	445.689
Trajectory 1	512.8	445.538
Trajectory 1	511.268	444.619
Trajectory 1	510.995	444.132
Trajectory 1	510.995	444.078
Trajectory 1	511.115	443.881
Trajectory 1	512.545	443.881
Trajectory 1	513.609	446.536
Trajectory 1	515.125	450.046
Trajectory 1	515.461	454.083
Trajectory 1	515.461	458.831
Trajectory 1	516.23	462.283
Trajectory 1	516.23	464.022
Trajectory 1	516.35	464.238
Trajectory 1	517.341	466.409
Trajectory 1	517.341	466.409
Trajectory 1	513.387	461.887
Trajectory 1	513.249	459.93
Trajectory 1	512.77	459.105
Trajectory 1	512.467	458.117
Trajectory 1	512.467	450.004
Trajectory 1	515.671	443.241
Trajectory 1	516.451	440.541
Trajectory 1	516.508	440.032
Trajectory 1	516.594	439.92
Trajectory 1	516.594	439.045
Trajectory 1	516.209	438.414
Trajectory 1	515.952	437.814
Trajectory 1	515.413	437.814
Trajectory 1	515.164	437.814
Trajectory 1	514.819	437.522
Trajectory 1	508.304	437.485
Trajectory 1	508.304	431.558
Trajectory 1	510.419	427.042
Trajectory 1	513.797	426.879
Trajectory 1	514.379	426.222
Trajectory 1	515.58	425.692
Trajectory 1	516.422	424.724
Trajectory 1	517.519	423.709
Trajectory 1	518.027	423.379
Trajectory 1	518.027	423.215
Trajectory 1	517.593	423.215
Trajectory 1	516.323	422.99
Trajectory 1	515.742	423.589
Trajectory 1	509.794	424.018
Trajectory 1	509.015	424.018
Trajectory 1	509.015	419.448
Trajectory 1	512.693	418.559
Trajectory 1	515.397	417.668
Trajectory 1	517.152	417.265
Trajectory 1	517.648	416.336
Trajectory 1	518.632	415.938
Trajectory 1	519.243	415.79
Trajectory 1	519.357	415.588
Trajectory 1	519.357	415.588
Trajectory 1	519.357	415.555
Trajectory 1	518.902	414.274
Trajectory 1	518.902	413.054
Trajectory 1	518.902	411.548
Trajectory 1	516.926	411.146
Trajectory 1	515.025	411.146
Trajectory 1	515.025	409.719
Trajectory 1	517.001	408.392
Trajectory 1	517.494	405.135
Trajectory 1	517.494	403.804
Trajectory 1	515.427	403.804
Trajectory 1	515.427	404.061
Trajectory 1	515.646	404.061
Trajectory 1	516.207	401.51
Trajectory 1	519.465	398.427
Trajectory 1	519.465	398.427
Trajectory 1	512.686	399.167
Trajectory 1	512.686	401.423
Trajectory 1	513.373	401.423
Trajectory 1	514.675	401.422
Trajectory 1	515.497	401.422
Trajectory 1	515.188	402.685
Trajectory 1	515.188	405.093
Trajectory 1	512.365	412.054
Trajectory 1	512.365	412.619
Trajectory 1	512.733	413.638
Trajectory 1	512.965	414.833
Trajectory 1	514.911	414.833
Trajectory 1	517.242	411.837
Trajectory 1	518.403	408.202
Trajectory 1	522.455	407.826
Trajectory 1	522.455	407.012
Trajectory 1	519.931	407.012
Trajectory 1	519.563	406.166
Trajectory 1	519.315	406.166
Trajectory 1	518.381	406.841
Trajectory 1	518.273	408.206
Trajectory 1	517.67	411.479
Trajectory 1	517.67	413.299
Trajectory 1	519.603	413.299
Trajectory 1	520.909	410.454
Trajectory 1	524.3	408.028
Trajectory 1	524.3	408.028
Trajectory 1	524.826	407.001
Trajectory 1	524.219	407.001
Trajectory 1	522.813	405.886
Trajectory 1	522.813	403.994
Trajectory 1	521.716	399.588
Trajectory 1	523.016	399.171
Trajectory 1	523.016	391.834
Trajectory 1	523.947	386.01
Trajectory 1	523.947	385.851
Trajectory 1	521.709	383.013
Trajectory 1	521.709	380.096
Trajectory 1	523.579	379.115
Trajectory 1	524.102	377.515
Trajectory 1	524.747	374.667
Trajectory 1	528.033	371.037
Trajectory 1	528.094	369.287
Trajectory 1	528.77	369.031
Trajectory 1	529.486	367.634
Trajectory 1	529.486	367.634
Trajectory 1	529.473	368.17
Trajectory 1	529.415	368.654
Trajectory 1	524.495	372.986
Trajectory 1	522.508	372.986
Trajectory 1	522.508	372.392
Trajectory 1	524.08	369.91
Trajectory 1	524.534	367.716
Trajectory 1	527.346	364.866
Trajectory 1	528.903	362.346
Trajectory 1	529.317	360.784
Trajectory 1	530.731	356.498
Trajectory 1	530.902	356.498
Trajectory 1	531.391	356.706
Trajectory 1	531.391	356.944
Trajectory 1	531.6	356.924
Trajectory 1	531.6	356.944
Trajectory 1	531.6	356.924
Trajectory 1	531.46	356.547
Trajectory 1	531.46	356.421
Trajectory 1	531.105	356.547
Trajectory 1	523.308	356.421
Trajectory 1	518.348	352.377
Trajectory 1	518.253	346.022
Trajectory 1	518.253	340.312
Trajectory 1	519.704	336.284
Trajectory 1	519.919	336.284
Trajectory 1	520.723	336.451
Trajectory 1	523.035	337.235
Trajectory 1	523.035	338.324
Trajectory 1	514.029	342.079
Trajectory 1	506.543	345.569
Trajectory 1	503.406	345.874
Trajectory 1	501.714	345.874
Trajectory 1	503.406	354.13
Trajectory 1	503.54	362.973
Trajectory 1	506.069	371.488
Trajectory 1	509.711	371.488
Trajectory 1	513.165	370.517
Trajectory 1	515.938	370.366
Trajectory 1	516.145	370.366
Trajectory 1	516.225	370.366
Trajectory 1	516.225	370.855
Trajectory 1	508.652	376.616
Trajectory 1	506.582	384.044
Trajectory 1	504.202	391.328
Trajectory 1	504.202	391.882
Trajectory 1	509.575	392.244
Trajectory 1	514.795	392.244
Trajectory 1	517.388	392.249
Trajectory 1	517.411	391.432
Trajectory 1	517.674	391.202
Trajectory 1	517.933	391.189
Trajectory 1	517.674	391.202
Trajectory 1	516.822	391.661
Trajectory 1	516.711	392.265
Trajectory 1	514.423	395.666
Trajectory 1	513.288	397.666
Trajectory 1	513.166	400.497
Trajectory 1	512.701	402.445
Trajectory 1	508.799	407.448
Trajectory 1	508.799	410.693
Trajectory 1	510.174	415.731
Trajectory 1	510.174	416.565
Trajectory 1	505.276	419.463
Trajectory 1	503.314	420.093
Trajectory 1	499.389	424.38
Trajectory 1	499.389	428.723
Trajectory 1	499.914	429.942
Trajectory 1	500.44	431.16
Trajectory 1	500.966	432.379
Trajectory 1	501.492	433.597
Trajectory 1	501.492	433.059
Trajectory 1	501.492	431.545
Trajectory 1	501.218	429.462
Trajectory 1	501.218	427.681
Trajectory 1	507.202	427.046
Trajectory 1	509.238	423.837
Trajectory 1	512.644	420.822
Trajectory 1	512.971	419.381
Trajectory 1	512.971	419.381
Trajectory 1	513.668	421.009
Trajectory 1	513.668	421.009
Trajectory 1	513.668	417.585
Trajectory 1	514.719	412.516
Trajectory 1	514.719	410.52
Trajectory 1	515.572	410.177
Trajectory 1	516.628	407.59
Trajectory 1	516.628	405.301
Trajectory 1	517.678	403.461
Trajectory 1	517.764	402.262
Trajectory 1	517.678	402.262
Trajectory 1	515.944	404.886
Trajectory 1	510.328	404.886
Trajectory 1	510.328	404.581
Trajectory 1	514.481	403.408
Trajectory 1	516.625	403.408
Trajectory 1	517.613	403.408
Trajectory 1	519.123	402.217
Trajectory 1	519.811	400.488
Trajectory 1	521.447	399.202
Trajectory 1	521.447	398.992
Trajectory 1	521.419	398.719
Trajectory 1	521.419	397.459
Trajectory 1	521.419	397.407
Trajectory 1	521.012	397.105
Trajectory 1	521.012	394.632
Trajectory 1	522.067	391.157
Trajectory 1	522.067	391.08
Trajectory 1	518.715	391.157
Trajectory 1	513.054	392.701
Trajectory 1	512.207	392.756
Trajectory 1	511.294	392.756
Trajectory 1	509.583	398.995
Trajectory 1	509.329	398.995
Trajectory 1	509.329	396.913
Trajectory 1	503.395	394.732
Trajectory 1	495.815	387.308
Trajectory 1	495.08	381.935
Trajectory 1	487.911	377.493
Trajectory 1	487.836	366.155
Trajectory 1	487.317	355.582
Trajectory 1	486.111	342.058
Trajectory 1	486.111	335.765
Trajectory 1	486.271	333.559
Trajectory 1	486.271	331.691
Trajectory 1	486.271	325.233
Trajectory 1	486.256	325.166
Trajectory 1	485.13	325.166
Trajectory 1	484.19	325.389
Trajectory 1	481.891	325.694
Trajectory 1	476.981	325.694
Trajectory 1	471.27	327.05
Trajectory 1	471.27	329.42
Trajectory 1	474.361	329.558
Trajectory 1	480.853	331.871
Trajectory 1	487.938	344.545
Trajectory 1	492.203	363.114
Trajectory 1	493.01	383.768
Trajectory 1	493.817	402.597
Trajectory 1	495.485	414.872
Trajectory 1	501.802	416.771
Trajectory 1	508.756	416.771
Trajectory 1	508.756	416.771
Trajectory 1	504.457	429.024
Trajectory 1	496.712	433.528
Trajectory 1	494.589	435.332
Trajectory 1	487.042	437.928
Trajectory 1	479.843	441.303
Trajectory 1	477.744	450.328
Trajectory 1	477.744	450.63
Trajectory 1	478.562	451.839
Trajectory 1	470.737	451.497
Trajectory 1	462.911	451.154
Trajectory 1	455.086	450.812
Trajectory 1	447.261	450.469
Trajectory 1	439.435	450.127
Trajectory 1	431.61	449.784
Trajectory 1	423.785	449.442
Trajectory 1	415.959	449.099
Trajectory 1	408.134	448.757
Trajectory 1	400.309	448.415
Trajectory 1	392.483	448.072
Trajectory 1	378.736	449.925
Trajectory 1	362.156	450.334
Trajectory 1	360.146	459.966
Trajectory 1	360.146	464.38
Trajectory 1	360.146	464.38
Trajectory 1	358.729	453.742
Trajectory 1	358.729	452.059
Trajectory 1	361.973	451.411
Trajectory 1	361.979	450.288
Trajectory 1	364.556	450.288
Trajectory 1	367.464	453.425
Trajectory 1	370.053	453.599
Trajectory 1	374.702	461.119
Trajectory 1	375.602	467.149
Trajectory 1	375.602	469.103
Trajectory 1	367.612	469.103
Trajectory 1	367.612	467.897
Trajectory 1	374.217	467.776
Trajectory 1	387.598	467.776
Trajectory 1	394.514	470.084
Trajectory 1	395.45	470.278
Trajectory 1	396.849	472.142
Trajectory 1	396.849	478.28
Trajectory 1	394.189	478.997
Trajectory 1	388.921	481.901
Trajectory 1	387.908	481.901
Trajectory 1	385.663	482.133
Trajectory 1	384.393	482.206
Trajectory 1	384.559	481.189
Trajectory 1	384.725	480.171
Trajectory 1	384.891	479.154
Trajectory 1	385.057	478.137
Trajectory 1	385.223	477.12
Trajectory 1	385.389	476.103
Trajectory 1	381.493	466.706
Trajectory 1	379.828	466.706
Trajectory 1	379.828	467.237
Trajectory 1	379.346	467.361
Trajectory 1	379.159	467.461
Trajectory 1	371.246	466.442
Trajectory 1	363.334	465.422
Trajectory 1	355.421	464.402
Trajectory 1	347.508	463.382
Trajectory 1	339.596	462.362
Trajectory 1	331.683	461.342
Trajectory 1	323.77	460.323
Trajectory 1	315.858	459.303
Trajectory 1	307.945	458.283
Trajectory 1	300.033	457.263
Trajectory 1	292.12	456.243
Trajectory 1	284.207	455.223
Trajectory 1	276.994	458.607
Trajectory 1	268.547	460.063
Trajectory 1	265.357	463.931
Trajectory 1	264.497	465.222
Trajectory 1	260.338	467.219
Trajectory 1	257.341	469.078
Trajectory 1	256.816	469.078
Trajectory 1	256.816	470.459
Trajectory 1	258.364	471.83
Trajectory 1	260.639	472.095
Trajectory 1	268.671	472.48
Trajectory 1	268.753	473.722
Trajectory 1	268.835	474.964
Trajectory 1	268.917	476.206
Trajectory 1	268.999	477.448
Trajectory 1	268.191	474.482
Trajectory 1	267.918	473.247
Trajectory 1	267.806	472.536
Trajectory 1	267.784	470.788
Trajectory 1	267.389	470.094
Trajectory 1	263.78	469.992
Trajectory 1	261.94	469.203
Trajectory 1	260.738	468.57
Trajectory 1	258.911	467.084
Trajectory 1	258.911	467.084
Trajectory 1	254.934	466.962
Trajectory 1	254.038	466.151
Trajectory 1	250.135	465.209
Trajectory 1	246.862	464.753
Trajectory 1	241.261	455.557
Trajectory 1	238.377	443.036
Trajectory 1	237.666	435.27
Trajectory 1	234.107	430.834
Trajectory 1	230.46	428.774
Trajectory 1	226.813	426.714
Trajectory 1	221.522	426.714
Trajectory 1	214.754	428.063
Trajectory 1	207.01	430.352
Trajectory 1	201.271	434.585
Trajectory 1	191.643	438.588
Trajectory 1	184.058	443.126
Trajectory 1	176.636	443.126
Trajectory 1	168.466	438.365
Trajectory 1	163.869	424.111
Trajectory 1	158.636	417.803
Trajectory 1	157.18	404.74
Trajectory 1	155.935	393.489
Trajectory 1	155.935	384.887
Trajectory 1	154.32	370.152
Trajectory 1	153.632	364.097
Trajectory 1	152.944	358.042
Trajectory 1	152.256	351.987
Trajectory 1	151.567	345.932
Trajectory 1	150.879	339.877
Trajectory 1	150.191	333.822
Trajectory 1	149.503	327.767
Trajectory 1	148.814	321.712
Trajectory 1	144.017	308.854
Trajectory 1	140.864	307.672
Trajectory 1	136.558	307.314
Trajectory 1	135.502	297.183
Trajectory 1	135.502	293.802
Trajectory 1	132.62	287.104
Trajectory 1	131.728	287.048
Trajectory 1	131.728	282.96
Trajectory 1	131.994	278.024
Trajectory 1	134.366	270.644
Trajectory 1	134.53	267.226
Trajectory 1	144.011	262.144
Trajectory 1	148.907	257.905
Trajectory 1	148.992	256.524
Trajectory 1	153.29	252.615
Trajectory 1	159.875	245.766
Trajectory 1	163.052	244.95
Trajectory 1	168.74	243.736
Trajectory 1	173.681	244.95
Trajectory 1	178.73	245.423
Trajectory 1	183.242	249.386
Trajectory 1	184.425	249.386
Trajectory 1	184.425	247.048
Trajectory 1	183.053	241.919
Trajectory 1	176.912	238.665
Trajectory 1	170.569	234.396
Trajectory 1	165.093	226.756
Trajectory 1	165.093	219.829
Trajectory 1	165.25	209.098
Trajectory 1	165.25	205.574
Trajectory 1	160.826	205.574
Trajectory 1	150.171	207.193
Trajectory 1	146.394	213.015
Trajectory 1	145.982	221.032
Trajectory 1	143.417	230.811
Trajectory 1	139.952	236.123
Trajectory 1	134.483	237.831
Trajectory 1	132.085	237.831
Trajectory 1	130.846	237.489
Trajectory 1	129.995	236.14
Trajectory 1	129.396	233.431
Trajectory 1	128.102	226.29
Trajectory 1	128.102	221.671
Trajectory 1	129.601	216.126
Trajectory 1	130.946	208.553
Trajectory 1	134.748	205.405
Trajectory 1	139.343	205.405
Trajectory 1	150.386	207.802
Trajectory 1	151.452	212.035
Trajectory 1	151.452	212.492
Trajectory 1	148.875	215.287
Trajectory 1	146.293	221.705
Trajectory 1	144.143	230.262
Trajectory 1	137.157	239.924
Trajectory 1	136.462	244.557
Trajectory 1	134.154	250.593
Trajectory 1	134.154	259.2
Trajectory 1	133.514	264.842
Trajectory 1	133.446	269.902
Trajectory 1	129.916	273.188
Trajectory 1	129.828	274.85
Trajectory 2	291.461	150.834
Trajectory 2	291.65	150.792
Trajectory 2	291.65	150.792
Trajectory 2	287.265	153.141
Trajectory 2	274.366	164.593
Trajectory 2	254.992	173.693
Trajectory 2	236.442	181.164
Trajectory 2	217.99	190.448
Trajectory 2	203.339	200.615
Trajectory 2	192.231	210.345
Trajectory 2	182.267	218.997
Trajectory 2	175.829	230.947
Trajectory 2	173.961	243.291
Trajectory 2	170.407	253.264
Trajectory 2	161.392	259.022
Trajectory 2	151.739	263.658
Trajectory 2	141.762	270.964
Trajectory 2	134.679	278.767
Trajectory 2	129.605	286.729

## Sheet: fig4M_frechet_coefs
Unnamed: 0	index	regressor	coefficient	p_value	significant
0	0	Frechet Distance	-2.02993	0.0225649	TRUE
1	1	Frechet Distance	-1.45179	0.0182957	TRUE
2	2	Frechet Distance	-1.90721	0.06985	FALSE
3	3	Frechet Distance	-0.576965	0.478347	FALSE
4	4	Frechet Distance	-2.20218	0.0134656	TRUE
5	5	Frechet Distance	0.462521	0.490112	FALSE
