# Supplementary material for: Dopaminergic action prediction errors serve as a value-free teaching signal
Source: Nature. 2025 May 14;643(8074):1333–42. doi: 10.1038/s41586-025-09008-9 (PMC12310545; doi:10.1038/s41586-025-09008-9)
Supplement: Supplementary file 7 — Source Data Fig. 5 [file 41586_2025_9008_MOESM7_ESM.xlsx]

## Sheet: fig 5b
Trial	Dual	RPE	APE
0	50	50	50
17	49.4	50	50.5
34	48.86	50.2	50.05
51	48.774	49.48	49.345
68	48.6966	50.732	49.8105
85	48.8273	51.7592	49.8299
102	48.9442	52.6829	49.6465
119	49.0498	53.3146	48.9818
136	49.8448	53.4832	49.7836
153	50.3603	54.1349	49.7054
170	52.0243	55.1213	49.4348
187	52.7219	55.8092	49.8913
204	54.2497	56.3283	49.7022
221	54.4247	56.4955	49.9319
238	55.8822	58.1459	49.8388
255	56.494	58.8313	49.3549
272	56.8446	60.2482	48.9194
289	58.1602	61.3234	48.3275
306	59.3442	61.391	48.0947
323	60.3097	61.7519	47.3852
340	61.1787	61.4768	47.0467
357	62.4608	62.629	47.242
374	63.3148	62.8661	47.0178
391	63.7833	64.0795	46.9161
408	65.505	64.3716	47.4245
425	66.1545	64.6344	47.782
442	66.839	65.271	47.9038
459	67.6551	66.7439	47.2134
476	68.9896	66.7695	46.492
493	69.4906	67.0925	46.0429
510	70.4416	67.8833	46.2386
527	71.1974	69.195	46.3147
544	71.4777	69.2754	46.4832
561	72.4299	69.5479	46.935
578	72.9869	69.4931	47.2415
595	73.8883	69.9438	47.5174
612	75.1995	69.9494	47.4656
629	75.9795	70.5545	47.619
646	76.7815	71.6991	46.6571
663	77.6034	71.3291	47.3914
680	78.7429	72.2962	47.7522
697	79.4687	72.9666	48.377
714	80.1219	74.27	47.9394
731	81.0097	75.843	47.5453
748	82.0087	76.4586	47.3908
765	82.1078	76.8128	47.3517
782	82.6971	77.4315	47.1166
799	83.4273	78.1884	46.5049
816	84.5846	78.9696	46.9544
833	85.3261	79.7725	47.259
850	85.7935	80.2953	47.3331
867	86.0142	80.7657	47.3998
884	86.7127	81.0892	46.8598
901	87.2414	81.2802	47.1738
918	87.0174	82.3523	46.9564
935	87.7156	82.117	47.0608
952	88.344	82.0053	46.2547
969	89.0096	81.7048	47.1293
986	89.6087	82.0343	46.4163
1003	90.1478	82.6309	46.5747
1020	90.9331	83.5678	46.3172
1037	91.4397	84.011	47.9855
1054	92.0958	84.1099	47.9869
1071	92.4862	84.3989	47.9883
1088	93.0375	84.6591	47.2894
1105	93.3338	84.5931	47.4605
1122	93.9004	84.9338	47.1144
1139	94.2104	85.2404	47.803
1156	94.5894	85.1164	47.2227
1173	95.0304	85.4047	47.6005
1190	95.3274	86.2643	47.6404
1207	95.6946	86.6378	48.4763
1224	95.9252	86.5741	48.3287
1241	96.1326	86.8167	48.1958
1258	96.2194	86.835	48.3762
1275	96.1975	87.0515	48.8386
1292	96.2777	87.5463	49.4548
1309	96.5499	88.0918	49.3093
1326	96.695	88.1825	48.5784
1343	96.9254	88.5643	48.6205
1360	96.933	88.4079	47.7585
1377	97.2396	88.5671	47.0826
1394	97.5156	89.0104	47.0743
1411	97.7641	89.0093	47.8669
1428	97.8877	89.1084	46.6803
1445	97.9989	88.8976	46.2122
1462	98.199	89.1078	45.491
1479	98.3791	88.8971	45.3419
1496	98.5412	89.1073	45.5077
1513	98.6871	89.0966	45.5569
1530	98.8183	89.5869	45.6012
1547	98.9365	89.5282	46.0411
1564	99.0429	89.4754	46.337
1581	99.1386	89.4278	46.2033
1598	99.2247	89.9851	45.983
1615	99.3023	90.4866	46.9847
1632	99.272	90.4379	47.2862
1649	99.3448	90.8941	47.7576
1666	99.4104	91.0047	47.8818
1683	99.4693	90.7042	47.9937
1700	99.5223	91.0338	47.7943
1717	99.5702	91.0304	47.2149
1734	99.6131	91.0274	46.6934
1751	99.6518	91.0246	46.724
1768	99.6867	91.1222	47.3516
1785	99.718	90.9099	47.6165
1802	99.7462	90.719	47.7548
1819	99.7715	90.9471	47.9794
1836	99.7944	90.7524	48.0814
1853	99.715	90.9771	49.1732
1870	99.7435	91.1794	49.456
1887	99.7691	91.3615	49.4103
1904	99.7922	91.5253	49.1693
1921	99.8129	91.4728	49.3524
1938	99.8317	91.7255	49.0172
1955	99.8485	91.253	49.3154
1972	99.8637	91.3277	49.4839
1989	99.8773	90.9949	49.6354
2006	99.8895	91.1954	49.372
2023	99.9006	90.8759	49.0347
2040	99.9105	91.0883	48.9313
2057	99.9195	90.6795	48.6382
2074	99.9275	90.3115	48.5744
2091	99.9348	90.7804	49.317
2108	99.9414	91.1023	48.8852
2125	99.9472	90.9921	48.7967
2142	99.9525	90.5928	49.217
2159	99.9572	90.4336	50.0953
2176	99.9615	90.7902	48.6858
2193	99.9653	90.8112	48.5172
2210	99.9688	90.5301	47.8655
2227	99.972	90.7771	47.8789
2244	99.9748	90.8994	47.191
2261	99.9772	90.9095	47.372
2278	99.9795	90.6185	46.9347
2295	99.9816	90.5566	48.0413
2312	99.9835	90.601	47.4371
2329	99.9851	90.8409	47.6934
2346	99.9866	90.8568	48.224
2363	99.9879	90.6712	47.9017
2380	99.9891	90.404	47.5115
2397	99.9902	90.8636	47.5603
2414	99.9912	90.7773	47.6043
2431	99.992	91.3995	48.3439
2448	99.9928	90.8596	47.7095
2465	99.9936	90.6736	47.3385
2482	99.9943	90.6063	46.3047
2499	99.9949	90.2456	47.0742
2516	99.9954	89.9211	47.5668
2533	99.9958	90.029	47.2102
2550	99.9963	90.3261	46.2891
2567	99.9966	90.0934	47.2602
2584	99.997	90.6841	46.6342
2601	99.9973	90.4157	46.4707
2618	99.9975	90.0741	46.4236
2635	99.9978	90.2667	46.1813
2652	99.998	90.04	45.7632
2669	99.9983	90.2361	46.1869
2686	99.9984	90.5124	46.4682
2703	99.9986	90.1612	47.3214
2720	99.9988	89.7451	47.1892
2737	99.9989	89.8706	47.2703
2754	99.999	89.9835	46.6433
2771	99.9991	89.7852	46.579
2788	99.9992	89.9066	46.5211
2805	99.9993	89.6159	46.1689
2822	99.9994	89.5544	46.1521
2839	99.9994	89.7989	45.8369
2856	99.9995	90.019	45.2532
2873	99.9996	89.8171	45.6278
2890	99.9996	89.9355	45.2651
2907	99.9997	90.1419	45.2386
2924	99.9997	89.6277	44.9147
2941	99.9997	88.8649	45.0233
2958	99.9998	88.7784	45.0209
2975	99.9998	88.1006	45.2188
2992	99.9998	87.9906	45.6969
3009	99.9998	88.1915	45.9272
3026	99.9999	88.3723	45.5345
3043	99.9999	88.8351	45.6811
3060	99.9999	88.3516	45.5129
3077	99.9999	87.8165	46.1617
3094	99.9999	87.4348	46.0455
3111	99.9999	87.0913	46.2409
3128	99.9999	87.5822	45.8169
3145	99.9999	87.924	46.0352
3162	99.9999	88.0315	45.6317
3179	99.9999	87.9284	46.2685
3196	100	87.6356	46.2416
3213	100	87.572	47.0175
3230	100	87.7148	46.9157
3247	100	87.5433	46.6242
3264	100	87.889	46.5618
3281	100	88.0001	46.9056
3298	100	87.9001	46.415
3315	100	87.8101	46.2736
3332	100	87.7291	46.8461
3349	100	88.3561	46.6616
3366	100	88.3206	46.2954
3383	100	88.3885	46.8659
3400	100	88.3496	46.0793
3417	100	88.6147	46.2713
3434	100	88.7532	46.5443
3451	100	88.2779	47.2898
3468	100	87.8501	47.3608
3485	100	87.5651	47.7247
3502	100	87.6085	47.3522
3519	100	88.1477	47.917
3536	100	87.633	47.8253
3553	100	87.8697	48.2428
3570	100	87.9827	47.9185
3587	100	87.6844	47.5266
3604	100	87.816	47.274
3621	100	87.3344	47.4466
3638	100	87.2009	47.202
3655	100	87.0808	47.0818
3672	100	86.9728	46.9735
3689	100	86.7755	47.2762
3706	100	87.1979	46.6486
3723	100	86.7782	46.7837
3740	100	87.4003	46.4054
3757	100	87.7603	47.3648
3774	100	87.1842	47.5283
3791	100	87.2658	48.0755
3808	100	86.9393	48.468
3825	100	86.7454	48.7212
3842	100	87.0708	48.649
3859	100	87.2637	48.5841
3876	100	87.1373	47.8257
3893	100	87.2236	48.6432
3910	100	86.6012	48.4789
3927	100	86.9411	48.831
3944	100	86.847	48.5479
3961	100	86.5623	47.4931
3978	100	86.5061	47.3438
3995	100	86.2555	47.1094
4012	100	86.2299	46.3985
4029	100	86.0069	46.9586
4046	100	86.2062	46.6628
4063	100	86.2856	46.4965
4080	100	85.9571	45.8468
4097	100	85.9614	45.9621
4114	100	85.9653	46.3659
4131	100	85.6687	46.7293
4148	100	85.6018	46.4564
4165	100	85.6416	46.4108
4182	100	85.1775	46.0696
4199	100	85.1597	46.1627
4216	100	85.3438	46.0465
4233	100	85.5094	46.6418
4250	100	86.0584	46.9776
4267	100	86.4526	46.7799
4284	100	86.0073	47.0019
4301	100	86.2066	47.1017
4318	100	86.586	47.4915
4335	100	86.6274	47.4423
4352	100	86.7646	47.3981
4369	100	86.8881	47.3584
4386	100	87.0994	46.6225
4403	100	86.7894	46.8602
4420	100	86.9105	46.6742
4437	100	86.9194	47.3068
4454	100	87.4275	47.0762
4471	100	87.1847	47.1685
4488	100	87.0663	46.7516
4505	100	87.5597	47.0765
4522	100	87.4037	47.4688
4539	100	87.3633	47.622
4556	100	87.5269	47.4598
4573	100	87.2743	47.1138
4590	100	87.4469	47.3024
4607	100	87.7022	47.8722
4624	100	87.1319	47.585
4641	100	87.3188	48.0264
4658	100	87.0869	48.2238
4675	100	86.9781	48.3014
4692	100	87.4804	48.4713
4709	100	87.0323	48.9241
4726	100	86.7292	49.0317
4743	100	86.6562	48.9286
4760	100	86.5906	48.9357
4777	100	86.1315	48.8421
4794	100	86.3183	48.5579
4811	100	86.1865	49.1021
4828	100	85.7679	48.7919
4845	100	86.0911	49.2127
4862	100	86.682	49.2914
4879	100	86.6138	49.3624
4896	100	86.6524	49.1262
4913	100	86.2871	49.3134
4930	100	85.8584	49.0821
4947	100	85.8727	48.9739
4964	100	85.7853	49.0765
4981	100	84.8067	49.5688
4998	100	85.2262	49.712
5015	100	85.6035	49.5408
5032	100	85.5431	49.1867
5049	100	85.7888	49.7681
5066	100	85.9099	49.3912
5083	100	86.019	49.3521

## Sheet: fig 5c
Actor
X axis	1	2	3	4	5	6	7	8	9	10	11	12	13	14	15	16	17	18	19	20	21	22	23	24	25	26	27	28	29	30	31	32	33	34	35	36	37	38	39	40	41	42	43	44	45	46	47	48	49
Y axis	1	1.01742	1.01725	1.03571	1.03537	1.05402	1.0535	1.07419	1.07346	1.09713	1.09617	1.11919	1.11799	1.14058	1.13917	1.15782	1.15623	1.17766	1.17587	1.19617	1.19422	1.21422	1.21209	1.23447	1.23212	1.25095	1.24844	1.26914	1.26645	1.28584	1.28298	1.29988	1.29688	1.31409	1.31096	1.3301	1.3268	1.34437	1.34093	1.3591	1.35552	1.37187	1.36815	1.38504	1.38118	1.39632	1.39236	1.40856	1.40448
Tail
X axis	1	2	3	4	5	6	7	8	9	10	11	12	13	14	15	16	17	18	19	20	21	22	23	24	25	26	27	28	29	30	31	32	33	34	35	36	37	38	39	40	41	42	43	44	45	46	47	48	49
Y axis	1	1.00871	1.00871	1.01817	1.01817	1.02799	1.02799	1.03914	1.03914	1.05218	1.05218	1.06532	1.06532	1.07858	1.07858	1.09001	1.09001	1.10329	1.10329	1.11624	1.11624	1.12949	1.12949	1.14453	1.14453	1.15792	1.15792	1.1727	1.1727	1.18702	1.18702	1.20024	1.20024	1.214	1.214	1.22933	1.22933	1.24403	1.24403	1.25948	1.25948	1.27426	1.27426	1.28979	1.28979	1.30459	1.30459	1.32054	1.32054
Critic
X axis	1	2	3	4	5	6	7	8	9	10	11	12	13	14	15	16	17	18	19	20	21	22	23	24	25	26	27	28	29	30	31	32	33	34	35	36	37	38	39	40	41	42	43	44	45	46	47	48	49
Y axis	0	0.0176	0.0176	0.036096	0.036096	0.0546516	0.0546516	0.075265	0.075265	0.099055	0.099055	0.122293	0.122293	0.145001	0.145001	0.163202	0.163202	0.184674	0.184674	0.204886	0.204886	0.225091	0.225091	0.248487	0.248487	0.267749	0.267749	0.289438	0.289438	0.30946	0.30946	0.326682	0.326682	0.344815	0.344815	0.365822	0.365822	0.384789	0.384789	0.404998	0.404998	0.423198	0.423198	0.44267	0.44267	0.460163	0.460163	0.479756	0.479756
[truncated: 950 more columns]

## Sheet: fig 5d
TS inactivation	0.741106	0.907655	0.564303
DS inactivation	0.59667	0.898153	1
Pre inactivation	0.675963	0.985403	1

## Sheet: fig 5f
Genotype	session_performance	contralateral_bias	bias_std
D1opto	65.2284	-4.14286	7.50072
D1opto	73.9837	-16.7682	6.36084
D1opto	70.5686	12.6182	9.27075
D1opto	81.362	-19.555	9.36093
D1opto	79.7546	-10.8892	6.80746
D1opto	62.8472	4.57407	9.46568
D1opto	55.3134	-6.98095	7.1194
D1opto	74.9326	-1.87073	7.26351
D1opto	81.8731	-21.39	3.95687
D1opto	90.493	-31.7857	6.91276
D1opto	89.6429	-29.7161	4.06638
D1opto	87.2727	-7.01	5.94642
D1opto	87.6623	-43.208	5.53794
D1opto	54.1284	-18.9742	10.2582
D1opto	50.7576	-2.50121	7.87585
D1opto	65.812	-16.51	8.78938
D1opto	60	7.99474	7.82715
D1opto	84.3949	-40.8061	6.95839
D1opto	87.2404	-3.66744	4.58681
D1opto	90.4545	-10.219	6.12545
D1opto	87.6404	-58.976	7.52432
D2opto	53.951	-1.3303	7.99235
D2opto	68.6327	-2.77143	6.85235
D2opto	82.199	33.5469	5.56099
D2opto	85.0163	26.2333	6.68938
D2opto	89.3443	31.6886	3.84678
D2opto	92.053	29.6	5.21447
D2opto	86.4686	20.0087	4.92974
D2opto	89.1061	18.603	6.13416
D2opto	53.2578	-6.95964	12.272
D2opto	56.2992	-0.455556	6.97685
D2opto	84.3678	11.931	6.36694
D2opto	91.9192	8.47209	3.41595
D2opto	89.8239	16.9861	4.62296
D2opto	89.2086	0.993333	4.30658
D2opto	88.2353	24.82	5.04159
D2opto	94.4056	42.5947	4.88752
D2opto	59.6413	-6.18	10.8907
D2opto	65.1163	5.46827	8.11609
D2opto	69.1525	31.8418	8.50189
D2opto	71.2121	-5.45697	8.06705
D2opto	79.9392	1.74286	6.30623
D2opto	87.2852	18.5034	5.35099
D2opto	82.2222	16.8846	11.1445
D2opto	76.8786	11.06	10.8847
D2opto	61.7021	6.84857	7.52866
D2opto	58.5973	2.39583	7.82444
D2opto	76.7677	13.263	6.14797
D2opto	87.5723	31.2276	6.19641
D2opto	84.6442	9.445	6.83132
D2opto	44.3299	-1.59902	9.53662
D2opto	71.0938	-2.5177	9.98444
D2opto	74.2268	14.7547	7.76426
D2opto	90.9357	29.6577	4.15933
D2opto	91.6058	8.16316	3.39218

## Sheet: fig 5g
performance_window	n_sessions	number_of_significant_sessions	proportion_of_significant_sessions
57.5	9	1	11.1111
62.5	3	0	0
67.5	5	2	40
72.5	6	2	33.3333
77.5	4	2	50
82.5	7	7	100
87.5	14	11	78.5714
97.5	7	7	100

## Sheet: fig 5h
High (left)	2.97826
Low (left)	1.1483
High (right)	1.13445
Low (right)	2.98999
