# Supplementary material for: Dopaminergic action prediction errors serve as a value-free teaching signal
Source: Nature. 2025 May 14;643(8074):1333–42. doi: 10.1038/s41586-025-09008-9 (PMC12310545; doi:10.1038/s41586-025-09008-9)
Supplement: Supplementary file 8 — Source Data Extended Data Fig. 2 [file 41586_2025_9008_MOESM8_ESM.xlsx]

## Sheet: fig ED2d
Line Label	X Data	Y Data
_child0	0	0
_child0	1	0
observed data	50	0.0183655
observed data	150	2.10909
observed data	250	0.418182
observed data	350	0.427273
observed data	450	-5.17273
observed data	550	0.418182
observed data	650	-9.59091
observed data	750	-17.2727
observed data	850	-18.9
observed data	950	-22.0727
observed data	1050	-27.5909
observed data	1150	-28.2091
observed data	1250	-25.5182
observed data	1350	-25.9818
observed data	1450	-18.2
observed data	1550	-22.1545
observed data	1650	-17.8636
observed data	1750	-16.0182
observed data	1850	-16.1091
observed data	1950	-17.2636
observed data	2050	-13.8455
observed data	2150	-14.9364
observed data	2250	-15.2
observed data	2350	-11.1273
observed data	2450	-17
observed data	2550	-14.2909
observed data	2650	-14.0455
observed data	2750	-15.0909
observed data	2850	-12.9182
observed data	2950	-10.6727
observed data	3050	-10.6273
observed data	3150	-11.9364
observed data	3250	-12.4091
observed data	3350	-8.45455
observed data	3450	-10
observed data	3550	-10.2909
observed data	3650	-8.72727
observed data	3750	-11.7364
observed data	3850	-7.48182
observed data	3950	-5.01818
observed data	4050	-6.24545
observed data	4150	-7.72727
observed data	4250	-5.80909
observed data	4350	-7.95455
observed data	4450	-6.78834
observed data	4550	-7.45743
observed data	4650	-4.24444
observed data	4750	-8.06667
observed data	4850	-5.64444
observed data	4950	-8.88728
95% ci	50	5.18864
95% ci	150	6.83576
95% ci	250	6.53366
95% ci	350	8.61528
95% ci	450	8.23019
95% ci	550	9.20111
95% ci	650	11.0749
95% ci	750	13.0888
95% ci	850	10.5097
95% ci	950	13.7798
95% ci	1050	15.5581
95% ci	1150	15.8909
95% ci	1250	15.5921
95% ci	1350	13.6392
95% ci	1450	10.3085
95% ci	1550	10.0942
95% ci	1650	9.38889
95% ci	1750	8.66806
95% ci	1850	9.11737
95% ci	1950	8.80807
95% ci	2050	6.60125
95% ci	2150	7.25
95% ci	2250	8.58333
95% ci	2350	6.54545
95% ci	2450	10.8736
95% ci	2550	8.05694
95% ci	2650	7.55455
95% ci	2750	8.33558
95% ci	2850	8.21154
95% ci	2950	7.5717
95% ci	3050	6.02778
95% ci	3150	7.36035
95% ci	3250	6.49091
95% ci	3350	5.8059
95% ci	3450	5.68228
95% ci	3550	6.08553
95% ci	3650	5.8059
95% ci	3750	6.91795
95% ci	3850	5.33576
95% ci	3950	7.56766
95% ci	4050	4.83035
95% ci	4150	4.97222
95% ci	4250	4.31301
95% ci	4350	4.26434
95% ci	4450	4.88417
95% ci	4550	6.31429
95% ci	4650	5.46595
95% ci	4750	6.11935
95% ci	4850	5.13636
95% ci	4950	7.1302
95% ci	50	-5.20655
95% ci	150	-6.83485
95% ci	250	-6.5429
95% ci	350	-8.61237
95% ci	450	-9.14545
95% ci	550	-9.28276
95% ci	650	-12.1132
95% ci	750	-14.4178
95% ci	850	-11.0863
95% ci	950	-14.8587
95% ci	1050	-15.4374
95% ci	1150	-15.9142
95% ci	1250	-15.5921
95% ci	1350	-14.0582
95% ci	1450	-11.6667
95% ci	1550	-10.5492
95% ci	1650	-10.0373
95% ci	1750	-8.79466
95% ci	1850	-9.07109
95% ci	1950	-9.08494
95% ci	2050	-7.16507
95% ci	2150	-8.07363
95% ci	2250	-9.31028
95% ci	2350	-7.16667
95% ci	2450	-11.1669
95% ci	2550	-8.67035
95% ci	2650	-8.10029
95% ci	2750	-8.33611
95% ci	2850	-8.41779
95% ci	2950	-7.72505
95% ci	3050	-6.41667
95% ci	3150	-7.11277
95% ci	3250	-6.87909
95% ci	3350	-5.73369
95% ci	3450	-5.86181
95% ci	3550	-6.16346
95% ci	3650	-6.25481
95% ci	3750	-6.94337
95% ci	3850	-5.95455
95% ci	3950	-6.98219
95% ci	4050	-4.96154
95% ci	4150	-5.05023
95% ci	4250	-4.41667
95% ci	4350	-4.27826
95% ci	4450	-5.07285
95% ci	4550	-6.91486
95% ci	4650	-5.33999
95% ci	4750	-5.75
95% ci	4850	-4.90504
95% ci	4950	-7.28111

## Sheet: fig ED2e
	AnimalID	Trial	Performance	ExperimentalGroup
5976	CL-14	1		Lesion
5981	CL-14	2		Lesion
5983	CL-14	3		Lesion
5985	CL-14	4		Lesion
5986	CL-14	5		Lesion
5987	CL-14	6		Lesion
5988	CL-14	7		Lesion
5990	CL-14	8		Lesion
5992	CL-14	9		Lesion
5994	CL-14	10		Lesion
5999	CL-14	11		Lesion
6001	CL-14	12		Lesion
6002	CL-14	13		Lesion
6004	CL-14	14		Lesion
6005	CL-14	15		Lesion
6006	CL-14	16		Lesion
6007	CL-14	17		Lesion
6009	CL-14	18		Lesion
6010	CL-14	19		Lesion
6012	CL-14	20		Lesion
6013	CL-14	21		Lesion
6014	CL-14	22		Lesion
6016	CL-14	23		Lesion
6017	CL-14	24		Lesion
6020	CL-14	25		Lesion
6021	CL-14	26		Lesion
6026	CL-14	27		Lesion
6028	CL-14	28		Lesion
6030	CL-14	29		Lesion
6031	CL-14	30		Lesion
6032	CL-14	31		Lesion
6033	CL-14	32		Lesion
6034	CL-14	33		Lesion
6035	CL-14	34		Lesion
6036	CL-14	35		Lesion
6037	CL-14	36		Lesion
6038	CL-14	37		Lesion
6039	CL-14	38		Lesion
6040	CL-14	39		Lesion
6041	CL-14	40		Lesion
6042	CL-14	41		Lesion
6043	CL-14	42		Lesion
6045	CL-14	43		Lesion
6047	CL-14	44		Lesion
6048	CL-14	45		Lesion
6051	CL-14	46		Lesion
6052	CL-14	47		Lesion
6053	CL-14	48		Lesion
6054	CL-14	49		Lesion
6055	CL-14	50		Lesion
6057	CL-14	51		Lesion
6058	CL-14	52		Lesion
6059	CL-14	53		Lesion
6062	CL-14	54		Lesion
6066	CL-14	55		Lesion
6068	CL-14	56		Lesion
6073	CL-14	57		Lesion
6074	CL-14	58		Lesion
6078	CL-14	59		Lesion
6082	CL-14	60		Lesion
6092	CL-14	61		Lesion
6099	CL-14	62		Lesion
6100	CL-14	63		Lesion
6105	CL-14	64		Lesion
6111	CL-14	65		Lesion
6118	CL-14	66		Lesion
6120	CL-14	67		Lesion
6123	CL-14	68		Lesion
6130	CL-14	69		Lesion
6133	CL-14	70		Lesion
6134	CL-14	71		Lesion
6136	CL-14	72		Lesion
6141	CL-14	73		Lesion
6145	CL-14	74		Lesion
6146	CL-14	75		Lesion
6147	CL-14	76		Lesion
6152	CL-14	77		Lesion
6154	CL-14	78		Lesion
6155	CL-14	79		Lesion
6156	CL-14	80		Lesion
6157	CL-14	81		Lesion
6158	CL-14	82		Lesion
6159	CL-14	83		Lesion
6160	CL-14	84		Lesion
6161	CL-14	85		Lesion
6164	CL-14	86		Lesion
6170	CL-14	87		Lesion
6171	CL-14	88		Lesion
6175	CL-14	89		Lesion
6176	CL-14	90		Lesion
6181	CL-14	91		Lesion
6182	CL-14	92		Lesion
6186	CL-14	93		Lesion
6191	CL-14	94		Lesion
6196	CL-14	95		Lesion
6197	CL-14	96		Lesion
6200	CL-14	97		Lesion
6215	CL-14	98		Lesion
6216	CL-14	99		Lesion
6217	CL-14	100	56	Lesion
6219	CL-14	101	57	Lesion
6223	CL-14	102	57	Lesion
6224	CL-14	103	58	Lesion
6225	CL-14	104	59	Lesion
6227	CL-14	105	59	Lesion
6229	CL-14	106	60	Lesion
6231	CL-14	107	60	Lesion
6233	CL-14	108	61	Lesion
6237	CL-14	109	61	Lesion
6239	CL-14	110	62	Lesion
6243	CL-14	111	62	Lesion
6245	CL-14	112	62	Lesion
6251	CL-14	113	63	Lesion
6252	CL-14	114	63	Lesion
6253	CL-14	115	63	Lesion
6257	CL-14	116	64	Lesion
6263	CL-14	117	64	Lesion
6264	CL-14	118	65	Lesion
6265	CL-14	119	65	Lesion
6266	CL-14	120	66	Lesion
6270	CL-14	121	67	Lesion
6271	CL-14	122	67	Lesion
6272	CL-14	123	68	Lesion
6282	CL-14	124	69	Lesion
6293	CL-14	125	70	Lesion
6296	CL-14	126	70	Lesion
6300	CL-14	127		Lesion
6301	CL-14	128		Lesion
6302	CL-14	129		Lesion
6306	CL-14	130		Lesion
6308	CL-14	131		Lesion
6309	CL-14	132		Lesion
6312	CL-14	133		Lesion
6313	CL-14	134		Lesion
6314	CL-14	135		Lesion
6315	CL-14	136		Lesion
6319	CL-14	137		Lesion
6321	CL-14	138		Lesion
6323	CL-14	139		Lesion
6324	CL-14	140		Lesion
6325	CL-14	141		Lesion
6327	CL-14	142		Lesion
6328	CL-14	143		Lesion
6331	CL-14	144		Lesion
6335	CL-14	145		Lesion
6337	CL-14	146		Lesion
6339	CL-14	147		Lesion
6346	CL-14	148		Lesion
6348	CL-14	149		Lesion
6365	CL-14	150		Lesion
6369	CL-14	151		Lesion
6372	CL-14	152		Lesion
6378	CL-14	153		Lesion
6379	CL-14	154		Lesion
6384	CL-14	155		Lesion
6386	CL-14	156		Lesion
6388	CL-14	157		Lesion
6389	CL-14	158		Lesion
6390	CL-14	159		Lesion
6392	CL-14	160		Lesion
6393	CL-14	161		Lesion
6394	CL-14	162		Lesion
6395	CL-14	163		Lesion
6396	CL-14	164		Lesion
6397	CL-14	165		Lesion
6398	CL-14	166		Lesion
6399	CL-14	167		Lesion
6403	CL-14	168		Lesion
6406	CL-14	169		Lesion
6411	CL-14	170		Lesion
6412	CL-14	171		Lesion
6420	CL-14	172		Lesion
6421	CL-14	173		Lesion
6422	CL-14	174		Lesion
6426	CL-14	175		Lesion
6427	CL-14	176		Lesion
6428	CL-14	177		Lesion
6431	CL-14	178		Lesion
6434	CL-14	179		Lesion
6435	CL-14	180		Lesion
6436	CL-14	181		Lesion
6438	CL-14	182		Lesion
6439	CL-14	183		Lesion
6440	CL-14	184		Lesion
6443	CL-14	185		Lesion
6444	CL-14	186		Lesion
6445	CL-14	187		Lesion
6447	CL-14	188		Lesion
6449	CL-14	189		Lesion
6451	CL-14	190		Lesion
6452	CL-14	191		Lesion
6454	CL-14	192		Lesion
6455	CL-14	193		Lesion
6456	CL-14	194		Lesion
6458	CL-14	195		Lesion
6459	CL-14	196		Lesion
6463	CL-14	197		Lesion
6464	CL-14	198		Lesion
6466	CL-14	199		Lesion
6467	CL-14	200		Lesion
6472	CL-14	201		Lesion
6474	CL-14	202		Lesion
6478	CL-14	203		Lesion
6479	CL-14	204		Lesion
6480	CL-14	205		Lesion
6485	CL-14	206		Lesion
6488	CL-14	207		Lesion
6494	CL-14	208		Lesion
6495	CL-14	209		Lesion
6496	CL-14	210		Lesion
6498	CL-14	211		Lesion
6499	CL-14	212		Lesion
6502	CL-14	213		Lesion
6510	CL-14	214		Lesion
6512	CL-14	215		Lesion
6513	CL-14	216		Lesion
6514	CL-14	217		Lesion
6516	CL-14	218		Lesion
6519	CL-14	219		Lesion
6521	CL-14	220		Lesion
6523	CL-14	221		Lesion
6524	CL-14	222		Lesion
6525	CL-14	223		Lesion
6526	CL-14	224		Lesion
6528	CL-14	225		Lesion
6532	CL-14	226	68	Lesion
6533	CL-14	227	67	Lesion
6536	CL-14	228	67	Lesion
6537	CL-14	229	68	Lesion
6538	CL-14	230	67	Lesion
6540	CL-14	231	68	Lesion
6541	CL-14	232	67	Lesion
6542	CL-14	233	68	Lesion
6545	CL-14	234	68	Lesion
6546	CL-14	235	68	Lesion
6548	CL-14	236	67	Lesion
6549	CL-14	237	68	Lesion
6553	CL-14	238	67	Lesion
6554	CL-14	239	67	Lesion
6555	CL-14	240	67	Lesion
6557	CL-14	241	68	Lesion
6558	CL-14	242	67	Lesion
6560	CL-14	243	67	Lesion
6564	CL-14	244	66	Lesion
6566	CL-14	245	67	Lesion
6567	CL-14	246	67	Lesion
6568	CL-14	247	67	Lesion
6569	CL-14	248	67	Lesion
6573	CL-14	249	67	Lesion
6574	CL-14	250	67	Lesion
6576	CL-14	251	68	Lesion
6583	CL-14	252	68	Lesion
6587	CL-14	253	67	Lesion
6593	CL-14	254	67	Lesion
6595	CL-14	255	68	Lesion
6604	CL-14	256	68	Lesion
6608	CL-14	257	68	Lesion
6611	CL-14	258	68	Lesion
6612	CL-14	259	68	Lesion
6613	CL-14	260	67	Lesion
6615	CL-14	261	66	Lesion
6621	CL-14	262	65	Lesion
6624	CL-14	263	65	Lesion
6625	CL-14	264	64	Lesion
6626	CL-14	265	63	Lesion
6627	CL-14	266	62	Lesion
6630	CL-14	267	62	Lesion
6631	CL-14	268	62	Lesion
6633	CL-14	269	62	Lesion
6634	CL-14	270	61	Lesion
6635	CL-14	271	61	Lesion
6636	CL-14	272	61	Lesion
6637	CL-14	273	61	Lesion
6638	CL-14	274	61	Lesion
6640	CL-14	275	62	Lesion
6641	CL-14	276	63	Lesion
6643	CL-14	277	63	Lesion
6646	CL-14	278	63	Lesion
6649	CL-14	279	64	Lesion
6651	CL-14	280	63	Lesion
6656	CL-14	281	62	Lesion
6657	CL-14	282	63	Lesion
6658	CL-14	283	62	Lesion
6660	CL-14	284	62	Lesion
6661	CL-14	285	61	Lesion
6663	CL-14	286	62	Lesion
6665	CL-14	287	61	Lesion
6667	CL-14	288	61	Lesion
6669	CL-14	289	61	Lesion
6671	CL-14	290	61	Lesion
6672	CL-14	291	62	Lesion
6673	CL-14	292	61	Lesion
6674	CL-14	293	60	Lesion
6675	CL-14	294	60	Lesion
6677	CL-14	295	59	Lesion
6679	CL-14	296	58	Lesion
6681	CL-14	297	58	Lesion
6682	CL-14	298	58	Lesion
6683	CL-14	299	59	Lesion
6685	CL-14	300	60	Lesion
6693	CL-14	301		Lesion
6696	CL-14	302		Lesion
6703	CL-14	303		Lesion
6705	CL-14	304		Lesion
6709	CL-14	305		Lesion
6716	CL-14	306		Lesion
6717	CL-14	307		Lesion
6721	CL-14	308		Lesion
6726	CL-14	309		Lesion
6731	CL-14	310		Lesion
6735	CL-14	311		Lesion
6737	CL-14	312		Lesion
6738	CL-14	313		Lesion
6739	CL-14	314		Lesion
6742	CL-14	315		Lesion
6744	CL-14	316		Lesion
6745	CL-14	317		Lesion
6746	CL-14	318		Lesion
6751	CL-14	319		Lesion
6757	CL-14	320		Lesion
6760	CL-14	321		Lesion
6763	CL-14	322		Lesion
6765	CL-14	323		Lesion
6766	CL-14	324		Lesion
6767	CL-14	325		Lesion
6770	CL-14	326		Lesion
6771	CL-14	327		Lesion
6774	CL-14	328		Lesion
6775	CL-14	329		Lesion
6776	CL-14	330		Lesion
6777	CL-14	331		Lesion
6779	CL-14	332		Lesion
6781	CL-14	333		Lesion
6782	CL-14	334		Lesion
6783	CL-14	335		Lesion
6788	CL-14	336		Lesion
6790	CL-14	337		Lesion
6792	CL-14	338		Lesion
6794	CL-14	339		Lesion
6796	CL-14	340		Lesion
6800	CL-14	341		Lesion
6802	CL-14	342		Lesion
6803	CL-14	343		Lesion
6804	CL-14	344		Lesion
6807	CL-14	345		Lesion
6809	CL-14	346		Lesion
6810	CL-14	347		Lesion
6811	CL-14	348		Lesion
6813	CL-14	349		Lesion
6816	CL-14	350		Lesion
6822	CL-14	351		Lesion
6823	CL-14	352		Lesion
6826	CL-14	353		Lesion
6827	CL-14	354		Lesion
6828	CL-14	355		Lesion
6830	CL-14	356		Lesion
6833	CL-14	357		Lesion
6837	CL-14	358		Lesion
6839	CL-14	359		Lesion
6841	CL-14	360		Lesion
6844	CL-14	361		Lesion
6849	CL-14	362		Lesion
6851	CL-14	363		Lesion
6852	CL-14	364		Lesion
6857	CL-14	365		Lesion
6858	CL-14	366		Lesion
6859	CL-14	367		Lesion
6862	CL-14	368		Lesion
6863	CL-14	369		Lesion
6866	CL-14	370		Lesion
6867	CL-14	371		Lesion
6868	CL-14	372		Lesion
6870	CL-14	373		Lesion
6878	CL-14	374		Lesion
6882	CL-14	375		Lesion
6887	CL-14	376		Lesion
6888	CL-14	377		Lesion
6890	CL-14	378		Lesion
6891	CL-14	379		Lesion
6892	CL-14	380		Lesion
6894	CL-14	381		Lesion
6896	CL-14	382		Lesion
6901	CL-14	383		Lesion
6903	CL-14	384		Lesion
6904	CL-14	385		Lesion
6906	CL-14	386		Lesion
6909	CL-14	387		Lesion
6912	CL-14	388		Lesion
6913	CL-14	389		Lesion
6914	CL-14	390		Lesion
6915	CL-14	391		Lesion
6916	CL-14	392		Lesion
6922	CL-14	393		Lesion
6926	CL-14	394		Lesion
6927	CL-14	395		Lesion
6929	CL-14	396		Lesion
6931	CL-14	397		Lesion
6932	CL-14	398		Lesion
6933	CL-14	399		Lesion
6934	CL-14	400	54	Lesion
6938	CL-14	401	54	Lesion
6939	CL-14	402	54	Lesion
6940	CL-14	403	55	Lesion
6941	CL-14	404	55	Lesion
6943	CL-14	405	55	Lesion
6951	CL-14	406		Lesion
6952	CL-14	407		Lesion
6953	CL-14	408		Lesion
6954	CL-14	409		Lesion
6956	CL-14	410		Lesion
6964	CL-14	411		Lesion
6965	CL-14	412		Lesion
6966	CL-14	413		Lesion
6967	CL-14	414		Lesion
6968	CL-14	415		Lesion
6969	CL-14	416		Lesion
6970	CL-14	417		Lesion
6971	CL-14	418		Lesion
6972	CL-14	419		Lesion
6975	CL-14	420		Lesion
6981	CL-14	421		Lesion
6984	CL-14	422		Lesion
6985	CL-14	423		Lesion
6992	CL-14	424		Lesion
6995	CL-14	425		Lesion
7003	CL-14	426		Lesion
7004	CL-14	427		Lesion
7006	CL-14	428		Lesion
7008	CL-14	429		Lesion
7010	CL-14	430		Lesion
7011	CL-14	431		Lesion
7012	CL-14	432		Lesion
7014	CL-14	433		Lesion
7015	CL-14	434		Lesion
7017	CL-14	435		Lesion
7018	CL-14	436		Lesion
7019	CL-14	437		Lesion
7020	CL-14	438		Lesion
7022	CL-14	439		Lesion
7023	CL-14	440		Lesion
7024	CL-14	441		Lesion
7025	CL-14	442		Lesion
7026	CL-14	443		Lesion
7027	CL-14	444		Lesion
7028	CL-14	445		Lesion
7030	CL-14	446		Lesion
7031	CL-14	447		Lesion
7033	CL-14	448		Lesion
7034	CL-14	449		Lesion
7035	CL-14	450		Lesion
7036	CL-14	451		Lesion
7044	CL-14	452		Lesion
7046	CL-14	453		Lesion
7047	CL-14	454		Lesion
7048	CL-14	455		Lesion
7049	CL-14	456		Lesion
7050	CL-14	457		Lesion
7052	CL-14	458		Lesion
7059	CL-14	459		Lesion
7070	CL-14	460		Lesion
7072	CL-14	461		Lesion
7074	CL-14	462		Lesion
7076	CL-14	463		Lesion
7078	CL-14	464		Lesion
7082	CL-14	465		Lesion
7084	CL-14	466		Lesion
7085	CL-14	467		Lesion
7086	CL-14	468		Lesion
7089	CL-14	469		Lesion
7091	CL-14	470		Lesion
7093	CL-14	471		Lesion
7094	CL-14	472		Lesion
7095	CL-14	473		Lesion
7096	CL-14	474		Lesion
7098	CL-14	475		Lesion
7102	CL-14	476		Lesion
7104	CL-14	477		Lesion
7108	CL-14	478		Lesion
7110	CL-14	479		Lesion
7116	CL-14	480		Lesion
7120	CL-14	481		Lesion
7121	CL-14	482		Lesion
7122	CL-14	483		Lesion
7123	CL-14	484		Lesion
7127	CL-14	485		Lesion
7133	CL-14	486		Lesion
7134	CL-14	487		Lesion
7138	CL-14	488		Lesion
7143	CL-14	489		Lesion
7144	CL-14	490		Lesion
7147	CL-14	491		Lesion
7154	CL-14	492		Lesion
7156	CL-14	493		Lesion
7157	CL-14	494		Lesion
7160	CL-14	495		Lesion
7161	CL-14	496		Lesion
7162	CL-14	497		Lesion
7163	CL-14	498		Lesion
7164	CL-14	499		Lesion
7167	CL-14	500		Lesion
7169	CL-14	501		Lesion
7173	CL-14	502		Lesion
7174	CL-14	503		Lesion
7175	CL-14	504		Lesion
7176	CL-14	505	60	Lesion
7177	CL-14	506	60	Lesion
7178	CL-14	507	59	Lesion
7179	CL-14	508	58	Lesion
7181	CL-14	509	58	Lesion
7182	CL-14	510	58	Lesion
7184	CL-14	511	58	Lesion
7185	CL-14	512	58	Lesion
7186	CL-14	513	58	Lesion
7187	CL-14	514	58	Lesion
7190	CL-14	515	58	Lesion
7191	CL-14	516	57	Lesion
7202	CL-14	517	57	Lesion
7204	CL-14	518	58	Lesion
7209	CL-14	519	58	Lesion
7214	CL-14	520	59	Lesion
7218	CL-14	521	60	Lesion
7221	CL-14	522	59	Lesion
7223	CL-14	523	58	Lesion
7226	CL-14	524	58	Lesion
7227	CL-14	525	58	Lesion
7230	CL-14	526	58	Lesion
7231	CL-14	527	58	Lesion
7232	CL-14	528	57	Lesion
7235	CL-14	529	58	Lesion
7237	CL-14	530	58	Lesion
7239	CL-14	531	58	Lesion
7240	CL-14	532	57	Lesion
7241	CL-14	533	58	Lesion
7242	CL-14	534	59	Lesion
7245	CL-14	535	59	Lesion
7246	CL-14	536	60	Lesion
7247	CL-14	537	59	Lesion
7248	CL-14	538	58	Lesion
7249	CL-14	539	58	Lesion
7250	CL-14	540	57	Lesion
7252	CL-14	541	57	Lesion
7253	CL-14	542	57	Lesion
7254	CL-14	543	58	Lesion
7256	CL-14	544	57	Lesion
7257	CL-14	545	57	Lesion
7258	CL-14	546	57	Lesion
7259	CL-14	547	57	Lesion
7262	CL-14	548	57	Lesion
7263	CL-14	549	58	Lesion
7264	CL-14	550	59	Lesion
7265	CL-14	551	59	Lesion
7267	CL-14	552	59	Lesion
7268	CL-14	553	59	Lesion
7269	CL-14	554	59	Lesion
7272	CL-14	555	60	Lesion
7273	CL-14	556	59	Lesion
7275	CL-14	557	58	Lesion
7276	CL-14	558	57	Lesion
7280	CL-14	559	57	Lesion
7283	CL-14	560	56	Lesion
7284	CL-14	561	56	Lesion
7288	CL-14	562	56	Lesion
7289	CL-14	563	55	Lesion
7291	CL-14	564	55	Lesion
7293	CL-14	565	55	Lesion
7295	CL-14	566	54	Lesion
7296	CL-14	567	54	Lesion
7299	CL-14	568	55	Lesion
7300	CL-14	569	55	Lesion
7302	CL-14	570	55	Lesion
7303	CL-14	571	55	Lesion
7304	CL-14	572	55	Lesion
7306	CL-14	573	55	Lesion
7309	CL-14	574	55	Lesion
7313	CL-14	575	55	Lesion
7314	CL-14	576	54	Lesion
7317	CL-14	577	53	Lesion
7319	CL-14	578	54	Lesion
7320	CL-14	579	54	Lesion
7321	CL-14	580	54	Lesion
7322	CL-14	581	55	Lesion
7323	CL-14	582	55	Lesion
7324	CL-14	583	55	Lesion
7325	CL-14	584	55	Lesion
7326	CL-14	585	55	Lesion
7328	CL-14	586	56	Lesion
7329	CL-14	587	56	Lesion
7331	CL-14	588	56	Lesion
7334	CL-14	589	56	Lesion
7336	CL-14	590	57	Lesion
7339	CL-14	591	57	Lesion
7340	CL-14	592	57	Lesion
7343	CL-14	593	58	Lesion
7345	CL-14	594	59	Lesion
7346	CL-14	595	59	Lesion
7347	CL-14	596	58	Lesion
7348	CL-14	597	58	Lesion
7349	CL-14	598	59	Lesion
7353	CL-14	599	59	Lesion
7355	CL-14	600	59	Lesion
7356	CL-14	601	60	Lesion
7358	CL-14	602	61	Lesion
7360	CL-14	603	62	Lesion
7361	CL-14	604	63	Lesion
7362	CL-14	605	63	Lesion
7364	CL-14	606	63	Lesion
7366	CL-14	607	64	Lesion
7367	CL-14	608	65	Lesion
7369	CL-14	609	66	Lesion
7370	CL-14	610	65	Lesion
7372	CL-14	611	65	Lesion
7373	CL-14	612	64	Lesion
7374	CL-14	613	63	Lesion
7376	CL-14	614	63	Lesion
7377	CL-14	615	63	Lesion
7378	CL-14	616	64	Lesion
7379	CL-14	617	64	Lesion
7380	CL-14	618	64	Lesion
7383	CL-14	619	63	Lesion
7384	CL-14	620	62	Lesion
7386	CL-14	621	62	Lesion
7389	CL-14	622	63	Lesion
7391	CL-14	623	64	Lesion
7392	CL-14	624	64	Lesion
7396	CL-14	625	64	Lesion
7399	CL-14	626	65	Lesion
7406	CL-14	627	66	Lesion
7411	CL-14	628	67	Lesion
7413	CL-14	629	67	Lesion
7415	CL-14	630	66	Lesion
7420	CL-14	631	67	Lesion
7426	CL-14	632	68	Lesion
7427	CL-14	633	68	Lesion
7428	CL-14	634	67	Lesion
7431	CL-14	635	68	Lesion
7432	CL-14	636	68	Lesion
7433	CL-14	637	69	Lesion
7434	CL-14	638	70	Lesion
7439	CL-14	639	70	Lesion
7440	CL-14	640	71	Lesion
7444	CL-14	641	71	Lesion
7447	CL-14	642	71	Lesion
7454	CL-14	643		Lesion
7456	CL-14	644		Lesion
7458	CL-14	645		Lesion
7463	CL-14	646		Lesion
7464	CL-14	647		Lesion
7468	CL-14	648		Lesion
7469	CL-14	649		Lesion
7471	CL-14	650		Lesion
7473	CL-14	651		Lesion
7474	CL-14	652		Lesion
7475	CL-14	653		Lesion
7477	CL-14	654		Lesion
7480	CL-14	655		Lesion
7481	CL-14	656		Lesion
7484	CL-14	657		Lesion
7487	CL-14	658		Lesion
7491	CL-14	659		Lesion
7493	CL-14	660		Lesion
7498	CL-14	661		Lesion
7501	CL-14	662		Lesion
7502	CL-14	663		Lesion
7505	CL-14	664		Lesion
7506	CL-14	665		Lesion
7511	CL-14	666		Lesion
7512	CL-14	667		Lesion
7514	CL-14	668		Lesion
7515	CL-14	669		Lesion
7520	CL-14	670		Lesion
7524	CL-14	671		Lesion
7525	CL-14	672		Lesion
7527	CL-14	673		Lesion
7528	CL-14	674		Lesion
7529	CL-14	675		Lesion
7535	CL-14	676		Lesion
7537	CL-14	677		Lesion
7541	CL-14	678		Lesion
7542	CL-14	679		Lesion
7544	CL-14	680		Lesion
7545	CL-14	681		Lesion
7547	CL-14	682		Lesion
7549	CL-14	683		Lesion
7551	CL-14	684		Lesion
7552	CL-14	685		Lesion
7553	CL-14	686		Lesion
7557	CL-14	687		Lesion
7558	CL-14	688		Lesion
7559	CL-14	689		Lesion
7560	CL-14	690		Lesion
7564	CL-14	691		Lesion
7571	CL-14	692		Lesion
7572	CL-14	693		Lesion
7578	CL-14	694		Lesion
7579	CL-14	695		Lesion
7580	CL-14	696		Lesion
7582	CL-14	697		Lesion
7585	CL-14	698		Lesion
7586	CL-14	699		Lesion
7588	CL-14	700		Lesion
7593	CL-14	701		Lesion
7595	CL-14	702		Lesion
7602	CL-14	703		Lesion
7604	CL-14	704		Lesion
7605	CL-14	705		Lesion
7608	CL-14	706		Lesion
7611	CL-14	707		Lesion
7612	CL-14	708		Lesion
7617	CL-14	709		Lesion
7620	CL-14	710		Lesion
7621	CL-14	711		Lesion
7622	CL-14	712		Lesion
7627	CL-14	713		Lesion
7630	CL-14	714		Lesion
7634	CL-14	715		Lesion
7641	CL-14	716		Lesion
7642	CL-14	717		Lesion
7645	CL-14	718		Lesion
7647	CL-14	719		Lesion
7648	CL-14	720		Lesion
7649	CL-14	721		Lesion
7650	CL-14	722		Lesion
7652	CL-14	723		Lesion
7655	CL-14	724		Lesion
7656	CL-14	725		Lesion
7657	CL-14	726		Lesion
7659	CL-14	727		Lesion
7660	CL-14	728		Lesion
7661	CL-14	729		Lesion
7664	CL-14	730		Lesion
7666	CL-14	731		Lesion
7668	CL-14	732		Lesion
7669	CL-14	733		Lesion
7671	CL-14	734		Lesion
7672	CL-14	735		Lesion
7673	CL-14	736		Lesion
7674	CL-14	737		Lesion
7677	CL-14	738		Lesion
7678	CL-14	739		Lesion
7684	CL-14	740		Lesion
7685	CL-14	741		Lesion
7687	CL-14	742	76	Lesion
7689	CL-14	743	75	Lesion
7691	CL-14	744	74	Lesion
7692	CL-14	745	74	Lesion
7694	CL-14	746	73	Lesion
7699	CL-14	747	74	Lesion
7700	CL-14	748	74	Lesion
7702	CL-14	749	74	Lesion
7704	CL-14	750	73	Lesion
7705	CL-14	751	73	Lesion
7710	CL-14	752	72	Lesion
7712	CL-14	753	71	Lesion
7713	CL-14	754	71	Lesion
7714	CL-14	755	70	Lesion
7720	CL-14	756	70	Lesion
7721	CL-14	757	70	Lesion
7722	CL-14	758	70	Lesion
7727	CL-14	759	71	Lesion
7730	CL-14	760	71	Lesion
7732	CL-14	761	71	Lesion
7733	CL-14	762	70	Lesion
7734	CL-14	763	70	Lesion
7735	CL-14	764	70	Lesion
7736	CL-14	765	69	Lesion
7737	CL-14	766	70	Lesion
7738	CL-14	767	69	Lesion
7739	CL-14	768	69	Lesion
7740	CL-14	769	68	Lesion
7741	CL-14	770	68	Lesion
7745	CL-14	771	67	Lesion
7746	CL-14	772	67	Lesion
7747	CL-14	773	68	Lesion
7750	CL-14	774	68	Lesion
7753	CL-14	775	68	Lesion
7755	CL-14	776	68	Lesion
7758	CL-14	777	68	Lesion
7762	CL-14	778	68	Lesion
7763	CL-14	779	68	Lesion
7764	CL-14	780	67	Lesion
7767	CL-14	781	67	Lesion
7769	CL-14	782	68	Lesion
7771	CL-14	783	69	Lesion
7784	CL-14	784		Lesion
7786	CL-14	785		Lesion
7791	CL-14	786		Lesion
7793	CL-14	787		Lesion
7796	CL-14	788		Lesion
7797	CL-14	789		Lesion
7798	CL-14	790		Lesion
7801	CL-14	791		Lesion
7802	CL-14	792		Lesion
7807	CL-14	793		Lesion
7808	CL-14	794		Lesion
7809	CL-14	795		Lesion
7812	CL-14	796		Lesion
7815	CL-14	797		Lesion
7816	CL-14	798		Lesion
7820	CL-14	799		Lesion
7821	CL-14	800		Lesion
7822	CL-14	801		Lesion
7823	CL-14	802		Lesion
7824	CL-14	803		Lesion
7825	CL-14	804		Lesion
7828	CL-14	805		Lesion
7829	CL-14	806		Lesion
7834	CL-14	807		Lesion
7835	CL-14	808		Lesion
7839	CL-14	809		Lesion
7840	CL-14	810		Lesion
7841	CL-14	811		Lesion
7842	CL-14	812		Lesion
7844	CL-14	813		Lesion
7849	CL-14	814		Lesion
7850	CL-14	815		Lesion
7853	CL-14	816		Lesion
7856	CL-14	817		Lesion
7858	CL-14	818		Lesion
7861	CL-14	819		Lesion
7863	CL-14	820		Lesion
7864	CL-14	821		Lesion
7867	CL-14	822		Lesion
7869	CL-14	823		Lesion
7870	CL-14	824		Lesion
7873	CL-14	825		Lesion
7875	CL-14	826		Lesion
7878	CL-14	827		Lesion
7879	CL-14	828		Lesion
7880	CL-14	829		Lesion
7882	CL-14	830		Lesion
7884	CL-14	831		Lesion
7885	CL-14	832		Lesion
7886	CL-14	833		Lesion
7888	CL-14	834		Lesion
7889	CL-14	835		Lesion
7890	CL-14	836		Lesion
7893	CL-14	837		Lesion
7894	CL-14	838		Lesion
7896	CL-14	839		Lesion
7897	CL-14	840		Lesion
7898	CL-14	841		Lesion
7900	CL-14	842		Lesion
7903	CL-14	843		Lesion
7905	CL-14	844		Lesion
7909	CL-14	845		Lesion
7914	CL-14	846		Lesion
7915	CL-14	847		Lesion
7916	CL-14	848		Lesion
7918	CL-14	849		Lesion
7919	CL-14	850		Lesion
7923	CL-14	851		Lesion
7925	CL-14	852		Lesion
7929	CL-14	853		Lesion
7936	CL-14	854		Lesion
7937	CL-14	855		Lesion
7941	CL-14	856		Lesion
7945	CL-14	857		Lesion
7952	CL-14	858		Lesion
7953	CL-14	859		Lesion
7954	CL-14	860		Lesion
7959	CL-14	861		Lesion
7960	CL-14	862		Lesion
7964	CL-14	863		Lesion
7965	CL-14	864		Lesion
7968	CL-14	865		Lesion
7969	CL-14	866		Lesion
7970	CL-14	867		Lesion
7971	CL-14	868		Lesion
7980	CL-14	869		Lesion
7982	CL-14	870		Lesion
7986	CL-14	871		Lesion
7989	CL-14	872		Lesion
7990	CL-14	873		Lesion
7991	CL-14	874		Lesion
7992	CL-14	875		Lesion
7995	CL-14	876		Lesion
7998	CL-14	877		Lesion
7999	CL-14	878		Lesion
8001	CL-14	879		Lesion
8002	CL-14	880		Lesion
8003	CL-14	881		Lesion
8006	CL-14	882		Lesion
8007	CL-14	883	65	Lesion
8008	CL-14	884	65	Lesion
8010	CL-14	885	65	Lesion
8011	CL-14	886	64	Lesion
8012	CL-14	887	63	Lesion
8013	CL-14	888	62	Lesion
8015	CL-14	889	62	Lesion
8016	CL-14	890	62	Lesion
8019	CL-14	891	61	Lesion
8021	CL-14	892	61	Lesion
8023	CL-14	893	62	Lesion
8025	CL-14	894	62	Lesion
8026	CL-14	895	61	Lesion
8027	CL-14	896	61	Lesion
8028	CL-14	897	61	Lesion
8029	CL-14	898	61	Lesion
8032	CL-14	899	62	Lesion
8034	CL-14	900	62	Lesion
8036	CL-14	901	62	Lesion
8041	CL-14	902	62	Lesion
8042	CL-14	903	62	Lesion
8043	CL-14	904	62	Lesion
8050	CL-14	905	61	Lesion
8053	CL-14	906	60	Lesion
8054	CL-14	907	60	Lesion
8055	CL-14	908	60	Lesion
8056	CL-14	909	60	Lesion
8060	CL-14	910	59	Lesion
8062	CL-14	911	58	Lesion
8063	CL-14	912	58	Lesion
8065	CL-14	913	57	Lesion
8068	CL-14	914	58	Lesion
8069	CL-14	915	57	Lesion
8072	CL-14	916	57	Lesion
8074	CL-14	917	56	Lesion
8075	CL-14	918	57	Lesion
8076	CL-14	919	57	Lesion
8077	CL-14	920	58	Lesion
8078	CL-14	921	59	Lesion
8079	CL-14	922	58	Lesion
8082	CL-14	923	58	Lesion
8083	CL-14	924	58	Lesion
8084	CL-14	925	59	Lesion
8086	CL-14	926	59	Lesion
8088	CL-14	927	59	Lesion
8090	CL-14	928	59	Lesion
8091	CL-14	929	60	Lesion
8092	CL-14	930	60	Lesion
8097	CL-14	931	61	Lesion
8098	CL-14	932	61	Lesion
8099	CL-14	933	61	Lesion
8101	CL-14	934	61	Lesion
8103	CL-14	935	60	Lesion
8109	CL-14	936	60	Lesion
8113	CL-14	937	61	Lesion
8116	CL-14	938	60	Lesion
8120	CL-14	939	60	Lesion
8121	CL-14	940	60	Lesion
8122	CL-14	941	60	Lesion
8123	CL-14	942	60	Lesion
8129	CL-14	943	59	Lesion
8130	CL-14	944	59	Lesion
8133	CL-14	945	58	Lesion
8134	CL-14	946	58	Lesion
8135	CL-14	947	58	Lesion
8136	CL-14	948	59	Lesion
8141	CL-14	949	60	Lesion
8143	CL-14	950	60	Lesion
8157	CL-14	951	60	Lesion
8160	CL-14	952	59	Lesion
8162	CL-14	953	59	Lesion
8163	CL-14	954	58	Lesion
8164	CL-14	955	58	Lesion
8165	CL-14	956	58	Lesion
8174	CL-14	957	59	Lesion
8179	CL-14	958	60	Lesion
8186	CL-14	959		Lesion
8187	CL-14	960		Lesion
8188	CL-14	961		Lesion
8190	CL-14	962		Lesion
8191	CL-14	963		Lesion
8193	CL-14	964		Lesion
8194	CL-14	965		Lesion
8198	CL-14	966		Lesion
8199	CL-14	967		Lesion
8200	CL-14	968		Lesion
8201	CL-14	969		Lesion
8204	CL-14	970		Lesion
8205	CL-14	971		Lesion
8206	CL-14	972		Lesion
8210	CL-14	973		Lesion
8211	CL-14	974		Lesion
8212	CL-14	975		Lesion
8213	CL-14	976		Lesion
8214	CL-14	977		Lesion
8215	CL-14	978		Lesion
8216	CL-14	979		Lesion
8226	CL-14	980		Lesion
8227	CL-14	981		Lesion
8233	CL-14	982		Lesion
8235	CL-14	983		Lesion
8237	CL-14	984		Lesion
8239	CL-14	985		Lesion
8240	CL-14	986		Lesion
8242	CL-14	987		Lesion
8244	CL-14	988		Lesion
8245	CL-14	989		Lesion
8249	CL-14	990		Lesion
8253	CL-14	991		Lesion
8254	CL-14	992		Lesion
8259	CL-14	993		Lesion
8262	CL-14	994		Lesion
8264	CL-14	995		Lesion
8272	CL-14	996		Lesion
8275	CL-14	997		Lesion
8282	CL-14	998		Lesion
8283	CL-14	999		Lesion
8284	CL-14	1000		Lesion
8286	CL-14	1001		Lesion
8287	CL-14	1002		Lesion
8293	CL-14	1003		Lesion
8294	CL-14	1004		Lesion
8295	CL-14	1005		Lesion
8296	CL-14	1006		Lesion
8297	CL-14	1007		Lesion
8298	CL-14	1008		Lesion
8301	CL-14	1009		Lesion
8304	CL-14	1010		Lesion
8305	CL-14	1011		Lesion
8306	CL-14	1012		Lesion
8307	CL-14	1013		Lesion
8313	CL-14	1014		Lesion
8317	CL-14	1015		Lesion
8318	CL-14	1016		Lesion
8319	CL-14	1017		Lesion
8321	CL-14	1018		Lesion
8329	CL-14	1019		Lesion
8330	CL-14	1020		Lesion
8332	CL-14	1021		Lesion
8333	CL-14	1022		Lesion
8335	CL-14	1023		Lesion
8344	CL-14	1024		Lesion
8345	CL-14	1025		Lesion
8351	CL-14	1026		Lesion
8352	CL-14	1027		Lesion
8355	CL-14	1028		Lesion
8363	CL-14	1029		Lesion
8365	CL-14	1030		Lesion
8371	CL-14	1031		Lesion
8373	CL-14	1032		Lesion
8374	CL-14	1033		Lesion
8376	CL-14	1034		Lesion
8377	CL-14	1035		Lesion
8386	CL-14	1036		Lesion
8387	CL-14	1037		Lesion
8394	CL-14	1038		Lesion
8396	CL-14	1039		Lesion
8399	CL-14	1040		Lesion
8402	CL-14	1041		Lesion
8408	CL-14	1042		Lesion
8409	CL-14	1043		Lesion
8410	CL-14	1044		Lesion
8412	CL-14	1045		Lesion
8415	CL-14	1046		Lesion
8416	CL-14	1047		Lesion
8417	CL-14	1048		Lesion
8421	CL-14	1049		Lesion
8422	CL-14	1050		Lesion
8423	CL-14	1051		Lesion
8424	CL-14	1052		Lesion
8426	CL-14	1053		Lesion
8427	CL-14	1054		Lesion
8428	CL-14	1055		Lesion
8432	CL-14	1056		Lesion
8433	CL-14	1057		Lesion
8437	CL-14	1058		Lesion
8439	CL-14	1059		Lesion
8441	CL-14	1060		Lesion
8447	CL-14	1061		Lesion
8448	CL-14	1062		Lesion
8449	CL-14	1063		Lesion
8451	CL-14	1064		Lesion
8453	CL-14	1065		Lesion
8454	CL-14	1066		Lesion
8455	CL-14	1067		Lesion
8457	CL-14	1068		Lesion
8458	CL-14	1069		Lesion
8462	CL-14	1070		Lesion
8467	CL-14	1071		Lesion
8468	CL-14	1072		Lesion
8470	CL-14	1073		Lesion
8471	CL-14	1074		Lesion
8478	CL-14	1075		Lesion
8479	CL-14	1076		Lesion
8480	CL-14	1077		Lesion
8481	CL-14	1078		Lesion
8483	CL-14	1079		Lesion
8484	CL-14	1080		Lesion
8486	CL-14	1081		Lesion
8489	CL-14	1082		Lesion
8495	CL-14	1083		Lesion
8497	CL-14	1084		Lesion
8500	CL-14	1085		Lesion
8502	CL-14	1086		Lesion
8505	CL-14	1087		Lesion
8506	CL-14	1088		Lesion
8514	CL-14	1089		Lesion
8515	CL-14	1090		Lesion
8517	CL-14	1091		Lesion
8521	CL-14	1092		Lesion
8523	CL-14	1093		Lesion
8524	CL-14	1094		Lesion
8525	CL-14	1095		Lesion
8526	CL-14	1096		Lesion
8527	CL-14	1097		Lesion
8528	CL-14	1098		Lesion
8529	CL-14	1099		Lesion
8530	CL-14	1100		Lesion
8531	CL-14	1101		Lesion
8536	CL-14	1102		Lesion
8537	CL-14	1103		Lesion
8541	CL-14	1104		Lesion
8542	CL-14	1105		Lesion
8544	CL-14	1106		Lesion
8547	CL-14	1107		Lesion
8548	CL-14	1108		Lesion
8549	CL-14	1109		Lesion
8551	CL-14	1110		Lesion
8552	CL-14	1111		Lesion
8555	CL-14	1112		Lesion
8560	CL-14	1113		Lesion
8563	CL-14	1114		Lesion
8565	CL-14	1115		Lesion
8577	CL-14	1116		Lesion
8584	CL-14	1117		Lesion
8589	CL-14	1118		Lesion
8591	CL-14	1119		Lesion
8594	CL-14	1120		Lesion
8597	CL-14	1121		Lesion
8599	CL-14	1122		Lesion
8601	CL-14	1123		Lesion
8607	CL-14	1124		Lesion
8608	CL-14	1125		Lesion
8612	CL-14	1126		Lesion
8617	CL-14	1127		Lesion
8623	CL-14	1128		Lesion
8625	CL-14	1129		Lesion
8626	CL-14	1130		Lesion
8628	CL-14	1131		Lesion
8634	CL-14	1132		Lesion
8639	CL-14	1133		Lesion
8671	CL-14	1134		Lesion
8673	CL-14	1135		Lesion
8674	CL-14	1136		Lesion
8677	CL-14	1137		Lesion
8679	CL-14	1138		Lesion
8681	CL-14	1139		Lesion
8682	CL-14	1140		Lesion
8684	CL-14	1141		Lesion
8687	CL-14	1142		Lesion
8688	CL-14	1143		Lesion
8693	CL-14	1144		Lesion
8698	CL-14	1145		Lesion
8700	CL-14	1146		Lesion
8702	CL-14	1147		Lesion
8705	CL-14	1148		Lesion
8706	CL-14	1149		Lesion
8707	CL-14	1150		Lesion
8709	CL-14	1151		Lesion
8711	CL-14	1152		Lesion
8712	CL-14	1153		Lesion
8715	CL-14	1154		Lesion
8718	CL-14	1155		Lesion
8723	CL-14	1156		Lesion
8724	CL-14	1157		Lesion
8728	CL-14	1158		Lesion
8731	CL-14	1159		Lesion
8732	CL-14	1160		Lesion
8733	CL-14	1161		Lesion
8734	CL-14	1162		Lesion
8737	CL-14	1163		Lesion
8738	CL-14	1164		Lesion
8739	CL-14	1165		Lesion
8741	CL-14	1166		Lesion
8742	CL-14	1167		Lesion
8746	CL-14	1168		Lesion
8748	CL-14	1169		Lesion
8753	CL-14	1170		Lesion
8762	CL-14	1171		Lesion
8763	CL-14	1172		Lesion
8766	CL-14	1173		Lesion
8768	CL-14	1174		Lesion
8769	CL-14	1175		Lesion
8770	CL-14	1176		Lesion
8773	CL-14	1177		Lesion
8774	CL-14	1178		Lesion
8775	CL-14	1179		Lesion
8777	CL-14	1180		Lesion
8781	CL-14	1181		Lesion
8784	CL-14	1182		Lesion
8787	CL-14	1183		Lesion
8788	CL-14	1184		Lesion
8793	CL-14	1185		Lesion
8801	CL-14	1186		Lesion
8802	CL-14	1187		Lesion
8804	CL-14	1188		Lesion
8806	CL-14	1189		Lesion
8811	CL-14	1190		Lesion
8814	CL-14	1191		Lesion
8815	CL-14	1192		Lesion
8817	CL-14	1193		Lesion
8826	CL-14	1194		Lesion
8828	CL-14	1195		Lesion
8831	CL-14	1196		Lesion
8836	CL-14	1197		Lesion
8837	CL-14	1198		Lesion
8839	CL-14	1199		Lesion
8842	CL-14	1200		Lesion
8845	CL-14	1201		Lesion
8846	CL-14	1202		Lesion
8847	CL-14	1203		Lesion
8849	CL-14	1204		Lesion
8850	CL-14	1205		Lesion
8852	CL-14	1206		Lesion
8853	CL-14	1207		Lesion
8855	CL-14	1208		Lesion
8856	CL-14	1209		Lesion
8857	CL-14	1210		Lesion
8861	CL-14	1211		Lesion
8863	CL-14	1212		Lesion
8866	CL-14	1213		Lesion
8868	CL-14	1214		Lesion
8869	CL-14	1215		Lesion
8873	CL-14	1216		Lesion
8879	CL-14	1217		Lesion
8884	CL-14	1218		Lesion
8886	CL-14	1219		Lesion
8889	CL-14	1220		Lesion
8891	CL-14	1221		Lesion
8892	CL-14	1222		Lesion
8893	CL-14	1223		Lesion
8894	CL-14	1224		Lesion
8897	CL-14	1225		Lesion
8898	CL-14	1226		Lesion
8899	CL-14	1227		Lesion
8900	CL-14	1228		Lesion
8901	CL-14	1229		Lesion
8902	CL-14	1230		Lesion
8904	CL-14	1231		Lesion
8906	CL-14	1232		Lesion
8908	CL-14	1233	90	Lesion
8909	CL-14	1234	90	Lesion
8913	CL-14	1235	91	Lesion
8926	CL-14	1236	91	Lesion
8928	CL-14	1237	92	Lesion
8929	CL-14	1238	92	Lesion
8935	CL-14	1239	92	Lesion
8936	CL-14	1240	92	Lesion
8942	CL-14	1241	92	Lesion
8947	CL-14	1242	91	Lesion
8950	CL-14	1243	91	Lesion
8952	CL-14	1244	91	Lesion
8954	CL-14	1245	91	Lesion
8956	CL-14	1246	91	Lesion
8958	CL-14	1247	91	Lesion
8959	CL-14	1248	91	Lesion
8964	CL-14	1249	91	Lesion
8965	CL-14	1250	91	Lesion
8971	CL-14	1251	91	Lesion
8974	CL-14	1252	90	Lesion
8976	CL-14	1253	89	Lesion
8977	CL-14	1254	88	Lesion
8978	CL-14	1255	87	Lesion
8980	CL-14	1256	87	Lesion
8981	CL-14	1257	88	Lesion
8983	CL-14	1258	89	Lesion
8984	CL-14	1259	89	Lesion
8985	CL-14	1260	89	Lesion
8987	CL-14	1261	89	Lesion
8989	CL-14	1262	89	Lesion
8990	CL-14	1263	89	Lesion
8991	CL-14	1264	89	Lesion
8993	CL-14	1265	89	Lesion
8995	CL-14	1266	89	Lesion
8996	CL-14	1267	89	Lesion
8998	CL-14	1268	89	Lesion
9000	CL-14	1269	89	Lesion
9001	CL-14	1270	90	Lesion
9004	CL-14	1271	90	Lesion
9007	CL-14	1272	90	Lesion
9009	CL-14	1273	90	Lesion
9021	CL-14	1274	90	Lesion
9022	CL-14	1275	90	Lesion
9026	CL-14	1276	90	Lesion
9029	CL-14	1277	91	Lesion
9030	CL-14	1278	91	Lesion
9044	CL-14	1279	91	Lesion
9045	CL-14	1280	91	Lesion
9047	CL-14	1281	91	Lesion
9048	CL-14	1282	91	Lesion
9051	CL-14	1283	91	Lesion
9053	CL-14	1284	91	Lesion
9054	CL-14	1285	92	Lesion
9057	CL-14	1286	91	Lesion
9060	CL-14	1287	90	Lesion
9062	CL-14	1288	89	Lesion
9065	CL-14	1289	88	Lesion
9074	CL-14	1290	88	Lesion
9075	CL-14	1291	89	Lesion
9076	CL-14	1292	89	Lesion
9077	CL-14	1293	89	Lesion
9078	CL-14	1294	89	Lesion
9080	CL-14	1295	89	Lesion
9082	CL-14	1296	89	Lesion
9087	CL-14	1297	88	Lesion
9089	CL-14	1298	87	Lesion
9090	CL-14	1299	86	Lesion
9092	CL-14	1300	85	Lesion
9093	CL-14	1301	84	Lesion
9100	CL-14	1302	84	Lesion
9101	CL-14	1303	84	Lesion
9104	CL-14	1304		Lesion
9108	CL-14	1305		Lesion
9115	CL-14	1306		Lesion
9119	CL-14	1307		Lesion
9122	CL-14	1308		Lesion
9126	CL-14	1309		Lesion
9128	CL-14	1310		Lesion
9129	CL-14	1311		Lesion
9137	CL-14	1312		Lesion
9140	CL-14	1313		Lesion
9142	CL-14	1314		Lesion
9145	CL-14	1315		Lesion
9146	CL-14	1316		Lesion
9147	CL-14	1317		Lesion
9148	CL-14	1318		Lesion
9154	CL-14	1319		Lesion
9156	CL-14	1320		Lesion
9158	CL-14	1321		Lesion
9159	CL-14	1322		Lesion
9160	CL-14	1323		Lesion
9162	CL-14	1324		Lesion
9168	CL-14	1325		Lesion
9169	CL-14	1326		Lesion
9171	CL-14	1327		Lesion
9173	CL-14	1328		Lesion
9174	CL-14	1329		Lesion
9176	CL-14	1330		Lesion
9178	CL-14	1331		Lesion
9181	CL-14	1332		Lesion
9183	CL-14	1333		Lesion
9187	CL-14	1334		Lesion
9195	CL-14	1335		Lesion
9199	CL-14	1336		Lesion
9204	CL-14	1337		Lesion
9205	CL-14	1338		Lesion
9209	CL-14	1339		Lesion
9210	CL-14	1340		Lesion
9211	CL-14	1341		Lesion
9214	CL-14	1342		Lesion
9219	CL-14	1343		Lesion
9225	CL-14	1344		Lesion
9228	CL-14	1345		Lesion
9229	CL-14	1346		Lesion
9234	CL-14	1347		Lesion
9235	CL-14	1348		Lesion
9239	CL-14	1349		Lesion
9241	CL-14	1350		Lesion
9242	CL-14	1351		Lesion
9243	CL-14	1352		Lesion
9244	CL-14	1353		Lesion
9247	CL-14	1354		Lesion
9250	CL-14	1355		Lesion
9251	CL-14	1356		Lesion
9252	CL-14	1357		Lesion
9253	CL-14	1358		Lesion
9255	CL-14	1359		Lesion
9256	CL-14	1360		Lesion
9259	CL-14	1361		Lesion
9260	CL-14	1362		Lesion
9261	CL-14	1363		Lesion
9262	CL-14	1364		Lesion
9263	CL-14	1365		Lesion
9264	CL-14	1366		Lesion
9266	CL-14	1367		Lesion
9267	CL-14	1368		Lesion
9269	CL-14	1369		Lesion
9273	CL-14	1370		Lesion
9276	CL-14	1371		Lesion
9278	CL-14	1372		Lesion
9280	CL-14	1373		Lesion
9282	CL-14	1374		Lesion
9285	CL-14	1375		Lesion
9286	CL-14	1376		Lesion
9287	CL-14	1377		Lesion
9289	CL-14	1378		Lesion
9290	CL-14	1379		Lesion
9293	CL-14	1380		Lesion
9295	CL-14	1381		Lesion
9296	CL-14	1382		Lesion
9298	CL-14	1383		Lesion
9299	CL-14	1384		Lesion
9300	CL-14	1385		Lesion
9302	CL-14	1386		Lesion
9306	CL-14	1387		Lesion
9307	CL-14	1388		Lesion
9308	CL-14	1389		Lesion
9311	CL-14	1390		Lesion
9312	CL-14	1391		Lesion
9313	CL-14	1392		Lesion
9314	CL-14	1393		Lesion
9320	CL-14	1394		Lesion
9326	CL-14	1395		Lesion
9331	CL-14	1396		Lesion
9335	CL-14	1397		Lesion
9336	CL-14	1398		Lesion
9341	CL-14	1399		Lesion
9342	CL-14	1400		Lesion
9344	CL-14	1401		Lesion
9346	CL-14	1402		Lesion
9347	CL-14	1403	89	Lesion
9349	CL-14	1404	90	Lesion
9351	CL-14	1405	90	Lesion
9357	CL-14	1406	90	Lesion
9358	CL-14	1407	91	Lesion
9360	CL-14	1408	91	Lesion
9362	CL-14	1409	92	Lesion
9363	CL-14	1410	92	Lesion
9370	CL-14	1411	92	Lesion
9377	CL-14	1412	92	Lesion
9378	CL-14	1413	92	Lesion
9379	CL-14	1414	92	Lesion
9380	CL-14	1415	92	Lesion
9381	CL-14	1416	92	Lesion
9382	CL-14	1417	92	Lesion
9384	CL-14	1418	91	Lesion
9385	CL-14	1419	90	Lesion
9388	CL-14	1420	90	Lesion
9389	CL-14	1421	90	Lesion
9390	CL-14	1422	90	Lesion
9391	CL-14	1423	90	Lesion
9392	CL-14	1424	90	Lesion
9393	CL-14	1425	91	Lesion
9394	CL-14	1426	91	Lesion
9395	CL-14	1427	91	Lesion
9396	CL-14	1428	91	Lesion
9399	CL-14	1429	91	Lesion
9401	CL-14	1430	90	Lesion
9402	CL-14	1431	91	Lesion
9403	CL-14	1432	91	Lesion
9406	CL-14	1433	91	Lesion
9408	CL-14	1434	91	Lesion
9409	CL-14	1435	91	Lesion
9410	CL-14	1436	92	Lesion
9413	CL-14	1437	92	Lesion
9414	CL-14	1438	92	Lesion
9418	CL-14	1439	92	Lesion
9421	CL-14	1440	92	Lesion
9423	CL-14	1441	92	Lesion
9431	CL-14	1442	92	Lesion
9433	CL-14	1443	92	Lesion
9434	CL-14	1444	92	Lesion
9438	CL-14	1445	91	Lesion
9439	CL-14	1446	91	Lesion
9442	CL-14	1447	90	Lesion
9445	CL-14	1448	90	Lesion
9447	CL-14	1449	90	Lesion
9448	CL-14	1450	90	Lesion
9449	CL-14	1451	90	Lesion
9450	CL-14	1452	90	Lesion
9451	CL-14	1453	90	Lesion
9456	CL-14	1454	90	Lesion
9461	CL-14	1455	89	Lesion
9462	CL-14	1456	89	Lesion
9463	CL-14	1457	89	Lesion
9464	CL-14	1458	89	Lesion
9466	CL-14	1459	88	Lesion
9467	CL-14	1460	88	Lesion
9482	CL-14	1461	88	Lesion
9483	CL-14	1462	88	Lesion
9489	CL-14	1463	87	Lesion
9490	CL-14	1464	87	Lesion
9491	CL-14	1465	87	Lesion
9492	CL-14	1466	87	Lesion
9494	CL-14	1467	87	Lesion
9498	CL-14	1468	87	Lesion
9501	CL-14	1469	87	Lesion
9502	CL-14	1470	87	Lesion
9503	CL-14	1471	87	Lesion
9509	CL-14	1472	87	Lesion
9513	CL-14	1473	87	Lesion
9515	CL-14	1474	86	Lesion
9525	CL-14	1475	85	Lesion
9526	CL-14	1476		Lesion
9530	CL-14	1477		Lesion
9533	CL-14	1478		Lesion
9534	CL-14	1479		Lesion
9536	CL-14	1480		Lesion
9538	CL-14	1481		Lesion
9541	CL-14	1482		Lesion
9542	CL-14	1483		Lesion
9543	CL-14	1484		Lesion
9545	CL-14	1485		Lesion
9546	CL-14	1486		Lesion
9547	CL-14	1487		Lesion
9548	CL-14	1488		Lesion
9551	CL-14	1489		Lesion
9552	CL-14	1490		Lesion
9553	CL-14	1491		Lesion
9554	CL-14	1492		Lesion
9555	CL-14	1493		Lesion
9556	CL-14	1494		Lesion
9557	CL-14	1495		Lesion
9560	CL-14	1496		Lesion
9565	CL-14	1497		Lesion
9567	CL-14	1498		Lesion
9570	CL-14	1499		Lesion
9571	CL-14	1500		Lesion
9572	CL-14	1501		Lesion
9573	CL-14	1502		Lesion
9575	CL-14	1503		Lesion
9579	CL-14	1504		Lesion
9581	CL-14	1505		Lesion
9582	CL-14	1506		Lesion
9585	CL-14	1507		Lesion
9586	CL-14	1508		Lesion
9587	CL-14	1509		Lesion
9588	CL-14	1510		Lesion
9589	CL-14	1511		Lesion
9590	CL-14	1512		Lesion
9591	CL-14	1513		Lesion
9592	CL-14	1514		Lesion
9593	CL-14	1515		Lesion
9595	CL-14	1516		Lesion
9596	CL-14	1517		Lesion
9603	CL-14	1518		Lesion
9604	CL-14	1519		Lesion
9608	CL-14	1520		Lesion
9611	CL-14	1521		Lesion
9612	CL-14	1522		Lesion
9617	CL-14	1523		Lesion
9618	CL-14	1524		Lesion
9621	CL-14	1525		Lesion
9622	CL-14	1526		Lesion
9624	CL-14	1527		Lesion
9626	CL-14	1528		Lesion
9630	CL-14	1529		Lesion
9631	CL-14	1530		Lesion
9632	CL-14	1531		Lesion
9633	CL-14	1532		Lesion
9634	CL-14	1533		Lesion
9638	CL-14	1534		Lesion
9639	CL-14	1535		Lesion
9642	CL-14	1536		Lesion
9645	CL-14	1537		Lesion
9646	CL-14	1538		Lesion
9648	CL-14	1539		Lesion
9649	CL-14	1540		Lesion
9650	CL-14	1541		Lesion
9652	CL-14	1542		Lesion
9654	CL-14	1543		Lesion
9655	CL-14	1544		Lesion
9656	CL-14	1545		Lesion
9658	CL-14	1546		Lesion
9659	CL-14	1547		Lesion
9660	CL-14	1548		Lesion
9661	CL-14	1549		Lesion
9662	CL-14	1550		Lesion
9664	CL-14	1551		Lesion
9665	CL-14	1552		Lesion
9667	CL-14	1553		Lesion
9669	CL-14	1554		Lesion
9670	CL-14	1555		Lesion
9673	CL-14	1556		Lesion
9674	CL-14	1557		Lesion
9675	CL-14	1558		Lesion
9680	CL-14	1559		Lesion
9682	CL-14	1560		Lesion
9683	CL-14	1561		Lesion
9685	CL-14	1562		Lesion
9686	CL-14	1563		Lesion
9690	CL-14	1564		Lesion
9695	CL-14	1565		Lesion
9697	CL-14	1566		Lesion
9698	CL-14	1567		Lesion
9701	CL-14	1568		Lesion
9702	CL-14	1569		Lesion
9703	CL-14	1570		Lesion
9706	CL-14	1571		Lesion
9707	CL-14	1572		Lesion
9708	CL-14	1573		Lesion
9709	CL-14	1574		Lesion
9711	CL-14	1575	73	Lesion
9715	CL-14	1576	72	Lesion
9716	CL-14	1577	73	Lesion
9717	CL-14	1578	73	Lesion
9718	CL-14	1579	73	Lesion
9719	CL-14	1580	73	Lesion
9720	CL-14	1581	74	Lesion
9721	CL-14	1582	74	Lesion
9723	CL-14	1583	74	Lesion
9729	CL-14	1584	75	Lesion
9731	CL-14	1585	75	Lesion
9736	CL-14	1586	75	Lesion
9737	CL-14	1587	75	Lesion
9738	CL-14	1588	75	Lesion
9743	CL-14	1589	75	Lesion
9744	CL-14	1590	75	Lesion
9745	CL-14	1591	75	Lesion
9748	CL-14	1592	75	Lesion
9749	CL-14	1593	75	Lesion
9751	CL-14	1594	75	Lesion
9752	CL-14	1595	75	Lesion
9753	CL-14	1596	76	Lesion
9755	CL-14	1597	76	Lesion
9756	CL-14	1598	76	Lesion
9758	CL-14	1599	77	Lesion
9759	CL-14	1600	77	Lesion
9760	CL-14	1601	77	Lesion
9762	CL-14	1602	77	Lesion
9765	CL-14	1603	77	Lesion
9768	CL-14	1604	77	Lesion
9769	CL-14	1605	78	Lesion
9771	CL-14	1606	78	Lesion
9777	CL-14	1607	79	Lesion
9779	CL-14	1608	79	Lesion
9780	CL-14	1609	79	Lesion
9781	CL-14	1610	78	Lesion
9784	CL-14	1611	77	Lesion
9786	CL-14	1612	76	Lesion
9788	CL-14	1613	76	Lesion
9789	CL-14	1614	76	Lesion
9792	CL-14	1615	76	Lesion
9793	CL-14	1616	77	Lesion
9795	CL-14	1617	78	Lesion
9796	CL-14	1618	79	Lesion
9798	CL-14	1619	78	Lesion
9802	CL-14	1620	78	Lesion
9805	CL-14	1621	78	Lesion
9806	CL-14	1622	77	Lesion
9808	CL-14	1623	77	Lesion
9809	CL-14	1624	77	Lesion
9810	CL-14	1625	78	Lesion
9812	CL-14	1626	77	Lesion
9813	CL-14	1627	77	Lesion
9814	CL-14	1628	78	Lesion
9815	CL-14	1629	79	Lesion
9816	CL-14	1630	80	Lesion
9817	CL-14	1631	80	Lesion
9818	CL-14	1632	80	Lesion
9819	CL-14	1633	80	Lesion
9820	CL-14	1634	80	Lesion
9821	CL-14	1635	80	Lesion
9824	CL-14	1636	81	Lesion
9825	CL-14	1637	82	Lesion
9827	CL-14	1638	82	Lesion
9830	CL-14	1639	82	Lesion
9831	CL-14	1640	82	Lesion
9833	CL-14	1641	82	Lesion
9834	CL-14	1642	82	Lesion
9841	CL-14	1643	82	Lesion
9849	CL-14	1644	81	Lesion
9850	CL-14	1645	81	Lesion
9852	CL-14	1646	81	Lesion
9858	CL-14	1647	81	Lesion
9859	CL-14	1648	81	Lesion
9860	CL-14	1649	80	Lesion
9861	CL-14	1650	80	Lesion
9862	CL-14	1651	80	Lesion
9864	CL-14	1652	80	Lesion
9867	CL-14	1653	79	Lesion
9868	CL-14	1654	79	Lesion
9872	CL-14	1655	79	Lesion
9873	CL-14	1656	80	Lesion
9875	CL-14	1657	80	Lesion
9881	CL-14	1658	80	Lesion
9884	CL-14	1659	80	Lesion
9887	CL-14	1660	80	Lesion
9888	CL-14	1661	80	Lesion
9889	CL-14	1662	80	Lesion
9890	CL-14	1663	80	Lesion
9892	CL-14	1664	80	Lesion
9896	CL-14	1665	79	Lesion
9897	CL-14	1666	80	Lesion
9899	CL-14	1667	81	Lesion
9900	CL-14	1668	82	Lesion
9901	CL-14	1669	83	Lesion
9903	CL-14	1670	83	Lesion
9910	CL-14	1671	83	Lesion
9916	CL-14	1672	83	Lesion
9917	CL-14	1673	83	Lesion
9921	CL-14	1674	82	Lesion
9923	CL-14	1675	82	Lesion
9928	CL-14	1676	83	Lesion
9929	CL-14	1677	83	Lesion
9930	CL-14	1678	83	Lesion
9934	CL-14	1679	82	Lesion
9937	CL-14	1680	82	Lesion
9940	CL-14	1681	82	Lesion
9941	CL-14	1682	82	Lesion
9946	CL-14	1683	82	Lesion
9947	CL-14	1684	82	Lesion
9949	CL-14	1685	82	Lesion
9950	CL-14	1686	82	Lesion
9951	CL-14	1687	82	Lesion
9955	CL-14	1688	82	Lesion
9959	CL-14	1689	82	Lesion
9961	CL-14	1690	81	Lesion
9963	CL-14	1691	80	Lesion
9965	CL-14	1692	80	Lesion
9967	CL-14	1693	80	Lesion
9968	CL-14	1694	80	Lesion
9969	CL-14	1695	80	Lesion
9970	CL-14	1696	80	Lesion
9971	CL-14	1697	80	Lesion
9972	CL-14	1698	80	Lesion
9973	CL-14	1699	80	Lesion
9974	CL-14	1700	80	Lesion
9975	CL-14	1701	80	Lesion
9978	CL-14	1702	80	Lesion
9979	CL-14	1703	80	Lesion
9980	CL-14	1704	81	Lesion
9981	CL-14	1705	81	Lesion
9985	CL-14	1706	82	Lesion
9987	CL-14	1707	82	Lesion
9991	CL-14	1708	82	Lesion
9997	CL-14	1709	82	Lesion
9999	CL-14	1710	83	Lesion
10001	CL-14	1711	84	Lesion
10002	CL-14	1712	85	Lesion
10005	CL-14	1713	85	Lesion
10008	CL-14	1714	85	Lesion
10010	CL-14	1715	85	Lesion
10012	CL-14	1716	84	Lesion
10014	CL-14	1717	84	Lesion
10015	CL-14	1718	84	Lesion
10017	CL-14	1719	84	Lesion
10019	CL-14	1720	84	Lesion
10020	CL-14	1721	85	Lesion
10023	CL-14	1722	86	Lesion
10028	CL-14	1723	87	Lesion
10029	CL-14	1724	87	Lesion
10030	CL-14	1725	87	Lesion
10033	CL-14	1726	88	Lesion
10034	CL-14	1727	88	Lesion
10035	CL-14	1728	88	Lesion
10037	CL-14	1729	88	Lesion
10040	CL-14	1730	88	Lesion
10041	CL-14	1731	88	Lesion
10044	CL-14	1732	88	Lesion
10045	CL-14	1733	88	Lesion
10048	CL-14	1734	88	Lesion
10051	CL-14	1735	88	Lesion
10054	CL-14	1736	88	Lesion
10055	CL-14	1737	88	Lesion
10057	CL-14	1738	88	Lesion
10059	CL-14	1739	88	Lesion
10064	CL-14	1740	88	Lesion
10068	CL-14	1741	87	Lesion
10069	CL-14	1742	87	Lesion
10070	CL-14	1743	87	Lesion
10072	CL-14	1744	88	Lesion
10079	CL-14	1745	88	Lesion
10084	CL-14	1746	89	Lesion
10087	CL-14	1747	89	Lesion
10091	CL-14	1748	89	Lesion
10098	CL-14	1749	90	Lesion
10100	CL-14	1750	90	Lesion
10101	CL-14	1751	89	Lesion
10103	CL-14	1752		Lesion
10106	CL-14	1753		Lesion
10108	CL-14	1754		Lesion
10110	CL-14	1755		Lesion
10111	CL-14	1756		Lesion
10112	CL-14	1757		Lesion
10114	CL-14	1758		Lesion
10115	CL-14	1759		Lesion
10116	CL-14	1760		Lesion
10117	CL-14	1761		Lesion
10118	CL-14	1762		Lesion
10119	CL-14	1763		Lesion
10121	CL-14	1764		Lesion
10124	CL-14	1765		Lesion
10127	CL-14	1766		Lesion
10129	CL-14	1767		Lesion
10130	CL-14	1768		Lesion
10131	CL-14	1769		Lesion
10135	CL-14	1770		Lesion
10136	CL-14	1771		Lesion
10137	CL-14	1772		Lesion
10138	CL-14	1773		Lesion
10139	CL-14	1774		Lesion
10142	CL-14	1775		Lesion
10143	CL-14	1776		Lesion
10145	CL-14	1777		Lesion
10146	CL-14	1778		Lesion
10147	CL-14	1779		Lesion
10148	CL-14	1780		Lesion
10149	CL-14	1781		Lesion
10153	CL-14	1782		Lesion
10156	CL-14	1783		Lesion
10157	CL-14	1784		Lesion
10158	CL-14	1785		Lesion
10160	CL-14	1786		Lesion
10163	CL-14	1787		Lesion
10164	CL-14	1788		Lesion
10165	CL-14	1789		Lesion
10167	CL-14	1790		Lesion
10168	CL-14	1791		Lesion
10172	CL-14	1792		Lesion
10173	CL-14	1793		Lesion
10178	CL-14	1794		Lesion
10179	CL-14	1795		Lesion
10181	CL-14	1796		Lesion
10182	CL-14	1797		Lesion
10184	CL-14	1798		Lesion
10185	CL-14	1799		Lesion
10186	CL-14	1800		Lesion
10188	CL-14	1801		Lesion
10189	CL-14	1802		Lesion
10191	CL-14	1803		Lesion
10192	CL-14	1804		Lesion
10194	CL-14	1805		Lesion
10198	CL-14	1806		Lesion
10200	CL-14	1807		Lesion
10201	CL-14	1808		Lesion
10202	CL-14	1809		Lesion
10203	CL-14	1810		Lesion
10205	CL-14	1811		Lesion
10207	CL-14	1812		Lesion
10208	CL-14	1813		Lesion
10209	CL-14	1814		Lesion
10211	CL-14	1815		Lesion
10212	CL-14	1816		Lesion
10216	CL-14	1817		Lesion
10219	CL-14	1818		Lesion
10223	CL-14	1819		Lesion
10225	CL-14	1820		Lesion
10226	CL-14	1821		Lesion
10227	CL-14	1822		Lesion
10228	CL-14	1823		Lesion
10229	CL-14	1824		Lesion
10232	CL-14	1825		Lesion
10233	CL-14	1826		Lesion
10235	CL-14	1827		Lesion
10237	CL-14	1828		Lesion
10238	CL-14	1829		Lesion
10239	CL-14	1830		Lesion
10241	CL-14	1831		Lesion
10242	CL-14	1832		Lesion
10246	CL-14	1833		Lesion
10247	CL-14	1834		Lesion
10255	CL-14	1835		Lesion
10256	CL-14	1836		Lesion
10257	CL-14	1837		Lesion
10258	CL-14	1838		Lesion
10259	CL-14	1839		Lesion
10262	CL-14	1840		Lesion
10270	CL-14	1841		Lesion
10271	CL-14	1842		Lesion
10280	CL-14	1843		Lesion
10281	CL-14	1844		Lesion
10283	CL-14	1845		Lesion
10284	CL-14	1846		Lesion
10285	CL-14	1847		Lesion
10288	CL-14	1848		Lesion
10289	CL-14	1849		Lesion
10290	CL-14	1850		Lesion
10291	CL-14	1851	84	Lesion
10292	CL-14	1852	85	Lesion
10296	CL-14	1853	85	Lesion
10298	CL-14	1854	85	Lesion
10299	CL-14	1855	85	Lesion
10300	CL-14	1856	86	Lesion
10304	CL-14	1857	86	Lesion
10305	CL-14	1858	86	Lesion
10306	CL-14	1859	86	Lesion
10307	CL-14	1860	86	Lesion
10308	CL-14	1861	86	Lesion
10312	CL-14	1862	85	Lesion
10315	CL-14	1863	85	Lesion
10318	CL-14	1864	85	Lesion
10321	CL-14	1865	86	Lesion
10322	CL-14	1866	86	Lesion
10324	CL-14	1867	86	Lesion
10331	CL-14	1868	86	Lesion
10332	CL-14	1869	86	Lesion
10333	CL-14	1870	87	Lesion
10335	CL-14	1871	87	Lesion
10336	CL-14	1872	87	Lesion
10337	CL-14	1873	87	Lesion
10341	CL-14	1874	87	Lesion
10342	CL-14	1875	87	Lesion
10343	CL-14	1876	87	Lesion
10345	CL-14	1877	88	Lesion
10346	CL-14	1878	88	Lesion
10349	CL-14	1879	88	Lesion
10354	CL-14	1880	88	Lesion
10356	CL-14	1881	88	Lesion
10362	CL-14	1882	88	Lesion
10363	CL-14	1883	89	Lesion
10370	CL-14	1884	89	Lesion
10371	CL-14	1885	89	Lesion
10372	CL-14	1886	89	Lesion
10378	CL-14	1887	89	Lesion
10381	CL-14	1888	89	Lesion
10382	CL-14	1889	89	Lesion
10385	CL-14	1890	89	Lesion
10386	CL-14	1891	89	Lesion
10387	CL-14	1892	90	Lesion
10391	CL-14	1893	91	Lesion
10394	CL-14	1894	90	Lesion
10405	CL-14	1895	90	Lesion
10406	CL-14	1896	91	Lesion
10412	CL-14	1897	91	Lesion
10413	CL-14	1898	91	Lesion
10415	CL-14	1899	91	Lesion
10416	CL-14	1900	91	Lesion
10418	CL-14	1901	91	Lesion
10419	CL-14	1902	91	Lesion
10421	CL-14	1903	91	Lesion
10422	CL-14	1904	91	Lesion
10426	CL-14	1905	91	Lesion
10427	CL-14	1906	92	Lesion
10431	CL-14	1907	92	Lesion
10432	CL-14	1908	92	Lesion
10435	CL-14	1909	92	Lesion
10436	CL-14	1910	92	Lesion
10438	CL-14	1911	92	Lesion
10441	CL-14	1912	92	Lesion
10442	CL-14	1913	92	Lesion
10446	CL-14	1914	92	Lesion
10447	CL-14	1915	92	Lesion
10456	CL-14	1916	92	Lesion
10459	CL-14	1917	92	Lesion
10461	CL-14	1918	92	Lesion
10462	CL-14	1919	93	Lesion
10463	CL-14	1920	94	Lesion
10465	CL-14	1921	95	Lesion
10466	CL-14	1922	95	Lesion
10467	CL-14	1923	96	Lesion
10468	CL-14	1924	96	Lesion
10471	CL-14	1925	96	Lesion
10472	CL-14	1926	96	Lesion
10473	CL-14	1927	96	Lesion
10474	CL-14	1928	96	Lesion
10475	CL-14	1929	96	Lesion
10481	CL-14	1930	96	Lesion
10483	CL-14	1931	96	Lesion
10484	CL-14	1932	96	Lesion
10486	CL-14	1933	96	Lesion
10488	CL-14	1934	96	Lesion
10494	CL-14	1935	96	Lesion
10507	CL-14	1936	96	Lesion
10509	CL-14	1937	96	Lesion
10513	CL-14	1938	96	Lesion
10514	CL-14	1939	96	Lesion
10517	CL-14	1940	96	Lesion
10518	CL-14	1941	97	Lesion
10520	CL-14	1942	97	Lesion
10522	CL-14	1943	97	Lesion
10525	CL-14	1944	97	Lesion
10527	CL-14	1945	97	Lesion
10529	CL-14	1946	97	Lesion
10534	CL-14	1947	97	Lesion
10536	CL-14	1948	97	Lesion
10537	CL-14	1949	97	Lesion
10541	CL-14	1950	97	Lesion
10543	CL-14	1951	97	Lesion
10545	CL-14	1952	97	Lesion
10546	CL-14	1953	97	Lesion
10549	CL-14	1954	97	Lesion
10550	CL-14	1955	97	Lesion
10553	CL-14	1956	97	Lesion
10555	CL-14	1957	97	Lesion
10558	CL-14	1958	97	Lesion
10559	CL-14	1959	97	Lesion
10561	CL-14	1960	97	Lesion
10562	CL-14	1961	97	Lesion
10565	CL-14	1962	98	Lesion
10568	CL-14	1963	98	Lesion
10572	CL-14	1964	98	Lesion
10573	CL-14	1965	98	Lesion
10576	CL-14	1966	98	Lesion
10577	CL-14	1967	98	Lesion
10580	CL-14	1968	98	Lesion
10581	CL-14	1969	98	Lesion
10585	CL-14	1970	98	Lesion
10586	CL-14	1971	98	Lesion
10588	CL-14	1972	98	Lesion
10589	CL-14	1973	98	Lesion
10591	CL-14	1974	98	Lesion
10592	CL-14	1975	98	Lesion
10593	CL-14	1976	98	Lesion
10594	CL-14	1977	98	Lesion
10595	CL-14	1978	98	Lesion
10597	CL-14	1979	98	Lesion
10598	CL-14	1980	98	Lesion
10599	CL-14	1981	98	Lesion
10600	CL-14	1982	99	Lesion
10605	CL-14	1983	99	Lesion
10606	CL-14	1984	99	Lesion
10610	CL-14	1985	99	Lesion
10611	CL-14	1986	99	Lesion
10612	CL-14	1987	99	Lesion
10613	CL-14	1988	99	Lesion
10615	CL-14	1989	99	Lesion
10616	CL-14	1990	99	Lesion
10617	CL-14	1991	99	Lesion
10618	CL-14	1992	99	Lesion
10619	CL-14	1993	99	Lesion
10620	CL-14	1994	100	Lesion
10621	CL-14	1995	100	Lesion
10622	CL-14	1996	100	Lesion
10631	CL-14	1997		Lesion
10635	CL-14	1998		Lesion
10636	CL-14	1999		Lesion
[truncated: 51,453 more rows]

## Sheet: fig ED2f
	AnimalID	Trial	Performance	ExperimentalGroup
5989	CL-14	1		Lesion
5991	CL-14	2		Lesion
5993	CL-14	3		Lesion
5996	CL-14	4		Lesion
5997	CL-14	5		Lesion
5998	CL-14	6		Lesion
6000	CL-14	7		Lesion
6003	CL-14	8		Lesion
6024	CL-14	9		Lesion
6027	CL-14	10		Lesion
6046	CL-14	11		Lesion
6049	CL-14	12		Lesion
6050	CL-14	13		Lesion
6056	CL-14	14		Lesion
6060	CL-14	15		Lesion
6061	CL-14	16		Lesion
6063	CL-14	17		Lesion
6064	CL-14	18		Lesion
6065	CL-14	19		Lesion
6067	CL-14	20		Lesion
6069	CL-14	21		Lesion
6070	CL-14	22		Lesion
6071	CL-14	23		Lesion
6072	CL-14	24		Lesion
6075	CL-14	25		Lesion
6076	CL-14	26		Lesion
6077	CL-14	27		Lesion
6079	CL-14	28		Lesion
6080	CL-14	29		Lesion
6081	CL-14	30		Lesion
6084	CL-14	31		Lesion
6085	CL-14	32		Lesion
6086	CL-14	33		Lesion
6087	CL-14	34		Lesion
6088	CL-14	35		Lesion
6089	CL-14	36		Lesion
6090	CL-14	37		Lesion
6091	CL-14	38		Lesion
6093	CL-14	39		Lesion
6095	CL-14	40		Lesion
6096	CL-14	41		Lesion
6097	CL-14	42		Lesion
6098	CL-14	43		Lesion
6101	CL-14	44		Lesion
6102	CL-14	45		Lesion
6103	CL-14	46		Lesion
6104	CL-14	47		Lesion
6106	CL-14	48		Lesion
6107	CL-14	49		Lesion
6108	CL-14	50		Lesion
6109	CL-14	51		Lesion
6110	CL-14	52		Lesion
6112	CL-14	53		Lesion
6113	CL-14	54		Lesion
6114	CL-14	55		Lesion
6115	CL-14	56		Lesion
6116	CL-14	57		Lesion
6117	CL-14	58		Lesion
6119	CL-14	59		Lesion
6121	CL-14	60		Lesion
6122	CL-14	61		Lesion
6124	CL-14	62		Lesion
6127	CL-14	63		Lesion
6128	CL-14	64		Lesion
6129	CL-14	65		Lesion
6131	CL-14	66		Lesion
6132	CL-14	67		Lesion
6135	CL-14	68		Lesion
6137	CL-14	69		Lesion
6138	CL-14	70		Lesion
6139	CL-14	71		Lesion
6140	CL-14	72		Lesion
6142	CL-14	73		Lesion
6143	CL-14	74		Lesion
6144	CL-14	75		Lesion
6148	CL-14	76		Lesion
6150	CL-14	77		Lesion
6151	CL-14	78		Lesion
6153	CL-14	79		Lesion
6162	CL-14	80		Lesion
6163	CL-14	81		Lesion
6165	CL-14	82		Lesion
6166	CL-14	83		Lesion
6167	CL-14	84		Lesion
6168	CL-14	85		Lesion
6169	CL-14	86		Lesion
6172	CL-14	87		Lesion
6173	CL-14	88		Lesion
6174	CL-14	89		Lesion
6177	CL-14	90		Lesion
6178	CL-14	91		Lesion
6179	CL-14	92		Lesion
6180	CL-14	93		Lesion
6183	CL-14	94		Lesion
6184	CL-14	95		Lesion
6185	CL-14	96		Lesion
6187	CL-14	97		Lesion
6188	CL-14	98		Lesion
6189	CL-14	99		Lesion
6190	CL-14	100	43	Lesion
6192	CL-14	101	42	Lesion
6193	CL-14	102	41	Lesion
6194	CL-14	103	40	Lesion
6195	CL-14	104	40	Lesion
6198	CL-14	105	40	Lesion
6199	CL-14	106	40	Lesion
6210	CL-14	107	40	Lesion
6211	CL-14	108	39	Lesion
6212	CL-14	109	39	Lesion
6213	CL-14	110	39	Lesion
6214	CL-14	111	39	Lesion
6218	CL-14	112	39	Lesion
6221	CL-14	113	39	Lesion
6222	CL-14	114	38	Lesion
6226	CL-14	115	38	Lesion
6228	CL-14	116	38	Lesion
6230	CL-14	117	38	Lesion
6232	CL-14	118	37	Lesion
6234	CL-14	119	36	Lesion
6235	CL-14	120	36	Lesion
6236	CL-14	121	37	Lesion
6238	CL-14	122	36	Lesion
6240	CL-14	123	36	Lesion
6241	CL-14	124	35	Lesion
6242	CL-14	125	34	Lesion
6244	CL-14	126	34	Lesion
6247	CL-14	127	33	Lesion
6248	CL-14	128	33	Lesion
6249	CL-14	129	33	Lesion
6250	CL-14	130	33	Lesion
6256	CL-14	131	33	Lesion
6258	CL-14	132	32	Lesion
6259	CL-14	133	31	Lesion
6260	CL-14	134	31	Lesion
6261	CL-14	135	31	Lesion
6262	CL-14	136	31	Lesion
6267	CL-14	137	31	Lesion
6268	CL-14	138	30	Lesion
6269	CL-14	139	29	Lesion
6275	CL-14	140	29	Lesion
6278	CL-14	141	29	Lesion
6279	CL-14	142	29	Lesion
6280	CL-14	143	28	Lesion
6281	CL-14	144	27	Lesion
6283	CL-14	145	27	Lesion
6284	CL-14	146	27	Lesion
6285	CL-14	147	28	Lesion
6286	CL-14	148	29	Lesion
6287	CL-14	149	28	Lesion
6288	CL-14	150	28	Lesion
6289	CL-14	151	28	Lesion
6290	CL-14	152	28	Lesion
6291	CL-14	153	28	Lesion
6292	CL-14	154	27	Lesion
6294	CL-14	155	26	Lesion
6295	CL-14	156	26	Lesion
6297	CL-14	157		Lesion
6299	CL-14	158		Lesion
6303	CL-14	159		Lesion
6304	CL-14	160		Lesion
6305	CL-14	161		Lesion
6307	CL-14	162		Lesion
6310	CL-14	163		Lesion
6311	CL-14	164		Lesion
6316	CL-14	165		Lesion
6320	CL-14	166		Lesion
6322	CL-14	167		Lesion
6326	CL-14	168		Lesion
6329	CL-14	169		Lesion
6330	CL-14	170		Lesion
6332	CL-14	171		Lesion
6333	CL-14	172		Lesion
6334	CL-14	173		Lesion
6336	CL-14	174		Lesion
6338	CL-14	175		Lesion
6340	CL-14	176		Lesion
6341	CL-14	177		Lesion
6342	CL-14	178		Lesion
6343	CL-14	179		Lesion
6344	CL-14	180		Lesion
6345	CL-14	181		Lesion
6347	CL-14	182		Lesion
6349	CL-14	183		Lesion
6350	CL-14	184		Lesion
6352	CL-14	185		Lesion
6353	CL-14	186		Lesion
6354	CL-14	187		Lesion
6355	CL-14	188		Lesion
6356	CL-14	189		Lesion
6357	CL-14	190		Lesion
6358	CL-14	191		Lesion
6359	CL-14	192		Lesion
6360	CL-14	193		Lesion
6361	CL-14	194		Lesion
6362	CL-14	195		Lesion
6363	CL-14	196		Lesion
6364	CL-14	197		Lesion
6366	CL-14	198		Lesion
6367	CL-14	199		Lesion
6368	CL-14	200		Lesion
6370	CL-14	201		Lesion
6371	CL-14	202		Lesion
6373	CL-14	203		Lesion
6374	CL-14	204		Lesion
6375	CL-14	205		Lesion
6376	CL-14	206		Lesion
6377	CL-14	207		Lesion
6380	CL-14	208		Lesion
6381	CL-14	209		Lesion
6382	CL-14	210		Lesion
6383	CL-14	211		Lesion
6385	CL-14	212		Lesion
6387	CL-14	213		Lesion
6391	CL-14	214		Lesion
6401	CL-14	215		Lesion
6402	CL-14	216		Lesion
6404	CL-14	217		Lesion
6405	CL-14	218		Lesion
6407	CL-14	219		Lesion
6408	CL-14	220		Lesion
6409	CL-14	221		Lesion
6410	CL-14	222		Lesion
6413	CL-14	223		Lesion
6414	CL-14	224		Lesion
6415	CL-14	225		Lesion
6416	CL-14	226		Lesion
6417	CL-14	227		Lesion
6418	CL-14	228		Lesion
6419	CL-14	229		Lesion
6423	CL-14	230		Lesion
6424	CL-14	231		Lesion
6425	CL-14	232		Lesion
6429	CL-14	233		Lesion
6430	CL-14	234		Lesion
6432	CL-14	235		Lesion
6433	CL-14	236		Lesion
6437	CL-14	237		Lesion
6441	CL-14	238		Lesion
6442	CL-14	239		Lesion
6446	CL-14	240		Lesion
6448	CL-14	241		Lesion
6450	CL-14	242		Lesion
6453	CL-14	243		Lesion
6457	CL-14	244		Lesion
6460	CL-14	245		Lesion
6461	CL-14	246		Lesion
6462	CL-14	247		Lesion
6468	CL-14	248		Lesion
6469	CL-14	249		Lesion
6470	CL-14	250		Lesion
6471	CL-14	251		Lesion
6473	CL-14	252		Lesion
6475	CL-14	253		Lesion
6476	CL-14	254		Lesion
6477	CL-14	255		Lesion
6481	CL-14	256	42	Lesion
6482	CL-14	257	41	Lesion
6483	CL-14	258	41	Lesion
6484	CL-14	259	41	Lesion
6486	CL-14	260	40	Lesion
6487	CL-14	261	40	Lesion
6489	CL-14	262	41	Lesion
6490	CL-14	263	41	Lesion
6491	CL-14	264	42	Lesion
6492	CL-14	265	42	Lesion
6493	CL-14	266	43	Lesion
6500	CL-14	267	44	Lesion
6501	CL-14	268	45	Lesion
6503	CL-14	269	46	Lesion
6504	CL-14	270	46	Lesion
6505	CL-14	271	46	Lesion
6506	CL-14	272	47	Lesion
6507	CL-14	273	46	Lesion
6508	CL-14	274	46	Lesion
6509	CL-14	275	46	Lesion
6511	CL-14	276	46	Lesion
6515	CL-14	277	46	Lesion
6517	CL-14	278	46	Lesion
6518	CL-14	279	46	Lesion
6520	CL-14	280	47	Lesion
6522	CL-14	281	48	Lesion
6527	CL-14	282	47	Lesion
6529	CL-14	283	48	Lesion
6530	CL-14	284	49	Lesion
6534	CL-14	285	49	Lesion
6539	CL-14	286	50	Lesion
6543	CL-14	287	50	Lesion
6544	CL-14	288	50	Lesion
6550	CL-14	289	50	Lesion
6551	CL-14	290	50	Lesion
6552	CL-14	291	50	Lesion
6556	CL-14	292	51	Lesion
6559	CL-14	293	51	Lesion
6561	CL-14	294	51	Lesion
6562	CL-14	295	51	Lesion
6563	CL-14	296	50	Lesion
6565	CL-14	297	49	Lesion
6570	CL-14	298	48	Lesion
6571	CL-14	299	48	Lesion
6572	CL-14	300	47	Lesion
6575	CL-14	301	47	Lesion
6577	CL-14	302	47	Lesion
6578	CL-14	303	47	Lesion
6584	CL-14	304	46	Lesion
6586	CL-14	305	46	Lesion
6588	CL-14	306	45	Lesion
6590	CL-14	307	45	Lesion
6591	CL-14	308	44	Lesion
6592	CL-14	309	43	Lesion
6594	CL-14	310	43	Lesion
6596	CL-14	311	43	Lesion
6598	CL-14	312	44	Lesion
6599	CL-14	313	43	Lesion
6600	CL-14	314	43	Lesion
6601	CL-14	315	43	Lesion
6602	CL-14	316	44	Lesion
6603	CL-14	317	45	Lesion
6605	CL-14	318	46	Lesion
6606	CL-14	319	47	Lesion
6607	CL-14	320	48	Lesion
6609	CL-14	321	48	Lesion
6610	CL-14	322	48	Lesion
6614	CL-14	323	48	Lesion
6616	CL-14	324	48	Lesion
6617	CL-14	325	49	Lesion
6618	CL-14	326	49	Lesion
6619	CL-14	327	50	Lesion
6620	CL-14	328	50	Lesion
6622	CL-14	329	51	Lesion
6628	CL-14	330	52	Lesion
6629	CL-14	331	53	Lesion
6632	CL-14	332	52	Lesion
6639	CL-14	333	53	Lesion
6642	CL-14	334	52	Lesion
6644	CL-14	335	51	Lesion
6645	CL-14	336	51	Lesion
6648	CL-14	337	51	Lesion
6650	CL-14	338	51	Lesion
6652	CL-14	339	50	Lesion
6653	CL-14	340	51	Lesion
6654	CL-14	341	51	Lesion
6655	CL-14	342	51	Lesion
6659	CL-14	343	51	Lesion
6662	CL-14	344	51	Lesion
6664	CL-14	345	51	Lesion
6666	CL-14	346	50	Lesion
6668	CL-14	347	51	Lesion
6670	CL-14	348	50	Lesion
6676	CL-14	349	50	Lesion
6678	CL-14	350	49	Lesion
6680	CL-14	351	49	Lesion
6684	CL-14	352	49	Lesion
6686	CL-14	353	49	Lesion
6692	CL-14	354		Lesion
6694	CL-14	355		Lesion
6697	CL-14	356		Lesion
6698	CL-14	357		Lesion
6699	CL-14	358		Lesion
6700	CL-14	359		Lesion
6701	CL-14	360		Lesion
6702	CL-14	361		Lesion
6704	CL-14	362		Lesion
6706	CL-14	363		Lesion
6707	CL-14	364		Lesion
6708	CL-14	365		Lesion
6710	CL-14	366		Lesion
6711	CL-14	367		Lesion
6712	CL-14	368		Lesion
6713	CL-14	369		Lesion
6714	CL-14	370		Lesion
6715	CL-14	371		Lesion
6718	CL-14	372		Lesion
6719	CL-14	373		Lesion
6720	CL-14	374		Lesion
6722	CL-14	375		Lesion
6723	CL-14	376		Lesion
6724	CL-14	377		Lesion
6725	CL-14	378		Lesion
6727	CL-14	379		Lesion
6728	CL-14	380		Lesion
6729	CL-14	381		Lesion
6730	CL-14	382		Lesion
6732	CL-14	383		Lesion
6733	CL-14	384		Lesion
6734	CL-14	385		Lesion
6736	CL-14	386		Lesion
6741	CL-14	387		Lesion
6743	CL-14	388		Lesion
6747	CL-14	389		Lesion
6748	CL-14	390		Lesion
6749	CL-14	391		Lesion
6750	CL-14	392		Lesion
6752	CL-14	393		Lesion
6753	CL-14	394		Lesion
6754	CL-14	395		Lesion
6756	CL-14	396		Lesion
6758	CL-14	397		Lesion
6759	CL-14	398		Lesion
6761	CL-14	399		Lesion
6762	CL-14	400		Lesion
6764	CL-14	401		Lesion
6768	CL-14	402		Lesion
6769	CL-14	403		Lesion
6772	CL-14	404		Lesion
6773	CL-14	405		Lesion
6778	CL-14	406		Lesion
6780	CL-14	407		Lesion
6784	CL-14	408		Lesion
6785	CL-14	409		Lesion
6786	CL-14	410		Lesion
6787	CL-14	411		Lesion
6789	CL-14	412		Lesion
6791	CL-14	413		Lesion
6795	CL-14	414		Lesion
6797	CL-14	415		Lesion
6798	CL-14	416		Lesion
6799	CL-14	417		Lesion
6801	CL-14	418		Lesion
6805	CL-14	419		Lesion
6806	CL-14	420		Lesion
6808	CL-14	421		Lesion
6812	CL-14	422		Lesion
6815	CL-14	423		Lesion
6817	CL-14	424		Lesion
6818	CL-14	425		Lesion
6819	CL-14	426		Lesion
6820	CL-14	427		Lesion
6824	CL-14	428		Lesion
6825	CL-14	429		Lesion
6831	CL-14	430		Lesion
6832	CL-14	431		Lesion
6834	CL-14	432		Lesion
6835	CL-14	433		Lesion
6836	CL-14	434		Lesion
6838	CL-14	435		Lesion
6840	CL-14	436		Lesion
6842	CL-14	437		Lesion
6843	CL-14	438		Lesion
6845	CL-14	439		Lesion
6846	CL-14	440		Lesion
6847	CL-14	441		Lesion
6848	CL-14	442		Lesion
6850	CL-14	443		Lesion
6853	CL-14	444		Lesion
6854	CL-14	445		Lesion
6855	CL-14	446		Lesion
6861	CL-14	447		Lesion
6864	CL-14	448		Lesion
6865	CL-14	449		Lesion
6869	CL-14	450		Lesion
6871	CL-14	451		Lesion
6872	CL-14	452		Lesion
6875	CL-14	453	57	Lesion
6877	CL-14	454	56	Lesion
6880	CL-14	455	56	Lesion
6881	CL-14	456	57	Lesion
6883	CL-14	457	56	Lesion
6884	CL-14	458	56	Lesion
6885	CL-14	459	56	Lesion
6886	CL-14	460	55	Lesion
6889	CL-14	461	56	Lesion
6893	CL-14	462	56	Lesion
6895	CL-14	463	55	Lesion
6897	CL-14	464	54	Lesion
6898	CL-14	465	55	Lesion
6899	CL-14	466	55	Lesion
6900	CL-14	467	55	Lesion
6902	CL-14	468	54	Lesion
6905	CL-14	469	54	Lesion
6907	CL-14	470	55	Lesion
6908	CL-14	471	55	Lesion
6910	CL-14	472	56	Lesion
6911	CL-14	473	55	Lesion
6917	CL-14	474	56	Lesion
6918	CL-14	475	55	Lesion
6919	CL-14	476	55	Lesion
6920	CL-14	477	54	Lesion
6921	CL-14	478	54	Lesion
6923	CL-14	479	53	Lesion
6924	CL-14	480	52	Lesion
6925	CL-14	481	51	Lesion
6928	CL-14	482	51	Lesion
6930	CL-14	483	50	Lesion
6935	CL-14	484	51	Lesion
6936	CL-14	485	51	Lesion
6937	CL-14	486	51	Lesion
6944	CL-14	487	52	Lesion
6945	CL-14	488	52	Lesion
6957	CL-14	489		Lesion
6958	CL-14	490		Lesion
6959	CL-14	491		Lesion
6960	CL-14	492		Lesion
6961	CL-14	493		Lesion
6962	CL-14	494		Lesion
6973	CL-14	495		Lesion
6974	CL-14	496		Lesion
6976	CL-14	497		Lesion
6977	CL-14	498		Lesion
6978	CL-14	499		Lesion
6979	CL-14	500		Lesion
6980	CL-14	501		Lesion
6982	CL-14	502		Lesion
6983	CL-14	503		Lesion
6986	CL-14	504		Lesion
6987	CL-14	505		Lesion
6988	CL-14	506		Lesion
6989	CL-14	507		Lesion
6990	CL-14	508		Lesion
6991	CL-14	509		Lesion
6993	CL-14	510		Lesion
6994	CL-14	511		Lesion
6996	CL-14	512		Lesion
6997	CL-14	513		Lesion
6998	CL-14	514		Lesion
6999	CL-14	515		Lesion
7000	CL-14	516		Lesion
7001	CL-14	517		Lesion
7002	CL-14	518		Lesion
7005	CL-14	519		Lesion
7007	CL-14	520		Lesion
7009	CL-14	521		Lesion
7013	CL-14	522		Lesion
7016	CL-14	523		Lesion
7021	CL-14	524		Lesion
7029	CL-14	525		Lesion
7032	CL-14	526		Lesion
7037	CL-14	527		Lesion
7038	CL-14	528		Lesion
7040	CL-14	529		Lesion
7041	CL-14	530		Lesion
7042	CL-14	531		Lesion
7043	CL-14	532		Lesion
7045	CL-14	533		Lesion
7051	CL-14	534		Lesion
7053	CL-14	535		Lesion
7054	CL-14	536		Lesion
7055	CL-14	537		Lesion
7056	CL-14	538		Lesion
7057	CL-14	539		Lesion
7058	CL-14	540		Lesion
7060	CL-14	541		Lesion
7061	CL-14	542		Lesion
7062	CL-14	543		Lesion
7063	CL-14	544		Lesion
7064	CL-14	545		Lesion
7065	CL-14	546		Lesion
7066	CL-14	547		Lesion
7067	CL-14	548		Lesion
7068	CL-14	549		Lesion
7069	CL-14	550		Lesion
7071	CL-14	551		Lesion
7073	CL-14	552		Lesion
7075	CL-14	553		Lesion
7077	CL-14	554		Lesion
7079	CL-14	555		Lesion
7080	CL-14	556		Lesion
7081	CL-14	557		Lesion
7083	CL-14	558		Lesion
7087	CL-14	559		Lesion
7088	CL-14	560		Lesion
7090	CL-14	561		Lesion
7092	CL-14	562		Lesion
7097	CL-14	563		Lesion
7099	CL-14	564		Lesion
7100	CL-14	565		Lesion
7101	CL-14	566		Lesion
7103	CL-14	567		Lesion
7105	CL-14	568		Lesion
7106	CL-14	569		Lesion
7107	CL-14	570		Lesion
7109	CL-14	571		Lesion
7111	CL-14	572		Lesion
7112	CL-14	573		Lesion
7113	CL-14	574		Lesion
7114	CL-14	575		Lesion
7115	CL-14	576		Lesion
7117	CL-14	577		Lesion
7118	CL-14	578		Lesion
7119	CL-14	579		Lesion
7124	CL-14	580		Lesion
7125	CL-14	581		Lesion
7126	CL-14	582		Lesion
7128	CL-14	583		Lesion
7129	CL-14	584		Lesion
7130	CL-14	585		Lesion
7131	CL-14	586		Lesion
7132	CL-14	587		Lesion
7135	CL-14	588	53	Lesion
7136	CL-14	589	53	Lesion
7137	CL-14	590	53	Lesion
7139	CL-14	591	53	Lesion
7140	CL-14	592	53	Lesion
7141	CL-14	593	53	Lesion
7142	CL-14	594	53	Lesion
7145	CL-14	595	54	Lesion
7146	CL-14	596	54	Lesion
7148	CL-14	597	54	Lesion
7149	CL-14	598	54	Lesion
7150	CL-14	599	54	Lesion
7151	CL-14	600	54	Lesion
7152	CL-14	601	54	Lesion
7153	CL-14	602	55	Lesion
7155	CL-14	603	55	Lesion
7158	CL-14	604	56	Lesion
7159	CL-14	605	57	Lesion
7165	CL-14	606	58	Lesion
7166	CL-14	607	59	Lesion
7168	CL-14	608	60	Lesion
7170	CL-14	609	61	Lesion
7171	CL-14	610	62	Lesion
7172	CL-14	611	61	Lesion
7180	CL-14	612	60	Lesion
7183	CL-14	613	59	Lesion
7188	CL-14	614	60	Lesion
7189	CL-14	615	59	Lesion
7193	CL-14	616	58	Lesion
7194	CL-14	617	58	Lesion
7195	CL-14	618	58	Lesion
7196	CL-14	619	57	Lesion
7197	CL-14	620	56	Lesion
7198	CL-14	621	55	Lesion
7199	CL-14	622	55	Lesion
7200	CL-14	623	54	Lesion
7203	CL-14	624	54	Lesion
7205	CL-14	625	54	Lesion
7206	CL-14	626	55	Lesion
7207	CL-14	627	55	Lesion
7208	CL-14	628	56	Lesion
7210	CL-14	629	55	Lesion
7211	CL-14	630	55	Lesion
7212	CL-14	631	56	Lesion
7213	CL-14	632	56	Lesion
7215	CL-14	633	57	Lesion
7216	CL-14	634	57	Lesion
7217	CL-14	635	58	Lesion
7219	CL-14	636	59	Lesion
7220	CL-14	637	60	Lesion
7222	CL-14	638	60	Lesion
7224	CL-14	639	61	Lesion
7225	CL-14	640	62	Lesion
7228	CL-14	641	63	Lesion
7229	CL-14	642	63	Lesion
7233	CL-14	643	63	Lesion
7234	CL-14	644	63	Lesion
7236	CL-14	645	62	Lesion
7238	CL-14	646	63	Lesion
7243	CL-14	647	63	Lesion
7244	CL-14	648	62	Lesion
7255	CL-14	649	63	Lesion
7260	CL-14	650	63	Lesion
7261	CL-14	651	64	Lesion
7266	CL-14	652	64	Lesion
7270	CL-14	653	64	Lesion
7271	CL-14	654	63	Lesion
7274	CL-14	655	64	Lesion
7277	CL-14	656	64	Lesion
7278	CL-14	657	64	Lesion
7279	CL-14	658	63	Lesion
7281	CL-14	659	63	Lesion
7282	CL-14	660	63	Lesion
7285	CL-14	661	63	Lesion
7286	CL-14	662	64	Lesion
7287	CL-14	663	64	Lesion
7290	CL-14	664	64	Lesion
7292	CL-14	665	64	Lesion
7294	CL-14	666	63	Lesion
7297	CL-14	667	63	Lesion
7298	CL-14	668	63	Lesion
7305	CL-14	669	64	Lesion
7307	CL-14	670	65	Lesion
7308	CL-14	671	65	Lesion
7310	CL-14	672	65	Lesion
7311	CL-14	673	65	Lesion
7312	CL-14	674	66	Lesion
7315	CL-14	675	66	Lesion
7316	CL-14	676	66	Lesion
7318	CL-14	677	65	Lesion
7327	CL-14	678	65	Lesion
7330	CL-14	679	65	Lesion
7332	CL-14	680	64	Lesion
7333	CL-14	681	64	Lesion
7335	CL-14	682	64	Lesion
7337	CL-14	683	65	Lesion
7338	CL-14	684	66	Lesion
7341	CL-14	685	65	Lesion
7342	CL-14	686	66	Lesion
7344	CL-14	687	67	Lesion
7350	CL-14	688	67	Lesion
7352	CL-14	689	68	Lesion
7354	CL-14	690	67	Lesion
7357	CL-14	691	67	Lesion
7359	CL-14	692	66	Lesion
7363	CL-14	693	66	Lesion
7365	CL-14	694	66	Lesion
7368	CL-14	695	65	Lesion
7371	CL-14	696	65	Lesion
7375	CL-14	697	65	Lesion
7381	CL-14	698	66	Lesion
7382	CL-14	699	67	Lesion
7385	CL-14	700	66	Lesion
7387	CL-14	701	66	Lesion
7388	CL-14	702	65	Lesion
7390	CL-14	703	64	Lesion
7393	CL-14	704	64	Lesion
7394	CL-14	705	64	Lesion
7395	CL-14	706	63	Lesion
7397	CL-14	707	62	Lesion
7398	CL-14	708	62	Lesion
7400	CL-14	709	62	Lesion
7402	CL-14	710	62	Lesion
7403	CL-14	711	62	Lesion
7404	CL-14	712	62	Lesion
7405	CL-14	713	63	Lesion
7407	CL-14	714	62	Lesion
7408	CL-14	715	62	Lesion
7409	CL-14	716	62	Lesion
7410	CL-14	717	61	Lesion
7412	CL-14	718	61	Lesion
7414	CL-14	719	61	Lesion
7416	CL-14	720	61	Lesion
7417	CL-14	721	62	Lesion
7418	CL-14	722	62	Lesion
7419	CL-14	723	63	Lesion
7421	CL-14	724	63	Lesion
7422	CL-14	725	62	Lesion
7423	CL-14	726	61	Lesion
7424	CL-14	727	61	Lesion
7425	CL-14	728	61	Lesion
7429	CL-14	729	62	Lesion
7430	CL-14	730	62	Lesion
7435	CL-14	731	61	Lesion
7436	CL-14	732	61	Lesion
7437	CL-14	733	61	Lesion
7438	CL-14	734	60	Lesion
7441	CL-14	735	59	Lesion
7442	CL-14	736	59	Lesion
7443	CL-14	737	59	Lesion
7445	CL-14	738	59	Lesion
7446	CL-14	739	58	Lesion
7448	CL-14	740	57	Lesion
7449	CL-14	741	57	Lesion
7450	CL-14	742	57	Lesion
7451	CL-14	743		Lesion
7457	CL-14	744		Lesion
7459	CL-14	745		Lesion
7460	CL-14	746		Lesion
7461	CL-14	747		Lesion
7462	CL-14	748		Lesion
7466	CL-14	749		Lesion
7470	CL-14	750		Lesion
7476	CL-14	751		Lesion
7478	CL-14	752		Lesion
7479	CL-14	753		Lesion
7482	CL-14	754		Lesion
7483	CL-14	755		Lesion
7485	CL-14	756		Lesion
7486	CL-14	757		Lesion
7488	CL-14	758		Lesion
7489	CL-14	759		Lesion
7490	CL-14	760		Lesion
7492	CL-14	761		Lesion
7494	CL-14	762		Lesion
7495	CL-14	763		Lesion
7496	CL-14	764		Lesion
7497	CL-14	765		Lesion
7499	CL-14	766		Lesion
7500	CL-14	767		Lesion
7503	CL-14	768		Lesion
7504	CL-14	769		Lesion
7507	CL-14	770		Lesion
7508	CL-14	771		Lesion
7509	CL-14	772		Lesion
7510	CL-14	773		Lesion
7513	CL-14	774		Lesion
7516	CL-14	775		Lesion
7517	CL-14	776		Lesion
7518	CL-14	777		Lesion
7519	CL-14	778		Lesion
7522	CL-14	779		Lesion
7523	CL-14	780		Lesion
7526	CL-14	781		Lesion
7530	CL-14	782		Lesion
7531	CL-14	783		Lesion
7532	CL-14	784		Lesion
7533	CL-14	785		Lesion
7534	CL-14	786		Lesion
7536	CL-14	787		Lesion
7538	CL-14	788		Lesion
7539	CL-14	789		Lesion
7540	CL-14	790		Lesion
7543	CL-14	791		Lesion
7546	CL-14	792		Lesion
7548	CL-14	793		Lesion
7550	CL-14	794		Lesion
7555	CL-14	795		Lesion
7556	CL-14	796		Lesion
7561	CL-14	797		Lesion
7562	CL-14	798		Lesion
7563	CL-14	799		Lesion
7565	CL-14	800		Lesion
7566	CL-14	801		Lesion
7567	CL-14	802		Lesion
7568	CL-14	803		Lesion
7569	CL-14	804		Lesion
7570	CL-14	805		Lesion
7573	CL-14	806		Lesion
7574	CL-14	807		Lesion
7575	CL-14	808		Lesion
7576	CL-14	809		Lesion
7577	CL-14	810		Lesion
7581	CL-14	811		Lesion
7583	CL-14	812		Lesion
7584	CL-14	813		Lesion
7587	CL-14	814		Lesion
7589	CL-14	815		Lesion
7590	CL-14	816		Lesion
7591	CL-14	817		Lesion
7592	CL-14	818		Lesion
7594	CL-14	819		Lesion
7596	CL-14	820		Lesion
7597	CL-14	821		Lesion
7598	CL-14	822		Lesion
7599	CL-14	823		Lesion
7600	CL-14	824		Lesion
7603	CL-14	825		Lesion
7606	CL-14	826		Lesion
7607	CL-14	827		Lesion
7613	CL-14	828		Lesion
7614	CL-14	829		Lesion
7615	CL-14	830		Lesion
7616	CL-14	831		Lesion
7619	CL-14	832		Lesion
7623	CL-14	833		Lesion
7624	CL-14	834		Lesion
7625	CL-14	835		Lesion
7626	CL-14	836		Lesion
7628	CL-14	837		Lesion
7629	CL-14	838		Lesion
7631	CL-14	839		Lesion
7632	CL-14	840		Lesion
7633	CL-14	841		Lesion
7635	CL-14	842	60	Lesion
7636	CL-14	843	61	Lesion
7637	CL-14	844	61	Lesion
7638	CL-14	845	62	Lesion
7639	CL-14	846	62	Lesion
7640	CL-14	847	63	Lesion
7643	CL-14	848	64	Lesion
7644	CL-14	849	65	Lesion
7646	CL-14	850	65	Lesion
7653	CL-14	851	66	Lesion
7654	CL-14	852	67	Lesion
7658	CL-14	853	68	Lesion
7662	CL-14	854	69	Lesion
7663	CL-14	855	69	Lesion
7665	CL-14	856	69	Lesion
7667	CL-14	857	68	Lesion
7670	CL-14	858	68	Lesion
7675	CL-14	859	68	Lesion
7676	CL-14	860	68	Lesion
7679	CL-14	861	67	Lesion
7680	CL-14	862	68	Lesion
7681	CL-14	863	68	Lesion
7682	CL-14	864	68	Lesion
7683	CL-14	865	67	Lesion
7686	CL-14	866	68	Lesion
7688	CL-14	867	69	Lesion
7690	CL-14	868	69	Lesion
7693	CL-14	869	69	Lesion
7695	CL-14	870	69	Lesion
7696	CL-14	871	69	Lesion
7697	CL-14	872	70	Lesion
7698	CL-14	873	71	Lesion
7706	CL-14	874	70	Lesion
7707	CL-14	875	71	Lesion
7708	CL-14	876	71	Lesion
7709	CL-14	877	71	Lesion
7711	CL-14	878	71	Lesion
7715	CL-14	879	72	Lesion
7716	CL-14	880	72	Lesion
7717	CL-14	881	73	Lesion
7718	CL-14	882	74	Lesion
7719	CL-14	883	73	Lesion
7724	CL-14	884	73	Lesion
7725	CL-14	885	72	Lesion
7726	CL-14	886	72	Lesion
7728	CL-14	887	73	Lesion
7729	CL-14	888	74	Lesion
7731	CL-14	889	73	Lesion
7742	CL-14	890	73	Lesion
7743	CL-14	891	73	Lesion
7744	CL-14	892	74	Lesion
7748	CL-14	893	74	Lesion
7749	CL-14	894	75	Lesion
7752	CL-14	895	76	Lesion
7756	CL-14	896	75	Lesion
7757	CL-14	897	76	Lesion
7759	CL-14	898	77	Lesion
7760	CL-14	899	78	Lesion
7761	CL-14	900	78	Lesion
7765	CL-14	901	77	Lesion
7766	CL-14	902	77	Lesion
7768	CL-14	903	77	Lesion
7770	CL-14	904	76	Lesion
7772	CL-14	905	76	Lesion
7773	CL-14	906	77	Lesion
7774	CL-14	907	77	Lesion
7781	CL-14	908		Lesion
7783	CL-14	909		Lesion
7785	CL-14	910		Lesion
7787	CL-14	911		Lesion
7788	CL-14	912		Lesion
7789	CL-14	913		Lesion
7790	CL-14	914		Lesion
7792	CL-14	915		Lesion
7794	CL-14	916		Lesion
7795	CL-14	917		Lesion
7799	CL-14	918		Lesion
7800	CL-14	919		Lesion
7803	CL-14	920		Lesion
7804	CL-14	921		Lesion
7805	CL-14	922		Lesion
7806	CL-14	923		Lesion
7810	CL-14	924		Lesion
7811	CL-14	925		Lesion
7813	CL-14	926		Lesion
7814	CL-14	927		Lesion
7817	CL-14	928		Lesion
7818	CL-14	929		Lesion
7819	CL-14	930		Lesion
7826	CL-14	931		Lesion
7827	CL-14	932		Lesion
7830	CL-14	933		Lesion
7831	CL-14	934		Lesion
7832	CL-14	935		Lesion
7836	CL-14	936		Lesion
7837	CL-14	937		Lesion
7838	CL-14	938		Lesion
7843	CL-14	939		Lesion
7845	CL-14	940		Lesion
7846	CL-14	941		Lesion
7847	CL-14	942		Lesion
7848	CL-14	943		Lesion
7851	CL-14	944		Lesion
7852	CL-14	945		Lesion
7854	CL-14	946		Lesion
7855	CL-14	947		Lesion
7857	CL-14	948		Lesion
7859	CL-14	949		Lesion
7860	CL-14	950		Lesion
7862	CL-14	951		Lesion
7865	CL-14	952		Lesion
7866	CL-14	953		Lesion
7868	CL-14	954		Lesion
7871	CL-14	955		Lesion
7872	CL-14	956		Lesion
7874	CL-14	957		Lesion
7876	CL-14	958		Lesion
7877	CL-14	959		Lesion
7883	CL-14	960		Lesion
7887	CL-14	961		Lesion
7891	CL-14	962		Lesion
7892	CL-14	963		Lesion
7895	CL-14	964		Lesion
7899	CL-14	965		Lesion
7901	CL-14	966		Lesion
7902	CL-14	967		Lesion
7906	CL-14	968		Lesion
7907	CL-14	969		Lesion
7908	CL-14	970		Lesion
7910	CL-14	971		Lesion
7911	CL-14	972		Lesion
7912	CL-14	973		Lesion
7913	CL-14	974		Lesion
7917	CL-14	975		Lesion
7921	CL-14	976		Lesion
7922	CL-14	977		Lesion
7926	CL-14	978		Lesion
7927	CL-14	979		Lesion
7934	CL-14	980		Lesion
7935	CL-14	981		Lesion
7938	CL-14	982		Lesion
7940	CL-14	983		Lesion
7942	CL-14	984		Lesion
7943	CL-14	985		Lesion
7946	CL-14	986		Lesion
7947	CL-14	987		Lesion
7949	CL-14	988		Lesion
7950	CL-14	989		Lesion
7951	CL-14	990		Lesion
7955	CL-14	991		Lesion
7956	CL-14	992		Lesion
7957	CL-14	993		Lesion
7958	CL-14	994		Lesion
7961	CL-14	995		Lesion
7962	CL-14	996		Lesion
7963	CL-14	997		Lesion
7967	CL-14	998		Lesion
7972	CL-14	999		Lesion
7973	CL-14	1000		Lesion
7974	CL-14	1001		Lesion
7975	CL-14	1002		Lesion
7976	CL-14	1003		Lesion
7977	CL-14	1004		Lesion
7978	CL-14	1005		Lesion
7979	CL-14	1006		Lesion
7983	CL-14	1007	62	Lesion
7984	CL-14	1008	63	Lesion
7985	CL-14	1009	63	Lesion
7987	CL-14	1010	63	Lesion
7988	CL-14	1011	63	Lesion
7993	CL-14	1012	63	Lesion
7994	CL-14	1013	63	Lesion
7996	CL-14	1014	64	Lesion
7997	CL-14	1015	64	Lesion
8000	CL-14	1016	64	Lesion
8004	CL-14	1017	63	Lesion
8005	CL-14	1018	63	Lesion
8009	CL-14	1019	63	Lesion
8014	CL-14	1020	63	Lesion
8017	CL-14	1021	63	Lesion
8020	CL-14	1022	63	Lesion
8022	CL-14	1023	63	Lesion
8024	CL-14	1024	64	Lesion
8030	CL-14	1025	64	Lesion
8033	CL-14	1026	63	Lesion
8035	CL-14	1027	62	Lesion
8037	CL-14	1028	63	Lesion
8039	CL-14	1029	62	Lesion
8040	CL-14	1030	62	Lesion
8044	CL-14	1031	63	Lesion
8045	CL-14	1032	64	Lesion
8046	CL-14	1033	65	Lesion
8047	CL-14	1034	65	Lesion
8048	CL-14	1035	65	Lesion
8049	CL-14	1036	66	Lesion
8051	CL-14	1037	66	Lesion
8052	CL-14	1038	66	Lesion
8057	CL-14	1039	67	Lesion
8058	CL-14	1040	68	Lesion
8059	CL-14	1041	68	Lesion
8061	CL-14	1042	68	Lesion
8064	CL-14	1043	68	Lesion
8066	CL-14	1044	68	Lesion
8067	CL-14	1045	68	Lesion
8071	CL-14	1046	68	Lesion
8073	CL-14	1047	68	Lesion
8085	CL-14	1048	69	Lesion
8093	CL-14	1049	68	Lesion
8094	CL-14	1050	68	Lesion
8095	CL-14	1051	68	Lesion
8096	CL-14	1052	68	Lesion
8100	CL-14	1053	68	Lesion
8102	CL-14	1054	68	Lesion
8104	CL-14	1055	68	Lesion
8105	CL-14	1056	67	Lesion
8106	CL-14	1057	67	Lesion
8107	CL-14	1058	67	Lesion
8108	CL-14	1059	67	Lesion
8110	CL-14	1060	68	Lesion
8111	CL-14	1061	68	Lesion
8112	CL-14	1062	69	Lesion
8114	CL-14	1063	69	Lesion
8115	CL-14	1064	69	Lesion
8117	CL-14	1065	70	Lesion
8118	CL-14	1066	71	Lesion
8124	CL-14	1067	71	Lesion
8125	CL-14	1068	72	Lesion
8126	CL-14	1069	71	Lesion
8128	CL-14	1070	71	Lesion
8132	CL-14	1071	71	Lesion
8137	CL-14	1072	70	Lesion
8138	CL-14	1073	71	Lesion
8139	CL-14	1074	71	Lesion
8142	CL-14	1075	70	Lesion
8144	CL-14	1076	69	Lesion
8145	CL-14	1077	69	Lesion
8146	CL-14	1078	70	Lesion
8147	CL-14	1079	71	Lesion
8148	CL-14	1080	71	Lesion
8149	CL-14	1081	72	Lesion
8150	CL-14	1082	72	Lesion
8152	CL-14	1083	72	Lesion
8156	CL-14	1084	72	Lesion
8158	CL-14	1085	72	Lesion
8161	CL-14	1086	72	Lesion
8166	CL-14	1087	72	Lesion
8175	CL-14	1088	72	Lesion
8176	CL-14	1089	71	Lesion
8180	CL-14	1090	70	Lesion
8181	CL-14	1091		Lesion
8182	CL-14	1092		Lesion
8183	CL-14	1093		Lesion
8185	CL-14	1094		Lesion
8189	CL-14	1095		Lesion
8192	CL-14	1096		Lesion
8195	CL-14	1097		Lesion
8196	CL-14	1098		Lesion
8197	CL-14	1099		Lesion
8202	CL-14	1100		Lesion
8203	CL-14	1101		Lesion
8207	CL-14	1102		Lesion
8208	CL-14	1103		Lesion
8209	CL-14	1104		Lesion
8217	CL-14	1105		Lesion
8218	CL-14	1106		Lesion
8219	CL-14	1107		Lesion
8220	CL-14	1108		Lesion
8221	CL-14	1109		Lesion
8222	CL-14	1110		Lesion
8223	CL-14	1111		Lesion
8224	CL-14	1112		Lesion
8225	CL-14	1113		Lesion
8228	CL-14	1114		Lesion
8229	CL-14	1115		Lesion
8230	CL-14	1116		Lesion
8231	CL-14	1117		Lesion
8232	CL-14	1118		Lesion
8234	CL-14	1119		Lesion
8236	CL-14	1120		Lesion
8238	CL-14	1121		Lesion
8241	CL-14	1122		Lesion
8243	CL-14	1123		Lesion
8246	CL-14	1124		Lesion
8247	CL-14	1125		Lesion
8248	CL-14	1126		Lesion
8250	CL-14	1127		Lesion
8251	CL-14	1128		Lesion
8252	CL-14	1129		Lesion
8255	CL-14	1130		Lesion
8256	CL-14	1131		Lesion
8257	CL-14	1132		Lesion
8258	CL-14	1133		Lesion
8260	CL-14	1134		Lesion
8261	CL-14	1135		Lesion
8263	CL-14	1136		Lesion
8265	CL-14	1137		Lesion
8266	CL-14	1138		Lesion
8267	CL-14	1139		Lesion
8268	CL-14	1140		Lesion
8269	CL-14	1141		Lesion
8270	CL-14	1142		Lesion
8271	CL-14	1143		Lesion
8273	CL-14	1144		Lesion
8274	CL-14	1145		Lesion
8276	CL-14	1146		Lesion
8277	CL-14	1147		Lesion
8278	CL-14	1148		Lesion
8279	CL-14	1149		Lesion
8280	CL-14	1150		Lesion
8285	CL-14	1151		Lesion
8288	CL-14	1152		Lesion
8289	CL-14	1153		Lesion
8290	CL-14	1154		Lesion
8292	CL-14	1155		Lesion
8299	CL-14	1156		Lesion
8300	CL-14	1157		Lesion
8302	CL-14	1158		Lesion
8303	CL-14	1159		Lesion
8308	CL-14	1160		Lesion
8309	CL-14	1161		Lesion
8310	CL-14	1162		Lesion
8314	CL-14	1163		Lesion
8316	CL-14	1164		Lesion
8320	CL-14	1165		Lesion
8322	CL-14	1166		Lesion
8323	CL-14	1167		Lesion
8325	CL-14	1168		Lesion
8326	CL-14	1169		Lesion
8328	CL-14	1170		Lesion
8334	CL-14	1171		Lesion
8336	CL-14	1172		Lesion
8339	CL-14	1173		Lesion
8340	CL-14	1174		Lesion
8341	CL-14	1175		Lesion
8342	CL-14	1176		Lesion
8346	CL-14	1177		Lesion
8349	CL-14	1178		Lesion
8350	CL-14	1179		Lesion
8353	CL-14	1180		Lesion
8354	CL-14	1181		Lesion
8357	CL-14	1182		Lesion
8358	CL-14	1183		Lesion
8364	CL-14	1184		Lesion
8366	CL-14	1185		Lesion
8367	CL-14	1186		Lesion
8372	CL-14	1187		Lesion
8375	CL-14	1188		Lesion
8378	CL-14	1189		Lesion
8380	CL-14	1190	82	Lesion
8381	CL-14	1191	82	Lesion
8385	CL-14	1192	82	Lesion
8391	CL-14	1193	81	Lesion
8401	CL-14	1194		Lesion
8403	CL-14	1195		Lesion
8404	CL-14	1196		Lesion
8405	CL-14	1197		Lesion
8406	CL-14	1198		Lesion
8407	CL-14	1199		Lesion
8411	CL-14	1200		Lesion
8413	CL-14	1201		Lesion
8414	CL-14	1202		Lesion
8418	CL-14	1203		Lesion
8419	CL-14	1204		Lesion
8420	CL-14	1205		Lesion
8425	CL-14	1206		Lesion
8429	CL-14	1207		Lesion
8430	CL-14	1208		Lesion
8431	CL-14	1209		Lesion
8434	CL-14	1210		Lesion
8435	CL-14	1211		Lesion
8436	CL-14	1212		Lesion
8438	CL-14	1213		Lesion
8440	CL-14	1214		Lesion
8443	CL-14	1215		Lesion
8444	CL-14	1216		Lesion
8445	CL-14	1217		Lesion
8446	CL-14	1218		Lesion
8452	CL-14	1219		Lesion
8459	CL-14	1220		Lesion
8460	CL-14	1221		Lesion
8461	CL-14	1222		Lesion
8463	CL-14	1223		Lesion
8464	CL-14	1224		Lesion
8465	CL-14	1225		Lesion
8466	CL-14	1226		Lesion
8472	CL-14	1227		Lesion
8473	CL-14	1228		Lesion
8474	CL-14	1229		Lesion
8476	CL-14	1230		Lesion
8477	CL-14	1231		Lesion
8482	CL-14	1232		Lesion
8487	CL-14	1233		Lesion
8488	CL-14	1234		Lesion
8490	CL-14	1235		Lesion
8491	CL-14	1236		Lesion
8492	CL-14	1237		Lesion
8493	CL-14	1238		Lesion
8494	CL-14	1239		Lesion
8498	CL-14	1240		Lesion
8499	CL-14	1241		Lesion
8501	CL-14	1242		Lesion
8503	CL-14	1243		Lesion
8504	CL-14	1244		Lesion
8508	CL-14	1245		Lesion
8509	CL-14	1246		Lesion
8511	CL-14	1247		Lesion
8513	CL-14	1248		Lesion
8516	CL-14	1249		Lesion
8518	CL-14	1250		Lesion
8519	CL-14	1251		Lesion
8532	CL-14	1252		Lesion
8533	CL-14	1253		Lesion
8538	CL-14	1254		Lesion
8539	CL-14	1255		Lesion
8540	CL-14	1256		Lesion
8545	CL-14	1257		Lesion
8550	CL-14	1258		Lesion
8553	CL-14	1259		Lesion
8556	CL-14	1260		Lesion
8557	CL-14	1261		Lesion
8558	CL-14	1262		Lesion
8562	CL-14	1263		Lesion
8564	CL-14	1264		Lesion
8566	CL-14	1265		Lesion
8567	CL-14	1266		Lesion
8568	CL-14	1267		Lesion
8569	CL-14	1268		Lesion
8570	CL-14	1269		Lesion
8571	CL-14	1270		Lesion
8572	CL-14	1271		Lesion
8573	CL-14	1272		Lesion
8575	CL-14	1273		Lesion
8578	CL-14	1274		Lesion
8580	CL-14	1275		Lesion
8581	CL-14	1276		Lesion
8583	CL-14	1277		Lesion
8586	CL-14	1278		Lesion
8587	CL-14	1279		Lesion
8590	CL-14	1280		Lesion
8592	CL-14	1281		Lesion
8593	CL-14	1282		Lesion
8595	CL-14	1283		Lesion
8598	CL-14	1284		Lesion
8600	CL-14	1285		Lesion
8602	CL-14	1286		Lesion
8603	CL-14	1287		Lesion
8606	CL-14	1288		Lesion
8609	CL-14	1289		Lesion
8610	CL-14	1290		Lesion
8611	CL-14	1291		Lesion
8613	CL-14	1292		Lesion
8614	CL-14	1293	63	Lesion
8615	CL-14	1294	63	Lesion
8616	CL-14	1295	62	Lesion
8618	CL-14	1296	61	Lesion
8619	CL-14	1297	60	Lesion
8620	CL-14	1298	59	Lesion
8621	CL-14	1299	58	Lesion
8622	CL-14	1300	57	Lesion
8624	CL-14	1301	56	Lesion
8627	CL-14	1302	55	Lesion
8629	CL-14	1303	54	Lesion
8630	CL-14	1304	53	Lesion
8631	CL-14	1305	52	Lesion
8632	CL-14	1306	52	Lesion
8633	CL-14	1307	51	Lesion
8635	CL-14	1308	51	Lesion
8636	CL-14	1309	50	Lesion
8637	CL-14	1310	49	Lesion
8638	CL-14	1311	48	Lesion
8640	CL-14	1312	47	Lesion
8641	CL-14	1313	47	Lesion
8642	CL-14	1314	46	Lesion
8643	CL-14	1315	45	Lesion
8644	CL-14	1316	44	Lesion
8645	CL-14	1317	44	Lesion
8647	CL-14	1318	43	Lesion
8648	CL-14	1319	43	Lesion
8649	CL-14	1320	43	Lesion
8650	CL-14	1321	42	Lesion
8651	CL-14	1322	41	Lesion
8652	CL-14	1323	41	Lesion
8653	CL-14	1324	40	Lesion
8654	CL-14	1325	39	Lesion
8660	CL-14	1326	39	Lesion
8661	CL-14	1327	39	Lesion
8664	CL-14	1328	38	Lesion
8665	CL-14	1329	37	Lesion
8666	CL-14	1330	37	Lesion
8667	CL-14	1331	36	Lesion
8668	CL-14	1332	37	Lesion
8669	CL-14	1333	37	Lesion
8670	CL-14	1334		Lesion
8675	CL-14	1335		Lesion
8676	CL-14	1336		Lesion
8678	CL-14	1337		Lesion
8680	CL-14	1338		Lesion
8683	CL-14	1339		Lesion
8685	CL-14	1340		Lesion
8686	CL-14	1341		Lesion
8689	CL-14	1342		Lesion
8690	CL-14	1343		Lesion
8691	CL-14	1344		Lesion
8694	CL-14	1345		Lesion
8695	CL-14	1346		Lesion
8696	CL-14	1347		Lesion
8697	CL-14	1348		Lesion
8699	CL-14	1349		Lesion
8701	CL-14	1350		Lesion
8703	CL-14	1351		Lesion
8704	CL-14	1352		Lesion
8708	CL-14	1353		Lesion
8710	CL-14	1354		Lesion
8713	CL-14	1355		Lesion
8714	CL-14	1356		Lesion
8717	CL-14	1357		Lesion
8719	CL-14	1358		Lesion
8720	CL-14	1359		Lesion
8721	CL-14	1360		Lesion
8722	CL-14	1361		Lesion
8725	CL-14	1362		Lesion
8726	CL-14	1363		Lesion
8727	CL-14	1364		Lesion
8729	CL-14	1365		Lesion
8730	CL-14	1366		Lesion
8736	CL-14	1367		Lesion
8740	CL-14	1368		Lesion
8743	CL-14	1369		Lesion
8744	CL-14	1370		Lesion
8745	CL-14	1371		Lesion
8747	CL-14	1372		Lesion
8749	CL-14	1373		Lesion
8750	CL-14	1374		Lesion
8751	CL-14	1375		Lesion
8752	CL-14	1376		Lesion
8754	CL-14	1377		Lesion
8755	CL-14	1378		Lesion
8756	CL-14	1379		Lesion
8757	CL-14	1380		Lesion
8758	CL-14	1381		Lesion
8759	CL-14	1382		Lesion
8760	CL-14	1383		Lesion
8761	CL-14	1384		Lesion
8765	CL-14	1385		Lesion
8767	CL-14	1386		Lesion
8771	CL-14	1387		Lesion
8772	CL-14	1388		Lesion
8776	CL-14	1389		Lesion
8778	CL-14	1390		Lesion
8779	CL-14	1391		Lesion
8780	CL-14	1392		Lesion
8782	CL-14	1393		Lesion
8783	CL-14	1394		Lesion
8785	CL-14	1395		Lesion
8786	CL-14	1396		Lesion
8789	CL-14	1397		Lesion
8790	CL-14	1398		Lesion
8791	CL-14	1399		Lesion
8792	CL-14	1400		Lesion
8796	CL-14	1401		Lesion
8797	CL-14	1402		Lesion
8800	CL-14	1403		Lesion
8803	CL-14	1404		Lesion
8805	CL-14	1405		Lesion
8807	CL-14	1406		Lesion
8808	CL-14	1407		Lesion
8809	CL-14	1408		Lesion
8810	CL-14	1409		Lesion
8812	CL-14	1410		Lesion
8813	CL-14	1411		Lesion
8816	CL-14	1412		Lesion
8818	CL-14	1413		Lesion
8819	CL-14	1414		Lesion
8820	CL-14	1415		Lesion
8821	CL-14	1416		Lesion
8822	CL-14	1417		Lesion
8824	CL-14	1418		Lesion
8827	CL-14	1419		Lesion
8829	CL-14	1420		Lesion
8830	CL-14	1421		Lesion
8832	CL-14	1422		Lesion
8833	CL-14	1423		Lesion
8834	CL-14	1424		Lesion
8835	CL-14	1425		Lesion
8838	CL-14	1426		Lesion
8840	CL-14	1427		Lesion
8841	CL-14	1428		Lesion
8843	CL-14	1429		Lesion
8844	CL-14	1430		Lesion
8848	CL-14	1431		Lesion
8851	CL-14	1432		Lesion
8854	CL-14	1433	44	Lesion
8858	CL-14	1434	43	Lesion
8859	CL-14	1435	43	Lesion
8860	CL-14	1436	42	Lesion
8862	CL-14	1437	43	Lesion
8864	CL-14	1438	44	Lesion
8865	CL-14	1439	44	Lesion
8867	CL-14	1440	43	Lesion
8871	CL-14	1441	43	Lesion
8874	CL-14	1442	43	Lesion
8875	CL-14	1443	42	Lesion
8876	CL-14	1444	42	Lesion
8877	CL-14	1445	43	Lesion
8880	CL-14	1446	42	Lesion
8881	CL-14	1447	42	Lesion
8882	CL-14	1448	41	Lesion
8885	CL-14	1449	40	Lesion
8887	CL-14	1450	39	Lesion
8888	CL-14	1451	39	Lesion
8890	CL-14	1452	39	Lesion
8895	CL-14	1453	40	Lesion
8896	CL-14	1454	41	Lesion
8903	CL-14	1455	41	Lesion
8905	CL-14	1456	41	Lesion
8907	CL-14	1457	41	Lesion
8910	CL-14	1458	41	Lesion
8911	CL-14	1459	41	Lesion
8912	CL-14	1460	41	Lesion
8914	CL-14	1461	41	Lesion
8915	CL-14	1462	41	Lesion
8916	CL-14	1463	41	Lesion
8919	CL-14	1464	41	Lesion
8921	CL-14	1465	40	Lesion
8922	CL-14	1466	39	Lesion
8923	CL-14	1467	39	Lesion
8924	CL-14	1468	39	Lesion
8925	CL-14	1469	38	Lesion
8927	CL-14	1470	38	Lesion
8930	CL-14	1471	38	Lesion
8931	CL-14	1472	38	Lesion
8932	CL-14	1473	38	Lesion
8933	CL-14	1474	38	Lesion
8934	CL-14	1475	37	Lesion
8937	CL-14	1476	36	Lesion
8938	CL-14	1477	35	Lesion
8939	CL-14	1478	34	Lesion
8940	CL-14	1479	33	Lesion
8941	CL-14	1480	33	Lesion
8943	CL-14	1481	33	Lesion
8944	CL-14	1482	33	Lesion
8946	CL-14	1483	33	Lesion
8948	CL-14	1484	33	Lesion
8949	CL-14	1485	34	Lesion
8951	CL-14	1486	34	Lesion
8953	CL-14	1487	33	Lesion
8955	CL-14	1488	32	Lesion
8957	CL-14	1489	32	Lesion
8960	CL-14	1490	33	Lesion
8961	CL-14	1491	34	Lesion
8963	CL-14	1492	34	Lesion
8966	CL-14	1493	35	Lesion
8967	CL-14	1494	36	Lesion
8968	CL-14	1495	37	Lesion
8969	CL-14	1496	38	Lesion
8973	CL-14	1497	39	Lesion
8975	CL-14	1498	40	Lesion
8979	CL-14	1499	40	Lesion
8982	CL-14	1500	40	Lesion
8992	CL-14	1501	40	Lesion
8994	CL-14	1502	39	Lesion
8997	CL-14	1503	38	Lesion
8999	CL-14	1504	38	Lesion
9002	CL-14	1505	37	Lesion
9003	CL-14	1506	37	Lesion
9005	CL-14	1507	37	Lesion
9006	CL-14	1508	37	Lesion
9008	CL-14	1509	36	Lesion
9010	CL-14	1510	36	Lesion
9011	CL-14	1511	36	Lesion
9012	CL-14	1512	36	Lesion
9013	CL-14	1513	37	Lesion
9014	CL-14	1514	38	Lesion
9016	CL-14	1515	37	Lesion
9018	CL-14	1516	36	Lesion
9019	CL-14	1517	35	Lesion
9023	CL-14	1518	35	Lesion
9024	CL-14	1519	35	Lesion
9025	CL-14	1520	35	Lesion
9027	CL-14	1521	35	Lesion
9028	CL-14	1522	35	Lesion
9031	CL-14	1523	35	Lesion
9032	CL-14	1524	35	Lesion
9033	CL-14	1525	34	Lesion
9034	CL-14	1526	34	Lesion
9035	CL-14	1527	35	Lesion
9036	CL-14	1528	36	Lesion
9037	CL-14	1529	37	Lesion
9039	CL-14	1530	38	Lesion
9040	CL-14	1531	39	Lesion
9041	CL-14	1532	40	Lesion
9042	CL-14	1533	41	Lesion
9043	CL-14	1534	42	Lesion
9046	CL-14	1535	43	Lesion
9049	CL-14	1536	44	Lesion
9052	CL-14	1537	43	Lesion
9056	CL-14	1538	43	Lesion
9058	CL-14	1539	43	Lesion
9059	CL-14	1540	44	Lesion
9061	CL-14	1541	45	Lesion
9063	CL-14	1542	46	Lesion
9064	CL-14	1543	47	Lesion
9066	CL-14	1544	47	Lesion
9067	CL-14	1545	47	Lesion
9068	CL-14	1546	48	Lesion
9072	CL-14	1547	48	Lesion
9073	CL-14	1548	49	Lesion
9081	CL-14	1549	49	Lesion
9083	CL-14	1550	49	Lesion
9084	CL-14	1551	49	Lesion
9085	CL-14	1552	50	Lesion
9086	CL-14	1553	50	Lesion
9088	CL-14	1554	50	Lesion
9091	CL-14	1555	51	Lesion
9094	CL-14	1556	52	Lesion
9095	CL-14	1557	53	Lesion
9096	CL-14	1558	54	Lesion
9102	CL-14	1559	55	Lesion
9103	CL-14	1560	55	Lesion
9106	CL-14	1561		Lesion
9109	CL-14	1562		Lesion
9110	CL-14	1563		Lesion
9112	CL-14	1564		Lesion
9113	CL-14	1565		Lesion
9114	CL-14	1566		Lesion
9116	CL-14	1567		Lesion
9117	CL-14	1568		Lesion
9118	CL-14	1569		Lesion
9120	CL-14	1570		Lesion
9123	CL-14	1571		Lesion
9124	CL-14	1572		Lesion
9127	CL-14	1573		Lesion
9130	CL-14	1574		Lesion
9131	CL-14	1575		Lesion
9132	CL-14	1576		Lesion
9133	CL-14	1577		Lesion
9134	CL-14	1578		Lesion
9135	CL-14	1579		Lesion
9136	CL-14	1580		Lesion
9138	CL-14	1581		Lesion
9139	CL-14	1582		Lesion
9141	CL-14	1583		Lesion
9143	CL-14	1584		Lesion
9144	CL-14	1585		Lesion
9149	CL-14	1586		Lesion
9150	CL-14	1587		Lesion
9151	CL-14	1588		Lesion
9152	CL-14	1589		Lesion
9153	CL-14	1590		Lesion
9155	CL-14	1591		Lesion
9157	CL-14	1592		Lesion
9161	CL-14	1593		Lesion
9163	CL-14	1594		Lesion
9164	CL-14	1595		Lesion
9165	CL-14	1596		Lesion
9166	CL-14	1597		Lesion
9167	CL-14	1598		Lesion
9170	CL-14	1599		Lesion
9172	CL-14	1600		Lesion
9175	CL-14	1601		Lesion
9177	CL-14	1602		Lesion
9179	CL-14	1603		Lesion
9180	CL-14	1604		Lesion
9182	CL-14	1605		Lesion
9184	CL-14	1606		Lesion
9185	CL-14	1607		Lesion
9186	CL-14	1608		Lesion
9188	CL-14	1609		Lesion
9189	CL-14	1610		Lesion
9190	CL-14	1611		Lesion
9191	CL-14	1612		Lesion
9192	CL-14	1613		Lesion
9193	CL-14	1614		Lesion
9194	CL-14	1615		Lesion
9196	CL-14	1616		Lesion
9197	CL-14	1617		Lesion
9200	CL-14	1618		Lesion
9201	CL-14	1619		Lesion
9202	CL-14	1620		Lesion
9203	CL-14	1621		Lesion
9206	CL-14	1622		Lesion
9207	CL-14	1623		Lesion
9212	CL-14	1624		Lesion
9213	CL-14	1625		Lesion
9215	CL-14	1626		Lesion
9216	CL-14	1627		Lesion
9217	CL-14	1628		Lesion
9218	CL-14	1629		Lesion
9220	CL-14	1630		Lesion
9221	CL-14	1631		Lesion
9222	CL-14	1632		Lesion
9223	CL-14	1633		Lesion
9224	CL-14	1634		Lesion
9226	CL-14	1635		Lesion
9227	CL-14	1636		Lesion
9230	CL-14	1637		Lesion
9231	CL-14	1638		Lesion
9232	CL-14	1639		Lesion
9233	CL-14	1640		Lesion
9236	CL-14	1641		Lesion
9237	CL-14	1642		Lesion
9238	CL-14	1643		Lesion
9240	CL-14	1644		Lesion
9245	CL-14	1645		Lesion
9246	CL-14	1646		Lesion
9248	CL-14	1647		Lesion
9249	CL-14	1648		Lesion
9257	CL-14	1649		Lesion
9258	CL-14	1650		Lesion
9265	CL-14	1651		Lesion
9268	CL-14	1652		Lesion
9270	CL-14	1653		Lesion
9271	CL-14	1654		Lesion
9274	CL-14	1655		Lesion
9275	CL-14	1656		Lesion
9277	CL-14	1657		Lesion
9279	CL-14	1658		Lesion
9281	CL-14	1659		Lesion
9283	CL-14	1660	74	Lesion
9284	CL-14	1661	74	Lesion
9288	CL-14	1662	74	Lesion
9291	CL-14	1663	75	Lesion
9292	CL-14	1664	76	Lesion
9294	CL-14	1665	76	Lesion
9297	CL-14	1666	75	Lesion
9301	CL-14	1667	76	Lesion
9303	CL-14	1668	76	Lesion
9305	CL-14	1669	75	Lesion
9309	CL-14	1670	74	Lesion
9310	CL-14	1671	73	Lesion
9315	CL-14	1672	72	Lesion
9316	CL-14	1673	71	Lesion
9317	CL-14	1674	70	Lesion
9318	CL-14	1675	71	Lesion
9319	CL-14	1676	71	Lesion
9321	CL-14	1677	71	Lesion
9322	CL-14	1678	72	Lesion
9323	CL-14	1679	72	Lesion
9324	CL-14	1680	71	Lesion
9325	CL-14	1681	71	Lesion
9327	CL-14	1682	71	Lesion
9328	CL-14	1683	71	Lesion
9329	CL-14	1684	71	Lesion
9330	CL-14	1685	72	Lesion
9332	CL-14	1686	71	Lesion
9333	CL-14	1687	70	Lesion
9334	CL-14	1688	69	Lesion
9337	CL-14	1689	68	Lesion
9338	CL-14	1690	68	Lesion
9339	CL-14	1691	69	Lesion
9340	CL-14	1692	70	Lesion
9343	CL-14	1693	70	Lesion
9345	CL-14	1694	70	Lesion
9348	CL-14	1695	70	Lesion
9350	CL-14	1696	70	Lesion
9352	CL-14	1697	70	Lesion
9353	CL-14	1698	70	Lesion
9356	CL-14	1699	71	Lesion
9359	CL-14	1700	70	Lesion
9361	CL-14	1701	70	Lesion
9364	CL-14	1702	70	Lesion
9365	CL-14	1703	70	Lesion
9366	CL-14	1704	70	Lesion
9367	CL-14	1705	71	Lesion
9368	CL-14	1706	71	Lesion
9369	CL-14	1707	71	Lesion
9371	CL-14	1708	72	Lesion
9372	CL-14	1709	72	Lesion
9373	CL-14	1710	72	Lesion
9374	CL-14	1711	72	Lesion
9375	CL-14	1712	72	Lesion
9376	CL-14	1713	73	Lesion
9383	CL-14	1714	74	Lesion
9386	CL-14	1715	74	Lesion
9387	CL-14	1716	74	Lesion
9397	CL-14	1717	74	Lesion
9398	CL-14	1718	74	Lesion
9400	CL-14	1719	74	Lesion
9405	CL-14	1720	73	Lesion
9407	CL-14	1721	72	Lesion
9411	CL-14	1722	71	Lesion
9412	CL-14	1723	71	Lesion
9415	CL-14	1724	72	Lesion
9416	CL-14	1725	72	Lesion
9419	CL-14	1726	71	Lesion
9420	CL-14	1727	70	Lesion
9422	CL-14	1728	70	Lesion
9424	CL-14	1729	70	Lesion
9425	CL-14	1730	70	Lesion
9426	CL-14	1731	71	Lesion
9427	CL-14	1732	71	Lesion
9428	CL-14	1733	71	Lesion
9429	CL-14	1734	71	Lesion
9430	CL-14	1735	71	Lesion
9432	CL-14	1736	70	Lesion
9435	CL-14	1737	70	Lesion
9436	CL-14	1738	70	Lesion
9437	CL-14	1739	70	Lesion
9440	CL-14	1740	70	Lesion
9441	CL-14	1741	70	Lesion
9443	CL-14	1742	70	Lesion
9446	CL-14	1743	69	Lesion
9452	CL-14	1744	68	Lesion
9453	CL-14	1745	69	Lesion
9457	CL-14	1746	68	Lesion
9458	CL-14	1747	68	Lesion
9459	CL-14	1748	68	Lesion
9460	CL-14	1749	69	Lesion
9465	CL-14	1750	69	Lesion
9468	CL-14	1751	70	Lesion
9469	CL-14	1752	69	Lesion
9470	CL-14	1753	70	Lesion
9471	CL-14	1754	70	Lesion
9473	CL-14	1755	71	Lesion
9474	CL-14	1756	71	Lesion
9479	CL-14	1757	70	Lesion
9480	CL-14	1758	71	Lesion
9481	CL-14	1759	70	Lesion
9484	CL-14	1760	70	Lesion
9485	CL-14	1761	70	Lesion
9486	CL-14	1762	70	Lesion
9487	CL-14	1763	70	Lesion
9493	CL-14	1764	69	Lesion
9495	CL-14	1765	69	Lesion
9499	CL-14	1766	70	Lesion
9508	CL-14	1767	70	Lesion
9519	CL-14	1768	70	Lesion
9523	CL-14	1769	71	Lesion
9528	CL-14	1770		Lesion
9529	CL-14	1771		Lesion
9531	CL-14	1772		Lesion
9532	CL-14	1773		Lesion
9535	CL-14	1774		Lesion
9537	CL-14	1775		Lesion
9539	CL-14	1776		Lesion
9540	CL-14	1777		Lesion
9549	CL-14	1778		Lesion
9550	CL-14	1779		Lesion
9558	CL-14	1780		Lesion
9559	CL-14	1781		Lesion
9561	CL-14	1782		Lesion
9562	CL-14	1783		Lesion
9563	CL-14	1784		Lesion
9564	CL-14	1785		Lesion
9568	CL-14	1786		Lesion
9569	CL-14	1787		Lesion
9574	CL-14	1788		Lesion
9576	CL-14	1789		Lesion
9577	CL-14	1790		Lesion
9578	CL-14	1791		Lesion
9580	CL-14	1792		Lesion
9584	CL-14	1793		Lesion
9597	CL-14	1794		Lesion
9598	CL-14	1795		Lesion
9599	CL-14	1796		Lesion
9600	CL-14	1797		Lesion
9601	CL-14	1798		Lesion
9602	CL-14	1799		Lesion
9605	CL-14	1800		Lesion
9606	CL-14	1801		Lesion
9607	CL-14	1802		Lesion
9609	CL-14	1803		Lesion
9610	CL-14	1804		Lesion
9613	CL-14	1805		Lesion
9614	CL-14	1806		Lesion
9615	CL-14	1807		Lesion
9616	CL-14	1808		Lesion
9619	CL-14	1809		Lesion
9620	CL-14	1810		Lesion
9623	CL-14	1811		Lesion
9625	CL-14	1812		Lesion
9627	CL-14	1813		Lesion
9628	CL-14	1814		Lesion
9629	CL-14	1815		Lesion
9635	CL-14	1816		Lesion
9636	CL-14	1817		Lesion
9637	CL-14	1818		Lesion
9640	CL-14	1819		Lesion
9641	CL-14	1820		Lesion
9643	CL-14	1821		Lesion
9644	CL-14	1822		Lesion
9647	CL-14	1823		Lesion
9653	CL-14	1824		Lesion
9657	CL-14	1825		Lesion
9663	CL-14	1826		Lesion
9666	CL-14	1827		Lesion
9668	CL-14	1828		Lesion
9671	CL-14	1829		Lesion
9672	CL-14	1830		Lesion
9677	CL-14	1831		Lesion
9678	CL-14	1832		Lesion
9679	CL-14	1833		Lesion
9681	CL-14	1834		Lesion
9684	CL-14	1835		Lesion
9687	CL-14	1836		Lesion
9688	CL-14	1837		Lesion
9689	CL-14	1838		Lesion
9691	CL-14	1839		Lesion
9692	CL-14	1840		Lesion
9693	CL-14	1841		Lesion
9694	CL-14	1842		Lesion
9696	CL-14	1843		Lesion
9699	CL-14	1844		Lesion
9700	CL-14	1845		Lesion
9704	CL-14	1846		Lesion
9705	CL-14	1847		Lesion
9710	CL-14	1848		Lesion
9712	CL-14	1849		Lesion
9713	CL-14	1850		Lesion
9714	CL-14	1851		Lesion
9722	CL-14	1852		Lesion
9724	CL-14	1853		Lesion
9725	CL-14	1854		Lesion
9727	CL-14	1855		Lesion
9728	CL-14	1856		Lesion
9730	CL-14	1857		Lesion
9732	CL-14	1858		Lesion
9733	CL-14	1859		Lesion
9734	CL-14	1860		Lesion
9735	CL-14	1861		Lesion
9739	CL-14	1862		Lesion
9740	CL-14	1863		Lesion
9741	CL-14	1864		Lesion
9742	CL-14	1865		Lesion
9746	CL-14	1866		Lesion
9747	CL-14	1867		Lesion
9750	CL-14	1868		Lesion
9754	CL-14	1869	72	Lesion
9761	CL-14	1870	72	Lesion
9763	CL-14	1871	72	Lesion
9764	CL-14	1872	72	Lesion
9766	CL-14	1873	72	Lesion
9767	CL-14	1874	73	Lesion
9770	CL-14	1875	73	Lesion
9772	CL-14	1876	73	Lesion
9773	CL-14	1877	73	Lesion
9774	CL-14	1878	74	Lesion
9775	CL-14	1879	74	Lesion
9778	CL-14	1880	75	Lesion
9783	CL-14	1881	75	Lesion
9785	CL-14	1882	75	Lesion
9787	CL-14	1883	75	Lesion
9790	CL-14	1884	74	Lesion
9791	CL-14	1885	73	Lesion
9794	CL-14	1886	72	Lesion
9799	CL-14	1887	72	Lesion
9800	CL-14	1888	73	Lesion
9801	CL-14	1889	73	Lesion
9803	CL-14	1890	73	Lesion
9804	CL-14	1891	73	Lesion
9807	CL-14	1892	73	Lesion
9811	CL-14	1893	73	Lesion
9822	CL-14	1894	72	Lesion
9823	CL-14	1895	72	Lesion
9829	CL-14	1896	72	Lesion
9835	CL-14	1897	72	Lesion
9836	CL-14	1898	72	Lesion
9837	CL-14	1899	72	Lesion
9838	CL-14	1900	72	Lesion
9839	CL-14	1901	72	Lesion
9840	CL-14	1902	72	Lesion
9842	CL-14	1903	72	Lesion
9843	CL-14	1904	72	Lesion
9844	CL-14	1905	72	Lesion
9845	CL-14	1906	72	Lesion
9846	CL-14	1907	72	Lesion
9847	CL-14	1908	72	Lesion
9848	CL-14	1909	72	Lesion
9851	CL-14	1910	72	Lesion
9853	CL-14	1911	72	Lesion
9854	CL-14	1912	72	Lesion
9855	CL-14	1913	72	Lesion
9857	CL-14	1914	72	Lesion
9863	CL-14	1915	72	Lesion
9865	CL-14	1916	72	Lesion
9866	CL-14	1917	72	Lesion
9869	CL-14	1918	72	Lesion
9870	CL-14	1919	72	Lesion
9871	CL-14	1920	72	Lesion
9874	CL-14	1921	72	Lesion
9877	CL-14	1922	72	Lesion
9878	CL-14	1923	72	Lesion
9882	CL-14	1924	72	Lesion
9886	CL-14	1925	73	Lesion
9891	CL-14	1926	73	Lesion
9893	CL-14	1927	74	Lesion
9895	CL-14	1928	74	Lesion
9898	CL-14	1929	73	Lesion
9902	CL-14	1930	72	Lesion
9904	CL-14	1931	73	Lesion
9905	CL-14	1932	74	Lesion
9906	CL-14	1933	75	Lesion
9908	CL-14	1934	75	Lesion
9909	CL-14	1935	76	Lesion
9911	CL-14	1936	76	Lesion
9912	CL-14	1937	76	Lesion
9913	CL-14	1938	76	Lesion
9914	CL-14	1939	76	Lesion
9915	CL-14	1940	76	Lesion
9918	CL-14	1941	76	Lesion
9919	CL-14	1942	75	Lesion
9920	CL-14	1943	75	Lesion
9922	CL-14	1944	75	Lesion
9924	CL-14	1945	75	Lesion
9925	CL-14	1946	75	Lesion
9931	CL-14	1947	76	Lesion
9932	CL-14	1948	76	Lesion
9933	CL-14	1949	76	Lesion
9935	CL-14	1950	76	Lesion
9936	CL-14	1951	76	Lesion
9938	CL-14	1952	77	Lesion
9939	CL-14	1953	78	Lesion
9942	CL-14	1954	79	Lesion
9943	CL-14	1955	80	Lesion
9945	CL-14	1956	80	Lesion
9948	CL-14	1957	80	Lesion
9952	CL-14	1958	80	Lesion
9953	CL-14	1959	81	Lesion
9954	CL-14	1960	81	Lesion
9957	CL-14	1961	81	Lesion
9958	CL-14	1962	82	Lesion
9960	CL-14	1963	83	Lesion
9962	CL-14	1964	84	Lesion
9964	CL-14	1965	84	Lesion
9966	CL-14	1966	85	Lesion
9977	CL-14	1967	86	Lesion
9983	CL-14	1968	86	Lesion
9984	CL-14	1969	86	Lesion
9986	CL-14	1970	86	Lesion
9988	CL-14	1971	86	Lesion
9989	CL-14	1972	86	Lesion
9990	CL-14	1973	86	Lesion
9992	CL-14	1974	86	Lesion
9993	CL-14	1975	86	Lesion
9994	CL-14	1976	87	Lesion
9995	CL-14	1977	87	Lesion
9996	CL-14	1978	87	Lesion
9998	CL-14	1979	87	Lesion
10000	CL-14	1980	86	Lesion
10003	CL-14	1981	85	Lesion
10004	CL-14	1982	85	Lesion
10006	CL-14	1983	85	Lesion
10007	CL-14	1984	86	Lesion
10009	CL-14	1985	87	Lesion
10011	CL-14	1986	88	Lesion
10013	CL-14	1987	87	Lesion
10016	CL-14	1988	87	Lesion
10018	CL-14	1989	87	Lesion
10021	CL-14	1990	87	Lesion
10024	CL-14	1991	87	Lesion
10025	CL-14	1992	87	Lesion
10027	CL-14	1993	86	Lesion
10031	CL-14	1994	87	Lesion
10032	CL-14	1995	86	Lesion
10038	CL-14	1996	86	Lesion
10039	CL-14	1997	86	Lesion
10042	CL-14	1998	86	Lesion
10043	CL-14	1999	86	Lesion
[truncated: 48,305 more rows]
