# Supplementary material for: Dopaminergic action prediction errors serve as a value-free teaching signal
Source: Nature. 2025 May 14;643(8074):1333–42. doi: 10.1038/s41586-025-09008-9 (PMC12310545; doi:10.1038/s41586-025-09008-9)
Supplement: Supplementary file 9 — Source Data Extended Data Fig. 3 [file 41586_2025_9008_MOESM9_ESM.xlsx]

## Sheet: fig ED3c
Treatment	AnimalID	Performance
D-AP5	SP120	88.1591
D-AP5	SP121	90.3945
D-AP5	SP122	84.0223
D-AP5	SP126	86.9004
Saline	SP120	87.8648
Saline	SP121	90.1626
Saline	SP122	82.9932
Saline	SP126	89.9892

## Sheet: fig ED3d
TrialNumber	Performance	YErr	GroupName
100	45.7143	6.57557	D-AP5
101	45.7143	6.62607	D-AP5
102	45.7143	6.57557	D-AP5
103	45.7143	6.39568	D-AP5
104	45.4286	6.65475	D-AP5
105	45.4286	6.37331	D-AP5
106	45.4286	6.65475	D-AP5
107	45.4286	6.92477	D-AP5
108	45.4286	7.39047	D-AP5
109	45.5714	7.39047	D-AP5
110	45.2857	7.6532	D-AP5
111	45	8.40635	D-AP5
112	45.1429	8.11231	D-AP5
113	45.2857	8.09762	D-AP5
114	45.2857	8.44027	D-AP5
115	45.2857	7.99405	D-AP5
116	45.4286	7.93425	D-AP5
117	45.7143	8.61615	D-AP5
118	45.8571	8.97085	D-AP5
119	46	9.20145	D-AP5
120	45.8571	9.54688	D-AP5
121	45.8571	9.15475	D-AP5
122	45.8571	9.06327	D-AP5
123	45.8571	8.82097	D-AP5
124	46.1429	8.93362	D-AP5
125	46.4286	9.32483	D-AP5
126	46.5714	9.3605	D-AP5
127	46.8571	9.83918	D-AP5
128	46.7143	9.77606	D-AP5
129	46.4286	9.65845	D-AP5
130	46.2857	9.14174	D-AP5
131	46.4286	8.88552	D-AP5
132	46.2857	9.17813	D-AP5
133	46.2857	9.41124	D-AP5
134	46.1429	9.42388	D-AP5
135	46.5714	9.39605	D-AP5
136	46.8571	9.22729	D-AP5
137	46.7143	9.23245	D-AP5
138	46.7143	9.65599	D-AP5
139	46.4286	9.0895	D-AP5
140	46.5714	9.37829	D-AP5
141	46.7143	9.26848	D-AP5
142	46.7143	9.5344	D-AP5
143	46.7143	9.74191	D-AP5
144	47	9.30949	D-AP5
145	46.8571	9.20921	D-AP5
146	46.8571	9.78823	D-AP5
147	46.7143	9.7931	D-AP5
148	46.7143	10.5153	D-AP5
149	46.7143	10.7194	D-AP5
150	46.7143	11.28	D-AP5
151	46.1429	11.2905	D-AP5
152	46.1429	11.112	D-AP5
153	46.2857	11.4995	D-AP5
154	46	11.431	D-AP5
155	46.2857	11.7999	D-AP5
156	46.1429	11.8663	D-AP5
157	46.2857	12.1753	D-AP5
158	46.2857	12.2163	D-AP5
159	45.8571	11.5676	D-AP5
160	46	11.3871	D-AP5
161	46	11.225	D-AP5
162	46	11.225	D-AP5
163	45.8571	11.1867	D-AP5
164	45.7143	10.8123	D-AP5
165	45.4286	11.5882	D-AP5
166	45.2857	11.8422	D-AP5
167	45.4286	11.4289	D-AP5
168	44.7143	11.0862	D-AP5
169	44.8571	11.261	D-AP5
170	44.5714	11.2969	D-AP5
171	44.7143	11.4705	D-AP5
172	44.7143	11.5861	D-AP5
173	44.1429	11.725	D-AP5
174	44	11.7473	D-AP5
175	43.5714	11.5882	D-AP5
176	43.7143	11.7575	D-AP5
177	43.8571	11.6823	D-AP5
178	44.1429	11.3347	D-AP5
179	44.4286	11.1484	D-AP5
180	44.1429	11.2758	D-AP5
181	44.1429	10.8847	D-AP5
182	43.7143	10.8277	D-AP5
183	44.2857	10.61	D-AP5
184	44.5714	10.6904	D-AP5
185	44.5714	10.438	D-AP5
186	44.5714	10.3256	D-AP5
187	44.4286	9.89709	D-AP5
188	44.4286	9.94748	D-AP5
189	44.2857	9.55186	D-AP5
190	44.4286	9.34268	D-AP5
191	44.2857	9.25048	D-AP5
192	44.7143	9.70763	D-AP5
193	44.1429	9.82223	D-AP5
194	44.4286	10.422	D-AP5
195	44.5714	10.3418	D-AP5
196	44.8571	10.351	D-AP5
197	45.1429	10.2864	D-AP5
198	44.8571	10.205	D-AP5
199	45	10.6458	D-AP5
200	44.8571	10.6055	D-AP5
201	44.7143	10.8891	D-AP5
202	44.8571	11.5964	D-AP5
203	44.7143	12.0099	D-AP5
204	44.8571	11.7392	D-AP5
205	45	12.2746	D-AP5
206	44.8571	12.4556	D-AP5
207	44.7143	12.8025	D-AP5
208	44.7143	12.6848	D-AP5
209	44.8571	12.2397	D-AP5
210	45.1429	12.3481	D-AP5
211	45.1429	12.7204	D-AP5
212	44.5714	13.2017	D-AP5
213	44.5714	13.2144	D-AP5
214	44.5714	13.1891	D-AP5
215	44.7143	13.3256	D-AP5
216	44.4286	13.6731	D-AP5
217	44	13.687	D-AP5
218	43.7143	13.925	D-AP5
219	43.5714	14.3278	D-AP5
220	43.2857	14.2562	D-AP5
221	43	14.3759	D-AP5
222	43	14.2361	D-AP5
223	43.1429	14.159	D-AP5
224	43.1429	13.8254	D-AP5
225	42.8571	13.533	D-AP5
226	42.4286	13.9506	D-AP5
227	41.7143	14.0797	D-AP5
228	42.1429	13.9694	D-AP5
229	42.2857	14.1858	D-AP5
230	42.5714	13.9625	D-AP5
231	42.7143	14.1858	D-AP5
232	43	14.2829	D-AP5
233	43	14.5144	D-AP5
234	43	14.2478	D-AP5
235	43.1429	13.9574	D-AP5
236	43	13.4784	D-AP5
237	43	13.5401	D-AP5
238	43.1429	13.496	D-AP5
239	43.5714	13.3023	D-AP5
240	43.8571	13.0055	D-AP5
241	43.7143	13.0475	D-AP5
242	44	12.7017	D-AP5
243	43.8571	12.8638	D-AP5
244	43.2857	12.5262	D-AP5
245	43.5714	12.3134	D-AP5
246	43	12.4499	D-AP5
247	43.1429	12.6152	D-AP5
248	43.1429	12.602	D-AP5
249	43.1429	11.7676	D-AP5
250	43.1429	11.3934	D-AP5
251	43.4286	11.7311	D-AP5
252	43.8571	11.32	D-AP5
253	43.5714	10.9523	D-AP5
254	43.7143	10.5942	D-AP5
255	43.7143	10.5942	D-AP5
256	43.5714	10.3418	D-AP5
257	43.4286	10.163	D-AP5
258	43.2857	10.3395	D-AP5
259	43.4286	10.4858	D-AP5
260	43.5714	10.1301	D-AP5
261	43.8571	10.4152	D-AP5
262	43.5714	10.2446	D-AP5
263	43.4286	10.0971	D-AP5
264	43.7143	10.0617	D-AP5
265	43.8571	9.68553	D-AP5
266	43.8571	9.31716	D-AP5
267	43.5714	9.64118	D-AP5
268	44	9.86577	D-AP5
269	44	10.0333	D-AP5
270	44.4286	10.0475	D-AP5
271	44.5714	10.3418	D-AP5
272	44.4286	10.39	D-AP5
273	44.5714	10.0971	D-AP5
274	44.7143	10.2748	D-AP5
275	44.7143	9.94509	D-AP5
276	44.8571	9.61645	D-AP5
277	44.7143	9.08688	D-AP5
278	44.8571	9.13653	D-AP5
279	45	9.32738	D-AP5
280	45.1429	9.02642	D-AP5
281	45	8.73689	D-AP5
282	45.5714	8.61892	D-AP5
283	45.2857	8.59679	D-AP5
284	45.1429	8.51329	D-AP5
285	45	8.40635	D-AP5
286	45.1429	8.7641	D-AP5
287	45.5714	8.6575	D-AP5
288	46	8.42615	D-AP5
289	46.4286	8.0593	D-AP5
290	46.1429	7.94625	D-AP5
291	46	8.40635	D-AP5
292	46.2857	8.11817	D-AP5
293	46.5714	7.97615	D-AP5
294	46.5714	7.97615	D-AP5
295	46.5714	7.99702	D-AP5
296	47	8.0829	D-AP5
297	46.7143	7.78276	D-AP5
298	47.1429	7.69044	D-AP5
299	47	7.34847	D-AP5
300	47.2857	7.27357	D-AP5
301	47.8571	6.81734	D-AP5
302	47.7143	6.49908	D-AP5
303	48.1429	6.28301	D-AP5
304	48.2857	6.07493	D-AP5
305	48.2857	5.82278	D-AP5
306	48.4286	5.79819	D-AP5
307	48.7143	5.73627	D-AP5
308	48.8571	5.49025	D-AP5
309	48.7143	5.90803	D-AP5
310	48.5714	5.91205	D-AP5
311	48.8571	5.98411	D-AP5
312	49	6.02771	D-AP5
313	49.1429	5.89996	D-AP5
314	49.2857	5.99206	D-AP5
315	49.7143	6.1837	D-AP5
316	49.8571	6.17599	D-AP5
317	50.2857	5.99206	D-AP5
318	50.7143	6.04743	D-AP5
319	51	5.74456	D-AP5
320	51.1429	6.17599	D-AP5
321	51.4286	6.72947	D-AP5
322	51.8571	6.17599	D-AP5
323	52.2857	6.21059	D-AP5
324	52.1429	6.09449	D-AP5
325	52.4286	6.3994	D-AP5
326	52.8571	6.56832	D-AP5
327	53.2857	6.57557	D-AP5
328	53.2857	6.65117	D-AP5
329	53.1429	6.64401	D-AP5
330	53.2857	7.06433	D-AP5
331	53	7.2111	D-AP5
332	52.7143	7.29644	D-AP5
333	52.7143	7.5214	D-AP5
334	52.7143	7.49921	D-AP5
335	52.4286	7.76439	D-AP5
336	52.2857	8.05635	D-AP5
337	51.8571	7.71208	D-AP5
338	52.1429	8.00892	D-AP5
339	52	8.04156	D-AP5
340	52.1429	8.19407	D-AP5
341	52.2857	8.44027	D-AP5
342	52.2857	8.57738	D-AP5
343	52.4286	8.12111	D-AP5
344	52.8571	8.15329	D-AP5
345	53.1429	8.57183	D-AP5
346	53.5714	8.20279	D-AP5
347	53.7143	7.93125	D-AP5
348	54	7.95822	D-AP5
349	54	7.59386	D-AP5
350	54.1429	7.62515	D-AP5
351	54.4286	7.39047	D-AP5
352	54.2857	7.76132	D-AP5
353	54.4286	7.23089	D-AP5
354	54.2857	7.38725	D-AP5
355	54.1429	7.15142	D-AP5
356	54.4286	7.09124	D-AP5
357	54.2857	7.18132	D-AP5
358	54.5714	7.0677	D-AP5
359	54.8571	6.98638	D-AP5
360	55	7.14143	D-AP5
361	54.5714	6.97274	D-AP5
362	54.7143	7.18132	D-AP5
363	54.7143	7.18132	D-AP5
364	54.5714	6.97274	D-AP5
365	54.5714	7.3225	D-AP5
366	54.7143	6.92133	D-AP5
367	54.7143	6.57557	D-AP5
368	54.7143	6.44759	D-AP5
369	54.8571	6.7436	D-AP5
370	54.7143	7.0407	D-AP5
371	54.7143	7.36465	D-AP5
372	54.7143	7.2045	D-AP5
373	54.8571	7.53721	D-AP5
374	55.1429	7.75518	D-AP5
375	55.5714	8.0386	D-AP5
376	55.4286	7.56873	D-AP5
377	55.2857	7.67494	D-AP5
378	55	7.72442	D-AP5
379	54.8571	8.11231	D-AP5
380	55	7.83156	D-AP5
381	54.7143	7.63139	D-AP5
382	54.5714	7.74289	D-AP5
383	54.5714	7.67805	D-AP5
384	54.4286	7.78582	D-AP5
385	54.5714	7.61265	D-AP5
386	54.2857	7.78276	D-AP5
387	53.8571	8.35521	D-AP5
388	53.4286	8.22308	D-AP5
389	52.8571	8.19407	D-AP5
390	53.4286	8.18244	D-AP5
391	53.2857	8.11817	D-AP5
392	52.7143	8.09762	D-AP5
393	53	8.24621	D-AP5
394	52.4286	8.4628	D-AP5
395	52.1429	8.57183	D-AP5
396	51.5714	8.61892	D-AP5
397	51.5714	8.99735	D-AP5
398	51.4286	8.52168	D-AP5
399	51.5714	8.61892	D-AP5
400	51.7143	8.97616	D-AP5
401	51.8571	9.29926	D-AP5
402	52	9.30949	D-AP5
403	52	9.45163	D-AP5
404	51.5714	9.79553	D-AP5
405	51.7143	9.46422	D-AP5
406	51.7143	9.03169	D-AP5
407	51.5714	8.73417	D-AP5
408	51.4286	9.05276	D-AP5
409	51.1429	9.38844	D-AP5
410	51.4286	9.58918	D-AP5
411	51.8571	9.45919	D-AP5
412	52	9.43398	D-AP5
413	52.2857	9.87783	D-AP5
414	52	9.38083	D-AP5
415	51.5714	9.71008	D-AP5
416	51.4286	9.43146	D-AP5
417	51.1429	9.68553	D-AP5
418	51.1429	10.057	D-AP5
419	50.8571	10.3831	D-AP5
420	50.8571	10.0238	D-AP5
421	50.5714	10.3418	D-AP5
422	50.4286	10.374	D-AP5
423	50.4286	10.163	D-AP5
424	50.7143	10.5153	D-AP5
425	50.4286	10.212	D-AP5
426	50.5714	10.5808	D-AP5
427	50.8571	10.5582	D-AP5
428	50.4286	10.2609	D-AP5
429	50.7143	10.226	D-AP5
430	50.4286	10.7216	D-AP5
431	50.5714	10.9523	D-AP5
432	50.7143	10.9043	D-AP5
433	50.8571	11.127	D-AP5
434	50.8571	11.127	D-AP5
435	51.1429	11.4518	D-AP5
436	51.1429	11.3934	D-AP5
437	51.5714	11.2673	D-AP5
438	51.5714	11.3116	D-AP5
439	51.5714	11.3116	D-AP5
440	51.1429	11.4953	D-AP5
441	51.1429	11.7959	D-AP5
442	50.8571	12.0337	D-AP5
443	50.5714	12.7783	D-AP5
444	50.7143	12.7765	D-AP5
445	50.2857	13.1873	D-AP5
446	50.2857	12.8675	D-AP5
447	50.2857	13.022	D-AP5
448	49.8571	13.533	D-AP5
449	49.7143	13.7564	D-AP5
450	49.8571	13.2593	D-AP5
451	49.8571	13.3345	D-AP5
452	50	13.7235	D-AP5
453	50.1429	13.6067	D-AP5
454	50.5714	13.3023	D-AP5
455	50.1429	13.297	D-AP5
456	50.2857	13.5119	D-AP5
457	50.7143	13.9966	D-AP5
458	50	13.7356	D-AP5
459	50.1429	14.0645	D-AP5
460	50.1429	14.3693	D-AP5
461	50.1429	14.3577	D-AP5
462	50	14.1303	D-AP5
463	50.1429	14.2879	D-AP5
464	50.4286	13.9027	D-AP5
465	51	13.8082	D-AP5
466	51.2857	13.3755	D-AP5
467	51.2857	13.6957	D-AP5
468	51.2857	13.022	D-AP5
469	51.2857	13.0603	D-AP5
470	51.5714	13.0238	D-AP5
471	51.4286	12.634	D-AP5
472	51.7143	12.7242	D-AP5
473	51.5714	13.3023	D-AP5
474	51.5714	13.4022	D-AP5
475	51.5714	13.227	D-AP5
476	51.8571	12.9155	D-AP5
477	52.4286	12.9853	D-AP5
478	52.2857	13.0348	D-AP5
479	52.5714	13.227	D-AP5
480	52.4286	13.2521	D-AP5
481	52.4286	13.0621	D-AP5
482	52.4286	13.227	D-AP5
483	52.2857	12.6848	D-AP5
484	52.4286	12.3674	D-AP5
485	52.1429	12.0475	D-AP5
486	52.5714	12.3134	D-AP5
487	52.8571	12.6284	D-AP5
488	53	12.3558	D-AP5
489	53	12.083	D-AP5
490	53	11.9583	D-AP5
491	53.7143	12.0515	D-AP5
492	53.7143	11.7999	D-AP5
493	53.2857	11.8844	D-AP5
494	53.5714	11.3557	D-AP5
495	53.5714	11.1633	D-AP5
496	53.8571	11.2016	D-AP5
497	54	11.0454	D-AP5
498	53.5714	11.0733	D-AP5
499	53.4286	11.2525	D-AP5
500	53.4286	11.2525	D-AP5
501	52.8571	11.261	D-AP5
502	52.8571	11.0518	D-AP5
503	52.7143	11.1013	D-AP5
504	53.1429	11.0065	D-AP5
505	52.8571	11.2016	D-AP5
506	53.1429	11.1419	D-AP5
507	53.4286	11.0281	D-AP5
508	53.8571	10.5582	D-AP5
509	54.2857	11.041	D-AP5
510	54.4286	10.6592	D-AP5
511	53.8571	10.6369	D-AP5
512	53.7143	10.2423	D-AP5
513	53.7143	10.7038	D-AP5
514	54.1429	10.5424	D-AP5
515	54.4286	10.0475	D-AP5
516	54.7143	9.5344	D-AP5
517	54.8571	9.77119	D-AP5
518	54.8571	9.38844	D-AP5
519	54.8571	9.37067	D-AP5
520	54.8571	9.54688	D-AP5
521	55.1429	9.33503	D-AP5
522	55.1429	9.02642	D-AP5
523	55	9	D-AP5
524	55.1429	9.15475	D-AP5
525	55.4286	8.99735	D-AP5
526	55.1429	8.6877	D-AP5
527	55	8.3666	D-AP5
528	55.2857	8.71233	D-AP5
529	55	8.2664	D-AP5
530	55.1429	7.98809	D-AP5
531	55.4286	8.22308	D-AP5
532	55.2857	8.13868	D-AP5
533	55.4286	7.52456	D-AP5
534	55.8571	7.58131	D-AP5
535	55.8571	7.28991	D-AP5
536	55.8571	6.91444	D-AP5
537	55.8571	7.10466	D-AP5
538	55.5714	6.87646	D-AP5
539	55.4286	6.4254	D-AP5
540	55.5714	6.29437	D-AP5
541	55.7143	6.57557	D-AP5
542	55.8571	6.28301	D-AP5
543	55.7143	5.85133	D-AP5
544	55.5714	5.76938	D-AP5
545	55.4286	5.41163	D-AP5
546	55.5714	5.12696	D-AP5
547	55.7143	4.95696	D-AP5
548	56	4.6188	D-AP5
549	56.1429	4.98092	D-AP5
550	55.5714	5.19157	D-AP5
551	55.7143	5.21901	D-AP5
552	55.7143	4.75094	D-AP5
553	55.5714	5.22357	D-AP5
554	56	5.47723	D-AP5
555	55.8571	5.4292	D-AP5
556	55.8571	5.4292	D-AP5
557	55.7143	5.46852	D-AP5
558	56	5.38516	D-AP5
559	55.5714	5.12696	D-AP5
560	55.5714	4.79086	D-AP5
561	55.5714	5.25538	D-AP5
562	55.5714	5.59336	D-AP5
563	56	5.85947	D-AP5
564	55.7143	6.26403	D-AP5
565	55.2857	5.96418	D-AP5
566	54.8571	6.36209	D-AP5
567	55	6.63325	D-AP5
568	55.1429	7.08116	D-AP5
569	55	7.4162	D-AP5
570	55	7.32575	D-AP5
571	54.8571	7.62515	D-AP5
572	55.1429	7.55929	D-AP5
573	55.4286	7.27684	D-AP5
574	55.5714	7.13809	D-AP5
575	55.4286	7.48013	D-AP5
576	55.1429	7.98809	D-AP5
577	54.8571	8.02971	D-AP5
578	55	7.65942	D-AP5
579	55	7.0946	D-AP5
580	55.1429	7.05759	D-AP5
581	55.8571	6.36209	D-AP5
582	56	5.91608	D-AP5
583	56.2857	5.87975	D-AP5
584	56.4286	5.94018	D-AP5
585	56.8571	5.78586	D-AP5
586	56.7143	5.49892	D-AP5
587	56.8571	5.4292	D-AP5
588	57	5.56776	D-AP5
589	57.1429	5.20988	D-AP5
590	57	4.93288	D-AP5
591	56.7143	4.82059	D-AP5
592	56.8571	4.22013	D-AP5
593	57.4286	3.86683	D-AP5
594	57.2857	4.53557	D-AP5
595	57.4286	4.57738	D-AP5
596	57.4286	4.79086	D-AP5
597	57.5714	4.61364	D-AP5
598	58	4.89898	D-AP5
599	58	5.41603	D-AP5
600	58	5.1316	D-AP5
601	58.4286	5.62308	D-AP5
602	58.7143	5.64843	D-AP5
603	58.7143	6.15668	D-AP5
604	59	6.16441	D-AP5
605	59.1429	6.38823	D-AP5
606	58.7143	6.72593	D-AP5
607	58.8571	6.81734	D-AP5
608	58.8571	6.76827	D-AP5
609	58.8571	6.98638	D-AP5
610	59.1429	7.12808	D-AP5
611	59.2857	7.22759	D-AP5
612	59.4286	7.13809	D-AP5
613	59.2857	7.43223	D-AP5
614	59.1429	7.40335	D-AP5
615	59	7.34847	D-AP5
616	59.1429	7.71208	D-AP5
617	59.5714	7.27684	D-AP5
618	59.2857	7.11136	D-AP5
619	59.1429	6.8903	D-AP5
620	59	6.4291	D-AP5
621	59.2857	6.57557	D-AP5
622	59.5714	6.57919	D-AP5
623	59.5714	6.77882	D-AP5
624	59.2857	7.13476	D-AP5
625	59.2857	7.2045	D-AP5
626	59.4286	7.52456	D-AP5
627	59	7.28011	D-AP5
628	59.1429	6.61888	D-AP5
629	59.2857	7.06433	D-AP5
630	59.5714	7.2539	D-AP5
631	59.2857	7.06433	D-AP5
632	59.8571	7.08116	D-AP5
633	59.5714	7.09124	D-AP5
634	59.2857	7.25062	D-AP5
635	59.1429	7.64697	D-AP5
636	59.2857	7.69663	D-AP5
637	59.5714	7.2078	D-AP5
638	59.5714	7.78582	D-AP5
639	59.4286	7.45782	D-AP5
640	59.7143	7.27357	D-AP5
641	59.5714	7.1614	D-AP5
642	59.5714	7.2078	D-AP5
643	59.8571	6.8903	D-AP5
644	60	6.68331	D-AP5
645	60.2857	7.0407	D-AP5
646	60	7.18795	D-AP5
647	59.7143	7.54352	D-AP5
648	59.7143	7.73982	D-AP5
649	59.7143	7.78276	D-AP5
650	60.1429	7.96719	D-AP5
651	60	7.93725	D-AP5
652	59.8571	7.96719	D-AP5
653	60	8.20569	D-AP5
654	59.4286	8.01784	D-AP5
655	59.8571	8.4937	D-AP5
656	59.7143	8.28079	D-AP5
657	59.8571	8.53285	D-AP5
658	60.2857	8.51889	D-AP5
659	60.5714	8.56071	D-AP5
660	60.4286	8.52168	D-AP5
661	61	8.52447	D-AP5
662	60.7143	8.78852	D-AP5
663	60.7143	9.06852	D-AP5
664	60.8571	9.04486	D-AP5
665	60.7143	9.15995	D-AP5
666	61	9.03696	D-AP5
667	61.1429	9.26334	D-AP5
668	61.1429	9.33503	D-AP5
669	61.4286	9.27105	D-AP5
670	61.4286	8.73417	D-AP5
671	61.7143	8.76954	D-AP5
672	61.4286	8.67673	D-AP5
673	61.1429	9.24533	D-AP5
674	60.7143	9.5693	D-AP5
675	60.5714	9.6929	D-AP5
676	60.8571	9.5119	D-AP5
677	60.8571	9.63377	D-AP5
678	60.8571	9.45919	D-AP5
679	61	9.89949	D-AP5
680	61.1429	9.75412	D-AP5
681	61	9.79796	D-AP5
682	61.1429	10.3671	D-AP5
683	61.1429	10.5108	D-AP5
684	61	10.583	D-AP5
685	60.7143	10.8277	D-AP5
686	60.5714	10.9218	D-AP5
687	60.5714	11.2969	D-AP5
688	60.5714	11.5594	D-AP5
689	60.7143	12.1342	D-AP5
690	60.8571	12.5622	D-AP5
691	61	12.7148	D-AP5
692	61	13.0767	D-AP5
693	60.7143	13.288	D-AP5
694	61.1429	12.7597	D-AP5
695	61	12.7802	D-AP5
696	61	12.8582	D-AP5
697	60.8571	13.1457	D-AP5
698	61	13.0256	D-AP5
699	61.1429	12.5622	D-AP5
700	61	12.2338	D-AP5
701	60.5714	12.3809	D-AP5
702	60.1429	12.5887	D-AP5
703	60.2857	12.698	D-AP5
704	60.2857	13.1366	D-AP5
705	60.5714	13.2396	D-AP5
706	60.7143	13.4501	D-AP5
707	60.7143	13.3256	D-AP5
708	60.4286	13.0749	D-AP5
709	60.4286	13.3898	D-AP5
710	60	13.5647	D-AP5
711	60	14.0238	D-AP5
712	60.1429	13.9215	D-AP5
713	60.2857	13.7443	D-AP5
714	60.4286	13.6974	D-AP5
715	60.7143	13.7443	D-AP5
716	60.4286	13.9625	D-AP5
717	60.2857	14.0679	D-AP5
718	60.5714	14.1875	D-AP5
719	60.8571	14.206	D-AP5
720	61	13.8684	D-AP5
721	61	13.8684	D-AP5
722	60.7143	13.6469	D-AP5
723	60.4286	13.4022	D-AP5
724	60.5714	13.2017	D-AP5
725	60.5714	13.0494	D-AP5
726	60.5714	12.6998	D-AP5
727	60.7143	12.619	D-AP5
728	60.4286	13.0621	D-AP5
729	60.2857	13.124	D-AP5
730	60.2857	13.2629	D-AP5
731	60.4286	13.1385	D-AP5
732	60.2857	13.3506	D-AP5
733	60.4286	13.1385	D-AP5
734	60.4286	13.3648	D-AP5
735	60.2857	13.4004	D-AP5
736	60.5714	13.2773	D-AP5
737	60.5714	13.3524	D-AP5
738	60.7143	13.3506	D-AP5
739	61	13.466	D-AP5
740	61	13.2413	D-AP5
741	61	13.2539	D-AP5
742	61.2857	13.4748	D-AP5
743	61.4286	13.8907	D-AP5
744	61.1429	13.9574	D-AP5
745	61	13.8564	D-AP5
746	61.2857	13.7078	D-AP5
747	61.5714	14.0577	D-AP5
748	61.7143	14.1388	D-AP5
749	61.8571	14.2645	D-AP5
750	61.8571	14.6222	D-AP5
751	61.8571	14.4963	D-AP5
752	62.1429	14.2411	D-AP5
753	62	14.0594	D-AP5
754	62.4286	14.4321	D-AP5
755	62.4286	14.4667	D-AP5
756	62.4286	14.7293	D-AP5
757	62.1429	14.826	D-AP5
758	62.4286	14.8308	D-AP5
759	62.4286	15.0095	D-AP5
760	62.4286	15.1091	D-AP5
761	62.2857	14.9188	D-AP5
762	62.8571	14.6905	D-AP5
763	62.8571	14.5994	D-AP5
764	63	14.4338	D-AP5
765	63.1429	14.1	D-AP5
766	63.2857	13.7321	D-AP5
767	63.2857	13.6469	D-AP5
768	63.1429	13.4837	D-AP5
769	63.1429	13.4837	D-AP5
770	63	14.0119	D-AP5
771	62.7143	13.8048	D-AP5
772	62.4286	14.2929	D-AP5
773	62.8571	13.9335	D-AP5
774	63	13.3292	D-AP5
775	63.1429	13.4713	D-AP5
776	63.4286	13.4519	D-AP5
777	63.1429	13.3595	D-AP5
778	63	13.3417	D-AP5
779	62.4286	13.6364	D-AP5
780	62.4286	13.4395	D-AP5
781	62.4286	13.612	D-AP5
782	62.1429	13.6556	D-AP5
783	62.2857	13.5611	D-AP5
784	62.4286	13.4766	D-AP5
785	62.4286	13.3898	D-AP5
786	62.5714	13.4146	D-AP5
787	62.2857	13.1999	D-AP5
788	62.4286	13.526	D-AP5
789	62.5714	13.5997	D-AP5
790	62.2857	13.1493	D-AP5
791	62.4286	13.0876	D-AP5
792	62.2857	12.9192	D-AP5
793	62.4286	12.8693	D-AP5
794	62.2857	13.3381	D-AP5
795	62.4286	13.5013	D-AP5
796	62.5714	13.2773	D-AP5
797	62.8571	13.2467	D-AP5
798	63	13.1783	D-AP5
799	63	12.7541	D-AP5
800	63.1429	13.2216	D-AP5
801	63.7143	13.162	D-AP5
802	64	13.2162	D-AP5
803	64	13.0128	D-AP5
804	63.5714	12.7653	D-AP5
805	63.4286	12.8434	D-AP5
806	63.8571	12.8767	D-AP5
807	63.5714	13.4271	D-AP5
808	63.5714	13.7702	D-AP5
809	63.4286	13.5997	D-AP5
810	63.5714	13.5752	D-AP5
811	63.5714	13.4519	D-AP5
812	63.4286	13.2396	D-AP5
813	63.1429	13.533	D-AP5
814	63.1429	13.4217	D-AP5
815	62.8571	13.4341	D-AP5
816	63.1429	13.2089	D-AP5
817	62.8571	13.7044	D-AP5
818	63.1429	13.619	D-AP5
819	63	13.5647	D-AP5
820	62.7143	13.6713	D-AP5
821	62.2857	13.6347	D-AP5
822	62.4286	13.8306	D-AP5
823	62.5714	13.7339	D-AP5
824	62.4286	14.0221	D-AP5
825	62.7143	14.127	D-AP5
826	62.7143	14.1034	D-AP5
827	62.7143	14.6937	D-AP5
828	62.8571	14.7358	D-AP5
829	63	15	D-AP5
830	63.1429	14.9603	D-AP5
831	63	15.3188	D-AP5
832	63.1429	15.269	D-AP5
833	63.2857	15.2284	D-AP5
834	63.2857	15.3375	D-AP5
835	63.4286	14.842	D-AP5
836	63.2857	15.3157	D-AP5
837	63.2857	15.3048	D-AP5
838	63.5714	14.9984	D-AP5
839	63.2857	14.7729	D-AP5
840	63.1429	14.9603	D-AP5
841	62.8571	15.4858	D-AP5
842	62.4286	15.4257	D-AP5
843	62.4286	15.6829	D-AP5
844	62.7143	15.7556	D-AP5
845	62.8571	15.5395	D-AP5
846	62.7143	15.2612	D-AP5
847	62.2857	15.4996	D-AP5
848	62	15.748	D-AP5
849	62	15.748	D-AP5
850	62.2857	15.5961	D-AP5
851	62.4286	15.5976	D-AP5
852	62.1429	15.6783	D-AP5
853	62.4286	16.1334	D-AP5
854	62.4286	16.0505	D-AP5
855	62.5714	15.6296	D-AP5
856	62.7143	15.6281	D-AP5
857	62.7143	15.3157	D-AP5
858	62	15.0886	D-AP5
859	62	15.2643	D-AP5
860	62.2857	15.1846	D-AP5
861	62.1429	15.3126	D-AP5
862	61.8571	15.475	D-AP5
863	61.7143	15.1626	D-AP5
864	61.7143	15.1626	D-AP5
865	61.8571	15.1265	D-AP5
866	61.7143	14.7842	D-AP5
867	61.7143	14.8404	D-AP5
868	61.8571	14.6677	D-AP5
869	61.7143	14.6937	D-AP5
870	61.8571	14.5308	D-AP5
871	62.2857	14.5798	D-AP5
872	62.5714	14.4897	D-AP5
873	62.4286	14.409	D-AP5
874	62.5714	14.5242	D-AP5
875	62.5714	14.57	D-AP5
876	62.4286	14.718	D-AP5
877	62.5714	14.9539	D-AP5
878	62.5714	15.3499	D-AP5
879	62.8571	15.2253	D-AP5
880	62.4286	15.1532	D-AP5
881	62.5714	15.0206	D-AP5
882	62.7143	14.2795	D-AP5
883	62.7143	14.3261	D-AP5
884	62.8571	14.2762	D-AP5
885	62.8571	14.1236	D-AP5
886	62.5714	14.4437	D-AP5
887	62.8571	14.5078	D-AP5
888	62.7143	14.5798	D-AP5
889	62.7143	14.2445	D-AP5
890	63	14.7422	D-AP5
891	63.1429	14.7471	D-AP5
892	63.4286	14.7745	D-AP5
893	63.2857	14.7164	D-AP5
894	63.5714	14.5357	D-AP5
895	63.4286	13.9864	D-AP5
896	63.1429	14.159	D-AP5
897	63.1429	14.2879	D-AP5
898	63	14.4453	D-AP5
899	63.1429	14.5651	D-AP5
900	63	14.3411	D-AP5
901	63	14.3411	D-AP5
902	63.1429	14.3344	D-AP5
903	63.1429	14.6336	D-AP5
904	63.5714	14.7067	D-AP5
905	63.5714	14.7067	D-AP5
906	63.4286	14.8083	D-AP5
907	63.5714	14.3858	D-AP5
908	63.5714	14.6499	D-AP5
909	63.5714	14.8869	D-AP5
910	63.1429	14.5994	D-AP5
911	63.2857	14.7503	D-AP5
912	63.4286	15.087	D-AP5
913	63.4286	14.9316	D-AP5
914	63.4286	14.8645	D-AP5
915	63.2857	15.0965	D-AP5
916	63.4286	14.9427	D-AP5
917	63.2857	14.5798	D-AP5
918	63.1429	14.8597	D-AP5
919	63.4286	14.6385	D-AP5
920	63.8571	14.7584	D-AP5
921	64.2857	14.6596	D-AP5
922	64.1429	14.5766	D-AP5
923	64.1429	14.7358	D-AP5
924	64.4286	14.4782	D-AP5
925	64.2857	14.5455	D-AP5
926	64.4286	14.8533	D-AP5
927	64.7143	14.6369	D-AP5
928	65.1429	14.3809	D-AP5
929	65	14.1892	D-AP5
930	64.8571	14.3809	D-AP5
931	65	14.0119	D-AP5
932	64.7143	14.3726	D-AP5
933	64.2857	14.8516	D-AP5
934	64.2857	15.2284	D-AP5
935	64.2857	15.4025	D-AP5
936	64.4286	15.0981	D-AP5
937	64.4286	15.1752	D-AP5
938	64.2857	15.2612	D-AP5
939	64.2857	15.4458	D-AP5
940	64.2857	15.4458	D-AP5
941	64.7143	15.0965	D-AP5
942	64.7143	14.4881	D-AP5
943	64.4286	14.5815	D-AP5
944	64	14.5258	D-AP5
945	63.7143	14.7954	D-AP5
946	64	15.2315	D-AP5
947	64.4286	14.7067	D-AP5
948	64.5714	14.8981	D-AP5
949	64.2857	14.8067	D-AP5
950	63.8571	15.1485	D-AP5
951	63.8571	15.2034	D-AP5
952	64	15.1438	D-AP5
953	63.5714	15.4041	D-AP5
954	63.2857	15.1516	D-AP5
955	63	15.1327	D-AP5
956	62.8571	14.7922	D-AP5
957	63.2857	14.8853	D-AP5
958	63.4286	14.9092	D-AP5
959	63.4286	14.6385	D-AP5
960	63.7143	14.5111	D-AP5
961	63.5714	14.1758	D-AP5
962	63.5714	14.1405	D-AP5
963	63.5714	14.3045	D-AP5
964	63.4286	14.2578	D-AP5
965	63.2857	14.3028	D-AP5
966	63.2857	14.4535	D-AP5
967	63	14.1539	D-AP5
968	63.1429	14.1	D-AP5
969	63	13.8564	D-AP5
970	62.8571	13.5576	D-AP5
971	62.5714	13.4271	D-AP5
972	62.5714	13.3149	D-AP5
973	62.2857	13.388	D-AP5
974	62.2857	13.4129	D-AP5
975	62.5714	13.2396	D-AP5
976	62.4286	13.3773	D-AP5
977	62.5714	12.9982	D-AP5
978	62.7143	12.4995	D-AP5
979	62.7143	12.4862	D-AP5
980	62.5714	12.6472	D-AP5
981	62.2857	12.5129	D-AP5
982	62	13.4288	D-AP5
983	61.7143	13.5857	D-AP5
984	61.2857	13.9608	D-AP5
985	61.5714	14.1405	D-AP5
986	61.8571	13.9455	D-AP5
987	62	13.9642	D-AP5
988	62	13.5769	D-AP5
989	62	13.9642	D-AP5
990	62.1429	13.8013	D-AP5
991	61.8571	13.7287	D-AP5
992	61.8571	13.7529	D-AP5
993	61.7143	13.9489	D-AP5
994	61.2857	14.0441	D-AP5
995	61.2857	14.3261	D-AP5
996	61.5714	14.2227	D-AP5
997	61.2857	14.2795	D-AP5
998	61	14.6059	D-AP5
999	61.1429	15.0048	D-AP5
1000	61.2857	14.8404	D-AP5
1001	61	15.0444	D-AP5
1002	61	15.1987	D-AP5
1003	61.2857	15.0523	D-AP5
1004	61	15.1658	D-AP5
1005	61.1429	15.027	D-AP5
1006	60.8571	15.2799	D-AP5
1007	60.7143	15.6175	D-AP5
1008	60.8571	15.3886	D-AP5
1009	61.1429	15.5288	D-AP5
1010	61.4286	15.3282	D-AP5
1011	61.1429	14.7131	D-AP5
1012	61.1429	14.4618	D-AP5
1013	61.2857	14.4651	D-AP5
1014	61	14.8099	D-AP5
1015	61	14.8773	D-AP5
1016	60.5714	15.2846	D-AP5
1017	61.1429	15.2799	D-AP5
1018	61	14.9555	D-AP5
1019	61	15.1438	D-AP5
1020	61.1429	15.1265	D-AP5
1021	60.7143	15.2939	D-AP5
1022	61	15.1987	D-AP5
1023	61.2857	14.9523	D-AP5
1024	60.7143	15.1846	D-AP5
1025	60.8571	15.2799	D-AP5
1026	60.8571	15.2908	D-AP5
1027	60.7143	15.3266	D-AP5
1028	60.1429	15.6996	D-AP5
1029	60.4286	15.2737	D-AP5
1030	60.2857	15.0634	D-AP5
1031	60.1429	15.0934	D-AP5
1032	60.2857	15.0634	D-AP5
1033	61	14.9443	D-AP5
1034	61	14.3643	D-AP5
1035	61.1429	14.3228	D-AP5
1036	61	14.4684	D-AP5
1037	60.7143	14.2445	D-AP5
1038	60.4286	14.105	D-AP5
1039	60.7143	14.4073	D-AP5
1040	61	14.0238	D-AP5
1041	60.5714	13.6487	D-AP5
1042	60.7143	13.8048	D-AP5
1043	60.8571	13.5822	D-AP5
1044	61.5714	13.3898	D-AP5
1045	62	13.2791	D-AP5
1046	61.8571	13.1076	D-AP5
1047	62	13.2539	D-AP5
1048	62	13.3292	D-AP5
1049	62	13.0128	D-AP5
1050	62.1429	13.171	D-AP5
1051	62	13.1276	D-AP5
1052	62	12.741	D-AP5
1053	62	12.5565	D-AP5
1054	62	12.741	D-AP5
1055	62.2857	12.9321	D-AP5
1056	62.5714	12.9596	D-AP5
1057	62.4286	12.634	D-AP5
1058	62.1429	12.6284	D-AP5
1059	62.1429	12.6548	D-AP5
1060	61.8571	12.7073	D-AP5
1061	62	12.897	D-AP5
1062	62.5714	12.7653	D-AP5
1063	62.7143	13.0985	D-AP5
1064	62.8571	13.5822	D-AP5
1065	62.8571	13.5822	D-AP5
1066	63	13.9762	D-AP5
1067	63.1429	14.3228	D-AP5
1068	62.5714	13.9267	D-AP5
1069	63	13.7356	D-AP5
1070	63	13.8203	D-AP5
1071	63.4286	13.9267	D-AP5
1072	63.2857	13.5489	D-AP5
1073	63.1429	13.4713	D-AP5
1074	62.8571	13.5699	D-AP5
1075	62.7143	13.8289	D-AP5
1076	62.4286	13.8065	D-AP5
1077	62.1429	13.9215	D-AP5
1078	62.5714	13.8186	D-AP5
1079	62.7143	13.4129	D-AP5
1080	63	13.3417	D-AP5
1081	62.8571	13.6678	D-AP5
1082	63.1429	13.4341	D-AP5
1083	63.2857	13.288	D-AP5
1084	63.4286	13.1131	D-AP5
1085	63.4286	12.7914	D-AP5
1086	63.1429	12.5622	D-AP5
1087	62.8571	12.469	D-AP5
1088	63.2857	12.3385	D-AP5
1089	63.2857	12.3385	D-AP5
1090	63.2857	12.3385	D-AP5
1091	63.2857	12.4995	D-AP5
1092	63	12.4365	D-AP5
1093	63.4286	11.9284	D-AP5
1094	63.4286	12.0258	D-AP5
1095	63.7143	12.0376	D-AP5
1096	63.4286	12.0673	D-AP5
1097	63.4286	12.1499	D-AP5
1098	64	11.7615	D-AP5
1099	63.7143	11.6292	D-AP5
1100	63.5714	11.8161	D-AP5
1101	63.7143	11.3829	D-AP5
1102	64	11.0151	D-AP5
1103	63.5714	10.8145	D-AP5
1104	63.8571	10.4631	D-AP5
1105	64	10.3602	D-AP5
1106	64	10.5198	D-AP5
1107	63.8571	10.3187	D-AP5
1108	63.7143	9.99524	D-AP5
1109	63.4286	10.1136	D-AP5
1110	63.4286	10.1465	D-AP5
1111	63.5714	10.6904	D-AP5
1112	63.5714	11.0432	D-AP5
1113	63.7143	11.1612	D-AP5
1114	63.7143	10.657	D-AP5
1115	63.8571	10.8078	D-AP5
1116	64.1429	10.351	D-AP5
1117	64.1429	10.6682	D-AP5
1118	64.1429	10.8233	D-AP5
1119	64.2857	10.4198	D-AP5
1120	64.2857	10.4198	D-AP5
1121	64.7143	10.1606	D-AP5
1122	64.4286	10.6748	D-AP5
1123	64.1429	10.6369	D-AP5
1124	64.7143	10.1442	D-AP5
1125	64.1429	9.97378	D-AP5
1126	64.2857	10.0783	D-AP5
1127	64.4286	9.99762	D-AP5
1128	64.8571	9.61645	D-AP5
1129	65	9.53939	D-AP5
1130	65	9.38083	D-AP5
1131	65.2857	9.39351	D-AP5
1132	65.1429	9.65105	D-AP5
1133	64.7143	9.34013	D-AP5
1134	64.7143	9.87783	D-AP5
1135	64.7143	9.67323	D-AP5
1136	65	9.50438	D-AP5
1137	65.1429	9.9403	D-AP5
1138	65.4286	10.1465	D-AP5
1139	65	10.0499	D-AP5
1140	64.7143	10.226	D-AP5
1141	64.8571	10.2377	D-AP5
1142	64.8571	10.7305	D-AP5
1143	65	11	D-AP5
1144	64.5714	11.4289	D-AP5
1145	64.5714	11.208	D-AP5
1146	64.7143	10.7814	D-AP5
1147	64.7143	10.9957	D-AP5
1148	64.5714	10.565	D-AP5
1149	64.5714	10.565	D-AP5
1150	64.5714	10.163	D-AP5
1151	64.8571	10.0901	D-AP5
1152	64.8571	10.0901	D-AP5
1153	65	10.4881	D-AP5
1154	65	10.8934	D-AP5
1155	64.8571	10.6682	D-AP5
1156	64.7143	10.9957	D-AP5
1157	64.5714	11.7027	D-AP5
1158	65.1429	11.5676	D-AP5
1159	65.2857	11.2356	D-AP5
1160	65.2857	11.3683	D-AP5
1161	65.1429	11.5098	D-AP5
1162	64.7143	11.8563	D-AP5
1163	64.7143	11.8563	D-AP5
1164	64.7143	11.6292	D-AP5
1165	64.7143	11.5717	D-AP5
1166	64.7143	11.514	D-AP5
1167	64.8571	11.3053	D-AP5
1168	65.2857	11.6149	D-AP5
1169	65	11.3725	D-AP5
1170	65.1429	11.2313	D-AP5
1171	64.8571	11.4953	D-AP5
1172	65	11.4746	D-AP5
1173	65.2857	11.3095	D-AP5
1174	65.7143	11.041	D-AP5
1175	65.5714	11.4289	D-AP5
1176	66	11.4164	D-AP5
1177	66.4286	11.6456	D-AP5
1178	65.8571	11.9224	D-AP5
1179	65.8571	12.3616	D-AP5
1180	66	12.3693	D-AP5
1181	66.2857	12.7634	D-AP5
1182	66.2857	12.7634	D-AP5
1183	66.2857	13.0475	D-AP5
1184	66.1429	13.1584	D-AP5
1185	65.7143	13.3256	D-AP5
1186	66.2857	13.5365	D-AP5
1187	66.2857	13.5365	D-AP5
1188	65.8571	13.5699	D-AP5
1189	65.5714	13.4642	D-AP5
1190	65.4286	13.0749	D-AP5
1191	65.2857	13.162	D-AP5
1192	65.2857	13.2125	D-AP5
1193	65	13.8564	D-AP5
1194	65.1429	13.4837	D-AP5
1195	65.4286	13.4519	D-AP5
1196	65.7143	13.3755	D-AP5
1197	66	13.5524	D-AP5
1198	65.5714	13.9027	D-AP5
1199	65.8571	13.6556	D-AP5
1200	65.8571	13.6312	D-AP5
1201	65.7143	13.7685	D-AP5
1202	65.2857	14.221	D-AP5
1203	65.4286	14.1993	D-AP5
1204	65	14.6173	D-AP5
1205	64.7143	14.2678	D-AP5
1206	65.2857	13.865	D-AP5
1207	65.4286	14.1405	D-AP5
1208	65.5714	14.034	D-AP5
1209	65.5714	14.1169	D-AP5
1210	66	14.3411	D-AP5
1211	66.1429	14.0882	D-AP5
1212	66	14.2595	D-AP5
1213	66	14.7422	D-AP5
1214	66.2857	14.9077	D-AP5
1215	66.4286	14.6613	D-AP5
1216	66.2857	14.8741	D-AP5
1217	66	14.9889	D-AP5
1218	66	15.1107	D-AP5
1219	66	15.4056	D-AP5
1220	66	15.2753	D-AP5
1221	65.8571	15.1265	D-AP5
1222	66.1429	14.7358	D-AP5
1223	66.2857	14.534	D-AP5
1224	66	15.1438	D-AP5
1225	66.4286	15.2846	D-AP5
1226	66.4286	14.8645	D-AP5
1227	66.4286	14.7745	D-AP5
1228	66	14.9889	D-AP5
1229	66	15.3948	D-AP5
1230	65.8571	15.8895	D-AP5
1231	65.7143	15.6068	D-AP5
1232	66	15.2315	D-AP5
1233	65.8571	15.3669	D-AP5
1234	65.8571	15.0048	D-AP5
1235	66	14.9889	D-AP5
1236	66	15.1217	D-AP5
1237	65.7143	14.7616	D-AP5
1238	65.5714	14.718	D-AP5
1239	65.8571	14.4848	D-AP5
1240	65.8571	14.4848	D-AP5
1241	66.1429	14.4156	D-AP5
1242	66.1429	14.159	D-AP5
1243	66.2857	13.9966	D-AP5
1244	66.2857	13.5611	D-AP5
1245	66.1429	13.533	D-AP5
1246	66	13.8564	D-AP5
1247	66	13.6626	D-AP5
1248	66.2857	13.877	D-AP5
1249	66.5714	13.8667	D-AP5
1250	66.7143	14.056	D-AP5
1251	66.5714	14.2227	D-AP5
1252	66.4286	13.9745	D-AP5
1253	66.4286	13.7702	D-AP5
1254	66.4286	13.612	D-AP5
1255	66.4286	13.8667	D-AP5
1256	66.4286	13.8907	D-AP5
1257	66.7143	13.3381	D-AP5
1258	66.5714	13.7217	D-AP5
1259	66.5714	13.9147	D-AP5
1260	66.8571	13.7287	D-AP5
1261	67.2857	13.7443	D-AP5
1262	67.1429	13.322	D-AP5
1263	67.1429	13.1457	D-AP5
1264	67	13.5277	D-AP5
1265	67	13.5277	D-AP5
1266	66.8571	13.4093	D-AP5
1267	66.8571	13.5453	D-AP5
1268	66.8571	13.7529	D-AP5
1269	67	13.784	D-AP5
1270	67	13.8804	D-AP5
1271	67.2857	13.7321	D-AP5
1272	67.5714	13.4642	D-AP5
1273	67.5714	13.6731	D-AP5
1274	67.5714	13.9625	D-AP5
1275	67.7143	13.853	D-AP5
1276	67.4286	13.9864	D-AP5
1277	67.4286	14.164	D-AP5
1278	68	13.687	D-AP5
1279	68	13.8323	D-AP5
1280	67.8571	14.0882	D-AP5
1281	67.8571	14.0289	D-AP5
1282	68.1429	13.9335	D-AP5
1283	68.1429	13.6434	D-AP5
1284	68	13.6504	D-AP5
1285	68.2857	13.3256	D-AP5
1286	68	13.4784	D-AP5
1287	68.1429	13.6922	D-AP5
1288	68.2857	13.5242	D-AP5
1289	68.7143	13.6347	D-AP5
1290	68.8571	13.8254	D-AP5
1291	68.7143	13.9608	D-AP5
1292	68.7143	14.1858	D-AP5
1293	68.7143	13.8168	D-AP5
1294	68.5714	13.8427	D-AP5
1295	68.4286	13.8547	D-AP5
1296	68.4286	13.8547	D-AP5
1297	68.4286	13.8427	D-AP5
1298	68.5714	13.7096	D-AP5
1299	68.2857	13.6713	D-AP5
1300	68	13.3542	D-AP5
1301	68.1429	13.1076	D-AP5
1302	68.2857	12.9321	D-AP5
1303	68.4286	12.921	D-AP5
1304	68.8571	13.0055	D-AP5
1305	68.7143	13.388	D-AP5
1306	68.4286	13.6852	D-AP5
1307	68.2857	13.4625	D-AP5
1308	68.4286	13.3274	D-AP5
1309	68.7143	13.4253	D-AP5
1310	68.2857	13.4377	D-AP5
1311	68.4286	13.6242	D-AP5
1312	68.5714	13.6609	D-AP5
1313	68.7143	13.388	D-AP5
1314	68.7143	13.162	D-AP5
1315	68.5714	13.3648	D-AP5
1316	68.4286	13.4519	D-AP5
1317	68.4286	13.5752	D-AP5
1318	68.7143	13.7078	D-AP5
1319	68.7143	13.6347	D-AP5
1320	68.7143	13.8168	D-AP5
1321	69	13.5647	D-AP5
1322	68.7143	13.4377	D-AP5
1323	68.8571	13.1076	D-AP5
1324	69	13.0256	D-AP5
1325	68.5714	12.9339	D-AP5
1326	68.4286	13.489	D-AP5
1327	68.4286	13.2144	D-AP5
1328	68.7143	13.1366	D-AP5
1329	68.2857	12.7765	D-AP5
1330	68.7143	12.6585	D-AP5
1331	68.5714	12.8174	D-AP5
1332	68.4286	13.0238	D-AP5
1333	68.7143	13.1112	D-AP5
1334	68.7143	13.3131	D-AP5
1335	68.5714	13.2017	D-AP5
1336	68.2857	13.3631	D-AP5
1337	68.7143	13.3755	D-AP5
1338	69	13.4412	D-AP5
1339	69.1429	13.3095	D-AP5
1340	69.2857	13.0348	D-AP5
1341	69.5714	13.1385	D-AP5
1342	69.5714	13.1891	D-AP5
1343	69.2857	13.0092	D-AP5
1344	69.7143	12.8933	D-AP5
1345	69.5714	12.9982	D-AP5
1346	69.4286	12.921	D-AP5
1347	69	12.7802	D-AP5
1348	69.1429	12.6942	D-AP5
1349	69.2857	12.3114	D-AP5
1350	69.1429	12.0614	D-AP5
1351	69	11.8462	D-AP5
1352	69.4286	11.8864	D-AP5
1353	69.2857	11.7433	D-AP5
1354	69.2857	11.8281	D-AP5
1355	69.4286	11.7878	D-AP5
1356	68.8571	11.4226	D-AP5
1357	68.5714	12.0258	D-AP5
1358	68.5714	11.7595	D-AP5
1359	68.5714	11.8161	D-AP5
1360	68.2857	12.189	D-AP5
1361	68.4286	11.9144	D-AP5
1362	68.7143	11.8703	D-AP5
1363	68.7143	11.8281	D-AP5
1364	68.8571	11.6108	D-AP5
1365	68.7143	11.996	D-AP5
1366	68.8571	12.3616	D-AP5
1367	69	12.5698	D-AP5
1368	69	12.49	D-AP5
1369	68.8571	12.3481	D-AP5
1370	68.5714	12.2727	D-AP5
1371	68.2857	12.5925	D-AP5
1372	68	12.9228	D-AP5
1373	68	13.0639	D-AP5
1374	67.7143	13.162	D-AP5
1375	67.4286	13.1638	D-AP5
1376	67.4286	12.8434	D-AP5
1377	67.4286	12.8434	D-AP5
1378	67	13.2413	D-AP5
1379	67.1429	12.9413	D-AP5
1380	67.4286	12.6076	D-AP5
1381	67.4286	12.6076	D-AP5
1382	67.4286	12.5812	D-AP5
1383	67.2857	12.8804	D-AP5
1384	67.5714	12.7129	D-AP5
1385	67	12.7802	D-AP5
1386	67	12.5831	D-AP5
1387	66.8571	12.7858	D-AP5
1388	66.5714	12.6604	D-AP5
1389	66.5714	12.448	D-AP5
1390	66.5714	12.448	D-AP5
1391	67.1429	12.2533	D-AP5
1392	67.2857	12.4327	D-AP5
1393	67.5714	12.3674	D-AP5
1394	67.7143	12.2436	D-AP5
1395	67.4286	12.5679	D-AP5
1396	67.2857	12.3385	D-AP5
1397	67.2857	12.2163	D-AP5
1398	67.1429	12.509	D-AP5
1399	67.2857	12.5527	D-AP5
1400	67.7143	12.8025	D-AP5
1401	67.8571	12.7988	D-AP5
1402	67.7143	13.022	D-AP5
1403	68	12.9228	D-AP5
1404	67.7143	12.3789	D-AP5
1405	68	12.2338	D-AP5
1406	68	12.2066	D-AP5
1407	68.1429	12.6548	D-AP5
1408	68.1429	12.8896	D-AP5
1409	67.5714	12.7522	D-AP5
1410	67.8571	12.9541	D-AP5
1411	67.5714	13.2647	D-AP5
1412	67.4286	12.7783	D-AP5
1413	66.8571	12.7073	D-AP5
1414	66.8571	12.7988	D-AP5
1415	67.1429	12.7204	D-AP5
1416	67.2857	12.4461	D-AP5
1417	67.2857	12.4193	D-AP5
1418	67.2857	12.2436	D-AP5
1419	67.2857	12.189	D-AP5
1420	67.1429	12.4288	D-AP5
1421	66.8571	12.7727	D-AP5
1422	67	13.2539	D-AP5
1423	66.8571	13.4341	D-AP5
1424	66.7143	13.5119	D-AP5
1425	67.2857	13.2252	D-AP5
1426	67.4286	13.2017	D-AP5
1427	67.4286	13.4146	D-AP5
1428	67.5714	13.5137	D-AP5
1429	68	13.4907	D-AP5
1430	68	13.4907	D-AP5
1431	68.1429	13.3595	D-AP5
1432	68	12.9357	D-AP5
1433	68	13.0128	D-AP5
1434	68.2857	12.8804	D-AP5
1435	68	13.0384	D-AP5
1436	68.1429	12.7597	D-AP5
1437	68	13.0639	D-AP5
1438	67.8571	12.7335	D-AP5
1439	67.4286	12.8952	D-AP5
1440	67.1429	12.7988	D-AP5
1441	67.1429	12.7988	D-AP5
1442	67.1429	12.5622	D-AP5
1443	67.2857	12.4728	D-AP5
1444	66.8571	12.2533	D-AP5
1445	66.7143	12.5925	D-AP5
1446	66.5714	12.3404	D-AP5
1447	67	12.897	D-AP5
1448	66.7143	13.1112	D-AP5
1449	66.5714	13.5013	D-AP5
1450	66.5714	13.3274	D-AP5
1451	66.7143	13.4253	D-AP5
1452	66.5714	13.3524	D-AP5
1453	66.7143	13.4872	D-AP5
1454	67	13.3915	D-AP5
1455	67.1429	13.3095	D-AP5
1456	67.7143	13.4253	D-AP5
1457	67.8571	12.9026	D-AP5
1458	68.2857	12.698	D-AP5
1459	68.4286	12.7653	D-AP5
1460	68.4286	12.2046	D-AP5
1461	68	12.4633	D-AP5
1462	68	12.5565	D-AP5
1463	67.7143	12.7373	D-AP5
1464	68	12.6227	D-AP5
1465	68.2857	12.5395	D-AP5
1466	68.1429	11.9921	D-AP5
1467	68	12.1106	D-AP5
1468	67.5714	11.7027	D-AP5
1469	67.7143	12.0791	D-AP5
1470	67.7143	12.0791	D-AP5
1471	68	11.8322	D-AP5
1472	68.2857	11.8703	D-AP5
1473	68.4286	11.8161	D-AP5
1474	68.5714	11.8864	D-AP5
1475	68.7143	11.6578	D-AP5
1476	69.1429	11.6394	D-AP5
1477	68.8571	12.006	D-AP5
1478	68.8571	11.4953	D-AP5
1479	68.7143	11.3242	D-AP5
1480	68.5714	11.3557	D-AP5
1481	68.5714	11.1184	D-AP5
1482	68.4286	10.9827	D-AP5
1483	68.7143	10.9349	D-AP5
1484	68.5714	10.7216	D-AP5
1485	69.4286	10.565	D-AP5
1486	69.2857	11.0108	D-AP5
1487	69.1429	11.0518	D-AP5
1488	69.4286	10.9523	D-AP5
1489	69.4286	10.8606	D-AP5
1490	69.4286	10.9523	D-AP5
1491	69.1429	10.8233	D-AP5
1492	69.2857	10.9043	D-AP5
1493	69.1429	11.0669	D-AP5
1494	69	10.9848	D-AP5
1495	68.7143	10.9653	D-AP5
1496	68.8571	11.1419	D-AP5
1497	68.8571	11.0367	D-AP5
1498	69.1429	10.6525	D-AP5
1499	68.8571	11.112	D-AP5
1500	69	11.1952	D-AP5
1501	68.8571	11.0819	D-AP5
1502	69.1429	10.6994	D-AP5
1503	68.8571	10.8233	D-AP5
1504	68.8571	11.3641	D-AP5
1505	68.5714	11.3997	D-AP5
1506	68.1429	11.4226	D-AP5
1507	68.4286	11.208	D-AP5
1508	68.2857	11.1013	D-AP5
1509	68.5714	11.4725	D-AP5
1510	68.4286	11.516	D-AP5
1511	68.7143	11.0712	D-AP5
1512	69	10.924	D-AP5
1513	69.4286	11.1184	D-AP5
1514	69.4286	11.0281	D-AP5
1515	69.4286	10.8759	D-AP5
1516	69.4286	10.6904	D-AP5
1517	69.7143	10.7504	D-AP5
1518	69.5714	11.0281	D-AP5
1519	69.4286	11.1782	D-AP5
1520	69.4286	11.1782	D-AP5
1521	69.2857	11.0561	D-AP5
1522	69	10.5198	D-AP5
1523	68.8571	11.0065	D-AP5
1524	69.1429	10.8847	D-AP5
1525	68.8571	11.0367	D-AP5
1526	68.8571	10.9913	D-AP5
1527	68.8571	11.3788	D-AP5
1528	68.8571	11.0216	D-AP5
1529	68.8571	11.0216	D-AP5
1530	68.4286	11.3116	D-AP5
1531	68.4286	11.1184	D-AP5
1532	68.7143	11.2059	D-AP5
1533	68.8571	11.2462	D-AP5
1534	68.5714	11.516	D-AP5
1535	68.8571	11.3788	D-AP5
1536	68.7143	11.7006	D-AP5
1537	68.7143	11.3683	D-AP5
1538	68.8571	11.5964	D-AP5
1539	69.1429	11.3934	D-AP5
1540	69.5714	11.4143	D-AP5
1541	69.1429	11.5964	D-AP5
1542	69.4286	11.7027	D-AP5
1543	69.7143	11.6005	D-AP5
1544	69.7143	11.7999	D-AP5
1545	70	11.6905	D-AP5
1546	70.1429	11.8804	D-AP5
1547	69.8571	11.6251	D-AP5
1548	70	11.431	D-AP5
1549	70	11.431	D-AP5
1550	70.1429	11.261	D-AP5
1551	69.8571	11.0669	D-AP5
1552	69.8571	11.0367	D-AP5
1553	70.1429	10.7305	D-AP5
1554	70	10.6145	D-AP5
1555	70	10.8934	D-AP5
1556	70.2857	11.1163	D-AP5
1557	70.1429	10.9913	D-AP5
1558	69.7143	11.2652	D-AP5
1559	69.4286	11.0884	D-AP5
1560	69.2857	10.8737	D-AP5
1561	69.5714	10.8452	D-AP5
1562	69.7143	10.9805	D-AP5
1563	70	10.9392	D-AP5
1564	69.4286	10.706	D-AP5
1565	69.4286	10.9523	D-AP5
1566	69.7143	11.3095	D-AP5
1567	69.7143	11.3095	D-AP5
1568	70	11.6762	D-AP5
1569	70	11.547	D-AP5
1570	70.5714	11.2673	D-AP5
1571	70.5714	11.3263	D-AP5
1572	70.5714	11.3263	D-AP5
1573	70.5714	10.6122	D-AP5
1574	70.7143	10.4835	D-AP5
1575	71	10.4722	D-AP5
1576	70.7143	10.5627	D-AP5
1577	71	10.924	D-AP5
1578	71.4286	10.937	D-AP5
1579	71.5714	10.9827	D-AP5
1580	71.5714	11.0733	D-AP5
1581	71.8571	11.1867	D-AP5
1582	72	11.0604	D-AP5
1583	72	11.2101	D-AP5
1584	72.1429	11.2462	D-AP5
1585	72.1429	11.2462	D-AP5
1586	72.5714	10.9827	D-AP5
1587	73	10.8934	D-AP5
1588	73	10.328	D-AP5
1589	72.8571	10.4152	D-AP5
1590	72.8571	10.2539	D-AP5
1591	73	10.4881	D-AP5
1592	73.2857	10.3395	D-AP5
1593	73.4286	10.2446	D-AP5
1594	73.8571	10.1723	D-AP5
1595	74.2857	10.5942	D-AP5
1596	74.1429	10.3831	D-AP5
1597	74	10.8321	D-AP5
1598	73.5714	11.2525	D-AP5
1599	74	11.1952	D-AP5
1600	73.7143	11.6578	D-AP5
1601	73.7143	11.9543	D-AP5
1602	73.5714	11.9144	D-AP5
1603	73.5714	11.5016	D-AP5
1604	73.4286	10.9978	D-AP5
1605	73.8571	10.9	D-AP5
1606	74.2857	10.8123	D-AP5
1607	74.2857	10.8123	D-AP5
1608	74.1429	11.0819	D-AP5
1609	74.4286	10.8912	D-AP5
1610	74.5714	10.706	D-AP5
1611	74.2857	10.9957	D-AP5
1612	74	11.6333	D-AP5
1613	74.1429	11.6537	D-AP5
1614	74	11.4746	D-AP5
1615	73.7143	11.2652	D-AP5
1616	73.8571	11.3641	D-AP5
1617	73.7143	11.0259	D-AP5
1618	73.7143	11.191	D-AP5
1619	73.8571	10.8694	D-AP5
1620	73.8571	10.4152	D-AP5
1621	74	10.5515	D-AP5
1622	74.1429	10.9762	D-AP5
1623	74.4286	10.6592	D-AP5
1624	74.4286	10.8145	D-AP5
1625	74.5714	10.6904	D-AP5
1626	74.4286	10.5965	D-AP5
1627	74.1429	10.5108	D-AP5
1628	74	10.5987	D-AP5
1629	73.8571	10.2702	D-AP5
1630	74.4286	9.96422	D-AP5
1631	74.2857	10.4038	D-AP5
1632	74	10.7703	D-AP5
1633	73.8571	10.9762	D-AP5
1634	73.7143	11.3242	D-AP5
1635	73.7143	11.6292	D-AP5
1636	74	11.4891	D-AP5
1637	74.1429	11.3934	D-AP5
1638	74	11.4891	D-AP5
1639	74	10.8012	D-AP5
1640	74.1429	10.746	D-AP5
1641	74.2857	10.8737	D-AP5
1642	74.4286	10.7836	D-AP5
1643	74.2857	10.8277	D-AP5
1644	74.1429	10.7615	D-AP5
1645	74.2857	10.657	D-AP5
1646	74.5714	10.706	D-AP5
1647	74.8571	10.746	D-AP5
1648	74.5714	10.7836	D-AP5
1649	74.2857	10.3395	D-AP5
1650	74.2857	10.3395	D-AP5
1651	74.8571	10.1723	D-AP5
1652	74.8571	10.351	D-AP5
1653	74.5714	10.7371	D-AP5
1654	74.2857	10.1606	D-AP5
1655	74.2857	10.1113	D-AP5
1656	73.7143	10.1934	D-AP5
1657	73.8571	10.3187	D-AP5
1658	74	9.94987	D-AP5
1659	74.1429	9.88987	D-AP5
1660	74.4286	10.3095	D-AP5
1661	74.4286	10.1793	D-AP5
1662	74.1429	10.0404	D-AP5
1663	74.1429	10.3831	D-AP5
1664	74.4286	10.6279	D-AP5
1665	74.5714	10.5176	D-AP5
1666	74.4286	10.5334	D-AP5
1667	74.2857	10.177	D-AP5
1668	74.5714	9.8295	D-AP5
1669	74.7143	10.0948	D-AP5
1670	74.4286	10.1301	D-AP5
1671	74.4286	10.0309	D-AP5
1672	74.4286	9.96422	D-AP5
1673	74.5714	10.5492	D-AP5
1674	74.5714	10.7526	D-AP5
1675	74.4286	10.7836	D-AP5
1676	74.5714	10.8606	D-AP5
1677	74.2857	10.5627	D-AP5
1678	74	10.4722	D-AP5
1679	74	10.4722	D-AP5
1680	74.2857	10.4357	D-AP5
1681	74.1429	10.6055	D-AP5
1682	74	10.7548	D-AP5
1683	73.7143	10.6257	D-AP5
1684	73.4286	10.9675	D-AP5
1685	73	11.299	D-AP5
1686	73.1429	11.127	D-AP5
1687	73	11.5902	D-AP5
1688	72.8571	12.0475	D-AP5
1689	72.7143	12.0515	D-AP5
1690	72.8571	12.2397	D-AP5
1691	72.8571	11.8663	D-AP5
1692	72.2857	12.0099	D-AP5
1693	72.4286	11.8723	D-AP5
1694	72	12.3558	D-AP5
1695	71.7143	12.2436	D-AP5
1696	71.7143	12.619	D-AP5
1697	71.7143	12.7111	D-AP5
1698	71.7143	12.2979	D-AP5
1699	71.7143	12.2979	D-AP5
1700	72	11.9861	D-AP5
1701	72	11.9024	D-AP5
1702	72	11.547	D-AP5
1703	71.8571	12.3481	D-AP5
1704	72	12.6886	D-AP5
1705	71.8571	12.8767	D-AP5
1706	72	12.741	D-AP5
1707	72	12.741	D-AP5
1708	72.2857	12.5129	D-AP5
1709	72.2857	12.619	D-AP5
1710	72	12.8582	D-AP5
1711	72.1429	12.9798	D-AP5
1712	72.1429	12.3076	D-AP5
1713	72.1429	12.1714	D-AP5
1714	72.4286	12.0535	D-AP5
1715	72.4286	12.3404	D-AP5
1716	72.5714	12.2183	D-AP5
1717	72.2857	11.8703	D-AP5
1718	72.1429	11.6108	D-AP5
1719	71.8571	11.9782	D-AP5
1720	72.1429	12.294	D-AP5
1721	72.2857	12.1753	D-AP5
1722	72.5714	11.8161	D-AP5
1723	72.5714	11.8723	D-AP5
1724	72.2857	11.8281	D-AP5
1725	72.2857	12.0238	D-AP5
1726	72.4286	12.4212	D-AP5
1727	72.7143	12.2163	D-AP5
1728	72.4286	12.2998	D-AP5
1729	72.7143	12.2163	D-AP5
1730	72.4286	12.4881	D-AP5
1731	72.8571	12.5224	D-AP5
1732	72.5714	12.634	D-AP5
1733	72.5714	12.2998	D-AP5
1734	73.1429	11.8523	D-AP5
1735	73.1429	11.2016	D-AP5
1736	72.5714	11.4143	D-AP5
1737	72.1429	11.5243	D-AP5
1738	72.1429	11.7534	D-AP5
1739	72.4286	11.998	D-AP5
1740	72.4286	11.998	D-AP5
1741	72.7143	12.0376	D-AP5
1742	72.5714	12.2863	D-AP5
1743	72.5714	12.1909	D-AP5
1744	72.8571	11.9084	D-AP5
1745	73	11.9722	D-AP5
1746	72.8571	11.9921	D-AP5
1747	72.2857	11.8422	D-AP5
1748	72.8571	11.5098	D-AP5
1749	73.1429	11.7676	D-AP5
1750	73.1429	12.1577	D-AP5
1751	72.8571	12.5622	D-AP5
1752	72.8571	12.6942	D-AP5
1753	72.7143	12.619	D-AP5
1754	73.1429	13.0439	D-AP5
1755	73.1429	12.7335	D-AP5
1756	73.4286	12.5281	D-AP5
1757	73.4286	12.4212	D-AP5
1758	73.4286	12.7522	D-AP5
1759	73.4286	12.4747	D-AP5
1760	73.2857	12.3789	D-AP5
1761	73.1429	12.509	D-AP5
1762	73.1429	12.5622	D-AP5
1763	73.2857	11.9543	D-AP5
1764	73.4286	12.0119	D-AP5
1765	73.4286	11.8019	D-AP5
1766	73.2857	12.3789	D-AP5
1767	73.5714	12.3269	D-AP5
1768	73	12.5167	D-AP5
1769	73	12.6886	D-AP5
1770	72.7143	12.9449	D-AP5
1771	72.5714	12.8044	D-AP5
1772	72.1429	13.0694	D-AP5
1773	71.8571	13.1963	D-AP5
1774	72	12.9486	D-AP5
1775	72	12.8323	D-AP5
1776	71.8571	12.9927	D-AP5
1777	72.2857	12.9835	D-AP5
1778	72.4286	13.1003	D-AP5
1779	72.2857	13.2503	D-AP5
1780	72	13.2035	D-AP5
1781	71.7143	13.5365	D-AP5
1782	71.7143	13.8409	D-AP5
1783	71.5714	14.1405	D-AP5
1784	71.7143	13.6957	D-AP5
1785	72	13.2916	D-AP5
1786	71.5714	13.5752	D-AP5
1787	71.2857	13.2629	D-AP5
1788	71.4286	13.3773	D-AP5
1789	71.7143	13.388	D-AP5
1790	71.7143	13.0731	D-AP5
1791	71.5714	13.4642	D-AP5
1792	71.7143	13.1747	D-AP5
1793	71.2857	13.5119	D-AP5
1794	71.4286	13.3898	D-AP5
1795	71.7143	13.7564	D-AP5
1796	71.7143	13.3755	D-AP5
1797	71.5714	12.9982	D-AP5
1798	72	13.2288	D-AP5
1799	71.8571	13.5084	D-AP5
1800	71.7143	13.7927	D-AP5
1801	71.4286	13.6731	D-AP5
1802	71.5714	13.3898	D-AP5
1803	71.8571	12.9927	D-AP5
1804	72.1429	12.7204	D-AP5
1805	72	12.4633	D-AP5
1806	71.8571	12.2533	D-AP5
1807	72	11.9861	D-AP5
1808	71.8571	12.1027	D-AP5
1809	71.7143	11.9543	D-AP5
1810	71.8571	11.3934	D-AP5
1811	71.8571	11.3053	D-AP5
1812	72.1429	11.5243	D-AP5
1813	71.8571	11.5676	D-AP5
1814	71.5714	11.9563	D-AP5
1815	71.5714	11.8864	D-AP5
1816	71.4286	11.998	D-AP5
1817	71.4286	12.2319	D-AP5
1818	71.4286	12.2319	D-AP5
1819	71.5714	12.3269	D-AP5
1820	71.4286	12.3404	D-AP5
1821	71.2857	12.4862	D-AP5
1822	71.2857	12.7504	D-AP5
1823	71.1429	12.9155	D-AP5
1824	71.5714	12.6998	D-AP5
1825	71.5714	13.1131	D-AP5
1826	71.5714	13.2017	D-AP5
1827	71.4286	13.2521	D-AP5
1828	71.7143	13.388	D-AP5
1829	71.5714	13.3274	D-AP5
1830	71.7143	13.2755	D-AP5
1831	71.1429	13.5576	D-AP5
1832	71.2857	13.3755	D-AP5
1833	71.4286	13.4395	D-AP5
1834	71.1429	13.6312	D-AP5
1835	71.4286	13.9386	D-AP5
1836	71.8571	13.9096	D-AP5
1837	72.1429	14.0645	D-AP5
1838	72.2857	13.6957	D-AP5
1839	72.1429	13.765	D-AP5
1840	71.8571	14.0882	D-AP5
1841	71.7143	14.3378	D-AP5
1842	71.7143	14.1741	D-AP5
1843	71.7143	14.1741	D-AP5
1844	71.8571	14.3112	D-AP5
1845	71.8571	14.3112	D-AP5
1846	72	14.4338	D-AP5
1847	72.5714	14.6385	D-AP5
1848	72.1429	14.645	D-AP5
1849	72.1429	14.3809	D-AP5
1850	72.4286	14.1993	D-AP5
1851	72.5714	13.7823	D-AP5
1852	72.4286	13.746	D-AP5
1853	73	13.2916	D-AP5
1854	72.7143	13.6225	D-AP5
1855	72.5714	13.4271	D-AP5
1856	72.5714	13.4395	D-AP5
1857	72.7143	13.4501	D-AP5
1858	72.7143	13.6591	D-AP5
1859	72.5714	14.1169	D-AP5
1860	72.7143	14.2678	D-AP5
1861	72.8571	14.1472	D-AP5
1862	73	13.9762	D-AP5
1863	73.1429	14.159	D-AP5
1864	72.7143	14.2795	D-AP5
1865	72.5714	14.7519	D-AP5
1866	72.8571	14.1354	D-AP5
1867	72.7143	14.361	D-AP5
1868	73.4286	14.3858	D-AP5
1869	73.4286	14.3742	D-AP5
1870	73.5714	14.034	D-AP5
1871	73.5714	14.3278	D-AP5
1872	74	13.8924	D-AP5
1873	74.2857	13.9847	D-AP5
1874	73.8571	14.4848	D-AP5
1875	73.7143	14.6027	D-AP5
1876	73.8571	14.5308	D-AP5
1877	73.7143	14.534	D-AP5
1878	73.4286	14.6613	D-AP5
1879	73.1429	14.4387	D-AP5
1880	73.1429	14.3809	D-AP5
1881	73.5714	13.8907	D-AP5
1882	73.5714	14.1405	D-AP5
1883	74.1429	13.8495	D-AP5
1884	74.4286	14.0458	D-AP5
1885	74.4286	14.211	D-AP5
1886	74.4286	14.0814	D-AP5
1887	74.8571	14.0289	D-AP5
1888	74.8571	13.7892	D-AP5
1889	74.8571	13.7892	D-AP5
1890	74.8571	14.0289	D-AP5
1891	74.8571	13.7287	D-AP5
1892	75	14	D-AP5
1893	74.8571	14.0526	D-AP5
1894	74.5714	13.526	D-AP5
1895	74.5714	13.4271	D-AP5
1896	74.5714	13.4642	D-AP5
1897	74.7143	13.8168	D-AP5
1898	74.5714	14.351	D-AP5
1899	74.5714	14.409	D-AP5
1900	74.7143	14.6141	D-AP5
1901	75	14.8436	D-AP5
1902	74.7143	14.705	D-AP5
1903	74.7143	14.6483	D-AP5
1904	74.5714	14.4437	D-AP5
1905	74.5714	14.5586	D-AP5
1906	74.7143	14.3378	D-AP5
1907	74.2857	14.6255	D-AP5
1908	74.1429	14.8484	D-AP5
1909	74	14.7309	D-AP5
1910	74	15.438	D-AP5
1911	74.1429	15.518	D-AP5
1912	74	15.5563	D-AP5
1913	74.2857	15.6388	D-AP5
1914	74.4286	15.5119	D-AP5
1915	74.5714	15.4041	D-AP5
1916	74.2857	15.564	D-AP5
1917	74.7143	15.6601	D-AP5
1918	75	15.4056	D-AP5
1919	74.7143	15.2284	D-AP5
1920	74.4286	15.1971	D-AP5
1921	74.2857	15.2721	D-AP5
1922	74.1429	15.4103	D-AP5
1923	74.2857	15.3266	D-AP5
1924	73.8571	15.4211	D-AP5
1925	74	15.1217	D-AP5
1926	73.7143	14.8179	D-AP5
1927	73.8571	14.8147	D-AP5
1928	74	14.6969	D-AP5
1929	73.8571	14.8597	D-AP5
1930	73.5714	14.6043	D-AP5
1931	74	14.3643	D-AP5
1932	74.5714	14.1875	D-AP5
1933	74.5714	14.0814	D-AP5
1934	74.5714	14.0458	D-AP5
1935	74.4286	13.8547	D-AP5
1936	74.1429	14.017	D-AP5
1937	74	14.1657	D-AP5
1938	74	14.0238	D-AP5
1939	74.1429	13.7529	D-AP5
1940	74	13.9044	D-AP5
1941	73.8571	13.8254	D-AP5
1942	73.8571	13.9694	D-AP5
1943	73.4286	14.1169	D-AP5
1944	73.2857	14.3842	D-AP5
1945	73	14.5717	D-AP5
1946	73	14.1657	D-AP5
1947	73	14.2595	D-AP5
1948	73.2857	14.2445	D-AP5
1949	73.4286	14.5242	D-AP5
1950	73.1429	14.9491	D-AP5
1951	73.1429	15.0159	D-AP5
1952	73	15.4164	D-AP5
1953	73	15.4164	D-AP5
1954	73.1429	15.2581	D-AP5
1955	73.1429	15.4427	D-AP5
1956	73.1429	15.5716	D-AP5
1957	73	15.8535	D-AP5
1958	73.1429	15.3778	D-AP5
1959	73.4286	14.7745	D-AP5
1960	73	14.5373	D-AP5
1961	72.5714	14.7067	D-AP5
1962	72.7143	14.7503	D-AP5
1963	72.4286	14.7406	D-AP5
1964	72.5714	14.5471	D-AP5
1965	72.4286	14.3394	D-AP5
1966	72.2857	14.6369	D-AP5
1967	72	14.7986	D-AP5
1968	71.8571	14.8597	D-AP5
1969	71.7143	15.1516	D-AP5
1970	71.5714	15.7465	D-AP5
1971	71.7143	15.882	D-AP5
1972	71.7143	15.8294	D-AP5
1973	71.7143	15.5854	D-AP5
1974	71.8571	15.2908	D-AP5
1975	72	14.8661	D-AP5
1976	71.8571	14.7697	D-AP5
1977	72	14.8324	D-AP5
1978	72	14.3759	D-AP5
1979	72.2857	14.361	D-AP5
1980	72.2857	14.4305	D-AP5
1981	72	14.5717	D-AP5
1982	71.8571	14.5537	D-AP5
1983	71.7143	14.4996	D-AP5
1984	71.7143	14.4996	D-AP5
1985	71.5714	14.4321	D-AP5
1986	71.5714	14.3858	D-AP5
1987	71.5714	14.4897	D-AP5
1988	71.5714	14.3858	D-AP5
1989	71.4286	13.9864	D-AP5
1990	71.1429	13.7408	D-AP5
1991	71.1429	13.9694	D-AP5
1992	71.1429	13.9694	D-AP5
1993	71	13.9403	D-AP5
1994	71.2857	14.5226	D-AP5
1995	71.1429	15.027	D-AP5
1996	71	15.2315	D-AP5
1997	71.1429	15.1595	D-AP5
1998	71.2857	15.1186	D-AP5
1999	71.4286	14.8981	D-AP5
2000	71.5714	14.684	D-AP5
2001	71.2857	14.0679	D-AP5
2002	71.4286	14.3974	D-AP5
2003	71.2857	14.2678	D-AP5
2004	71.1429	14.1942	D-AP5
2005	71.4286	14.2812	D-AP5
2006	71.1429	14.5308	D-AP5
2007	71.4286	14.4206	D-AP5
2008	71.5714	14.1287	D-AP5
2009	71.7143	14.671	D-AP5
2010	71.7143	14.705	D-AP5
2011	71.2857	14.7954	D-AP5
2012	71	14.8549	D-AP5
2013	71	14.9332	D-AP5
2014	70.7143	14.9077	D-AP5
2015	70.2857	15.0855	D-AP5
2016	70.2857	15.2503	D-AP5
2017	69.8571	15.1814	D-AP5
2018	70	15.3188	D-AP5
2019	70.4286	15.23	D-AP5
2020	70.8571	15.4858	D-AP5
2021	71.2857	15.4458	D-AP5
2022	71.4286	15.4257	D-AP5
2023	71.2857	15.3809	D-AP5
2024	71.4286	15.2081	D-AP5
2025	71.1429	14.7471	D-AP5
2026	71	15.1107	D-AP5
2027	71.1429	15.1705	D-AP5
2028	71	15.3188	D-AP5
2029	71.1429	15.0048	D-AP5
2030	71.5714	14.9873	D-AP5
2031	71.7143	14.7277	D-AP5
2032	71.1429	14.5766	D-AP5
2033	71.1429	14.5766	D-AP5
2034	71.2857	14.3145	D-AP5
2035	71.1429	14.826	D-AP5
2036	71.2857	14.7954	D-AP5
2037	71	14.7535	D-AP5
2038	70.8571	15.0602	D-AP5
2039	70.8571	15.0602	D-AP5
2040	71	14.6401	D-AP5
2041	71.2857	14.3028	D-AP5
2042	71.2857	14.2328	D-AP5
2043	71.4286	14.6953	D-AP5
2044	71.2857	14.1506	D-AP5
2045	71.4286	13.9983	D-AP5
2046	71	14.3527	D-AP5
2047	70.7143	14.442	D-AP5
2048	70.8571	14.5078	D-AP5
2049	70.8571	14.5078	D-AP5
2050	71.1429	14.0882	D-AP5
2051	70.8571	14.2995	D-AP5
2052	71.2857	13.9489	D-AP5
2053	71	13.7477	D-AP5
2054	71	13.7477	D-AP5
2055	70.8571	13.6556	D-AP5
2056	70.5714	13.6364	D-AP5
2057	70.8571	13.3844	D-AP5
2058	70.5714	13.8186	D-AP5
2059	70.5714	14.1758	D-AP5
2060	70.8571	14.4848	D-AP5
2061	70.8571	14.2294	D-AP5
2062	71	14.0475	D-AP5
2063	71	14.1185	D-AP5
2064	71.1429	14.1118	D-AP5
2065	71.5714	13.9983	D-AP5
2066	71.7143	14.0915	D-AP5
2067	71.8571	13.8976	D-AP5
2068	71.7143	14.1623	D-AP5
2069	72	13.7235	D-AP5
2070	72.2857	13.1493	D-AP5
2071	72.2857	13.1493	D-AP5
2072	71.8571	13.4837	D-AP5
2073	71.8571	13.2467	D-AP5
2074	72	12.8712	D-AP5
2075	71.8571	13.0694	D-AP5
2076	72.1429	12.7858	D-AP5
2077	72	12.8841	D-AP5
2078	72.1429	13.0055	D-AP5
2079	72.4286	12.9468	D-AP5
2080	72.5714	12.9725	D-AP5
2081	72.5714	13.3648	D-AP5
2082	72.8571	12.9155	D-AP5
2083	72.7143	12.7765	D-AP5
2084	72.8571	12.5887	D-AP5
2085	72.8571	12.9155	D-AP5
2086	73.1429	12.5622	D-AP5
2087	73.2857	12.3114	D-AP5
2088	73.2857	12.4058	D-AP5
2089	73.2857	12.8285	D-AP5
2090	73.1429	13.0822	D-AP5
2091	73.2857	12.6453	D-AP5
2092	73.1429	12.1577	D-AP5
2093	73.5714	11.9702	D-AP5
2094	73.7143	11.7575	D-AP5
2095	73.5714	11.2229	D-AP5
2096	73.5714	10.8606	D-AP5
2097	73.2857	10.6726	D-AP5
2098	73.2857	10.657	D-AP5
[truncated: 3,803 more rows]

## Sheet: fig ED3e
TrialNumber	ObservedData	LowerBoundCI	UpperBoundCI
0	-3.6134	-10.5947	9.96782
100	0.523714	-9.81072	9.71656
200	-5.48857	-11.6764	11.8637
300	-3.04943	-8.91854	9.11947
400	-9.36114	-13.5358	13.8557
500	-9.004	-9.34012	9.55097
600	-7.718	-9.63129	9.7413
700	-12.7969	-13.4627	13.4011
800	-9.554	-12.8822	12.953
900	-15.0557	-14.3414	14.0299
1000	-19.2726	-15.3069	14.7398
1100	-16.2589	-13.2132	13.1022
1200	-18.2589	-14.935	14.6783
1300	-17.1649	-13.6814	13.3683
1400	-18.7366	-13.6541	13.4305
1500	-17.5134	-12.4391	12.2755
1600	-13.6329	-11.3605	11.2032
1700	-15.0329	-12.9732	12.4497
1800	-14.3814	-12.8137	12.2215
1900	-13.0869	-13.3687	12.369
2000	-16.4714	-13.6217	13.0422
2100	-17.4423	-11.1196	10.9494
2200	-19.1151	-13.4783	12.8737
2300	-17.444	-14.546	13.3793
2400	-15.0414	-13.106	12.3299
2500	-20.0766	-14.5646	13.5302
2600	-20.5826	-13.7211	12.8372
2700	-20.5111	-15.2066	14.8373
2800	-16.6717	-12.2628	11.9115
2900	-14.684	-12.0679	11.0854

## Sheet: fig ED3f
TrialNumber	Performance	YErr	GroupName	AnimalID
100	54.56	0	D-AP5	SP120
300	61.81	0	D-AP5	SP120
500	66.79	0	D-AP5	SP120
700	76.64	0	D-AP5	SP120
900	80.03	0	D-AP5	SP120
1100	81.13	0	D-AP5	SP120
1300	85.03	0	D-AP5	SP120
1500	86.455	0	D-AP5	SP120
1700	78.445	0	D-AP5	SP120
1900	82.85	0	D-AP5	SP120
2100	85.965	0	D-AP5	SP120
2300	79.93	0	D-AP5	SP120
2500	81.115	0	D-AP5	SP120
2700	75.525	0	D-AP5	SP120
2900	81.1881	0	D-AP5	SP120
100	55.2	0	D-AP5	SP121
300	53.405	0	D-AP5	SP121
500	64.635	0	D-AP5	SP121
700	83.68	0	D-AP5	SP121
900	80.9	0	D-AP5	SP121
1100	81.18	0	D-AP5	SP121
1300	76.715	0	D-AP5	SP121
1500	78.445	0	D-AP5	SP121
1700	83.65	0	D-AP5	SP121
1900	88.345	0	D-AP5	SP121
2100	81.28	0	D-AP5	SP121
2300	87.965	0	D-AP5	SP121
2500	89.515	0	D-AP5	SP121
2700	88.94	0	D-AP5	SP121
2900	86.8812	0	D-AP5	SP121
100	50.425	0	D-AP5	SP122
300	60.81	0	D-AP5	SP122
500	60.49	0	D-AP5	SP122
700	63.125	0	D-AP5	SP122
900	61.15	0	D-AP5	SP122
1100	63.23	0	D-AP5	SP122
1300	63.24	0	D-AP5	SP122
1500	78.225	0	D-AP5	SP122
1700	87.33	0	D-AP5	SP122
1900	81.985	0	D-AP5	SP122
2100	70.56	0	D-AP5	SP122
2300	72.99	0	D-AP5	SP122
2500	71.1	0	D-AP5	SP122
2700	70.77	0	D-AP5	SP122
2900	75.2772	0	D-AP5	SP122
100	39.78	0	D-AP5	SP126
300	50.85	0	D-AP5	SP126
500	51.835	0	D-AP5	SP126
700	48.95	0	D-AP5	SP126
900	61	0	D-AP5	SP126
1100	51.28	0	D-AP5	SP126
1300	49.19	0	D-AP5	SP126
1500	62.82	0	D-AP5	SP126
1700	61.775	0	D-AP5	SP126
1900	55.575	0	D-AP5	SP126
2100	69.775	0	D-AP5	SP126
2300	59.24	0	D-AP5	SP126
2500	69.065	0	D-AP5	SP126
2700	67.105	0	D-AP5	SP126
2900	66.099	0	D-AP5	SP126
100	48.15	0	Saline	SP132
300	57.795	0	Saline	SP132
500	55.03	0	Saline	SP132
700	68.985	0	Saline	SP132
900	79.435	0	Saline	SP132
1100	91.6	0	Saline	SP132
1300	92.74	0	Saline	SP132
1500	94.555	0	Saline	SP132
1700	95.98	0	Saline	SP132
1900	96.975	0	Saline	SP132
2100	98.995	0	Saline	SP132
2300	93.56	0	Saline	SP132
2500	97.565	0	Saline	SP132
2700	97.885	0	Saline	SP132
2900	96.9604	0	Saline	SP132
100	50.13	0	Saline	SP134
300	56.485	0	Saline	SP134
500	73.685	0	Saline	SP134
700	78.185	0	Saline	SP134
900	76.925	0	Saline	SP134
1100	77.615	0	Saline	SP134
1300	83.8	0	Saline	SP134
1500	87.735	0	Saline	SP134
1700	74.705	0	Saline	SP134
1900	76.25	0	Saline	SP134
2100	86.2	0	Saline	SP134
2300	83.48	0	Saline	SP134
2500	90.375	0	Saline	SP134
2700	85.86	0	Saline	SP134
2900	90.2079	0	Saline	SP134
100	54.895	0	Saline	SP135
300	73.625	0	Saline	SP135
500	61.915	0	Saline	SP135
700	74.505	0	Saline	SP135
900	81.335	0	Saline	SP135
1100	81.545	0	Saline	SP135
1300	76.85	0	Saline	SP135
1500	79.4	0	Saline	SP135
1700	88.64	0	Saline	SP135
1900	83.885	0	Saline	SP135
2100	86.78	0	Saline	SP135
2300	86.41	0	Saline	SP135
2500	90.32	0	Saline	SP135
2700	81.155	0	Saline	SP135
2900	83.0297	0	Saline	SP135
100	44.25	0	Saline	SP136
300	50.63	0	Saline	SP136
500	72.54	0	Saline	SP136
700	78.595	0	Saline	SP136
900	86.23	0	Saline	SP136
1100	90.14	0	Saline	SP136
1300	92.32	0	Saline	SP136
1500	91.955	0	Saline	SP136
1700	91.395	0	Saline	SP136
1900	92.575	0	Saline	SP136
2100	94.82	0	Saline	SP136
2300	85.415	0	Saline	SP136
2500	95.475	0	Saline	SP136
2700	96.34	0	Saline	SP136
2900	95.1485	0	Saline	SP136
100	39.43	0	Saline	SP137
300	52.67	0	Saline	SP137
500	67.235	0	Saline	SP137
700	66.675	0	Saline	SP137
900	74.91	0	Saline	SP137
1100	74.455	0	Saline	SP137
1300	84.715	0	Saline	SP137
1500	84.46	0	Saline	SP137
1700	85.505	0	Saline	SP137
1900	85.975	0	Saline	SP137
2100	93.245	0	Saline	SP137
2300	94.445	0	Saline	SP137
2500	94.07	0	Saline	SP137
2700	92.11	0	Saline	SP137
2900	91.4851	0	Saline	SP137
100	33.455	0	D-AP5	SP138
300	47.775	0	D-AP5	SP138
500	52.505	0	D-AP5	SP138
700	53.215	0	D-AP5	SP138
900	46.115	0	D-AP5	SP138
1100	52.675	0	D-AP5	SP138
1300	60.825	0	D-AP5	SP138
1500	57.97	0	D-AP5	SP138
1700	63.715	0	D-AP5	SP138
1900	67.565	0	D-AP5	SP138
2100	74.465	0	D-AP5	SP138
2300	84.855	0	D-AP5	SP138
2500	71.505	0	D-AP5	SP138
2700	59.865	0	D-AP5	SP138
2900	86.1089	0	D-AP5	SP138
100	43.08	0	D-AP5	SP139
300	49	0	D-AP5	SP139
500	57.655	0	D-AP5	SP139
700	54.455	0	D-AP5	SP139
900	57.44	0	D-AP5	SP139
1100	68.175	0	D-AP5	SP139
1300	76.365	0	D-AP5	SP139
1500	75.59	0	D-AP5	SP139
1700	79.05	0	D-AP5	SP139
1900	77.275	0	D-AP5	SP139
2100	78.685	0	D-AP5	SP139
2300	73.835	0	D-AP5	SP139
2500	80.89	0	D-AP5	SP139
2700	86.6	0	D-AP5	SP139
2900	86.9505	0	D-AP5	SP139
100	37.72	0	D-AP5	SP140
300	40.6	0	D-AP5	SP140
500	50.13	0	D-AP5	SP140
700	55.43	0	D-AP5	SP140
900	51.585	0	D-AP5	SP140
1100	63.015	0	D-AP5	SP140
1300	65.575	0	D-AP5	SP140
1500	64.83	0	D-AP5	SP140
1700	53.8	0	D-AP5	SP140
1900	52.875	0	D-AP5	SP140
2100	55.375	0	D-AP5	SP140
2300	48.12	0	D-AP5	SP140
2500	49.43	0	D-AP5	SP140
2700	55.745	0	D-AP5	SP140
2900	54.0891	0	D-AP5	SP140

## Sheet: fig ED3g
Last D-AP5 session	Saline (D-AP5 group)	Saline (Cntrl group)
81.8697	85.4396	97.8238
86.6953	80.8333	90.239
76.1905	80.5031	89.1892
66.2	70.276	96.2963
85.4503	88.3598	95.7652
82.3171	91.9162
62.5899	65.4723

## Sheet: fig ED3h
Atlas_location	Normalized_intensity_ratio_mean	Standard_deviation
4	0.966465	0.265544
5.5	0.814372	0.112924
6.25	0.705028	0.199052
6.75	0.36736	0.141142
7.25	0.44896	0.158147

## Sheet: fig ED3j
Line Label	X Data	Y Data
6ohda	78	0.244704
6ohda	83	0.240482
6ohda	96	0.22434
6ohda	93	0.248894
6ohda	90	0.265733
6ohda	85	0.320209
6ohda	85	0.199283
6ohda	85.5	0.170407
6ohda	96	0.435244
6ohda	89	0.263775
control	96.2	0.474256

## Sheet: fig ED3k
Line Label	X Data	Y Data
control	-0.0886895	0.1326
control	0	0.1302
control	0.143071	0.13545
control	-0.168815	0.135601
control	0.0425241	0.1346
6ohda	1.09711	0.1186
6ohda	0.919873	0.1284
6ohda	1.0507	0.1296
6ohda	1	0.125399
6ohda	1.09675	0.1377
6ohda	1	0.1171
6ohda	0.897914	0.1363
6ohda	0.901619	0.1184
6ohda	1	0.13615

## Sheet: fig ED3l
Line Label	X Data	Y Data
control	0	3.0291
control	0	3.9754
control	0	2.448
control	0	5.0733
control	0	3.5601
6ohda	1	3.0613
6ohda	1	2.5448
6ohda	1	4.0097
6ohda	1	3.782
6ohda	1.05357	2.6966
6ohda	1	4.5989
6ohda	1	2.3517
6ohda	0.897913	4.6044
6ohda	0.897966	2.55275

## Sheet: fig ED3m
Line Label	X Data	Y Data
_child0	0	0
_child0	1	0
observed data	50	2.30984
observed data	150	1.86478
observed data	250	-2.65674
observed data	350	-1.14452
observed data	450	-2.75228
observed data	550	-4.75035
observed data	650	-6.77872
observed data	750	-6.25532
observed data	850	-5.54988
observed data	950	-4.61135
observed data	1050	-18.9433
observed data	1150	-21.0293
observed data	1250	-16.1083
observed data	1350	-18.2742
observed data	1450	-18.1768
observed data	1550	-20.1447
observed data	1650	-26.2383
observed data	1750	-20.9835
observed data	1850	-26.861
observed data	1950	-23.0979
observed data	2050	-22.0983
observed data	2150	-18.4076
observed data	2250	-19.9556
observed data	2350	-14.6794
observed data	2450	-18.9012
observed data	2550	-18.9414
observed data	2650	-15.7816
observed data	2750	-17.7612
observed data	2850	-17.1168
observed data	2950	-19.6397
observed data	3050	-15.6837
observed data	3150	-15.6061
observed data	3250	-17.3806
observed data	3350	-15.5537
observed data	3450	-14.8459
observed data	3550	-14.1754
observed data	3650	-9.78669
observed data	3750	-11.1144
observed data	3850	-11.6298
observed data	3950	-13.9456
observed data	4050	-11.2761
observed data	4150	-11.1976
observed data	4250	-10.4128
observed data	4350	-10.2251
observed data	4450	-10.4279
observed data	4550	-12.5915
observed data	4650	-9.71348
observed data	4750	-6.55556
observed data	4850	-11.8686
observed data	4950	-8.76659
95% ci	50	4.5411
95% ci	150	6.00969
95% ci	250	4.97424
95% ci	350	6.50283
95% ci	450	7.58055
95% ci	550	6.0117
95% ci	650	6.23227
95% ci	750	6.33072
95% ci	850	6.982
95% ci	950	6.73252
95% ci	1050	12.3802
95% ci	1150	11.7335
95% ci	1250	10.8585
95% ci	1350	11.5029
95% ci	1450	11.6915
95% ci	1550	11.6753
95% ci	1650	14.9176
95% ci	1750	13.2032
95% ci	1850	15.7154
95% ci	1950	14.2951
95% ci	2050	12.4795
95% ci	2150	13.3496
95% ci	2250	13.0695
95% ci	2350	13.4642
95% ci	2450	14.151
95% ci	2550	11.2587
95% ci	2650	11.0008
95% ci	2750	12.3649
95% ci	2850	13.7043
95% ci	2950	13.0443
95% ci	3050	11.0195
95% ci	3150	10.8066
95% ci	3250	11.2725
95% ci	3350	10.4208
95% ci	3450	10.3145
95% ci	3550	10.8227
95% ci	3650	8.38463
95% ci	3750	6.93741
95% ci	3850	7.15071
95% ci	3950	8.16177
95% ci	4050	6.80678
95% ci	4150	6.84676
95% ci	4250	6.98582
95% ci	4350	6.75519
95% ci	4450	6.92287
95% ci	4550	7.48876
95% ci	4650	8.38404
95% ci	4750	6.51172
95% ci	4850	7.10599
95% ci	4950	7.72539
95% ci	50	-4.76503
95% ci	150	-5.46452
95% ci	250	-5.23413
95% ci	350	-6.06343
95% ci	450	-7.04125
95% ci	550	-6.5088
95% ci	650	-6.2572
95% ci	750	-6.90561
95% ci	850	-7.1076
95% ci	950	-7.76217
95% ci	1050	-13.842
95% ci	1150	-12.618
95% ci	1250	-10.7057
95% ci	1350	-12.0166
95% ci	1450	-12.8234
95% ci	1550	-11.8944
95% ci	1650	-14.8999
95% ci	1750	-12.8094
95% ci	1850	-15.778
95% ci	1950	-14.21
95% ci	2050	-13.0008
95% ci	2150	-13.6341
95% ci	2250	-13.6171
95% ci	2350	-12.9192
95% ci	2450	-12.9392
95% ci	2550	-11.5245
95% ci	2650	-11.0791
95% ci	2750	-12.6562
95% ci	2850	-12.3005
95% ci	2950	-13.5213
95% ci	3050	-10.6897
95% ci	3150	-10.6579
95% ci	3250	-11.0288
95% ci	3350	-11.1365
95% ci	3450	-10.3751
95% ci	3550	-10.1649
95% ci	3650	-7.37996
95% ci	3750	-6.83306
95% ci	3850	-7.55486
95% ci	3950	-8.27691
95% ci	4050	-6.92495
95% ci	4150	-6.79471
95% ci	4250	-6.6977
95% ci	4350	-6.88602
95% ci	4450	-7.03877
95% ci	4550	-7.78191
95% ci	4650	-7.69066
95% ci	4750	-5.85714
95% ci	4850	-7.6689
95% ci	4950	-7.32928

[truncated: 2 more sheets: fig ED3o, fig ED3p]
