# Supplementary material for: Dopaminergic action prediction errors serve as a value-free teaching signal
Source: Nature. 2025 May 14;643(8074):1333–42. doi: 10.1038/s41586-025-09008-9 (PMC12310545; doi:10.1038/s41586-025-09008-9)
Supplement: Supplementary file 10 — Source Data Extended Data Fig. 4 [file 41586_2025_9008_MOESM10_ESM.xlsx]

## Sheet: ED_fig4C_VS_cue_traces
Unnamed: 0	Timepoints	0	1	2	3	4	5	6
0	-1.48281	-0.161853	-0.39054	-0.405755	-0.402358	-0.211503	-0.326901	0.0186395
1	-1.4818	-0.162025	-0.390355	-0.405586	-0.403031	-0.211468	-0.327497	0.0183766
2	-1.48082	-0.162191	-0.390171	-0.405416	-0.403689	-0.211434	-0.328078	0.0181205
3	-1.47983	-0.162351	-0.389984	-0.405241	-0.404342	-0.211398	-0.328653	0.0178675
4	-1.47883	-0.16251	-0.389794	-0.405059	-0.404999	-0.211362	-0.32923	0.0176142
5	-1.47785	-0.162661	-0.389604	-0.404875	-0.405641	-0.211327	-0.329791	0.0173681
6	-1.47685	-0.16281	-0.38941	-0.404684	-0.406288	-0.21129	-0.330356	0.0171206
7	-1.47587	-0.162953	-0.389215	-0.404491	-0.406924	-0.211253	-0.330909	0.016879
8	-1.47488	-0.163094	-0.389017	-0.40429	-0.407561	-0.211216	-0.331461	0.0166376
9	-1.47389	-0.163229	-0.388817	-0.404086	-0.408193	-0.211179	-0.332007	0.0163996
10	-1.47291	-0.163361	-0.388615	-0.403876	-0.408819	-0.211141	-0.332546	0.0161643
11	-1.47191	-0.163489	-0.38841	-0.403661	-0.409444	-0.211102	-0.333083	0.0159303
12	-1.47093	-0.163611	-0.388204	-0.403442	-0.410062	-0.211064	-0.333612	0.0157001
13	-1.46994	-0.163731	-0.387994	-0.403217	-0.410679	-0.211025	-0.334138	0.015471
14	-1.46895	-0.163846	-0.387783	-0.402987	-0.41129	-0.210986	-0.334657	0.015245
15	-1.46796	-0.163958	-0.38757	-0.402752	-0.411898	-0.210946	-0.335172	0.015021
16	-1.46697	-0.164066	-0.387354	-0.402511	-0.412502	-0.210907	-0.335682	0.0147991
17	-1.46598	-0.16417	-0.387137	-0.402265	-0.413101	-0.210867	-0.336186	0.0145798
18	-1.46499	-0.16427	-0.386916	-0.402014	-0.413697	-0.210827	-0.336686	0.0143623
19	-1.46401	-0.164366	-0.386694	-0.401758	-0.414288	-0.210786	-0.33718	0.0141474
20	-1.46302	-0.164459	-0.386469	-0.401496	-0.414876	-0.210746	-0.337669	0.0139343
21	-1.46203	-0.164548	-0.386243	-0.401229	-0.415459	-0.210705	-0.338153	0.0137235
22	-1.46104	-0.164634	-0.386014	-0.400957	-0.416037	-0.210665	-0.338631	0.0135148
23	-1.46005	-0.164716	-0.385783	-0.400679	-0.416612	-0.210624	-0.339105	0.013308
24	-1.45906	-0.164795	-0.385549	-0.400396	-0.417182	-0.210583	-0.339573	0.0131035
25	-1.45808	-0.16487	-0.385314	-0.400107	-0.417749	-0.210542	-0.340036	0.0129009
26	-1.45709	-0.164942	-0.385076	-0.399812	-0.41831	-0.210501	-0.340493	0.0127004
27	-1.4561	-0.165011	-0.384836	-0.399513	-0.418868	-0.21046	-0.340946	0.0125018
28	-1.45511	-0.165077	-0.384594	-0.399207	-0.419421	-0.210419	-0.341394	0.0123052
29	-1.45412	-0.16514	-0.38435	-0.398896	-0.41997	-0.210379	-0.341836	0.0121106
30	-1.45313	-0.165199	-0.384103	-0.39858	-0.420514	-0.210338	-0.342273	0.0119178
31	-1.45214	-0.165256	-0.383854	-0.398258	-0.421054	-0.210297	-0.342705	0.011727
32	-1.45116	-0.16531	-0.383603	-0.39793	-0.42159	-0.210257	-0.343131	0.0115381
33	-1.45017	-0.165362	-0.38335	-0.397596	-0.422121	-0.210216	-0.343553	0.0113511
34	-1.44918	-0.16541	-0.383095	-0.397257	-0.422648	-0.210176	-0.343969	0.0111659
35	-1.44819	-0.165456	-0.382837	-0.396913	-0.42317	-0.210136	-0.344381	0.0109825
36	-1.4472	-0.1655	-0.382577	-0.396563	-0.423687	-0.210096	-0.344787	0.010801
37	-1.44621	-0.165541	-0.382315	-0.396207	-0.424201	-0.210057	-0.345188	0.0106212
38	-1.44522	-0.16558	-0.382051	-0.395845	-0.424709	-0.210018	-0.345584	0.0104433
39	-1.44424	-0.165616	-0.381784	-0.395478	-0.425213	-0.209979	-0.345974	0.0102671
40	-1.44325	-0.165651	-0.381515	-0.395105	-0.425713	-0.20994	-0.34636	0.0100927
41	-1.44226	-0.165683	-0.381244	-0.394726	-0.426207	-0.209902	-0.346741	0.00992002
42	-1.44127	-0.165714	-0.380971	-0.394342	-0.426698	-0.209864	-0.347116	0.00974906
43	-1.44028	-0.165742	-0.380695	-0.393952	-0.427183	-0.209827	-0.347487	0.00957982
44	-1.43929	-0.165769	-0.380418	-0.393557	-0.427664	-0.20979	-0.347852	0.00941226
45	-1.4383	-0.165794	-0.380138	-0.393156	-0.42814	-0.209754	-0.348213	0.00924639
46	-1.43732	-0.165818	-0.379855	-0.392749	-0.428612	-0.209718	-0.348568	0.00908219
47	-1.43633	-0.16584	-0.379571	-0.392337	-0.429079	-0.209683	-0.348919	0.00891964
48	-1.43534	-0.16586	-0.379284	-0.391919	-0.429541	-0.209648	-0.349264	0.00875874
49	-1.43435	-0.165879	-0.378994	-0.391495	-0.429998	-0.209614	-0.349605	0.00859945
50	-1.43336	-0.165898	-0.378703	-0.391066	-0.430451	-0.20958	-0.349941	0.00844179
51	-1.43237	-0.165915	-0.378409	-0.390631	-0.430898	-0.209547	-0.350272	0.00828572
52	-1.43138	-0.165931	-0.378113	-0.390191	-0.431341	-0.209515	-0.350598	0.00813125
53	-1.4304	-0.165946	-0.377814	-0.389745	-0.43178	-0.209483	-0.350919	0.00797835
54	-1.42941	-0.16596	-0.377513	-0.389294	-0.432213	-0.209452	-0.351235	0.00782701
55	-1.42842	-0.165974	-0.37721	-0.388837	-0.432642	-0.209422	-0.351546	0.00767722
56	-1.42743	-0.165987	-0.376905	-0.388375	-0.433065	-0.209392	-0.351853	0.00752897
57	-1.42644	-0.166	-0.376597	-0.387908	-0.433484	-0.209364	-0.352155	0.00738224
58	-1.42545	-0.166012	-0.376286	-0.387435	-0.433898	-0.209336	-0.352452	0.00723702
59	-1.42446	-0.166024	-0.375974	-0.386957	-0.434307	-0.209309	-0.352745	0.0070933
60	-1.42348	-0.166036	-0.375658	-0.386473	-0.434712	-0.209282	-0.353033	0.00695107
61	-1.42249	-0.166048	-0.375341	-0.385984	-0.435111	-0.209257	-0.353316	0.0068103
62	-1.4215	-0.16606	-0.375021	-0.38549	-0.435505	-0.209232	-0.353594	0.006671
63	-1.42051	-0.166072	-0.374699	-0.384991	-0.435895	-0.209208	-0.353868	0.00653314
64	-1.41952	-0.166084	-0.374374	-0.384486	-0.43628	-0.209186	-0.354138	0.00639672
65	-1.41853	-0.166097	-0.374047	-0.383977	-0.436659	-0.209164	-0.354403	0.00626171
66	-1.41754	-0.16611	-0.373717	-0.383462	-0.437034	-0.209143	-0.354663	0.00612811
67	-1.41656	-0.166123	-0.373385	-0.382942	-0.437404	-0.209122	-0.354919	0.0059959
68	-1.41557	-0.166138	-0.373051	-0.382418	-0.437769	-0.209103	-0.35517	0.00586507
69	-1.41458	-0.166153	-0.372714	-0.381888	-0.438129	-0.209085	-0.355417	0.0057356
70	-1.41359	-0.166169	-0.372374	-0.381354	-0.438484	-0.209067	-0.35566	0.00560748
71	-1.4126	-0.166186	-0.372032	-0.380814	-0.438834	-0.209051	-0.355898	0.0054807
72	-1.41161	-0.166204	-0.371688	-0.38027	-0.439179	-0.209036	-0.356132	0.00535523
73	-1.41062	-0.166223	-0.371341	-0.379721	-0.439519	-0.209021	-0.356361	0.00523107
74	-1.40964	-0.166244	-0.370992	-0.379167	-0.439854	-0.209008	-0.356586	0.00510819
75	-1.40865	-0.166266	-0.37064	-0.378609	-0.440184	-0.208995	-0.356807	0.00498659
76	-1.40766	-0.166289	-0.370286	-0.378046	-0.440509	-0.208984	-0.357024	0.00486625
77	-1.40667	-0.166314	-0.369929	-0.377479	-0.440829	-0.208973	-0.357236	0.00474715
78	-1.40568	-0.166341	-0.36957	-0.376907	-0.441145	-0.208964	-0.357444	0.00462928
79	-1.40469	-0.166369	-0.369209	-0.376331	-0.441455	-0.208955	-0.357648	0.00451261
80	-1.4037	-0.166399	-0.368845	-0.37575	-0.44176	-0.208947	-0.357848	0.00439714
81	-1.40272	-0.166432	-0.368478	-0.375165	-0.442061	-0.208941	-0.358044	0.00428284
82	-1.40173	-0.166466	-0.368109	-0.374576	-0.442356	-0.208935	-0.358236	0.0041697
83	-1.40074	-0.166502	-0.367738	-0.373983	-0.442646	-0.20893	-0.358423	0.00405771
84	-1.39975	-0.166541	-0.367364	-0.373385	-0.442932	-0.208926	-0.358607	0.00394684
85	-1.39876	-0.166582	-0.366987	-0.372784	-0.443213	-0.208924	-0.358786	0.00383708
86	-1.39777	-0.166625	-0.366609	-0.372178	-0.443488	-0.208922	-0.358962	0.0037284
87	-1.39678	-0.166671	-0.366227	-0.371569	-0.443759	-0.208921	-0.359134	0.0036208
88	-1.3958	-0.166719	-0.365844	-0.370955	-0.444025	-0.208921	-0.359301	0.00351425
89	-1.39481	-0.16677	-0.365458	-0.370338	-0.444286	-0.208921	-0.359465	0.00340873
90	-1.39382	-0.166824	-0.365069	-0.369717	-0.444542	-0.208923	-0.359625	0.00330424
91	-1.39283	-0.16688	-0.364678	-0.369092	-0.444793	-0.208926	-0.359781	0.00320074
92	-1.39184	-0.16694	-0.364285	-0.368464	-0.445039	-0.208929	-0.359933	0.00309821
93	-1.39085	-0.167002	-0.36389	-0.367832	-0.44528	-0.208934	-0.360081	0.00299665
94	-1.38986	-0.167067	-0.363492	-0.367197	-0.445517	-0.208939	-0.360225	0.00289603
95	-1.38888	-0.167136	-0.363091	-0.366558	-0.445749	-0.208944	-0.360366	0.00279634
96	-1.38789	-0.167207	-0.362689	-0.365915	-0.445976	-0.208951	-0.360503	0.00269754
97	-1.3869	-0.167282	-0.362284	-0.36527	-0.446198	-0.208959	-0.360636	0.00259963
98	-1.38591	-0.16736	-0.361877	-0.364621	-0.446415	-0.208967	-0.360765	0.00250258
99	-1.38492	-0.167441	-0.361467	-0.363968	-0.446628	-0.208976	-0.360891	0.00240638
100	-1.38393	-0.167525	-0.361055	-0.363313	-0.446836	-0.208985	-0.361012	0.00231101
101	-1.38294	-0.167613	-0.360641	-0.362655	-0.447039	-0.208995	-0.361131	0.00221644
102	-1.38196	-0.167705	-0.360225	-0.361993	-0.447237	-0.209006	-0.361245	0.00212265
103	-1.38097	-0.1678	-0.359806	-0.361329	-0.447431	-0.209018	-0.361356	0.00202964
104	-1.37998	-0.167899	-0.359386	-0.360661	-0.44762	-0.20903	-0.361463	0.00193737
105	-1.37899	-0.168001	-0.358963	-0.359991	-0.447804	-0.209043	-0.361567	0.00184583
106	-1.378	-0.168107	-0.358538	-0.359318	-0.447984	-0.209056	-0.361667	0.00175499
107	-1.37701	-0.168217	-0.358111	-0.358642	-0.44816	-0.209069	-0.361763	0.00166485
108	-1.37603	-0.16833	-0.357682	-0.357964	-0.44833	-0.209084	-0.361856	0.00157537
109	-1.37504	-0.168447	-0.35725	-0.357282	-0.448497	-0.209098	-0.361945	0.00148655
110	-1.37405	-0.168568	-0.356817	-0.356599	-0.448658	-0.209113	-0.362031	0.00139835
111	-1.37306	-0.168693	-0.356381	-0.355912	-0.448815	-0.209129	-0.362113	0.00131077
112	-1.37207	-0.168822	-0.355944	-0.355224	-0.448968	-0.209144	-0.362192	0.00122378
113	-1.37108	-0.168955	-0.355504	-0.354533	-0.449117	-0.209161	-0.362267	0.00113736
114	-1.37009	-0.169092	-0.355063	-0.353839	-0.44926	-0.209177	-0.362338	0.00105149
115	-1.36911	-0.169233	-0.354619	-0.353143	-0.4494	-0.209194	-0.362406	0.000966162
116	-1.36812	-0.169378	-0.354174	-0.352445	-0.449535	-0.209211	-0.362471	0.000881345
117	-1.36713	-0.169527	-0.353727	-0.351745	-0.449666	-0.209228	-0.362532	0.000797026
118	-1.36614	-0.169681	-0.353277	-0.351042	-0.449793	-0.209245	-0.36259	0.000713185
119	-1.36515	-0.169838	-0.352826	-0.350338	-0.449915	-0.209262	-0.362644	0.000629803
120	-1.36416	-0.169999	-0.352373	-0.349631	-0.450034	-0.20928	-0.362695	0.000546862
121	-1.36317	-0.170165	-0.351918	-0.348923	-0.450148	-0.209298	-0.362743	0.000464344
122	-1.36219	-0.170335	-0.351462	-0.348212	-0.450258	-0.209316	-0.362787	0.000382231
123	-1.3612	-0.170509	-0.351003	-0.3475	-0.450363	-0.209333	-0.362828	0.000300504
124	-1.36021	-0.170687	-0.350543	-0.346786	-0.450465	-0.209351	-0.362865	0.000219147
125	-1.35922	-0.17087	-0.350081	-0.34607	-0.450563	-0.209369	-0.362899	0.00013814
126	-1.35823	-0.171057	-0.349617	-0.345352	-0.450656	-0.209387	-0.36293	5.74677e-05
127	-1.35724	-0.171248	-0.349152	-0.344632	-0.450746	-0.209404	-0.362957	-2.28883e-05
128	-1.35625	-0.171444	-0.348685	-0.343911	-0.450832	-0.209422	-0.362981	-0.000102945
129	-1.35527	-0.171644	-0.348216	-0.343189	-0.450914	-0.209439	-0.363002	-0.000182719
130	-1.35428	-0.171848	-0.347745	-0.342464	-0.450992	-0.209457	-0.36302	-0.000262228
131	-1.35329	-0.172056	-0.347273	-0.341739	-0.451066	-0.209474	-0.363034	-0.000341488
132	-1.3523	-0.172269	-0.346799	-0.341012	-0.451136	-0.209491	-0.363045	-0.000420515
133	-1.35131	-0.172487	-0.346324	-0.340283	-0.451203	-0.209508	-0.363052	-0.000499325
134	-1.35032	-0.172708	-0.345847	-0.339553	-0.451266	-0.209524	-0.363057	-0.000577935
135	-1.34933	-0.172934	-0.345369	-0.338822	-0.451325	-0.20954	-0.363058	-0.00065636
136	-1.34835	-0.173165	-0.344889	-0.338089	-0.45138	-0.209556	-0.363056	-0.000734616
137	-1.34736	-0.1734	-0.344408	-0.337356	-0.451432	-0.209572	-0.363051	-0.000812719
138	-1.34637	-0.173639	-0.343925	-0.336621	-0.45148	-0.209588	-0.363043	-0.000890683
139	-1.34538	-0.173883	-0.34344	-0.335885	-0.451525	-0.209603	-0.363031	-0.000968523
140	-1.34439	-0.174131	-0.342954	-0.335148	-0.451566	-0.209617	-0.363016	-0.00104625
141	-1.3434	-0.174384	-0.342467	-0.33441	-0.451604	-0.209632	-0.362998	-0.00112389
142	-1.34241	-0.174641	-0.341978	-0.333671	-0.451638	-0.209646	-0.362977	-0.00120145
143	-1.34143	-0.174903	-0.341488	-0.332931	-0.451669	-0.20966	-0.362953	-0.00127894
144	-1.34044	-0.175169	-0.340997	-0.33219	-0.451696	-0.209673	-0.362926	-0.00135639
145	-1.33945	-0.175439	-0.340504	-0.331448	-0.45172	-0.209686	-0.362895	-0.00143379
146	-1.33846	-0.175714	-0.34001	-0.330706	-0.451741	-0.209699	-0.362862	-0.00151117
147	-1.33747	-0.175993	-0.339514	-0.329962	-0.451758	-0.209711	-0.362825	-0.00158854
148	-1.33648	-0.176277	-0.339017	-0.329219	-0.451772	-0.209723	-0.362786	-0.00166591
149	-1.33549	-0.176566	-0.338519	-0.328474	-0.451783	-0.209734	-0.362743	-0.0017433
150	-1.33451	-0.176858	-0.33802	-0.327729	-0.451791	-0.209745	-0.362697	-0.00182072
151	-1.33352	-0.177156	-0.337519	-0.326983	-0.451796	-0.209756	-0.362648	-0.00189818
152	-1.33253	-0.177457	-0.337017	-0.326237	-0.451797	-0.209766	-0.362596	-0.00197569
153	-1.33154	-0.177763	-0.336514	-0.32549	-0.451795	-0.209776	-0.362542	-0.00205327
154	-1.33055	-0.178074	-0.336009	-0.324742	-0.45179	-0.209786	-0.362484	-0.00213093
155	-1.32956	-0.178389	-0.335504	-0.323995	-0.451782	-0.209795	-0.362423	-0.00220868
156	-1.32857	-0.178708	-0.334997	-0.323247	-0.451772	-0.209804	-0.362359	-0.00228653
157	-1.32759	-0.179031	-0.334489	-0.322498	-0.451758	-0.209812	-0.362292	-0.0023645
158	-1.3266	-0.179359	-0.333979	-0.32175	-0.451741	-0.20982	-0.362222	-0.0024426
159	-1.32561	-0.179692	-0.333469	-0.321001	-0.451721	-0.209828	-0.362149	-0.00252084
160	-1.32462	-0.180029	-0.332957	-0.320252	-0.451698	-0.209836	-0.362073	-0.00259922
161	-1.32363	-0.18037	-0.332445	-0.319503	-0.451673	-0.209843	-0.361995	-0.00267777
162	-1.32264	-0.180715	-0.331931	-0.318753	-0.451644	-0.209849	-0.361913	-0.00275649
163	-1.32165	-0.181064	-0.331416	-0.318004	-0.451613	-0.209856	-0.361828	-0.00283539
164	-1.32067	-0.181418	-0.3309	-0.317254	-0.451579	-0.209862	-0.361741	-0.00291449
165	-1.31968	-0.181776	-0.330383	-0.316505	-0.451543	-0.209868	-0.36165	-0.0029938
166	-1.31869	-0.182139	-0.329865	-0.315755	-0.451503	-0.209874	-0.361557	-0.00307332
167	-1.3177	-0.182505	-0.329346	-0.315006	-0.451461	-0.209879	-0.36146	-0.00315308
168	-1.31671	-0.182876	-0.328826	-0.314257	-0.451416	-0.209885	-0.361361	-0.00323307
169	-1.31572	-0.18325	-0.328305	-0.313507	-0.451368	-0.20989	-0.361259	-0.00331331
170	-1.31473	-0.183629	-0.327782	-0.312758	-0.451318	-0.209895	-0.361154	-0.00339382
171	-1.31375	-0.184012	-0.327259	-0.312009	-0.451266	-0.2099	-0.361046	-0.0034746
172	-1.31276	-0.184398	-0.326735	-0.311261	-0.45121	-0.209904	-0.360935	-0.00355566
173	-1.31177	-0.184789	-0.32621	-0.310512	-0.451152	-0.209909	-0.360821	-0.00363702
174	-1.31078	-0.185183	-0.325684	-0.309764	-0.451092	-0.209913	-0.360704	-0.00371868
175	-1.30979	-0.185582	-0.325156	-0.309017	-0.451029	-0.209918	-0.360585	-0.00380066
176	-1.3088	-0.185984	-0.324628	-0.308269	-0.450964	-0.209922	-0.360462	-0.00388297
177	-1.30781	-0.18639	-0.324099	-0.307522	-0.450896	-0.209927	-0.360337	-0.00396561
178	-1.30683	-0.186799	-0.32357	-0.306775	-0.450826	-0.209931	-0.360209	-0.00404861
179	-1.30584	-0.187212	-0.323039	-0.306029	-0.450754	-0.209935	-0.360078	-0.00413196
180	-1.30485	-0.187629	-0.322507	-0.305283	-0.450679	-0.20994	-0.359944	-0.00421569
181	-1.30386	-0.188049	-0.321975	-0.304538	-0.450602	-0.209945	-0.359807	-0.00429981
182	-1.30287	-0.188473	-0.321441	-0.303793	-0.450523	-0.209949	-0.359667	-0.00438432
183	-1.30188	-0.1889	-0.320907	-0.303048	-0.450441	-0.209954	-0.359525	-0.00446923
184	-1.30089	-0.189331	-0.320372	-0.302304	-0.450357	-0.209959	-0.359379	-0.00455457
185	-1.29991	-0.189764	-0.319836	-0.301561	-0.450271	-0.209964	-0.359231	-0.00464033
186	-1.29892	-0.190201	-0.319299	-0.300818	-0.450183	-0.20997	-0.35908	-0.00472654
187	-1.29793	-0.190641	-0.318762	-0.300076	-0.450093	-0.209975	-0.358926	-0.0048132
188	-1.29694	-0.191084	-0.318223	-0.299334	-0.450001	-0.209981	-0.358769	-0.00490032
189	-1.29595	-0.19153	-0.317684	-0.298593	-0.449906	-0.209988	-0.358609	-0.00498793
190	-1.29496	-0.191978	-0.317144	-0.297852	-0.44981	-0.209994	-0.358446	-0.00507602
191	-1.29397	-0.19243	-0.316604	-0.297113	-0.449711	-0.210001	-0.358281	-0.00516462
192	-1.29299	-0.192884	-0.316063	-0.296373	-0.449611	-0.210008	-0.358113	-0.00525373
193	-1.292	-0.193341	-0.315521	-0.295634	-0.449508	-0.210016	-0.357941	-0.00534338
194	-1.29101	-0.1938	-0.314978	-0.294896	-0.449404	-0.210024	-0.357767	-0.00543356
195	-1.29002	-0.194262	-0.314435	-0.294159	-0.449297	-0.210033	-0.35759	-0.0055243
196	-1.28903	-0.194726	-0.313891	-0.293422	-0.449189	-0.210042	-0.357411	-0.0056156
197	-1.28804	-0.195193	-0.313346	-0.292686	-0.449079	-0.210051	-0.357228	-0.00570749
198	-1.28705	-0.195661	-0.312801	-0.291951	-0.448967	-0.210062	-0.357043	-0.00579997
199	-1.28607	-0.196132	-0.312256	-0.291216	-0.448854	-0.210072	-0.356854	-0.00589306
200	-1.28508	-0.196605	-0.311709	-0.290482	-0.448739	-0.210083	-0.356663	-0.00598676
201	-1.28409	-0.197079	-0.311163	-0.289748	-0.448622	-0.210095	-0.356469	-0.00608111
202	-1.2831	-0.197556	-0.310615	-0.289015	-0.448503	-0.210108	-0.356273	-0.0061761
203	-1.28211	-0.198034	-0.310067	-0.288283	-0.448383	-0.210121	-0.356073	-0.00627175
204	-1.28112	-0.198513	-0.309519	-0.287552	-0.448261	-0.210135	-0.35587	-0.00636809
205	-1.28013	-0.198995	-0.30897	-0.286821	-0.448137	-0.210149	-0.355665	-0.00646511
206	-1.27915	-0.199477	-0.308421	-0.286091	-0.448012	-0.210165	-0.355457	-0.00656284
207	-1.27816	-0.199961	-0.307872	-0.285361	-0.447885	-0.210181	-0.355246	-0.00666129
208	-1.27717	-0.200446	-0.307322	-0.284632	-0.447757	-0.210197	-0.355032	-0.00676047
209	-1.27618	-0.200932	-0.306771	-0.283904	-0.447627	-0.210215	-0.354816	-0.0068604
210	-1.27519	-0.20142	-0.306221	-0.283177	-0.447496	-0.210234	-0.354597	-0.0069611
211	-1.2742	-0.201908	-0.30567	-0.28245	-0.447363	-0.210253	-0.354375	-0.00706258
212	-1.27321	-0.202397	-0.305118	-0.281723	-0.447229	-0.210273	-0.35415	-0.00716485
213	-1.27223	-0.202886	-0.304567	-0.280998	-0.447094	-0.210295	-0.353922	-0.00726793
214	-1.27124	-0.203376	-0.304015	-0.280272	-0.446957	-0.210317	-0.353692	-0.00737183
215	-1.27025	-0.203867	-0.303463	-0.279548	-0.446819	-0.21034	-0.353458	-0.00747658
216	-1.26926	-0.204358	-0.302911	-0.278824	-0.44668	-0.210364	-0.353222	-0.00758217
217	-1.26827	-0.20485	-0.302359	-0.278101	-0.446539	-0.21039	-0.352984	-0.00768864
218	-1.26728	-0.205341	-0.301807	-0.277378	-0.446397	-0.210416	-0.352742	-0.00779599
219	-1.2663	-0.205833	-0.301254	-0.276656	-0.446254	-0.210443	-0.352498	-0.00790425
220	-1.26531	-0.206325	-0.300702	-0.275935	-0.446109	-0.210472	-0.352251	-0.00801342
221	-1.26432	-0.206816	-0.30015	-0.275214	-0.445963	-0.210501	-0.352002	-0.00812352
222	-1.26333	-0.207308	-0.299597	-0.274494	-0.445817	-0.210532	-0.35175	-0.00823456
223	-1.26234	-0.207799	-0.299045	-0.273774	-0.445669	-0.210565	-0.351495	-0.00834657
224	-1.26135	-0.20829	-0.298492	-0.273055	-0.445519	-0.210598	-0.351237	-0.00845956
225	-1.26036	-0.20878	-0.29794	-0.272336	-0.445369	-0.210633	-0.350977	-0.00857354
226	-1.25938	-0.209269	-0.297388	-0.271618	-0.445217	-0.210668	-0.350714	-0.00868852
227	-1.25839	-0.209758	-0.296836	-0.2709	-0.445065	-0.210706	-0.350448	-0.00880453
228	-1.2574	-0.210246	-0.296285	-0.270183	-0.444911	-0.210744	-0.35018	-0.00892158
229	-1.25641	-0.210734	-0.295733	-0.269467	-0.444756	-0.210785	-0.349909	-0.00903969
230	-1.25542	-0.21122	-0.295182	-0.268751	-0.444601	-0.210826	-0.349635	-0.00915886
231	-1.25443	-0.211705	-0.294631	-0.268035	-0.444444	-0.210869	-0.349359	-0.00927911
232	-1.25344	-0.212189	-0.294081	-0.26732	-0.444286	-0.210914	-0.34908	-0.00940047
233	-1.25246	-0.212672	-0.293531	-0.266606	-0.444127	-0.21096	-0.348799	-0.00952294
234	-1.25147	-0.213153	-0.292981	-0.265892	-0.443967	-0.211007	-0.348515	-0.00964654
235	-1.25048	-0.213633	-0.292432	-0.265178	-0.443806	-0.211057	-0.348229	-0.00977128
236	-1.24949	-0.214111	-0.291883	-0.264465	-0.443644	-0.211108	-0.34794	-0.00989719
237	-1.2485	-0.214588	-0.291335	-0.263752	-0.443481	-0.21116	-0.347648	-0.0100243
238	-1.24751	-0.215063	-0.290787	-0.26304	-0.443317	-0.211214	-0.347354	-0.0101525
239	-1.24652	-0.215536	-0.29024	-0.262329	-0.443151	-0.211271	-0.347058	-0.010282
240	-1.24554	-0.216007	-0.289693	-0.261618	-0.442985	-0.211328	-0.346759	-0.0104127
241	-1.24455	-0.216477	-0.289147	-0.260907	-0.442818	-0.211388	-0.346457	-0.0105446
242	-1.24356	-0.216944	-0.288602	-0.260197	-0.44265	-0.21145	-0.346153	-0.0106778
243	-1.24257	-0.217409	-0.288057	-0.259487	-0.442481	-0.211513	-0.345846	-0.0108122
244	-1.24158	-0.217872	-0.287514	-0.258778	-0.442311	-0.211579	-0.345537	-0.0109479
245	-1.24059	-0.218332	-0.286971	-0.258069	-0.44214	-0.211646	-0.345226	-0.0110849
246	-1.2396	-0.21879	-0.286428	-0.257361	-0.441968	-0.211715	-0.344912	-0.0112231
247	-1.23862	-0.219246	-0.285887	-0.256653	-0.441794	-0.211787	-0.344595	-0.0113627
248	-1.23763	-0.219699	-0.285347	-0.255946	-0.44162	-0.21186	-0.344277	-0.0115036
249	-1.23664	-0.22015	-0.284807	-0.255239	-0.441445	-0.211936	-0.343955	-0.0116459
250	-1.23565	-0.220597	-0.284268	-0.254533	-0.441269	-0.212014	-0.343632	-0.0117895
251	-1.23466	-0.221042	-0.283731	-0.253827	-0.441091	-0.212094	-0.343306	-0.0119345
252	-1.23367	-0.221484	-0.283194	-0.253122	-0.440913	-0.212176	-0.342977	-0.0120808
253	-1.23268	-0.221924	-0.282658	-0.252417	-0.440733	-0.212261	-0.342646	-0.0122286
254	-1.2317	-0.22236	-0.282123	-0.251713	-0.440553	-0.212348	-0.342313	-0.0123777
255	-1.23071	-0.222793	-0.28159	-0.251009	-0.440371	-0.212437	-0.341977	-0.0125283
256	-1.22972	-0.223223	-0.281057	-0.250306	-0.440188	-0.212529	-0.341639	-0.0126802
257	-1.22873	-0.22365	-0.280526	-0.249603	-0.440005	-0.212623	-0.341299	-0.0128337
258	-1.22774	-0.224073	-0.279996	-0.248901	-0.43982	-0.212719	-0.340956	-0.0129885
259	-1.22675	-0.224493	-0.279467	-0.248199	-0.439633	-0.212818	-0.340611	-0.0131448
260	-1.22576	-0.22491	-0.278939	-0.247498	-0.439446	-0.21292	-0.340264	-0.0133026
261	-1.22478	-0.225324	-0.278413	-0.246797	-0.439258	-0.213024	-0.339914	-0.0134618
262	-1.22379	-0.225734	-0.277888	-0.246097	-0.439068	-0.213131	-0.339562	-0.0136226
263	-1.2228	-0.22614	-0.277364	-0.245398	-0.438877	-0.21324	-0.339208	-0.0137848
264	-1.22181	-0.226543	-0.276841	-0.244699	-0.438685	-0.213352	-0.338851	-0.0139485
265	-1.22082	-0.226942	-0.27632	-0.244001	-0.438492	-0.213466	-0.338492	-0.0141138
266	-1.21983	-0.227337	-0.275801	-0.243303	-0.438297	-0.213583	-0.33813	-0.0142805
267	-1.21884	-0.227729	-0.275282	-0.242606	-0.438102	-0.213703	-0.337767	-0.0144488
268	-1.21786	-0.228117	-0.274765	-0.24191	-0.437904	-0.213826	-0.3374	-0.0146187
269	-1.21687	-0.228501	-0.27425	-0.241214	-0.437706	-0.213952	-0.337032	-0.01479
270	-1.21588	-0.228881	-0.273736	-0.240519	-0.437506	-0.21408	-0.336661	-0.0149629
271	-1.21489	-0.229257	-0.273223	-0.239825	-0.437305	-0.214211	-0.336288	-0.0151374
272	-1.2139	-0.22963	-0.272712	-0.239131	-0.437103	-0.214345	-0.335913	-0.0153134
273	-1.21291	-0.229998	-0.272203	-0.238438	-0.436899	-0.214481	-0.335535	-0.015491
274	-1.21192	-0.230363	-0.271695	-0.237746	-0.436694	-0.214621	-0.335155	-0.0156701
275	-1.21094	-0.230723	-0.271189	-0.237055	-0.436487	-0.214763	-0.334773	-0.0158509
276	-1.20995	-0.23108	-0.270684	-0.236364	-0.436279	-0.214908	-0.334388	-0.0160332
277	-1.20896	-0.231432	-0.270181	-0.235675	-0.436069	-0.215056	-0.334001	-0.0162171
278	-1.20797	-0.23178	-0.26968	-0.234986	-0.435858	-0.215207	-0.333612	-0.0164025
279	-1.20698	-0.232125	-0.26918	-0.234298	-0.435645	-0.215361	-0.33322	-0.0165896
280	-1.20599	-0.232465	-0.268682	-0.233611	-0.435431	-0.215518	-0.332826	-0.0167782
281	-1.205	-0.232801	-0.268186	-0.232924	-0.435216	-0.215678	-0.33243	-0.0169685
282	-1.20402	-0.233134	-0.267691	-0.232239	-0.434998	-0.21584	-0.332031	-0.0171603
283	-1.20303	-0.233462	-0.267198	-0.231555	-0.43478	-0.216005	-0.33163	-0.0173537
284	-1.20204	-0.233786	-0.266707	-0.230871	-0.434559	-0.216174	-0.331227	-0.0175487
285	-1.20105	-0.234106	-0.266217	-0.230189	-0.434337	-0.216345	-0.330821	-0.0177453
286	-1.20006	-0.234422	-0.265729	-0.229508	-0.434113	-0.216519	-0.330413	-0.0179434
287	-1.19907	-0.234734	-0.265244	-0.228827	-0.433888	-0.216695	-0.330003	-0.0181432
288	-1.19808	-0.235041	-0.264759	-0.228148	-0.433661	-0.216875	-0.32959	-0.0183445
289	-1.1971	-0.235345	-0.264277	-0.22747	-0.433432	-0.217057	-0.329175	-0.0185474
290	-1.19611	-0.235645	-0.263796	-0.226793	-0.433202	-0.217243	-0.328757	-0.0187519
291	-1.19512	-0.235941	-0.263317	-0.226118	-0.432969	-0.217431	-0.328337	-0.018958
292	-1.19413	-0.236234	-0.26284	-0.225443	-0.432735	-0.217621	-0.327915	-0.0191656
293	-1.19314	-0.236522	-0.262365	-0.22477	-0.4325	-0.217815	-0.32749	-0.0193747
294	-1.19215	-0.236806	-0.261892	-0.224098	-0.432262	-0.218011	-0.327063	-0.0195855
295	-1.19116	-0.237087	-0.261421	-0.223428	-0.432022	-0.21821	-0.326634	-0.0197977
296	-1.19018	-0.237364	-0.260951	-0.222759	-0.431781	-0.218411	-0.326202	-0.0200116
297	-1.18919	-0.237637	-0.260483	-0.222092	-0.431538	-0.218615	-0.325768	-0.0202269
298	-1.1882	-0.237907	-0.260017	-0.221426	-0.431293	-0.218822	-0.325331	-0.0204438
299	-1.18721	-0.238173	-0.259553	-0.220761	-0.431046	-0.219031	-0.324892	-0.0206621
300	-1.18622	-0.238435	-0.259091	-0.220098	-0.430797	-0.219243	-0.324451	-0.020882
301	-1.18523	-0.238694	-0.258631	-0.219437	-0.430546	-0.219457	-0.324007	-0.0211034
302	-1.18424	-0.238949	-0.258172	-0.218777	-0.430294	-0.219674	-0.323561	-0.0213262
303	-1.18326	-0.239201	-0.257716	-0.218119	-0.430039	-0.219893	-0.323112	-0.0215505
304	-1.18227	-0.23945	-0.257261	-0.217463	-0.429782	-0.220114	-0.322661	-0.0217763
305	-1.18128	-0.239696	-0.256808	-0.216809	-0.429524	-0.220338	-0.322208	-0.0220035
306	-1.18029	-0.239938	-0.256357	-0.216157	-0.429263	-0.220563	-0.321752	-0.0222321
307	-1.1793	-0.240177	-0.255908	-0.215506	-0.429	-0.220792	-0.321293	-0.0224622
308	-1.17831	-0.240413	-0.255461	-0.214858	-0.428736	-0.221022	-0.320833	-0.0226936
309	-1.17732	-0.240647	-0.255016	-0.214211	-0.428469	-0.221254	-0.320369	-0.0229265
310	-1.17634	-0.240877	-0.254573	-0.213567	-0.4282	-0.221489	-0.319904	-0.0231607
311	-1.17535	-0.241104	-0.254132	-0.212925	-0.427929	-0.221726	-0.319435	-0.0233962
312	-1.17436	-0.241329	-0.253693	-0.212285	-0.427656	-0.221964	-0.318965	-0.0236331
313	-1.17337	-0.241551	-0.253255	-0.211647	-0.427381	-0.222205	-0.318492	-0.0238713
314	-1.17238	-0.24177	-0.25282	-0.211012	-0.427103	-0.222447	-0.318016	-0.0241108
315	-1.17139	-0.241987	-0.252386	-0.210379	-0.426824	-0.222692	-0.317538	-0.0243516
316	-1.1704	-0.242201	-0.251955	-0.209749	-0.426542	-0.222938	-0.317058	-0.0245937
317	-1.16942	-0.242413	-0.251526	-0.209121	-0.426258	-0.223186	-0.316575	-0.024837
318	-1.16843	-0.242623	-0.251098	-0.208496	-0.425972	-0.223435	-0.316089	-0.0250815
319	-1.16744	-0.24283	-0.250673	-0.207874	-0.425684	-0.223687	-0.315601	-0.0253272
320	-1.16645	-0.243036	-0.250249	-0.207254	-0.425393	-0.22394	-0.315111	-0.0255741
321	-1.16546	-0.243239	-0.249828	-0.206638	-0.4251	-0.224194	-0.314618	-0.0258222
322	-1.16447	-0.24344	-0.249408	-0.206024	-0.424805	-0.22445	-0.314123	-0.0260714
323	-1.16348	-0.243639	-0.248991	-0.205413	-0.424508	-0.224708	-0.313625	-0.0263217
324	-1.1625	-0.243837	-0.248576	-0.204805	-0.424208	-0.224967	-0.313125	-0.0265731
325	-1.16151	-0.244033	-0.248163	-0.204201	-0.423906	-0.225227	-0.312622	-0.0268256
326	-1.16052	-0.244227	-0.247752	-0.2036	-0.423602	-0.225489	-0.312117	-0.0270791
327	-1.15953	-0.244419	-0.247343	-0.203002	-0.423295	-0.225752	-0.311609	-0.0273337
328	-1.15854	-0.24461	-0.246936	-0.202407	-0.422986	-0.226017	-0.311099	-0.0275893
329	-1.15755	-0.244799	-0.246531	-0.201816	-0.422675	-0.226282	-0.310586	-0.0278458
330	-1.15656	-0.244987	-0.246129	-0.201228	-0.422361	-0.226549	-0.310071	-0.0281033
331	-1.15558	-0.245173	-0.245729	-0.200645	-0.422045	-0.226817	-0.309554	-0.0283618
332	-1.15459	-0.245359	-0.245331	-0.200064	-0.421726	-0.227086	-0.309034	-0.0286211
333	-1.1536	-0.245543	-0.244935	-0.199488	-0.421405	-0.227357	-0.308511	-0.0288813
334	-1.15261	-0.245726	-0.244542	-0.198916	-0.421082	-0.227628	-0.307987	-0.0291424
335	-1.15162	-0.245907	-0.24415	-0.198347	-0.420756	-0.2279	-0.307459	-0.0294043
336	-1.15063	-0.246088	-0.243762	-0.197783	-0.420427	-0.228174	-0.30693	-0.029667
337	-1.14965	-0.246268	-0.243375	-0.197222	-0.420096	-0.228448	-0.306398	-0.0299305
338	-1.14866	-0.246447	-0.242991	-0.196666	-0.419763	-0.228724	-0.305863	-0.0301948
339	-1.14767	-0.246625	-0.242609	-0.196115	-0.419427	-0.229	-0.305326	-0.0304598
340	-1.14668	-0.246802	-0.24223	-0.195568	-0.419088	-0.229277	-0.304787	-0.0307255
341	-1.14569	-0.246979	-0.241854	-0.195025	-0.418747	-0.229555	-0.304245	-0.0309919
342	-1.1447	-0.247155	-0.241479	-0.194487	-0.418403	-0.229834	-0.303701	-0.0312589
343	-1.14371	-0.24733	-0.241108	-0.193953	-0.418057	-0.230114	-0.303155	-0.0315266
344	-1.14273	-0.247504	-0.240739	-0.193425	-0.417708	-0.230394	-0.302606	-0.0317948
345	-1.14174	-0.247678	-0.240372	-0.192901	-0.417356	-0.230675	-0.302055	-0.0320637
346	-1.14075	-0.247852	-0.240009	-0.192382	-0.417002	-0.230957	-0.301501	-0.0323331
347	-1.13976	-0.248024	-0.239648	-0.191868	-0.416645	-0.23124	-0.300946	-0.0326031
348	-1.13877	-0.248197	-0.239289	-0.191359	-0.416285	-0.231524	-0.300388	-0.0328735
349	-1.13778	-0.248369	-0.238934	-0.190856	-0.415922	-0.231808	-0.299828	-0.0331445
350	-1.13679	-0.248541	-0.238581	-0.190357	-0.415557	-0.232093	-0.299265	-0.0334159
351	-1.13581	-0.248712	-0.238231	-0.189865	-0.415189	-0.232379	-0.2987	-0.0336877
352	-1.13482	-0.248883	-0.237884	-0.189377	-0.414819	-0.232665	-0.298133	-0.03396
353	-1.13383	-0.249053	-0.237541	-0.188895	-0.414445	-0.232952	-0.297564	-0.0342326
354	-1.13284	-0.249224	-0.2372	-0.188419	-0.414069	-0.23324	-0.296993	-0.0345057
355	-1.13185	-0.249394	-0.236862	-0.187948	-0.41369	-0.233529	-0.296419	-0.034779
356	-1.13086	-0.249564	-0.236527	-0.187483	-0.413308	-0.233818	-0.295843	-0.0350527
357	-1.12987	-0.249733	-0.236195	-0.187024	-0.412923	-0.234108	-0.295266	-0.0353267
358	-1.12889	-0.249903	-0.235866	-0.186571	-0.412535	-0.234398	-0.294686	-0.035601
359	-1.1279	-0.250072	-0.235541	-0.186124	-0.412145	-0.234689	-0.294104	-0.0358755
360	-1.12691	-0.250241	-0.235219	-0.185683	-0.411751	-0.234981	-0.29352	-0.0361503
361	-1.12592	-0.25041	-0.2349	-0.185248	-0.411355	-0.235274	-0.292934	-0.0364253
362	-1.12493	-0.250578	-0.234585	-0.184819	-0.410956	-0.235567	-0.292346	-0.0367005
363	-1.12394	-0.250747	-0.234272	-0.184397	-0.410554	-0.235861	-0.291756	-0.0369759
364	-1.12295	-0.250915	-0.233964	-0.183981	-0.410148	-0.236155	-0.291164	-0.0372514
365	-1.12197	-0.251083	-0.233659	-0.183571	-0.40974	-0.23645	-0.29057	-0.0375271
366	-1.12098	-0.251251	-0.233357	-0.183168	-0.409329	-0.236746	-0.289974	-0.0378029
367	-1.11999	-0.251419	-0.233059	-0.182771	-0.408915	-0.237043	-0.289376	-0.0380789
368	-1.119	-0.251587	-0.232764	-0.182381	-0.408498	-0.23734	-0.288777	-0.0383549
369	-1.11801	-0.251754	-0.232473	-0.181998	-0.408078	-0.237638	-0.288176	-0.038631
370	-1.11702	-0.251922	-0.232186	-0.181621	-0.407655	-0.237936	-0.287573	-0.0389072
371	-1.11603	-0.252089	-0.231903	-0.181251	-0.407229	-0.238235	-0.286968	-0.0391835
372	-1.11505	-0.252256	-0.231623	-0.180888	-0.4068	-0.238535	-0.286361	-0.0394598
373	-1.11406	-0.252423	-0.231347	-0.180532	-0.406368	-0.238836	-0.285753	-0.0397361
374	-1.11307	-0.252589	-0.231076	-0.180183	-0.405933	-0.239137	-0.285143	-0.0400125
375	-1.11208	-0.252756	-0.230808	-0.17984	-0.405495	-0.239439	-0.284532	-0.0402888
376	-1.11109	-0.252922	-0.230544	-0.179505	-0.405054	-0.239742	-0.283919	-0.0405652
377	-1.1101	-0.253088	-0.230284	-0.179177	-0.40461	-0.240046	-0.283304	-0.0408415
378	-1.10911	-0.253253	-0.230028	-0.178855	-0.404163	-0.24035	-0.282688	-0.0411179
379	-1.10813	-0.253419	-0.229776	-0.178541	-0.403712	-0.240655	-0.282071	-0.0413942
380	-1.10714	-0.253584	-0.229528	-0.178234	-0.403259	-0.240961	-0.281452	-0.0416705
381	-1.10615	-0.253749	-0.229284	-0.177935	-0.402802	-0.241267	-0.280831	-0.0419467
382	-1.10516	-0.253913	-0.229045	-0.177642	-0.402343	-0.241575	-0.28021	-0.0422229
383	-1.10417	-0.254077	-0.22881	-0.177357	-0.401881	-0.241883	-0.279587	-0.0424991
384	-1.10318	-0.254241	-0.228579	-0.177079	-0.401415	-0.242192	-0.278962	-0.0427752
385	-1.10219	-0.254405	-0.228353	-0.176808	-0.400946	-0.242501	-0.278337	-0.0430513
386	-1.10121	-0.254568	-0.228131	-0.176545	-0.400475	-0.242812	-0.27771	-0.0433273
387	-1.10022	-0.25473	-0.227913	-0.176289	-0.4	-0.243123	-0.277082	-0.0436033
388	-1.09923	-0.254892	-0.2277	-0.17604	-0.399522	-0.243435	-0.276452	-0.0438792
389	-1.09824	-0.255054	-0.227491	-0.175799	-0.399042	-0.243748	-0.275822	-0.0441551
390	-1.09725	-0.255215	-0.227287	-0.175566	-0.398558	-0.244062	-0.275191	-0.044431
391	-1.09626	-0.255376	-0.227087	-0.175339	-0.398071	-0.244376	-0.274558	-0.0447068
392	-1.09527	-0.255536	-0.226892	-0.17512	-0.397581	-0.244692	-0.273925	-0.0449825
393	-1.09429	-0.255696	-0.226702	-0.174909	-0.397088	-0.245008	-0.27329	-0.0452582
394	-1.0933	-0.255855	-0.226516	-0.174705	-0.396593	-0.245325	-0.272655	-0.0455339
395	-1.09231	-0.256013	-0.226335	-0.174509	-0.396094	-0.245643	-0.272018	-0.0458096
396	-1.09132	-0.256171	-0.226159	-0.17432	-0.395592	-0.245962	-0.271381	-0.0460853
397	-1.09033	-0.256328	-0.225987	-0.174138	-0.395087	-0.246281	-0.270743	-0.046361
398	-1.08934	-0.256485	-0.22582	-0.173965	-0.394579	-0.246602	-0.270104	-0.0466366
399	-1.08835	-0.256641	-0.225658	-0.173798	-0.394069	-0.246923	-0.269465	-0.0469123
400	-1.08737	-0.256796	-0.225501	-0.173639	-0.393555	-0.247246	-0.268824	-0.0471881
401	-1.08638	-0.25695	-0.225349	-0.173488	-0.393039	-0.247569	-0.268183	-0.0474638
402	-1.08539	-0.257104	-0.225201	-0.173344	-0.392519	-0.247893	-0.267542	-0.0477397
403	-1.0844	-0.257256	-0.225059	-0.173208	-0.391997	-0.248218	-0.266899	-0.0480155
404	-1.08341	-0.257408	-0.224921	-0.173079	-0.391472	-0.248544	-0.266256	-0.0482915
405	-1.08242	-0.257559	-0.224789	-0.172958	-0.390943	-0.248871	-0.265612	-0.0485676
406	-1.08143	-0.25771	-0.224661	-0.172845	-0.390412	-0.249198	-0.264968	-0.0488438
407	-1.08045	-0.257859	-0.224538	-0.172738	-0.389879	-0.249527	-0.264324	-0.0491201
408	-1.07946	-0.258007	-0.224421	-0.17264	-0.389342	-0.249857	-0.263678	-0.0493966
409	-1.07847	-0.258154	-0.224308	-0.172549	-0.388802	-0.250187	-0.263033	-0.0496732
410	-1.07748	-0.258301	-0.224201	-0.172465	-0.38826	-0.250519	-0.262387	-0.0499501
411	-1.07649	-0.258446	-0.224098	-0.172389	-0.387715	-0.250851	-0.26174	-0.0502271
412	-1.0755	-0.258591	-0.224001	-0.172321	-0.387167	-0.251184	-0.261093	-0.0505044
413	-1.07451	-0.258734	-0.223909	-0.172259	-0.386616	-0.251519	-0.260446	-0.050782
414	-1.07353	-0.258876	-0.223821	-0.172206	-0.386063	-0.251854	-0.259798	-0.0510598
415	-1.07254	-0.259017	-0.223739	-0.17216	-0.385506	-0.25219	-0.25915	-0.0513379
416	-1.07155	-0.259157	-0.223662	-0.172121	-0.384947	-0.252528	-0.258502	-0.0516163
417	-1.07056	-0.259296	-0.223591	-0.17209	-0.384386	-0.252866	-0.257854	-0.0518951
418	-1.06957	-0.259434	-0.223524	-0.172066	-0.383821	-0.253205	-0.257205	-0.0521742
419	-1.06858	-0.25957	-0.223462	-0.17205	-0.383254	-0.253545	-0.256556	-0.0524538
420	-1.06759	-0.259705	-0.223406	-0.172041	-0.382685	-0.253886	-0.255907	-0.0527338
421	-1.06661	-0.259839	-0.223355	-0.17204	-0.382112	-0.254228	-0.255258	-0.0530142
422	-1.06562	-0.259972	-0.223309	-0.172045	-0.381537	-0.254572	-0.254608	-0.0532951
423	-1.06463	-0.260104	-0.223268	-0.172059	-0.38096	-0.254916	-0.253959	-0.0535765
424	-1.06364	-0.260234	-0.223232	-0.17208	-0.380379	-0.255261	-0.253309	-0.0538584
425	-1.06265	-0.260363	-0.223201	-0.172108	-0.379797	-0.255607	-0.252659	-0.0541409
426	-1.06166	-0.260491	-0.223175	-0.172143	-0.379211	-0.255954	-0.252009	-0.054424
427	-1.06067	-0.260617	-0.223155	-0.172186	-0.378623	-0.256303	-0.251359	-0.0547077
428	-1.05969	-0.260742	-0.223139	-0.172236	-0.378033	-0.256652	-0.250709	-0.054992
429	-1.0587	-0.260865	-0.223129	-0.172293	-0.37744	-0.257002	-0.250059	-0.055277
430	-1.05771	-0.260988	-0.223124	-0.172358	-0.376844	-0.257354	-0.249409	-0.0555627
431	-1.05672	-0.261108	-0.223123	-0.17243	-0.376247	-0.257706	-0.248759	-0.0558492
432	-1.05573	-0.261228	-0.223128	-0.172509	-0.375646	-0.25806	-0.248109	-0.0561364
433	-1.05474	-0.261346	-0.223138	-0.172596	-0.375043	-0.258415	-0.24746	-0.0564245
434	-1.05375	-0.261462	-0.223153	-0.172689	-0.374438	-0.25877	-0.24681	-0.0567133
435	-1.05277	-0.261577	-0.223173	-0.17279	-0.37383	-0.259127	-0.24616	-0.057003
436	-1.05178	-0.261691	-0.223197	-0.172898	-0.37322	-0.259485	-0.24551	-0.0572936
437	-1.05079	-0.261803	-0.223227	-0.173013	-0.372608	-0.259844	-0.244861	-0.0575852
438	-1.0498	-0.261914	-0.223261	-0.173136	-0.371993	-0.260204	-0.244211	-0.0578777
439	-1.04881	-0.262023	-0.223301	-0.173265	-0.371376	-0.260565	-0.243562	-0.0581711
440	-1.04782	-0.262131	-0.223345	-0.173402	-0.370757	-0.260927	-0.242913	-0.0584656
441	-1.04683	-0.262237	-0.223394	-0.173546	-0.370135	-0.261291	-0.242264	-0.0587612
442	-1.04585	-0.262342	-0.223448	-0.173696	-0.369511	-0.261655	-0.241615	-0.0590578
443	-1.04486	-0.262445	-0.223506	-0.173854	-0.368885	-0.262021	-0.240967	-0.0593555
444	-1.04387	-0.262547	-0.22357	-0.174019	-0.368257	-0.262387	-0.240318	-0.0596544
445	-1.04288	-0.262647	-0.223637	-0.174191	-0.367626	-0.262755	-0.23967	-0.0599545
446	-1.04189	-0.262746	-0.22371	-0.174369	-0.366994	-0.263124	-0.239022	-0.0602558
447	-1.0409	-0.262843	-0.223787	-0.174555	-0.366359	-0.263494	-0.238375	-0.0605583
448	-1.03991	-0.262939	-0.223869	-0.174747	-0.365722	-0.263866	-0.237727	-0.0608621
449	-1.03893	-0.263033	-0.223955	-0.174947	-0.365083	-0.264238	-0.23708	-0.0611672
450	-1.03794	-0.263126	-0.224046	-0.175153	-0.364442	-0.264611	-0.236433	-0.0614736
451	-1.03695	-0.263218	-0.224141	-0.175366	-0.363799	-0.264986	-0.235787	-0.0617815
452	-1.03596	-0.263308	-0.22424	-0.175586	-0.363154	-0.265362	-0.23514	-0.0620907
453	-1.03497	-0.263396	-0.224344	-0.175812	-0.362507	-0.265739	-0.234494	-0.0624013
454	-1.03398	-0.263483	-0.224452	-0.176045	-0.361858	-0.266117	-0.233849	-0.0627135
455	-1.033	-0.263569	-0.224565	-0.176285	-0.361208	-0.266496	-0.233204	-0.0630271
456	-1.03201	-0.263653	-0.224681	-0.176532	-0.360555	-0.266876	-0.232559	-0.0633422
457	-1.03102	-0.263736	-0.224802	-0.176785	-0.359901	-0.267258	-0.231914	-0.063659
458	-1.03003	-0.263817	-0.224927	-0.177044	-0.359244	-0.26764	-0.23127	-0.0639773
459	-1.02904	-0.263897	-0.225056	-0.177311	-0.358586	-0.268024	-0.230627	-0.0642972
460	-1.02805	-0.263976	-0.225189	-0.177583	-0.357927	-0.268409	-0.229983	-0.0646188
461	-1.02706	-0.264053	-0.225326	-0.177862	-0.357265	-0.268795	-0.22934	-0.0649421
462	-1.02608	-0.264129	-0.225467	-0.178148	-0.356602	-0.269182	-0.228698	-0.0652671
463	-1.02509	-0.264203	-0.225612	-0.17844	-0.355937	-0.26957	-0.228056	-0.0655938
464	-1.0241	-0.264277	-0.225761	-0.178738	-0.355271	-0.269959	-0.227415	-0.0659224
465	-1.02311	-0.264349	-0.225913	-0.179043	-0.354603	-0.27035	-0.226773	-0.0662527
466	-1.02212	-0.264419	-0.226069	-0.179353	-0.353934	-0.270741	-0.226133	-0.0665849
467	-1.02113	-0.264489	-0.226229	-0.17967	-0.353263	-0.271134	-0.225493	-0.0669189
468	-1.02014	-0.264557	-0.226393	-0.179993	-0.352591	-0.271527	-0.224853	-0.0672548
469	-1.01916	-0.264624	-0.22656	-0.180322	-0.351917	-0.271922	-0.224214	-0.0675927
470	-1.01817	-0.26469	-0.226731	-0.180657	-0.351243	-0.272318	-0.223576	-0.0679325
471	-1.01718	-0.264754	-0.226905	-0.180999	-0.350566	-0.272714	-0.222938	-0.0682744
472	-1.01619	-0.264818	-0.227083	-0.181346	-0.349889	-0.273112	-0.222301	-0.0686182
473	-1.0152	-0.26488	-0.227264	-0.181699	-0.34921	-0.273511	-0.221664	-0.0689641
474	-1.01421	-0.264941	-0.227449	-0.182057	-0.348531	-0.273911	-0.221028	-0.069312
475	-1.01322	-0.265001	-0.227637	-0.182422	-0.34785	-0.274311	-0.220392	-0.0696621
476	-1.01224	-0.26506	-0.227828	-0.182793	-0.347168	-0.274713	-0.219757	-0.0700143
477	-1.01125	-0.265119	-0.228022	-0.183169	-0.346485	-0.275116	-0.219123	-0.0703686
478	-1.01026	-0.265176	-0.22822	-0.18355	-0.345801	-0.275519	-0.218489	-0.0707251
479	-1.00927	-0.265232	-0.228421	-0.183938	-0.345117	-0.275924	-0.217856	-0.0710839
480	-1.00828	-0.265287	-0.228625	-0.184331	-0.344431	-0.276329	-0.217223	-0.0714449
481	-1.00729	-0.265341	-0.228832	-0.184729	-0.343745	-0.276736	-0.216592	-0.0718081
482	-1.0063	-0.265395	-0.229042	-0.185133	-0.343058	-0.277143	-0.215961	-0.0721737
483	-1.00532	-0.265448	-0.229254	-0.185542	-0.34237	-0.277551	-0.21533	-0.0725416
484	-1.00433	-0.265499	-0.22947	-0.185957	-0.341682	-0.27796	-0.214701	-0.0729118
485	-1.00334	-0.265551	-0.229689	-0.186377	-0.340993	-0.27837	-0.214072	-0.0732844
486	-1.00235	-0.265601	-0.229911	-0.186802	-0.340303	-0.278781	-0.213443	-0.0736595
487	-1.00136	-0.26565	-0.230135	-0.187232	-0.339613	-0.279192	-0.212816	-0.0740369
488	-1.00037	-0.265699	-0.230362	-0.187668	-0.338923	-0.279604	-0.212189	-0.0744168
489	-0.999384	-0.265748	-0.230592	-0.188109	-0.338232	-0.280017	-0.211564	-0.0747992
490	-0.998395	-0.265795	-0.230825	-0.188554	-0.337541	-0.280431	-0.210938	-0.0751841
491	-0.997407	-0.265843	-0.23106	-0.189005	-0.336849	-0.280845	-0.210314	-0.0755715
492	-0.996418	-0.265889	-0.231298	-0.189461	-0.336158	-0.28126	-0.209691	-0.0759615
493	-0.99543	-0.265935	-0.231539	-0.189921	-0.335466	-0.281676	-0.209068	-0.0763541
494	-0.994441	-0.265981	-0.231782	-0.190387	-0.334774	-0.282093	-0.208446	-0.0767493
495	-0.993453	-0.266026	-0.232027	-0.190857	-0.334083	-0.28251	-0.207826	-0.0771471
496	-0.992464	-0.266071	-0.232275	-0.191332	-0.333391	-0.282928	-0.207206	-0.0775476
497	-0.991476	-0.266116	-0.232525	-0.191811	-0.332699	-0.283346	-0.206586	-0.0779507
498	-0.990487	-0.26616	-0.232778	-0.192296	-0.332008	-0.283765	-0.205968	-0.0783566
499	-0.989498	-0.266204	-0.233033	-0.192785	-0.331316	-0.284185	-0.205351	-0.0787652
500	-0.98851	-0.266248	-0.233291	-0.193278	-0.330625	-0.284605	-0.204735	-0.0791765
501	-0.987521	-0.266292	-0.23355	-0.193776	-0.329935	-0.285026	-0.204119	-0.0795906
502	-0.986533	-0.266336	-0.233812	-0.194279	-0.329244	-0.285447	-0.203505	-0.0800075
503	-0.985544	-0.266379	-0.234076	-0.194786	-0.328555	-0.285869	-0.202892	-0.0804273
504	-0.984556	-0.266423	-0.234343	-0.195298	-0.327865	-0.286291	-0.202279	-0.0808499
505	-0.983567	-0.266466	-0.234611	-0.195813	-0.327176	-0.286714	-0.201668	-0.0812753
506	-0.982578	-0.26651	-0.234881	-0.196334	-0.326488	-0.287137	-0.201058	-0.0817037
507	-0.98159	-0.266554	-0.235154	-0.196858	-0.3258	-0.287561	-0.200449	-0.082135
508	-0.980601	-0.266598	-0.235429	-0.197387	-0.325114	-0.287986	-0.199841	-0.0825692
509	-0.979613	-0.266642	-0.235705	-0.19792	-0.324428	-0.288411	-0.199234	-0.0830063
510	-0.978624	-0.266686	-0.235984	-0.198457	-0.323742	-0.288836	-0.198628	-0.0834465
511	-0.977636	-0.266731	-0.236264	-0.198998	-0.323058	-0.289262	-0.198023	-0.0838896
512	-0.976647	-0.266776	-0.236547	-0.199543	-0.322375	-0.289688	-0.19742	-0.0843358
513	-0.975659	-0.266821	-0.236831	-0.200093	-0.321692	-0.290115	-0.196817	-0.084785
514	-0.97467	-0.266867	-0.237117	-0.200646	-0.321011	-0.290542	-0.196216	-0.0852373
515	-0.973681	-0.266914	-0.237405	-0.201203	-0.320331	-0.290969	-0.195616	-0.0856927
516	-0.972693	-0.266961	-0.237695	-0.201765	-0.319652	-0.291397	-0.195018	-0.0861512
517	-0.971704	-0.267008	-0.237987	-0.20233	-0.318974	-0.291826	-0.19442	-0.0866128
518	-0.970716	-0.267056	-0.23828	-0.202899	-0.318297	-0.292255	-0.193824	-0.0870776
519	-0.969727	-0.267105	-0.238575	-0.203472	-0.317622	-0.292684	-0.193229	-0.0875455
520	-0.968739	-0.267155	-0.238872	-0.204049	-0.316948	-0.293114	-0.192636	-0.0880166
521	-0.96775	-0.267206	-0.23917	-0.20463	-0.316276	-0.293544	-0.192044	-0.088491
522	-0.966762	-0.267257	-0.23947	-0.205214	-0.315605	-0.293975	-0.191453	-0.0889686
523	-0.965773	-0.26731	-0.239772	-0.205803	-0.314936	-0.294406	-0.190864	-0.0894494
524	-0.964784	-0.267363	-0.240075	-0.206395	-0.314268	-0.294838	-0.190276	-0.0899335
525	-0.963796	-0.267417	-0.240379	-0.20699	-0.313601	-0.29527	-0.18969	-0.090421
526	-0.962807	-0.267473	-0.240686	-0.207589	-0.312937	-0.295703	-0.189105	-0.0909117
527	-0.961819	-0.267529	-0.240994	-0.208192	-0.312274	-0.296136	-0.188522	-0.0914058
528	-0.96083	-0.267587	-0.241303	-0.208799	-0.311613	-0.29657	-0.18794	-0.0919032
529	-0.959842	-0.267646	-0.241614	-0.209408	-0.310954	-0.297004	-0.187359	-0.092404
530	-0.958853	-0.267706	-0.241926	-0.210022	-0.310297	-0.297439	-0.186781	-0.0929082
531	-0.957865	-0.267768	-0.24224	-0.210639	-0.309641	-0.297874	-0.186204	-0.0934158
532	-0.956876	-0.267831	-0.242555	-0.211259	-0.308988	-0.29831	-0.185629	-0.0939268
533	-0.955887	-0.267896	-0.242872	-0.211883	-0.308336	-0.298747	-0.185055	-0.0944413
534	-0.954899	-0.267962	-0.24319	-0.212511	-0.307687	-0.299184	-0.184483	-0.0949592
535	-0.95391	-0.268029	-0.24351	-0.213141	-0.307039	-0.299622	-0.183913	-0.0954806
536	-0.952922	-0.268098	-0.24383	-0.213775	-0.306394	-0.30006	-0.183344	-0.0960056
537	-0.951933	-0.268169	-0.244153	-0.214413	-0.305751	-0.300499	-0.182778	-0.096534
538	-0.950945	-0.268242	-0.244477	-0.215053	-0.30511	-0.300939	-0.182213	-0.0970661
539	-0.949956	-0.268316	-0.244802	-0.215697	-0.304471	-0.301379	-0.18165	-0.0976016
540	-0.948967	-0.268392	-0.245128	-0.216344	-0.303835	-0.30182	-0.181089	-0.0981408
541	-0.947979	-0.26847	-0.245456	-0.216994	-0.303201	-0.302262	-0.18053	-0.0986835
542	-0.94699	-0.26855	-0.245785	-0.217648	-0.302569	-0.302704	-0.179973	-0.0992298
543	-0.946002	-0.268631	-0.246116	-0.218305	-0.301939	-0.303148	-0.179418	-0.0997798
544	-0.945013	-0.268715	-0.246448	-0.218964	-0.301313	-0.303592	-0.178865	-0.100333
545	-0.944025	-0.268801	-0.246781	-0.219627	-0.300688	-0.304037	-0.178314	-0.100891
546	-0.943036	-0.268889	-0.247116	-0.220293	-0.300066	-0.304482	-0.177765	-0.101452
547	-0.942048	-0.268979	-0.247452	-0.220962	-0.299447	-0.304929	-0.177218	-0.102016
548	-0.941059	-0.269071	-0.247789	-0.221633	-0.29883	-0.305376	-0.176673	-0.102585
549	-0.94007	-0.269165	-0.248128	-0.222308	-0.298215	-0.305824	-0.176131	-0.103157
550	-0.939082	-0.269262	-0.248469	-0.222986	-0.297604	-0.306273	-0.17559	-0.103732
551	-0.938093	-0.269361	-0.248811	-0.223666	-0.296994	-0.306723	-0.175052	-0.104312
552	-0.937105	-0.269462	-0.249154	-0.224349	-0.296388	-0.307174	-0.174517	-0.104895
553	-0.936116	-0.269565	-0.249498	-0.225036	-0.295784	-0.307626	-0.173983	-0.105482
554	-0.935128	-0.269671	-0.249845	-0.225724	-0.295183	-0.308078	-0.173452	-0.106073
555	-0.934139	-0.26978	-0.250192	-0.226416	-0.294585	-0.308532	-0.172923	-0.106668
556	-0.933151	-0.26989	-0.250541	-0.22711	-0.29399	-0.308987	-0.172397	-0.107267
557	-0.932162	-0.270004	-0.250892	-0.227807	-0.293397	-0.309442	-0.171873	-0.107869
558	-0.931173	-0.270119	-0.251244	-0.228507	-0.292808	-0.309899	-0.171352	-0.108475
559	-0.930185	-0.270238	-0.251598	-0.229209	-0.292221	-0.310357	-0.170833	-0.109085
560	-0.929196	-0.270359	-0.251954	-0.229914	-0.291637	-0.310815	-0.170317	-0.109699
561	-0.928208	-0.270482	-0.252311	-0.230621	-0.291056	-0.311275	-0.169803	-0.110317
562	-0.927219	-0.270608	-0.25267	-0.231331	-0.290478	-0.311735	-0.169292	-0.110938
563	-0.926231	-0.270737	-0.25303	-0.232043	-0.289903	-0.312197	-0.168784	-0.111564
564	-0.925242	-0.270869	-0.253392	-0.232758	-0.289331	-0.31266	-0.168278	-0.112193
565	-0.924253	-0.271003	-0.253756	-0.233475	-0.288762	-0.313123	-0.167775	-0.112827
566	-0.923265	-0.27114	-0.254122	-0.234194	-0.288196	-0.313588	-0.167274	-0.113464
567	-0.922276	-0.271279	-0.254489	-0.234915	-0.287633	-0.314054	-0.166777	-0.114105
568	-0.921288	-0.271422	-0.254859	-0.235639	-0.287073	-0.314521	-0.166282	-0.114751
569	-0.920299	-0.271567	-0.25523	-0.236365	-0.286517	-0.314989	-0.16579	-0.1154
570	-0.919311	-0.271714	-0.255604	-0.237093	-0.285963	-0.315458	-0.1653	-0.116053
571	-0.918322	-0.271865	-0.255979	-0.237824	-0.285413	-0.315927	-0.164814	-0.11671
572	-0.917334	-0.272018	-0.256356	-0.238556	-0.284866	-0.316398	-0.16433	-0.117371
573	-0.916345	-0.272175	-0.256736	-0.239291	-0.284322	-0.31687	-0.16385	-0.118036
574	-0.915356	-0.272333	-0.257117	-0.240027	-0.283781	-0.317343	-0.163372	-0.118705
575	-0.914368	-0.272495	-0.257501	-0.240766	-0.283244	-0.317817	-0.162897	-0.119378
576	-0.913379	-0.27266	-0.257887	-0.241507	-0.28271	-0.318292	-0.162425	-0.120055
577	-0.912391	-0.272827	-0.258275	-0.242249	-0.282179	-0.318768	-0.161956	-0.120736
578	-0.911402	-0.272997	-0.258665	-0.242993	-0.281652	-0.319245	-0.16149	-0.121421
579	-0.910414	-0.27317	-0.259058	-0.24374	-0.281128	-0.319723	-0.161027	-0.122109
580	-0.909425	-0.273346	-0.259453	-0.244488	-0.280607	-0.320201	-0.160568	-0.122802
581	-0.908437	-0.273524	-0.259851	-0.245237	-0.28009	-0.320681	-0.160111	-0.123499
582	-0.907448	-0.273705	-0.260251	-0.245989	-0.279576	-0.321162	-0.159657	-0.1242
583	-0.906459	-0.273889	-0.260654	-0.246742	-0.279066	-0.321643	-0.159207	-0.124905
584	-0.905471	-0.274076	-0.261059	-0.247497	-0.278559	-0.322125	-0.158759	-0.125614
585	-0.904482	-0.274265	-0.261467	-0.248254	-0.278056	-0.322608	-0.158315	-0.126327
586	-0.903494	-0.274457	-0.261878	-0.249012	-0.277556	-0.323093	-0.157873	-0.127044
587	-0.902505	-0.274652	-0.262291	-0.249772	-0.27706	-0.323577	-0.157435	-0.127765
588	-0.901517	-0.274849	-0.262708	-0.250533	-0.276568	-0.324063	-0.157	-0.12849
589	-0.900528	-0.275049	-0.263127	-0.251296	-0.276079	-0.324549	-0.156568	-0.129219
590	-0.89954	-0.275252	-0.263549	-0.252061	-0.275593	-0.325037	-0.15614	-0.129953
591	-0.898551	-0.275457	-0.263974	-0.252826	-0.275112	-0.325525	-0.155714	-0.13069
592	-0.897562	-0.275665	-0.264402	-0.253594	-0.274634	-0.326013	-0.155292	-0.131431
593	-0.896574	-0.275875	-0.264833	-0.254362	-0.27416	-0.326503	-0.154873	-0.132176
594	-0.895585	-0.276088	-0.265268	-0.255133	-0.273689	-0.326993	-0.154457	-0.132925
595	-0.894597	-0.276303	-0.265705	-0.255904	-0.273222	-0.327483	-0.154044	-0.133678
596	-0.893608	-0.27652	-0.266146	-0.256677	-0.27276	-0.327975	-0.153634	-0.134436
597	-0.89262	-0.27674	-0.26659	-0.257451	-0.2723	-0.328467	-0.153228	-0.135197
598	-0.891631	-0.276963	-0.267038	-0.258226	-0.271845	-0.328959	-0.152825	-0.135962
599	-0.890642	-0.277187	-0.267489	-0.259003	-0.271394	-0.329452	-0.152425	-0.136731
600	-0.889654	-0.277414	-0.267944	-0.259781	-0.270946	-0.329946	-0.152029	-0.137505
601	-0.888665	-0.277644	-0.268402	-0.26056	-0.270503	-0.330441	-0.151635	-0.138282
602	-0.887677	-0.277875	-0.268863	-0.261341	-0.270063	-0.330935	-0.151245	-0.139063
603	-0.886688	-0.278108	-0.269329	-0.262122	-0.269628	-0.331431	-0.150858	-0.139849
604	-0.8857	-0.278344	-0.269798	-0.262905	-0.269196	-0.331927	-0.150474	-0.140638
605	-0.884711	-0.278582	-0.270271	-0.263689	-0.268769	-0.332423	-0.150094	-0.141432
606	-0.883723	-0.278821	-0.270747	-0.264473	-0.268345	-0.33292	-0.149716	-0.142229
607	-0.882734	-0.279063	-0.271228	-0.265259	-0.267926	-0.333417	-0.149342	-0.143031
608	-0.881745	-0.279307	-0.271712	-0.266046	-0.267511	-0.333915	-0.148972	-0.143836
609	-0.880757	-0.279552	-0.272201	-0.266835	-0.267099	-0.334414	-0.148604	-0.144645
610	-0.879768	-0.2798	-0.272693	-0.267624	-0.266693	-0.334912	-0.14824	-0.145459
611	-0.87878	-0.280049	-0.27319	-0.268414	-0.26629	-0.335412	-0.147879	-0.146276
612	-0.877791	-0.2803	-0.27369	-0.269205	-0.265892	-0.335911	-0.147521	-0.147098
613	-0.876803	-0.280552	-0.274195	-0.269997	-0.265497	-0.336412	-0.147166	-0.147923
614	-0.875814	-0.280807	-0.274705	-0.27079	-0.265108	-0.336912	-0.146815	-0.148753
615	-0.874826	-0.281062	-0.275218	-0.271584	-0.264722	-0.337413	-0.146467	-0.149586
616	-0.873837	-0.28132	-0.275736	-0.272379	-0.264341	-0.337915	-0.146122	-0.150424
617	-0.872848	-0.281579	-0.276258	-0.273175	-0.263964	-0.338417	-0.14578	-0.151265
618	-0.87186	-0.281839	-0.276785	-0.273972	-0.263592	-0.338919	-0.145442	-0.152111
619	-0.870871	-0.282101	-0.277316	-0.27477	-0.263224	-0.339422	-0.145106	-0.15296
620	-0.869883	-0.282364	-0.277851	-0.275568	-0.262861	-0.339926	-0.144774	-0.153814
621	-0.868894	-0.282629	-0.278392	-0.276368	-0.262502	-0.34043	-0.144446	-0.154671
622	-0.867906	-0.282895	-0.278937	-0.277168	-0.262148	-0.340934	-0.14412	-0.155533
623	-0.866917	-0.283162	-0.279486	-0.277969	-0.261798	-0.341439	-0.143798	-0.156398
624	-0.865928	-0.28343	-0.28004	-0.278771	-0.261453	-0.341945	-0.143479	-0.157268
625	-0.86494	-0.2837	-0.280599	-0.279574	-0.261113	-0.342451	-0.143163	-0.158141
626	-0.863951	-0.283971	-0.281163	-0.280377	-0.260777	-0.342958	-0.14285	-0.159019
627	-0.862963	-0.284242	-0.281732	-0.281181	-0.260446	-0.343465	-0.142541	-0.1599
628	-0.861974	-0.284515	-0.282306	-0.281986	-0.260119	-0.343973	-0.142235	-0.160786
629	-0.860986	-0.284789	-0.282884	-0.282792	-0.259798	-0.344482	-0.141932	-0.161675
630	-0.859997	-0.285065	-0.283468	-0.283598	-0.259481	-0.344992	-0.141632	-0.162569
631	-0.859009	-0.285341	-0.284056	-0.284405	-0.259169	-0.345502	-0.141336	-0.163466
632	-0.85802	-0.285618	-0.28465	-0.285212	-0.258862	-0.346013	-0.141043	-0.164368
633	-0.857031	-0.285896	-0.285249	-0.286021	-0.25856	-0.346525	-0.140753	-0.165273
634	-0.856043	-0.286175	-0.285852	-0.286829	-0.258262	-0.347037	-0.140467	-0.166183
635	-0.855054	-0.286455	-0.286461	-0.287639	-0.25797	-0.347551	-0.140184	-0.167096
636	-0.854066	-0.286736	-0.287076	-0.288449	-0.257682	-0.348065	-0.139904	-0.168014
637	-0.853077	-0.287017	-0.287695	-0.28926	-0.2574	-0.34858	-0.139627	-0.168935
638	-0.852089	-0.2873	-0.28832	-0.290071	-0.257123	-0.349097	-0.139354	-0.169861
639	-0.8511	-0.287584	-0.28895	-0.290882	-0.25685	-0.349614	-0.139084	-0.17079
640	-0.850112	-0.287868	-0.289585	-0.291695	-0.256583	-0.350133	-0.138817	-0.171724
641	-0.849123	-0.288154	-0.290226	-0.292507	-0.256321	-0.350652	-0.138554	-0.172661
642	-0.848134	-0.28844	-0.290872	-0.29332	-0.256064	-0.351173	-0.138294	-0.173603
643	-0.847146	-0.288727	-0.291524	-0.294134	-0.255812	-0.351695	-0.138038	-0.174548
644	-0.846157	-0.289015	-0.292181	-0.294948	-0.255565	-0.352219	-0.137784	-0.175498
645	-0.845169	-0.289305	-0.292844	-0.295762	-0.255324	-0.352743	-0.137535	-0.176451
646	-0.84418	-0.289595	-0.293512	-0.296577	-0.255088	-0.353269	-0.137288	-0.177409
647	-0.843192	-0.289886	-0.294185	-0.297392	-0.254857	-0.353797	-0.137045	-0.178371
648	-0.842203	-0.290177	-0.294865	-0.298207	-0.254631	-0.354326	-0.136806	-0.179336
649	-0.841215	-0.29047	-0.295549	-0.299022	-0.254411	-0.354856	-0.13657	-0.180306
650	-0.840226	-0.290764	-0.29624	-0.299838	-0.254196	-0.355389	-0.136337	-0.181279
651	-0.839237	-0.291059	-0.296936	-0.300654	-0.253986	-0.355922	-0.136108	-0.182257
652	-0.838249	-0.291355	-0.297638	-0.301471	-0.253782	-0.356458	-0.135882	-0.183239
653	-0.83726	-0.291653	-0.298345	-0.302287	-0.253584	-0.356995	-0.13566	-0.184224
654	-0.836272	-0.291951	-0.299058	-0.303104	-0.25339	-0.357534	-0.135442	-0.185214
655	-0.835283	-0.292251	-0.299777	-0.30392	-0.253203	-0.358075	-0.135227	-0.186207
656	-0.834295	-0.292551	-0.300501	-0.304737	-0.253021	-0.358618	-0.135015	-0.187205
657	-0.833306	-0.292853	-0.301232	-0.305554	-0.252844	-0.359163	-0.134807	-0.188207
658	-0.832317	-0.293157	-0.301968	-0.306371	-0.252673	-0.35971	-0.134603	-0.189213
659	-0.831329	-0.293461	-0.302709	-0.307187	-0.252507	-0.360259	-0.134403	-0.190222
660	-0.83034	-0.293767	-0.303457	-0.308004	-0.252347	-0.36081	-0.134206	-0.191236
661	-0.829352	-0.294075	-0.30421	-0.308821	-0.252193	-0.361363	-0.134012	-0.192254
662	-0.828363	-0.294384	-0.30497	-0.309638	-0.252045	-0.361919	-0.133823	-0.193276
663	-0.827375	-0.294694	-0.305735	-0.310454	-0.251902	-0.362477	-0.133637	-0.194301
664	-0.826386	-0.295007	-0.306505	-0.31127	-0.251765	-0.363037	-0.133455	-0.195331
665	-0.825398	-0.295321	-0.307282	-0.312087	-0.251633	-0.3636	-0.133276	-0.196365
666	-0.824409	-0.295636	-0.308064	-0.312903	-0.251507	-0.364165	-0.133102	-0.197403
667	-0.82342	-0.295954	-0.308853	-0.313718	-0.251387	-0.364733	-0.132931	-0.198445
668	-0.822432	-0.296273	-0.309647	-0.314534	-0.251273	-0.365303	-0.132764	-0.19949
669	-0.821443	-0.296594	-0.310446	-0.315349	-0.251165	-0.365876	-0.132601	-0.20054
670	-0.820455	-0.296917	-0.311252	-0.316164	-0.251062	-0.366452	-0.132442	-0.201594
671	-0.819466	-0.297242	-0.312064	-0.316978	-0.250966	-0.367031	-0.132287	-0.202652
672	-0.818478	-0.297569	-0.312881	-0.317792	-0.250875	-0.367612	-0.132135	-0.203714
673	-0.817489	-0.297899	-0.313704	-0.318606	-0.25079	-0.368196	-0.131988	-0.20478
674	-0.816501	-0.29823	-0.314533	-0.319419	-0.250711	-0.368783	-0.131844	-0.20585
675	-0.815512	-0.298564	-0.315367	-0.320232	-0.250638	-0.369373	-0.131705	-0.206924
676	-0.814523	-0.2989	-0.316208	-0.321044	-0.250571	-0.369966	-0.131569	-0.208002
677	-0.813535	-0.299239	-0.317054	-0.321856	-0.250509	-0.370562	-0.131438	-0.209084
678	-0.812546	-0.29958	-0.317906	-0.322667	-0.250454	-0.371161	-0.131311	-0.21017
679	-0.811558	-0.299924	-0.318764	-0.323477	-0.250405	-0.371763	-0.131188	-0.21126
680	-0.810569	-0.30027	-0.319627	-0.324287	-0.250362	-0.372368	-0.131069	-0.212354
681	-0.809581	-0.300619	-0.320496	-0.325096	-0.250324	-0.372976	-0.130954	-0.213452
682	-0.808592	-0.300971	-0.321371	-0.325905	-0.250293	-0.373588	-0.130843	-0.214554
683	-0.807603	-0.301325	-0.322251	-0.326713	-0.250268	-0.374203	-0.130736	-0.21566
684	-0.806615	-0.301683	-0.323137	-0.32752	-0.250249	-0.374821	-0.130634	-0.21677
685	-0.805626	-0.302043	-0.324029	-0.328326	-0.250236	-0.375442	-0.130536	-0.217884
686	-0.804638	-0.302406	-0.324926	-0.329132	-0.250229	-0.376067	-0.130443	-0.219002
687	-0.803649	-0.302772	-0.325829	-0.329936	-0.250228	-0.376696	-0.130353	-0.220124
688	-0.802661	-0.303142	-0.326738	-0.33074	-0.250233	-0.377327	-0.130268	-0.22125
689	-0.801672	-0.303514	-0.327652	-0.331543	-0.250244	-0.377962	-0.130187	-0.22238
690	-0.800684	-0.30389	-0.328571	-0.332346	-0.250262	-0.378601	-0.130111	-0.223514
691	-0.799695	-0.304269	-0.329496	-0.333147	-0.250285	-0.379243	-0.130039	-0.224652
692	-0.798706	-0.304651	-0.330426	-0.333947	-0.250315	-0.379889	-0.129972	-0.225794
693	-0.797718	-0.305037	-0.331362	-0.334747	-0.25035	-0.380538	-0.129909	-0.22694
694	-0.796729	-0.305426	-0.332303	-0.335545	-0.250392	-0.38119	-0.129851	-0.22809
695	-0.795741	-0.305818	-0.33325	-0.336343	-0.25044	-0.381847	-0.129797	-0.229244
696	-0.794752	-0.306214	-0.334202	-0.337139	-0.250495	-0.382507	-0.129748	-0.230402
697	-0.793764	-0.306614	-0.335159	-0.337935	-0.250555	-0.38317	-0.129703	-0.231564
698	-0.792775	-0.307017	-0.336122	-0.338729	-0.250621	-0.383837	-0.129663	-0.23273
699	-0.791787	-0.307424	-0.337089	-0.339523	-0.250694	-0.384508	-0.129628	-0.2339
700	-0.790798	-0.307834	-0.338062	-0.340315	-0.250773	-0.385183	-0.129597	-0.235074
701	-0.789809	-0.308248	-0.33904	-0.341106	-0.250858	-0.385861	-0.129571	-0.236252
702	-0.788821	-0.308666	-0.340024	-0.341897	-0.250949	-0.386543	-0.12955	-0.237434
703	-0.787832	-0.309088	-0.341012	-0.342686	-0.251047	-0.387228	-0.129534	-0.238619
704	-0.786844	-0.309513	-0.342005	-0.343474	-0.25115	-0.387918	-0.129522	-0.239809
705	-0.785855	-0.309942	-0.343004	-0.344261	-0.25126	-0.388611	-0.129515	-0.241003
706	-0.784867	-0.310375	-0.344007	-0.345046	-0.251376	-0.389308	-0.129513	-0.242201
707	-0.783878	-0.310812	-0.345016	-0.345831	-0.251498	-0.390008	-0.129516	-0.243402
708	-0.78289	-0.311253	-0.346029	-0.346614	-0.251626	-0.390713	-0.129524	-0.244608
709	-0.781901	-0.311698	-0.347047	-0.347396	-0.251761	-0.391421	-0.129537	-0.245817
710	-0.780912	-0.312146	-0.34807	-0.348177	-0.251901	-0.392132	-0.129555	-0.247031
711	-0.779924	-0.312599	-0.349098	-0.348957	-0.252048	-0.392848	-0.129578	-0.248248
712	-0.778935	-0.313055	-0.350131	-0.349736	-0.252201	-0.393568	-0.129606	-0.249469
713	-0.777947	-0.313516	-0.351168	-0.350513	-0.25236	-0.394291	-0.129639	-0.250694
714	-0.776958	-0.31398	-0.35221	-0.351289	-0.252525	-0.395018	-0.129677	-0.251924
715	-0.77597	-0.314449	-0.353257	-0.352064	-0.252697	-0.395749	-0.12972	-0.253157
716	-0.774981	-0.314921	-0.354309	-0.352838	-0.252874	-0.396483	-0.129768	-0.254394
717	-0.773992	-0.315398	-0.355365	-0.353611	-0.253058	-0.397221	-0.129821	-0.255634
718	-0.773004	-0.315878	-0.356425	-0.354382	-0.253248	-0.397964	-0.12988	-0.256879
719	-0.772015	-0.316362	-0.35749	-0.355152	-0.253443	-0.39871	-0.129944	-0.258128
720	-0.771027	-0.316851	-0.358559	-0.355921	-0.253646	-0.399459	-0.130013	-0.25938
721	-0.770038	-0.317343	-0.359633	-0.356688	-0.253854	-0.400213	-0.130087	-0.260637
722	-0.76905	-0.31784	-0.360711	-0.357455	-0.254068	-0.40097	-0.130166	-0.261897
723	-0.768061	-0.31834	-0.361794	-0.35822	-0.254288	-0.401731	-0.130251	-0.263161
724	-0.767073	-0.318845	-0.362881	-0.358984	-0.254515	-0.402496	-0.130342	-0.264429
725	-0.766084	-0.319353	-0.363972	-0.359746	-0.254747	-0.403265	-0.130437	-0.265701
726	-0.765095	-0.319866	-0.365067	-0.360508	-0.254986	-0.404037	-0.130538	-0.266976
727	-0.764107	-0.320382	-0.366166	-0.361268	-0.255231	-0.404813	-0.130644	-0.268256
728	-0.763118	-0.320902	-0.36727	-0.362027	-0.255482	-0.405593	-0.130756	-0.269539
729	-0.76213	-0.321426	-0.368377	-0.362785	-0.255738	-0.406377	-0.130873	-0.270826
730	-0.761141	-0.321955	-0.369489	-0.363541	-0.256001	-0.407165	-0.130996	-0.272117
731	-0.760153	-0.322487	-0.370604	-0.364297	-0.25627	-0.407956	-0.131124	-0.273411
732	-0.759164	-0.323022	-0.371724	-0.365051	-0.256545	-0.408751	-0.131257	-0.27471
733	-0.758176	-0.323562	-0.372847	-0.365804	-0.256826	-0.40955	-0.131397	-0.276012
734	-0.757187	-0.324106	-0.373974	-0.366555	-0.257113	-0.410352	-0.131541	-0.277318
735	-0.756198	-0.324653	-0.375105	-0.367306	-0.257407	-0.411158	-0.131691	-0.278627
736	-0.75521	-0.325205	-0.37624	-0.368056	-0.257706	-0.411968	-0.131847	-0.27994
737	-0.754221	-0.32576	-0.377378	-0.368804	-0.258011	-0.412782	-0.132009	-0.281257
738	-0.753233	-0.326319	-0.37852	-0.369551	-0.258322	-0.4136	-0.132175	-0.282578
739	-0.752244	-0.326881	-0.379665	-0.370297	-0.258639	-0.414421	-0.132348	-0.283902
740	-0.751256	-0.327447	-0.380814	-0.371042	-0.258962	-0.415246	-0.132526	-0.28523
741	-0.750267	-0.328017	-0.381967	-0.371786	-0.259291	-0.416074	-0.13271	-0.286562
742	-0.749279	-0.328591	-0.383122	-0.372529	-0.259627	-0.416907	-0.132899	-0.287897
743	-0.74829	-0.329168	-0.384281	-0.37327	-0.259968	-0.417743	-0.133095	-0.289236
744	-0.747301	-0.329749	-0.385444	-0.374011	-0.260315	-0.418582	-0.133295	-0.290578
745	-0.746313	-0.330334	-0.38661	-0.37475	-0.260668	-0.419426	-0.133502	-0.291924
746	-0.745324	-0.330922	-0.387778	-0.375489	-0.261027	-0.420273	-0.133714	-0.293273
747	-0.744336	-0.331513	-0.38895	-0.376227	-0.261392	-0.421123	-0.133932	-0.294626
748	-0.743347	-0.332108	-0.390126	-0.376963	-0.261763	-0.421977	-0.134156	-0.295982
749	-0.742359	-0.332707	-0.391304	-0.377699	-0.262141	-0.422835	-0.134385	-0.297342
750	-0.74137	-0.333309	-0.392485	-0.378434	-0.262524	-0.423697	-0.13462	-0.298705
751	-0.740381	-0.333915	-0.393668	-0.379168	-0.262913	-0.424562	-0.134861	-0.300072
752	-0.739393	-0.334524	-0.394855	-0.379901	-0.263308	-0.425431	-0.135108	-0.301442
753	-0.738404	-0.335136	-0.396045	-0.380633	-0.263709	-0.426304	-0.135361	-0.302815
754	-0.737416	-0.335752	-0.397237	-0.381364	-0.264116	-0.42718	-0.135619	-0.304192
755	-0.736427	-0.336371	-0.398431	-0.382094	-0.264529	-0.428059	-0.135883	-0.305572
756	-0.735439	-0.336993	-0.399629	-0.382824	-0.264948	-0.428942	-0.136153	-0.306956
757	-0.73445	-0.337618	-0.400829	-0.383553	-0.265373	-0.429829	-0.136429	-0.308342
758	-0.733462	-0.338247	-0.402031	-0.384281	-0.265805	-0.430719	-0.13671	-0.309732
759	-0.732473	-0.338879	-0.403235	-0.385009	-0.266242	-0.431613	-0.136997	-0.311125
760	-0.731484	-0.339515	-0.404442	-0.385736	-0.266685	-0.432511	-0.137291	-0.312521
761	-0.730496	-0.340153	-0.405651	-0.386462	-0.267135	-0.433411	-0.13759	-0.313921
762	-0.729507	-0.340794	-0.406863	-0.387188	-0.26759	-0.434316	-0.137895	-0.315323
763	-0.728519	-0.341439	-0.408076	-0.387913	-0.268052	-0.435224	-0.138205	-0.316729
764	-0.72753	-0.342087	-0.409291	-0.388638	-0.268519	-0.436135	-0.138522	-0.318137
765	-0.726542	-0.342738	-0.410508	-0.389362	-0.268993	-0.43705	-0.138845	-0.319549
766	-0.725553	-0.343391	-0.411728	-0.390086	-0.269473	-0.437968	-0.139173	-0.320964
767	-0.724565	-0.344048	-0.412948	-0.390809	-0.269959	-0.43889	-0.139507	-0.322381
768	-0.723576	-0.344708	-0.414171	-0.391532	-0.270451	-0.439815	-0.139848	-0.323802
769	-0.722587	-0.345371	-0.415395	-0.392254	-0.270949	-0.440743	-0.140194	-0.325225
770	-0.721599	-0.346037	-0.416621	-0.392977	-0.271454	-0.441675	-0.140546	-0.326651
771	-0.72061	-0.346705	-0.417848	-0.393699	-0.271965	-0.44261	-0.140904	-0.328081
772	-0.719622	-0.347377	-0.419077	-0.394421	-0.272482	-0.443548	-0.141268	-0.329513
773	-0.718633	-0.348051	-0.420307	-0.395143	-0.273005	-0.44449	-0.141638	-0.330947
774	-0.717645	-0.348728	-0.421539	-0.395864	-0.273534	-0.445435	-0.142013	-0.332385
775	-0.716656	-0.349408	-0.422771	-0.396586	-0.27407	-0.446384	-0.142395	-0.333825
776	-0.715667	-0.350091	-0.424005	-0.397308	-0.274612	-0.447336	-0.142783	-0.335268
777	-0.714679	-0.350777	-0.425239	-0.398029	-0.275161	-0.44829	-0.143177	-0.336713
778	-0.71369	-0.351465	-0.426475	-0.398751	-0.275716	-0.449249	-0.143576	-0.338161
779	-0.712702	-0.352156	-0.427712	-0.399473	-0.276277	-0.45021	-0.143982	-0.339611
780	-0.711713	-0.35285	-0.428949	-0.400195	-0.276844	-0.451175	-0.144394	-0.341065
781	-0.710725	-0.353546	-0.430187	-0.400917	-0.277418	-0.452142	-0.144812	-0.34252
782	-0.709736	-0.354245	-0.431426	-0.40164	-0.277998	-0.453113	-0.145235	-0.343978
783	-0.708748	-0.354947	-0.432665	-0.402363	-0.278585	-0.454087	-0.145665	-0.345439
784	-0.707759	-0.355651	-0.433905	-0.403086	-0.279179	-0.455064	-0.146101	-0.346901
785	-0.70677	-0.356358	-0.435145	-0.403809	-0.279778	-0.456044	-0.146543	-0.348366
786	-0.705782	-0.357067	-0.436386	-0.404534	-0.280385	-0.457028	-0.146991	-0.349834
787	-0.704793	-0.357779	-0.437627	-0.405258	-0.280997	-0.458014	-0.147445	-0.351304
788	-0.703805	-0.358493	-0.438868	-0.405983	-0.281617	-0.459003	-0.147905	-0.352776
789	-0.702816	-0.35921	-0.440109	-0.406709	-0.282243	-0.459996	-0.148371	-0.35425
790	-0.701828	-0.359929	-0.44135	-0.407436	-0.282875	-0.460991	-0.148844	-0.355726
791	-0.700839	-0.36065	-0.442591	-0.408163	-0.283514	-0.461989	-0.149322	-0.357205
792	-0.699851	-0.361374	-0.443832	-0.408891	-0.28416	-0.46299	-0.149807	-0.358685
793	-0.698862	-0.3621	-0.445073	-0.40962	-0.284813	-0.463994	-0.150298	-0.360168
794	-0.697873	-0.362829	-0.446314	-0.41035	-0.285472	-0.465001	-0.150795	-0.361652
795	-0.696885	-0.36356	-0.447554	-0.41108	-0.286138	-0.466011	-0.151298	-0.363139
796	-0.695896	-0.364293	-0.448794	-0.411812	-0.28681	-0.467024	-0.151807	-0.364628
797	-0.694908	-0.365028	-0.450034	-0.412544	-0.28749	-0.468039	-0.152323	-0.366118
798	-0.693919	-0.365766	-0.451273	-0.413278	-0.288176	-0.469057	-0.152845	-0.36761
799	-0.692931	-0.366506	-0.452511	-0.414013	-0.288868	-0.470078	-0.153373	-0.369105
800	-0.691942	-0.367248	-0.453749	-0.414749	-0.289568	-0.471102	-0.153907	-0.370601
801	-0.690954	-0.367992	-0.454986	-0.415486	-0.290274	-0.472128	-0.154448	-0.372099
802	-0.689965	-0.368738	-0.456222	-0.416224	-0.290987	-0.473157	-0.154995	-0.373598
803	-0.688976	-0.369486	-0.457457	-0.416964	-0.291707	-0.474189	-0.155548	-0.3751
804	-0.687988	-0.370237	-0.458692	-0.417705	-0.292434	-0.475224	-0.156107	-0.376603
805	-0.686999	-0.370989	-0.459925	-0.418447	-0.293168	-0.476261	-0.156673	-0.378107
806	-0.686011	-0.371743	-0.461157	-0.419191	-0.293909	-0.4773	-0.157246	-0.379614
807	-0.685022	-0.372499	-0.462388	-0.419936	-0.294656	-0.478342	-0.157824	-0.381121
808	-0.684034	-0.373257	-0.463618	-0.420683	-0.29541	-0.479387	-0.158409	-0.382631
809	-0.683045	-0.374017	-0.464847	-0.421431	-0.296171	-0.480434	-0.159001	-0.384142
810	-0.682056	-0.374779	-0.466074	-0.422181	-0.296939	-0.481484	-0.159599	-0.385654
811	-0.681068	-0.375542	-0.4673	-0.422932	-0.297714	-0.482536	-0.160203	-0.387168
812	-0.680079	-0.376308	-0.468525	-0.423685	-0.298496	-0.48359	-0.160814	-0.388684
813	-0.679091	-0.377075	-0.469747	-0.42444	-0.299285	-0.484647	-0.161431	-0.3902
814	-0.678102	-0.377843	-0.470969	-0.425196	-0.300081	-0.485707	-0.162055	-0.391719
815	-0.677114	-0.378614	-0.472189	-0.425954	-0.300883	-0.486769	-0.162685	-0.393238
816	-0.676125	-0.379385	-0.473407	-0.426714	-0.301693	-0.487833	-0.163322	-0.394759
817	-0.675137	-0.380159	-0.474623	-0.427475	-0.302509	-0.488899	-0.163966	-0.396281
818	-0.674148	-0.380934	-0.475837	-0.428239	-0.303333	-0.489968	-0.164616	-0.397804
819	-0.673159	-0.38171	-0.47705	-0.429004	-0.304163	-0.491038	-0.165272	-0.399329
820	-0.672171	-0.382488	-0.478261	-0.429771	-0.305	-0.492112	-0.165935	-0.400855
821	-0.671182	-0.383268	-0.47947	-0.43054	-0.305844	-0.493187	-0.166605	-0.402382
822	-0.670194	-0.384048	-0.480676	-0.43131	-0.306695	-0.494264	-0.167282	-0.40391
823	-0.669205	-0.38483	-0.481881	-0.432083	-0.307552	-0.495344	-0.167965	-0.405439
824	-0.668217	-0.385614	-0.483084	-0.432857	-0.308417	-0.496426	-0.168655	-0.406969
825	-0.667228	-0.386398	-0.484284	-0.433634	-0.309289	-0.497509	-0.169352	-0.408501
826	-0.66624	-0.387184	-0.485482	-0.434412	-0.310167	-0.498595	-0.170055	-0.410033
827	-0.665251	-0.387971	-0.486678	-0.435192	-0.311052	-0.499683	-0.170765	-0.411566
828	-0.664262	-0.388758	-0.487872	-0.435975	-0.311944	-0.500773	-0.171482	-0.413101
829	-0.663274	-0.389547	-0.489064	-0.436759	-0.312843	-0.501865	-0.172206	-0.414636
830	-0.662285	-0.390337	-0.490253	-0.437545	-0.313748	-0.502959	-0.172936	-0.416172
831	-0.661297	-0.391128	-0.491439	-0.438333	-0.314661	-0.504055	-0.173674	-0.417709
832	-0.660308	-0.39192	-0.492623	-0.439123	-0.31558	-0.505152	-0.174418	-0.419248
833	-0.65932	-0.392712	-0.493805	-0.439915	-0.316505	-0.506252	-0.175169	-0.420786
834	-0.658331	-0.393505	-0.494984	-0.440709	-0.317438	-0.507353	-0.175927	-0.422326
835	-0.657342	-0.394299	-0.49616	-0.441506	-0.318377	-0.508456	-0.176692	-0.423867
836	-0.656354	-0.395094	-0.497334	-0.442304	-0.319323	-0.509561	-0.177464	-0.425408
837	-0.655365	-0.395889	-0.498505	-0.443104	-0.320275	-0.510667	-0.178243	-0.42695
838	-0.654377	-0.396684	-0.499674	-0.443906	-0.321234	-0.511776	-0.179029	-0.428493
839	-0.653388	-0.397481	-0.50084	-0.44471	-0.3222	-0.512886	-0.179822	-0.430037
840	-0.6524	-0.398277	-0.502003	-0.445516	-0.323172	-0.513997	-0.180621	-0.431581
841	-0.651411	-0.399074	-0.503163	-0.446324	-0.324151	-0.51511	-0.181428	-0.433126
842	-0.650423	-0.399871	-0.50432	-0.447134	-0.325136	-0.516225	-0.182242	-0.434671
843	-0.649434	-0.400668	-0.505475	-0.447945	-0.326128	-0.517341	-0.183063	-0.436218
844	-0.648445	-0.401466	-0.506627	-0.448759	-0.327126	-0.518459	-0.183892	-0.437764
845	-0.647457	-0.402263	-0.507776	-0.449575	-0.32813	-0.519578	-0.184727	-0.439312
846	-0.646468	-0.403061	-0.508922	-0.450393	-0.329141	-0.520699	-0.185569	-0.44086
847	-0.64548	-0.403859	-0.510065	-0.451212	-0.330159	-0.521821	-0.186419	-0.442408
848	-0.644491	-0.404656	-0.511205	-0.452034	-0.331182	-0.522944	-0.187276	-0.443957
849	-0.643503	-0.405453	-0.512342	-0.452857	-0.332212	-0.524069	-0.18814	-0.445507
850	-0.642514	-0.40625	-0.513476	-0.453683	-0.333248	-0.525195	-0.189011	-0.447057
851	-0.641526	-0.407047	-0.514607	-0.45451	-0.33429	-0.526322	-0.18989	-0.448608
852	-0.640537	-0.407843	-0.515735	-0.455339	-0.335338	-0.52745	-0.190776	-0.450159
853	-0.639548	-0.408639	-0.516861	-0.45617	-0.336392	-0.52858	-0.191669	-0.45171
854	-0.63856	-0.409434	-0.517983	-0.457003	-0.337453	-0.529711	-0.192569	-0.453262
855	-0.637571	-0.410229	-0.519102	-0.457837	-0.338519	-0.530842	-0.193477	-0.454814
856	-0.636583	-0.411023	-0.520217	-0.458674	-0.339592	-0.531975	-0.194393	-0.456367
857	-0.635594	-0.411816	-0.52133	-0.459512	-0.34067	-0.533109	-0.195315	-0.45792
858	-0.634606	-0.412608	-0.52244	-0.460352	-0.341754	-0.534244	-0.196245	-0.459474
859	-0.633617	-0.4134	-0.523546	-0.461194	-0.342844	-0.53538	-0.197183	-0.461027
860	-0.632629	-0.41419	-0.52465	-0.462037	-0.34394	-0.536517	-0.198128	-0.462581
861	-0.63164	-0.41498	-0.52575	-0.462882	-0.345041	-0.537654	-0.199081	-0.464136
862	-0.630651	-0.415768	-0.526848	-0.463729	-0.346149	-0.538793	-0.200041	-0.465691
863	-0.629663	-0.416555	-0.527942	-0.464578	-0.347262	-0.539932	-0.201008	-0.467246
864	-0.628674	-0.417341	-0.529033	-0.465428	-0.34838	-0.541072	-0.201983	-0.468801
865	-0.627686	-0.418125	-0.53012	-0.46628	-0.349504	-0.542213	-0.202966	-0.470357
866	-0.626697	-0.418908	-0.531205	-0.467134	-0.350634	-0.543354	-0.203957	-0.471912
867	-0.625709	-0.419689	-0.532287	-0.46799	-0.351769	-0.544496	-0.204955	-0.473469
868	-0.62472	-0.420469	-0.533365	-0.468847	-0.352909	-0.545639	-0.205961	-0.475025
869	-0.623731	-0.421247	-0.534441	-0.469705	-0.354055	-0.546782	-0.206974	-0.476581
870	-0.622743	-0.422023	-0.535513	-0.470565	-0.355206	-0.547925	-0.207995	-0.478138
871	-0.621754	-0.422798	-0.536582	-0.471427	-0.356362	-0.54907	-0.209024	-0.479695
872	-0.620766	-0.42357	-0.537648	-0.472291	-0.357524	-0.550214	-0.210061	-0.481253
873	-0.619777	-0.424341	-0.538711	-0.473155	-0.35869	-0.551359	-0.211105	-0.48281
874	-0.618789	-0.425109	-0.53977	-0.474022	-0.359862	-0.552505	-0.212158	-0.484368
875	-0.6178	-0.425876	-0.540827	-0.47489	-0.361039	-0.553651	-0.213218	-0.485925
876	-0.616812	-0.42664	-0.541881	-0.47576	-0.362221	-0.554797	-0.214286	-0.487483
877	-0.615823	-0.427402	-0.542931	-0.476631	-0.363408	-0.555943	-0.215362	-0.489042
878	-0.614834	-0.428161	-0.543979	-0.477503	-0.364599	-0.557089	-0.216446	-0.4906
879	-0.613846	-0.428918	-0.545023	-0.478377	-0.365796	-0.558236	-0.217538	-0.492159
880	-0.612857	-0.429673	-0.546065	-0.479253	-0.366997	-0.559383	-0.218638	-0.493717
881	-0.611869	-0.430425	-0.547103	-0.48013	-0.368203	-0.56053	-0.219745	-0.495276
882	-0.61088	-0.431174	-0.548138	-0.481008	-0.369414	-0.561677	-0.220861	-0.496835
883	-0.609892	-0.431921	-0.549171	-0.481888	-0.37063	-0.562824	-0.221985	-0.498395
884	-0.608903	-0.432665	-0.5502	-0.48277	-0.37185	-0.563971	-0.223117	-0.499954
885	-0.607915	-0.433406	-0.551227	-0.483653	-0.373074	-0.565118	-0.224257	-0.501514
886	-0.606926	-0.434144	-0.55225	-0.484537	-0.374303	-0.566265	-0.225405	-0.503074
887	-0.605937	-0.434879	-0.553271	-0.485422	-0.375537	-0.567412	-0.226562	-0.504634
888	-0.604949	-0.435611	-0.554288	-0.486309	-0.376775	-0.568559	-0.227726	-0.506194
889	-0.60396	-0.43634	-0.555303	-0.487198	-0.378017	-0.569705	-0.228899	-0.507754
890	-0.602972	-0.437066	-0.556315	-0.488088	-0.379264	-0.570852	-0.23008	-0.509315
891	-0.601983	-0.437789	-0.557324	-0.488979	-0.380515	-0.571998	-0.231269	-0.510875
892	-0.600995	-0.438508	-0.55833	-0.489871	-0.38177	-0.573144	-0.232466	-0.512436
893	-0.600006	-0.439224	-0.559333	-0.490765	-0.383029	-0.574289	-0.233672	-0.513997
894	-0.599017	-0.439936	-0.560334	-0.49166	-0.384292	-0.575434	-0.234886	-0.515559
895	-0.598029	-0.440646	-0.561332	-0.492557	-0.38556	-0.576579	-0.236108	-0.51712
896	-0.59704	-0.441351	-0.562326	-0.493455	-0.386831	-0.577723	-0.237339	-0.518682
897	-0.596052	-0.442053	-0.563319	-0.494354	-0.388107	-0.578867	-0.238578	-0.520244
898	-0.595063	-0.442751	-0.564308	-0.495255	-0.389386	-0.58001	-0.239825	-0.521806
899	-0.594075	-0.443446	-0.565295	-0.496157	-0.390669	-0.581153	-0.241081	-0.523369
900	-0.593086	-0.444137	-0.566279	-0.49706	-0.391956	-0.582296	-0.242345	-0.524931
901	-0.592098	-0.444824	-0.567261	-0.497965	-0.393247	-0.583437	-0.243618	-0.526494
902	-0.591109	-0.445507	-0.568239	-0.498871	-0.394542	-0.584578	-0.244899	-0.528057
903	-0.59012	-0.446186	-0.569216	-0.499778	-0.39584	-0.585719	-0.246189	-0.529621
904	-0.589132	-0.446862	-0.570189	-0.500687	-0.397142	-0.586858	-0.247487	-0.531185
905	-0.588143	-0.447533	-0.57116	-0.501597	-0.398447	-0.587997	-0.248793	-0.532749
906	-0.587155	-0.448201	-0.572129	-0.502508	-0.399757	-0.589136	-0.250109	-0.534313
907	-0.586166	-0.448864	-0.573095	-0.503421	-0.401069	-0.590273	-0.251432	-0.535878
908	-0.585178	-0.449523	-0.574059	-0.504334	-0.402386	-0.591409	-0.252765	-0.537442
909	-0.584189	-0.450178	-0.57502	-0.50525	-0.403705	-0.592545	-0.254106	-0.539008
910	-0.583201	-0.450829	-0.575978	-0.506166	-0.405029	-0.59368	-0.255455	-0.540573
911	-0.582212	-0.451476	-0.576935	-0.507084	-0.406355	-0.594814	-0.256813	-0.542139
912	-0.581223	-0.452118	-0.577889	-0.508003	-0.407685	-0.595946	-0.25818	-0.543705
913	-0.580235	-0.452756	-0.57884	-0.508924	-0.409018	-0.597078	-0.259555	-0.545272
914	-0.579246	-0.45339	-0.57979	-0.509846	-0.410355	-0.598209	-0.260939	-0.546838
915	-0.578258	-0.454019	-0.580737	-0.510769	-0.411694	-0.599338	-0.262332	-0.548405
916	-0.577269	-0.454644	-0.581682	-0.511693	-0.413037	-0.600467	-0.263733	-0.549973
917	-0.576281	-0.455264	-0.582624	-0.512619	-0.414384	-0.601594	-0.265143	-0.551541
918	-0.575292	-0.45588	-0.583565	-0.513546	-0.415733	-0.60272	-0.266562	-0.553109
919	-0.574304	-0.456491	-0.584503	-0.514475	-0.417085	-0.603845	-0.267989	-0.554678
920	-0.573315	-0.457098	-0.58544	-0.515405	-0.418441	-0.604968	-0.269425	-0.556247
921	-0.572326	-0.4577	-0.586374	-0.516336	-0.419799	-0.606091	-0.27087	-0.557816
922	-0.571338	-0.458297	-0.587306	-0.517269	-0.42116	-0.607211	-0.272324	-0.559386
923	-0.570349	-0.45889	-0.588236	-0.518203	-0.422525	-0.608331	-0.273786	-0.560956
924	-0.569361	-0.459479	-0.589165	-0.519138	-0.423892	-0.609449	-0.275257	-0.562526
925	-0.568372	-0.460062	-0.590091	-0.520075	-0.425263	-0.610565	-0.276737	-0.564097
926	-0.567384	-0.460641	-0.591015	-0.521013	-0.426636	-0.61168	-0.278226	-0.565668
927	-0.566395	-0.461215	-0.591938	-0.521953	-0.428012	-0.612793	-0.279723	-0.56724
928	-0.565406	-0.461784	-0.592859	-0.522894	-0.42939	-0.613905	-0.281229	-0.568812
929	-0.564418	-0.462348	-0.593778	-0.523836	-0.430772	-0.615015	-0.282744	-0.570384
930	-0.563429	-0.462908	-0.594696	-0.52478	-0.432156	-0.616123	-0.284268	-0.571957
931	-0.562441	-0.463463	-0.595611	-0.525725	-0.433543	-0.617229	-0.2858	-0.57353
932	-0.561452	-0.464012	-0.596526	-0.526672	-0.434933	-0.618334	-0.287342	-0.575103
933	-0.560464	-0.464557	-0.597438	-0.527621	-0.436326	-0.619437	-0.288892	-0.576677
934	-0.559475	-0.465097	-0.598349	-0.52857	-0.437721	-0.620538	-0.290451	-0.578251
935	-0.558487	-0.465632	-0.599259	-0.529522	-0.439118	-0.621637	-0.292018	-0.579825
936	-0.557498	-0.466163	-0.600167	-0.530474	-0.440518	-0.622734	-0.293595	-0.5814
937	-0.556509	-0.466688	-0.601074	-0.531429	-0.441921	-0.623829	-0.29518	-0.582975
938	-0.555521	-0.467208	-0.60198	-0.532385	-0.443326	-0.624922	-0.296774	-0.584551
939	-0.554532	-0.467723	-0.602884	-0.533342	-0.444734	-0.626012	-0.298377	-0.586126
940	-0.553544	-0.468233	-0.603788	-0.534301	-0.446144	-0.627101	-0.299989	-0.587702
941	-0.552555	-0.468738	-0.60469	-0.535262	-0.447557	-0.628187	-0.301609	-0.589279
942	-0.551567	-0.469238	-0.605591	-0.536225	-0.448972	-0.629272	-0.303238	-0.590855
943	-0.550578	-0.469733	-0.60649	-0.537188	-0.450389	-0.630353	-0.304876	-0.592432
944	-0.54959	-0.470223	-0.607389	-0.538154	-0.451809	-0.631433	-0.306523	-0.594009
945	-0.548601	-0.470707	-0.608287	-0.539121	-0.453231	-0.63251	-0.308179	-0.595586
946	-0.547612	-0.471187	-0.609184	-0.540091	-0.454655	-0.633585	-0.309843	-0.597164
947	-0.546624	-0.471661	-0.610081	-0.541061	-0.456082	-0.634657	-0.311516	-0.598741
948	-0.545635	-0.472131	-0.610976	-0.542034	-0.457511	-0.635727	-0.313198	-0.600319
949	-0.544647	-0.472595	-0.611871	-0.543008	-0.458942	-0.636794	-0.314889	-0.601897
950	-0.543658	-0.473054	-0.612765	-0.543984	-0.460375	-0.637859	-0.316588	-0.603475
951	-0.54267	-0.473508	-0.613659	-0.544962	-0.46181	-0.63892	-0.318296	-0.605053
952	-0.541681	-0.473956	-0.614552	-0.545942	-0.463247	-0.63998	-0.320013	-0.606632
953	-0.540692	-0.4744	-0.615445	-0.546923	-0.464687	-0.641036	-0.321739	-0.60821
954	-0.539704	-0.474838	-0.616337	-0.547907	-0.466128	-0.64209	-0.323473	-0.609789
955	-0.538715	-0.475271	-0.617229	-0.548892	-0.467572	-0.643141	-0.325216	-0.611367
956	-0.537727	-0.475699	-0.61812	-0.54988	-0.469017	-0.644189	-0.326968	-0.612945
957	-0.536738	-0.476121	-0.619011	-0.550869	-0.470465	-0.645234	-0.328728	-0.614524
958	-0.53575	-0.476539	-0.619903	-0.55186	-0.471914	-0.646276	-0.330498	-0.616102
959	-0.534761	-0.476951	-0.620794	-0.552854	-0.473365	-0.647315	-0.332275	-0.61768
960	-0.533773	-0.477357	-0.621685	-0.553849	-0.474818	-0.648351	-0.334062	-0.619258
961	-0.532784	-0.477759	-0.622575	-0.554846	-0.476273	-0.649385	-0.335857	-0.620836
962	-0.531795	-0.478155	-0.623466	-0.555846	-0.47773	-0.650415	-0.337661	-0.622414
963	-0.530807	-0.478546	-0.624358	-0.556847	-0.479189	-0.651441	-0.339473	-0.623992
964	-0.529818	-0.478932	-0.625249	-0.557851	-0.480649	-0.652465	-0.341294	-0.625569
965	-0.52883	-0.479313	-0.62614	-0.558857	-0.482111	-0.653486	-0.343124	-0.627146
966	-0.527841	-0.479688	-0.627032	-0.559865	-0.483575	-0.654503	-0.344962	-0.628723
967	-0.526853	-0.480058	-0.627924	-0.560876	-0.48504	-0.655517	-0.346809	-0.6303
968	-0.525864	-0.480422	-0.628816	-0.561888	-0.486507	-0.656527	-0.348664	-0.631876
969	-0.524876	-0.480782	-0.629709	-0.562903	-0.487975	-0.657534	-0.350527	-0.633451
970	-0.523887	-0.481136	-0.630602	-0.56392	-0.489445	-0.658538	-0.3524	-0.635027
971	-0.522898	-0.481484	-0.631496	-0.56494	-0.490917	-0.659538	-0.35428	-0.636602
972	-0.52191	-0.481828	-0.632391	-0.565961	-0.49239	-0.660535	-0.35617	-0.638176
973	-0.520921	-0.482165	-0.633286	-0.566986	-0.493865	-0.661528	-0.358067	-0.63975
974	-0.519933	-0.482498	-0.634181	-0.568012	-0.495341	-0.662518	-0.359973	-0.641323
975	-0.518944	-0.482825	-0.635078	-0.569041	-0.496818	-0.663504	-0.361888	-0.642896
976	-0.517956	-0.483147	-0.635975	-0.570073	-0.498297	-0.664487	-0.36381	-0.644468
977	-0.516967	-0.483463	-0.636872	-0.571106	-0.499777	-0.665465	-0.365742	-0.646039
978	-0.515979	-0.483775	-0.637771	-0.572143	-0.501258	-0.66644	-0.367681	-0.64761
979	-0.51499	-0.48408	-0.638671	-0.573182	-0.502741	-0.667412	-0.369629	-0.64918
980	-0.514001	-0.48438	-0.639571	-0.574223	-0.504225	-0.668379	-0.371585	-0.650749
981	-0.513013	-0.484675	-0.640472	-0.575267	-0.50571	-0.669343	-0.373549	-0.652317
982	-0.512024	-0.484964	-0.641375	-0.576313	-0.507196	-0.670302	-0.375521	-0.653885
983	-0.511036	-0.485248	-0.642278	-0.577363	-0.508684	-0.671258	-0.377502	-0.655452
984	-0.510047	-0.485527	-0.643182	-0.578414	-0.510172	-0.67221	-0.379491	-0.657017
985	-0.509059	-0.485799	-0.644087	-0.579469	-0.511662	-0.673158	-0.381488	-0.658582
986	-0.50807	-0.486067	-0.644993	-0.580525	-0.513153	-0.674102	-0.383492	-0.660146
987	-0.507081	-0.486328	-0.645901	-0.581585	-0.514645	-0.675041	-0.385505	-0.661709
988	-0.506093	-0.486585	-0.646809	-0.582647	-0.516137	-0.675977	-0.387526	-0.663271
989	-0.505104	-0.486835	-0.647719	-0.583712	-0.517631	-0.676908	-0.389555	-0.664831
990	-0.504116	-0.48708	-0.648629	-0.58478	-0.519126	-0.677835	-0.391592	-0.666391
991	-0.503127	-0.48732	-0.649541	-0.58585	-0.520622	-0.678758	-0.393636	-0.667949
992	-0.502139	-0.487553	-0.650454	-0.586923	-0.522118	-0.679677	-0.395689	-0.669506
993	-0.50115	-0.487781	-0.651368	-0.587999	-0.523616	-0.680591	-0.397749	-0.671062
994	-0.500162	-0.488004	-0.652284	-0.589077	-0.525114	-0.6815	-0.399817	-0.672616
995	-0.499173	-0.48822	-0.6532	-0.590158	-0.526613	-0.682405	-0.401892	-0.67417
996	-0.498184	-0.488431	-0.654117	-0.591242	-0.528113	-0.683306	-0.403976	-0.675721
997	-0.497196	-0.488636	-0.655036	-0.592328	-0.529613	-0.684202	-0.406067	-0.677272
998	-0.496207	-0.488836	-0.655956	-0.593417	-0.531115	-0.685094	-0.408165	-0.678821
999	-0.495219	-0.489029	-0.656877	-0.594509	-0.532617	-0.68598	-0.410271	-0.680368
1000	-0.49423	-0.489217	-0.657799	-0.595604	-0.53412	-0.686862	-0.412384	-0.681914
1001	-0.493242	-0.489398	-0.658722	-0.596701	-0.535623	-0.68774	-0.414504	-0.683459
1002	-0.492253	-0.489574	-0.659647	-0.597802	-0.537127	-0.688612	-0.416632	-0.685002
1003	-0.491265	-0.489744	-0.660572	-0.598904	-0.538632	-0.689479	-0.418767	-0.686543
1004	-0.490276	-0.489908	-0.661498	-0.60001	-0.540137	-0.690342	-0.42091	-0.688082
1005	-0.489287	-0.490065	-0.662426	-0.601118	-0.541643	-0.691199	-0.423059	-0.68962
1006	-0.488299	-0.490217	-0.663354	-0.602229	-0.54315	-0.692051	-0.425216	-0.691156
1007	-0.48731	-0.490363	-0.664284	-0.603342	-0.544657	-0.692898	-0.427379	-0.692691
1008	-0.486322	-0.490502	-0.665214	-0.604458	-0.546164	-0.69374	-0.429549	-0.694223
1009	-0.485333	-0.490636	-0.666146	-0.605577	-0.547672	-0.694577	-0.431726	-0.695754
1010	-0.484345	-0.490763	-0.667078	-0.606699	-0.54918	-0.695408	-0.43391	-0.697282
1011	-0.483356	-0.490884	-0.668011	-0.607823	-0.550689	-0.696233	-0.436101	-0.698809
1012	-0.482367	-0.490999	-0.668945	-0.608949	-0.552199	-0.697054	-0.438298	-0.700334
1013	-0.481379	-0.491107	-0.66988	-0.610078	-0.553708	-0.697868	-0.440501	-0.701857
1014	-0.48039	-0.49121	-0.670815	-0.61121	-0.555218	-0.698677	-0.442712	-0.703378
1015	-0.479402	-0.491306	-0.671751	-0.612344	-0.556729	-0.69948	-0.444928	-0.704897
1016	-0.478413	-0.491395	-0.672688	-0.613481	-0.55824	-0.700278	-0.447151	-0.706413
1017	-0.477425	-0.491478	-0.673625	-0.61462	-0.559751	-0.701069	-0.449379	-0.707928
1018	-0.476436	-0.491555	-0.674563	-0.615761	-0.561262	-0.701855	-0.451614	-0.70944
1019	-0.475448	-0.491625	-0.675501	-0.616905	-0.562774	-0.702634	-0.453855	-0.71095
1020	-0.474459	-0.491689	-0.67644	-0.618052	-0.564286	-0.703407	-0.456102	-0.712457
1021	-0.47347	-0.491747	-0.677379	-0.6192	-0.565799	-0.704175	-0.458355	-0.713963
1022	-0.472482	-0.491798	-0.678318	-0.620351	-0.567311	-0.704935	-0.460613	-0.715466
1023	-0.471493	-0.491842	-0.679257	-0.621504	-0.568824	-0.70569	-0.462877	-0.716966
1024	-0.470505	-0.49188	-0.680197	-0.62266	-0.570337	-0.706438	-0.465146	-0.718465
1025	-0.469516	-0.491912	-0.681137	-0.623817	-0.57185	-0.70718	-0.467421	-0.71996
1026	-0.468528	-0.491936	-0.682076	-0.624977	-0.573363	-0.707915	-0.469701	-0.721454
1027	-0.467539	-0.491955	-0.683016	-0.626139	-0.574877	-0.708643	-0.471987	-0.722944
1028	-0.466551	-0.491966	-0.683955	-0.627303	-0.576391	-0.709364	-0.474277	-0.724432
1029	-0.465562	-0.491971	-0.684894	-0.628468	-0.577904	-0.710079	-0.476572	-0.725918
1030	-0.464573	-0.49197	-0.685833	-0.629636	-0.579418	-0.710787	-0.478872	-0.7274
1031	-0.463585	-0.491962	-0.686771	-0.630806	-0.580932	-0.711488	-0.481177	-0.72888
1032	-0.462596	-0.491947	-0.687709	-0.631978	-0.582446	-0.712181	-0.483487	-0.730358
1033	-0.461608	-0.491926	-0.688646	-0.633151	-0.58396	-0.712868	-0.485801	-0.731832
1034	-0.460619	-0.491898	-0.689583	-0.634326	-0.585474	-0.713547	-0.488119	-0.733304
1035	-0.459631	-0.491863	-0.690519	-0.635503	-0.586989	-0.714219	-0.490441	-0.734772
1036	-0.458642	-0.491822	-0.691453	-0.636682	-0.588503	-0.714883	-0.492768	-0.736238
1037	-0.457654	-0.491774	-0.692387	-0.637862	-0.590017	-0.71554	-0.495099	-0.737701
1038	-0.456665	-0.49172	-0.69332	-0.639044	-0.591531	-0.716189	-0.497433	-0.73916
1039	-0.455676	-0.491659	-0.694252	-0.640227	-0.593045	-0.716831	-0.499772	-0.740617
1040	-0.454688	-0.491592	-0.695182	-0.641412	-0.594559	-0.717464	-0.502114	-0.742071
1041	-0.453699	-0.491518	-0.696111	-0.642598	-0.596073	-0.71809	-0.504459	-0.743521
1042	-0.452711	-0.491437	-0.697038	-0.643785	-0.597586	-0.718708	-0.506808	-0.744968
1043	-0.451722	-0.49135	-0.697964	-0.644974	-0.5991	-0.719318	-0.50916	-0.746412
1044	-0.450734	-0.491257	-0.698888	-0.646163	-0.600613	-0.71992	-0.511515	-0.747853
1045	-0.449745	-0.491157	-0.699811	-0.647354	-0.602126	-0.720513	-0.513873	-0.74929
1046	-0.448756	-0.491051	-0.700731	-0.648546	-0.603639	-0.721099	-0.516233	-0.750724
1047	-0.447768	-0.490938	-0.701649	-0.649739	-0.605152	-0.721676	-0.518597	-0.752155
1048	-0.446779	-0.490819	-0.702565	-0.650933	-0.606664	-0.722244	-0.520962	-0.753582
1049	-0.445791	-0.490694	-0.703479	-0.652128	-0.608177	-0.722804	-0.523331	-0.755005
1050	-0.444802	-0.490562	-0.704391	-0.653323	-0.609688	-0.723355	-0.525701	-0.756425
1051	-0.443814	-0.490424	-0.7053	-0.654519	-0.6112	-0.723898	-0.528074	-0.757842
1052	-0.442825	-0.49028	-0.706206	-0.655716	-0.612711	-0.724432	-0.530448	-0.759254
1053	-0.441837	-0.490129	-0.70711	-0.656913	-0.614222	-0.724957	-0.532824	-0.760663
1054	-0.440848	-0.489973	-0.70801	-0.658111	-0.615732	-0.725473	-0.535202	-0.762069
1055	-0.439859	-0.48981	-0.708908	-0.659309	-0.617242	-0.72598	-0.537582	-0.76347
1056	-0.438871	-0.489641	-0.709802	-0.660508	-0.618751	-0.726478	-0.539962	-0.764868
1057	-0.437882	-0.489467	-0.710694	-0.661707	-0.62026	-0.726967	-0.542344	-0.766261
1058	-0.436894	-0.489286	-0.711581	-0.662905	-0.621768	-0.727446	-0.544727	-0.767651
1059	-0.435905	-0.489099	-0.712466	-0.664104	-0.623276	-0.727916	-0.547111	-0.769037
1060	-0.434917	-0.488906	-0.713346	-0.665303	-0.624782	-0.728377	-0.549495	-0.770418
1061	-0.433928	-0.488708	-0.714223	-0.666502	-0.626289	-0.728829	-0.55188	-0.771796
1062	-0.43294	-0.488504	-0.715096	-0.667701	-0.627794	-0.72927	-0.554266	-0.773169
1063	-0.431951	-0.488294	-0.715965	-0.668899	-0.629299	-0.729702	-0.556651	-0.774538
1064	-0.430962	-0.488078	-0.71683	-0.670097	-0.630803	-0.730125	-0.559037	-0.775903
1065	-0.429974	-0.487857	-0.717691	-0.671295	-0.632307	-0.730537	-0.561423	-0.777263
1066	-0.428985	-0.487629	-0.718547	-0.672492	-0.633809	-0.73094	-0.563808	-0.778619
1067	-0.427997	-0.487397	-0.719398	-0.673689	-0.635311	-0.731333	-0.566194	-0.779971
1068	-0.427008	-0.487159	-0.720245	-0.674884	-0.636811	-0.731715	-0.568578	-0.781318
1069	-0.42602	-0.486915	-0.721087	-0.676079	-0.638311	-0.732088	-0.570962	-0.782661
1070	-0.425031	-0.486666	-0.721924	-0.677273	-0.63981	-0.73245	-0.573345	-0.783999
1071	-0.424043	-0.486411	-0.722756	-0.678466	-0.641307	-0.732802	-0.575727	-0.785332
1072	-0.423054	-0.486152	-0.723583	-0.679658	-0.642804	-0.733144	-0.578108	-0.786661
1073	-0.422065	-0.485886	-0.724404	-0.680849	-0.644299	-0.733475	-0.580488	-0.787985
1074	-0.421077	-0.485616	-0.72522	-0.682039	-0.645793	-0.733796	-0.582866	-0.789304
1075	-0.420088	-0.48534	-0.72603	-0.683227	-0.647286	-0.734107	-0.585242	-0.790618
1076	-0.4191	-0.485059	-0.726834	-0.684413	-0.648778	-0.734406	-0.587617	-0.791928
1077	-0.418111	-0.484773	-0.727633	-0.685598	-0.650268	-0.734695	-0.589989	-0.793232
1078	-0.417123	-0.484482	-0.728425	-0.686781	-0.651757	-0.734973	-0.59236	-0.794531
1079	-0.416134	-0.484186	-0.729212	-0.687963	-0.653245	-0.735241	-0.594728	-0.795825
1080	-0.415145	-0.483884	-0.729992	-0.689142	-0.654731	-0.735497	-0.597094	-0.797114
1081	-0.414157	-0.483578	-0.730766	-0.69032	-0.656215	-0.735742	-0.599457	-0.798398
1082	-0.413168	-0.483266	-0.731533	-0.691495	-0.657698	-0.735976	-0.601817	-0.799677
1083	-0.41218	-0.48295	-0.732293	-0.692668	-0.659179	-0.736199	-0.604174	-0.80095
1084	-0.411191	-0.482629	-0.733047	-0.693839	-0.660659	-0.736411	-0.606528	-0.802218
1085	-0.410203	-0.482302	-0.733793	-0.695007	-0.662136	-0.736611	-0.608879	-0.80348
1086	-0.409214	-0.481971	-0.734533	-0.696173	-0.663612	-0.7368	-0.611227	-0.804737
1087	-0.408226	-0.481635	-0.735265	-0.697336	-0.665087	-0.736978	-0.61357	-0.805988
1088	-0.407237	-0.481294	-0.73599	-0.698496	-0.666559	-0.737144	-0.61591	-0.807234
1089	-0.406248	-0.480948	-0.736708	-0.699653	-0.668029	-0.737298	-0.618247	-0.808473
1090	-0.40526	-0.480598	-0.737418	-0.700808	-0.669497	-0.73744	-0.620579	-0.809708
1091	-0.404271	-0.480242	-0.73812	-0.701959	-0.670963	-0.737571	-0.622906	-0.810936
1092	-0.403283	-0.479882	-0.738815	-0.703106	-0.672427	-0.737689	-0.625229	-0.812158
1093	-0.402294	-0.479517	-0.739501	-0.704251	-0.673889	-0.737796	-0.627548	-0.813375
1094	-0.401306	-0.479147	-0.74018	-0.705392	-0.675349	-0.737891	-0.629862	-0.814585
1095	-0.400317	-0.478772	-0.74085	-0.706529	-0.676806	-0.737973	-0.632171	-0.81579
1096	-0.399329	-0.478393	-0.741512	-0.707662	-0.678261	-0.738043	-0.634475	-0.816988
1097	-0.39834	-0.478009	-0.742165	-0.708792	-0.679713	-0.738101	-0.636773	-0.81818
1098	-0.397351	-0.47762	-0.74281	-0.709918	-0.681163	-0.738146	-0.639066	-0.819366
1099	-0.396363	-0.477226	-0.743446	-0.711039	-0.68261	-0.738179	-0.641354	-0.820545
1100	-0.395374	-0.476827	-0.744073	-0.712156	-0.684055	-0.738199	-0.643635	-0.821718
1101	-0.394386	-0.476423	-0.744692	-0.713269	-0.685497	-0.738207	-0.645911	-0.822885
1102	-0.393397	-0.476015	-0.745301	-0.714377	-0.686936	-0.738201	-0.648181	-0.824045
1103	-0.392409	-0.475602	-0.745901	-0.715481	-0.688372	-0.738183	-0.650444	-0.825198
1104	-0.39142	-0.475184	-0.746492	-0.71658	-0.689806	-0.738152	-0.652701	-0.826345
1105	-0.390431	-0.474761	-0.747074	-0.717674	-0.691236	-0.738108	-0.654951	-0.827485
1106	-0.389443	-0.474333	-0.747646	-0.718763	-0.692664	-0.738051	-0.657195	-0.828618
1107	-0.388454	-0.4739	-0.748208	-0.719847	-0.694088	-0.73798	-0.659431	-0.829744
1108	-0.387466	-0.473462	-0.748761	-0.720926	-0.69551	-0.737897	-0.661661	-0.830864
1109	-0.386477	-0.47302	-0.749304	-0.721999	-0.696928	-0.7378	-0.663883	-0.831976
1110	-0.385489	-0.472572	-0.749837	-0.723067	-0.698342	-0.737689	-0.666097	-0.833081
1111	-0.3845	-0.472119	-0.750359	-0.724129	-0.699754	-0.737565	-0.668304	-0.83418
1112	-0.383512	-0.471661	-0.750872	-0.725185	-0.701162	-0.737427	-0.670504	-0.835271
1113	-0.382523	-0.471198	-0.751374	-0.726235	-0.702567	-0.737275	-0.672695	-0.836354
1114	-0.381534	-0.47073	-0.751866	-0.727279	-0.703968	-0.73711	-0.674878	-0.83743
1115	-0.380546	-0.470257	-0.752348	-0.728317	-0.705365	-0.736931	-0.677053	-0.838499
1116	-0.379557	-0.469779	-0.752819	-0.729349	-0.706759	-0.736737	-0.679219	-0.83956
1117	-0.378569	-0.469295	-0.753279	-0.730375	-0.708149	-0.73653	-0.681377	-0.840614
1118	-0.37758	-0.468807	-0.753729	-0.731393	-0.709535	-0.736308	-0.683525	-0.84166
1119	-0.376592	-0.468312	-0.754167	-0.732405	-0.710917	-0.736072	-0.685665	-0.842699
1120	-0.375603	-0.467813	-0.754594	-0.73341	-0.712296	-0.735822	-0.687796	-0.843729
1121	-0.374615	-0.467308	-0.755011	-0.734409	-0.71367	-0.735558	-0.689917	-0.844752
1122	-0.373626	-0.466798	-0.755416	-0.7354	-0.71504	-0.735279	-0.692029	-0.845766
1123	-0.372637	-0.466282	-0.75581	-0.736384	-0.716406	-0.734985	-0.694131	-0.846773
1124	-0.371649	-0.465761	-0.756192	-0.73736	-0.717768	-0.734677	-0.696224	-0.847772
1125	-0.37066	-0.465234	-0.756563	-0.738329	-0.719126	-0.734354	-0.698306	-0.848762
1126	-0.369672	-0.464702	-0.756922	-0.73929	-0.720479	-0.734016	-0.700379	-0.849744
1127	-0.368683	-0.464164	-0.757269	-0.740244	-0.721828	-0.733663	-0.702441	-0.850718
1128	-0.367695	-0.46362	-0.757605	-0.74119	-0.723172	-0.733296	-0.704492	-0.851684
1129	-0.366706	-0.46307	-0.757928	-0.742128	-0.724512	-0.732913	-0.706533	-0.852641
1130	-0.365718	-0.462515	-0.758239	-0.743057	-0.725847	-0.732515	-0.708563	-0.853589
1131	-0.364729	-0.461954	-0.758539	-0.743979	-0.727177	-0.732103	-0.710582	-0.854529
1132	-0.36374	-0.461387	-0.758826	-0.744892	-0.728503	-0.731674	-0.71259	-0.85546
1133	-0.362752	-0.460814	-0.7591	-0.745796	-0.729823	-0.731231	-0.714586	-0.856383
1134	-0.361763	-0.460235	-0.759362	-0.746692	-0.731139	-0.730772	-0.716571	-0.857296
1135	-0.360775	-0.459651	-0.759612	-0.747579	-0.73245	-0.730298	-0.718545	-0.858201
1136	-0.359786	-0.45906	-0.759848	-0.748457	-0.733756	-0.729809	-0.720506	-0.859097
1137	-0.358798	-0.458463	-0.760072	-0.749326	-0.735057	-0.729303	-0.722456	-0.859983
1138	-0.357809	-0.457859	-0.760283	-0.750186	-0.736352	-0.728783	-0.724394	-0.860861
1139	-0.35682	-0.45725	-0.760481	-0.751037	-0.737642	-0.728246	-0.726319	-0.861729
1140	-0.355832	-0.456634	-0.760666	-0.751878	-0.738927	-0.727694	-0.728232	-0.862588
1141	-0.354843	-0.456012	-0.760837	-0.75271	-0.740206	-0.727126	-0.730133	-0.863438
1142	-0.353855	-0.455384	-0.760995	-0.753532	-0.74148	-0.726543	-0.73202	-0.864278
1143	-0.352866	-0.454749	-0.76114	-0.754345	-0.742749	-0.725943	-0.733895	-0.865109
1144	-0.351878	-0.454107	-0.761271	-0.755148	-0.744012	-0.725328	-0.735757	-0.86593
1145	-0.350889	-0.45346	-0.761388	-0.755941	-0.745269	-0.724697	-0.737606	-0.866742
1146	-0.349901	-0.452805	-0.761491	-0.756723	-0.74652	-0.72405	-0.739441	-0.867544
1147	-0.348912	-0.452144	-0.761581	-0.757496	-0.747766	-0.723387	-0.741263	-0.868336
1148	-0.347923	-0.451477	-0.761656	-0.758258	-0.749006	-0.722707	-0.743071	-0.869119
1149	-0.346935	-0.450803	-0.761717	-0.75901	-0.750239	-0.722012	-0.744865	-0.869891
1150	-0.345946	-0.450122	-0.761764	-0.759751	-0.751467	-0.721301	-0.746646	-0.870654
1151	-0.344958	-0.449434	-0.761797	-0.760482	-0.752689	-0.720573	-0.748412	-0.871406
1152	-0.343969	-0.448739	-0.761815	-0.761202	-0.753904	-0.71983	-0.750165	-0.872149
1153	-0.342981	-0.448038	-0.761819	-0.761911	-0.755114	-0.71907	-0.751903	-0.872881
1154	-0.341992	-0.44733	-0.761808	-0.762609	-0.756317	-0.718294	-0.753627	-0.873603
1155	-0.341004	-0.446615	-0.761781	-0.763296	-0.757513	-0.717502	-0.755336	-0.874315
1156	-0.340015	-0.445893	-0.76174	-0.763972	-0.758704	-0.716694	-0.75703	-0.875017
1157	-0.339026	-0.445163	-0.761684	-0.764637	-0.759887	-0.715869	-0.758709	-0.875708
1158	-0.338038	-0.444427	-0.761613	-0.765291	-0.761065	-0.715028	-0.760374	-0.876388
1159	-0.337049	-0.443684	-0.761527	-0.765933	-0.762235	-0.714171	-0.762023	-0.877058
1160	-0.336061	-0.442934	-0.761425	-0.766563	-0.763399	-0.713298	-0.763658	-0.877718
1161	-0.335072	-0.442176	-0.761307	-0.767182	-0.764556	-0.712408	-0.765277	-0.878367
1162	-0.334084	-0.441412	-0.761174	-0.767789	-0.765707	-0.711502	-0.76688	-0.879005
1163	-0.333095	-0.44064	-0.761025	-0.768384	-0.76685	-0.71058	-0.768468	-0.879633
1164	-0.332106	-0.439861	-0.76086	-0.768967	-0.767987	-0.709641	-0.77004	-0.880249
1165	-0.331118	-0.439074	-0.76068	-0.769539	-0.769116	-0.708686	-0.771597	-0.880855
1166	-0.330129	-0.438281	-0.760483	-0.770098	-0.770239	-0.707715	-0.773137	-0.88145
1167	-0.329141	-0.43748	-0.76027	-0.770645	-0.771354	-0.706728	-0.774662	-0.882034
1168	-0.328152	-0.436672	-0.760041	-0.77118	-0.772462	-0.705724	-0.776171	-0.882607
1169	-0.327164	-0.435856	-0.759795	-0.771702	-0.773563	-0.704704	-0.777663	-0.883169
1170	-0.326175	-0.435033	-0.759533	-0.772212	-0.774657	-0.703668	-0.779139	-0.88372
1171	-0.325187	-0.434203	-0.759254	-0.772709	-0.775743	-0.702615	-0.780598	-0.88426
1172	-0.324198	-0.433366	-0.758959	-0.773194	-0.776822	-0.701547	-0.782041	-0.884788
1173	-0.323209	-0.43252	-0.758647	-0.773666	-0.777893	-0.700462	-0.783468	-0.885306
1174	-0.322221	-0.431668	-0.758318	-0.774125	-0.778956	-0.69936	-0.784877	-0.885812
1175	-0.321232	-0.430808	-0.757971	-0.774572	-0.780012	-0.698243	-0.78627	-0.886306
1176	-0.320244	-0.429941	-0.757608	-0.775005	-0.781061	-0.697109	-0.787647	-0.88679
1177	-0.319255	-0.429066	-0.757228	-0.775425	-0.782101	-0.695959	-0.789006	-0.887262
1178	-0.318267	-0.428183	-0.75683	-0.775832	-0.783134	-0.694793	-0.790348	-0.887722
1179	-0.317278	-0.427293	-0.756415	-0.776226	-0.784159	-0.693611	-0.791673	-0.888171
1180	-0.31629	-0.426396	-0.755983	-0.776607	-0.785176	-0.692413	-0.792981	-0.888609
1181	-0.315301	-0.425491	-0.755533	-0.776975	-0.786185	-0.691198	-0.794271	-0.889035
1182	-0.314312	-0.424578	-0.755066	-0.777329	-0.787186	-0.689968	-0.795545	-0.889449
1183	-0.313324	-0.423658	-0.75458	-0.777669	-0.788178	-0.688721	-0.7968	-0.889852
1184	-0.312335	-0.422731	-0.754078	-0.777996	-0.789163	-0.687459	-0.798039	-0.890243
1185	-0.311347	-0.421796	-0.753557	-0.778309	-0.790139	-0.68618	-0.79926	-0.890622
1186	-0.310358	-0.420853	-0.753018	-0.778609	-0.791107	-0.684886	-0.800463	-0.89099
1187	-0.30937	-0.419903	-0.752462	-0.778895	-0.792067	-0.683575	-0.801649	-0.891346
1188	-0.308381	-0.418945	-0.751887	-0.779166	-0.793018	-0.682248	-0.802817	-0.89169
1189	-0.307393	-0.41798	-0.751294	-0.779424	-0.793961	-0.680906	-0.803967	-0.892023
1190	-0.306404	-0.417007	-0.750684	-0.779668	-0.794895	-0.679548	-0.805099	-0.892344
1191	-0.305415	-0.416027	-0.750055	-0.779898	-0.795821	-0.678174	-0.806214	-0.892652
1192	-0.304427	-0.415039	-0.749407	-0.780114	-0.796738	-0.676784	-0.80731	-0.892949
1193	-0.303438	-0.414043	-0.748742	-0.780316	-0.797646	-0.675378	-0.808389	-0.893234
1194	-0.30245	-0.41304	-0.748058	-0.780503	-0.798545	-0.673956	-0.80945	-0.893508
1195	-0.301461	-0.41203	-0.747356	-0.780676	-0.799436	-0.672519	-0.810492	-0.893769
1196	-0.300473	-0.411012	-0.746635	-0.780835	-0.800318	-0.671066	-0.811517	-0.894018
1197	-0.299484	-0.409986	-0.745896	-0.780979	-0.80119	-0.669598	-0.812523	-0.894256
1198	-0.298495	-0.408953	-0.745139	-0.781109	-0.802054	-0.668113	-0.813512	-0.894481
1199	-0.297507	-0.407912	-0.744363	-0.781224	-0.802909	-0.666614	-0.814482	-0.894694
1200	-0.296518	-0.406864	-0.743569	-0.781325	-0.803755	-0.665098	-0.815434	-0.894896
1201	-0.29553	-0.405808	-0.742756	-0.781411	-0.804591	-0.663568	-0.816368	-0.895085
1202	-0.294541	-0.404745	-0.741924	-0.781482	-0.805418	-0.662021	-0.817283	-0.895263
1203	-0.293553	-0.403674	-0.741074	-0.781538	-0.806236	-0.660459	-0.818181	-0.895428
1204	-0.292564	-0.402595	-0.740206	-0.78158	-0.807044	-0.658882	-0.81906	-0.895581
1205	-0.291576	-0.40151	-0.739319	-0.781607	-0.807843	-0.65729	-0.81992	-0.895722
1206	-0.290587	-0.400416	-0.738413	-0.781618	-0.808633	-0.655682	-0.820763	-0.895851
1207	-0.289598	-0.399315	-0.737489	-0.781615	-0.809413	-0.654059	-0.821587	-0.895968
1208	-0.28861	-0.398207	-0.736547	-0.781597	-0.810184	-0.65242	-0.822393	-0.896073
1209	-0.287621	-0.397091	-0.735586	-0.781564	-0.810944	-0.650767	-0.823181	-0.896166
1210	-0.286633	-0.395968	-0.734606	-0.781515	-0.811695	-0.649098	-0.82395	-0.896247
1211	-0.285644	-0.394837	-0.733608	-0.781452	-0.812437	-0.647415	-0.824701	-0.896315
1212	-0.284656	-0.393698	-0.732592	-0.781373	-0.813168	-0.645716	-0.825434	-0.896372
1213	-0.283667	-0.392553	-0.731557	-0.781279	-0.81389	-0.644002	-0.826148	-0.896416
1214	-0.282679	-0.391399	-0.730504	-0.78117	-0.814601	-0.642273	-0.826844	-0.896448
1215	-0.28169	-0.390239	-0.729432	-0.781045	-0.815303	-0.64053	-0.827522	-0.896468
1216	-0.280701	-0.389071	-0.728343	-0.780905	-0.815994	-0.638771	-0.828182	-0.896476
1217	-0.279713	-0.387895	-0.727235	-0.78075	-0.816676	-0.636998	-0.828823	-0.896472
1218	-0.278724	-0.386712	-0.726109	-0.780579	-0.817347	-0.63521	-0.829446	-0.896456
1219	-0.277736	-0.385521	-0.724965	-0.780393	-0.818008	-0.633407	-0.830051	-0.896427
1220	-0.276747	-0.384323	-0.723802	-0.780192	-0.818659	-0.63159	-0.830638	-0.896386
1221	-0.275759	-0.383118	-0.722622	-0.779975	-0.819299	-0.629758	-0.831206	-0.896334
1222	-0.27477	-0.381905	-0.721424	-0.779742	-0.819929	-0.627911	-0.831757	-0.896269
1223	-0.273781	-0.380685	-0.720208	-0.779494	-0.820549	-0.62605	-0.832289	-0.896192
1224	-0.272793	-0.379457	-0.718975	-0.77923	-0.821158	-0.624175	-0.832803	-0.896102
1225	-0.271804	-0.378222	-0.717723	-0.778951	-0.821756	-0.622285	-0.833299	-0.896001
1226	-0.270816	-0.376979	-0.716454	-0.778656	-0.822344	-0.620382	-0.833777	-0.895888
1227	-0.269827	-0.375729	-0.715168	-0.778346	-0.822921	-0.618463	-0.834237	-0.895762
1228	-0.268839	-0.374472	-0.713864	-0.77802	-0.823487	-0.616531	-0.83468	-0.895625
1229	-0.26785	-0.373207	-0.712543	-0.777678	-0.824043	-0.614585	-0.835104	-0.895475
1230	-0.266862	-0.371935	-0.711204	-0.777321	-0.824587	-0.612625	-0.83551	-0.895313
1231	-0.265873	-0.370656	-0.709849	-0.776948	-0.825121	-0.610651	-0.835899	-0.895139
1232	-0.264884	-0.369369	-0.708476	-0.776559	-0.825644	-0.608663	-0.83627	-0.894953
1233	-0.263896	-0.368074	-0.707086	-0.776155	-0.826156	-0.606661	-0.836623	-0.894755
1234	-0.262907	-0.366772	-0.70568	-0.775735	-0.826656	-0.604645	-0.836958	-0.894545
1235	-0.261919	-0.365463	-0.704257	-0.775299	-0.827146	-0.602616	-0.837276	-0.894323
1236	-0.26093	-0.364147	-0.702817	-0.774848	-0.827624	-0.600574	-0.837577	-0.894089
1237	-0.259942	-0.362823	-0.701361	-0.774381	-0.828091	-0.598518	-0.837859	-0.893842
1238	-0.258953	-0.361492	-0.699888	-0.773898	-0.828547	-0.596449	-0.838125	-0.893584
1239	-0.257965	-0.360153	-0.698399	-0.7734	-0.828991	-0.594366	-0.838373	-0.893314
1240	-0.256976	-0.358807	-0.696895	-0.772886	-0.829425	-0.59227	-0.838603	-0.893032
1241	-0.255987	-0.357454	-0.695374	-0.772357	-0.829846	-0.590161	-0.838817	-0.892738
1242	-0.254999	-0.356094	-0.693837	-0.771812	-0.830256	-0.58804	-0.839013	-0.892431
1243	-0.25401	-0.354726	-0.692284	-0.771251	-0.830655	-0.585905	-0.839192	-0.892113
1244	-0.253022	-0.353351	-0.690716	-0.770675	-0.831042	-0.583757	-0.839354	-0.891783
1245	-0.252033	-0.351968	-0.689133	-0.770084	-0.831417	-0.581597	-0.839499	-0.891441
1246	-0.251045	-0.350579	-0.687534	-0.769476	-0.831781	-0.579424	-0.839627	-0.891088
1247	-0.250056	-0.349182	-0.68592	-0.768854	-0.832133	-0.577239	-0.839739	-0.890722
1248	-0.249068	-0.347777	-0.68429	-0.768215	-0.832473	-0.575041	-0.839833	-0.890344
1249	-0.248079	-0.346366	-0.682646	-0.767562	-0.832801	-0.572831	-0.839911	-0.889955
1250	-0.24709	-0.344948	-0.680988	-0.766892	-0.833118	-0.570609	-0.839972	-0.889554
1251	-0.246102	-0.343522	-0.679314	-0.766208	-0.833422	-0.568374	-0.840017	-0.88914
1252	-0.245113	-0.342089	-0.677627	-0.765508	-0.833715	-0.566128	-0.840045	-0.888716
1253	-0.244125	-0.340649	-0.675925	-0.764793	-0.833995	-0.56387	-0.840057	-0.888279
1254	-0.243136	-0.339202	-0.674208	-0.764062	-0.834264	-0.5616	-0.840053	-0.887831
1255	-0.242148	-0.337748	-0.672478	-0.763316	-0.83452	-0.559318	-0.840032	-0.88737
1256	-0.241159	-0.336287	-0.670734	-0.762555	-0.834764	-0.557025	-0.839996	-0.886899
1257	-0.24017	-0.334818	-0.668976	-0.761779	-0.834996	-0.554721	-0.839943	-0.886415
1258	-0.239182	-0.333343	-0.667205	-0.760987	-0.835216	-0.552405	-0.839874	-0.88592
1259	-0.238193	-0.331861	-0.665421	-0.760181	-0.835423	-0.550078	-0.83979	-0.885413
1260	-0.237205	-0.330372	-0.663623	-0.759359	-0.835618	-0.54774	-0.83969	-0.884895
1261	-0.236216	-0.328876	-0.661812	-0.758522	-0.835801	-0.545391	-0.839574	-0.884365
1262	-0.235228	-0.327374	-0.659988	-0.75767	-0.835971	-0.543031	-0.839442	-0.883823
1263	-0.234239	-0.325864	-0.658152	-0.756803	-0.836129	-0.540661	-0.839296	-0.88327
1264	-0.233251	-0.324348	-0.656303	-0.755922	-0.836275	-0.53828	-0.839133	-0.882705
1265	-0.232262	-0.322825	-0.654442	-0.755025	-0.836407	-0.535888	-0.838956	-0.882129
1266	-0.231273	-0.321296	-0.652568	-0.754113	-0.836528	-0.533486	-0.838763	-0.881541
1267	-0.230285	-0.319759	-0.650683	-0.753187	-0.836635	-0.531074	-0.838555	-0.880942
1268	-0.229296	-0.318217	-0.648786	-0.752246	-0.83673	-0.528652	-0.838332	-0.880331
1269	-0.228308	-0.316668	-0.646877	-0.75129	-0.836813	-0.52622	-0.838094	-0.879709
1270	-0.227319	-0.315112	-0.644956	-0.75032	-0.836882	-0.523778	-0.837842	-0.879075
1271	-0.226331	-0.31355	-0.643025	-0.749334	-0.836939	-0.521327	-0.837575	-0.87843
1272	-0.225342	-0.311982	-0.641082	-0.748335	-0.836983	-0.518865	-0.837293	-0.877774
1273	-0.224354	-0.310408	-0.639128	-0.74732	-0.837015	-0.516395	-0.836996	-0.877106
1274	-0.223365	-0.308827	-0.637163	-0.746292	-0.837033	-0.513915	-0.836686	-0.876427
1275	-0.222376	-0.307241	-0.635188	-0.745248	-0.837038	-0.511426	-0.836361	-0.875737
1276	-0.221388	-0.305648	-0.633202	-0.744191	-0.837031	-0.508927	-0.836021	-0.875036
1277	-0.220399	-0.304049	-0.631206	-0.743119	-0.83701	-0.50642	-0.835668	-0.874323
1278	-0.219411	-0.302445	-0.6292	-0.742032	-0.836977	-0.503904	-0.835301	-0.873599
1279	-0.218422	-0.300835	-0.627184	-0.740932	-0.83693	-0.50138	-0.83492	-0.872864
1280	-0.217434	-0.299219	-0.625159	-0.739817	-0.836871	-0.498847	-0.834525	-0.872118
1281	-0.216445	-0.297597	-0.623123	-0.738688	-0.836798	-0.496305	-0.834116	-0.87136
1282	-0.215456	-0.29597	-0.621079	-0.737545	-0.836712	-0.493755	-0.833694	-0.870591
1283	-0.214468	-0.294338	-0.619025	-0.736388	-0.836613	-0.491197	-0.833258	-0.869812
1284	-0.213479	-0.2927	-0.616962	-0.735217	-0.836501	-0.488631	-0.832809	-0.869021
1285	-0.212491	-0.291057	-0.614891	-0.734032	-0.836375	-0.486057	-0.832346	-0.868219
1286	-0.211502	-0.289409	-0.612811	-0.732833	-0.836236	-0.483476	-0.83187	-0.867406
1287	-0.210514	-0.287756	-0.610722	-0.73162	-0.836084	-0.480886	-0.831382	-0.866582
1288	-0.209525	-0.286098	-0.608625	-0.730393	-0.835918	-0.478289	-0.83088	-0.865747
1289	-0.208537	-0.284435	-0.60652	-0.729153	-0.83574	-0.475685	-0.830365	-0.864902
1290	-0.207548	-0.282768	-0.604407	-0.727898	-0.835547	-0.473074	-0.829838	-0.864045
1291	-0.206559	-0.281096	-0.602286	-0.72663	-0.835341	-0.470455	-0.829298	-0.863177
1292	-0.205571	-0.279419	-0.600158	-0.725349	-0.835122	-0.467829	-0.828745	-0.862298
1293	-0.204582	-0.277738	-0.598023	-0.724054	-0.834889	-0.465197	-0.82818	-0.861409
1294	-0.203594	-0.276053	-0.59588	-0.722745	-0.834643	-0.462558	-0.827603	-0.860508
1295	-0.202605	-0.274363	-0.59373	-0.721423	-0.834383	-0.459912	-0.827013	-0.859597
1296	-0.201617	-0.27267	-0.591574	-0.720088	-0.834109	-0.457259	-0.826411	-0.858675
1297	-0.200628	-0.270973	-0.58941	-0.718739	-0.833822	-0.454601	-0.825797	-0.857742
1298	-0.19964	-0.269272	-0.587241	-0.717376	-0.833521	-0.451936	-0.82517	-0.856798
1299	-0.198651	-0.267568	-0.585064	-0.716001	-0.833206	-0.449265	-0.824532	-0.855844
1300	-0.197662	-0.26586	-0.582882	-0.714612	-0.832878	-0.446588	-0.823882	-0.854878
1301	-0.196674	-0.264148	-0.580694	-0.71321	-0.832535	-0.443905	-0.823221	-0.853902
1302	-0.195685	-0.262434	-0.5785	-0.711795	-0.832179	-0.441216	-0.822547	-0.852916
1303	-0.194697	-0.260716	-0.576301	-0.710367	-0.831809	-0.438522	-0.821862	-0.851918
1304	-0.193708	-0.258996	-0.574096	-0.708926	-0.831425	-0.435822	-0.821166	-0.85091
1305	-0.19272	-0.257273	-0.571886	-0.707472	-0.831027	-0.433117	-0.820458	-0.849892
1306	-0.191731	-0.255547	-0.56967	-0.706004	-0.830616	-0.430407	-0.819739	-0.848862
1307	-0.190743	-0.253818	-0.56745	-0.704524	-0.83019	-0.427691	-0.819009	-0.847822
1308	-0.189754	-0.252088	-0.565225	-0.703032	-0.82975	-0.424971	-0.818268	-0.846772
1309	-0.188765	-0.250355	-0.562995	-0.701526	-0.829296	-0.422246	-0.817515	-0.845711
1310	-0.187777	-0.24862	-0.560761	-0.700008	-0.828828	-0.419516	-0.816752	-0.844639
1311	-0.186788	-0.246883	-0.558523	-0.698477	-0.828346	-0.416782	-0.815978	-0.843557
1312	-0.1858	-0.245144	-0.55628	-0.696933	-0.82785	-0.414043	-0.815193	-0.842464
1313	-0.184811	-0.243404	-0.554034	-0.695377	-0.827339	-0.4113	-0.814397	-0.841361
1314	-0.183823	-0.241662	-0.551784	-0.693809	-0.826815	-0.408552	-0.813591	-0.840247
1315	-0.182834	-0.239919	-0.54953	-0.692227	-0.826276	-0.405801	-0.812774	-0.839123
1316	-0.181845	-0.238175	-0.547273	-0.690634	-0.825723	-0.403046	-0.811946	-0.837988
1317	-0.180857	-0.23643	-0.545012	-0.689028	-0.825155	-0.400287	-0.811108	-0.836843
1318	-0.179868	-0.234684	-0.542748	-0.68741	-0.824573	-0.397524	-0.81026	-0.835688
1319	-0.17888	-0.232938	-0.540481	-0.68578	-0.823977	-0.394758	-0.809402	-0.834522
1320	-0.177891	-0.23119	-0.538211	-0.684137	-0.823366	-0.391989	-0.808533	-0.833346
1321	-0.176903	-0.229443	-0.535938	-0.682482	-0.82274	-0.389216	-0.807654	-0.832159
1322	-0.175914	-0.227695	-0.533663	-0.680816	-0.8221	-0.386441	-0.806765	-0.830962
1323	-0.174926	-0.225947	-0.531385	-0.679137	-0.821446	-0.383662	-0.805866	-0.829755
1324	-0.173937	-0.2242	-0.529105	-0.677446	-0.820777	-0.380881	-0.804957	-0.828537
1325	-0.172948	-0.222452	-0.526823	-0.675744	-0.820094	-0.378097	-0.804039	-0.82731
1326	-0.17196	-0.220705	-0.524538	-0.674029	-0.819395	-0.375311	-0.80311	-0.826072
1327	-0.170971	-0.218959	-0.522252	-0.672303	-0.818682	-0.372522	-0.802172	-0.824823
1328	-0.169983	-0.217213	-0.519963	-0.670565	-0.817955	-0.369732	-0.801224	-0.823565
1329	-0.168994	-0.215469	-0.517674	-0.668815	-0.817212	-0.366939	-0.800266	-0.822296
1330	-0.168006	-0.213725	-0.515382	-0.667054	-0.816455	-0.364144	-0.799299	-0.821017
1331	-0.167017	-0.211982	-0.513089	-0.665281	-0.815683	-0.361348	-0.798323	-0.819728
1332	-0.166029	-0.210241	-0.510795	-0.663497	-0.814896	-0.35855	-0.797337	-0.818429
1333	-0.16504	-0.208501	-0.508499	-0.661701	-0.814094	-0.355751	-0.796341	-0.81712
1334	-0.164051	-0.206763	-0.506202	-0.659894	-0.813277	-0.352951	-0.795337	-0.815801
1335	-0.163063	-0.205027	-0.503905	-0.658076	-0.812446	-0.350149	-0.794323	-0.814471
1336	-0.162074	-0.203292	-0.501606	-0.656246	-0.811599	-0.347347	-0.7933	-0.813132
1337	-0.161086	-0.20156	-0.499307	-0.654406	-0.810737	-0.344544	-0.792267	-0.811783
1338	-0.160097	-0.19983	-0.497007	-0.652554	-0.80986	-0.341741	-0.791226	-0.810423
1339	-0.159109	-0.198102	-0.494706	-0.650691	-0.808968	-0.338937	-0.790175	-0.809054
1340	-0.15812	-0.196377	-0.492405	-0.648817	-0.808061	-0.336133	-0.789116	-0.807674
1341	-0.157131	-0.194654	-0.490103	-0.646932	-0.807138	-0.333329	-0.788047	-0.806285
1342	-0.156143	-0.192934	-0.487801	-0.645036	-0.806201	-0.330526	-0.78697	-0.804886
1343	-0.155154	-0.191218	-0.485499	-0.643129	-0.805248	-0.327722	-0.785884	-0.803476
1344	-0.154166	-0.189504	-0.483197	-0.641211	-0.80428	-0.324919	-0.784789	-0.802057
1345	-0.153177	-0.187793	-0.480895	-0.639283	-0.803296	-0.322117	-0.783686	-0.800628
1346	-0.152189	-0.186086	-0.478593	-0.637344	-0.802297	-0.319316	-0.782573	-0.79919
1347	-0.1512	-0.184382	-0.476291	-0.635395	-0.801283	-0.316516	-0.781452	-0.797741
1348	-0.150212	-0.182682	-0.473989	-0.633434	-0.800253	-0.313718	-0.780323	-0.796282
1349	-0.149223	-0.180986	-0.471688	-0.631464	-0.799207	-0.31092	-0.779185	-0.794814
1350	-0.148234	-0.179293	-0.469387	-0.629483	-0.798146	-0.308125	-0.778038	-0.793336
1351	-0.147246	-0.177604	-0.467087	-0.627491	-0.79707	-0.305331	-0.776883	-0.791848
1352	-0.146257	-0.17592	-0.464787	-0.625489	-0.795978	-0.30254	-0.77572	-0.790351
1353	-0.145269	-0.17424	-0.462487	-0.623477	-0.79487	-0.29975	-0.774548	-0.788844
1354	-0.14428	-0.172564	-0.460188	-0.621454	-0.793747	-0.296963	-0.773368	-0.787327
1355	-0.143292	-0.170892	-0.457891	-0.619421	-0.792608	-0.294179	-0.77218	-0.7858
1356	-0.142303	-0.169226	-0.455593	-0.617378	-0.791453	-0.291398	-0.770983	-0.784264
1357	-0.141315	-0.167563	-0.453297	-0.615325	-0.790282	-0.28862	-0.769778	-0.782718
1358	-0.140326	-0.165906	-0.451002	-0.613262	-0.789095	-0.285845	-0.768565	-0.781162
1359	-0.139337	-0.164254	-0.448707	-0.611189	-0.787893	-0.283073	-0.767345	-0.779597
1360	-0.138349	-0.162607	-0.446414	-0.609106	-0.786674	-0.280305	-0.766116	-0.778023
1361	-0.13736	-0.160964	-0.444122	-0.607012	-0.78544	-0.277541	-0.764879	-0.776438
1362	-0.136372	-0.159328	-0.441831	-0.604909	-0.78419	-0.274782	-0.763634	-0.774844
1363	-0.135383	-0.157696	-0.439541	-0.602796	-0.782923	-0.272026	-0.762381	-0.773241
1364	-0.134395	-0.15607	-0.437253	-0.600673	-0.781641	-0.269275	-0.76112	-0.771628
1365	-0.133406	-0.15445	-0.434966	-0.59854	-0.780342	-0.266528	-0.759852	-0.770005
1366	-0.132418	-0.152835	-0.43268	-0.596398	-0.779028	-0.263787	-0.758576	-0.768373
1367	-0.131429	-0.151226	-0.430395	-0.594245	-0.777697	-0.26105	-0.757292	-0.766732
1368	-0.13044	-0.149623	-0.428112	-0.592083	-0.77635	-0.258319	-0.756	-0.76508
1369	-0.129452	-0.148026	-0.425831	-0.589911	-0.774986	-0.255594	-0.754701	-0.76342
1370	-0.128463	-0.146434	-0.423551	-0.587729	-0.773607	-0.252874	-0.753394	-0.76175
1371	-0.127475	-0.144849	-0.421272	-0.585538	-0.77221	-0.25016	-0.752079	-0.76007
1372	-0.126486	-0.143271	-0.418995	-0.583337	-0.770798	-0.247452	-0.750757	-0.758381
1373	-0.125498	-0.141698	-0.41672	-0.581126	-0.769369	-0.24475	-0.749427	-0.756683
1374	-0.124509	-0.140132	-0.414447	-0.578906	-0.767924	-0.242055	-0.74809	-0.754975
1375	-0.12352	-0.138573	-0.412175	-0.576676	-0.766462	-0.239366	-0.746746	-0.753257
1376	-0.122532	-0.13702	-0.409905	-0.574436	-0.764983	-0.236685	-0.745394	-0.75153
1377	-0.121543	-0.135473	-0.407636	-0.572187	-0.763488	-0.234011	-0.744035	-0.749794
1378	-0.120555	-0.133933	-0.40537	-0.569928	-0.761977	-0.231343	-0.742668	-0.748048
1379	-0.119566	-0.1324	-0.403105	-0.56766	-0.760448	-0.228684	-0.741294	-0.746293
1380	-0.118578	-0.130874	-0.400842	-0.565381	-0.758903	-0.226032	-0.739913	-0.744528
1381	-0.117589	-0.129355	-0.398581	-0.563094	-0.757342	-0.223388	-0.738525	-0.742754
1382	-0.116601	-0.127843	-0.396321	-0.560796	-0.755763	-0.220752	-0.737129	-0.74097
1383	-0.115612	-0.126337	-0.394064	-0.558489	-0.754168	-0.218124	-0.735727	-0.739177
1384	-0.114623	-0.124839	-0.391808	-0.556173	-0.752555	-0.215504	-0.734317	-0.737374
1385	-0.113635	-0.123348	-0.389555	-0.553846	-0.750926	-0.212894	-0.7329	-0.735562
1386	-0.112646	-0.121863	-0.387303	-0.55151	-0.74928	-0.210292	-0.731476	-0.73374
1387	-0.111658	-0.120387	-0.385053	-0.549165	-0.747617	-0.207699	-0.730045	-0.731909
1388	-0.110669	-0.118917	-0.382806	-0.54681	-0.745937	-0.205115	-0.728607	-0.730068
1389	-0.109681	-0.117454	-0.38056	-0.544445	-0.74424	-0.20254	-0.727162	-0.728218
1390	-0.108692	-0.115999	-0.378316	-0.54207	-0.742525	-0.199975	-0.72571	-0.726358
1391	-0.107704	-0.114551	-0.376074	-0.539685	-0.740794	-0.197419	-0.724251	-0.724489
1392	-0.106715	-0.11311	-0.373834	-0.537291	-0.739045	-0.194874	-0.722785	-0.72261
1393	-0.105726	-0.111677	-0.371596	-0.534887	-0.737279	-0.192338	-0.721313	-0.720721
1394	-0.104738	-0.110251	-0.369359	-0.532473	-0.735496	-0.189812	-0.719833	-0.718823
1395	-0.103749	-0.108832	-0.367125	-0.530049	-0.733696	-0.187297	-0.718346	-0.716915
1396	-0.102761	-0.107421	-0.364893	-0.527616	-0.731878	-0.184792	-0.716853	-0.714997
1397	-0.101772	-0.106017	-0.362663	-0.525172	-0.730043	-0.182298	-0.715353	-0.71307
1398	-0.100784	-0.10462	-0.360434	-0.522718	-0.72819	-0.179815	-0.713846	-0.711133
1399	-0.0997951	-0.10323	-0.358208	-0.520255	-0.72632	-0.177342	-0.712332	-0.709186
1400	-0.0988065	-0.101848	-0.355983	-0.517781	-0.724432	-0.17488	-0.710812	-0.707229
1401	-0.0978179	-0.100473	-0.353761	-0.515298	-0.722527	-0.17243	-0.709284	-0.705262
1402	-0.0968294	-0.0991054	-0.35154	-0.512804	-0.720604	-0.169991	-0.70775	-0.703286
1403	-0.0958408	-0.0977448	-0.349321	-0.5103	-0.718664	-0.167563	-0.706209	-0.7013
1404	-0.0948523	-0.0963913	-0.347104	-0.507785	-0.716706	-0.165147	-0.704662	-0.699303
1405	-0.0938637	-0.0950449	-0.344889	-0.505261	-0.71473	-0.162742	-0.703107	-0.697297
1406	-0.0928751	-0.0937055	-0.342675	-0.502726	-0.712737	-0.16035	-0.701546	-0.695281
1407	-0.0918866	-0.092373	-0.340463	-0.500181	-0.710725	-0.157969	-0.699979	-0.693254
1408	-0.090898	-0.0910473	-0.338253	-0.497625	-0.708696	-0.1556	-0.698404	-0.691218
1409	-0.0899095	-0.0897285	-0.336045	-0.495059	-0.706649	-0.153244	-0.696823	-0.689171
1410	-0.0889209	-0.0884164	-0.333838	-0.492482	-0.704584	-0.150899	-0.695235	-0.687114
1411	-0.0879323	-0.0871108	-0.331633	-0.489895	-0.702501	-0.148567	-0.69364	-0.685047
1412	-0.0869438	-0.0858118	-0.32943	-0.487297	-0.7004	-0.146247	-0.692039	-0.682969
1413	-0.0859552	-0.0845192	-0.327228	-0.484688	-0.698281	-0.14394	-0.69043	-0.680882
1414	-0.0849667	-0.0832329	-0.325027	-0.482068	-0.696144	-0.141646	-0.688815	-0.678783
1415	-0.0839781	-0.0819527	-0.322828	-0.479438	-0.693989	-0.139364	-0.687194	-0.676674
1416	-0.0829896	-0.0806786	-0.320631	-0.476797	-0.691816	-0.137095	-0.685565	-0.674555
1417	-0.082001	-0.0794104	-0.318435	-0.474144	-0.689624	-0.134839	-0.68393	-0.672425
1418	-0.0810124	-0.078148	-0.31624	-0.471481	-0.687415	-0.132595	-0.682288	-0.670285
1419	-0.0800239	-0.0768912	-0.314046	-0.468806	-0.685187	-0.130365	-0.68064	-0.668133
1420	-0.0790353	-0.0756398	-0.311854	-0.46612	-0.682941	-0.128148	-0.678984	-0.665971
1421	-0.0780468	-0.0743937	-0.309662	-0.463423	-0.680676	-0.125943	-0.677322	-0.663798
1422	-0.0770582	-0.0731528	-0.307472	-0.460714	-0.678393	-0.123752	-0.675653	-0.661614
1423	-0.0760696	-0.0719168	-0.305282	-0.457994	-0.676091	-0.121574	-0.673977	-0.659419
1424	-0.0750811	-0.0706855	-0.303094	-0.455263	-0.673771	-0.11941	-0.672294	-0.657213
1425	-0.0740925	-0.0694589	-0.300906	-0.452519	-0.671433	-0.117258	-0.670605	-0.654996
1426	-0.073104	-0.0682365	-0.298719	-0.449765	-0.669076	-0.11512	-0.668908	-0.652768
1427	-0.0721154	-0.0670184	-0.296533	-0.446998	-0.666701	-0.112996	-0.667205	-0.650528
1428	-0.0711268	-0.0658041	-0.294347	-0.444219	-0.664306	-0.110884	-0.665494	-0.648277
1429	-0.0701383	-0.0645936	-0.292162	-0.441429	-0.661893	-0.108786	-0.663777	-0.646014
1430	-0.0691497	-0.0633865	-0.289977	-0.438626	-0.659462	-0.106702	-0.662053	-0.64374
1431	-0.0681612	-0.0621827	-0.287793	-0.435811	-0.657012	-0.10463	-0.660322	-0.641455
1432	-0.0671726	-0.0609819	-0.285609	-0.432984	-0.654542	-0.102572	-0.658583	-0.639157
1433	-0.066184	-0.0597838	-0.283425	-0.430145	-0.652054	-0.100528	-0.656838	-0.636848
1434	-0.0651955	-0.0585882	-0.28124	-0.427293	-0.649548	-0.0984967	-0.655086	-0.634527
1435	-0.0642069	-0.0573948	-0.279056	-0.424429	-0.647022	-0.096479	-0.653326	-0.632194
1436	-0.0632184	-0.0562033	-0.276872	-0.421552	-0.644477	-0.0944745	-0.65156	-0.629849
1437	-0.0622298	-0.0550134	-0.274687	-0.418662	-0.641914	-0.0924834	-0.649786	-0.627492
1438	-0.0612412	-0.053825	-0.272501	-0.41576	-0.639331	-0.0905055	-0.648005	-0.625122
1439	-0.0602527	-0.0526375	-0.270315	-0.412844	-0.636729	-0.0885408	-0.646217	-0.62274
1440	-0.0592641	-0.0514508	-0.268129	-0.409916	-0.634108	-0.0865894	-0.644422	-0.620346
1441	-0.0582756	-0.0502646	-0.265941	-0.406974	-0.631468	-0.0846511	-0.642619	-0.617939
1442	-0.057287	-0.0490784	-0.263753	-0.40402	-0.628809	-0.0827258	-0.640809	-0.615519
1443	-0.0562985	-0.0478921	-0.261563	-0.401051	-0.62613	-0.0808136	-0.638992	-0.613087
1444	-0.0553099	-0.0467052	-0.259372	-0.39807	-0.623432	-0.0789144	-0.637167	-0.610642
1445	-0.0543213	-0.0455174	-0.25718	-0.395075	-0.620715	-0.077028	-0.635335	-0.608184
1446	-0.0533328	-0.0443284	-0.254986	-0.392066	-0.617979	-0.0751544	-0.633495	-0.605712
1447	-0.0523442	-0.0431378	-0.252791	-0.389043	-0.615223	-0.0732936	-0.631648	-0.603228
1448	-0.0513557	-0.0419453	-0.250593	-0.386007	-0.612447	-0.0714453	-0.629793	-0.60073
1449	-0.0503671	-0.0407505	-0.248393	-0.382956	-0.609652	-0.0696096	-0.627931	-0.598219
1450	-0.0493785	-0.0395529	-0.246192	-0.379891	-0.606838	-0.0677863	-0.626061	-0.595694
1451	-0.04839	-0.0383523	-0.243987	-0.376812	-0.604004	-0.0659753	-0.624183	-0.593156
1452	-0.0474014	-0.0371483	-0.241781	-0.373719	-0.60115	-0.0641766	-0.622298	-0.590604
1453	-0.0464129	-0.0359404	-0.239571	-0.370611	-0.598277	-0.0623899	-0.620405	-0.588038
1454	-0.0454243	-0.0347283	-0.237358	-0.367489	-0.595383	-0.0606151	-0.618504	-0.585458
1455	-0.0444357	-0.0335115	-0.235143	-0.364352	-0.592471	-0.0588522	-0.616595	-0.582864
1456	-0.0434472	-0.0322897	-0.232923	-0.3612	-0.589538	-0.0571009	-0.614678	-0.580255
1457	-0.0424586	-0.0310624	-0.230701	-0.358033	-0.586585	-0.0553612	-0.612753	-0.577633
1458	-0.0414701	-0.0298292	-0.228474	-0.354851	-0.583613	-0.0536329	-0.61082	-0.574996
1459	-0.0404815	-0.0285897	-0.226244	-0.351654	-0.58062	-0.0519158	-0.608879	-0.572344
1460	-0.0394929	-0.0273435	-0.22401	-0.348441	-0.577608	-0.0502097	-0.606929	-0.569677
1461	-0.0385044	-0.0260901	-0.221771	-0.345213	-0.574575	-0.0485145	-0.604972	-0.566996
1462	-0.0375158	-0.024829	-0.219527	-0.341969	-0.571522	-0.0468301	-0.603006	-0.564299
1463	-0.0365273	-0.0235599	-0.217279	-0.33871	-0.568449	-0.0451562	-0.601031	-0.561588
1464	-0.0355387	-0.0222823	-0.215025	-0.335434	-0.565356	-0.0434927	-0.599049	-0.558861
1465	-0.0345501	-0.0209956	-0.212766	-0.332143	-0.562243	-0.0418393	-0.597057	-0.556119
1466	-0.0335616	-0.0196995	-0.210502	-0.328835	-0.559109	-0.0401959	-0.595058	-0.553361
1467	-0.032573	-0.0183936	-0.208232	-0.325512	-0.555955	-0.0385623	-0.593049	-0.550587
1468	-0.0315845	-0.0170772	-0.205955	-0.322171	-0.552781	-0.0369383	-0.591032	-0.547798
1469	-0.0305959	-0.01575	-0.203673	-0.318815	-0.549586	-0.0353236	-0.589006	-0.544993
1470	-0.0296074	-0.0144114	-0.201384	-0.315441	-0.546371	-0.033718	-0.586971	-0.542172
1471	-0.0286188	-0.013061	-0.199088	-0.312051	-0.543135	-0.0321214	-0.584927	-0.539334
1472	-0.0276302	-0.0116983	-0.196785	-0.308644	-0.539878	-0.0305335	-0.582874	-0.53648
1473	-0.0266417	-0.0103228	-0.194475	-0.30522	-0.536601	-0.028954	-0.580811	-0.53361
1474	-0.0256531	-0.00893405	-0.192157	-0.301778	-0.533303	-0.0273828	-0.57874	-0.530723
1475	-0.0246646	-0.00753149	-0.189831	-0.29832	-0.529984	-0.0258195	-0.576659	-0.527819
1476	-0.023676	-0.00611463	-0.187497	-0.294843	-0.526645	-0.024264	-0.574569	-0.524898
1477	-0.0226874	-0.00468299	-0.185154	-0.291349	-0.523284	-0.0227161	-0.572469	-0.52196
1478	-0.0216989	-0.00323605	-0.182803	-0.287838	-0.519903	-0.0211753	-0.57036	-0.519005
1479	-0.0207103	-0.0017733	-0.180443	-0.284308	-0.516501	-0.0196416	-0.568241	-0.516033
1480	-0.0197218	-0.000294232	-0.178073	-0.280761	-0.513077	-0.0181146	-0.566112	-0.513043
1481	-0.0187332	0.00120167	-0.175694	-0.277195	-0.509633	-0.0165941	-0.563973	-0.510035
1482	-0.0177446	0.00271491	-0.173305	-0.27361	-0.506167	-0.0150798	-0.561824	-0.50701
1483	-0.0167561	0.00424602	-0.170905	-0.270008	-0.502681	-0.0135715	-0.559665	-0.503966
1484	-0.0157675	0.00579551	-0.168495	-0.266386	-0.499173	-0.0120689	-0.557496	-0.500905
1485	-0.014779	0.00736391	-0.166075	-0.262746	-0.495643	-0.0105716	-0.555316	-0.497825
1486	-0.0137904	0.00895173	-0.163643	-0.259087	-0.492092	-0.00907947	-0.553126	-0.494727
1487	-0.0128018	0.0105595	-0.161199	-0.255409	-0.48852	-0.00759219	-0.550925	-0.49161
1488	-0.0118133	0.0121877	-0.158744	-0.251712	-0.484927	-0.00610947	-0.548714	-0.488475
1489	-0.0108247	0.013837	-0.156277	-0.247996	-0.481312	-0.00463104	-0.546491	-0.485321
1490	-0.00983616	0.0155077	-0.153797	-0.24426	-0.477675	-0.0031566	-0.544258	-0.482147
1491	-0.00884761	0.0172005	-0.151305	-0.240504	-0.474017	-0.00168587	-0.542013	-0.478955
1492	-0.00785905	0.0189158	-0.1488	-0.236729	-0.470337	-0.000218559	-0.539758	-0.475743
1493	-0.00687049	0.0206543	-0.146281	-0.232933	-0.466635	0.00124563	-0.537491	-0.472512
1494	-0.00588193	0.0224163	-0.143748	-0.229118	-0.462912	0.00270697	-0.535212	-0.469261
1495	-0.00489337	0.0242025	-0.141202	-0.225283	-0.459166	0.00416578	-0.532922	-0.465991
1496	-0.00390481	0.0260133	-0.138641	-0.221427	-0.455399	0.00562235	-0.53062	-0.4627
1497	-0.00291625	0.0278493	-0.136065	-0.217551	-0.45161	0.00707696	-0.528305	-0.45939
1498	-0.00192769	0.029711	-0.133475	-0.213654	-0.447799	0.00852992	-0.525979	-0.45606
1499	-0.000939131	0.0315988	-0.130869	-0.209736	-0.443966	0.00998152	-0.523641	-0.452709
1500	4.9428e-05	0.0335134	-0.128247	-0.205798	-0.440111	0.0114321	-0.52129	-0.449337
1501	0.00103799	0.0354552	-0.12561	-0.201838	-0.436233	0.0128819	-0.518927	-0.445946
1502	0.00202655	0.0374247	-0.122956	-0.197858	-0.432334	0.0143312	-0.51655	-0.442533
1503	0.00301511	0.0394224	-0.120285	-0.193856	-0.428412	0.0157803	-0.514161	-0.439099
1504	0.00400367	0.0414488	-0.117598	-0.189833	-0.424468	0.0172296	-0.511759	-0.435645
1505	0.00499222	0.0435044	-0.114893	-0.185788	-0.420501	0.0186793	-0.509344	-0.432169
1506	0.00598078	0.0455898	-0.11217	-0.181721	-0.416512	0.0201298	-0.506915	-0.428672
1507	0.00696934	0.0477053	-0.10943	-0.177633	-0.412501	0.0215813	-0.504473	-0.425154
1508	0.0079579	0.0498514	-0.106671	-0.173522	-0.408467	0.0230341	-0.502017	-0.421614
1509	0.00894646	0.0520287	-0.103893	-0.16939	-0.404411	0.0244885	-0.499547	-0.418052
1510	0.00993502	0.0542376	-0.101097	-0.165235	-0.400332	0.0259448	-0.497063	-0.414469
1511	0.0109236	0.0564786	-0.098281	-0.161058	-0.39623	0.0274033	-0.494565	-0.410863
1512	0.0119121	0.0587521	-0.0954456	-0.156858	-0.392106	0.0288643	-0.492053	-0.407236
1513	0.0129007	0.0610585	-0.0925903	-0.152636	-0.387959	0.0303281	-0.489526	-0.403586
1514	0.0138893	0.0633983	-0.0897148	-0.148391	-0.38379	0.0317949	-0.486984	-0.399914
1515	0.0148778	0.065772	-0.0868187	-0.144123	-0.379597	0.0332651	-0.484427	-0.396219
1516	0.0158664	0.06818	-0.0839018	-0.139832	-0.375382	0.0347389	-0.481855	-0.392502
1517	0.0168549	0.0706226	-0.0809637	-0.135518	-0.371144	0.0362167	-0.479267	-0.388763
1518	0.0178435	0.0731003	-0.0780042	-0.13118	-0.366883	0.0376986	-0.476664	-0.385
1519	0.0188321	0.0756135	-0.0750228	-0.126819	-0.362599	0.039185	-0.474046	-0.381215
1520	0.0198206	0.0781626	-0.0720194	-0.122435	-0.358292	0.0406762	-0.471411	-0.377407
1521	0.0208092	0.080748	-0.0689937	-0.118027	-0.353962	0.0421724	-0.468761	-0.373575
1522	0.0217977	0.08337	-0.0659453	-0.113595	-0.349609	0.0436738	-0.466094	-0.36972
1523	0.0227863	0.086029	-0.0628739	-0.10914	-0.345233	0.0451808	-0.463411	-0.365842
1524	0.0237749	0.0887254	-0.0597793	-0.10466	-0.340834	0.0466937	-0.460711	-0.361941
1525	0.0247634	0.0914594	-0.0566612	-0.100156	-0.336412	0.0482126	-0.457994	-0.358016
1526	0.025752	0.0942315	-0.0535194	-0.0956283	-0.331967	0.0497378	-0.45526	-0.354068
1527	0.0267405	0.097042	-0.0503535	-0.0910759	-0.327498	0.0512696	-0.452509	-0.350095
1528	0.0277291	0.0998911	-0.0471633	-0.0864991	-0.323007	0.0528083	-0.44974	-0.3461
1529	0.0287176	0.102779	-0.0439485	-0.0818978	-0.318492	0.0543541	-0.446954	-0.34208
1530	0.0297062	0.105706	-0.040709	-0.0772718	-0.313954	0.0559072	-0.44415	-0.338036
1531	0.0306948	0.108673	-0.0374444	-0.072621	-0.309393	0.0574678	-0.441328	-0.333969
1532	0.0316833	0.11168	-0.0341545	-0.0679454	-0.304808	0.0590362	-0.438488	-0.329877
1533	0.0326719	0.114726	-0.0308391	-0.0632448	-0.3002	0.0606127	-0.43563	-0.325761
1534	0.0336604	0.117813	-0.0274979	-0.0585192	-0.295569	0.0621975	-0.432753	-0.321621
1535	0.034649	0.120941	-0.0241307	-0.0537684	-0.290915	0.0637907	-0.429857	-0.317457
1536	0.0356376	0.124109	-0.0207374	-0.0489924	-0.286238	0.0653927	-0.426942	-0.313269
1537	0.0366261	0.127317	-0.0173177	-0.0441911	-0.281537	0.0670035	-0.424008	-0.309056
1538	0.0376147	0.130567	-0.0138714	-0.0393644	-0.276813	0.0686235	-0.421055	-0.304819
1539	0.0386032	0.133858	-0.0103983	-0.0345122	-0.272066	0.0702529	-0.418083	-0.300558
1540	0.0395918	0.137191	-0.00689818	-0.0296345	-0.267295	0.0718917	-0.41509	-0.296272
1541	0.0405804	0.140565	-0.00337097	-0.0247311	-0.262501	0.0735403	-0.412078	-0.291962
1542	0.0415689	0.143981	0.000183556	-0.0198021	-0.257684	0.0751989	-0.409046	-0.287627
1543	0.0425575	0.147438	0.00376556	-0.0148473	-0.252844	0.0768675	-0.405994	-0.283268
1544	0.043546	0.150937	0.00737519	-0.00986675	-0.247981	0.0785465	-0.402921	-0.278885
1545	0.0445346	0.154478	0.0110126	-0.00486033	-0.243094	0.0802359	-0.399828	-0.274477
1546	0.0455232	0.158061	0.0146779	0.000172005	-0.238185	0.081936	-0.396714	-0.270044
1547	0.0465117	0.161686	0.0183712	0.00523029	-0.233252	0.0836469	-0.393579	-0.265587
1548	0.0475003	0.165354	0.0220927	0.0103146	-0.228296	0.0853688	-0.390424	-0.261106
1549	0.0484888	0.169063	0.0258425	0.0154249	-0.223318	0.0871018	-0.387247	-0.2566
1550	0.0494774	0.172814	0.0296206	0.0205612	-0.218316	0.088846	-0.384048	-0.25207
1551	0.050466	0.176607	0.0334272	0.0257236	-0.213291	0.0906017	-0.380829	-0.247516
1552	0.0514545	0.180442	0.0372623	0.0309121	-0.208243	0.092369	-0.377587	-0.242937
1553	0.0524431	0.184319	0.041126	0.0361268	-0.203173	0.094148	-0.374324	-0.238334
1554	0.0534316	0.188238	0.0450183	0.0413675	-0.198079	0.0959388	-0.371039	-0.233707
1555	0.0544202	0.192199	0.0489394	0.0466344	-0.192963	0.0977415	-0.367732	-0.229055
1556	0.0554087	0.196202	0.0528892	0.0519273	-0.187825	0.0995564	-0.364403	-0.22438
1557	0.0563973	0.200246	0.0568678	0.0572464	-0.182663	0.101383	-0.361051	-0.21968
1558	0.0573859	0.204331	0.0608752	0.0625915	-0.17748	0.103223	-0.357678	-0.214957
1559	0.0583744	0.208458	0.0649114	0.0679627	-0.172273	0.105074	-0.354281	-0.210209
1560	0.059363	0.212626	0.0689764	0.07336	-0.167045	0.106938	-0.350862	-0.205439
1561	0.0603515	0.216835	0.0730702	0.0787831	-0.161794	0.108815	-0.347421	-0.200644
1562	0.0613401	0.221084	0.0771928	0.0842323	-0.15652	0.110704	-0.343956	-0.195826
1563	0.0623287	0.225374	0.0813441	0.0897073	-0.151225	0.112606	-0.340469	-0.190984
1564	0.0633172	0.229705	0.085524	0.0952081	-0.145908	0.114521	-0.336958	-0.186119
1565	0.0643058	0.234075	0.0897326	0.100735	-0.140569	0.116448	-0.333425	-0.181232
1566	0.0652943	0.238485	0.0939698	0.106287	-0.135208	0.118389	-0.329868	-0.176321
1567	0.0662829	0.242934	0.0982354	0.111865	-0.129825	0.120342	-0.326288	-0.171387
1568	0.0672715	0.247423	0.102529	0.117468	-0.124421	0.122308	-0.322685	-0.16643
1569	0.06826	0.251951	0.106852	0.123097	-0.118996	0.124288	-0.319059	-0.161452
1570	0.0692486	0.256517	0.111202	0.128751	-0.113549	0.12628	-0.315409	-0.15645
1571	0.0702371	0.261121	0.11558	0.13443	-0.108081	0.128285	-0.311735	-0.151427
1572	0.0712257	0.265763	0.119987	0.140134	-0.102592	0.130303	-0.308039	-0.146382
1573	0.0722143	0.270442	0.124421	0.145863	-0.0970818	0.132334	-0.304318	-0.141315
1574	0.0732028	0.275158	0.128882	0.151617	-0.0915511	0.134378	-0.300575	-0.136226
1575	0.0741914	0.279911	0.133371	0.157395	-0.086	0.136436	-0.296807	-0.131116
1576	0.0751799	0.2847	0.137887	0.163197	-0.0804285	0.138506	-0.293017	-0.125985
1577	0.0761685	0.289525	0.14243	0.169024	-0.0748367	0.140589	-0.289202	-0.120833
1578	0.0771571	0.294385	0.147	0.174875	-0.0692249	0.142685	-0.285364	-0.115661
1579	0.0781456	0.299279	0.151596	0.18075	-0.0635933	0.144794	-0.281503	-0.110468
1580	0.0791342	0.304208	0.156219	0.186648	-0.057942	0.146915	-0.277618	-0.105255
1581	0.0801227	0.309171	0.160867	0.19257	-0.0522713	0.14905	-0.27371	-0.100023
1582	0.0811113	0.314167	0.165542	0.198515	-0.0465813	0.151196	-0.269778	-0.0947709
1583	0.0820998	0.319195	0.170241	0.204483	-0.0408723	0.153356	-0.265823	-0.0894996
1584	0.0830884	0.324255	0.174966	0.210473	-0.0351445	0.155528	-0.261845	-0.0842095
1585	0.084077	0.329347	0.179716	0.216486	-0.029398	0.157712	-0.257844	-0.0789007
1586	0.0850655	0.33447	0.18449	0.222521	-0.0236332	0.159909	-0.253819	-0.0735737
1587	0.0860541	0.339623	0.189288	0.228578	-0.0178503	0.162118	-0.249771	-0.0682288
1588	0.0870426	0.344806	0.19411	0.234657	-0.0120495	0.164339	-0.2457	-0.0628663
1589	0.0880312	0.350018	0.198956	0.240757	-0.00623104	0.166572	-0.241607	-0.0574866
1590	0.0890198	0.355258	0.203825	0.246877	-0.00039524	0.168816	-0.23749	-0.05209
1591	0.0900083	0.360525	0.208716	0.253018	0.00545766	0.171073	-0.233351	-0.0466769
1592	0.0909969	0.36582	0.21363	0.25918	0.0113274	0.173341	-0.229189	-0.0412476
1593	0.0919854	0.371141	0.218565	0.265361	0.0172137	0.17562	-0.225005	-0.0358027
1594	0.092974	0.376488	0.223522	0.271562	0.0231162	0.17791	-0.220799	-0.0303424
1595	0.0939626	0.38186	0.2285	0.277782	0.0290346	0.180211	-0.21657	-0.0248672
1596	0.0949511	0.387255	0.233498	0.284021	0.0349688	0.182524	-0.21232	-0.0193775
1597	0.0959397	0.392674	0.238517	0.290278	0.0409182	0.184846	-0.208048	-0.0138738
1598	0.0969282	0.398116	0.243555	0.296553	0.0468827	0.18718	-0.203754	-0.00835637
1599	0.0979168	0.403579	0.248612	0.302845	0.0528619	0.189523	-0.199438	-0.00282578
1600	0.0989054	0.409064	0.253688	0.309155	0.0588554	0.191877	-0.195102	0.00271754
1601	0.0998939	0.414569	0.258782	0.315481	0.0648629	0.19424	-0.190744	0.00827313
1602	0.100882	0.420093	0.263893	0.321823	0.0708841	0.196613	-0.186365	0.0138405
1603	0.101871	0.425636	0.269021	0.328181	0.0769186	0.198995	-0.181966	0.0194192
1604	0.10286	0.431196	0.274166	0.334555	0.082966	0.201387	-0.177546	0.0250087
1605	0.103848	0.436773	0.279326	0.340942	0.089026	0.203787	-0.173106	0.0306085
1606	0.104837	0.442367	0.284502	0.347344	0.0950982	0.206196	-0.168647	0.0362182
1607	0.105825	0.447975	0.289693	0.35376	0.101182	0.208613	-0.164167	0.0418371
1608	0.106814	0.453598	0.294898	0.360189	0.107278	0.211038	-0.159668	0.0474648
1609	0.107802	0.459234	0.300116	0.36663	0.113384	0.213471	-0.15515	0.0531007
1610	0.108791	0.464883	0.305347	0.373083	0.119501	0.215911	-0.150613	0.0587443
1611	0.10978	0.470543	0.31059	0.379548	0.125628	0.218359	-0.146057	0.064395
1612	0.110768	0.476213	0.315845	0.386023	0.131765	0.220814	-0.141482	0.0700523
1613	0.111757	0.481894	0.32111	0.392509	0.137911	0.223275	-0.13689	0.0757156
1614	0.112745	0.487583	0.326386	0.399005	0.144066	0.225743	-0.13228	0.0813843
1615	0.113734	0.493279	0.331672	0.405509	0.150229	0.228216	-0.127652	0.0870579
1616	0.114722	0.498983	0.336967	0.412022	0.156401	0.230696	-0.123008	0.0927357
1617	0.115711	0.504692	0.342269	0.418542	0.162579	0.23318	-0.118346	0.0984171
1618	0.116699	0.510406	0.34758	0.42507	0.168765	0.23567	-0.113668	0.104102
1619	0.117688	0.516124	0.352897	0.431604	0.174958	0.238164	-0.108974	0.109789
1620	0.118677	0.521845	0.35822	0.438143	0.181156	0.240663	-0.104263	0.115477
1621	0.119665	0.527567	0.363548	0.444688	0.18736	0.243166	-0.0995376	0.121167
1622	0.120654	0.533291	0.368881	0.451237	0.193569	0.245672	-0.0947968	0.126858
1623	0.121642	0.539014	0.374218	0.45779	0.199783	0.248182	-0.0900411	0.132548
1624	0.122631	0.544735	0.379558	0.464346	0.206001	0.250694	-0.085271	0.138238
1625	0.123619	0.550455	0.384901	0.470904	0.212222	0.253209	-0.0804868	0.143926
1626	0.124608	0.556171	0.390245	0.477464	0.218446	0.255727	-0.0756889	0.149612
1627	0.125596	0.561883	0.39559	0.484024	0.224673	0.258246	-0.0708777	0.155296
1628	0.126585	0.567589	0.400935	0.490584	0.230902	0.260767	-0.0660536	0.160976
1629	0.127574	0.573289	0.40628	0.497143	0.237132	0.263288	-0.0612169	0.166652
1630	0.128562	0.578982	0.411623	0.503701	0.243363	0.265811	-0.0563681	0.172324
1631	0.129551	0.584665	0.416964	0.510257	0.249594	0.268334	-0.0515075	0.17799
1632	0.130539	0.59034	0.422301	0.516809	0.255825	0.270856	-0.0466356	0.18365
1633	0.131528	0.596003	0.427635	0.523358	0.262055	0.273378	-0.0417528	0.189303
1634	0.132516	0.601655	0.432964	0.529902	0.268284	0.2759	-0.0368594	0.194948
1635	0.133505	0.607293	0.438288	0.53644	0.274511	0.27842	-0.031956	0.200586
1636	0.134493	0.612918	0.443606	0.542972	0.280736	0.280938	-0.0270428	0.206214
1637	0.135482	0.618528	0.448916	0.549497	0.286957	0.283455	-0.0221204	0.211833
1638	0.136471	0.624121	0.454219	0.556014	0.293175	0.285968	-0.0171892	0.217442
1639	0.137459	0.629698	0.459513	0.562522	0.299388	0.288479	-0.0122496	0.22304
1640	0.138448	0.635256	0.464797	0.56902	0.305597	0.290987	-0.007302	0.228625
1641	0.139436	0.640795	0.470072	0.575508	0.3118	0.293491	-0.00234691	0.234199
1642	0.140425	0.646314	0.475335	0.581985	0.317997	0.295991	0.00261526	0.239759
1643	0.141413	0.651811	0.480586	0.588449	0.324187	0.298486	0.00758406	0.245306
1644	0.142402	0.657285	0.485825	0.5949	0.33037	0.300977	0.012559	0.250837
1645	0.143391	0.662736	0.49105	0.601337	0.336546	0.303462	0.0175397	0.256354
1646	0.144379	0.668162	0.496261	0.60776	0.342713	0.305941	0.0225257	0.261854
1647	0.145368	0.673563	0.501456	0.614166	0.34887	0.308414	0.0275165	0.267338
1648	0.146356	0.678936	0.506636	0.620557	0.355018	0.310881	0.0325117	0.272804
1649	0.147345	0.684282	0.511799	0.626929	0.361156	0.313341	0.0375108	0.278252
1650	0.148333	0.689599	0.516944	0.633284	0.367283	0.315793	0.0425133	0.283681
1651	0.149322	0.694886	0.522071	0.639619	0.373398	0.318237	0.0475188	0.28909
1652	0.15031	0.700141	0.527179	0.645934	0.379502	0.320673	0.0525268	0.294478
1653	0.151299	0.705365	0.532267	0.652228	0.385592	0.323101	0.0575368	0.299846
1654	0.152288	0.710556	0.537334	0.658501	0.391669	0.325519	0.0625484	0.305192
1655	0.153276	0.715713	0.54238	0.66475	0.397732	0.327928	0.0675611	0.310515
1656	0.154265	0.720834	0.547403	0.670976	0.40378	0.330327	0.0725745	0.315815
1657	0.155253	0.72592	0.552404	0.677178	0.409813	0.332716	0.077588	0.32109
1658	0.156242	0.730968	0.557381	0.683354	0.415831	0.335094	0.0826012	0.326341
1659	0.15723	0.735978	0.562333	0.689504	0.421831	0.337461	0.0876137	0.331567
1660	0.158219	0.740949	0.567259	0.695627	0.427815	0.339817	0.0926249	0.336766
1661	0.159207	0.74588	0.57216	0.701721	0.433781	0.34216	0.0976343	0.341939
1662	0.160196	0.75077	0.577034	0.707787	0.439728	0.344492	0.102642	0.347083
1663	0.161185	0.755618	0.581881	0.713823	0.445657	0.34681	0.107646	0.3522
1664	0.162173	0.760423	0.586699	0.719828	0.451566	0.349116	0.112648	0.357287
1665	0.163162	0.765184	0.591488	0.725802	0.457454	0.351408	0.117645	0.362345
1666	0.16415	0.7699	0.596247	0.731744	0.463322	0.353686	0.122639	0.367373
1667	0.165139	0.774571	0.600976	0.737652	0.469169	0.35595	0.127628	0.372369
1668	0.166127	0.779194	0.605674	0.743526	0.474993	0.358199	0.132612	0.377333
1669	0.167116	0.783771	0.61034	0.749365	0.480795	0.360433	0.137591	0.382265
1670	0.168105	0.788299	0.614974	0.755168	0.486574	0.362652	0.142563	0.387164
1671	0.169093	0.792777	0.619575	0.760935	0.492329	0.364855	0.147529	0.39203
1672	0.170082	0.797206	0.624142	0.766664	0.498059	0.367042	0.152489	0.39686
1673	0.17107	0.801584	0.628674	0.772355	0.503765	0.369213	0.15744	0.401656
1674	0.172059	0.805909	0.633171	0.778007	0.509445	0.371366	0.162384	0.406416
1675	0.173047	0.810183	0.637633	0.783619	0.515098	0.373503	0.16732	0.411139
1676	0.174036	0.814403	0.642058	0.789191	0.520725	0.375621	0.172247	0.415826
1677	0.175024	0.818568	0.646447	0.79472	0.526325	0.377722	0.177164	0.420474
1678	0.176013	0.822679	0.650798	0.800208	0.531897	0.379805	0.182072	0.425085
1679	0.177002	0.826734	0.655111	0.805652	0.53744	0.381869	0.186969	0.429656
1680	0.17799	0.830733	0.659385	0.811052	0.542954	0.383914	0.191856	0.434189
1681	0.178979	0.834675	0.66362	0.816408	0.548439	0.38594	0.196732	0.43868
1682	0.179967	0.838559	0.667815	0.821718	0.553893	0.387946	0.201596	0.443132
1683	0.180956	0.842384	0.67197	0.826982	0.559317	0.389932	0.206448	0.447542
1684	0.181944	0.846151	0.676084	0.8322	0.56471	0.391898	0.211288	0.45191
1685	0.182933	0.849857	0.680156	0.837369	0.570071	0.393843	0.216114	0.456235
1686	0.183921	0.853503	0.684187	0.842491	0.5754	0.395767	0.220927	0.460518
1687	0.18491	0.857088	0.688175	0.847563	0.580696	0.397671	0.225727	0.464757
1688	0.185899	0.860611	0.692121	0.852586	0.585958	0.399552	0.230512	0.468952
1689	0.186887	0.864073	0.696023	0.857558	0.591187	0.401412	0.235282	0.473103
1690	0.187876	0.867471	0.699881	0.862479	0.596382	0.40325	0.240038	0.477208
1691	0.188864	0.870806	0.703695	0.867348	0.601542	0.405066	0.244777	0.481268
1692	0.189853	0.874078	0.707465	0.872165	0.606666	0.406859	0.249501	0.485281
1693	0.190841	0.877285	0.711189	0.876929	0.611755	0.408629	0.254208	0.489248
1694	0.19183	0.880427	0.714868	0.881639	0.616808	0.410375	0.258898	0.493167
1695	0.192818	0.883504	0.718501	0.886295	0.621823	0.412099	0.263571	0.49704
1696	0.193807	0.886515	0.722088	0.890896	0.626802	0.413798	0.268226	0.500864
1697	0.194796	0.889461	0.725628	0.895441	0.631743	0.415474	0.272863	0.504639
1698	0.195784	0.89234	0.729121	0.899931	0.636647	0.417126	0.277481	0.508365
1699	0.196773	0.895152	0.732566	0.904363	0.641511	0.418753	0.282081	0.512043
1700	0.197761	0.897896	0.735964	0.908739	0.646337	0.420356	0.28666	0.51567
1701	0.19875	0.900574	0.739314	0.913057	0.651124	0.421933	0.291221	0.519247
1702	0.199738	0.903183	0.742616	0.917316	0.65587	0.423486	0.29576	0.522773
1703	0.200727	0.905724	0.745869	0.921517	0.660577	0.425013	0.30028	0.526249
1704	0.201716	0.908197	0.749073	0.925659	0.665244	0.426515	0.304778	0.529673
1705	0.202704	0.910601	0.752227	0.929741	0.669869	0.427991	0.309255	0.533045
1706	0.203693	0.912937	0.755333	0.933762	0.674453	0.429441	0.313709	0.536365
1707	0.204681	0.915203	0.758388	0.937723	0.678996	0.430865	0.318142	0.539633
1708	0.20567	0.9174	0.761394	0.941623	0.683496	0.432263	0.322552	0.542848
1709	0.206658	0.919527	0.764349	0.945462	0.687955	0.433634	0.32694	0.54601
1710	0.207647	0.921585	0.767255	0.949238	0.692371	0.434979	0.331304	0.549119
1711	0.208635	0.923574	0.770109	0.952952	0.696744	0.436297	0.335644	0.552173
1712	0.209624	0.925492	0.772913	0.956604	0.701073	0.437588	0.33996	0.555174
1713	0.210613	0.927341	0.775666	0.960192	0.705359	0.438852	0.344252	0.558121
1714	0.211601	0.929119	0.778367	0.963717	0.709602	0.440089	0.348519	0.561013
1715	0.21259	0.930828	0.781017	0.967178	0.7138	0.441298	0.35276	0.56385
1716	0.213578	0.932467	0.783616	0.970575	0.717953	0.44248	0.356977	0.566633
1717	0.214567	0.934036	0.786164	0.973908	0.722062	0.443635	0.361167	0.56936
1718	0.215555	0.935534	0.788659	0.977175	0.726127	0.444761	0.365332	0.572032
1719	0.216544	0.936963	0.791103	0.980378	0.730146	0.44586	0.369469	0.574648
1720	0.217532	0.938323	0.793495	0.983516	0.734119	0.446932	0.373581	0.577208
1721	0.218521	0.939612	0.795835	0.986588	0.738047	0.447975	0.377665	0.579713
1722	0.21951	0.940832	0.798122	0.989595	0.74193	0.44899	0.381721	0.582161
1723	0.220498	0.941982	0.800358	0.992535	0.745766	0.449977	0.38575	0.584553
1724	0.221487	0.943064	0.802541	0.99541	0.749556	0.450936	0.389751	0.586889
1725	0.222475	0.944075	0.804672	0.998218	0.7533	0.451866	0.393723	0.589168
1726	0.223464	0.945019	0.806751	1.00096	0.756997	0.452769	0.397667	0.59139
1727	0.224452	0.945893	0.808777	1.00363	0.760647	0.453643	0.401582	0.593556
1728	0.225441	0.946699	0.810751	1.00624	0.764251	0.454488	0.405467	0.595665
1729	0.22643	0.947436	0.812673	1.00878	0.767807	0.455305	0.409323	0.597717
1730	0.227418	0.948106	0.814542	1.01126	0.771317	0.456094	0.41315	0.599713
1731	0.228407	0.948708	0.816359	1.01366	0.774779	0.456854	0.416946	0.601651
1732	0.229395	0.949242	0.818123	1.016	0.778194	0.457586	0.420712	0.603532
1733	0.230384	0.94971	0.819835	1.01828	0.781561	0.45829	0.424447	0.605356
1734	0.231372	0.950111	0.821495	1.02048	0.784881	0.458964	0.428152	0.607123
1735	0.232361	0.950445	0.823103	1.02262	0.788153	0.459611	0.431826	0.608833
1736	0.233349	0.950714	0.824658	1.02469	0.791378	0.460229	0.435468	0.610486
1737	0.234338	0.950917	0.826161	1.02669	0.794555	0.460819	0.439079	0.612082
1738	0.235327	0.951055	0.827612	1.02863	0.797684	0.46138	0.442658	0.613621
1739	0.236315	0.951128	0.82901	1.0305	0.800766	0.461913	0.446206	0.615103
1740	0.237304	0.951137	0.830357	1.0323	0.803799	0.462418	0.449721	0.616528
1741	0.238292	0.951082	0.831652	1.03403	0.806785	0.462895	0.453204	0.617896
1742	0.239281	0.950964	0.832895	1.0357	0.809723	0.463344	0.456654	0.619208
1743	0.240269	0.950783	0.834087	1.0373	0.812613	0.463764	0.460072	0.620463
1744	0.241258	0.95054	0.835226	1.03883	0.815455	0.464157	0.463456	0.621661
1745	0.242246	0.950234	0.836315	1.04029	0.81825	0.464521	0.466808	0.622803
1746	0.243235	0.949868	0.837352	1.04169	0.820996	0.464858	0.470126	0.623889
1747	0.244224	0.949441	0.838338	1.04302	0.823695	0.465167	0.473411	0.624918
1748	0.245212	0.948954	0.839272	1.04429	0.826347	0.465449	0.476663	0.625892
1749	0.246201	0.948407	0.840156	1.04549	0.82895	0.465703	0.479881	0.626809
1750	0.247189	0.947801	0.840989	1.04662	0.831506	0.46593	0.483065	0.627671
1751	0.248178	0.947137	0.841771	1.04769	0.834015	0.466129	0.486215	0.628478
1752	0.249166	0.946415	0.842503	1.04869	0.836476	0.466302	0.489331	0.629229
1753	0.250155	0.945636	0.843184	1.04962	0.838891	0.466447	0.492413	0.629925
1754	0.251143	0.944801	0.843815	1.05049	0.841257	0.466566	0.49546	0.630566
1755	0.252132	0.943909	0.844397	1.0513	0.843577	0.466658	0.498473	0.631153
1756	0.253121	0.942962	0.844928	1.05204	0.84585	0.466723	0.501452	0.631685
1757	0.254109	0.941961	0.84541	1.05271	0.848076	0.466762	0.504396	0.632162
1758	0.255098	0.940906	0.845842	1.05332	0.850255	0.466774	0.507305	0.632586
1759	0.256086	0.939798	0.846225	1.05387	0.852388	0.466761	0.51018	0.632956
1760	0.257075	0.938637	0.84656	1.05435	0.854475	0.466722	0.513019	0.633273
1761	0.258063	0.937425	0.846845	1.05477	0.856515	0.466657	0.515824	0.633536
1762	0.259052	0.936161	0.847081	1.05512	0.858509	0.466566	0.518594	0.633747
1763	0.260041	0.934847	0.84727	1.05542	0.860457	0.46645	0.521329	0.633905
1764	0.261029	0.933484	0.84741	1.05565	0.862359	0.466309	0.524029	0.634011
1765	0.262018	0.932071	0.847502	1.05581	0.864216	0.466143	0.526694	0.634064
1766	0.263006	0.93061	0.847546	1.05592	0.866028	0.465952	0.529324	0.634066
1767	0.263995	0.929102	0.847543	1.05597	0.867794	0.465737	0.531918	0.634017
1768	0.264983	0.927548	0.847493	1.05595	0.869516	0.465497	0.534478	0.633917
1769	0.265972	0.925947	0.847396	1.05587	0.871193	0.465233	0.537002	0.633766
1770	0.26696	0.924301	0.847252	1.05573	0.872825	0.464945	0.539492	0.633564
1771	0.267949	0.922611	0.847061	1.05554	0.874413	0.464633	0.541946	0.633313
1772	0.268938	0.920878	0.846824	1.05528	0.875956	0.464298	0.544365	0.633012
1773	0.269926	0.919101	0.846542	1.05496	0.877456	0.463939	0.546749	0.632662
1774	0.270915	0.917283	0.846213	1.05459	0.878913	0.463557	0.549098	0.632263
1775	0.271903	0.915423	0.845839	1.05416	0.880325	0.463152	0.551412	0.631815
1776	0.272892	0.913523	0.84542	1.05367	0.881695	0.462725	0.553691	0.63132
1777	0.27388	0.911583	0.844956	1.05312	0.883022	0.462275	0.555935	0.630776
1778	0.274869	0.909605	0.844447	1.05252	0.884306	0.461803	0.558144	0.630186
1779	0.275857	0.907588	0.843894	1.05186	0.885548	0.461309	0.560319	0.629548
1780	0.276846	0.905535	0.843297	1.05114	0.886748	0.460793	0.562458	0.628864
1781	0.277835	0.903444	0.842656	1.05037	0.887906	0.460255	0.564563	0.628134
1782	0.278823	0.901319	0.841972	1.04954	0.889022	0.459697	0.566633	0.627358
1783	0.279812	0.899158	0.841245	1.04866	0.890097	0.459117	0.568669	0.626537
1784	0.2808	0.896964	0.840474	1.04773	0.891131	0.458516	0.570671	0.625671
1785	0.281789	0.894736	0.839661	1.04674	0.892124	0.457895	0.572638	0.62476
1786	0.282777	0.892476	0.838806	1.0457	0.893077	0.457253	0.57457	0.623806
1787	0.283766	0.890185	0.837909	1.0446	0.893989	0.456591	0.576469	0.622808
1788	0.284754	0.887863	0.83697	1.04346	0.894862	0.455909	0.578334	0.621767
1789	0.285743	0.885511	0.835989	1.04226	0.895694	0.455208	0.580164	0.620684
1790	0.286732	0.88313	0.834968	1.04102	0.896488	0.454486	0.581961	0.619558
1791	0.28772	0.880721	0.833906	1.03972	0.897243	0.453746	0.583724	0.61839
1792	0.288709	0.878284	0.832804	1.03838	0.897958	0.452987	0.585454	0.617182
1793	0.289697	0.875821	0.831661	1.03698	0.898636	0.452209	0.58715	0.615932
1794	0.290686	0.873332	0.830479	1.03554	0.899275	0.451412	0.588813	0.614642
1795	0.291674	0.870819	0.829258	1.03405	0.899877	0.450598	0.590443	0.613313
1796	0.292663	0.868281	0.827997	1.03251	0.90044	0.449765	0.59204	0.611944
1797	0.293652	0.86572	0.826698	1.03092	0.900967	0.448914	0.593604	0.610535
1798	0.29464	0.863136	0.82536	1.02929	0.901457	0.448046	0.595135	0.609089
1799	0.295629	0.860531	0.823984	1.02762	0.90191	0.44716	0.596634	0.607605
1800	0.296617	0.857905	0.82257	1.02589	0.902327	0.446257	0.5981	0.606083
1801	0.297606	0.855259	0.821119	1.02413	0.902708	0.445337	0.599534	0.604524
1802	0.298594	0.852594	0.819631	1.02232	0.903053	0.444401	0.600936	0.602928
1803	0.299583	0.849911	0.818107	1.02047	0.903363	0.443448	0.602307	0.601297
1804	0.300571	0.84721	0.816546	1.01857	0.903638	0.442479	0.603645	0.59963
1805	0.30156	0.844492	0.814949	1.01663	0.903879	0.441494	0.604952	0.597927
1806	0.302549	0.841758	0.813316	1.01466	0.904085	0.440493	0.606228	0.596191
1807	0.303537	0.839009	0.811649	1.01264	0.904257	0.439476	0.607473	0.59442
1808	0.304526	0.836245	0.809946	1.01058	0.904395	0.438444	0.608687	0.592615
1809	0.305514	0.833468	0.808209	1.00848	0.9045	0.437397	0.609869	0.590778
1810	0.306503	0.830678	0.806437	1.00634	0.904571	0.436336	0.611022	0.588907
1811	0.307491	0.827876	0.804632	1.00416	0.90461	0.435259	0.612144	0.587005
1812	0.30848	0.825063	0.802793	1.00195	0.904617	0.434168	0.613236	0.585071
1813	0.309468	0.822239	0.800922	0.999697	0.904592	0.433062	0.614298	0.583105
1814	0.310457	0.819405	0.799017	0.997409	0.904534	0.431943	0.61533	0.581109
1815	0.311446	0.816562	0.79708	0.995085	0.904446	0.43081	0.616333	0.579083
1816	0.312434	0.813711	0.795112	0.992726	0.904326	0.429663	0.617306	0.577027
1817	0.313423	0.810852	0.793111	0.990332	0.904175	0.428502	0.61825	0.574942
1818	0.314411	0.807987	0.79108	0.987904	0.903994	0.427329	0.619166	0.572828
1819	0.3154	0.805116	0.789017	0.985442	0.903783	0.426142	0.620052	0.570686
1820	0.316388	0.802239	0.786924	0.982947	0.903542	0.424943	0.620911	0.568516
1821	0.317377	0.799357	0.784801	0.98042	0.903272	0.42373	0.621741	0.566318
1822	0.318366	0.796472	0.782648	0.977861	0.902972	0.422506	0.622543	0.564094
1823	0.319354	0.793583	0.780466	0.975271	0.902644	0.421269	0.623317	0.561844
1824	0.320343	0.790692	0.778255	0.972651	0.902287	0.42002	0.624063	0.559567
1825	0.321331	0.787798	0.776015	0.97	0.901902	0.41876	0.624782	0.557266
1826	0.32232	0.784904	0.773747	0.96732	0.901489	0.417487	0.625474	0.554939
1827	0.323308	0.782009	0.771451	0.964611	0.901049	0.416204	0.62614	0.552588
1828	0.324297	0.779114	0.769128	0.961874	0.900582	0.414909	0.626778	0.550213
1829	0.325285	0.77622	0.766778	0.95911	0.900088	0.413603	0.62739	0.547814
1830	0.326274	0.773328	0.764401	0.956318	0.899567	0.412286	0.627976	0.545393
1831	0.327263	0.770437	0.761997	0.9535	0.89902	0.410958	0.628536	0.542948
1832	0.328251	0.76755	0.759568	0.950655	0.898447	0.40962	0.62907	0.540482
1833	0.32924	0.764665	0.757113	0.947786	0.897849	0.408271	0.629578	0.537994
1834	0.330228	0.761785	0.754633	0.944892	0.897226	0.406912	0.630062	0.535485
1835	0.331217	0.758909	0.752128	0.941973	0.896577	0.405544	0.63052	0.532955
1836	0.332205	0.756038	0.749599	0.939031	0.895905	0.404165	0.630953	0.530405
1837	0.333194	0.753173	0.747045	0.936065	0.895208	0.402777	0.631362	0.527835
1838	0.334182	0.750314	0.744468	0.933077	0.894487	0.401379	0.631747	0.525245
1839	0.335171	0.747462	0.741868	0.930067	0.893742	0.399972	0.632107	0.522637
1840	0.33616	0.744617	0.739245	0.927036	0.892974	0.398556	0.632444	0.52001
1841	0.337148	0.74178	0.736599	0.923983	0.892184	0.397131	0.632757	0.517365
1842	0.338137	0.738952	0.733931	0.920911	0.891371	0.395697	0.633047	0.514703
1843	0.339125	0.736133	0.731241	0.917818	0.890535	0.394254	0.633313	0.512023
1844	0.340114	0.733323	0.72853	0.914706	0.889677	0.392803	0.633557	0.509327
1845	0.341102	0.730524	0.725798	0.911575	0.888798	0.391343	0.633778	0.506614
1846	0.342091	0.727734	0.723045	0.908426	0.887898	0.389875	0.633976	0.503886
1847	0.343079	0.724956	0.720272	0.905258	0.886976	0.388399	0.634152	0.501141
1848	0.344068	0.72219	0.717479	0.902074	0.886034	0.386916	0.634307	0.498382
1849	0.345057	0.719435	0.714666	0.898873	0.885071	0.385424	0.634439	0.495608
1850	0.346045	0.716693	0.711834	0.895655	0.884089	0.383925	0.63455	0.49282
1851	0.347034	0.713964	0.708984	0.892422	0.883086	0.382418	0.63464	0.490019
1852	0.348022	0.711248	0.706115	0.889173	0.882064	0.380904	0.634709	0.487203
1853	0.349011	0.708545	0.703227	0.885909	0.881023	0.379383	0.634758	0.484375
1854	0.349999	0.705857	0.700323	0.882631	0.879963	0.377855	0.634785	0.481534
1855	0.350988	0.703184	0.6974	0.879339	0.878884	0.376319	0.634793	0.478681
1856	0.351977	0.700526	0.694461	0.876034	0.877787	0.374777	0.63478	0.475816
1857	0.352965	0.697883	0.691505	0.872716	0.876672	0.373228	0.634748	0.47294
1858	0.353954	0.695255	0.688533	0.869385	0.87554	0.371673	0.634696	0.470052
1859	0.354942	0.692644	0.685544	0.866041	0.87439	0.370111	0.634625	0.467154
1860	0.355931	0.69005	0.68254	0.862687	0.873223	0.368543	0.634534	0.464246
1861	0.356919	0.687472	0.679521	0.859321	0.872039	0.366968	0.634425	0.461328
1862	0.357908	0.684912	0.676487	0.855944	0.870839	0.365388	0.634297	0.4584
1863	0.358896	0.68237	0.673439	0.852557	0.869622	0.363801	0.634151	0.455463
1864	0.359885	0.679845	0.670376	0.849159	0.86839	0.362209	0.633987	0.452517
1865	0.360874	0.677338	0.667299	0.845752	0.867142	0.36061	0.633805	0.449563
1866	0.361862	0.674851	0.664209	0.842336	0.865878	0.359006	0.633605	0.446601
1867	0.362851	0.672382	0.661105	0.838912	0.8646	0.357396	0.633388	0.443631
1868	0.363839	0.669932	0.657988	0.835478	0.863306	0.355781	0.633153	0.440653
1869	0.364828	0.667502	0.654859	0.832037	0.861998	0.354161	0.632902	0.437669
1870	0.365816	0.665091	0.651718	0.828589	0.860676	0.352535	0.632634	0.434678
1871	0.366805	0.662701	0.648565	0.825132	0.85934	0.350903	0.632349	0.43168
1872	0.367793	0.660331	0.6454	0.82167	0.857991	0.349267	0.632049	0.428677
1873	0.368782	0.657981	0.642224	0.8182	0.856628	0.347625	0.631732	0.425667
1874	0.369771	0.655653	0.639036	0.814724	0.855251	0.345979	0.631399	0.422653
1875	0.370759	0.653345	0.635839	0.811243	0.853862	0.344327	0.631051	0.419633
1876	0.371748	0.651059	0.63263	0.807756	0.85246	0.342671	0.630687	0.416609
1877	0.372736	0.648794	0.629412	0.804264	0.851046	0.34101	0.630309	0.413581
1878	0.373725	0.646551	0.626184	0.800767	0.84962	0.339344	0.629915	0.410548
1879	0.374713	0.64433	0.622947	0.797266	0.848182	0.337673	0.629507	0.407512
1880	0.375702	0.642132	0.6197	0.79376	0.846733	0.335998	0.629085	0.404472
1881	0.376691	0.639955	0.616445	0.790251	0.845272	0.334318	0.628648	0.401429
1882	0.377679	0.637802	0.613181	0.786738	0.8438	0.332634	0.628197	0.398383
1883	0.378668	0.635671	0.609909	0.783221	0.842317	0.330945	0.627733	0.395335
1884	0.379656	0.633563	0.606628	0.779702	0.840824	0.329252	0.627255	0.392285
1885	0.380645	0.631478	0.60334	0.77618	0.83932	0.327554	0.626764	0.389232
1886	0.381633	0.629417	0.600045	0.772656	0.837806	0.325853	0.62626	0.386179
1887	0.382622	0.627379	0.596743	0.76913	0.836283	0.324146	0.625743	0.383123
1888	0.38361	0.625364	0.593434	0.765601	0.83475	0.322436	0.625214	0.380067
1889	0.384599	0.623374	0.590118	0.762071	0.833208	0.320722	0.624672	0.37701
1890	0.385588	0.621407	0.586796	0.75854	0.831656	0.319003	0.624118	0.373953
1891	0.386576	0.619464	0.583468	0.755008	0.830096	0.31728	0.623552	0.370895
1892	0.387565	0.617546	0.580134	0.751475	0.828527	0.315554	0.622975	0.367837
1893	0.388553	0.615651	0.576795	0.747941	0.82695	0.313823	0.622386	0.36478
1894	0.389542	0.613781	0.573451	0.744407	0.825365	0.312088	0.621786	0.361724
1895	0.39053	0.611936	0.570102	0.740873	0.823772	0.310349	0.621175	0.358668
1896	0.391519	0.610115	0.566748	0.737339	0.822171	0.308606	0.620553	0.355613
1897	0.392507	0.608319	0.56339	0.733805	0.820563	0.30686	0.61992	0.35256
1898	0.393496	0.606548	0.560027	0.730272	0.818948	0.305109	0.619278	0.349509
1899	0.394485	0.604801	0.556661	0.726739	0.817326	0.303355	0.618625	0.34646
1900	0.395473	0.60308	0.553291	0.723208	0.815697	0.301596	0.617963	0.343413
1901	0.396462	0.601383	0.549918	0.719677	0.814061	0.299834	0.617291	0.340368
1902	0.39745	0.599712	0.546542	0.716148	0.81242	0.298068	0.616609	0.337326
1903	0.398439	0.598066	0.543163	0.712621	0.810772	0.296299	0.615918	0.334287
1904	0.399427	0.596445	0.539781	0.709095	0.809119	0.294525	0.615219	0.331251
1905	0.400416	0.594849	0.536398	0.705571	0.80746	0.292748	0.614511	0.328219
1906	0.401404	0.593278	0.533012	0.70205	0.805796	0.290967	0.613794	0.325191
1907	0.402393	0.591733	0.529624	0.69853	0.804127	0.289182	0.613069	0.322166
1908	0.403382	0.590213	0.526235	0.695013	0.802453	0.287394	0.612336	0.319146
1909	0.40437	0.588718	0.522844	0.691499	0.800775	0.285602	0.611595	0.31613
1910	0.405359	0.587249	0.519452	0.687987	0.799092	0.283806	0.610847	0.313119
1911	0.406347	0.585805	0.51606	0.684478	0.797405	0.282006	0.610092	0.310113
1912	0.407336	0.584387	0.512667	0.680973	0.795714	0.280203	0.609329	0.307112
1913	0.408324	0.582994	0.509274	0.67747	0.79402	0.278396	0.60856	0.304116
1914	0.409313	0.581626	0.505881	0.673971	0.792322	0.276586	0.607783	0.301126
1915	0.410302	0.580284	0.502487	0.670475	0.79062	0.274772	0.607001	0.298142
1916	0.41129	0.578967	0.499095	0.666983	0.788916	0.272954	0.606212	0.295164
1917	0.412279	0.577676	0.495703	0.663495	0.787209	0.271133	0.605418	0.292193
1918	0.413267	0.57641	0.492312	0.66001	0.7855	0.269308	0.604618	0.289228
1919	0.414256	0.575169	0.488922	0.65653	0.783788	0.26748	0.603812	0.28627
1920	0.415244	0.573954	0.485533	0.653054	0.782074	0.265648	0.603001	0.283318
1921	0.416233	0.572764	0.482147	0.649582	0.780358	0.263813	0.602185	0.280375
1922	0.417221	0.571599	0.478762	0.646114	0.778641	0.261974	0.601365	0.277438
1923	0.41821	0.570459	0.475379	0.642651	0.776923	0.260131	0.60054	0.27451
1924	0.419199	0.569344	0.471999	0.639192	0.775203	0.258286	0.59971	0.271589
1925	0.420187	0.568254	0.468621	0.635738	0.773482	0.256436	0.598877	0.268677
1926	0.421176	0.56719	0.465246	0.632289	0.771761	0.254583	0.59804	0.265773
1927	0.422164	0.56615	0.461875	0.628844	0.770039	0.252727	0.597199	0.262878
1928	0.423153	0.565135	0.458507	0.625405	0.768318	0.250867	0.596355	0.259991
1929	0.424141	0.564145	0.455142	0.621971	0.766596	0.249004	0.595508	0.257114
1930	0.42513	0.56318	0.451781	0.618541	0.764874	0.247138	0.594658	0.254246
1931	0.426118	0.562239	0.448425	0.615117	0.763153	0.245268	0.593806	0.251388
1932	0.427107	0.561323	0.445073	0.611699	0.761433	0.243395	0.592951	0.248539
1933	0.428096	0.560432	0.441725	0.608286	0.759714	0.241519	0.592094	0.2457
1934	0.429084	0.559565	0.438382	0.604878	0.757996	0.239639	0.591236	0.242872
1935	0.430073	0.558722	0.435045	0.601476	0.75628	0.237756	0.590375	0.240054
1936	0.431061	0.557903	0.431713	0.598079	0.754565	0.235869	0.589514	0.237247
1937	0.43205	0.557108	0.428386	0.594689	0.752853	0.23398	0.588651	0.234451
1938	0.433038	0.556337	0.425065	0.591304	0.751143	0.232087	0.587787	0.231666
1939	0.434027	0.555591	0.421751	0.587925	0.749435	0.230191	0.586923	0.228893
1940	0.435016	0.554868	0.418442	0.584551	0.74773	0.228292	0.586059	0.226131
1941	0.436004	0.554168	0.415141	0.581184	0.746028	0.22639	0.585194	0.223381
1942	0.436993	0.553492	0.411846	0.577823	0.744329	0.224485	0.58433	0.220643
1943	0.437981	0.55284	0.408558	0.574468	0.742634	0.222577	0.583466	0.217917
1944	0.43897	0.55221	0.405277	0.571119	0.740942	0.220666	0.582602	0.215204
1945	0.439958	0.551604	0.402005	0.567777	0.739255	0.218752	0.58174	0.212504
1946	0.440947	0.551021	0.39874	0.564441	0.737572	0.216835	0.580878	0.209817
1947	0.441935	0.550461	0.395483	0.561111	0.735893	0.214914	0.580019	0.207143
1948	0.442924	0.549923	0.392234	0.557787	0.734219	0.212992	0.57916	0.204483
1949	0.443913	0.549408	0.388994	0.55447	0.732551	0.211066	0.578304	0.201836
1950	0.444901	0.548916	0.385763	0.55116	0.730887	0.209137	0.57745	0.199204
1951	0.44589	0.548445	0.382541	0.547856	0.72923	0.207206	0.576599	0.196586
1952	0.446878	0.547997	0.379328	0.544559	0.727578	0.205272	0.57575	0.193982
1953	0.447867	0.547571	0.376125	0.541269	0.725932	0.203335	0.574904	0.191393
1954	0.448855	0.547167	0.372932	0.537985	0.724292	0.201396	0.574061	0.188819
1955	0.449844	0.546784	0.369749	0.534708	0.72266	0.199454	0.573222	0.186261
1956	0.450832	0.546423	0.366577	0.531438	0.721034	0.19751	0.572387	0.183718
1957	0.451821	0.546084	0.363415	0.528175	0.719415	0.195563	0.571555	0.18119
1958	0.45281	0.545765	0.360264	0.524919	0.717804	0.193614	0.570728	0.178679
1959	0.453798	0.545468	0.357124	0.52167	0.716201	0.191662	0.569906	0.176184
1960	0.454787	0.545191	0.353996	0.518428	0.714605	0.189708	0.569088	0.173705
1961	0.455775	0.544935	0.350879	0.515193	0.713018	0.187752	0.568276	0.171244
1962	0.456764	0.5447	0.347775	0.511966	0.71144	0.185794	0.567469	0.168799
1963	0.457752	0.544485	0.344682	0.508746	0.70987	0.183833	0.566667	0.166372
1964	0.458741	0.54429	0.341602	0.505533	0.708309	0.181871	0.565872	0.163962
1965	0.459729	0.544115	0.338535	0.502327	0.706758	0.179906	0.565082	0.16157
1966	0.460718	0.54396	0.335481	0.499129	0.705217	0.177939	0.564299	0.159196
1967	0.461707	0.543824	0.332441	0.495938	0.703685	0.175971	0.563523	0.15684
1968	0.462695	0.543708	0.329414	0.492755	0.702164	0.174	0.562754	0.154504
1969	0.463684	0.543611	0.3264	0.489579	0.700654	0.172028	0.561992	0.152186
1970	0.464672	0.543534	0.323402	0.486411	0.699154	0.170054	0.561237	0.149887
1971	0.465661	0.543475	0.320417	0.483251	0.697665	0.168079	0.560491	0.147607
1972	0.466649	0.543434	0.317447	0.480098	0.696188	0.166101	0.559752	0.145348
1973	0.467638	0.543413	0.314493	0.476953	0.694722	0.164123	0.559022	0.143108
1974	0.468627	0.543409	0.311553	0.473817	0.693268	0.162143	0.558301	0.140888
1975	0.469615	0.543424	0.30863	0.470688	0.691827	0.160161	0.557588	0.13869
1976	0.470604	0.543456	0.305722	0.467567	0.690398	0.158179	0.556885	0.136511
1977	0.471592	0.543506	0.302831	0.464454	0.688982	0.156195	0.556191	0.134354
1978	0.472581	0.543574	0.299956	0.46135	0.687579	0.15421	0.555506	0.132219
1979	0.473569	0.543658	0.297097	0.458253	0.686189	0.152224	0.554832	0.130105
1980	0.474558	0.54376	0.294256	0.455165	0.684814	0.150237	0.554168	0.128013
1981	0.475546	0.543879	0.291433	0.452085	0.683452	0.148249	0.553515	0.125943
1982	0.476535	0.544014	0.288627	0.449014	0.682104	0.14626	0.552872	0.123895
1983	0.477524	0.544165	0.285839	0.445951	0.680771	0.144271	0.552241	0.121871
1984	0.478512	0.544333	0.28307	0.442897	0.679453	0.142281	0.551621	0.119869
1985	0.479501	0.544517	0.280319	0.439852	0.67815	0.140291	0.551013	0.117891
1986	0.480489	0.544716	0.277588	0.436815	0.676862	0.1383	0.550416	0.115937
1987	0.481478	0.544931	0.274875	0.433787	0.67559	0.136309	0.549832	0.114006
1988	0.482466	0.545161	0.272183	0.430769	0.674334	0.134318	0.54926	0.1121
1989	0.483455	0.545406	0.26951	0.427759	0.673095	0.132326	0.548701	0.110218
1990	0.484443	0.545666	0.266858	0.424758	0.671872	0.130335	0.548155	0.10836
1991	0.485432	0.54594	0.264226	0.421766	0.670665	0.128344	0.547623	0.106528
1992	0.486421	0.546229	0.261616	0.418784	0.669476	0.126353	0.547104	0.104722
1993	0.487409	0.546532	0.259027	0.415811	0.668305	0.124362	0.546599	0.10294
1994	0.488398	0.546848	0.256459	0.412848	0.667151	0.122372	0.546107	0.101185
1995	0.489386	0.547179	0.253914	0.409894	0.666015	0.120383	0.545631	0.0994562
1996	0.490375	0.547522	0.251391	0.40695	0.664898	0.118394	0.545169	0.0977537
1997	0.491363	0.547879	0.248891	0.404015	0.663799	0.116406	0.544722	0.096078
1998	0.492352	0.548249	0.246414	0.401091	0.662719	0.114419	0.54429	0.0944293
[truncated: 1,001 more rows]

## Sheet: ED_fig4C_tail_cue_traces
Unnamed: 0	Timepoints	0	1	2	3	4	5	6	7	8	9
0	-1.48281	-0.051512	0.0389316	-0.0222103	-0.0886249	-0.105678	-0.0460422	-0.0862526	-0.0338721	-0.21722	-0.159738
1	-1.4818	-0.0513282	0.0395358	-0.0224526	-0.0880622	-0.105867	-0.0456371	-0.0866723	-0.034395	-0.217198	-0.159018
2	-1.48082	-0.0511488	0.0401309	-0.0226955	-0.087513	-0.10605	-0.0452401	-0.0870898	-0.0349033	-0.217169	-0.158301
3	-1.47983	-0.0509711	0.0407254	-0.0229426	-0.0869695	-0.10623	-0.0448454	-0.0875111	-0.0354041	-0.21713	-0.157575
4	-1.47883	-0.0507929	0.041327	-0.023197	-0.0864246	-0.106409	-0.044448	-0.0879414	-0.0359039	-0.217082	-0.156831
5	-1.47785	-0.0506195	0.0419183	-0.0234515	-0.0858945	-0.106581	-0.0440593	-0.0883684	-0.0363877	-0.217026	-0.156091
6	-1.47685	-0.0504447	0.0425191	-0.0237141	-0.085361	-0.106753	-0.0436661	-0.0888059	-0.0368723	-0.21696	-0.155329
7	-1.47587	-0.0502738	0.0431128	-0.023978	-0.0848395	-0.106919	-0.0432794	-0.0892421	-0.0373435	-0.216886	-0.154567
8	-1.47488	-0.0501027	0.0437119	-0.0242483	-0.0843184	-0.107083	-0.0428907	-0.0896858	-0.0378119	-0.216802	-0.153788
9	-1.47389	-0.0499337	0.0443095	-0.024522	-0.0838042	-0.107243	-0.0425046	-0.0901318	-0.0382714	-0.21671	-0.153002
10	-1.47291	-0.0497665	0.0449065	-0.0247995	-0.083296	-0.107399	-0.0421205	-0.0905809	-0.0387229	-0.216609	-0.152207
11	-1.47191	-0.0495998	0.0455066	-0.0250821	-0.0827906	-0.107553	-0.0417357	-0.0910354	-0.0391694	-0.216498	-0.151399
12	-1.47093	-0.0494356	0.0461036	-0.0253674	-0.0822934	-0.107701	-0.0413542	-0.0914909	-0.0396056	-0.216379	-0.150585
13	-1.46994	-0.0492719	0.046704	-0.0256578	-0.0817988	-0.107846	-0.0409719	-0.0919519	-0.0400367	-0.216251	-0.149757
14	-1.46895	-0.0491103	0.0473027	-0.0259512	-0.0813112	-0.107986	-0.0405919	-0.0924146	-0.0404586	-0.216113	-0.148921
15	-1.46796	-0.0489499	0.0479026	-0.0262487	-0.0808283	-0.108122	-0.0402122	-0.0928809	-0.0408735	-0.215967	-0.148074
16	-1.46697	-0.0487907	0.048503	-0.0265499	-0.0803504	-0.108254	-0.0398333	-0.0933502	-0.0412807	-0.215811	-0.147216
17	-1.46598	-0.0486333	0.0491028	-0.0268543	-0.0798786	-0.108381	-0.0394557	-0.0938218	-0.0416794	-0.215646	-0.14635
18	-1.46499	-0.0484769	0.049704	-0.0271626	-0.079411	-0.108504	-0.0390781	-0.0942968	-0.0420711	-0.215472	-0.145471
19	-1.46401	-0.0483222	0.0503046	-0.0274738	-0.0789497	-0.108622	-0.0387017	-0.0947737	-0.042454	-0.215289	-0.144584
20	-1.46302	-0.0481686	0.0509061	-0.0277886	-0.078493	-0.108735	-0.0383255	-0.0952535	-0.0428294	-0.215096	-0.143685
21	-1.46203	-0.0480165	0.0515077	-0.0281065	-0.0780418	-0.108843	-0.03795	-0.0957353	-0.0431963	-0.214894	-0.142776
22	-1.46104	-0.0478658	0.0521095	-0.0284274	-0.0775958	-0.108946	-0.0375749	-0.0962193	-0.0435551	-0.214683	-0.141856
23	-1.46005	-0.0477163	0.0527119	-0.0287514	-0.0771548	-0.109044	-0.0371999	-0.0967055	-0.0439058	-0.214463	-0.140926
24	-1.45906	-0.0475683	0.0533142	-0.0290781	-0.0767192	-0.109136	-0.0368255	-0.0971933	-0.0442479	-0.214234	-0.139985
25	-1.45808	-0.0474214	0.0539171	-0.0294077	-0.0762883	-0.109223	-0.0364511	-0.0976832	-0.0445819	-0.213995	-0.139033
26	-1.45709	-0.047276	0.0545201	-0.0297399	-0.0758628	-0.109305	-0.036077	-0.0981744	-0.0449073	-0.213747	-0.138071
27	-1.4561	-0.0471318	0.0551236	-0.0300747	-0.075442	-0.109381	-0.0357029	-0.0986673	-0.0452242	-0.21349	-0.137097
28	-1.45511	-0.0469888	0.0557273	-0.0304119	-0.0750262	-0.109452	-0.0353289	-0.0991614	-0.0455326	-0.213223	-0.136113
29	-1.45412	-0.0468472	0.0563313	-0.0307515	-0.0746153	-0.109516	-0.0349549	-0.0996567	-0.0458324	-0.212948	-0.135118
30	-1.45313	-0.0467068	0.0569356	-0.0310934	-0.074209	-0.109575	-0.0345807	-0.100153	-0.0461236	-0.212663	-0.134112
31	-1.45214	-0.0465676	0.0575402	-0.0314374	-0.0738075	-0.109628	-0.0342065	-0.10065	-0.046406	-0.212369	-0.133094
32	-1.45116	-0.0464297	0.0581452	-0.0317835	-0.0734105	-0.109674	-0.033832	-0.101148	-0.0466798	-0.212066	-0.132066
33	-1.45017	-0.0462929	0.0587505	-0.0321316	-0.0730182	-0.109715	-0.0334573	-0.101647	-0.0469447	-0.211755	-0.131026
34	-1.44918	-0.0461574	0.0593561	-0.0324815	-0.0726302	-0.109749	-0.0330824	-0.102146	-0.0472009	-0.211434	-0.129976
35	-1.44819	-0.046023	0.059962	-0.0328333	-0.0722465	-0.109777	-0.0327071	-0.102646	-0.0474483	-0.211104	-0.128914
36	-1.4472	-0.0458899	0.0605683	-0.0331867	-0.0718672	-0.109799	-0.0323314	-0.103145	-0.0476867	-0.210765	-0.12784
37	-1.44621	-0.0457578	0.061175	-0.0335418	-0.0714919	-0.109814	-0.0319554	-0.103645	-0.0479164	-0.210418	-0.126755
38	-1.44522	-0.0456269	0.061782	-0.0338983	-0.0711207	-0.109822	-0.0315789	-0.104144	-0.048137	-0.210062	-0.125659
39	-1.44424	-0.0454972	0.0623893	-0.0342563	-0.0707534	-0.109824	-0.0312019	-0.104643	-0.0483488	-0.209698	-0.124551
40	-1.44325	-0.0453685	0.0629971	-0.0346156	-0.07039	-0.109819	-0.0308244	-0.105141	-0.0485517	-0.209325	-0.123432
41	-1.44226	-0.0452409	0.0636052	-0.0349763	-0.0700303	-0.109807	-0.0304464	-0.105639	-0.0487456	-0.208944	-0.122302
42	-1.44127	-0.0451144	0.0642138	-0.0353381	-0.0696742	-0.109788	-0.0300677	-0.106136	-0.0489305	-0.208555	-0.121159
43	-1.44028	-0.044989	0.0648227	-0.035701	-0.0693215	-0.109762	-0.0296885	-0.106632	-0.0491065	-0.208157	-0.120005
44	-1.43929	-0.0448647	0.0654321	-0.036065	-0.0689723	-0.109729	-0.0293087	-0.107127	-0.0492735	-0.207752	-0.11884
45	-1.4383	-0.0447413	0.0660419	-0.03643	-0.0686263	-0.109689	-0.0289283	-0.107621	-0.0494316	-0.207339	-0.117662
46	-1.43732	-0.0446191	0.0666521	-0.036796	-0.0682834	-0.109643	-0.0285471	-0.108113	-0.0495807	-0.206919	-0.116473
47	-1.43633	-0.0444978	0.0672628	-0.0371627	-0.0679435	-0.109588	-0.0281653	-0.108604	-0.049721	-0.206491	-0.115273
48	-1.43534	-0.0443775	0.0678739	-0.0375304	-0.0676066	-0.109527	-0.0277829	-0.109093	-0.0498523	-0.206057	-0.11406
49	-1.43435	-0.0442583	0.0684856	-0.0378987	-0.0672724	-0.109458	-0.0273997	-0.10958	-0.0499747	-0.205615	-0.112836
50	-1.43336	-0.04414	0.0690977	-0.0382678	-0.0669408	-0.109382	-0.0270157	-0.110065	-0.0500883	-0.205166	-0.1116
51	-1.43237	-0.0440227	0.0697103	-0.0386375	-0.0666118	-0.109299	-0.0266311	-0.110547	-0.050193	-0.204711	-0.110352
52	-1.43138	-0.0439063	0.0703235	-0.0390079	-0.0662851	-0.109208	-0.0262457	-0.111028	-0.050289	-0.20425	-0.109093
53	-1.4304	-0.0437909	0.0709371	-0.0393789	-0.0659607	-0.10911	-0.0258595	-0.111506	-0.0503762	-0.203783	-0.107822
54	-1.42941	-0.0436764	0.0715514	-0.0397504	-0.0656384	-0.109005	-0.0254726	-0.111981	-0.0504547	-0.203309	-0.106539
55	-1.42842	-0.0435629	0.0721661	-0.0401224	-0.0653182	-0.108892	-0.025085	-0.112453	-0.0505246	-0.202831	-0.105245
56	-1.42743	-0.0434503	0.0727815	-0.040495	-0.0649998	-0.108772	-0.0246965	-0.112922	-0.0505858	-0.202347	-0.103938
57	-1.42644	-0.0433386	0.0733974	-0.040868	-0.0646832	-0.108644	-0.0243073	-0.113389	-0.0506385	-0.201858	-0.102621
58	-1.42545	-0.0432278	0.0740139	-0.0412414	-0.0643683	-0.108508	-0.0239174	-0.113852	-0.0506828	-0.201364	-0.101291
59	-1.42446	-0.043118	0.0746311	-0.0416153	-0.0640548	-0.108366	-0.0235266	-0.114311	-0.0507186	-0.200865	-0.0999505
60	-1.42348	-0.043009	0.0752488	-0.0419897	-0.0637428	-0.108216	-0.0231351	-0.114767	-0.0507461	-0.200363	-0.0985982
61	-1.42249	-0.0429009	0.0758672	-0.0423644	-0.063432	-0.108058	-0.0227428	-0.11522	-0.0507653	-0.199857	-0.0972345
62	-1.4215	-0.0427937	0.0764863	-0.0427396	-0.0631224	-0.107893	-0.0223497	-0.115669	-0.0507764	-0.199347	-0.0958595
63	-1.42051	-0.0426874	0.077106	-0.0431152	-0.0628137	-0.107721	-0.0219559	-0.116114	-0.0507793	-0.198833	-0.0944733
64	-1.41952	-0.042582	0.0777264	-0.0434912	-0.0625061	-0.107541	-0.0215612	-0.116554	-0.0507743	-0.198317	-0.0930759
65	-1.41853	-0.0424774	0.0783474	-0.0438676	-0.0621992	-0.107354	-0.0211658	-0.116991	-0.0507614	-0.197798	-0.0916674
66	-1.41754	-0.0423738	0.0789692	-0.0442444	-0.061893	-0.10716	-0.0207696	-0.117424	-0.0507406	-0.197277	-0.0902481
67	-1.41656	-0.042271	0.0795917	-0.0446217	-0.0615873	-0.106958	-0.0203727	-0.117852	-0.0507122	-0.196754	-0.0888178
68	-1.41557	-0.042169	0.0802149	-0.0449995	-0.0612821	-0.106749	-0.019975	-0.118276	-0.0506761	-0.196229	-0.0873769
69	-1.41458	-0.042068	0.0808388	-0.0453777	-0.0609773	-0.106533	-0.0195765	-0.118696	-0.0506326	-0.195703	-0.0859254
70	-1.41359	-0.0419678	0.0814635	-0.0457564	-0.0606727	-0.10631	-0.0191773	-0.119111	-0.0505818	-0.195175	-0.0844634
71	-1.4126	-0.0418685	0.0820889	-0.0461356	-0.0603683	-0.106081	-0.0187773	-0.119521	-0.0505237	-0.194647	-0.0829911
72	-1.41161	-0.0417701	0.0827151	-0.0465154	-0.0600638	-0.105844	-0.0183765	-0.119927	-0.0504585	-0.194119	-0.0815087
73	-1.41062	-0.0416725	0.0833421	-0.0468957	-0.0597593	-0.1056	-0.017975	-0.120328	-0.0503863	-0.19359	-0.0800163
74	-1.40964	-0.0415758	0.0839699	-0.0472766	-0.0594547	-0.10535	-0.0175728	-0.120724	-0.0503073	-0.193062	-0.078514
75	-1.40865	-0.04148	0.0845984	-0.0476582	-0.0591497	-0.105093	-0.0171698	-0.121115	-0.0502215	-0.192535	-0.0770021
76	-1.40766	-0.0413851	0.0852278	-0.0480404	-0.0588444	-0.104829	-0.016766	-0.121501	-0.0501292	-0.192008	-0.0754808
77	-1.40667	-0.0412911	0.0858579	-0.0484233	-0.0585387	-0.104559	-0.0163615	-0.121883	-0.0500305	-0.191482	-0.0739502
78	-1.40568	-0.0411979	0.0864889	-0.0488069	-0.0582324	-0.104282	-0.0159563	-0.122259	-0.0499255	-0.190958	-0.0724106
79	-1.40469	-0.0411056	0.0871207	-0.0491913	-0.0579254	-0.103999	-0.0155503	-0.12263	-0.0498143	-0.190436	-0.0708622
80	-1.4037	-0.0410143	0.0877533	-0.0495766	-0.0576178	-0.10371	-0.0151437	-0.122996	-0.0496972	-0.189916	-0.0693051
81	-1.40272	-0.0409238	0.0883868	-0.0499626	-0.0573093	-0.103416	-0.0147362	-0.123357	-0.0495743	-0.189399	-0.0677397
82	-1.40173	-0.0408342	0.0890211	-0.0503496	-0.057	-0.103115	-0.0143281	-0.123713	-0.0494457	-0.188885	-0.0661661
83	-1.40074	-0.0407455	0.0896562	-0.0507374	-0.0566897	-0.102808	-0.0139193	-0.124064	-0.0493116	-0.188373	-0.0645846
84	-1.39975	-0.0406577	0.0902922	-0.0511263	-0.0563784	-0.102496	-0.0135097	-0.12441	-0.0491722	-0.187865	-0.0629955
85	-1.39876	-0.0405708	0.090929	-0.0515162	-0.0560659	-0.102178	-0.0130994	-0.124751	-0.0490276	-0.18736	-0.061399
86	-1.39777	-0.0404848	0.0915667	-0.0519071	-0.0557523	-0.101855	-0.0126885	-0.125087	-0.048878	-0.18686	-0.0597954
87	-1.39678	-0.0403997	0.0922052	-0.0522991	-0.0554375	-0.101526	-0.0122768	-0.125417	-0.0487235	-0.186364	-0.058185
88	-1.3958	-0.0403155	0.0928446	-0.0526923	-0.0551213	-0.101193	-0.0118645	-0.125743	-0.0485644	-0.185872	-0.056568
89	-1.39481	-0.0402322	0.0934848	-0.0530867	-0.0548038	-0.100854	-0.0114515	-0.126064	-0.0484008	-0.185385	-0.0549448
90	-1.39382	-0.0401499	0.0941259	-0.0534823	-0.0544848	-0.100511	-0.0110378	-0.126379	-0.0482329	-0.184903	-0.0533157
91	-1.39283	-0.0400684	0.0947678	-0.0538792	-0.0541644	-0.100163	-0.0106234	-0.12669	-0.0480608	-0.184426	-0.0516809
92	-1.39184	-0.0399879	0.0954105	-0.0542774	-0.0538424	-0.0998109	-0.0102084	-0.126996	-0.0478847	-0.183954	-0.0500408
93	-1.39085	-0.0399083	0.0960541	-0.0546769	-0.0535189	-0.0994543	-0.0097928	-0.127297	-0.0477048	-0.183488	-0.0483958
94	-1.38986	-0.0398296	0.0966985	-0.0550779	-0.0531937	-0.0990936	-0.00937654	-0.127594	-0.0475212	-0.183029	-0.046746
95	-1.38888	-0.0397518	0.0973437	-0.0554803	-0.0528668	-0.0987289	-0.00895967	-0.127885	-0.0473341	-0.182575	-0.045092
96	-1.38789	-0.0396749	0.0979898	-0.0558842	-0.0525383	-0.0983604	-0.00854219	-0.128173	-0.0471437	-0.182127	-0.0434339
97	-1.3869	-0.039599	0.0986366	-0.0562896	-0.0522079	-0.0979884	-0.00812414	-0.128455	-0.0469502	-0.181686	-0.0417722
98	-1.38591	-0.0395239	0.0992842	-0.0566966	-0.0518758	-0.0976128	-0.00770551	-0.128734	-0.0467537	-0.181252	-0.0401073
99	-1.38492	-0.0394498	0.0999326	-0.0571052	-0.0515419	-0.0972341	-0.00728634	-0.129008	-0.0465544	-0.180824	-0.0384394
100	-1.38393	-0.0393766	0.100582	-0.0575154	-0.0512061	-0.0968522	-0.00686663	-0.129278	-0.0463524	-0.180403	-0.0367689
101	-1.38294	-0.0393042	0.101232	-0.0579272	-0.0508685	-0.0964675	-0.0064464	-0.129543	-0.0461478	-0.17999	-0.0350962
102	-1.38196	-0.0392328	0.101882	-0.0583408	-0.050529	-0.09608	-0.00602568	-0.129805	-0.045941	-0.179583	-0.0334217
103	-1.38097	-0.0391623	0.102534	-0.0587561	-0.0501875	-0.09569	-0.00560449	-0.130063	-0.0457319	-0.179184	-0.0317458
104	-1.37998	-0.0390927	0.103186	-0.0591731	-0.0498442	-0.0952977	-0.00518285	-0.130317	-0.0455208	-0.178792	-0.0300688
105	-1.37899	-0.039024	0.103839	-0.0595919	-0.0494989	-0.0949032	-0.00476079	-0.130567	-0.0453077	-0.178408	-0.0283911
106	-1.378	-0.0389562	0.104492	-0.0600125	-0.0491516	-0.0945067	-0.00433832	-0.130814	-0.0450929	-0.178032	-0.0267131
107	-1.37701	-0.0388892	0.105146	-0.060435	-0.0488024	-0.0941084	-0.00391548	-0.131058	-0.0448765	-0.177663	-0.0250352
108	-1.37603	-0.0388232	0.105801	-0.0608593	-0.0484513	-0.0937086	-0.0034923	-0.131298	-0.0446585	-0.177302	-0.0233578
109	-1.37504	-0.038758	0.106456	-0.0612855	-0.0480982	-0.0933073	-0.0030688	-0.131536	-0.0444392	-0.176949	-0.0216812
110	-1.37405	-0.0386937	0.107112	-0.0617136	-0.0477431	-0.0929048	-0.00264501	-0.13177	-0.0442186	-0.176604	-0.0200059
111	-1.37306	-0.0386303	0.107768	-0.0621436	-0.0473861	-0.0925012	-0.00222096	-0.132002	-0.0439969	-0.176266	-0.0183322
112	-1.37207	-0.0385677	0.108425	-0.0625755	-0.0470271	-0.0920968	-0.00179669	-0.132231	-0.0437742	-0.175937	-0.0166606
113	-1.37108	-0.038506	0.109083	-0.0630094	-0.0466663	-0.0916917	-0.00137222	-0.132457	-0.0435506	-0.175615	-0.0149914
114	-1.37009	-0.0384451	0.109741	-0.0634452	-0.0463035	-0.0912862	-0.000947602	-0.132681	-0.0433261	-0.175302	-0.0133251
115	-1.36911	-0.0383851	0.110399	-0.063883	-0.0459388	-0.0908803	-0.000522855	-0.132904	-0.043101	-0.174996	-0.011662
116	-1.36812	-0.038326	0.111058	-0.0643228	-0.0455723	-0.0904744	-9.80173e-05	-0.133124	-0.0428752	-0.174698	-0.0100025
117	-1.36713	-0.0382677	0.111717	-0.0647645	-0.0452039	-0.0900685	0.000326874	-0.133343	-0.0426489	-0.174408	-0.00834703
118	-1.36614	-0.0382102	0.112376	-0.0652082	-0.0448337	-0.0896628	0.000751784	-0.13356	-0.0424221	-0.174126	-0.00669596
119	-1.36515	-0.0381535	0.113036	-0.0656539	-0.0444616	-0.0892575	0.00117668	-0.133775	-0.0421949	-0.173852	-0.00504968
120	-1.36416	-0.0380977	0.113696	-0.0661017	-0.0440878	-0.0888529	0.00160151	-0.13399	-0.0419673	-0.173585	-0.00340858
121	-1.36317	-0.0380427	0.114356	-0.0665514	-0.0437123	-0.088449	0.00202625	-0.134203	-0.0417395	-0.173327	-0.00177302
122	-1.36219	-0.0379885	0.115016	-0.067003	-0.043335	-0.0880461	0.00245087	-0.134416	-0.0415115	-0.173075	-0.000143398
123	-1.3612	-0.0379351	0.115677	-0.0674567	-0.0429561	-0.0876443	0.00287532	-0.134628	-0.0412833	-0.172831	0.00147992
124	-1.36021	-0.0378826	0.116337	-0.0679124	-0.0425756	-0.0872438	0.00329956	-0.13484	-0.0410549	-0.172595	0.00309657
125	-1.35922	-0.0378308	0.116998	-0.06837	-0.0421934	-0.0868447	0.00372356	-0.135052	-0.0408265	-0.172366	0.00470618
126	-1.35823	-0.0377799	0.117658	-0.0688296	-0.0418097	-0.0864473	0.00414729	-0.135263	-0.0405979	-0.172144	0.00630839
127	-1.35724	-0.0377297	0.118319	-0.0692911	-0.0414244	-0.0860516	0.0045707	-0.135475	-0.0403692	-0.171929	0.00790285
128	-1.35625	-0.0376804	0.118979	-0.0697547	-0.0410377	-0.0856579	0.00499377	-0.135688	-0.0401405	-0.171722	0.00948922
129	-1.35527	-0.0376318	0.11964	-0.0702201	-0.0406495	-0.0852662	0.00541645	-0.135901	-0.0399118	-0.171521	0.0110671
130	-1.35428	-0.037584	0.1203	-0.0706875	-0.04026	-0.0848768	0.00583872	-0.136114	-0.0396829	-0.171326	0.0126363
131	-1.35329	-0.0375371	0.12096	-0.0711567	-0.0398691	-0.0844897	0.00626053	-0.136329	-0.039454	-0.171138	0.0141963
132	-1.3523	-0.0374909	0.12162	-0.0716279	-0.0394768	-0.0841052	0.00668187	-0.136546	-0.0392249	-0.170957	0.015747
133	-1.35131	-0.0374455	0.122279	-0.0721009	-0.0390833	-0.0837234	0.00710269	-0.136764	-0.0389958	-0.170782	0.0172879
134	-1.35032	-0.0374009	0.122938	-0.0725758	-0.0386886	-0.0833444	0.00752297	-0.136983	-0.0387664	-0.170613	0.0188187
135	-1.34933	-0.037357	0.123597	-0.0730526	-0.0382927	-0.0829683	0.00794268	-0.137205	-0.0385368	-0.170449	0.0203392
136	-1.34835	-0.037314	0.124255	-0.0735311	-0.0378957	-0.0825953	0.00836179	-0.137429	-0.038307	-0.170292	0.021849
137	-1.34736	-0.0372717	0.124913	-0.0740115	-0.0374975	-0.0822254	0.00878028	-0.137655	-0.0380769	-0.17014	0.023348
138	-1.34637	-0.0372303	0.125571	-0.0744936	-0.0370983	-0.0818589	0.00919813	-0.137884	-0.0378464	-0.169993	0.0248357
139	-1.34538	-0.0371896	0.126227	-0.0749774	-0.0366981	-0.0814959	0.00961532	-0.138115	-0.0376154	-0.169851	0.026312
140	-1.34439	-0.0371497	0.126884	-0.075463	-0.0362968	-0.0811364	0.0100318	-0.13835	-0.0373839	-0.169715	0.0277766
141	-1.3434	-0.0371106	0.127539	-0.0759503	-0.0358947	-0.0807805	0.0104476	-0.138588	-0.0371518	-0.169583	0.0292293
142	-1.34241	-0.0370722	0.128194	-0.0764393	-0.0354916	-0.0804284	0.0108627	-0.13883	-0.036919	-0.169455	0.0306697
143	-1.34143	-0.0370347	0.128848	-0.0769299	-0.0350876	-0.0800801	0.011277	-0.139075	-0.0366854	-0.169332	0.0320977
144	-1.34044	-0.036998	0.129502	-0.0774221	-0.0346828	-0.0797358	0.0116906	-0.139324	-0.0364509	-0.169213	0.0335131
145	-1.33945	-0.036962	0.130154	-0.0779159	-0.0342772	-0.0793956	0.0121035	-0.139577	-0.0362154	-0.169098	0.0349156
146	-1.33846	-0.0369269	0.130806	-0.0784112	-0.0338708	-0.0790594	0.0125156	-0.139835	-0.0359787	-0.168987	0.036305
147	-1.33747	-0.0368925	0.131457	-0.0789081	-0.0334636	-0.0787275	0.0129269	-0.140097	-0.0357409	-0.168879	0.0376813
148	-1.33648	-0.0368589	0.132107	-0.0794065	-0.0330557	-0.0783998	0.0133374	-0.140364	-0.0355016	-0.168774	0.039044
149	-1.33549	-0.0368262	0.132756	-0.0799063	-0.0326471	-0.0780765	0.0137472	-0.140636	-0.0352608	-0.168672	0.0403932
150	-1.33451	-0.0367942	0.133405	-0.0804075	-0.0322377	-0.0777576	0.0141562	-0.140913	-0.0350184	-0.168573	0.0417287
151	-1.33352	-0.0367631	0.134052	-0.0809101	-0.0318277	-0.0774432	0.0145645	-0.141196	-0.0347742	-0.168477	0.0430502
152	-1.33253	-0.0367327	0.134698	-0.0814141	-0.031417	-0.0771332	0.014972	-0.141484	-0.0345281	-0.168383	0.0443576
153	-1.33154	-0.0367032	0.135343	-0.0819194	-0.0310056	-0.0768279	0.0153787	-0.141778	-0.0342799	-0.168291	0.0456509
154	-1.33055	-0.0366744	0.135987	-0.082426	-0.0305936	-0.0765271	0.0157847	-0.142078	-0.0340294	-0.168201	0.0469299
155	-1.32956	-0.0366465	0.13663	-0.0829338	-0.0301809	-0.076231	0.01619	-0.142384	-0.0337766	-0.168112	0.0481944
156	-1.32857	-0.0366194	0.137272	-0.0834428	-0.0297676	-0.0759395	0.0165946	-0.142697	-0.0335211	-0.168025	0.0494444
157	-1.32759	-0.0365931	0.137913	-0.0839529	-0.0293536	-0.0756528	0.0169984	-0.143016	-0.033263	-0.167939	0.0506798
158	-1.3266	-0.0365676	0.138552	-0.0844642	-0.028939	-0.0753707	0.0174016	-0.143341	-0.0330019	-0.167854	0.0519005
159	-1.32561	-0.0365429	0.139191	-0.0849766	-0.0285237	-0.0750934	0.0178042	-0.143674	-0.0327377	-0.167769	0.0531063
160	-1.32462	-0.0365191	0.139828	-0.08549	-0.0281078	-0.0748208	0.018206	-0.144014	-0.0324702	-0.167685	0.0542973
161	-1.32363	-0.036496	0.140463	-0.0860043	-0.0276912	-0.074553	0.0186073	-0.144361	-0.0321993	-0.167602	0.0554734
162	-1.32264	-0.0364739	0.141098	-0.0865197	-0.0272738	-0.0742899	0.019008	-0.144715	-0.0319248	-0.167518	0.0566346
163	-1.32165	-0.0364525	0.141731	-0.0870359	-0.0268558	-0.0740315	0.0194081	-0.145077	-0.0316464	-0.167434	0.0577807
164	-1.32067	-0.036432	0.142363	-0.087553	-0.0264371	-0.0737777	0.0198077	-0.145447	-0.031364	-0.16735	0.0589117
165	-1.31968	-0.0364123	0.142994	-0.088071	-0.0260177	-0.0735287	0.0202067	-0.145825	-0.0310775	-0.167265	0.0600277
166	-1.31869	-0.0363934	0.143623	-0.0885897	-0.0255975	-0.0732843	0.0206053	-0.146211	-0.0307866	-0.167179	0.0611286
167	-1.3177	-0.0363754	0.144251	-0.0891091	-0.0251765	-0.0730445	0.0210034	-0.146605	-0.0304911	-0.167092	0.0622143
168	-1.31671	-0.0363582	0.144878	-0.0896292	-0.0247547	-0.0728093	0.0214011	-0.147007	-0.0301908	-0.167004	0.063285
169	-1.31572	-0.0363418	0.145503	-0.09015	-0.0243321	-0.0725787	0.0217984	-0.147418	-0.0298856	-0.166914	0.0643406
170	-1.31473	-0.0363263	0.146127	-0.0906713	-0.0239086	-0.0723525	0.0221953	-0.147837	-0.0295753	-0.166823	0.0653811
171	-1.31375	-0.0363117	0.146749	-0.0911932	-0.0234842	-0.0721307	0.0225919	-0.148265	-0.0292597	-0.166729	0.0664065
172	-1.31276	-0.0362979	0.14737	-0.0917156	-0.023059	-0.0719133	0.0229882	-0.148702	-0.0289386	-0.166634	0.0674169
173	-1.31177	-0.036285	0.147989	-0.0922385	-0.0226328	-0.0717002	0.0233843	-0.149148	-0.0286119	-0.166536	0.0684123
174	-1.31078	-0.0362729	0.148607	-0.0927617	-0.0222056	-0.0714913	0.0237801	-0.149603	-0.0282793	-0.166435	0.0693928
175	-1.30979	-0.0362617	0.149224	-0.0932853	-0.0217774	-0.0712865	0.0241757	-0.150068	-0.0279407	-0.166332	0.0703583
176	-1.3088	-0.0362514	0.149839	-0.0938092	-0.0213483	-0.0710858	0.0245711	-0.150541	-0.0275959	-0.166226	0.071309
177	-1.30781	-0.0362419	0.150452	-0.0943334	-0.020918	-0.0708891	0.0249664	-0.151024	-0.0272448	-0.166116	0.072245
178	-1.30683	-0.0362333	0.151064	-0.0948577	-0.0204867	-0.0706962	0.0253616	-0.151516	-0.0268872	-0.166004	0.0731662
179	-1.30584	-0.0362256	0.151674	-0.0953823	-0.0200543	-0.0705071	0.0257567	-0.152018	-0.0265229	-0.165888	0.0740728
180	-1.30485	-0.0362188	0.152283	-0.0959069	-0.0196207	-0.0703217	0.0261517	-0.15253	-0.0261519	-0.165768	0.0749648
181	-1.30386	-0.0362129	0.15289	-0.0964316	-0.019186	-0.0701399	0.0265467	-0.153051	-0.0257739	-0.165645	0.0758424
182	-1.30287	-0.0362079	0.153495	-0.0969564	-0.0187501	-0.0699616	0.0269417	-0.153582	-0.0253889	-0.165517	0.0767057
183	-1.30188	-0.0362037	0.154099	-0.0974811	-0.018313	-0.0697866	0.0273367	-0.154123	-0.0249967	-0.165386	0.0775547
184	-1.30089	-0.0362005	0.154701	-0.0980057	-0.0178747	-0.0696148	0.0277318	-0.154673	-0.0245972	-0.16525	0.0783896
185	-1.29991	-0.0361983	0.155301	-0.0985302	-0.0174352	-0.0694462	0.0281269	-0.155234	-0.0241903	-0.165109	0.0792104
186	-1.29892	-0.0361969	0.1559	-0.0990546	-0.0169944	-0.0692805	0.0285221	-0.155804	-0.0237759	-0.164964	0.0800174
187	-1.29793	-0.0361965	0.156497	-0.0995788	-0.0165523	-0.0691177	0.0289174	-0.156384	-0.0233539	-0.164815	0.0808106
188	-1.29694	-0.036197	0.157092	-0.100103	-0.016109	-0.0689577	0.0293129	-0.156974	-0.0229243	-0.16466	0.0815902
189	-1.29595	-0.0361985	0.157685	-0.100626	-0.0156644	-0.0688002	0.0297084	-0.157574	-0.0224869	-0.164501	0.0823563
190	-1.29496	-0.0362009	0.158277	-0.10115	-0.0152185	-0.0686453	0.0301041	-0.158184	-0.0220418	-0.164336	0.0831091
191	-1.29397	-0.0362043	0.158866	-0.101673	-0.0147713	-0.0684926	0.0305	-0.158804	-0.0215888	-0.164166	0.0838487
192	-1.29299	-0.0362087	0.159454	-0.102195	-0.0143229	-0.0683422	0.030896	-0.159433	-0.021128	-0.163991	0.0845753
193	-1.292	-0.036214	0.160039	-0.102717	-0.0138732	-0.0681938	0.0312921	-0.160073	-0.0206593	-0.16381	0.0852891
194	-1.29101	-0.0362204	0.160623	-0.103239	-0.0134223	-0.0680473	0.0316885	-0.160722	-0.0201827	-0.163624	0.0859902
195	-1.29002	-0.0362277	0.161205	-0.10376	-0.0129701	-0.0679026	0.032085	-0.161381	-0.0196983	-0.163432	0.0866789
196	-1.28903	-0.0362361	0.161785	-0.10428	-0.0125167	-0.0677595	0.0324816	-0.16205	-0.0192059	-0.163234	0.0873552
197	-1.28804	-0.0362454	0.162362	-0.1048	-0.0120622	-0.0676179	0.0328784	-0.162728	-0.0187057	-0.16303	0.0880195
198	-1.28705	-0.0362558	0.162938	-0.105319	-0.0116065	-0.0674776	0.0332754	-0.163416	-0.0181978	-0.16282	0.0886718
199	-1.28607	-0.0362673	0.163511	-0.105838	-0.0111496	-0.0673386	0.0336725	-0.164113	-0.017682	-0.162604	0.0893125
200	-1.28508	-0.0362798	0.164082	-0.106356	-0.0106917	-0.0672006	0.0340698	-0.16482	-0.0171586	-0.162382	0.0899416
201	-1.28409	-0.0362933	0.164651	-0.106873	-0.0102328	-0.0670635	0.0344671	-0.165535	-0.0166277	-0.162154	0.0905595
202	-1.2831	-0.0363079	0.165218	-0.10739	-0.00977291	-0.0669271	0.0348646	-0.16626	-0.0160892	-0.16192	0.0911663
203	-1.28211	-0.0363236	0.165782	-0.107906	-0.00931208	-0.0667914	0.0352621	-0.166994	-0.0155433	-0.161679	0.0917624
204	-1.28112	-0.0363404	0.166344	-0.108421	-0.00885039	-0.0666562	0.0356596	-0.167737	-0.0149901	-0.161431	0.0923478
205	-1.28013	-0.0363583	0.166904	-0.108935	-0.00838791	-0.0665214	0.0360572	-0.168488	-0.0144298	-0.161177	0.0929229
206	-1.27915	-0.0363773	0.167461	-0.109448	-0.00792469	-0.0663868	0.0364548	-0.169247	-0.0138626	-0.160917	0.0934879
207	-1.27816	-0.0363974	0.168016	-0.109961	-0.00746083	-0.0662522	0.0368524	-0.170015	-0.0132884	-0.16065	0.094043
208	-1.27717	-0.0364186	0.168568	-0.110473	-0.00699639	-0.0661176	0.0372498	-0.170791	-0.0127077	-0.160376	0.0945885
209	-1.27618	-0.0364409	0.169118	-0.110984	-0.00653146	-0.0659829	0.0376472	-0.171576	-0.0121205	-0.160095	0.0951247
210	-1.27519	-0.0364645	0.169665	-0.111494	-0.00606613	-0.0658478	0.0380444	-0.172367	-0.011527	-0.159808	0.0956518
211	-1.2742	-0.0364891	0.17021	-0.112003	-0.00560049	-0.0657123	0.0384414	-0.173167	-0.0109274	-0.159514	0.0961701
212	-1.27321	-0.0365149	0.170752	-0.112512	-0.00513464	-0.0655763	0.0388382	-0.173973	-0.0103221	-0.159213	0.0966798
213	-1.27223	-0.0365419	0.171291	-0.11302	-0.00466869	-0.0654396	0.0392346	-0.174787	-0.0097111	-0.158905	0.0971812
214	-1.27124	-0.0365701	0.171828	-0.113527	-0.00420274	-0.0653021	0.0396308	-0.175607	-0.00909479	-0.15859	0.0976747
215	-1.27025	-0.0365995	0.172362	-0.114033	-0.00373689	-0.0651638	0.0400265	-0.176434	-0.00847338	-0.158268	0.0981605
216	-1.26926	-0.03663	0.172894	-0.114538	-0.00327127	-0.0650244	0.0404218	-0.177268	-0.00784716	-0.157939	0.0986388
217	-1.26827	-0.0366618	0.173422	-0.115042	-0.00280599	-0.064884	0.0408165	-0.178107	-0.0072164	-0.157603	0.09911
218	-1.26728	-0.0366947	0.173948	-0.115546	-0.00234117	-0.0647425	0.0412107	-0.178953	-0.00658138	-0.15726	0.0995744
219	-1.2663	-0.0367289	0.174471	-0.116049	-0.00187694	-0.0645996	0.0416043	-0.179803	-0.00594242	-0.15691	0.100032
220	-1.26531	-0.0367643	0.174991	-0.116551	-0.00141341	-0.0644554	0.0419971	-0.18066	-0.00529981	-0.156553	0.100484
221	-1.26432	-0.0368009	0.175508	-0.117052	-0.000950734	-0.0643098	0.0423892	-0.181521	-0.00465387	-0.156189	0.100929
222	-1.26333	-0.0368388	0.176023	-0.117553	-0.000489029	-0.0641626	0.0427804	-0.182386	-0.00400494	-0.155818	0.101369
223	-1.26234	-0.0368779	0.176534	-0.118053	-2.8434e-05	-0.0640139	0.0431706	-0.183256	-0.00335333	-0.155439	0.101804
224	-1.26135	-0.0369182	0.177043	-0.118553	0.000430915	-0.0638635	0.0435599	-0.18413	-0.0026994	-0.155054	0.102233
225	-1.26036	-0.0369598	0.177548	-0.119052	0.00088888	-0.0637114	0.0439481	-0.185008	-0.00204348	-0.154661	0.102658
226	-1.25938	-0.0370026	0.178051	-0.11955	0.00134532	-0.0635575	0.0443351	-0.185889	-0.00138594	-0.154261	0.103079
227	-1.25839	-0.0370467	0.17855	-0.120048	0.00180009	-0.0634018	0.0447209	-0.186774	-0.000727123	-0.153854	0.103495
228	-1.2574	-0.0370921	0.179047	-0.120545	0.00225306	-0.0632443	0.0451053	-0.187661	-6.7401e-05	-0.153439	0.103907
229	-1.25641	-0.0371387	0.179541	-0.121042	0.00270407	-0.0630848	0.0454883	-0.188551	0.00059286	-0.153018	0.104316
230	-1.25542	-0.0371866	0.180031	-0.121539	0.00315299	-0.0629234	0.0458698	-0.189442	0.00125329	-0.152589	0.104722
231	-1.25443	-0.0372358	0.180519	-0.122035	0.00359967	-0.06276	0.0462496	-0.190336	0.00191351	-0.152154	0.105125
232	-1.25344	-0.0372862	0.181004	-0.122531	0.00404396	-0.0625946	0.0466278	-0.191231	0.00257314	-0.151711	0.105525
233	-1.25246	-0.0373379	0.181485	-0.123026	0.00448572	-0.0624272	0.0470041	-0.192127	0.0032318	-0.151261	0.105922
234	-1.25147	-0.0373909	0.181964	-0.123522	0.00492481	-0.0622578	0.0473786	-0.193024	0.00388911	-0.150803	0.106318
235	-1.25048	-0.0374452	0.18244	-0.124017	0.00536109	-0.0620863	0.047751	-0.193922	0.00454468	-0.150339	0.106712
236	-1.24949	-0.0375007	0.182912	-0.124512	0.00579441	-0.0619127	0.0481213	-0.19482	0.00519814	-0.149868	0.107105
237	-1.2485	-0.0375576	0.183382	-0.125007	0.00622463	-0.0617371	0.0484894	-0.195718	0.00584908	-0.149389	0.107496
238	-1.24751	-0.0376157	0.183848	-0.125503	0.00665162	-0.0615594	0.0488552	-0.196615	0.00649714	-0.148904	0.107886
239	-1.24652	-0.0376751	0.184312	-0.125998	0.00707522	-0.0613797	0.0492185	-0.197512	0.00714191	-0.148411	0.108276
240	-1.24554	-0.0377358	0.184772	-0.126494	0.00749532	-0.061198	0.0495793	-0.198407	0.00778303	-0.147911	0.108666
241	-1.24455	-0.0377977	0.18523	-0.126989	0.00791176	-0.0610142	0.0499375	-0.199302	0.00842011	-0.147405	0.109055
242	-1.24356	-0.037861	0.185684	-0.127485	0.00832443	-0.0608285	0.0502929	-0.200194	0.00905276	-0.146891	0.109445
243	-1.24257	-0.0379255	0.186136	-0.127982	0.00873318	-0.0606408	0.0506454	-0.201085	0.00968061	-0.14637	0.109835
244	-1.24158	-0.0379914	0.186585	-0.128479	0.0091379	-0.0604511	0.0509949	-0.201973	0.0103033	-0.145843	0.110226
245	-1.24059	-0.0380585	0.18703	-0.128976	0.00953844	-0.0602595	0.0513414	-0.202859	0.0109204	-0.145309	0.110617
246	-1.2396	-0.0381269	0.187473	-0.129474	0.0099347	-0.0600661	0.0516846	-0.203743	0.0115317	-0.144767	0.11101
247	-1.23862	-0.0381966	0.187913	-0.129972	0.0103266	-0.0598708	0.0520245	-0.204623	0.0121366	-0.14422	0.111404
248	-1.23763	-0.0382676	0.18835	-0.130471	0.0107139	-0.0596737	0.0523609	-0.2055	0.0127349	-0.143665	0.1118
249	-1.23664	-0.0383398	0.188784	-0.130971	0.0110966	-0.0594748	0.0526938	-0.206374	0.0133263	-0.143104	0.112198
250	-1.23565	-0.0384134	0.189215	-0.131472	0.0114745	-0.0592743	0.053023	-0.207244	0.0139103	-0.142536	0.112598
251	-1.23466	-0.0384883	0.189643	-0.131973	0.0118476	-0.0590721	0.0533484	-0.20811	0.0144866	-0.141961	0.113
252	-1.23367	-0.0385644	0.190068	-0.132475	0.0122156	-0.0588683	0.0536699	-0.208971	0.0150549	-0.14138	0.113404
253	-1.23268	-0.0386419	0.190491	-0.132978	0.0125787	-0.0586629	0.0539874	-0.209829	0.0156149	-0.140793	0.113811
254	-1.2317	-0.0387206	0.190911	-0.133483	0.0129365	-0.0584561	0.0543007	-0.210682	0.0161662	-0.140199	0.114221
255	-1.23071	-0.0388006	0.191328	-0.133988	0.0132891	-0.0582478	0.0546098	-0.21153	0.0167086	-0.139599	0.114634
256	-1.22972	-0.0388819	0.191742	-0.134494	0.0136364	-0.0580381	0.0549145	-0.212374	0.0172416	-0.138992	0.115051
257	-1.22873	-0.0389645	0.192153	-0.135002	0.0139781	-0.0578271	0.0552148	-0.213212	0.0177651	-0.13838	0.11547
258	-1.22774	-0.0390484	0.192562	-0.135511	0.0143144	-0.0576149	0.0555104	-0.214045	0.0182787	-0.137762	0.115893
259	-1.22675	-0.0391336	0.192968	-0.136021	0.014645	-0.0574015	0.0558014	-0.214873	0.0187821	-0.137137	0.116319
260	-1.22576	-0.0392201	0.193371	-0.136532	0.0149699	-0.0571869	0.0560876	-0.215696	0.0192751	-0.136507	0.11675
261	-1.22478	-0.0393079	0.193771	-0.137045	0.0152891	-0.0569713	0.0563688	-0.216513	0.0197574	-0.135871	0.117184
262	-1.22379	-0.039397	0.194169	-0.137559	0.0156024	-0.0567546	0.0566451	-0.217325	0.0202287	-0.13523	0.117622
263	-1.2228	-0.0394873	0.194564	-0.138074	0.0159098	-0.0565371	0.0569163	-0.218131	0.0206888	-0.134583	0.118064
264	-1.22181	-0.039579	0.194957	-0.138591	0.0162111	-0.0563186	0.0571822	-0.218932	0.0211375	-0.13393	0.11851
265	-1.22082	-0.039672	0.195346	-0.139109	0.0165065	-0.0560994	0.0574429	-0.219726	0.0215744	-0.133272	0.11896
266	-1.21983	-0.0397662	0.195734	-0.139629	0.0167957	-0.0558793	0.0576982	-0.220515	0.0219994	-0.13261	0.119415
267	-1.21884	-0.0398618	0.196118	-0.14015	0.0170787	-0.0556586	0.057948	-0.221298	0.0224123	-0.131942	0.119874
268	-1.21786	-0.0399586	0.1965	-0.140673	0.0173555	-0.0554373	0.0581922	-0.222076	0.0228129	-0.131269	0.120337
269	-1.21687	-0.0400567	0.19688	-0.141197	0.0176261	-0.0552154	0.0584308	-0.222848	0.0232009	-0.130591	0.120806
270	-1.21588	-0.0401562	0.197257	-0.141723	0.0178903	-0.054993	0.0586637	-0.223614	0.0235763	-0.129909	0.121278
271	-1.21489	-0.0402569	0.197631	-0.142251	0.0181481	-0.0547701	0.0588908	-0.224374	0.0239387	-0.129223	0.121755
272	-1.2139	-0.0403589	0.198003	-0.14278	0.0183994	-0.0545469	0.059112	-0.225129	0.0242881	-0.128532	0.122237
273	-1.21291	-0.0404622	0.198372	-0.14331	0.0186443	-0.0543233	0.0593273	-0.225878	0.0246243	-0.127837	0.122723
274	-1.21192	-0.0405668	0.198739	-0.143842	0.0188827	-0.0540995	0.0595366	-0.226621	0.0249471	-0.127139	0.123214
275	-1.21094	-0.0406726	0.199103	-0.144376	0.0191145	-0.0538754	0.0597399	-0.227359	0.0252564	-0.126436	0.12371
276	-1.20995	-0.0407798	0.199465	-0.144911	0.0193398	-0.0536511	0.059937	-0.228092	0.0255521	-0.12573	0.12421
277	-1.20896	-0.0408882	0.199824	-0.145448	0.0195584	-0.0534267	0.060128	-0.228819	0.0258341	-0.125021	0.124715
278	-1.20797	-0.0409979	0.200181	-0.145986	0.0197704	-0.0532022	0.0603129	-0.229541	0.0261023	-0.124308	0.125224
279	-1.20698	-0.0411088	0.200535	-0.146526	0.0199756	-0.0529777	0.0604915	-0.230259	0.0263565	-0.123592	0.125738
280	-1.20599	-0.0412211	0.200887	-0.147067	0.0201742	-0.0527532	0.0606638	-0.230971	0.0265967	-0.122874	0.126256
281	-1.205	-0.0413345	0.201237	-0.147609	0.020366	-0.0525288	0.0608299	-0.231678	0.0268229	-0.122153	0.126779
282	-1.20402	-0.0414493	0.201584	-0.148153	0.0205511	-0.0523044	0.0609896	-0.232381	0.0270348	-0.12143	0.127307
283	-1.20303	-0.0415653	0.201928	-0.148698	0.0207293	-0.0520802	0.0611431	-0.23308	0.0272326	-0.120704	0.127839
284	-1.20204	-0.0416825	0.20227	-0.149244	0.0209008	-0.0518561	0.0612902	-0.233773	0.0274162	-0.119976	0.128375
285	-1.20105	-0.041801	0.20261	-0.149792	0.0210654	-0.0516322	0.0614309	-0.234463	0.0275854	-0.119247	0.128916
286	-1.20006	-0.0419206	0.202947	-0.150341	0.0212232	-0.0514085	0.0615653	-0.235149	0.0277404	-0.118516	0.129461
287	-1.19907	-0.0420416	0.203282	-0.15089	0.0213741	-0.0511851	0.0616934	-0.235831	0.027881	-0.117784	0.13001
288	-1.19808	-0.0421637	0.203615	-0.151441	0.0215182	-0.0509619	0.0618152	-0.236509	0.0280073	-0.117051	0.130563
289	-1.1971	-0.042287	0.203945	-0.151993	0.0216554	-0.050739	0.0619306	-0.237183	0.0281194	-0.116317	0.131121
290	-1.19611	-0.0424115	0.204273	-0.152546	0.0217857	-0.0505165	0.0620398	-0.237855	0.0282171	-0.115583	0.131682
291	-1.19512	-0.0425372	0.204598	-0.153099	0.0219091	-0.0502942	0.0621427	-0.238523	0.0283006	-0.114848	0.132247
292	-1.19413	-0.042664	0.204921	-0.153653	0.0220256	-0.0500724	0.0622394	-0.239187	0.0283698	-0.114113	0.132816
293	-1.19314	-0.0427921	0.205242	-0.154208	0.0221352	-0.0498508	0.0623299	-0.239849	0.0284249	-0.113378	0.133389
294	-1.19215	-0.0429212	0.20556	-0.154763	0.0222379	-0.0496296	0.0624143	-0.240509	0.0284658	-0.112644	0.133966
295	-1.19116	-0.0430515	0.205876	-0.155319	0.0223337	-0.0494088	0.0624926	-0.241165	0.0284927	-0.11191	0.134546
296	-1.19018	-0.043183	0.206189	-0.155875	0.0224225	-0.0491884	0.0625648	-0.24182	0.0285056	-0.111177	0.13513
297	-1.18919	-0.0433155	0.2065	-0.156432	0.0225045	-0.0489684	0.0626311	-0.242472	0.0285046	-0.110445	0.135717
298	-1.1882	-0.0434492	0.206809	-0.156989	0.0225796	-0.0487487	0.0626915	-0.243121	0.0284899	-0.109715	0.136307
299	-1.18721	-0.0435839	0.207115	-0.157545	0.0226477	-0.0485294	0.062746	-0.243769	0.0284614	-0.108986	0.136901
300	-1.18622	-0.0437198	0.207419	-0.158102	0.022709	-0.0483105	0.0627948	-0.244415	0.0284194	-0.10826	0.137497
301	-1.18523	-0.0438567	0.207721	-0.158659	0.0227634	-0.0480919	0.0628378	-0.24506	0.0283639	-0.107535	0.138097
302	-1.18424	-0.0439946	0.20802	-0.159215	0.0228109	-0.0478737	0.0628753	-0.245703	0.0282951	-0.106813	0.1387
303	-1.18326	-0.0441336	0.208317	-0.159771	0.0228516	-0.0476558	0.0629072	-0.246344	0.0282131	-0.106094	0.139305
304	-1.18227	-0.0442736	0.208611	-0.160327	0.0228855	-0.0474382	0.0629337	-0.246984	0.0281181	-0.105377	0.139914
305	-1.18128	-0.0444147	0.208903	-0.160882	0.0229125	-0.047221	0.0629549	-0.247623	0.0280102	-0.104664	0.140525
306	-1.18029	-0.0445567	0.209192	-0.161436	0.0229327	-0.047004	0.0629708	-0.24826	0.0278896	-0.103955	0.141138
307	-1.1793	-0.0446997	0.209479	-0.161989	0.0229462	-0.0467873	0.0629817	-0.248897	0.0277565	-0.103249	0.141754
308	-1.17831	-0.0448438	0.209764	-0.162542	0.0229529	-0.0465708	0.0629874	-0.249532	0.027611	-0.102547	0.142372
309	-1.17732	-0.0449888	0.210046	-0.163093	0.0229529	-0.0463546	0.0629883	-0.250167	0.0274534	-0.101849	0.142992
310	-1.17634	-0.0451347	0.210326	-0.163643	0.0229462	-0.0461385	0.0629843	-0.2508	0.0272838	-0.101156	0.143615
311	-1.17535	-0.0452817	0.210604	-0.164192	0.0229328	-0.0459226	0.0629757	-0.251433	0.0271025	-0.100467	0.144239
312	-1.17436	-0.0454295	0.210879	-0.164739	0.0229128	-0.0457069	0.0629625	-0.252065	0.0269096	-0.0997836	0.144865
313	-1.17337	-0.0455783	0.211151	-0.165285	0.0228862	-0.0454912	0.0629448	-0.252696	0.0267054	-0.0991054	0.145494
314	-1.17238	-0.0457281	0.211421	-0.165829	0.022853	-0.0452755	0.0629227	-0.253326	0.0264901	-0.0984326	0.146123
315	-1.17139	-0.0458787	0.211689	-0.166371	0.0228133	-0.0450599	0.0628965	-0.253955	0.0262639	-0.0977655	0.146755
316	-1.1704	-0.0460303	0.211954	-0.166912	0.0227671	-0.0448442	0.0628661	-0.254584	0.0260271	-0.0971044	0.147388
317	-1.16942	-0.0461827	0.212217	-0.16745	0.0227144	-0.0446285	0.0628317	-0.255211	0.0257799	-0.0964496	0.148022
318	-1.16843	-0.0463361	0.212477	-0.167986	0.0226554	-0.0444126	0.0627935	-0.255837	0.0255226	-0.0958011	0.148657
319	-1.16744	-0.0464904	0.212735	-0.16852	0.02259	-0.0441966	0.0627516	-0.256463	0.0252554	-0.0951593	0.149294
320	-1.16645	-0.0466455	0.212991	-0.169051	0.0225184	-0.0439804	0.062706	-0.257087	0.0249785	-0.0945244	0.149931
321	-1.16546	-0.0468016	0.213244	-0.16958	0.0224404	-0.0437639	0.062657	-0.25771	0.0246923	-0.0938966	0.150569
322	-1.16447	-0.0469585	0.213494	-0.170106	0.0223563	-0.0435471	0.0626046	-0.258332	0.024397	-0.0932761	0.151208
323	-1.16348	-0.0471164	0.213742	-0.170629	0.0222661	-0.0433299	0.062549	-0.258952	0.0240929	-0.0926631	0.151848
324	-1.1625	-0.0472751	0.213987	-0.171149	0.0221698	-0.0431123	0.0624902	-0.259571	0.0237801	-0.0920578	0.152488
325	-1.16151	-0.0474347	0.21423	-0.171667	0.0220674	-0.0428942	0.0624285	-0.260188	0.0234591	-0.0914605	0.153128
326	-1.16052	-0.0475951	0.214471	-0.172181	0.0219592	-0.0426755	0.0623639	-0.260803	0.0231301	-0.0908713	0.153769
327	-1.15953	-0.0477565	0.214709	-0.172691	0.021845	-0.0424563	0.0622965	-0.261417	0.0227933	-0.0902904	0.15441
328	-1.15854	-0.0479187	0.214944	-0.173199	0.021725	-0.0422363	0.0622265	-0.262028	0.0224491	-0.089718	0.15505
329	-1.15755	-0.0480819	0.215177	-0.173703	0.0215993	-0.0420157	0.0621539	-0.262637	0.0220977	-0.0891542	0.15569
330	-1.15656	-0.0482459	0.215408	-0.174203	0.0214678	-0.0417942	0.062079	-0.263243	0.0217395	-0.0885993	0.15633
331	-1.15558	-0.0484108	0.215636	-0.1747	0.0213308	-0.0415719	0.0620017	-0.263847	0.0213746	-0.0880534	0.156969
332	-1.15459	-0.0485767	0.215861	-0.175193	0.0211883	-0.0413487	0.0619222	-0.264447	0.0210033	-0.0875166	0.157608
333	-1.1536	-0.0487434	0.216084	-0.175682	0.0210403	-0.0411244	0.0618407	-0.265045	0.020626	-0.0869891	0.158245
334	-1.15261	-0.0489111	0.216305	-0.176167	0.0208869	-0.0408991	0.0617572	-0.265639	0.020243	-0.0864711	0.158882
335	-1.15162	-0.0490796	0.216523	-0.176648	0.0207283	-0.0406726	0.0616717	-0.26623	0.0198544	-0.0859626	0.159517
336	-1.15063	-0.0492491	0.216738	-0.177125	0.0205644	-0.0404449	0.0615845	-0.266817	0.0194606	-0.0854638	0.16015
337	-1.14965	-0.0494195	0.216951	-0.177598	0.0203955	-0.040216	0.0614956	-0.2674	0.0190619	-0.0849749	0.160782
338	-1.14866	-0.0495909	0.217161	-0.178067	0.0202215	-0.0399857	0.0614051	-0.267978	0.0186584	-0.0844958	0.161412
339	-1.14767	-0.0497632	0.217369	-0.178531	0.0200425	-0.0397539	0.0613131	-0.268552	0.0182506	-0.0840268	0.16204
340	-1.14668	-0.0499364	0.217575	-0.17899	0.0198587	-0.0395207	0.0612196	-0.269122	0.0178386	-0.0835678	0.162666
341	-1.14569	-0.0501107	0.217777	-0.179446	0.0196701	-0.0392859	0.0611248	-0.269686	0.0174227	-0.0831191	0.163289
342	-1.1447	-0.0502858	0.217978	-0.179897	0.0194769	-0.0390494	0.0610286	-0.270245	0.0170031	-0.0826806	0.163909
343	-1.14371	-0.050462	0.218176	-0.180343	0.0192791	-0.0388112	0.0609313	-0.270798	0.0165802	-0.0822525	0.164526
344	-1.14273	-0.0506391	0.218371	-0.180784	0.0190767	-0.0385713	0.0608328	-0.271346	0.0161541	-0.0818347	0.16514
345	-1.14174	-0.0508173	0.218564	-0.181221	0.01887	-0.0383294	0.0607333	-0.271887	0.015725	-0.0814274	0.16575
346	-1.14075	-0.0509964	0.218754	-0.181653	0.018659	-0.0380857	0.0606327	-0.272422	0.0152933	-0.0810305	0.166357
347	-1.13976	-0.0511765	0.218942	-0.182081	0.0184438	-0.0378399	0.0605311	-0.272951	0.0148591	-0.0806441	0.16696
348	-1.13877	-0.0513577	0.219127	-0.182504	0.0182244	-0.0375921	0.0604286	-0.273473	0.0144227	-0.0802682	0.167558
349	-1.13778	-0.0515398	0.219309	-0.182921	0.0180011	-0.0373421	0.0603253	-0.273987	0.0139843	-0.0799028	0.168152
350	-1.13679	-0.051723	0.219489	-0.183335	0.0177738	-0.0370899	0.0602211	-0.274494	0.013544	-0.0795479	0.168741
351	-1.13581	-0.0519073	0.219667	-0.183743	0.0175427	-0.0368354	0.0601162	-0.274994	0.0131022	-0.0792034	0.169325
352	-1.13482	-0.0520926	0.219842	-0.184146	0.0173079	-0.0365786	0.0600105	-0.275485	0.0126589	-0.0788695	0.169903
353	-1.13383	-0.0522789	0.220015	-0.184545	0.0170695	-0.0363194	0.0599041	-0.275969	0.0122143	-0.0785459	0.170476
354	-1.13284	-0.0524663	0.220184	-0.184938	0.0168275	-0.0360577	0.0597971	-0.276444	0.0117687	-0.0782328	0.171042
355	-1.13185	-0.0526547	0.220352	-0.185327	0.016582	-0.0357935	0.0596894	-0.27691	0.0113222	-0.0779299	0.171603
356	-1.13086	-0.0528442	0.220517	-0.185711	0.0163333	-0.0355268	0.059581	-0.277367	0.010875	-0.0776374	0.172156
357	-1.12987	-0.0530348	0.220679	-0.18609	0.0160812	-0.0352574	0.0594721	-0.277815	0.0104271	-0.0773549	0.172703
358	-1.12889	-0.0532264	0.220838	-0.186465	0.015826	-0.0349853	0.0593625	-0.278254	0.00997891	-0.0770826	0.173242
359	-1.1279	-0.0534192	0.220995	-0.186834	0.0155678	-0.0347105	0.0592524	-0.278684	0.00953039	-0.0768203	0.173774
360	-1.12691	-0.053613	0.22115	-0.187199	0.0153065	-0.0344329	0.0591417	-0.279103	0.00908171	-0.0765678	0.174298
361	-1.12592	-0.0538079	0.221302	-0.187559	0.0150424	-0.0341525	0.0590305	-0.279513	0.00863302	-0.0763251	0.174814
362	-1.12493	-0.0540038	0.221451	-0.187914	0.0147754	-0.0338693	0.0589187	-0.279912	0.00818441	-0.0760921	0.175322
363	-1.12394	-0.0542009	0.221597	-0.188264	0.0145057	-0.0335831	0.0588064	-0.280301	0.00773601	-0.0758685	0.17582
364	-1.12295	-0.0543991	0.221741	-0.18861	0.0142334	-0.033294	0.0586935	-0.280679	0.00728792	-0.0756543	0.176309
365	-1.12197	-0.0545983	0.221882	-0.188951	0.0139585	-0.033002	0.0585801	-0.281047	0.00684023	-0.0754493	0.176789
366	-1.12098	-0.0547987	0.222021	-0.189288	0.0136811	-0.0327069	0.0584661	-0.281404	0.00639304	-0.0752533	0.177259
367	-1.11999	-0.0550001	0.222157	-0.18962	0.0134013	-0.0324089	0.0583516	-0.281749	0.00594643	-0.0750661	0.177719
368	-1.119	-0.0552026	0.222289	-0.189947	0.0131192	-0.0321079	0.0582365	-0.282084	0.00550047	-0.0748876	0.178169
369	-1.11801	-0.0554062	0.22242	-0.19027	0.0128348	-0.0318038	0.0581208	-0.282407	0.00505525	-0.0747176	0.178608
370	-1.11702	-0.0556109	0.222547	-0.190589	0.0125482	-0.0314966	0.0580045	-0.282719	0.00461081	-0.0745559	0.179036
371	-1.11603	-0.0558167	0.222672	-0.190903	0.0122594	-0.0311864	0.0578877	-0.283019	0.00416723	-0.0744022	0.179453
372	-1.11505	-0.0560236	0.222793	-0.191213	0.0119686	-0.0308731	0.0577703	-0.283307	0.00372455	-0.0742563	0.179858
373	-1.11406	-0.0562316	0.222912	-0.191519	0.0116758	-0.0305568	0.0576522	-0.283584	0.00328282	-0.0741181	0.180252
374	-1.11307	-0.0564407	0.223028	-0.19182	0.0113811	-0.0302374	0.0575335	-0.283849	0.00284209	-0.0739873	0.180633
375	-1.11208	-0.0566508	0.223141	-0.192118	0.0110844	-0.029915	0.0574141	-0.284102	0.00240239	-0.0738636	0.181002
376	-1.11109	-0.056862	0.223252	-0.192411	0.0107859	-0.0295895	0.0572941	-0.284343	0.00196375	-0.0737469	0.181359
377	-1.1101	-0.0570743	0.223359	-0.192701	0.0104857	-0.029261	0.0571734	-0.284572	0.00152621	-0.0736368	0.181702
378	-1.10911	-0.0572877	0.223463	-0.192986	0.0101836	-0.0289295	0.057052	-0.284789	0.00108979	-0.0735331	0.182033
379	-1.10813	-0.0575021	0.223564	-0.193268	0.00987987	-0.028595	0.0569299	-0.284994	0.000654498	-0.0734355	0.182351
380	-1.10714	-0.0577176	0.223662	-0.193546	0.00957445	-0.0282576	0.056807	-0.285187	0.000220362	-0.0733438	0.182655
381	-1.10615	-0.0579342	0.223757	-0.19382	0.00926741	-0.0279173	0.0566834	-0.285368	-0.000212608	-0.0732578	0.182945
382	-1.10516	-0.0581518	0.223849	-0.19409	0.00895878	-0.0275741	0.0565589	-0.285536	-0.000644403	-0.0731771	0.183221
383	-1.10417	-0.0583705	0.223937	-0.194357	0.00864858	-0.027228	0.0564337	-0.285693	-0.00107502	-0.0731015	0.183484
384	-1.10318	-0.0585903	0.224023	-0.194621	0.00833684	-0.0268791	0.0563077	-0.285838	-0.00150445	-0.0730306	0.183732
385	-1.10219	-0.0588111	0.224105	-0.194881	0.0080236	-0.0265275	0.0561808	-0.285971	-0.0019327	-0.0729643	0.183966
386	-1.10121	-0.0590329	0.224184	-0.195137	0.00770887	-0.0261732	0.056053	-0.286092	-0.00235977	-0.0729023	0.184186
387	-1.10022	-0.0592558	0.224259	-0.19539	0.00739268	-0.0258163	0.0559244	-0.286201	-0.00278566	-0.0728442	0.184391
388	-1.09923	-0.0594797	0.224331	-0.19564	0.00707504	-0.0254568	0.0557948	-0.286299	-0.00321038	-0.0727897	0.184581
389	-1.09824	-0.0597047	0.2244	-0.195887	0.00675597	-0.0250947	0.0556643	-0.286385	-0.00363394	-0.0727387	0.184757
390	-1.09725	-0.0599306	0.224465	-0.196131	0.00643549	-0.0247301	0.0555329	-0.28646	-0.00405635	-0.0726909	0.184918
391	-1.09626	-0.0601576	0.224527	-0.196372	0.0061136	-0.0243632	0.0554005	-0.286523	-0.00447763	-0.0726458	0.185064
392	-1.09527	-0.0603857	0.224586	-0.19661	0.00579032	-0.0239939	0.0552671	-0.286575	-0.00489779	-0.0726034	0.185196
393	-1.09429	-0.0606147	0.224641	-0.196845	0.00546564	-0.0236224	0.0551326	-0.286616	-0.00531684	-0.0725632	0.185312
394	-1.0933	-0.0608448	0.224692	-0.197077	0.00513959	-0.0232487	0.0549972	-0.286646	-0.0057348	-0.0725251	0.185414
395	-1.09231	-0.0610759	0.22474	-0.197306	0.00481216	-0.0228728	0.0548606	-0.286666	-0.0061517	-0.0724888	0.1855
396	-1.09132	-0.061308	0.224784	-0.197533	0.00448336	-0.0224949	0.054723	-0.286675	-0.00656756	-0.072454	0.185572
397	-1.09033	-0.0615411	0.224824	-0.197757	0.00415318	-0.0221151	0.0545843	-0.286673	-0.00698239	-0.0724204	0.185629
398	-1.08934	-0.0617752	0.224861	-0.197978	0.00382164	-0.0217334	0.0544444	-0.286662	-0.00739622	-0.0723879	0.185671
399	-1.08835	-0.0620103	0.224894	-0.198197	0.00348872	-0.0213498	0.0543033	-0.28664	-0.00780908	-0.0723561	0.185698
400	-1.08737	-0.0622464	0.224923	-0.198414	0.00315443	-0.0209646	0.0541611	-0.286609	-0.00822099	-0.0723248	0.185711
401	-1.08638	-0.0624835	0.224949	-0.198628	0.00281876	-0.0205777	0.0540177	-0.286569	-0.00863197	-0.0722938	0.185709
402	-1.08539	-0.0627216	0.22497	-0.19884	0.00248172	-0.0201893	0.053873	-0.286519	-0.00904207	-0.0722629	0.185693
403	-1.0844	-0.0629607	0.224988	-0.19905	0.0021433	-0.0197995	0.053727	-0.286461	-0.00945131	-0.0722318	0.185662
404	-1.08341	-0.0632007	0.225002	-0.199257	0.0018035	-0.0194083	0.0535798	-0.286394	-0.00985972	-0.0722003	0.185617
405	-1.08242	-0.0634418	0.225012	-0.199463	0.00146232	-0.0190158	0.0534312	-0.286318	-0.0102673	-0.0721683	0.185558
406	-1.08143	-0.0636838	0.225018	-0.199666	0.00111975	-0.0186221	0.0532813	-0.286235	-0.0106742	-0.0721355	0.185485
407	-1.08045	-0.0639269	0.22502	-0.199867	0.000775797	-0.0182274	0.05313	-0.286144	-0.0110803	-0.0721017	0.185398
408	-1.07946	-0.0641709	0.225018	-0.200066	0.000430455	-0.0178316	0.0529773	-0.286045	-0.0114858	-0.0720668	0.185298
409	-1.07847	-0.0644159	0.225012	-0.200264	8.37247e-05	-0.0174349	0.0528231	-0.285939	-0.0118905	-0.0720306	0.185184
410	-1.07748	-0.0646619	0.225002	-0.200459	-0.000264392	-0.0170374	0.0526674	-0.285826	-0.0122947	-0.071993	0.185057
411	-1.07649	-0.0649088	0.224988	-0.200653	-0.000613894	-0.0166392	0.0525102	-0.285707	-0.0126983	-0.0719537	0.184917
412	-1.0755	-0.0651567	0.22497	-0.200844	-0.000964779	-0.0162403	0.0523515	-0.285582	-0.0131014	-0.0719127	0.184764
413	-1.07451	-0.0654056	0.224948	-0.201035	-0.00131704	-0.0158409	0.0521912	-0.285451	-0.013504	-0.0718698	0.184598
414	-1.07353	-0.0656555	0.224922	-0.201223	-0.00167068	-0.015441	0.0520292	-0.285314	-0.0139062	-0.0718249	0.18442
415	-1.07254	-0.0659064	0.224892	-0.20141	-0.00202567	-0.0150407	0.0518656	-0.285173	-0.014308	-0.0717779	0.18423
416	-1.07155	-0.0661582	0.224858	-0.201595	-0.00238203	-0.0146402	0.0517003	-0.285026	-0.0147094	-0.0717287	0.184027
417	-1.07056	-0.066411	0.22482	-0.201779	-0.00273973	-0.0142395	0.0515332	-0.284875	-0.0151106	-0.0716771	0.183813
418	-1.06957	-0.0666647	0.224777	-0.201961	-0.00309876	-0.0138386	0.0513643	-0.284721	-0.0155115	-0.0716232	0.183587
419	-1.06858	-0.0669195	0.22473	-0.202142	-0.0034591	-0.0134378	0.0511936	-0.284562	-0.0159122	-0.0715668	0.18335
420	-1.06759	-0.0671752	0.22468	-0.202321	-0.00382074	-0.013037	0.051021	-0.2844	-0.0163128	-0.0715079	0.183102
421	-1.06661	-0.0674319	0.224625	-0.202499	-0.00418367	-0.0126363	0.0508464	-0.284236	-0.0167133	-0.0714464	0.182844
422	-1.06562	-0.0676895	0.224566	-0.202676	-0.00454785	-0.0122359	0.0506699	-0.284069	-0.0171138	-0.0713822	0.182574
423	-1.06463	-0.0679481	0.224502	-0.202852	-0.00491326	-0.0118358	0.0504913	-0.283899	-0.0175144	-0.0713154	0.182294
424	-1.06364	-0.0682077	0.224435	-0.203026	-0.00527988	-0.0114361	0.0503106	-0.283728	-0.017915	-0.071246	0.182004
425	-1.06265	-0.0684682	0.224363	-0.203199	-0.00564767	-0.0110369	0.0501279	-0.283556	-0.0183158	-0.0711738	0.181705
426	-1.06166	-0.0687297	0.224288	-0.203371	-0.00601661	-0.0106382	0.0499429	-0.283382	-0.0187168	-0.0710989	0.181395
427	-1.06067	-0.0689922	0.224208	-0.203542	-0.00638667	-0.0102402	0.0497556	-0.283208	-0.019118	-0.0710213	0.181076
428	-1.05969	-0.0692556	0.224124	-0.203712	-0.00675779	-0.00984287	0.0495661	-0.283034	-0.0195197	-0.0709409	0.180749
429	-1.0587	-0.06952	0.224036	-0.203881	-0.00712995	-0.00944635	0.0493742	-0.28286	-0.0199217	-0.0708579	0.180412
430	-1.05771	-0.0697854	0.223944	-0.204049	-0.00750311	-0.00905069	0.0491799	-0.282686	-0.0203241	-0.0707722	0.180066
431	-1.05672	-0.0700517	0.223847	-0.204216	-0.00787721	-0.00865596	0.0489832	-0.282514	-0.0207271	-0.0706839	0.179712
432	-1.05573	-0.0703189	0.223747	-0.204382	-0.00825221	-0.00826225	0.0487839	-0.282342	-0.0211307	-0.0705929	0.17935
433	-1.05474	-0.0705871	0.223642	-0.204548	-0.00862806	-0.00786962	0.048582	-0.282172	-0.0215349	-0.0704993	0.17898
434	-1.05375	-0.0708563	0.223533	-0.204713	-0.00900472	-0.00747815	0.0483775	-0.282005	-0.0219398	-0.0704032	0.178602
435	-1.05277	-0.0711264	0.22342	-0.204877	-0.00938212	-0.00708789	0.0481702	-0.281839	-0.0223454	-0.0703047	0.178216
436	-1.05178	-0.0713975	0.223303	-0.20504	-0.0097602	-0.00669893	0.0479602	-0.281676	-0.0227519	-0.0702036	0.177823
437	-1.05079	-0.0716695	0.223182	-0.205203	-0.0101389	-0.00631133	0.0477474	-0.281517	-0.0231592	-0.0701002	0.177423
438	-1.0498	-0.0719424	0.223057	-0.205366	-0.0105182	-0.00592515	0.0475317	-0.28136	-0.0235675	-0.0699945	0.177016
439	-1.04881	-0.0722163	0.222928	-0.205528	-0.010898	-0.00554046	0.047313	-0.281208	-0.0239767	-0.0698865	0.176603
440	-1.04782	-0.0724911	0.222794	-0.205689	-0.0112782	-0.00515733	0.0470913	-0.281059	-0.0243869	-0.0697764	0.176182
441	-1.04683	-0.0727668	0.222657	-0.20585	-0.0116588	-0.00477582	0.0468666	-0.280915	-0.0247983	-0.0696641	0.175756
442	-1.04585	-0.0730435	0.222515	-0.206011	-0.0120397	-0.00439599	0.0466387	-0.280775	-0.0252107	-0.0695498	0.175323
443	-1.04486	-0.0733211	0.222369	-0.206172	-0.0124208	-0.00401791	0.0464077	-0.280641	-0.0256243	-0.0694335	0.174884
444	-1.04387	-0.0735995	0.22222	-0.206333	-0.0128021	-0.00364164	0.0461733	-0.280511	-0.0260391	-0.0693153	0.17444
445	-1.04288	-0.0738789	0.222066	-0.206494	-0.0131835	-0.00326724	0.0459357	-0.280388	-0.0264552	-0.0691953	0.173989
446	-1.04189	-0.0741592	0.221908	-0.206654	-0.0135648	-0.00289478	0.0456948	-0.28027	-0.0268725	-0.0690735	0.173533
447	-1.0409	-0.0744403	0.221746	-0.206815	-0.0139461	-0.0025243	0.0454504	-0.280158	-0.0272911	-0.0689501	0.173072
448	-1.03991	-0.0747224	0.22158	-0.206976	-0.0143273	-0.00215589	0.0452025	-0.280052	-0.027711	-0.0688251	0.172606
449	-1.03893	-0.0750053	0.22141	-0.207137	-0.0147082	-0.00178958	0.0449511	-0.279953	-0.0281323	-0.0686985	0.172135
450	-1.03794	-0.0752891	0.221236	-0.207298	-0.0150888	-0.00142545	0.0446961	-0.279861	-0.0285549	-0.0685706	0.171659
451	-1.03695	-0.0755737	0.221058	-0.20746	-0.015469	-0.00106356	0.0444375	-0.279776	-0.0289789	-0.0684412	0.171178
452	-1.03596	-0.0758592	0.220876	-0.207623	-0.0158487	-0.000703957	0.0441752	-0.279699	-0.0294043	-0.0683105	0.170693
453	-1.03497	-0.0761455	0.220689	-0.207785	-0.0162279	-0.000346712	0.0439092	-0.279628	-0.029831	-0.0681786	0.170203
454	-1.03398	-0.0764326	0.220499	-0.207949	-0.0166064	8.11761e-06	0.0436394	-0.279566	-0.0302592	-0.0680456	0.169709
455	-1.033	-0.0767205	0.220305	-0.208113	-0.0169842	0.000360473	0.0433657	-0.279511	-0.0306887	-0.0679115	0.16921
456	-1.03201	-0.0770092	0.220106	-0.208279	-0.0173612	0.000710292	0.0430882	-0.279465	-0.0311196	-0.0677763	0.168708
457	-1.03102	-0.0772987	0.219903	-0.208445	-0.0177372	0.00105752	0.0428068	-0.279426	-0.0315518	-0.0676402	0.168202
458	-1.03003	-0.0775889	0.219697	-0.208612	-0.0181123	0.00140208	0.0425215	-0.279396	-0.0319853	-0.0675031	0.167691
459	-1.02904	-0.07788	0.219486	-0.20878	-0.0184863	0.00174393	0.0422321	-0.279375	-0.0324202	-0.0673653	0.167178
460	-1.02805	-0.0781717	0.219271	-0.20895	-0.0188592	0.002083	0.0419387	-0.279362	-0.0328563	-0.0672266	0.16666
461	-1.02706	-0.0784641	0.219052	-0.209121	-0.0192308	0.00241923	0.0416413	-0.279358	-0.0332936	-0.0670872	0.16614
462	-1.02608	-0.0787573	0.218829	-0.209293	-0.0196011	0.00275256	0.0413398	-0.279363	-0.0337321	-0.0669472	0.165615
463	-1.02509	-0.0790512	0.218601	-0.209467	-0.01997	0.00308292	0.0410342	-0.279377	-0.0341717	-0.0668065	0.165088
464	-1.0241	-0.0793457	0.21837	-0.209642	-0.0203374	0.00341025	0.0407244	-0.2794	-0.0346124	-0.0666652	0.164557
465	-1.02311	-0.0796408	0.218134	-0.20982	-0.0207032	0.00373449	0.0404105	-0.279432	-0.0350541	-0.0665234	0.164024
466	-1.02212	-0.0799366	0.217894	-0.209999	-0.0210674	0.00405557	0.0400924	-0.279474	-0.0354968	-0.0663811	0.163487
467	-1.02113	-0.080233	0.21765	-0.21018	-0.0214299	0.00437343	0.0397701	-0.279525	-0.0359404	-0.0662383	0.162948
468	-1.02014	-0.08053	0.217402	-0.210363	-0.0217905	0.004688	0.0394436	-0.279585	-0.0363848	-0.0660952	0.162406
469	-1.01916	-0.0808275	0.217149	-0.210548	-0.0221492	0.00499922	0.0391128	-0.279654	-0.0368299	-0.0659516	0.161861
470	-1.01817	-0.0811256	0.216892	-0.210736	-0.022506	0.00530703	0.0387779	-0.279734	-0.0372757	-0.0658078	0.161314
471	-1.01718	-0.0814243	0.216631	-0.210926	-0.0228608	0.00561135	0.0384387	-0.279822	-0.0377221	-0.0656636	0.160764
472	-1.01619	-0.0817234	0.216366	-0.211118	-0.0232134	0.00591213	0.0380952	-0.27992	-0.038169	-0.0655192	0.160212
473	-1.0152	-0.082023	0.216096	-0.211314	-0.0235638	0.00620928	0.0377475	-0.280028	-0.0386162	-0.0653745	0.159658
474	-1.01421	-0.0823231	0.215822	-0.211511	-0.023912	0.00650275	0.0373956	-0.280145	-0.0390638	-0.0652297	0.159101
475	-1.01322	-0.0826236	0.215543	-0.211712	-0.0242578	0.00679247	0.0370395	-0.280272	-0.0395115	-0.0650847	0.158543
476	-1.01224	-0.0829246	0.21526	-0.211916	-0.0246013	0.00707838	0.0366791	-0.280408	-0.0399594	-0.0649397	0.157982
477	-1.01125	-0.0832259	0.214973	-0.212122	-0.0249423	0.00736039	0.0363145	-0.280554	-0.0404072	-0.0647945	0.15742
478	-1.01026	-0.0835276	0.214681	-0.212332	-0.0252807	0.00763845	0.0359458	-0.280709	-0.040855	-0.0646493	0.156856
479	-1.00927	-0.0838297	0.214385	-0.212545	-0.0256166	0.0079125	0.0355729	-0.280874	-0.0413025	-0.064504	0.15629
480	-1.00828	-0.084132	0.214084	-0.212762	-0.0259498	0.00818245	0.0351958	-0.281049	-0.0417497	-0.0643589	0.155722
481	-1.00729	-0.0844347	0.213779	-0.212982	-0.0262803	0.00844825	0.0348147	-0.281232	-0.0421965	-0.0642138	0.155153
482	-1.0063	-0.0847377	0.213469	-0.213205	-0.0266081	0.00870983	0.0344294	-0.281426	-0.0426427	-0.0640688	0.154582
483	-1.00532	-0.0850409	0.213155	-0.213432	-0.026933	0.00896712	0.0340402	-0.281628	-0.0430883	-0.0639239	0.15401
484	-1.00433	-0.0853444	0.212836	-0.213663	-0.0272551	0.00922006	0.0336469	-0.28184	-0.0435331	-0.0637793	0.153436
485	-1.00334	-0.085648	0.212512	-0.213898	-0.0275743	0.00946858	0.0332496	-0.282061	-0.043977	-0.063635	0.152862
486	-1.00235	-0.0859519	0.212184	-0.214137	-0.0278905	0.00971262	0.0328485	-0.282291	-0.0444198	-0.063491	0.152286
487	-1.00136	-0.0862559	0.211851	-0.21438	-0.0282036	0.00995212	0.0324434	-0.28253	-0.0448616	-0.0633474	0.151709
488	-1.00037	-0.0865601	0.211514	-0.214627	-0.0285138	0.010187	0.0320345	-0.282778	-0.0453022	-0.0632042	0.151131
489	-0.999384	-0.0868644	0.211172	-0.214878	-0.0288208	0.0104173	0.0316219	-0.283035	-0.0457414	-0.0630615	0.150552
490	-0.998395	-0.0871688	0.210825	-0.215134	-0.0291247	0.0106428	0.0312056	-0.283301	-0.0461792	-0.0629194	0.149973
491	-0.997407	-0.0874733	0.210474	-0.215394	-0.0294255	0.0108635	0.0307856	-0.283576	-0.0466154	-0.0627779	0.149392
492	-0.996418	-0.0877779	0.210118	-0.215658	-0.029723	0.0110794	0.0303621	-0.283859	-0.0470499	-0.0626372	0.148811
493	-0.99543	-0.0880825	0.209757	-0.215927	-0.0300174	0.0112904	0.029935	-0.284151	-0.0474827	-0.0624973	0.148229
494	-0.994441	-0.0883872	0.209392	-0.216201	-0.0303085	0.0114965	0.0295045	-0.284451	-0.0479136	-0.0623583	0.147647
495	-0.993453	-0.0886918	0.209022	-0.21648	-0.0305963	0.0116975	0.0290706	-0.28476	-0.0483425	-0.0622203	0.147065
496	-0.992464	-0.0889965	0.208647	-0.216763	-0.0308808	0.0118936	0.0286334	-0.285078	-0.0487694	-0.0620835	0.146482
497	-0.991476	-0.0893011	0.208267	-0.217051	-0.0311621	0.0120846	0.0281931	-0.285403	-0.0491941	-0.0619478	0.145898
498	-0.990487	-0.0896057	0.207883	-0.217345	-0.03144	0.0122704	0.0277496	-0.285736	-0.0496166	-0.0618134	0.145315
499	-0.989498	-0.0899103	0.207493	-0.217643	-0.0317146	0.0124511	0.027303	-0.286078	-0.0500366	-0.0616805	0.144731
500	-0.98851	-0.0902147	0.2071	-0.217946	-0.0319858	0.0126266	0.0268535	-0.286427	-0.0504543	-0.0615491	0.144147
501	-0.987521	-0.0905191	0.206701	-0.218255	-0.0322537	0.0127968	0.0264012	-0.286784	-0.0508694	-0.0614194	0.143564
502	-0.986533	-0.0908234	0.206298	-0.218569	-0.0325183	0.0129619	0.025946	-0.287149	-0.051282	-0.0612915	0.14298
503	-0.985544	-0.0911275	0.205889	-0.218888	-0.0327795	0.0131216	0.0254882	-0.287521	-0.0516918	-0.0611656	0.142397
504	-0.984556	-0.0914316	0.205477	-0.219212	-0.0330375	0.013276	0.0250278	-0.287901	-0.0520989	-0.0610417	0.141813
505	-0.983567	-0.0917355	0.205059	-0.219542	-0.0332921	0.0134251	0.0245649	-0.288287	-0.0525032	-0.0609201	0.141231
506	-0.982578	-0.0920392	0.204637	-0.219878	-0.0335434	0.0135688	0.0240996	-0.288681	-0.0529046	-0.0608009	0.140648
507	-0.98159	-0.0923428	0.20421	-0.220219	-0.0337915	0.0137072	0.0236321	-0.289082	-0.053303	-0.0606843	0.140066
508	-0.980601	-0.0926462	0.203778	-0.220565	-0.0340363	0.0138403	0.0231623	-0.28949	-0.0536984	-0.0605703	0.139485
509	-0.979613	-0.0929495	0.203341	-0.220917	-0.0342779	0.0139679	0.0226905	-0.289905	-0.0540908	-0.0604593	0.138905
510	-0.978624	-0.0932525	0.2029	-0.221275	-0.0345163	0.0140902	0.0222167	-0.290326	-0.05448	-0.0603513	0.138325
511	-0.977636	-0.0935553	0.202454	-0.221638	-0.0347516	0.0142072	0.021741	-0.290754	-0.054866	-0.0602465	0.137746
512	-0.976647	-0.093858	0.202004	-0.222007	-0.0349837	0.0143188	0.0212636	-0.291188	-0.0552488	-0.0601452	0.137168
513	-0.975659	-0.0941604	0.201549	-0.222382	-0.0352129	0.014425	0.0207845	-0.291628	-0.0556283	-0.0600474	0.136591
514	-0.97467	-0.0944625	0.201089	-0.222763	-0.035439	0.0145259	0.0203038	-0.292074	-0.0560046	-0.0599535	0.136015
515	-0.973681	-0.0947645	0.200625	-0.223149	-0.0356622	0.0146216	0.0198217	-0.292527	-0.0563774	-0.0598635	0.135441
516	-0.972693	-0.0950662	0.200156	-0.223542	-0.0358825	0.0147119	0.0193382	-0.292984	-0.0567469	-0.0597777	0.134868
517	-0.971704	-0.0953677	0.199682	-0.22394	-0.0361	0.014797	0.0188535	-0.293448	-0.0571129	-0.0596963	0.134296
518	-0.970716	-0.0956689	0.199204	-0.224345	-0.0363148	0.0148769	0.0183677	-0.293917	-0.0574755	-0.0596195	0.133726
519	-0.969727	-0.0959698	0.198721	-0.224755	-0.036527	0.0149515	0.0178808	-0.294391	-0.0578345	-0.0595474	0.133157
520	-0.968739	-0.0962705	0.198234	-0.225171	-0.0367366	0.0150211	0.017393	-0.29487	-0.0581901	-0.0594803	0.13259
521	-0.96775	-0.0965709	0.197742	-0.225594	-0.0369437	0.0150855	0.0169043	-0.295354	-0.0585421	-0.0594184	0.132025
522	-0.966762	-0.096871	0.197246	-0.226022	-0.0371484	0.015145	0.0164149	-0.295843	-0.0588905	-0.0593619	0.131462
523	-0.965773	-0.0971709	0.196745	-0.226457	-0.0373509	0.0151994	0.0159249	-0.296337	-0.0592354	-0.059311	0.130901
524	-0.964784	-0.0974704	0.19624	-0.226897	-0.0375511	0.0152489	0.0154344	-0.296835	-0.0595766	-0.059266	0.130343
525	-0.963796	-0.0977697	0.195731	-0.227344	-0.0377494	0.0152935	0.0149433	-0.297337	-0.0599142	-0.0592269	0.129786
526	-0.962807	-0.0980687	0.195216	-0.227797	-0.0379456	0.0153333	0.014452	-0.297843	-0.0602482	-0.0591941	0.129232
527	-0.961819	-0.0983674	0.194698	-0.228256	-0.0381401	0.0153684	0.0139603	-0.298353	-0.0605785	-0.0591677	0.128681
528	-0.96083	-0.0986657	0.194175	-0.228721	-0.0383329	0.0153988	0.0134685	-0.298867	-0.0609051	-0.0591479	0.128132
529	-0.959842	-0.0989638	0.193648	-0.229193	-0.0385241	0.0154246	0.0129766	-0.299384	-0.061228	-0.059135	0.127586
530	-0.958853	-0.0992615	0.193116	-0.22967	-0.0387139	0.015446	0.0124846	-0.299905	-0.0615472	-0.0591291	0.127043
531	-0.957865	-0.0995589	0.19258	-0.230154	-0.0389024	0.0154628	0.0119927	-0.300429	-0.0618627	-0.0591305	0.126503
532	-0.956876	-0.099856	0.19204	-0.230644	-0.0390898	0.0154754	0.0115009	-0.300956	-0.0621744	-0.0591393	0.125967
533	-0.955887	-0.100153	0.191495	-0.231141	-0.0392762	0.0154837	0.0110094	-0.301486	-0.0624825	-0.0591558	0.125433
534	-0.954899	-0.100449	0.190946	-0.231643	-0.0394618	0.0154879	0.0105181	-0.302018	-0.0627867	-0.0591802	0.124903
535	-0.95391	-0.100745	0.190393	-0.232152	-0.0396467	0.0154879	0.0100271	-0.302553	-0.0630872	-0.0592125	0.124377
536	-0.952922	-0.101041	0.189836	-0.232667	-0.0398312	0.015484	0.00953654	-0.30309	-0.0633839	-0.0592531	0.123854
537	-0.951933	-0.101336	0.189274	-0.233188	-0.0400153	0.0154763	0.00904641	-0.303629	-0.0636769	-0.0593021	0.123335
538	-0.950945	-0.101631	0.188708	-0.233716	-0.0401993	0.0154648	0.00855679	-0.30417	-0.063966	-0.0593597	0.12282
539	-0.949956	-0.101926	0.188137	-0.23425	-0.0403833	0.0154496	0.00806773	-0.304713	-0.0642514	-0.059426	0.12231
540	-0.948967	-0.10222	0.187563	-0.23479	-0.0405675	0.0154308	0.00757926	-0.305257	-0.0645329	-0.0595013	0.121803
541	-0.947979	-0.102514	0.186984	-0.235336	-0.0407522	0.0154086	0.00709143	-0.305803	-0.0648106	-0.0595857	0.121301
542	-0.94699	-0.102808	0.186401	-0.235889	-0.0409374	0.015383	0.00660429	-0.306349	-0.0650845	-0.0596793	0.120803
543	-0.946002	-0.103101	0.185813	-0.236447	-0.0411234	0.0153542	0.00611786	-0.306896	-0.0653546	-0.0597824	0.12031
544	-0.945013	-0.103394	0.185221	-0.237012	-0.0413104	0.0153222	0.00563218	-0.307445	-0.0656208	-0.059895	0.119822
545	-0.944025	-0.103686	0.184625	-0.237583	-0.0414985	0.0152873	0.00514728	-0.307993	-0.0658832	-0.0600174	0.119338
546	-0.943036	-0.103978	0.184025	-0.238161	-0.041688	0.0152494	0.00466317	-0.308542	-0.0661418	-0.0601496	0.11886
547	-0.942048	-0.10427	0.183421	-0.238744	-0.0418791	0.0152087	0.00417989	-0.309091	-0.0663965	-0.0602919	0.118386
548	-0.941059	-0.104561	0.182812	-0.239334	-0.0420719	0.0151653	0.00369745	-0.30964	-0.0666473	-0.0604443	0.117918
549	-0.94007	-0.104852	0.182198	-0.239929	-0.0422667	0.0151194	0.00321587	-0.310189	-0.0668943	-0.0606069	0.117455
550	-0.939082	-0.105143	0.181581	-0.240531	-0.0424637	0.0150709	0.00273515	-0.310737	-0.0671374	-0.0607799	0.116998
551	-0.938093	-0.105433	0.180959	-0.241139	-0.042663	0.0150202	0.00225531	-0.311285	-0.0673767	-0.0609635	0.116546
552	-0.937105	-0.105722	0.180333	-0.241752	-0.0428649	0.0149671	0.00177635	-0.311832	-0.0676121	-0.0611576	0.116099
553	-0.936116	-0.106011	0.179702	-0.242372	-0.0430696	0.014912	0.00129828	-0.312378	-0.0678436	-0.0613625	0.115659
554	-0.935128	-0.1063	0.179067	-0.242997	-0.0432773	0.0148548	0.000821096	-0.312922	-0.0680712	-0.0615782	0.115224
555	-0.934139	-0.106588	0.178428	-0.243629	-0.0434881	0.0147957	0.000344795	-0.313465	-0.068295	-0.0618048	0.114795
556	-0.933151	-0.106876	0.177784	-0.244266	-0.0437023	0.0147347	-0.000130624	-0.314007	-0.0685149	-0.0620425	0.114372
557	-0.932162	-0.107164	0.177136	-0.244909	-0.0439201	0.0146721	-0.000605168	-0.314547	-0.0687309	-0.0622912	0.113954
558	-0.931173	-0.107451	0.176483	-0.245558	-0.0441416	0.0146079	-0.00107884	-0.315085	-0.0689431	-0.0625511	0.113543
559	-0.930185	-0.107737	0.175826	-0.246212	-0.0443671	0.0145421	-0.00155166	-0.31562	-0.0691514	-0.0628222	0.113138
560	-0.929196	-0.108024	0.175164	-0.246872	-0.0445968	0.014475	-0.00202362	-0.316154	-0.0693558	-0.0631046	0.112739
561	-0.928208	-0.108309	0.174498	-0.247537	-0.0448308	0.0144066	-0.00249475	-0.316684	-0.0695564	-0.0633984	0.112347
562	-0.927219	-0.108595	0.173827	-0.248208	-0.0450693	0.0143369	-0.00296505	-0.317212	-0.0697531	-0.0637037	0.11196
563	-0.926231	-0.10888	0.173152	-0.248885	-0.0453125	0.0142662	-0.00343455	-0.317738	-0.069946	-0.0640204	0.11158
564	-0.925242	-0.109164	0.172472	-0.249566	-0.0455606	0.0141944	-0.00390324	-0.31826	-0.0701351	-0.0643487	0.111206
565	-0.924253	-0.109448	0.171787	-0.250253	-0.0458137	0.0141217	-0.00437115	-0.318778	-0.0703203	-0.0646886	0.110838
566	-0.923265	-0.109732	0.171097	-0.250945	-0.0460721	0.0140482	-0.0048383	-0.319294	-0.0705018	-0.0650401	0.110476
567	-0.922276	-0.110015	0.170403	-0.251642	-0.0463358	0.0139739	-0.00530469	-0.319805	-0.0706794	-0.0654033	0.110121
568	-0.921288	-0.110298	0.169705	-0.252344	-0.0466052	0.0138989	-0.00577034	-0.320313	-0.0708532	-0.0657783	0.109771
569	-0.920299	-0.110581	0.169001	-0.253051	-0.0468802	0.0138234	-0.00623526	-0.320817	-0.0710233	-0.0661649	0.109428
570	-0.919311	-0.110863	0.168293	-0.253762	-0.047161	0.0137474	-0.00669948	-0.321317	-0.0711895	-0.0665633	0.109091
571	-0.918322	-0.111145	0.167579	-0.254478	-0.0474479	0.0136709	-0.007163	-0.321812	-0.0713521	-0.0669736	0.10876
572	-0.917334	-0.111426	0.166861	-0.255199	-0.0477409	0.0135941	-0.00762583	-0.322302	-0.0715108	-0.0673956	0.108434
573	-0.916345	-0.111707	0.166138	-0.255925	-0.0480402	0.0135169	-0.00808799	-0.322788	-0.0716659	-0.0678295	0.108115
574	-0.915356	-0.111988	0.165411	-0.256654	-0.0483458	0.0134396	-0.00854948	-0.323269	-0.0718173	-0.0682753	0.107801
575	-0.914368	-0.112268	0.164678	-0.257388	-0.0486581	0.0133621	-0.00901031	-0.323745	-0.0719649	-0.068733	0.107494
576	-0.913379	-0.112548	0.16394	-0.258126	-0.0489769	0.0132845	-0.00947049	-0.324216	-0.0721089	-0.0692025	0.107191
577	-0.912391	-0.112828	0.163198	-0.258868	-0.0493025	0.0132069	-0.00993003	-0.324681	-0.0722492	-0.069684	0.106895
578	-0.911402	-0.113107	0.16245	-0.259614	-0.049635	0.0131293	-0.0103889	-0.32514	-0.0723859	-0.0701773	0.106603
579	-0.910414	-0.113386	0.161697	-0.260364	-0.0499744	0.0130518	-0.0108472	-0.325594	-0.0725189	-0.0706827	0.106317
580	-0.909425	-0.113665	0.16094	-0.261117	-0.0503209	0.0129744	-0.0113048	-0.326042	-0.0726483	-0.0711999	0.106036
581	-0.908437	-0.113944	0.160177	-0.261874	-0.0506745	0.0128972	-0.0117618	-0.326483	-0.0727741	-0.0717291	0.10576
582	-0.907448	-0.114222	0.159409	-0.262634	-0.0510353	0.0128202	-0.0122181	-0.326918	-0.0728964	-0.0722702	0.105488
583	-0.906459	-0.114501	0.158636	-0.263398	-0.0514035	0.0127435	-0.0126737	-0.327347	-0.073015	-0.0728233	0.105221
584	-0.905471	-0.114779	0.157858	-0.264164	-0.051779	0.0126671	-0.0131287	-0.327769	-0.0731301	-0.0733884	0.104959
585	-0.904482	-0.115056	0.157075	-0.264934	-0.0521619	0.012591	-0.013583	-0.328184	-0.0732416	-0.0739654	0.104701
586	-0.903494	-0.115334	0.156287	-0.265706	-0.0525523	0.0125154	-0.0140367	-0.328592	-0.0733495	-0.0745544	0.104447
587	-0.902505	-0.115612	0.155493	-0.266482	-0.0529503	0.0124401	-0.0144896	-0.328992	-0.073454	-0.0751554	0.104197
588	-0.901517	-0.115889	0.154695	-0.267259	-0.0533558	0.0123654	-0.0149418	-0.329386	-0.0735549	-0.0757683	0.10395
589	-0.900528	-0.116166	0.153891	-0.26804	-0.0537689	0.0122911	-0.0153932	-0.329772	-0.0736522	-0.0763932	0.103707
590	-0.89954	-0.116444	0.153082	-0.268822	-0.0541897	0.0122173	-0.0158438	-0.33015	-0.0737461	-0.0770301	0.103468
591	-0.898551	-0.116721	0.152268	-0.269607	-0.0546182	0.012144	-0.0162937	-0.33052	-0.0738364	-0.077679	0.103231
592	-0.897562	-0.116998	0.151448	-0.270394	-0.0550543	0.0120713	-0.0167427	-0.330882	-0.0739232	-0.0783399	0.102997
593	-0.896574	-0.117275	0.150624	-0.271182	-0.0554982	0.0119992	-0.0171909	-0.331236	-0.0740064	-0.0790128	0.102766
594	-0.895585	-0.117552	0.149794	-0.271972	-0.0559498	0.0119278	-0.0176381	-0.331582	-0.0740862	-0.0796976	0.102537
595	-0.894597	-0.117829	0.148959	-0.272764	-0.0564092	0.0118569	-0.0180844	-0.331919	-0.0741624	-0.0803944	0.10231
596	-0.893608	-0.118106	0.148119	-0.273558	-0.0568763	0.0117867	-0.0185298	-0.332248	-0.0742351	-0.0811033	0.102085
597	-0.89262	-0.118384	0.147274	-0.274353	-0.0573511	0.0117171	-0.0189741	-0.332568	-0.0743042	-0.0818241	0.101861
598	-0.891631	-0.118661	0.146424	-0.275148	-0.0578336	0.0116482	-0.0194174	-0.332879	-0.0743697	-0.0825569	0.101639
599	-0.890642	-0.118938	0.145568	-0.275945	-0.0583239	0.01158	-0.0198596	-0.333181	-0.0744317	-0.0833017	0.101419
600	-0.889654	-0.119216	0.144707	-0.276743	-0.0588218	0.0115125	-0.0203006	-0.333474	-0.0744901	-0.0840585	0.101199
601	-0.888665	-0.119493	0.143841	-0.277542	-0.0593275	0.0114457	-0.0207404	-0.333758	-0.0745448	-0.0848272	0.10098
602	-0.887677	-0.119771	0.142971	-0.278341	-0.0598408	0.0113797	-0.021179	-0.334033	-0.0745959	-0.085608	0.100761
603	-0.886688	-0.120049	0.142094	-0.279141	-0.0603617	0.0113143	-0.0216163	-0.334298	-0.0746434	-0.0864008	0.100542
604	-0.8857	-0.120327	0.141213	-0.279941	-0.0608902	0.0112498	-0.0220522	-0.334553	-0.0746872	-0.0872055	0.100324
605	-0.884711	-0.120606	0.140327	-0.280741	-0.0614263	0.0111859	-0.0224867	-0.334799	-0.0747273	-0.0880222	0.100105
606	-0.883723	-0.120884	0.139436	-0.281541	-0.0619699	0.0111228	-0.0229197	-0.335036	-0.0747637	-0.0888509	0.0998853
607	-0.882734	-0.121163	0.13854	-0.282342	-0.062521	0.0110605	-0.0233512	-0.335262	-0.0747963	-0.0896915	0.0996652
608	-0.881745	-0.121442	0.137638	-0.283142	-0.0630795	0.010999	-0.0237812	-0.335479	-0.0748251	-0.0905441	0.0994442
609	-0.880757	-0.121722	0.136732	-0.283942	-0.0636455	0.0109382	-0.0242094	-0.335686	-0.0748501	-0.0914086	0.099222
610	-0.879768	-0.122001	0.135821	-0.284741	-0.0642188	0.0108782	-0.024636	-0.335883	-0.0748712	-0.092285	0.0989984
611	-0.87878	-0.122281	0.134905	-0.28554	-0.0647994	0.010819	-0.0250608	-0.33607	-0.0748885	-0.0931733	0.0987732
612	-0.877791	-0.122561	0.133984	-0.286338	-0.0653873	0.0107606	-0.0254838	-0.336247	-0.0749018	-0.0940735	0.0985463
613	-0.876803	-0.122842	0.133058	-0.287136	-0.0659824	0.010703	-0.0259049	-0.336414	-0.0749113	-0.0949855	0.0983174
614	-0.875814	-0.123123	0.132127	-0.287932	-0.0665846	0.0106462	-0.0263241	-0.33657	-0.0749167	-0.0959093	0.0980864
615	-0.874826	-0.123404	0.131192	-0.288728	-0.0671939	0.0105903	-0.0267413	-0.336717	-0.0749181	-0.0968449	0.0978531
616	-0.873837	-0.123686	0.130251	-0.289522	-0.0678103	0.0105351	-0.0271564	-0.336854	-0.0749155	-0.0977922	0.0976174
617	-0.872848	-0.123968	0.129306	-0.290315	-0.0684337	0.0104807	-0.0275693	-0.336981	-0.0749089	-0.0987512	0.097379
618	-0.87186	-0.12425	0.128356	-0.291107	-0.069064	0.0104272	-0.0279801	-0.337098	-0.0748982	-0.0997219	0.0971379
619	-0.870871	-0.124533	0.127402	-0.291898	-0.0697011	0.0103745	-0.0283886	-0.337205	-0.0748833	-0.100704	0.0968939
620	-0.869883	-0.124816	0.126443	-0.292686	-0.0703451	0.0103226	-0.0287949	-0.337302	-0.0748643	-0.101698	0.096647
621	-0.868894	-0.1251	0.125479	-0.293474	-0.0709959	0.0102715	-0.0291988	-0.337389	-0.0748412	-0.102703	0.0963969
622	-0.867906	-0.125384	0.12451	-0.294259	-0.0716533	0.0102213	-0.0296002	-0.337467	-0.0748139	-0.10372	0.0961437
623	-0.866917	-0.125669	0.123537	-0.295042	-0.0723174	0.0101719	-0.0299992	-0.337534	-0.0747824	-0.104748	0.0958873
624	-0.865928	-0.125954	0.12256	-0.295824	-0.0729881	0.0101234	-0.0303957	-0.337592	-0.0747468	-0.105787	0.0956275
625	-0.86494	-0.126239	0.121578	-0.296603	-0.0736652	0.0100757	-0.0307897	-0.337641	-0.0747069	-0.106837	0.0953644
626	-0.863951	-0.126525	0.120591	-0.297381	-0.0743489	0.0100289	-0.031181	-0.33768	-0.0746629	-0.107898	0.0950979
627	-0.862963	-0.126811	0.1196	-0.298156	-0.075039	0.00998293	-0.0315697	-0.33771	-0.0746146	-0.10897	0.0948281
628	-0.861974	-0.127098	0.118605	-0.298929	-0.0757354	0.0099378	-0.0319556	-0.33773	-0.0745622	-0.110053	0.0945548
629	-0.860986	-0.127385	0.117605	-0.299699	-0.0764381	0.00989354	-0.0323389	-0.337742	-0.0745055	-0.111146	0.0942781
630	-0.859997	-0.127673	0.1166	-0.300467	-0.0771471	0.00985014	-0.0327194	-0.337744	-0.0744448	-0.11225	0.093998
631	-0.859009	-0.127961	0.115592	-0.301232	-0.0778622	0.00980759	-0.0330971	-0.337738	-0.0743799	-0.113365	0.0937147
632	-0.85802	-0.128249	0.114579	-0.301995	-0.0785834	0.0097659	-0.0334719	-0.337723	-0.0743109	-0.114489	0.093428
633	-0.857031	-0.128538	0.113561	-0.302755	-0.0793108	0.00972508	-0.0338439	-0.337699	-0.0742378	-0.115624	0.0931382
634	-0.856043	-0.128828	0.11254	-0.303512	-0.0800441	0.00968511	-0.0342131	-0.337667	-0.0741607	-0.116768	0.0928453
635	-0.855054	-0.129118	0.111514	-0.304266	-0.0807834	0.00964599	-0.0345793	-0.337627	-0.0740797	-0.117922	0.0925494
636	-0.854066	-0.129409	0.110484	-0.305017	-0.0815286	0.00960773	-0.0349427	-0.337578	-0.0739947	-0.119086	0.0922506
637	-0.853077	-0.1297	0.109449	-0.305765	-0.0822796	0.00957031	-0.0353031	-0.337522	-0.0739059	-0.120258	0.091949
638	-0.852089	-0.129991	0.108411	-0.30651	-0.0830364	0.00953373	-0.0356606	-0.337458	-0.0738133	-0.12144	0.0916449
639	-0.8511	-0.130284	0.107368	-0.307252	-0.083799	0.00949799	-0.0360153	-0.337386	-0.073717	-0.122631	0.0913383
640	-0.850112	-0.130576	0.106321	-0.307991	-0.0845673	0.00946307	-0.036367	-0.337307	-0.0736171	-0.12383	0.0910294
641	-0.849123	-0.130869	0.10527	-0.308726	-0.0853411	0.00942896	-0.0367158	-0.337221	-0.0735137	-0.125038	0.0907185
642	-0.848134	-0.131163	0.104215	-0.309458	-0.0861206	0.00939566	-0.0370617	-0.337128	-0.0734069	-0.126253	0.0904057
643	-0.847146	-0.131458	0.103156	-0.310187	-0.0869055	0.00936315	-0.0374048	-0.337028	-0.0732967	-0.127476	0.0900913
644	-0.846157	-0.131752	0.102092	-0.310912	-0.087696	0.00933142	-0.0377451	-0.336921	-0.0731833	-0.128707	0.0897755
645	-0.845169	-0.132048	0.101025	-0.311633	-0.0884918	0.00930044	-0.0380825	-0.336808	-0.0730669	-0.129945	0.0894584
646	-0.84418	-0.132344	0.0999531	-0.312351	-0.089293	0.0092702	-0.0384172	-0.336688	-0.0729475	-0.13119	0.0891405
647	-0.843192	-0.13264	0.0988773	-0.313065	-0.0900995	0.00924068	-0.0387492	-0.336563	-0.0728253	-0.132442	0.0888219
648	-0.842203	-0.132938	0.0977975	-0.313775	-0.0909112	0.00921186	-0.0390785	-0.336431	-0.0727005	-0.1337	0.0885028
649	-0.841215	-0.133235	0.0967136	-0.314482	-0.0917281	0.0091837	-0.0394052	-0.336294	-0.0725731	-0.134963	0.0881837
650	-0.840226	-0.133534	0.0956257	-0.315184	-0.0925501	0.00915619	-0.0397294	-0.336151	-0.0724433	-0.136233	0.0878647
651	-0.839237	-0.133833	0.0945337	-0.315883	-0.0933771	0.00912928	-0.0400511	-0.336003	-0.0723113	-0.137507	0.0875462
652	-0.838249	-0.134132	0.0934377	-0.316578	-0.0942092	0.00910296	-0.0403704	-0.335849	-0.0721773	-0.138787	0.0872285
653	-0.83726	-0.134433	0.0923377	-0.317268	-0.0950461	0.00907718	-0.0406873	-0.335691	-0.0720415	-0.140071	0.0869118
654	-0.836272	-0.134734	0.0912336	-0.317955	-0.0958879	0.00905191	-0.0410021	-0.335527	-0.0719039	-0.14136	0.0865966
655	-0.835283	-0.135035	0.0901255	-0.318638	-0.0967346	0.00902711	-0.0413146	-0.335359	-0.0717648	-0.142652	0.086283
656	-0.834295	-0.135338	0.0890133	-0.319316	-0.0975859	0.00900272	-0.0416252	-0.335186	-0.0716245	-0.143947	0.0859715
657	-0.833306	-0.135641	0.0878972	-0.319991	-0.0984419	0.00897872	-0.0419338	-0.335009	-0.0714829	-0.145246	0.0856623
658	-0.832317	-0.135944	0.086777	-0.320661	-0.0993024	0.00895505	-0.0422406	-0.334827	-0.0713405	-0.146548	0.0853558
659	-0.831329	-0.136249	0.0856529	-0.321326	-0.100167	0.00893165	-0.0425457	-0.334642	-0.0711973	-0.147851	0.0850522
660	-0.83034	-0.136554	0.0845247	-0.321988	-0.101037	0.00890848	-0.0428492	-0.334452	-0.0710536	-0.149157	0.084752
661	-0.829352	-0.13686	0.0833926	-0.322645	-0.101911	0.00888548	-0.0431512	-0.334258	-0.0709096	-0.150464	0.0844554
662	-0.828363	-0.137167	0.0822564	-0.323298	-0.102789	0.00886259	-0.043452	-0.334061	-0.0707654	-0.151771	0.0841628
663	-0.827375	-0.137474	0.0811163	-0.323946	-0.103671	0.00883975	-0.0437515	-0.33386	-0.0706213	-0.15308	0.0838744
664	-0.826386	-0.137782	0.0799722	-0.32459	-0.104557	0.00881689	-0.0440501	-0.333656	-0.0704775	-0.154389	0.0835905
665	-0.825398	-0.138091	0.0788242	-0.32523	-0.105448	0.00879395	-0.0443477	-0.333448	-0.0703342	-0.155698	0.0833116
666	-0.824409	-0.138401	0.0776721	-0.325865	-0.106342	0.00877086	-0.0446447	-0.333237	-0.0701916	-0.157006	0.0830378
667	-0.82342	-0.138712	0.0765162	-0.326495	-0.10724	0.00874754	-0.044941	-0.333023	-0.0700499	-0.158313	0.0827694
668	-0.822432	-0.139024	0.0753563	-0.327121	-0.108141	0.00872392	-0.045237	-0.332806	-0.0699093	-0.159618	0.0825068
669	-0.821443	-0.139336	0.0741924	-0.327743	-0.109046	0.00869992	-0.0455328	-0.332586	-0.06977	-0.160922	0.0822501
670	-0.820455	-0.13965	0.0730247	-0.32836	-0.109955	0.00867546	-0.0458286	-0.332363	-0.0696323	-0.162223	0.0819997
671	-0.819466	-0.139964	0.071853	-0.328972	-0.110867	0.00865047	-0.0461245	-0.332138	-0.0694962	-0.163522	0.0817558
672	-0.818478	-0.140279	0.0706775	-0.32958	-0.111782	0.00862485	-0.0464207	-0.33191	-0.0693621	-0.164817	0.0815186
673	-0.817489	-0.140596	0.0694981	-0.330183	-0.112701	0.00859852	-0.0467174	-0.331679	-0.0692302	-0.166109	0.0812883
674	-0.816501	-0.140913	0.0683148	-0.330782	-0.113622	0.0085714	-0.0470149	-0.331446	-0.0691005	-0.167398	0.0810652
675	-0.815512	-0.141231	0.0671277	-0.331377	-0.114547	0.00854338	-0.0473132	-0.33121	-0.0689733	-0.168681	0.0808494
676	-0.814523	-0.14155	0.0659367	-0.331966	-0.115474	0.00851438	-0.0476127	-0.330973	-0.0688487	-0.169961	0.0806412
677	-0.813535	-0.14187	0.064742	-0.332552	-0.116404	0.00848431	-0.0479135	-0.330733	-0.068727	-0.171235	0.0804406
678	-0.812546	-0.142192	0.0635435	-0.333132	-0.117336	0.00845307	-0.0482157	-0.330491	-0.0686083	-0.172503	0.0802479
679	-0.811558	-0.142514	0.0623412	-0.333708	-0.118271	0.00842056	-0.0485197	-0.330247	-0.0684928	-0.173766	0.0800632
680	-0.810569	-0.142837	0.0611353	-0.33428	-0.119207	0.00838668	-0.0488256	-0.330001	-0.0683806	-0.175023	0.0798865
681	-0.809581	-0.143162	0.0599256	-0.334848	-0.120146	0.00835134	-0.0491336	-0.329754	-0.068272	-0.176273	0.079718
682	-0.808592	-0.143487	0.0587122	-0.33541	-0.121087	0.00831442	-0.0494439	-0.329505	-0.0681669	-0.177516	0.0795577
683	-0.807603	-0.143814	0.0574952	-0.335969	-0.12203	0.00827584	-0.0497568	-0.329254	-0.0680656	-0.178751	0.0794057
684	-0.806615	-0.144141	0.0562746	-0.336523	-0.122975	0.00823549	-0.0500724	-0.329002	-0.0679682	-0.179979	0.0792622
685	-0.805626	-0.14447	0.0550504	-0.337073	-0.123921	0.00819326	-0.0503909	-0.328748	-0.0678748	-0.1812	0.079127
686	-0.804638	-0.1448	0.0538227	-0.337618	-0.124868	0.00814905	-0.0507126	-0.328494	-0.0677855	-0.182411	0.0790002
687	-0.803649	-0.145132	0.0525914	-0.33816	-0.125817	0.00810276	-0.0510377	-0.328238	-0.0677005	-0.183615	0.0788818
688	-0.802661	-0.145464	0.0513567	-0.338697	-0.126766	0.00805428	-0.0513663	-0.327981	-0.0676198	-0.184809	0.0787717
689	-0.801672	-0.145798	0.0501186	-0.33923	-0.127717	0.0080035	-0.0516987	-0.327724	-0.0675436	-0.185994	0.07867
690	-0.800684	-0.146132	0.0488771	-0.339759	-0.128668	0.00795033	-0.0520351	-0.327466	-0.0674718	-0.18717	0.0785766
691	-0.799695	-0.146468	0.0476322	-0.340284	-0.12962	0.00789465	-0.0523756	-0.327207	-0.0674046	-0.188336	0.0784913
692	-0.798706	-0.146806	0.0463841	-0.340804	-0.130573	0.00783635	-0.0527205	-0.326948	-0.0673421	-0.189492	0.0784141
693	-0.797718	-0.147144	0.0451326	-0.341321	-0.131526	0.00777535	-0.0530699	-0.326688	-0.0672843	-0.190637	0.0783449
694	-0.796729	-0.147484	0.043878	-0.341835	-0.132479	0.00771152	-0.0534241	-0.326429	-0.0672312	-0.191772	0.0782836
695	-0.795741	-0.147825	0.0426202	-0.342344	-0.133431	0.00764478	-0.0537832	-0.32617	-0.0671829	-0.192897	0.07823
696	-0.794752	-0.148168	0.0413592	-0.34285	-0.134384	0.00757501	-0.0541474	-0.325911	-0.0671393	-0.19401	0.078184
697	-0.793764	-0.148511	0.0400952	-0.343352	-0.135336	0.00750211	-0.0545169	-0.325653	-0.0671007	-0.195112	0.0781453
698	-0.792775	-0.148856	0.0388282	-0.34385	-0.136288	0.00742599	-0.0548918	-0.325395	-0.0670668	-0.196203	0.0781139
699	-0.791787	-0.149203	0.0375582	-0.344346	-0.137239	0.00734653	-0.0552723	-0.325139	-0.0670379	-0.197282	0.0780895
700	-0.790798	-0.149551	0.0362853	-0.344837	-0.13819	0.00726366	-0.0556586	-0.324884	-0.0670137	-0.198349	0.0780719
701	-0.789809	-0.1499	0.0350095	-0.345326	-0.139139	0.00717726	-0.0560508	-0.32463	-0.0669944	-0.199405	0.078061
702	-0.788821	-0.15025	0.0337309	-0.345811	-0.140087	0.00708724	-0.0564491	-0.324378	-0.0669799	-0.200448	0.0780564
703	-0.787832	-0.150602	0.0324495	-0.346293	-0.141034	0.00699351	-0.0568536	-0.324127	-0.0669702	-0.201479	0.078058
704	-0.786844	-0.150955	0.0311654	-0.346772	-0.14198	0.00689597	-0.0572644	-0.323879	-0.0669653	-0.202497	0.0780654
705	-0.785855	-0.15131	0.0298786	-0.347248	-0.142923	0.00679454	-0.0576817	-0.323634	-0.0669651	-0.203503	0.0780785
706	-0.784867	-0.151666	0.0285892	-0.347721	-0.143865	0.00668913	-0.0581057	-0.323391	-0.0669695	-0.204496	0.078097
707	-0.783878	-0.152024	0.0272973	-0.348192	-0.144805	0.00657965	-0.0585363	-0.323151	-0.0669785	-0.205476	0.0781206
708	-0.78289	-0.152382	0.0260028	-0.348659	-0.145743	0.00646601	-0.0589737	-0.322915	-0.0669921	-0.206444	0.0781491
709	-0.781901	-0.152743	0.0247058	-0.349125	-0.146679	0.00634814	-0.0594181	-0.322682	-0.0670102	-0.207398	0.0781821
710	-0.780912	-0.153105	0.0234065	-0.349587	-0.147612	0.00622596	-0.0598695	-0.322453	-0.0670327	-0.208339	0.0782195
711	-0.779924	-0.153468	0.0221048	-0.350048	-0.148542	0.00609938	-0.060328	-0.322229	-0.0670595	-0.209267	0.0782608
712	-0.778935	-0.153833	0.0208007	-0.350506	-0.14947	0.00596833	-0.0607936	-0.322009	-0.0670905	-0.210181	0.0783059
713	-0.777947	-0.154199	0.0194944	-0.350962	-0.150395	0.00583275	-0.0612665	-0.321793	-0.0671257	-0.211082	0.0783544
714	-0.776958	-0.154567	0.0181859	-0.351415	-0.151317	0.00569256	-0.0617467	-0.321583	-0.067165	-0.21197	0.0784061
715	-0.77597	-0.154937	0.0168752	-0.351867	-0.152236	0.00554769	-0.0622343	-0.321379	-0.0672082	-0.212844	0.0784606
716	-0.774981	-0.155307	0.0155623	-0.352317	-0.153151	0.00539809	-0.0627293	-0.32118	-0.0672553	-0.213704	0.0785177
717	-0.773992	-0.15568	0.0142474	-0.352765	-0.154063	0.00524369	-0.0632317	-0.320988	-0.0673062	-0.214551	0.0785772
718	-0.773004	-0.156054	0.0129304	-0.353211	-0.154971	0.00508444	-0.0637416	-0.320802	-0.0673607	-0.215384	0.0786387
719	-0.772015	-0.156429	0.0116114	-0.353656	-0.155876	0.00492027	-0.064259	-0.320623	-0.0674188	-0.216204	0.0787019
720	-0.771027	-0.156806	0.0102905	-0.354099	-0.156776	0.00475115	-0.064784	-0.320451	-0.0674803	-0.217009	0.0787666
721	-0.770038	-0.157185	0.00896757	-0.354541	-0.157673	0.00457702	-0.0653164	-0.320287	-0.0675451	-0.217801	0.0788326
722	-0.76905	-0.157565	0.00764279	-0.354981	-0.158565	0.00439783	-0.0658563	-0.32013	-0.0676132	-0.21858	0.0788995
723	-0.768061	-0.157947	0.00631614	-0.35542	-0.159453	0.00421356	-0.0664038	-0.319982	-0.0676843	-0.219344	0.0789671
724	-0.767073	-0.15833	0.00498766	-0.355858	-0.160337	0.00402415	-0.0669588	-0.319842	-0.0677583	-0.220094	0.0790352
725	-0.766084	-0.158715	0.00365739	-0.356295	-0.161216	0.00382958	-0.0675212	-0.319711	-0.0678353	-0.220831	0.0791035
726	-0.765095	-0.159102	0.00232535	-0.356731	-0.16209	0.00362982	-0.0680911	-0.319589	-0.0679149	-0.221554	0.0791718
727	-0.764107	-0.15949	0.000991571	-0.357166	-0.162959	0.00342483	-0.0686683	-0.319476	-0.0679972	-0.222263	0.0792398
728	-0.763118	-0.15988	-0.000343923	-0.3576	-0.163823	0.0032146	-0.0692529	-0.319373	-0.068082	-0.222959	0.0793074
729	-0.76213	-0.160271	-0.00168111	-0.358034	-0.164682	0.00299911	-0.0698448	-0.319281	-0.0681691	-0.22364	0.0793743
730	-0.761141	-0.160664	-0.00301996	-0.358466	-0.165536	0.00277834	-0.070444	-0.319198	-0.0682585	-0.224308	0.0794403
731	-0.760153	-0.161059	-0.00436046	-0.358898	-0.166385	0.00255228	-0.0710503	-0.319126	-0.06835	-0.224963	0.0795052
732	-0.759164	-0.161455	-0.00570258	-0.35933	-0.167228	0.00232093	-0.0716637	-0.319064	-0.0684436	-0.225603	0.079569
733	-0.758176	-0.161852	-0.00704632	-0.359761	-0.168066	0.00208427	-0.0722841	-0.319014	-0.068539	-0.22623	0.0796312
734	-0.757187	-0.162252	-0.00839165	-0.360192	-0.168897	0.00184231	-0.0729114	-0.318975	-0.0686363	-0.226844	0.0796919
735	-0.756198	-0.162653	-0.00973857	-0.360622	-0.169723	0.00159505	-0.0735455	-0.318948	-0.0687352	-0.227444	0.0797509
736	-0.75521	-0.163055	-0.0110871	-0.361053	-0.170543	0.0013425	-0.0741864	-0.318932	-0.0688358	-0.22803	0.0798079
737	-0.754221	-0.163459	-0.0124371	-0.361483	-0.171357	0.00108467	-0.0748338	-0.318928	-0.0689378	-0.228603	0.0798629
738	-0.753233	-0.163865	-0.0137887	-0.361913	-0.172165	0.000821575	-0.0754878	-0.318936	-0.0690412	-0.229163	0.0799158
739	-0.752244	-0.164272	-0.0151418	-0.362342	-0.172966	0.000553234	-0.0761481	-0.318957	-0.0691459	-0.229709	0.0799664
740	-0.751256	-0.164681	-0.0164965	-0.362772	-0.173761	0.00027967	-0.0768147	-0.31899	-0.0692517	-0.230242	0.0800146
741	-0.750267	-0.165092	-0.0178527	-0.363202	-0.174549	9.09644e-07	-0.0774875	-0.319035	-0.0693587	-0.230763	0.0800602
742	-0.749279	-0.165503	-0.0192104	-0.363632	-0.175331	-0.000283018	-0.0781662	-0.319093	-0.0694667	-0.23127	0.0801033
743	-0.74829	-0.165917	-0.0205697	-0.364062	-0.176106	-0.000572078	-0.0788507	-0.319164	-0.0695755	-0.231764	0.0801437
744	-0.747301	-0.166332	-0.0219305	-0.364492	-0.176874	-0.000866234	-0.079541	-0.319248	-0.0696853	-0.232245	0.0801814
745	-0.746313	-0.166749	-0.0232928	-0.364923	-0.177636	-0.00116544	-0.0802368	-0.319345	-0.0697958	-0.232713	0.0802162
746	-0.745324	-0.167167	-0.0246566	-0.365353	-0.17839	-0.00146966	-0.0809379	-0.319455	-0.069907	-0.233169	0.0802481
747	-0.744336	-0.167587	-0.026022	-0.365784	-0.179137	-0.00177885	-0.0816444	-0.319578	-0.0700188	-0.233612	0.0802771
748	-0.743347	-0.168008	-0.0273888	-0.366216	-0.179877	-0.00209294	-0.0823558	-0.319714	-0.0701312	-0.234043	0.080303
749	-0.742359	-0.16843	-0.0287573	-0.366647	-0.18061	-0.00241189	-0.0830722	-0.319863	-0.0702441	-0.234461	0.0803259
750	-0.74137	-0.168855	-0.0301272	-0.36708	-0.181335	-0.00273564	-0.0837933	-0.320025	-0.0703574	-0.234867	0.0803458
751	-0.740381	-0.16928	-0.0314987	-0.367512	-0.182053	-0.00306412	-0.0845189	-0.3202	-0.0704712	-0.235261	0.0803625
752	-0.739393	-0.169707	-0.0328718	-0.367945	-0.182763	-0.00339728	-0.0852489	-0.320388	-0.0705853	-0.235642	0.080376
753	-0.738404	-0.170136	-0.0342464	-0.368379	-0.183465	-0.00373505	-0.085983	-0.32059	-0.0706997	-0.236012	0.0803864
754	-0.737416	-0.170566	-0.0356225	-0.368812	-0.18416	-0.00407735	-0.0867211	-0.320804	-0.0708144	-0.23637	0.0803935
755	-0.736427	-0.170997	-0.0370002	-0.369247	-0.184846	-0.00442412	-0.087463	-0.321031	-0.0709293	-0.236717	0.0803975
756	-0.735439	-0.17143	-0.0383795	-0.369682	-0.185525	-0.00477528	-0.0882086	-0.32127	-0.0710445	-0.237052	0.0803982
757	-0.73445	-0.171864	-0.0397603	-0.370117	-0.186196	-0.00513075	-0.0889575	-0.321523	-0.0711599	-0.237376	0.0803957
758	-0.733462	-0.172299	-0.0411427	-0.370554	-0.186858	-0.00549046	-0.0897096	-0.321788	-0.0712754	-0.237688	0.08039
759	-0.732473	-0.172736	-0.0425267	-0.37099	-0.187513	-0.00585432	-0.0904646	-0.322065	-0.0713911	-0.237989	0.080381
760	-0.731484	-0.173174	-0.0439123	-0.371428	-0.188159	-0.00622225	-0.0912225	-0.322354	-0.071507	-0.23828	0.0803687
761	-0.730496	-0.173614	-0.0452995	-0.371865	-0.188796	-0.00659416	-0.0919829	-0.322656	-0.071623	-0.238559	0.0803532
762	-0.729507	-0.174054	-0.0466882	-0.372304	-0.189426	-0.00696997	-0.0927457	-0.322969	-0.0717392	-0.238829	0.0803344
763	-0.728519	-0.174496	-0.0480786	-0.372743	-0.190047	-0.00734959	-0.0935105	-0.323294	-0.0718556	-0.239087	0.0803124
764	-0.72753	-0.174939	-0.0494706	-0.373183	-0.190659	-0.00773293	-0.0942774	-0.32363	-0.0719721	-0.239336	0.0802871
765	-0.726542	-0.175384	-0.0508641	-0.373623	-0.191262	-0.0081199	-0.0950459	-0.323978	-0.0720889	-0.239574	0.0802585
766	-0.725553	-0.17583	-0.0522592	-0.374064	-0.191857	-0.00851041	-0.0958158	-0.324336	-0.0722058	-0.239802	0.0802267
767	-0.724565	-0.176277	-0.053656	-0.374505	-0.192443	-0.00890436	-0.096587	-0.324706	-0.072323	-0.240021	0.0801916
768	-0.723576	-0.176725	-0.0550543	-0.374947	-0.19302	-0.00930166	-0.0973593	-0.325086	-0.0724405	-0.24023	0.0801532
769	-0.722587	-0.177174	-0.0564542	-0.37539	-0.193589	-0.00970222	-0.0981323	-0.325476	-0.0725583	-0.240429	0.0801115
770	-0.721599	-0.177624	-0.0578557	-0.375833	-0.194148	-0.0101059	-0.0989059	-0.325877	-0.0726764	-0.24062	0.0800665
771	-0.72061	-0.178076	-0.0592587	-0.376277	-0.194698	-0.0105127	-0.0996798	-0.326287	-0.0727949	-0.240801	0.0800182
772	-0.719622	-0.178528	-0.0606634	-0.376721	-0.19524	-0.0109225	-0.100454	-0.326707	-0.0729138	-0.240973	0.0799666
773	-0.718633	-0.178982	-0.0620696	-0.377166	-0.195772	-0.0113352	-0.101228	-0.327136	-0.0730333	-0.241137	0.0799117
774	-0.717645	-0.179437	-0.0634773	-0.377611	-0.196294	-0.0117506	-0.102001	-0.327575	-0.0731533	-0.241292	0.0798534
775	-0.716656	-0.179893	-0.0648866	-0.378057	-0.196808	-0.0121687	-0.102774	-0.328022	-0.0732738	-0.241439	0.0797918
776	-0.715667	-0.18035	-0.0662974	-0.378503	-0.197312	-0.0125895	-0.103546	-0.328477	-0.0733951	-0.241578	0.0797267
777	-0.714679	-0.180808	-0.0677097	-0.37895	-0.197807	-0.0130127	-0.104317	-0.328941	-0.0735171	-0.241709	0.0796583
778	-0.71369	-0.181267	-0.0691235	-0.379398	-0.198293	-0.0134384	-0.105086	-0.329413	-0.0736399	-0.241831	0.0795864
779	-0.712702	-0.181727	-0.0705388	-0.379845	-0.198769	-0.0138664	-0.105854	-0.329892	-0.0737636	-0.241947	0.079511
780	-0.711713	-0.182188	-0.0719555	-0.380293	-0.199236	-0.0142967	-0.106621	-0.330379	-0.0738883	-0.242055	0.079432
781	-0.710725	-0.182649	-0.0733736	-0.380742	-0.199694	-0.0147291	-0.107385	-0.330873	-0.074014	-0.242156	0.0793495
782	-0.709736	-0.183112	-0.0747931	-0.381191	-0.200142	-0.0151636	-0.108147	-0.331374	-0.0741409	-0.242249	0.0792634
783	-0.708748	-0.183576	-0.0762141	-0.38164	-0.20058	-0.0156001	-0.108906	-0.331881	-0.0742691	-0.242336	0.0791737
784	-0.707759	-0.184041	-0.0776363	-0.382089	-0.201009	-0.0160386	-0.109663	-0.332395	-0.0743986	-0.242416	0.0790802
785	-0.70677	-0.184506	-0.0790599	-0.382539	-0.201428	-0.0164788	-0.110416	-0.332915	-0.0745295	-0.24249	0.0789829
786	-0.705782	-0.184972	-0.0804848	-0.382989	-0.201838	-0.0169209	-0.111167	-0.33344	-0.0746619	-0.242557	0.0788818
787	-0.704793	-0.18544	-0.0819109	-0.383439	-0.202239	-0.0173646	-0.111914	-0.333971	-0.074796	-0.242618	0.0787768
788	-0.703805	-0.185908	-0.0833383	-0.38389	-0.202629	-0.01781	-0.112657	-0.334508	-0.0749319	-0.242673	0.0786679
789	-0.702816	-0.186377	-0.0847668	-0.38434	-0.20301	-0.0182569	-0.113396	-0.335049	-0.0750697	-0.242723	0.0785549
790	-0.701828	-0.186846	-0.0861965	-0.384791	-0.203382	-0.0187054	-0.114131	-0.335596	-0.0752094	-0.242766	0.0784378
791	-0.700839	-0.187317	-0.0876273	-0.385241	-0.203744	-0.0191553	-0.114862	-0.336146	-0.0753513	-0.242805	0.0783165
792	-0.699851	-0.187788	-0.0890591	-0.385692	-0.204097	-0.0196066	-0.115588	-0.336701	-0.0754954	-0.242837	0.078191
793	-0.698862	-0.18826	-0.090492	-0.386142	-0.20444	-0.0200592	-0.116309	-0.337261	-0.0756419	-0.242865	0.078061
794	-0.697873	-0.188733	-0.0919258	-0.386593	-0.204774	-0.0205131	-0.117025	-0.337824	-0.0757909	-0.242888	0.0779266
795	-0.696885	-0.189206	-0.0933606	-0.387043	-0.205098	-0.0209682	-0.117736	-0.338391	-0.0759425	-0.242906	0.0777877
796	-0.695896	-0.18968	-0.0947962	-0.387493	-0.205413	-0.0214245	-0.118442	-0.338961	-0.0760969	-0.242919	0.0776441
797	-0.694908	-0.190155	-0.0962327	-0.387943	-0.205718	-0.021882	-0.119141	-0.339534	-0.0762542	-0.242927	0.0774958
798	-0.693919	-0.19063	-0.09767	-0.388392	-0.206014	-0.0223407	-0.119835	-0.340111	-0.0764146	-0.242931	0.0773426
799	-0.692931	-0.191106	-0.099108	-0.388841	-0.206301	-0.0228004	-0.120523	-0.34069	-0.0765781	-0.242931	0.0771844
800	-0.691942	-0.191583	-0.100547	-0.38929	-0.206579	-0.0232612	-0.121204	-0.341272	-0.076745	-0.242927	0.0770212
801	-0.690954	-0.19206	-0.101986	-0.389738	-0.206848	-0.023723	-0.121879	-0.341857	-0.0769153	-0.242918	0.0768528
802	-0.689965	-0.192538	-0.103426	-0.390186	-0.207107	-0.0241859	-0.122547	-0.342443	-0.0770893	-0.242906	0.0766791
803	-0.688976	-0.193016	-0.104866	-0.390633	-0.207358	-0.0246498	-0.123208	-0.343032	-0.077267	-0.242889	0.0765
804	-0.687988	-0.193495	-0.106307	-0.39108	-0.207599	-0.0251148	-0.123862	-0.343623	-0.0774486	-0.242869	0.0763154
805	-0.686999	-0.193974	-0.107749	-0.391526	-0.207832	-0.0255807	-0.124509	-0.344216	-0.0776343	-0.242846	0.0761251
806	-0.686011	-0.194454	-0.10919	-0.391971	-0.208056	-0.0260476	-0.125149	-0.344811	-0.0778243	-0.242819	0.075929
807	-0.685022	-0.194935	-0.110632	-0.392415	-0.208271	-0.0265156	-0.125781	-0.345407	-0.0780186	-0.242788	0.075727
808	-0.684034	-0.195415	-0.112074	-0.392858	-0.208478	-0.0269846	-0.126405	-0.346005	-0.0782174	-0.242754	0.0755189
809	-0.683045	-0.195897	-0.113517	-0.393301	-0.208677	-0.0274546	-0.127021	-0.346603	-0.0784209	-0.242717	0.0753047
810	-0.682056	-0.196378	-0.114959	-0.393742	-0.208867	-0.0279256	-0.127629	-0.347203	-0.0786293	-0.242677	0.0750841
811	-0.681068	-0.19686	-0.116402	-0.394182	-0.209048	-0.0283978	-0.128229	-0.347805	-0.0788426	-0.242634	0.0748571
812	-0.680079	-0.197343	-0.117844	-0.394621	-0.209222	-0.028871	-0.128821	-0.348407	-0.079061	-0.242587	0.0746236
813	-0.679091	-0.197825	-0.119287	-0.395058	-0.209388	-0.0293454	-0.129404	-0.349009	-0.0792847	-0.242538	0.0743833
814	-0.678102	-0.198308	-0.120729	-0.395495	-0.209546	-0.0298209	-0.129979	-0.349613	-0.0795138	-0.242486	0.0741361
815	-0.677114	-0.198792	-0.122171	-0.39593	-0.209696	-0.0302976	-0.130545	-0.350217	-0.0797485	-0.242431	0.073882
816	-0.676125	-0.199275	-0.123613	-0.396363	-0.209839	-0.0307756	-0.131102	-0.350821	-0.0799888	-0.242373	0.0736207
817	-0.675137	-0.199759	-0.125055	-0.396795	-0.209974	-0.0312548	-0.13165	-0.351426	-0.080235	-0.242312	0.0733521
818	-0.674148	-0.200243	-0.126497	-0.397225	-0.210102	-0.0317354	-0.132189	-0.352031	-0.0804872	-0.242249	0.073076
819	-0.673159	-0.200728	-0.127938	-0.397653	-0.210222	-0.0322174	-0.132719	-0.352637	-0.0807455	-0.242183	0.0727924
820	-0.672171	-0.201212	-0.129378	-0.398079	-0.210336	-0.0327009	-0.13324	-0.353242	-0.08101	-0.242114	0.0725011
821	-0.671182	-0.201697	-0.130818	-0.398504	-0.210443	-0.0331858	-0.133751	-0.353848	-0.0812808	-0.242042	0.0722019
822	-0.670194	-0.202182	-0.132258	-0.398927	-0.210544	-0.0336723	-0.134254	-0.354453	-0.0815581	-0.241968	0.0718947
823	-0.669205	-0.202667	-0.133697	-0.399347	-0.210638	-0.0341605	-0.134747	-0.355058	-0.081842	-0.241891	0.0715793
824	-0.668217	-0.203152	-0.135135	-0.399765	-0.210726	-0.0346504	-0.13523	-0.355663	-0.0821326	-0.241812	0.0712556
825	-0.667228	-0.203637	-0.136573	-0.400182	-0.210807	-0.0351421	-0.135704	-0.356267	-0.08243	-0.241729	0.0709234
826	-0.66624	-0.204122	-0.138009	-0.400595	-0.210883	-0.0356356	-0.136168	-0.356871	-0.0827343	-0.241644	0.0705826
827	-0.665251	-0.204608	-0.139445	-0.401007	-0.210953	-0.0361311	-0.136623	-0.357474	-0.0830456	-0.241556	0.0702331
828	-0.664262	-0.205093	-0.14088	-0.401415	-0.211018	-0.0366286	-0.137068	-0.358076	-0.0833639	-0.241466	0.0698747
829	-0.663274	-0.205579	-0.142315	-0.401822	-0.211077	-0.0371282	-0.137504	-0.358678	-0.0836893	-0.241372	0.0695072
830	-0.662285	-0.206064	-0.143748	-0.402225	-0.211131	-0.03763	-0.13793	-0.359279	-0.0840219	-0.241276	0.0691305
831	-0.661297	-0.206549	-0.14518	-0.402626	-0.21118	-0.0381341	-0.138346	-0.359878	-0.0843618	-0.241177	0.0687445
832	-0.660308	-0.207035	-0.146611	-0.403024	-0.211224	-0.0386406	-0.138753	-0.360477	-0.0847089	-0.241075	0.068349
833	-0.65932	-0.20752	-0.148041	-0.403419	-0.211264	-0.0391496	-0.13915	-0.361074	-0.0850634	-0.24097	0.067944
834	-0.658331	-0.208006	-0.14947	-0.403811	-0.2113	-0.0396611	-0.139537	-0.36167	-0.0854253	-0.240861	0.0675291
835	-0.657342	-0.208491	-0.150898	-0.4042	-0.211331	-0.0401753	-0.139915	-0.362265	-0.0857945	-0.24075	0.0671044
836	-0.656354	-0.208976	-0.152325	-0.404586	-0.211359	-0.0406922	-0.140283	-0.362858	-0.0861711	-0.240635	0.0666696
837	-0.655365	-0.209461	-0.15375	-0.404968	-0.211382	-0.041212	-0.140642	-0.363449	-0.0865551	-0.240517	0.0662246
838	-0.654377	-0.209946	-0.155174	-0.405347	-0.211402	-0.0417348	-0.140991	-0.364039	-0.0869465	-0.240395	0.0657694
839	-0.653388	-0.210431	-0.156597	-0.405723	-0.211419	-0.0422607	-0.141331	-0.364626	-0.0873452	-0.24027	0.0653038
840	-0.6524	-0.210916	-0.158018	-0.406095	-0.211433	-0.0427897	-0.141662	-0.365212	-0.0877513	-0.240141	0.0648276
841	-0.651411	-0.2114	-0.159438	-0.406464	-0.211444	-0.0433219	-0.141983	-0.365795	-0.0881645	-0.240009	0.0643407
842	-0.650423	-0.211885	-0.160856	-0.406829	-0.211452	-0.0438575	-0.142295	-0.366376	-0.088585	-0.239872	0.0638431
843	-0.649434	-0.212369	-0.162273	-0.40719	-0.211458	-0.0443966	-0.142597	-0.366955	-0.0890126	-0.239732	0.0633346
844	-0.648445	-0.212853	-0.163688	-0.407548	-0.211461	-0.0449393	-0.142891	-0.367531	-0.0894473	-0.239587	0.0628151
845	-0.647457	-0.213337	-0.165102	-0.407902	-0.211463	-0.0454857	-0.143175	-0.368105	-0.0898889	-0.239438	0.0622844
846	-0.646468	-0.213821	-0.166515	-0.408252	-0.211462	-0.0460358	-0.143451	-0.368675	-0.0903373	-0.239285	0.0617426
847	-0.64548	-0.214304	-0.167925	-0.408597	-0.21146	-0.0465898	-0.143717	-0.369243	-0.0907925	-0.239127	0.0611896
848	-0.644491	-0.214787	-0.169334	-0.408939	-0.211456	-0.0471477	-0.143975	-0.369808	-0.0912542	-0.238965	0.0606251
849	-0.643503	-0.21527	-0.170742	-0.409277	-0.211451	-0.0477098	-0.144224	-0.370369	-0.0917223	-0.238797	0.0600492
850	-0.642514	-0.215753	-0.172148	-0.40961	-0.211445	-0.048276	-0.144465	-0.370927	-0.0921967	-0.238625	0.0594618
851	-0.641526	-0.216236	-0.173552	-0.409939	-0.211438	-0.0488465	-0.144697	-0.371481	-0.0926773	-0.238447	0.0588627
852	-0.640537	-0.216718	-0.174954	-0.410264	-0.211431	-0.0494214	-0.144921	-0.372032	-0.0931637	-0.238264	0.0582521
853	-0.639548	-0.2172	-0.176354	-0.410585	-0.211422	-0.0500007	-0.145136	-0.372579	-0.0936558	-0.238075	0.0576297
854	-0.63856	-0.217682	-0.177753	-0.410901	-0.211414	-0.0505846	-0.145344	-0.373122	-0.0941535	-0.237881	0.0569956
855	-0.637571	-0.218164	-0.17915	-0.411212	-0.211405	-0.0511731	-0.145543	-0.373661	-0.0946564	-0.237681	0.0563498
856	-0.636583	-0.218645	-0.180545	-0.41152	-0.211397	-0.0517663	-0.145735	-0.374195	-0.0951644	-0.237475	0.0556921
857	-0.635594	-0.219127	-0.181938	-0.411822	-0.211388	-0.0523644	-0.145918	-0.374725	-0.0956772	-0.237263	0.0550227
858	-0.634606	-0.219608	-0.183329	-0.41212	-0.21138	-0.0529674	-0.146094	-0.375251	-0.0961945	-0.237044	0.0543414
859	-0.633617	-0.220088	-0.184719	-0.412413	-0.211373	-0.0535754	-0.146263	-0.375772	-0.0967162	-0.236819	0.0536483
860	-0.632629	-0.220569	-0.186107	-0.412702	-0.211366	-0.0541884	-0.146424	-0.376288	-0.0972419	-0.236587	0.0529435
861	-0.63164	-0.221049	-0.187492	-0.412986	-0.21136	-0.0548066	-0.146578	-0.3768	-0.0977713	-0.236348	0.0522268
862	-0.630651	-0.221529	-0.188876	-0.413265	-0.211355	-0.0554301	-0.146724	-0.377306	-0.0983042	-0.236102	0.0514984
863	-0.629663	-0.222008	-0.190258	-0.413539	-0.211351	-0.0560588	-0.146864	-0.377807	-0.0988403	-0.235849	0.0507583
864	-0.628674	-0.222488	-0.191638	-0.413809	-0.211349	-0.0566929	-0.146997	-0.378303	-0.0993792	-0.235588	0.0500066
865	-0.627686	-0.222967	-0.193016	-0.414074	-0.211348	-0.0573324	-0.147123	-0.378793	-0.0999207	-0.23532	0.0492434
866	-0.626697	-0.223446	-0.194392	-0.414333	-0.211348	-0.0579774	-0.147243	-0.379278	-0.100464	-0.235043	0.0484686
867	-0.625709	-0.223924	-0.195766	-0.414588	-0.211351	-0.058628	-0.147356	-0.379757	-0.10101	-0.234759	0.0476825
868	-0.62472	-0.224403	-0.197138	-0.414838	-0.211355	-0.0592841	-0.147463	-0.380231	-0.101557	-0.234467	0.046885
869	-0.623731	-0.224881	-0.198508	-0.415083	-0.211361	-0.059946	-0.147563	-0.380698	-0.102106	-0.234166	0.0460764
870	-0.622743	-0.225358	-0.199876	-0.415323	-0.211369	-0.0606136	-0.147658	-0.38116	-0.102655	-0.233857	0.0452567
871	-0.621754	-0.225836	-0.201242	-0.415558	-0.211379	-0.0612869	-0.147747	-0.381615	-0.103205	-0.233539	0.0444261
872	-0.620766	-0.226313	-0.202606	-0.415789	-0.211392	-0.0619661	-0.14783	-0.382065	-0.103756	-0.233212	0.0435848
873	-0.619777	-0.22679	-0.203968	-0.416014	-0.211407	-0.0626511	-0.147908	-0.382508	-0.104306	-0.232876	0.0427329
874	-0.618789	-0.227267	-0.205329	-0.416234	-0.211424	-0.0633421	-0.14798	-0.382944	-0.104856	-0.232531	0.0418705
875	-0.6178	-0.227744	-0.206687	-0.416449	-0.211444	-0.0640389	-0.148047	-0.383375	-0.105405	-0.232177	0.0409979
876	-0.616812	-0.22822	-0.208043	-0.416659	-0.211467	-0.0647417	-0.148108	-0.383798	-0.105953	-0.231813	0.0401153
877	-0.615823	-0.228696	-0.209398	-0.416864	-0.211492	-0.0654505	-0.148165	-0.384215	-0.1065	-0.23144	0.0392228
878	-0.614834	-0.229172	-0.21075	-0.417064	-0.21152	-0.0661654	-0.148217	-0.384626	-0.107045	-0.231057	0.0383207
879	-0.613846	-0.229647	-0.2121	-0.417259	-0.211551	-0.0668862	-0.148264	-0.38503	-0.107588	-0.230664	0.0374092
880	-0.612857	-0.230123	-0.213449	-0.417449	-0.211586	-0.0676131	-0.148306	-0.385427	-0.108128	-0.230261	0.0364886
881	-0.611869	-0.230598	-0.214796	-0.417635	-0.211623	-0.0683461	-0.148344	-0.385817	-0.108667	-0.229849	0.0355591
882	-0.61088	-0.231073	-0.216141	-0.417815	-0.211663	-0.0690851	-0.148378	-0.386201	-0.109202	-0.229426	0.034621
883	-0.609892	-0.231548	-0.217484	-0.41799	-0.211706	-0.0698303	-0.148408	-0.386578	-0.109734	-0.228993	0.0336745
884	-0.608903	-0.232022	-0.218825	-0.41816	-0.211753	-0.0705815	-0.148433	-0.386948	-0.110263	-0.22855	0.03272
885	-0.607915	-0.232497	-0.220164	-0.418325	-0.211802	-0.0713387	-0.148455	-0.387311	-0.110788	-0.228096	0.0317577
886	-0.606926	-0.232971	-0.221502	-0.418486	-0.211855	-0.0721021	-0.148473	-0.387667	-0.111309	-0.227632	0.0307878
887	-0.605937	-0.233445	-0.222838	-0.418641	-0.211912	-0.0728715	-0.148487	-0.388016	-0.111825	-0.227157	0.0298109
888	-0.604949	-0.233919	-0.224172	-0.418792	-0.211971	-0.073647	-0.148498	-0.388358	-0.112338	-0.226672	0.028827
889	-0.60396	-0.234392	-0.225504	-0.418938	-0.212034	-0.0744285	-0.148506	-0.388693	-0.112846	-0.226176	0.0278366
890	-0.602972	-0.234866	-0.226835	-0.419079	-0.212101	-0.075216	-0.14851	-0.389022	-0.113349	-0.225669	0.02684
891	-0.601983	-0.235339	-0.228164	-0.419215	-0.212171	-0.0760095	-0.148511	-0.389343	-0.113847	-0.225152	0.0258375
892	-0.600995	-0.235812	-0.229491	-0.419346	-0.212244	-0.076809	-0.14851	-0.389657	-0.11434	-0.224625	0.0248295
893	-0.600006	-0.236285	-0.230817	-0.419473	-0.21232	-0.0776144	-0.148505	-0.389965	-0.114828	-0.224086	0.0238162
894	-0.599017	-0.236758	-0.232141	-0.419595	-0.2124	-0.0784258	-0.148498	-0.390266	-0.11531	-0.223537	0.0227981
895	-0.598029	-0.237231	-0.233464	-0.419712	-0.212484	-0.0792429	-0.148488	-0.39056	-0.115787	-0.222977	0.0217755
896	-0.59704	-0.237704	-0.234785	-0.419825	-0.212571	-0.0800659	-0.148476	-0.390847	-0.116258	-0.222407	0.0207487
897	-0.596052	-0.238176	-0.236105	-0.419933	-0.212661	-0.0808947	-0.148461	-0.391127	-0.116723	-0.221826	0.0197182
898	-0.595063	-0.238649	-0.237423	-0.420036	-0.212755	-0.0817292	-0.148444	-0.391401	-0.117183	-0.221234	0.0186842
899	-0.594075	-0.239121	-0.23874	-0.420135	-0.212853	-0.0825694	-0.148425	-0.391668	-0.117637	-0.220632	0.0176471
900	-0.593086	-0.239594	-0.240056	-0.42023	-0.212953	-0.0834152	-0.148404	-0.391928	-0.118085	-0.220019	0.0166073
901	-0.592098	-0.240066	-0.24137	-0.42032	-0.213057	-0.0842666	-0.148382	-0.392181	-0.118527	-0.219396	0.0155651
902	-0.591109	-0.240538	-0.242683	-0.420405	-0.213165	-0.0851234	-0.148357	-0.392428	-0.118963	-0.218763	0.0145209
903	-0.59012	-0.24101	-0.243995	-0.420486	-0.213275	-0.0859857	-0.148331	-0.392669	-0.119394	-0.21812	0.0134751
904	-0.589132	-0.241483	-0.245306	-0.420563	-0.21339	-0.0868534	-0.148303	-0.392902	-0.119818	-0.217466	0.0124279
905	-0.588143	-0.241955	-0.246616	-0.420636	-0.213507	-0.0877263	-0.148274	-0.39313	-0.120238	-0.216802	0.0113798
906	-0.587155	-0.242427	-0.247924	-0.420704	-0.213628	-0.0886045	-0.148243	-0.393351	-0.120651	-0.216128	0.0103311
907	-0.586166	-0.242899	-0.249231	-0.420768	-0.213752	-0.0894878	-0.148211	-0.393566	-0.121059	-0.215444	0.00928208
908	-0.585178	-0.243371	-0.250538	-0.420827	-0.213879	-0.0903762	-0.148178	-0.393774	-0.121461	-0.214751	0.00823313
909	-0.584189	-0.243843	-0.251843	-0.420883	-0.214009	-0.0912695	-0.148145	-0.393976	-0.121859	-0.214048	0.00718458
910	-0.583201	-0.244315	-0.253148	-0.420935	-0.214142	-0.0921677	-0.14811	-0.394172	-0.122251	-0.213335	0.00613674
911	-0.582212	-0.244788	-0.254451	-0.420982	-0.214279	-0.0930708	-0.148074	-0.394362	-0.122638	-0.212614	0.00508994
912	-0.581223	-0.24526	-0.255754	-0.421026	-0.214418	-0.0939785	-0.148037	-0.394546	-0.12302	-0.211882	0.00404448
913	-0.580235	-0.245732	-0.257056	-0.421065	-0.21456	-0.0948908	-0.148	-0.394724	-0.123398	-0.211142	0.00300067
914	-0.579246	-0.246205	-0.258358	-0.421101	-0.214705	-0.0958076	-0.147963	-0.394896	-0.123771	-0.210393	0.00195882
915	-0.578258	-0.246677	-0.259658	-0.421132	-0.214854	-0.0967288	-0.147924	-0.395062	-0.12414	-0.209635	0.000919196
916	-0.577269	-0.24715	-0.260958	-0.42116	-0.215004	-0.0976544	-0.147886	-0.395222	-0.124505	-0.208868	-0.000117909
917	-0.576281	-0.247623	-0.262257	-0.421184	-0.215158	-0.098584	-0.147847	-0.395376	-0.124867	-0.208093	-0.00115222
918	-0.575292	-0.248095	-0.263556	-0.421204	-0.215314	-0.0995178	-0.147808	-0.395524	-0.125224	-0.20731	-0.00218349
919	-0.574304	-0.248568	-0.264854	-0.421221	-0.215473	-0.100456	-0.147769	-0.395667	-0.125579	-0.206518	-0.00321145
920	-0.573315	-0.249041	-0.266152	-0.421233	-0.215634	-0.101397	-0.14773	-0.395804	-0.12593	-0.205719	-0.00423587
921	-0.572326	-0.249515	-0.267449	-0.421243	-0.215798	-0.102342	-0.14769	-0.395936	-0.126279	-0.204912	-0.00525651
922	-0.571338	-0.249988	-0.268745	-0.421248	-0.215964	-0.103291	-0.147651	-0.396062	-0.126625	-0.204097	-0.00627314
923	-0.570349	-0.250461	-0.270042	-0.42125	-0.216132	-0.104244	-0.147612	-0.396183	-0.126969	-0.203275	-0.00728556
924	-0.569361	-0.250935	-0.271338	-0.421248	-0.216302	-0.105199	-0.147573	-0.396298	-0.127311	-0.202446	-0.00829356
925	-0.568372	-0.251409	-0.272633	-0.421243	-0.216475	-0.106158	-0.147535	-0.396408	-0.127652	-0.201609	-0.00929694
926	-0.567384	-0.251883	-0.273929	-0.421235	-0.216649	-0.10712	-0.147497	-0.396512	-0.127991	-0.200766	-0.0102955
927	-0.566395	-0.252357	-0.275224	-0.421223	-0.216825	-0.108085	-0.147459	-0.396611	-0.128329	-0.199916	-0.0112892
928	-0.565406	-0.252832	-0.276519	-0.421208	-0.217004	-0.109052	-0.147422	-0.396705	-0.128666	-0.19906	-0.0122776
929	-0.564418	-0.253307	-0.277813	-0.421189	-0.217183	-0.110023	-0.147385	-0.396794	-0.129002	-0.198197	-0.0132609
930	-0.563429	-0.253781	-0.279108	-0.421167	-0.217365	-0.110995	-0.147349	-0.396877	-0.129338	-0.197328	-0.0142387
931	-0.562441	-0.254257	-0.280402	-0.421142	-0.217548	-0.111971	-0.147314	-0.396956	-0.129674	-0.196454	-0.0152109
932	-0.561452	-0.254732	-0.281697	-0.421114	-0.217732	-0.112948	-0.147279	-0.397029	-0.130011	-0.195574	-0.0161775
933	-0.560464	-0.255208	-0.282991	-0.421082	-0.217917	-0.113927	-0.147245	-0.397097	-0.130348	-0.194689	-0.0171383
934	-0.559475	-0.255684	-0.284285	-0.421048	-0.218104	-0.114908	-0.147212	-0.397161	-0.130685	-0.193798	-0.0180932
935	-0.558487	-0.25616	-0.285579	-0.42101	-0.218292	-0.115891	-0.14718	-0.39722	-0.131024	-0.192902	-0.0190421
936	-0.557498	-0.256636	-0.286874	-0.420969	-0.21848	-0.116876	-0.147149	-0.397273	-0.131364	-0.192002	-0.019985
937	-0.556509	-0.257113	-0.288168	-0.420925	-0.21867	-0.117862	-0.147119	-0.397322	-0.131705	-0.191097	-0.0209217
938	-0.555521	-0.25759	-0.289462	-0.420879	-0.21886	-0.118849	-0.14709	-0.397367	-0.132048	-0.190187	-0.0218522
939	-0.554532	-0.258067	-0.290757	-0.420829	-0.21905	-0.119837	-0.147062	-0.397406	-0.132393	-0.189273	-0.0227765
940	-0.553544	-0.258545	-0.292051	-0.420776	-0.219241	-0.120826	-0.147035	-0.397441	-0.13274	-0.188356	-0.0236945
941	-0.552555	-0.259023	-0.293346	-0.420721	-0.219432	-0.121815	-0.14701	-0.397472	-0.133089	-0.187435	-0.0246061
942	-0.551567	-0.259501	-0.294641	-0.420662	-0.219623	-0.122806	-0.146986	-0.397498	-0.133441	-0.18651	-0.0255114
943	-0.550578	-0.25998	-0.295936	-0.420601	-0.219815	-0.123796	-0.146962	-0.397519	-0.133796	-0.185582	-0.0264103
944	-0.54959	-0.260459	-0.297231	-0.420537	-0.220005	-0.124787	-0.146941	-0.397536	-0.134153	-0.184651	-0.0273027
945	-0.548601	-0.260938	-0.298527	-0.420471	-0.220196	-0.125777	-0.14692	-0.397549	-0.134513	-0.183717	-0.0281888
946	-0.547612	-0.261418	-0.299822	-0.420401	-0.220386	-0.126767	-0.146901	-0.397558	-0.134876	-0.182781	-0.0290683
947	-0.546624	-0.261898	-0.301118	-0.420329	-0.220576	-0.127757	-0.146884	-0.397563	-0.135242	-0.181842	-0.0299415
948	-0.545635	-0.262378	-0.302414	-0.420255	-0.220764	-0.128747	-0.146867	-0.397564	-0.135611	-0.180901	-0.0308082
949	-0.544647	-0.262859	-0.303711	-0.420178	-0.220952	-0.129735	-0.146853	-0.39756	-0.135984	-0.179958	-0.0316685
950	-0.543658	-0.26334	-0.305008	-0.420098	-0.221138	-0.130722	-0.14684	-0.397553	-0.13636	-0.179013	-0.0325224
951	-0.54267	-0.263821	-0.306305	-0.420016	-0.221323	-0.131708	-0.146828	-0.397543	-0.136739	-0.178067	-0.03337
952	-0.541681	-0.264303	-0.307602	-0.419932	-0.221507	-0.132693	-0.146818	-0.397528	-0.137122	-0.17712	-0.0342111
953	-0.540692	-0.264785	-0.3089	-0.419845	-0.221689	-0.133676	-0.14681	-0.39751	-0.137509	-0.176171	-0.035046
954	-0.539704	-0.265268	-0.310198	-0.419756	-0.221869	-0.134657	-0.146803	-0.397489	-0.137898	-0.175222	-0.0358745
955	-0.538715	-0.265751	-0.311497	-0.419664	-0.222047	-0.135636	-0.146798	-0.397464	-0.138292	-0.174273	-0.0366968
956	-0.537727	-0.266235	-0.312796	-0.419571	-0.222223	-0.136613	-0.146794	-0.397437	-0.138688	-0.173323	-0.0375128
957	-0.536738	-0.266719	-0.314095	-0.419475	-0.222397	-0.137587	-0.146793	-0.397406	-0.139088	-0.172373	-0.0383227
958	-0.53575	-0.267203	-0.315395	-0.419377	-0.222568	-0.138559	-0.146793	-0.397372	-0.139492	-0.171423	-0.0391265
959	-0.534761	-0.267688	-0.316695	-0.419277	-0.222736	-0.139528	-0.146795	-0.397336	-0.139898	-0.170473	-0.0399241
960	-0.533773	-0.268173	-0.317996	-0.419174	-0.222901	-0.140493	-0.146798	-0.397297	-0.140308	-0.169525	-0.0407157
961	-0.532784	-0.268658	-0.319297	-0.41907	-0.223064	-0.141455	-0.146804	-0.397255	-0.140721	-0.168577	-0.0415013
962	-0.531795	-0.269145	-0.320598	-0.418964	-0.223222	-0.142414	-0.146811	-0.397211	-0.141137	-0.16763	-0.0422809
963	-0.530807	-0.269631	-0.3219	-0.418856	-0.223378	-0.143369	-0.14682	-0.397165	-0.141556	-0.166685	-0.0430547
964	-0.529818	-0.270118	-0.323202	-0.418746	-0.22353	-0.14432	-0.146831	-0.397117	-0.141977	-0.165741	-0.0438226
965	-0.52883	-0.270606	-0.324505	-0.418634	-0.223678	-0.145266	-0.146844	-0.397067	-0.142402	-0.164799	-0.0445847
966	-0.527841	-0.271093	-0.325808	-0.418521	-0.223822	-0.146208	-0.146859	-0.397016	-0.142828	-0.163859	-0.045341
967	-0.526853	-0.271582	-0.327112	-0.418405	-0.223962	-0.147146	-0.146876	-0.396963	-0.143258	-0.162921	-0.0460917
968	-0.525864	-0.272071	-0.328416	-0.418288	-0.224097	-0.148078	-0.146895	-0.396909	-0.143689	-0.161986	-0.0468367
969	-0.524876	-0.27256	-0.329721	-0.41817	-0.224228	-0.149006	-0.146915	-0.396854	-0.144122	-0.161054	-0.0475762
970	-0.523887	-0.27305	-0.331026	-0.41805	-0.224354	-0.149928	-0.146938	-0.396799	-0.144557	-0.160125	-0.0483101
971	-0.522898	-0.27354	-0.332331	-0.417929	-0.224475	-0.150845	-0.146963	-0.396742	-0.144994	-0.159198	-0.0490385
972	-0.52191	-0.274031	-0.333637	-0.417806	-0.224591	-0.151756	-0.146989	-0.396685	-0.145432	-0.158276	-0.0497616
973	-0.520921	-0.274522	-0.334944	-0.417682	-0.224701	-0.15266	-0.147018	-0.396628	-0.145872	-0.157357	-0.0504792
974	-0.519933	-0.275014	-0.336251	-0.417556	-0.224807	-0.153559	-0.147049	-0.396572	-0.146312	-0.156442	-0.0511916
975	-0.518944	-0.275507	-0.337558	-0.417429	-0.224906	-0.154451	-0.147082	-0.396515	-0.146753	-0.155531	-0.0518987
976	-0.517956	-0.275999	-0.338866	-0.417302	-0.225	-0.155337	-0.147117	-0.396459	-0.147195	-0.154624	-0.0526006
977	-0.516967	-0.276493	-0.340174	-0.417173	-0.225088	-0.156216	-0.147154	-0.396404	-0.147638	-0.153722	-0.0532973
978	-0.515979	-0.276986	-0.341483	-0.417043	-0.225169	-0.157088	-0.147193	-0.396349	-0.148081	-0.152824	-0.0539889
979	-0.51499	-0.277481	-0.342792	-0.416912	-0.225244	-0.157953	-0.147234	-0.396297	-0.148523	-0.151932	-0.0546755
980	-0.514001	-0.277976	-0.344101	-0.41678	-0.225313	-0.15881	-0.147278	-0.396245	-0.148966	-0.151045	-0.0553571
981	-0.513013	-0.278471	-0.345411	-0.416647	-0.225375	-0.159659	-0.147323	-0.396196	-0.149408	-0.150163	-0.0560337
982	-0.512024	-0.278967	-0.346721	-0.416513	-0.225431	-0.160501	-0.147371	-0.396148	-0.149849	-0.149287	-0.0567055
983	-0.511036	-0.279463	-0.348032	-0.416379	-0.225479	-0.161335	-0.147421	-0.396103	-0.15029	-0.148416	-0.0573724
984	-0.510047	-0.279959	-0.349343	-0.416244	-0.225521	-0.16216	-0.147473	-0.39606	-0.15073	-0.147551	-0.0580345
985	-0.509059	-0.280457	-0.350654	-0.416109	-0.225555	-0.162978	-0.147528	-0.39602	-0.151168	-0.146693	-0.0586918
986	-0.50807	-0.280954	-0.351966	-0.415973	-0.225582	-0.163786	-0.147585	-0.395984	-0.151605	-0.14584	-0.0593445
987	-0.507081	-0.281452	-0.353278	-0.415836	-0.225601	-0.164586	-0.147644	-0.395951	-0.15204	-0.144995	-0.0599926
988	-0.506093	-0.281951	-0.35459	-0.415699	-0.225613	-0.165377	-0.147706	-0.395921	-0.152473	-0.144155	-0.060636
989	-0.505104	-0.28245	-0.355902	-0.415562	-0.225618	-0.166159	-0.14777	-0.395896	-0.152904	-0.143323	-0.0612749
990	-0.504116	-0.282949	-0.357215	-0.415425	-0.225614	-0.166931	-0.147836	-0.395874	-0.153332	-0.142497	-0.0619093
991	-0.503127	-0.283449	-0.358528	-0.415287	-0.225603	-0.167694	-0.147905	-0.395857	-0.153759	-0.141679	-0.0625393
992	-0.502139	-0.28395	-0.359841	-0.415149	-0.225584	-0.168448	-0.147977	-0.395845	-0.154182	-0.140868	-0.0631648
993	-0.50115	-0.28445	-0.361154	-0.415011	-0.225556	-0.169191	-0.148051	-0.395838	-0.154603	-0.140064	-0.0637861
994	-0.500162	-0.284951	-0.362468	-0.414874	-0.225521	-0.169925	-0.148127	-0.395837	-0.15502	-0.139267	-0.064403
995	-0.499173	-0.285453	-0.363781	-0.414736	-0.225477	-0.170649	-0.148206	-0.395841	-0.155435	-0.138479	-0.0650157
996	-0.498184	-0.285955	-0.365095	-0.414598	-0.225425	-0.171362	-0.148288	-0.39585	-0.155846	-0.137697	-0.0656242
997	-0.497196	-0.286457	-0.366409	-0.414461	-0.225365	-0.172065	-0.148373	-0.395866	-0.156253	-0.136924	-0.0662285
998	-0.496207	-0.286959	-0.367723	-0.414323	-0.225297	-0.172758	-0.14846	-0.395888	-0.156656	-0.136158	-0.0668287
999	-0.495219	-0.287462	-0.369037	-0.414187	-0.22522	-0.17344	-0.14855	-0.395917	-0.157056	-0.135401	-0.0674248
1000	-0.49423	-0.287965	-0.370352	-0.41405	-0.225134	-0.174111	-0.148644	-0.395952	-0.157452	-0.134651	-0.0680169
1001	-0.493242	-0.288469	-0.371666	-0.413914	-0.22504	-0.174772	-0.14874	-0.395995	-0.157843	-0.13391	-0.0686051
1002	-0.492253	-0.288973	-0.37298	-0.413778	-0.224938	-0.175421	-0.148839	-0.396045	-0.15823	-0.133177	-0.0691893
1003	-0.491265	-0.289476	-0.374294	-0.413644	-0.224826	-0.176059	-0.148941	-0.396102	-0.158613	-0.132452	-0.0697696
1004	-0.490276	-0.289981	-0.375609	-0.413509	-0.224707	-0.176686	-0.149047	-0.396167	-0.15899	-0.131736	-0.0703461
1005	-0.489287	-0.290485	-0.376923	-0.413376	-0.224579	-0.177302	-0.149155	-0.39624	-0.159364	-0.131027	-0.0709187
1006	-0.488299	-0.29099	-0.378237	-0.413243	-0.224442	-0.177906	-0.149267	-0.396321	-0.159732	-0.130327	-0.0714876
1007	-0.48731	-0.291495	-0.379551	-0.413111	-0.224297	-0.178498	-0.149383	-0.396411	-0.160095	-0.129636	-0.0720527
1008	-0.486322	-0.292	-0.380866	-0.41298	-0.224143	-0.179079	-0.149502	-0.396509	-0.160454	-0.128953	-0.0726141
1009	-0.485333	-0.292505	-0.38218	-0.41285	-0.223981	-0.179648	-0.149624	-0.396615	-0.160807	-0.128278	-0.0731718
1010	-0.484345	-0.29301	-0.383494	-0.412721	-0.22381	-0.180205	-0.149751	-0.39673	-0.161154	-0.127612	-0.0737259
1011	-0.483356	-0.293516	-0.384808	-0.412593	-0.223631	-0.180751	-0.149881	-0.396855	-0.161497	-0.126954	-0.0742763
1012	-0.482367	-0.294021	-0.386122	-0.412466	-0.223444	-0.181284	-0.150014	-0.396988	-0.161834	-0.126305	-0.0748232
1013	-0.481379	-0.294527	-0.387436	-0.41234	-0.223248	-0.181805	-0.150152	-0.39713	-0.162165	-0.125664	-0.0753665
1014	-0.48039	-0.295032	-0.388749	-0.412216	-0.223044	-0.182314	-0.150294	-0.397282	-0.162491	-0.125032	-0.0759062
1015	-0.479402	-0.295538	-0.390063	-0.412092	-0.222832	-0.182811	-0.15044	-0.397443	-0.162811	-0.124407	-0.0764423
1016	-0.478413	-0.296044	-0.391377	-0.411971	-0.222612	-0.183296	-0.15059	-0.397614	-0.163126	-0.123791	-0.0769749
1017	-0.477425	-0.296549	-0.39269	-0.41185	-0.222383	-0.183768	-0.150745	-0.397794	-0.163434	-0.123184	-0.077504
1018	-0.476436	-0.297055	-0.394004	-0.411732	-0.222147	-0.184228	-0.150904	-0.397984	-0.163737	-0.122584	-0.0780295
1019	-0.475448	-0.297561	-0.395317	-0.411614	-0.221903	-0.184675	-0.151068	-0.398183	-0.164034	-0.121993	-0.0785516
1020	-0.474459	-0.298066	-0.396631	-0.411499	-0.221651	-0.18511	-0.151236	-0.398392	-0.164325	-0.12141	-0.07907
1021	-0.47347	-0.298572	-0.397944	-0.411385	-0.221391	-0.185532	-0.15141	-0.39861	-0.16461	-0.120834	-0.079585
1022	-0.472482	-0.299077	-0.399257	-0.411273	-0.221124	-0.185941	-0.151588	-0.398838	-0.164889	-0.120267	-0.0800964
1023	-0.471493	-0.299583	-0.40057	-0.411162	-0.220849	-0.186338	-0.151771	-0.399076	-0.165162	-0.119707	-0.0806042
1024	-0.470505	-0.300088	-0.401884	-0.411054	-0.220567	-0.186722	-0.151959	-0.399323	-0.165429	-0.119155	-0.0811085
1025	-0.469516	-0.300593	-0.403197	-0.410947	-0.220277	-0.187093	-0.152153	-0.399579	-0.16569	-0.118611	-0.0816091
1026	-0.468528	-0.301098	-0.40451	-0.410842	-0.21998	-0.187452	-0.152352	-0.399845	-0.165945	-0.118074	-0.0821061
1027	-0.467539	-0.301602	-0.405823	-0.41074	-0.219677	-0.187797	-0.152557	-0.400121	-0.166193	-0.117545	-0.0825994
1028	-0.466551	-0.302107	-0.407136	-0.410639	-0.219366	-0.18813	-0.152767	-0.400405	-0.166436	-0.117023	-0.083089
1029	-0.465562	-0.302611	-0.40845	-0.410541	-0.219049	-0.18845	-0.152983	-0.400698	-0.166672	-0.116508	-0.0835749
1030	-0.464573	-0.303115	-0.409763	-0.410445	-0.218724	-0.188756	-0.153205	-0.401001	-0.166903	-0.116001	-0.0840569
1031	-0.463585	-0.303619	-0.411076	-0.410351	-0.218394	-0.18905	-0.153433	-0.401312	-0.167128	-0.1155	-0.0845351
1032	-0.462596	-0.304123	-0.41239	-0.410259	-0.218056	-0.189331	-0.153667	-0.401632	-0.167346	-0.115006	-0.0850094
1033	-0.461608	-0.304626	-0.413703	-0.41017	-0.217713	-0.189599	-0.153907	-0.40196	-0.167559	-0.114519	-0.0854798
1034	-0.460619	-0.30513	-0.415017	-0.410083	-0.217363	-0.189853	-0.154154	-0.402297	-0.167765	-0.114038	-0.0859461
1035	-0.459631	-0.305632	-0.416331	-0.409998	-0.217008	-0.190095	-0.154407	-0.402641	-0.167966	-0.113564	-0.0864084
1036	-0.458642	-0.306135	-0.417644	-0.409916	-0.216646	-0.190324	-0.154666	-0.402993	-0.168161	-0.113096	-0.0868665
1037	-0.457654	-0.306637	-0.418958	-0.409837	-0.216279	-0.190539	-0.154932	-0.403353	-0.16835	-0.112634	-0.0873204
1038	-0.456665	-0.307139	-0.420273	-0.40976	-0.215905	-0.190742	-0.155205	-0.40372	-0.168533	-0.112178	-0.0877701
1039	-0.455676	-0.307641	-0.421587	-0.409686	-0.215527	-0.190931	-0.155485	-0.404094	-0.16871	-0.111728	-0.0882153
1040	-0.454688	-0.308142	-0.422902	-0.409615	-0.215143	-0.191107	-0.155772	-0.404475	-0.168882	-0.111284	-0.0886562
1041	-0.453699	-0.308643	-0.424216	-0.409546	-0.214753	-0.19127	-0.156065	-0.404863	-0.169049	-0.110845	-0.0890925
1042	-0.452711	-0.309144	-0.425531	-0.409481	-0.214359	-0.19142	-0.156366	-0.405256	-0.16921	-0.110412	-0.0895242
1043	-0.451722	-0.309644	-0.426846	-0.409418	-0.213959	-0.191556	-0.156674	-0.405655	-0.169366	-0.109983	-0.0899513
1044	-0.450734	-0.310144	-0.428162	-0.409358	-0.213555	-0.191679	-0.156989	-0.40606	-0.169516	-0.10956	-0.0903736
1045	-0.449745	-0.310644	-0.429477	-0.409301	-0.213146	-0.19179	-0.157312	-0.40647	-0.169661	-0.109142	-0.0907911
1046	-0.448756	-0.311143	-0.430793	-0.409247	-0.212732	-0.191887	-0.157642	-0.406885	-0.169802	-0.108729	-0.0912037
1047	-0.447768	-0.311642	-0.432109	-0.409196	-0.212313	-0.19197	-0.157979	-0.407305	-0.169937	-0.10832	-0.0916114
1048	-0.446779	-0.312141	-0.433425	-0.409148	-0.21189	-0.192041	-0.158324	-0.407728	-0.170068	-0.107916	-0.092014
1049	-0.445791	-0.312639	-0.434741	-0.409103	-0.211463	-0.192098	-0.158676	-0.408156	-0.170194	-0.107516	-0.0924114
1050	-0.444802	-0.313136	-0.436058	-0.409061	-0.211031	-0.192142	-0.159036	-0.408587	-0.170315	-0.10712	-0.0928037
1051	-0.443814	-0.313634	-0.437374	-0.409023	-0.210596	-0.192173	-0.159403	-0.409021	-0.170432	-0.106728	-0.0931907
1052	-0.442825	-0.314131	-0.438691	-0.408987	-0.210156	-0.192191	-0.159779	-0.409457	-0.170545	-0.10634	-0.0935724
1053	-0.441837	-0.314627	-0.440008	-0.408955	-0.209712	-0.192195	-0.160161	-0.409897	-0.170653	-0.105956	-0.0939487
1054	-0.440848	-0.315123	-0.441326	-0.408927	-0.209264	-0.192186	-0.160552	-0.410338	-0.170758	-0.105575	-0.0943196
1055	-0.439859	-0.315619	-0.442643	-0.408901	-0.208813	-0.192164	-0.16095	-0.41078	-0.170859	-0.105197	-0.0946849
1056	-0.438871	-0.316114	-0.44396	-0.408879	-0.208358	-0.192128	-0.161356	-0.411224	-0.170957	-0.104823	-0.0950448
1057	-0.437882	-0.316609	-0.445278	-0.40886	-0.207899	-0.19208	-0.161769	-0.411668	-0.171051	-0.104452	-0.095399
1058	-0.436894	-0.317103	-0.446596	-0.408844	-0.207437	-0.192018	-0.16219	-0.412113	-0.171141	-0.104084	-0.0957477
1059	-0.435905	-0.317597	-0.447913	-0.408832	-0.206971	-0.191942	-0.162619	-0.412559	-0.171229	-0.103719	-0.0960906
1060	-0.434917	-0.318091	-0.449231	-0.408823	-0.206502	-0.191854	-0.163055	-0.413003	-0.171314	-0.103356	-0.096428
1061	-0.433928	-0.318584	-0.450549	-0.408818	-0.206029	-0.191752	-0.163499	-0.413447	-0.171396	-0.102995	-0.0967596
1062	-0.43294	-0.319077	-0.451867	-0.408815	-0.205553	-0.191637	-0.16395	-0.413891	-0.171476	-0.102637	-0.0970856
1063	-0.431951	-0.319569	-0.453184	-0.408817	-0.205074	-0.191509	-0.164408	-0.414332	-0.171553	-0.102282	-0.0974058
1064	-0.430962	-0.32006	-0.454502	-0.408821	-0.204591	-0.191367	-0.164874	-0.414772	-0.171629	-0.101928	-0.0977204
1065	-0.429974	-0.320552	-0.455819	-0.408829	-0.204106	-0.191212	-0.165347	-0.41521	-0.171702	-0.101576	-0.0980293
1066	-0.428985	-0.321042	-0.457137	-0.408841	-0.203617	-0.191044	-0.165828	-0.415645	-0.171774	-0.101226	-0.0983326
1067	-0.427997	-0.321533	-0.458454	-0.408855	-0.203125	-0.190862	-0.166315	-0.416078	-0.171845	-0.100877	-0.0986302
1068	-0.427008	-0.322023	-0.459771	-0.408873	-0.20263	-0.190667	-0.16681	-0.416508	-0.171914	-0.10053	-0.0989223
1069	-0.42602	-0.322512	-0.461088	-0.408895	-0.202132	-0.190459	-0.167311	-0.416934	-0.171983	-0.100184	-0.0992088
1070	-0.425031	-0.323001	-0.462405	-0.40892	-0.201631	-0.190237	-0.167819	-0.417356	-0.172051	-0.0998394	-0.0994899
1071	-0.424043	-0.323489	-0.463721	-0.408948	-0.201127	-0.190003	-0.168334	-0.417775	-0.172118	-0.0994957	-0.0997655
1072	-0.423054	-0.323977	-0.465037	-0.408979	-0.20062	-0.189755	-0.168856	-0.418189	-0.172185	-0.0991528	-0.100036
1073	-0.422065	-0.324464	-0.466352	-0.409014	-0.20011	-0.189493	-0.169384	-0.418599	-0.172252	-0.0988106	-0.100301
1074	-0.421077	-0.324951	-0.467668	-0.409052	-0.199597	-0.189218	-0.169918	-0.419003	-0.172319	-0.098469	-0.100561
1075	-0.420088	-0.325437	-0.468982	-0.409093	-0.199081	-0.18893	-0.170458	-0.419403	-0.172386	-0.0981278	-0.100815
1076	-0.4191	-0.325923	-0.470297	-0.409137	-0.198562	-0.188629	-0.171004	-0.419798	-0.172455	-0.0977869	-0.101065
1077	-0.418111	-0.326409	-0.471611	-0.409185	-0.19804	-0.188314	-0.171557	-0.420187	-0.172524	-0.0974461	-0.10131
1078	-0.417123	-0.326893	-0.472924	-0.409235	-0.197514	-0.187986	-0.172114	-0.42057	-0.172594	-0.0971052	-0.10155
1079	-0.416134	-0.327378	-0.474237	-0.409289	-0.196986	-0.187645	-0.172678	-0.420947	-0.172666	-0.0967642	-0.101786
1080	-0.415145	-0.327861	-0.475549	-0.409346	-0.196455	-0.187291	-0.173247	-0.421319	-0.172739	-0.0964228	-0.102017
1081	-0.414157	-0.328344	-0.476861	-0.409406	-0.195921	-0.186923	-0.173821	-0.421684	-0.172814	-0.0960809	-0.102243
1082	-0.413168	-0.328827	-0.478172	-0.409469	-0.195384	-0.186542	-0.1744	-0.422043	-0.172891	-0.0957383	-0.102466
1083	-0.41218	-0.329309	-0.479482	-0.409534	-0.194843	-0.186148	-0.174983	-0.422395	-0.17297	-0.095395	-0.102684
1084	-0.411191	-0.329791	-0.480792	-0.409603	-0.1943	-0.18574	-0.175572	-0.42274	-0.173051	-0.0950506	-0.102898
1085	-0.410203	-0.330272	-0.482101	-0.409675	-0.193753	-0.185319	-0.176165	-0.423079	-0.173135	-0.0947051	-0.103109
1086	-0.409214	-0.330752	-0.483409	-0.409749	-0.193204	-0.184886	-0.176762	-0.423411	-0.173223	-0.0943583	-0.103316
1087	-0.408226	-0.331232	-0.484717	-0.409826	-0.192651	-0.184439	-0.177363	-0.423737	-0.173313	-0.09401	-0.103519
1088	-0.407237	-0.331711	-0.486024	-0.409906	-0.192095	-0.183978	-0.177968	-0.424055	-0.173406	-0.0936601	-0.103719
1089	-0.406248	-0.33219	-0.48733	-0.409989	-0.191535	-0.183505	-0.178577	-0.424366	-0.173503	-0.0933083	-0.103916
1090	-0.40526	-0.332668	-0.488635	-0.410074	-0.190973	-0.183019	-0.179189	-0.42467	-0.173603	-0.0929546	-0.10411
1091	-0.404271	-0.333146	-0.489939	-0.410162	-0.190407	-0.182519	-0.179804	-0.424967	-0.173708	-0.0925987	-0.104301
1092	-0.403283	-0.333623	-0.491242	-0.410252	-0.189838	-0.182007	-0.180423	-0.425258	-0.173816	-0.0922405	-0.10449
1093	-0.402294	-0.3341	-0.492545	-0.410345	-0.189265	-0.181481	-0.181044	-0.425541	-0.173928	-0.0918797	-0.104675
1094	-0.401306	-0.334576	-0.493846	-0.41044	-0.18869	-0.180943	-0.181668	-0.425817	-0.174045	-0.0915163	-0.104859
1095	-0.400317	-0.335052	-0.495147	-0.410538	-0.188111	-0.180392	-0.182295	-0.426086	-0.174166	-0.09115	-0.10504
1096	-0.399329	-0.335527	-0.496447	-0.410638	-0.187528	-0.179827	-0.182924	-0.426349	-0.174292	-0.0907805	-0.105219
1097	-0.39834	-0.336001	-0.497746	-0.410741	-0.186942	-0.179251	-0.183555	-0.426604	-0.174423	-0.0904079	-0.105397
1098	-0.397351	-0.336475	-0.499044	-0.410846	-0.186353	-0.178661	-0.184188	-0.426853	-0.174558	-0.0900318	-0.105572
1099	-0.396363	-0.336949	-0.50034	-0.410953	-0.18576	-0.178059	-0.184822	-0.427095	-0.174698	-0.089652	-0.105746
1100	-0.395374	-0.337422	-0.501636	-0.411062	-0.185164	-0.177444	-0.185458	-0.427331	-0.174844	-0.0892684	-0.105919
1101	-0.394386	-0.337895	-0.502931	-0.411173	-0.184565	-0.176817	-0.186095	-0.427561	-0.174995	-0.0888808	-0.10609
1102	-0.393397	-0.338367	-0.504225	-0.411287	-0.183961	-0.176177	-0.186733	-0.427784	-0.175151	-0.088489	-0.10626
1103	-0.392409	-0.338838	-0.505518	-0.411403	-0.183355	-0.175526	-0.187373	-0.428001	-0.175313	-0.0880927	-0.106429
1104	-0.39142	-0.33931	-0.50681	-0.411521	-0.182745	-0.174861	-0.188013	-0.428212	-0.17548	-0.0876919	-0.106597
1105	-0.390431	-0.339781	-0.5081	-0.41164	-0.182131	-0.174185	-0.188653	-0.428417	-0.175652	-0.0872862	-0.106764
1106	-0.389443	-0.340251	-0.50939	-0.411762	-0.181514	-0.173497	-0.189294	-0.428616	-0.175831	-0.0868755	-0.10693
1107	-0.388454	-0.340721	-0.510678	-0.411886	-0.180894	-0.172797	-0.189935	-0.42881	-0.176015	-0.0864597	-0.107096
1108	-0.387466	-0.341191	-0.511965	-0.412012	-0.18027	-0.172085	-0.190575	-0.428999	-0.176205	-0.0860384	-0.107261
1109	-0.386477	-0.34166	-0.513251	-0.41214	-0.179642	-0.171361	-0.191216	-0.429183	-0.1764	-0.0856116	-0.107426
1110	-0.385489	-0.34213	-0.514536	-0.412269	-0.179011	-0.170626	-0.191856	-0.429362	-0.176602	-0.085179	-0.107591
1111	-0.3845	-0.342598	-0.51582	-0.412401	-0.178377	-0.16988	-0.192496	-0.429536	-0.176809	-0.0847405	-0.107755
1112	-0.383512	-0.343067	-0.517103	-0.412534	-0.177739	-0.169122	-0.193135	-0.429706	-0.177022	-0.0842958	-0.107918
1113	-0.382523	-0.343535	-0.518384	-0.412669	-0.177097	-0.168353	-0.193774	-0.429871	-0.177241	-0.0838447	-0.108082
1114	-0.381534	-0.344003	-0.519664	-0.412807	-0.176452	-0.167573	-0.194411	-0.430033	-0.177466	-0.0833871	-0.108246
1115	-0.380546	-0.344471	-0.520942	-0.412946	-0.175804	-0.166783	-0.195047	-0.430191	-0.177697	-0.0829229	-0.108409
1116	-0.379557	-0.344939	-0.52222	-0.413086	-0.175152	-0.165981	-0.195682	-0.430345	-0.177933	-0.0824517	-0.108573
1117	-0.378569	-0.345407	-0.523495	-0.413229	-0.174497	-0.16517	-0.196315	-0.430496	-0.178176	-0.0819736	-0.108736
1118	-0.37758	-0.345874	-0.52477	-0.413373	-0.173839	-0.164348	-0.196947	-0.430644	-0.178424	-0.0814882	-0.1089
1119	-0.376592	-0.346342	-0.526043	-0.413519	-0.173177	-0.163516	-0.197577	-0.430789	-0.178678	-0.0809954	-0.109063
1120	-0.375603	-0.346809	-0.527314	-0.413667	-0.172513	-0.162674	-0.198205	-0.430932	-0.178938	-0.0804951	-0.109227
1121	-0.374615	-0.347276	-0.528584	-0.413817	-0.171844	-0.161822	-0.198831	-0.431072	-0.179203	-0.0799871	-0.10939
1122	-0.373626	-0.347744	-0.529852	-0.413969	-0.171173	-0.160961	-0.199455	-0.431211	-0.179474	-0.0794713	-0.109554
1123	-0.372637	-0.348211	-0.531119	-0.414122	-0.170499	-0.160091	-0.200077	-0.431348	-0.179751	-0.0789476	-0.109717
1124	-0.371649	-0.348679	-0.532384	-0.414277	-0.169821	-0.159211	-0.200696	-0.431483	-0.180032	-0.0784157	-0.109881
1125	-0.37066	-0.349146	-0.533648	-0.414434	-0.169141	-0.158323	-0.201313	-0.431617	-0.18032	-0.0778756	-0.110044
1126	-0.369672	-0.349614	-0.534909	-0.414593	-0.168457	-0.157426	-0.201927	-0.43175	-0.180612	-0.0773272	-0.110208
1127	-0.368683	-0.350082	-0.536169	-0.414754	-0.16777	-0.156521	-0.202539	-0.431882	-0.18091	-0.0767703	-0.110371
1128	-0.367695	-0.35055	-0.537427	-0.414917	-0.167081	-0.155608	-0.203148	-0.432014	-0.181213	-0.0762049	-0.110534
1129	-0.366706	-0.351018	-0.538683	-0.415081	-0.166388	-0.154687	-0.203754	-0.432146	-0.181521	-0.0756308	-0.110698
1130	-0.365718	-0.351487	-0.539936	-0.415247	-0.165693	-0.153758	-0.204356	-0.432278	-0.181834	-0.075048	-0.110861
1131	-0.364729	-0.351956	-0.541188	-0.415416	-0.164995	-0.152822	-0.204956	-0.432411	-0.182151	-0.0744564	-0.111024
1132	-0.36374	-0.352425	-0.542438	-0.415586	-0.164294	-0.151878	-0.205553	-0.432544	-0.182474	-0.0738559	-0.111186
1133	-0.362752	-0.352895	-0.543686	-0.415758	-0.163591	-0.150928	-0.206146	-0.432678	-0.182801	-0.0732465	-0.111348
1134	-0.361763	-0.353365	-0.544931	-0.415932	-0.162885	-0.149971	-0.206735	-0.432813	-0.183132	-0.0726281	-0.11151
1135	-0.360775	-0.353835	-0.546174	-0.416108	-0.162176	-0.149008	-0.207322	-0.43295	-0.183468	-0.0720006	-0.111672
1136	-0.359786	-0.354306	-0.547415	-0.416286	-0.161465	-0.148039	-0.207904	-0.433088	-0.183807	-0.0713641	-0.111833
1137	-0.358798	-0.354778	-0.548653	-0.416466	-0.160752	-0.147065	-0.208483	-0.433229	-0.184151	-0.0707186	-0.111994
1138	-0.357809	-0.35525	-0.549889	-0.416648	-0.160036	-0.146085	-0.209058	-0.433372	-0.184499	-0.0700639	-0.112154
1139	-0.35682	-0.355723	-0.551122	-0.416832	-0.159318	-0.145099	-0.209629	-0.433517	-0.184851	-0.0694002	-0.112313
1140	-0.355832	-0.356196	-0.552353	-0.417019	-0.158598	-0.144109	-0.210196	-0.433665	-0.185207	-0.0687273	-0.112472
1141	-0.354843	-0.35667	-0.553581	-0.417207	-0.157875	-0.143115	-0.210759	-0.433816	-0.185566	-0.0680454	-0.11263
1142	-0.353855	-0.357145	-0.554806	-0.417397	-0.15715	-0.142116	-0.211318	-0.433971	-0.185929	-0.0673545	-0.112788
1143	-0.352866	-0.35762	-0.556028	-0.41759	-0.156423	-0.141113	-0.211872	-0.434129	-0.186295	-0.0666546	-0.112945
1144	-0.351878	-0.358097	-0.557248	-0.417785	-0.155695	-0.140107	-0.212423	-0.434291	-0.186664	-0.0659457	-0.113101
1145	-0.350889	-0.358574	-0.558464	-0.417982	-0.154964	-0.139097	-0.212968	-0.434456	-0.187037	-0.065228	-0.113256
1146	-0.349901	-0.359052	-0.559678	-0.418181	-0.154231	-0.138085	-0.213509	-0.434627	-0.187412	-0.0645014	-0.113411
1147	-0.348912	-0.35953	-0.560888	-0.418383	-0.153497	-0.137069	-0.214046	-0.434802	-0.18779	-0.063766	-0.113565
1148	-0.347923	-0.36001	-0.562096	-0.418586	-0.152761	-0.136052	-0.214577	-0.434981	-0.188171	-0.063022	-0.113718
1149	-0.346935	-0.360491	-0.5633	-0.418793	-0.152023	-0.135032	-0.215104	-0.435166	-0.188555	-0.0622694	-0.11387
1150	-0.345946	-0.360972	-0.564501	-0.419001	-0.151283	-0.134011	-0.215626	-0.435356	-0.188941	-0.0615084	-0.114021
1151	-0.344958	-0.361455	-0.565699	-0.419212	-0.150542	-0.132988	-0.216142	-0.435551	-0.18933	-0.0607389	-0.114171
1152	-0.343969	-0.361939	-0.566893	-0.419425	-0.149799	-0.131965	-0.216654	-0.435753	-0.189721	-0.0599613	-0.11432
1153	-0.342981	-0.362424	-0.568084	-0.41964	-0.149054	-0.13094	-0.21716	-0.43596	-0.190114	-0.0591755	-0.114469
1154	-0.341992	-0.36291	-0.569272	-0.419858	-0.148308	-0.129915	-0.217661	-0.436174	-0.19051	-0.0583817	-0.114616
1155	-0.341004	-0.363397	-0.570456	-0.420078	-0.147561	-0.128891	-0.218156	-0.436393	-0.190907	-0.0575801	-0.114763
1156	-0.340015	-0.363885	-0.571637	-0.420301	-0.146812	-0.127866	-0.218646	-0.43662	-0.191306	-0.0567708	-0.114909
1157	-0.339026	-0.364375	-0.572814	-0.420526	-0.146062	-0.126842	-0.219129	-0.436854	-0.191708	-0.055954	-0.115054
1158	-0.338038	-0.364865	-0.573987	-0.420754	-0.145311	-0.125819	-0.219607	-0.437094	-0.192111	-0.0551298	-0.115199
1159	-0.337049	-0.365357	-0.575157	-0.420984	-0.144558	-0.124797	-0.220079	-0.437342	-0.192515	-0.0542983	-0.115342
1160	-0.336061	-0.365851	-0.576323	-0.421216	-0.143804	-0.123777	-0.220545	-0.437598	-0.192922	-0.0534599	-0.115485
1161	-0.335072	-0.366346	-0.577485	-0.421451	-0.143049	-0.122759	-0.221005	-0.437861	-0.193329	-0.0526145	-0.115627
1162	-0.334084	-0.366842	-0.578644	-0.421689	-0.142293	-0.121743	-0.221458	-0.438132	-0.193739	-0.0517625	-0.115769
1163	-0.333095	-0.367339	-0.579798	-0.421929	-0.141535	-0.120729	-0.221904	-0.438411	-0.194149	-0.050904	-0.11591
1164	-0.332106	-0.367838	-0.580949	-0.422172	-0.140777	-0.119718	-0.222344	-0.438699	-0.194561	-0.0500392	-0.11605
1165	-0.331118	-0.368339	-0.582096	-0.422417	-0.140017	-0.118711	-0.222777	-0.438995	-0.194975	-0.0491684	-0.11619
1166	-0.330129	-0.368841	-0.58324	-0.422665	-0.139257	-0.117707	-0.223203	-0.4393	-0.195389	-0.0482916	-0.11633
1167	-0.329141	-0.369345	-0.584379	-0.422915	-0.138495	-0.116707	-0.223622	-0.439613	-0.195805	-0.0474091	-0.116469
1168	-0.328152	-0.36985	-0.585514	-0.423168	-0.137732	-0.115711	-0.224034	-0.439936	-0.196222	-0.0465211	-0.116608
1169	-0.327164	-0.370357	-0.586646	-0.423424	-0.136969	-0.114719	-0.224438	-0.440268	-0.19664	-0.0456279	-0.116746
1170	-0.326175	-0.370865	-0.587774	-0.423682	-0.136204	-0.113733	-0.224835	-0.440609	-0.19706	-0.0447296	-0.116885
1171	-0.325187	-0.371375	-0.588897	-0.423943	-0.135438	-0.112751	-0.225225	-0.44096	-0.19748	-0.0438264	-0.117023
1172	-0.324198	-0.371887	-0.590017	-0.424206	-0.134672	-0.111774	-0.225606	-0.44132	-0.197901	-0.0429187	-0.117161
1173	-0.323209	-0.372401	-0.591133	-0.424472	-0.133904	-0.110804	-0.225979	-0.44169	-0.198323	-0.0420064	-0.1173
1174	-0.322221	-0.372916	-0.592244	-0.424741	-0.133136	-0.109839	-0.226344	-0.442071	-0.198747	-0.04109	-0.117438
1175	-0.321232	-0.373433	-0.593352	-0.425013	-0.132366	-0.108881	-0.226701	-0.442461	-0.199171	-0.0401696	-0.117577
1176	-0.320244	-0.373952	-0.594456	-0.425287	-0.131596	-0.107929	-0.22705	-0.442861	-0.199596	-0.0392454	-0.117716
1177	-0.319255	-0.374473	-0.595556	-0.425564	-0.130824	-0.106983	-0.22739	-0.443272	-0.200023	-0.0383177	-0.117855
1178	-0.318267	-0.374996	-0.596651	-0.425844	-0.130052	-0.106045	-0.227721	-0.443693	-0.20045	-0.0373867	-0.117995
1179	-0.317278	-0.37552	-0.597743	-0.426126	-0.129279	-0.105115	-0.228043	-0.444124	-0.200878	-0.0364525	-0.118135
1180	-0.31629	-0.376047	-0.598831	-0.426412	-0.128504	-0.104192	-0.228356	-0.444566	-0.201307	-0.0355154	-0.118276
1181	-0.315301	-0.376575	-0.599915	-0.4267	-0.127729	-0.103277	-0.22866	-0.445019	-0.201737	-0.0345757	-0.118418
1182	-0.314312	-0.377106	-0.600995	-0.426991	-0.126953	-0.10237	-0.228954	-0.445483	-0.202168	-0.0336335	-0.11856
1183	-0.313324	-0.377638	-0.602071	-0.427284	-0.126175	-0.101472	-0.229239	-0.445957	-0.2026	-0.032689	-0.118703
1184	-0.312335	-0.378173	-0.603142	-0.427581	-0.125397	-0.100582	-0.229514	-0.446443	-0.203033	-0.0317425	-0.118846
1185	-0.311347	-0.378709	-0.60421	-0.42788	-0.124617	-0.0997015	-0.22978	-0.446939	-0.203466	-0.0307942	-0.118991
1186	-0.310358	-0.379248	-0.605274	-0.428183	-0.123836	-0.09883	-0.230035	-0.447447	-0.203901	-0.0298443	-0.119136
1187	-0.30937	-0.379789	-0.606334	-0.428488	-0.123054	-0.0979681	-0.23028	-0.447965	-0.204337	-0.0288929	-0.119283
1188	-0.308381	-0.380332	-0.60739	-0.428796	-0.122271	-0.0971159	-0.230515	-0.448495	-0.204773	-0.0279404	-0.11943
1189	-0.307393	-0.380877	-0.608442	-0.429107	-0.121487	-0.0962736	-0.230739	-0.449035	-0.205211	-0.0269868	-0.119579
1190	-0.306404	-0.381424	-0.60949	-0.429421	-0.120701	-0.0954415	-0.230953	-0.449587	-0.20565	-0.0260324	-0.119728
1191	-0.305415	-0.381973	-0.610534	-0.429738	-0.119914	-0.0946198	-0.231156	-0.45015	-0.206089	-0.0250774	-0.119879
1192	-0.304427	-0.382525	-0.611573	-0.430058	-0.119126	-0.0938087	-0.231348	-0.450724	-0.20653	-0.024122	-0.120031
1193	-0.303438	-0.383078	-0.612609	-0.430381	-0.118336	-0.0930085	-0.231529	-0.451309	-0.206971	-0.0231663	-0.120184
1194	-0.30245	-0.383634	-0.613641	-0.430707	-0.117545	-0.0922194	-0.231699	-0.451905	-0.207414	-0.0222106	-0.120338
1195	-0.301461	-0.384192	-0.614669	-0.431037	-0.116753	-0.0914415	-0.231858	-0.452513	-0.207857	-0.021255	-0.120494
1196	-0.300473	-0.384753	-0.615693	-0.431369	-0.115958	-0.0906751	-0.232005	-0.453131	-0.208302	-0.0202997	-0.120651
1197	-0.299484	-0.385316	-0.616713	-0.431705	-0.115162	-0.0899204	-0.232141	-0.453761	-0.208747	-0.019345	-0.120809
1198	-0.298495	-0.385881	-0.617729	-0.432044	-0.114365	-0.0891775	-0.232265	-0.454402	-0.209193	-0.0183908	-0.120968
1199	-0.297507	-0.386448	-0.61874	-0.432386	-0.113565	-0.0884466	-0.232378	-0.455053	-0.209641	-0.0174375	-0.121128
1200	-0.296518	-0.387017	-0.619748	-0.432731	-0.112764	-0.087728	-0.232478	-0.455716	-0.210089	-0.0164852	-0.121289
1201	-0.29553	-0.387589	-0.620752	-0.43308	-0.111961	-0.0870218	-0.232567	-0.456389	-0.210538	-0.0155341	-0.121452
1202	-0.294541	-0.388163	-0.621751	-0.433432	-0.111155	-0.0863282	-0.232644	-0.457073	-0.210988	-0.0145842	-0.121616
1203	-0.293553	-0.38874	-0.622747	-0.433787	-0.110348	-0.0856474	-0.232708	-0.457768	-0.211439	-0.0136358	-0.121781
1204	-0.292564	-0.389319	-0.623738	-0.434146	-0.109539	-0.0849794	-0.23276	-0.458473	-0.21189	-0.012689	-0.121946
1205	-0.291576	-0.3899	-0.624725	-0.434508	-0.108727	-0.0843245	-0.2328	-0.459189	-0.212343	-0.011744	-0.122113
1206	-0.290587	-0.390483	-0.625708	-0.434874	-0.107913	-0.0836828	-0.232828	-0.459916	-0.212796	-0.0108008	-0.122281
1207	-0.289598	-0.391069	-0.626687	-0.435243	-0.107096	-0.0830545	-0.232843	-0.460653	-0.21325	-0.00985972	-0.12245
1208	-0.28861	-0.391657	-0.627661	-0.435615	-0.106277	-0.0824397	-0.232845	-0.4614	-0.213704	-0.00892076	-0.12262
1209	-0.287621	-0.392247	-0.628631	-0.435992	-0.105455	-0.0818385	-0.232836	-0.462158	-0.214159	-0.0079841	-0.12279
1210	-0.286633	-0.39284	-0.629597	-0.436372	-0.104631	-0.0812511	-0.232813	-0.462925	-0.214615	-0.00704985	-0.122961
1211	-0.285644	-0.393435	-0.630559	-0.436755	-0.103804	-0.0806776	-0.232778	-0.463703	-0.215071	-0.00611813	-0.123133
1212	-0.284656	-0.394032	-0.631516	-0.437142	-0.102973	-0.0801181	-0.23273	-0.46449	-0.215528	-0.00518907	-0.123305
1213	-0.283667	-0.394632	-0.632469	-0.437533	-0.10214	-0.0795728	-0.23267	-0.465288	-0.215985	-0.00426277	-0.123478
1214	-0.282679	-0.395234	-0.633417	-0.437928	-0.101304	-0.0790416	-0.232596	-0.466095	-0.216442	-0.00333935	-0.123651
1215	-0.28169	-0.395838	-0.634361	-0.438326	-0.100464	-0.0785249	-0.23251	-0.466911	-0.2169	-0.0024189	-0.123825
1216	-0.280701	-0.396444	-0.635301	-0.438728	-0.0996209	-0.0780225	-0.232412	-0.467737	-0.217357	-0.00150154	-0.123999
1217	-0.279713	-0.397053	-0.636236	-0.439134	-0.0987742	-0.0775347	-0.2323	-0.468573	-0.217815	-0.000587358	-0.124173
1218	-0.278724	-0.397664	-0.637166	-0.439543	-0.097924	-0.0770615	-0.232176	-0.469418	-0.218273	0.000323552	-0.124347
1219	-0.277736	-0.398277	-0.638092	-0.439957	-0.0970699	-0.0766031	-0.232039	-0.470272	-0.21873	0.0012311	-0.124521
1220	-0.276747	-0.398893	-0.639013	-0.440374	-0.096212	-0.0761594	-0.23189	-0.471135	-0.219188	0.00213519	-0.124695
1221	-0.275759	-0.39951	-0.639929	-0.440795	-0.09535	-0.0757306	-0.231728	-0.472007	-0.219645	0.00303575	-0.124868
1222	-0.27477	-0.40013	-0.64084	-0.441221	-0.0944838	-0.0753167	-0.231553	-0.472888	-0.220101	0.00393269	-0.125042
1223	-0.273781	-0.400752	-0.641747	-0.44165	-0.0936134	-0.0749178	-0.231366	-0.473777	-0.220557	0.00482594	-0.125215
1224	-0.272793	-0.401376	-0.642649	-0.442082	-0.0927385	-0.0745339	-0.231166	-0.474676	-0.221013	0.00571542	-0.125388
1225	-0.271804	-0.402002	-0.643546	-0.442519	-0.091859	-0.0741652	-0.230954	-0.475583	-0.221468	0.00660107	-0.12556
1226	-0.270816	-0.40263	-0.644438	-0.44296	-0.0909749	-0.0738116	-0.230729	-0.476499	-0.221922	0.0074828	-0.125731
1227	-0.269827	-0.40326	-0.645325	-0.443404	-0.0900858	-0.0734732	-0.230492	-0.477423	-0.222374	0.00836057	-0.125902
1228	-0.268839	-0.403893	-0.646206	-0.443853	-0.0891918	-0.07315	-0.230243	-0.478355	-0.222826	0.0092343	-0.126072
1229	-0.26785	-0.404527	-0.647083	-0.444305	-0.0882926	-0.0728421	-0.229982	-0.479296	-0.223277	0.0101039	-0.126242
1230	-0.266862	-0.405163	-0.647955	-0.444762	-0.087388	-0.0725495	-0.229708	-0.480245	-0.223726	0.0109694	-0.12641
1231	-0.265873	-0.405802	-0.648821	-0.445222	-0.086478	-0.0722722	-0.229423	-0.481202	-0.224174	0.0118307	-0.126578
1232	-0.264884	-0.406442	-0.649682	-0.445686	-0.0855624	-0.0720102	-0.229126	-0.482167	-0.22462	0.0126877	-0.126744
1233	-0.263896	-0.407084	-0.650538	-0.446154	-0.0846411	-0.0717636	-0.228817	-0.48314	-0.225065	0.0135405	-0.12691
1234	-0.262907	-0.407728	-0.651388	-0.446626	-0.0837138	-0.0715324	-0.228497	-0.484121	-0.225508	0.0143889	-0.127074
1235	-0.261919	-0.408373	-0.652233	-0.447101	-0.0827804	-0.0713165	-0.228165	-0.485111	-0.225949	0.0152329	-0.127237
1236	-0.26093	-0.409021	-0.653072	-0.447581	-0.0818407	-0.071116	-0.227822	-0.486108	-0.226387	0.0160724	-0.127399
1237	-0.259942	-0.40967	-0.653906	-0.448064	-0.0808947	-0.0709308	-0.227468	-0.487113	-0.226824	0.0169075	-0.12756
1238	-0.258953	-0.410321	-0.654734	-0.448551	-0.0799421	-0.070761	-0.227103	-0.488126	-0.227258	0.0177381	-0.12772
1239	-0.257965	-0.410974	-0.655557	-0.449041	-0.0789828	-0.0706065	-0.226726	-0.489147	-0.227689	0.0185642	-0.127878
1240	-0.256976	-0.411628	-0.656374	-0.449535	-0.0780166	-0.0704674	-0.22634	-0.490176	-0.228118	0.0193857	-0.128035
1241	-0.255987	-0.412284	-0.657185	-0.450033	-0.0770433	-0.0703435	-0.225942	-0.491213	-0.228544	0.0202026	-0.128191
1242	-0.254999	-0.412942	-0.657991	-0.450534	-0.0760629	-0.070235	-0.225535	-0.492258	-0.228967	0.0210148	-0.128346
1243	-0.25401	-0.413601	-0.65879	-0.451039	-0.075075	-0.0701416	-0.225117	-0.493311	-0.229387	0.0218225	-0.1285
1244	-0.253022	-0.414262	-0.659584	-0.451548	-0.0740797	-0.0700635	-0.224689	-0.494371	-0.229804	0.0226254	-0.128653
1245	-0.252033	-0.414924	-0.660372	-0.45206	-0.0730766	-0.0700005	-0.224252	-0.49544	-0.230218	0.0234238	-0.128804
1246	-0.251045	-0.415587	-0.661154	-0.452575	-0.0720657	-0.0699527	-0.223804	-0.496517	-0.230628	0.0242174	-0.128955
1247	-0.250056	-0.416252	-0.66193	-0.453093	-0.0710467	-0.0699199	-0.223348	-0.497602	-0.231034	0.0250063	-0.129105
1248	-0.249068	-0.416919	-0.6627	-0.453615	-0.0700196	-0.0699022	-0.222882	-0.498695	-0.231437	0.0257905	-0.129253
1249	-0.248079	-0.417586	-0.663464	-0.45414	-0.0689842	-0.0698995	-0.222407	-0.499796	-0.231836	0.02657	-0.129401
1250	-0.24709	-0.418255	-0.664221	-0.454668	-0.0679403	-0.0699116	-0.221924	-0.500906	-0.23223	0.0273447	-0.129548
1251	-0.246102	-0.418925	-0.664973	-0.455199	-0.0668877	-0.0699386	-0.221431	-0.502024	-0.232621	0.0281148	-0.129695
1252	-0.245113	-0.419596	-0.665718	-0.455733	-0.0658263	-0.0699805	-0.220931	-0.503151	-0.233007	0.0288802	-0.129841
1253	-0.244125	-0.420269	-0.666457	-0.45627	-0.064756	-0.070037	-0.220422	-0.504286	-0.233389	0.0296408	-0.129987
1254	-0.243136	-0.420942	-0.66719	-0.45681	-0.0636766	-0.0701082	-0.219906	-0.50543	-0.233766	0.0303968	-0.130132
1255	-0.242148	-0.421616	-0.667916	-0.457352	-0.0625879	-0.0701939	-0.219381	-0.506582	-0.234138	0.0311481	-0.130278
1256	-0.241159	-0.422292	-0.668636	-0.457898	-0.0614899	-0.0702941	-0.21885	-0.507744	-0.234506	0.0318947	-0.130423
1257	-0.24017	-0.422968	-0.66935	-0.458445	-0.0603823	-0.0704088	-0.218311	-0.508914	-0.234868	0.0326368	-0.130568
1258	-0.239182	-0.423645	-0.670057	-0.458996	-0.0592651	-0.0705377	-0.217765	-0.510094	-0.235225	0.0333742	-0.130714
1259	-0.238193	-0.424324	-0.670758	-0.459549	-0.058138	-0.0706809	-0.217212	-0.511283	-0.235577	0.0341071	-0.13086
1260	-0.237205	-0.425003	-0.671452	-0.460104	-0.057001	-0.0708382	-0.216652	-0.512481	-0.235923	0.0348354	-0.131007
1261	-0.236216	-0.425682	-0.672139	-0.460661	-0.055854	-0.0710096	-0.216087	-0.513688	-0.236264	0.0355593	-0.131155
1262	-0.235228	-0.426363	-0.672821	-0.461221	-0.0546968	-0.0711949	-0.215515	-0.514906	-0.236599	0.0362787	-0.131304
1263	-0.234239	-0.427044	-0.673495	-0.461782	-0.0535292	-0.0713941	-0.214937	-0.516133	-0.236928	0.0369937	-0.131454
1264	-0.233251	-0.427726	-0.674163	-0.462346	-0.0523513	-0.071607	-0.214354	-0.51737	-0.237251	0.0377045	-0.131605
1265	-0.232262	-0.428408	-0.674824	-0.462912	-0.0511628	-0.0718335	-0.213765	-0.518618	-0.237567	0.0384109	-0.131758
1266	-0.231273	-0.429091	-0.675478	-0.463479	-0.0499637	-0.0720736	-0.213172	-0.519875	-0.237877	0.0391132	-0.131913
1267	-0.230285	-0.429774	-0.676126	-0.464048	-0.0487539	-0.072327	-0.212573	-0.521143	-0.23818	0.0398113	-0.13207
1268	-0.229296	-0.430458	-0.676767	-0.464619	-0.0475332	-0.0725938	-0.211969	-0.522422	-0.238477	0.0405054	-0.132229
1269	-0.228308	-0.431142	-0.6774	-0.465192	-0.0463016	-0.0728738	-0.211361	-0.523711	-0.238767	0.0411956	-0.13239
1270	-0.227319	-0.431826	-0.678027	-0.465766	-0.045059	-0.0731668	-0.210749	-0.525011	-0.239049	0.0418818	-0.132555
1271	-0.226331	-0.432511	-0.678648	-0.466341	-0.0438054	-0.0734727	-0.210133	-0.526322	-0.239325	0.0425644	-0.132722
1272	-0.225342	-0.433196	-0.679261	-0.466917	-0.0425405	-0.0737915	-0.209513	-0.527645	-0.239592	0.0432432	-0.132892
1273	-0.224354	-0.433881	-0.679867	-0.467495	-0.0412645	-0.0741229	-0.20889	-0.528979	-0.239852	0.0439185	-0.133065
1274	-0.223365	-0.434566	-0.680466	-0.468074	-0.0399772	-0.0744669	-0.208263	-0.530324	-0.240105	0.0445903	-0.133242
1275	-0.222376	-0.435251	-0.681058	-0.468654	-0.0386786	-0.0748234	-0.207633	-0.531681	-0.240349	0.0452588	-0.133423
1276	-0.221388	-0.435937	-0.681643	-0.469235	-0.0373687	-0.0751922	-0.207	-0.53305	-0.240585	0.0459242	-0.133608
1277	-0.220399	-0.436622	-0.68222	-0.469816	-0.0360473	-0.0755731	-0.206364	-0.534431	-0.240812	0.0465864	-0.133797
1278	-0.219411	-0.437307	-0.682791	-0.470399	-0.0347145	-0.0759661	-0.205726	-0.535825	-0.241031	0.0472457	-0.13399
1279	-0.218422	-0.437992	-0.683354	-0.470982	-0.0333703	-0.076371	-0.205086	-0.53723	-0.241241	0.0479023	-0.134188
1280	-0.217434	-0.438677	-0.683909	-0.471565	-0.0320146	-0.0767877	-0.204444	-0.538648	-0.241443	0.0485562	-0.134391
1281	-0.216445	-0.439361	-0.684458	-0.47215	-0.0306475	-0.077216	-0.203799	-0.540079	-0.241634	0.0492076	-0.134599
1282	-0.215456	-0.440046	-0.684998	-0.472734	-0.0292689	-0.0776558	-0.203153	-0.541523	-0.241817	0.0498567	-0.134813
1283	-0.214468	-0.44073	-0.685532	-0.473319	-0.0278788	-0.078107	-0.202506	-0.542979	-0.24199	0.0505036	-0.135032
1284	-0.213479	-0.441413	-0.686057	-0.473904	-0.0264773	-0.0785694	-0.201858	-0.544449	-0.242152	0.0511485	-0.135256
1285	-0.212491	-0.442096	-0.686575	-0.474489	-0.0250645	-0.0790429	-0.201208	-0.545932	-0.242305	0.0517916	-0.135486
1286	-0.211502	-0.442778	-0.687086	-0.475074	-0.0236402	-0.0795274	-0.200557	-0.547428	-0.242448	0.0524331	-0.135723
1287	-0.210514	-0.44346	-0.687588	-0.475659	-0.0222046	-0.0800226	-0.199906	-0.548938	-0.24258	0.0530732	-0.135966
1288	-0.209525	-0.444142	-0.688082	-0.476244	-0.0207578	-0.0805285	-0.199254	-0.550461	-0.242701	0.0537119	-0.136215
1289	-0.208537	-0.444822	-0.688569	-0.476829	-0.0192998	-0.081045	-0.198602	-0.551998	-0.242811	0.0543496	-0.136471
1290	-0.207548	-0.445502	-0.689048	-0.477414	-0.0178306	-0.0815718	-0.19795	-0.553548	-0.24291	0.0549864	-0.136733
1291	-0.206559	-0.446181	-0.689518	-0.477998	-0.0163504	-0.0821089	-0.197298	-0.555113	-0.242998	0.0556226	-0.137003
1292	-0.205571	-0.446859	-0.68998	-0.478581	-0.0148592	-0.0826561	-0.196646	-0.556692	-0.243074	0.0562583	-0.137279
1293	-0.204582	-0.447536	-0.690434	-0.479164	-0.0133571	-0.0832133	-0.195994	-0.558284	-0.243138	0.0568937	-0.137563
1294	-0.203594	-0.448212	-0.690879	-0.479747	-0.0118443	-0.0837803	-0.195343	-0.559891	-0.24319	0.057529	-0.137854
1295	-0.202605	-0.448887	-0.691316	-0.480329	-0.0103208	-0.084357	-0.194692	-0.561512	-0.243229	0.0581644	-0.138153
1296	-0.201617	-0.449561	-0.691745	-0.480909	-0.00878685	-0.0849432	-0.194042	-0.563147	-0.243257	0.0588003	-0.138459
1297	-0.200628	-0.450234	-0.692164	-0.481489	-0.00724248	-0.0855389	-0.193393	-0.564796	-0.243271	0.0594366	-0.138773
1298	-0.19964	-0.450906	-0.692575	-0.482068	-0.00568785	-0.0861438	-0.192745	-0.56646	-0.243272	0.0600738	-0.139095
1299	-0.198651	-0.451576	-0.692977	-0.482646	-0.00412312	-0.0867579	-0.192099	-0.568138	-0.24326	0.0607119	-0.139424
1300	-0.197662	-0.452245	-0.69337	-0.483223	-0.00254844	-0.087381	-0.191454	-0.569831	-0.243235	0.0613512	-0.139762
1301	-0.196674	-0.452913	-0.693754	-0.483799	-0.000963978	-0.0880129	-0.19081	-0.571538	-0.243196	0.061992	-0.140108
1302	-0.195685	-0.453579	-0.694129	-0.484373	0.000630093	-0.0886536	-0.190168	-0.573259	-0.243143	0.0626343	-0.140462
1303	-0.194697	-0.454243	-0.694495	-0.484946	0.00223359	-0.0893029	-0.189527	-0.574995	-0.243076	0.0632784	-0.140824
1304	-0.193708	-0.454906	-0.694851	-0.485517	0.00384634	-0.0899607	-0.188889	-0.576745	-0.242995	0.0639246	-0.141194
1305	-0.19272	-0.455568	-0.695197	-0.486087	0.00546813	-0.0906268	-0.188252	-0.578509	-0.2429	0.064573	-0.141573
1306	-0.191731	-0.456227	-0.695534	-0.486655	0.00709876	-0.0913011	-0.187617	-0.580288	-0.242789	0.0652238	-0.141961
1307	-0.190743	-0.456885	-0.695861	-0.487221	0.00873803	-0.0919834	-0.186985	-0.582081	-0.242664	0.0658773	-0.142356
1308	-0.189754	-0.457541	-0.696178	-0.487785	0.0103857	-0.0926738	-0.186355	-0.583888	-0.242524	0.0665336	-0.14276
1309	-0.188765	-0.458195	-0.696485	-0.488347	0.0120416	-0.0933719	-0.185727	-0.585709	-0.242369	0.0671928	-0.143173
1310	-0.187777	-0.458847	-0.696782	-0.488907	0.0137055	-0.0940777	-0.185102	-0.587544	-0.242198	0.0678553	-0.143594
1311	-0.186788	-0.459497	-0.697069	-0.489466	0.0153771	-0.0947911	-0.18448	-0.589393	-0.242012	0.0685211	-0.144023
1312	-0.1858	-0.460145	-0.697346	-0.490021	0.0170562	-0.0955119	-0.18386	-0.591255	-0.241811	0.0691904	-0.144461
1313	-0.184811	-0.46079	-0.697611	-0.490575	0.0187425	-0.09624	-0.183243	-0.593132	-0.241593	0.0698635	-0.144908
1314	-0.183823	-0.461434	-0.697867	-0.491126	0.0204359	-0.0969753	-0.182628	-0.595022	-0.241359	0.0705404	-0.145362
1315	-0.182834	-0.462075	-0.698111	-0.491674	0.0221359	-0.0977176	-0.182017	-0.596925	-0.24111	0.0712213	-0.145826
1316	-0.181845	-0.462714	-0.698345	-0.492219	0.0238425	-0.0984669	-0.181408	-0.598841	-0.240844	0.0719064	-0.146298
1317	-0.180857	-0.46335	-0.698567	-0.492762	0.0255553	-0.0992229	-0.180803	-0.600771	-0.240562	0.0725958	-0.146778
1318	-0.179868	-0.463984	-0.698779	-0.493302	0.0272741	-0.0999856	-0.180201	-0.602713	-0.240264	0.0732896	-0.147266
1319	-0.17888	-0.464615	-0.698979	-0.493839	0.0289985	-0.100755	-0.179602	-0.604668	-0.239949	0.0739879	-0.147763
1320	-0.177891	-0.465244	-0.699168	-0.494372	0.0307284	-0.101531	-0.179006	-0.606636	-0.239617	0.0746909	-0.148268
1321	-0.176903	-0.46587	-0.699345	-0.494903	0.0324633	-0.102312	-0.178414	-0.608615	-0.239269	0.0753987	-0.148782
1322	-0.175914	-0.466493	-0.699511	-0.49543	0.0342032	-0.103101	-0.177824	-0.610607	-0.238905	0.0761114	-0.149304
1323	-0.174926	-0.467113	-0.699665	-0.495953	0.0359476	-0.103895	-0.177239	-0.612611	-0.238523	0.076829	-0.149833
1324	-0.173937	-0.46773	-0.699807	-0.496473	0.0376963	-0.104695	-0.176656	-0.614626	-0.238125	0.0775516	-0.150371
1325	-0.172948	-0.468345	-0.699937	-0.496988	0.039449	-0.1055	-0.176078	-0.616652	-0.23771	0.0782794	-0.150917
1326	-0.17196	-0.468956	-0.700054	-0.4975	0.0412054	-0.106312	-0.175502	-0.618689	-0.237279	0.0790122	-0.151471
1327	-0.170971	-0.469565	-0.70016	-0.498008	0.0429652	-0.107129	-0.174931	-0.620737	-0.23683	0.0797503	-0.152033
1328	-0.169983	-0.47017	-0.700253	-0.498512	0.0447282	-0.107951	-0.174362	-0.622795	-0.236365	0.0804936	-0.152602
1329	-0.168994	-0.470772	-0.700334	-0.499011	0.0464941	-0.108778	-0.173798	-0.624864	-0.235883	0.0812422	-0.15318
1330	-0.168006	-0.47137	-0.700402	-0.499506	0.0482625	-0.109611	-0.173237	-0.626942	-0.235385	0.081996	-0.153765
1331	-0.167017	-0.471966	-0.700458	-0.499996	0.0500332	-0.110448	-0.17268	-0.629029	-0.234869	0.0827552	-0.154358
1332	-0.166029	-0.472557	-0.700501	-0.500481	0.0518058	-0.11129	-0.172126	-0.631126	-0.234337	0.0835195	-0.154958
1333	-0.16504	-0.473146	-0.70053	-0.500961	0.0535802	-0.112137	-0.171576	-0.633232	-0.233789	0.0842892	-0.155566
1334	-0.164051	-0.47373	-0.700547	-0.501437	0.055356	-0.112988	-0.17103	-0.635346	-0.233224	0.0850641	-0.156182
1335	-0.163063	-0.474311	-0.700551	-0.501906	0.057133	-0.113844	-0.170487	-0.637468	-0.232643	0.0858441	-0.156804
1336	-0.162074	-0.474889	-0.700541	-0.502371	0.0589108	-0.114704	-0.169948	-0.639597	-0.232045	0.0866293	-0.157434
1337	-0.161086	-0.475462	-0.700518	-0.50283	0.0606892	-0.115568	-0.169413	-0.641734	-0.231431	0.0874196	-0.158071
1338	-0.160097	-0.476032	-0.700482	-0.503283	0.0624679	-0.116435	-0.168881	-0.643878	-0.230802	0.0882149	-0.158716
1339	-0.159109	-0.476597	-0.700432	-0.50373	0.0642467	-0.117307	-0.168353	-0.646028	-0.230156	0.0890151	-0.159367
1340	-0.15812	-0.477159	-0.700368	-0.504171	0.0660252	-0.118182	-0.167828	-0.648185	-0.229494	0.0898202	-0.160025
1341	-0.157131	-0.477716	-0.700291	-0.504605	0.0678032	-0.11906	-0.167307	-0.650347	-0.228817	0.09063	-0.160691
1342	-0.156143	-0.47827	-0.7002	-0.505033	0.0695804	-0.119942	-0.16679	-0.652514	-0.228124	0.0914444	-0.161363
1343	-0.155154	-0.478819	-0.700095	-0.505455	0.0713566	-0.120826	-0.166276	-0.654687	-0.227416	0.0922633	-0.162042
1344	-0.154166	-0.479364	-0.699976	-0.505869	0.0731315	-0.121714	-0.165765	-0.656864	-0.226693	0.0930866	-0.162727
1345	-0.153177	-0.479904	-0.699843	-0.506277	0.0749049	-0.122604	-0.165258	-0.659044	-0.225955	0.0939141	-0.163419
1346	-0.152189	-0.48044	-0.699696	-0.506677	0.0766765	-0.123496	-0.164754	-0.661229	-0.225202	0.0947457	-0.164117
1347	-0.1512	-0.480971	-0.699534	-0.50707	0.0784461	-0.124391	-0.164254	-0.663416	-0.224435	0.0955812	-0.164822
1348	-0.150212	-0.481498	-0.699358	-0.507456	0.0802134	-0.125288	-0.163757	-0.665606	-0.223653	0.0964204	-0.165534
1349	-0.149223	-0.48202	-0.699168	-0.507833	0.0819783	-0.126187	-0.163263	-0.667798	-0.222857	0.0972632	-0.166251
1350	-0.148234	-0.482537	-0.698963	-0.508203	0.0837404	-0.127088	-0.162772	-0.669993	-0.222047	0.0981094	-0.166975
1351	-0.147246	-0.483049	-0.698744	-0.508564	0.0854995	-0.12799	-0.162285	-0.672188	-0.221223	0.0989588	-0.167704
1352	-0.146257	-0.483557	-0.69851	-0.508917	0.0872555	-0.128894	-0.1618	-0.674384	-0.220386	0.0998112	-0.16844
1353	-0.145269	-0.484059	-0.698262	-0.509262	0.0890081	-0.129799	-0.161319	-0.676581	-0.219535	0.100666	-0.169181
1354	-0.14428	-0.484556	-0.697999	-0.509597	0.0907571	-0.130704	-0.16084	-0.678777	-0.218672	0.101524	-0.169929
1355	-0.143292	-0.485048	-0.697721	-0.509924	0.0925023	-0.131611	-0.160364	-0.680973	-0.217796	0.102384	-0.170682
1356	-0.142303	-0.485535	-0.697428	-0.510242	0.0942435	-0.132518	-0.159891	-0.683168	-0.216907	0.103246	-0.17144
1357	-0.141315	-0.486016	-0.69712	-0.51055	0.0959805	-0.133425	-0.159421	-0.685362	-0.216006	0.10411	-0.172204
1358	-0.140326	-0.486492	-0.696797	-0.510849	0.0977132	-0.134332	-0.158953	-0.687553	-0.215093	0.104976	-0.172974
1359	-0.139337	-0.486963	-0.696459	-0.511138	0.0994413	-0.135239	-0.158488	-0.689742	-0.214168	0.105843	-0.173749
1360	-0.138349	-0.487427	-0.696106	-0.511417	0.101165	-0.136146	-0.158025	-0.691929	-0.213232	0.106711	-0.174529
1361	-0.13736	-0.487886	-0.695738	-0.511687	0.102883	-0.137053	-0.157564	-0.694112	-0.212285	0.10758	-0.175314
1362	-0.136372	-0.48834	-0.695354	-0.511945	0.104597	-0.137958	-0.157106	-0.696291	-0.211326	0.10845	-0.176104
1363	-0.135383	-0.488787	-0.694955	-0.512194	0.106305	-0.138863	-0.15665	-0.698465	-0.210358	0.10932	-0.176898
1364	-0.134395	-0.489228	-0.694541	-0.512431	0.108007	-0.139767	-0.156196	-0.700635	-0.209378	0.11019	-0.177698
1365	-0.133406	-0.489664	-0.694112	-0.512658	0.109705	-0.140669	-0.155744	-0.7028	-0.208389	0.11106	-0.178502
1366	-0.132418	-0.490093	-0.693667	-0.512874	0.111396	-0.141569	-0.155293	-0.70496	-0.20739	0.111929	-0.179311
1367	-0.131429	-0.490516	-0.693206	-0.513079	0.113082	-0.142468	-0.154845	-0.707113	-0.206382	0.112798	-0.180124
1368	-0.13044	-0.490932	-0.69273	-0.513272	0.114762	-0.143364	-0.154398	-0.709259	-0.205364	0.113665	-0.180941
1369	-0.129452	-0.491342	-0.692238	-0.513454	0.116435	-0.144258	-0.153953	-0.711399	-0.204338	0.114532	-0.181762
1370	-0.128463	-0.491746	-0.691731	-0.513624	0.118103	-0.14515	-0.153509	-0.713531	-0.203303	0.115396	-0.182587
1371	-0.127475	-0.492143	-0.691208	-0.513782	0.119764	-0.146039	-0.153067	-0.715656	-0.20226	0.116259	-0.183416
1372	-0.126486	-0.492533	-0.690669	-0.513928	0.121419	-0.146925	-0.152626	-0.717772	-0.201209	0.11712	-0.184249
1373	-0.125498	-0.492917	-0.690114	-0.514061	0.123067	-0.147808	-0.152186	-0.719879	-0.20015	0.117978	-0.185085
1374	-0.124509	-0.493294	-0.689543	-0.514183	0.124708	-0.148687	-0.151747	-0.721977	-0.199085	0.118834	-0.185925
1375	-0.12352	-0.493663	-0.688956	-0.514291	0.126343	-0.149563	-0.15131	-0.724066	-0.198012	0.119686	-0.186767
1376	-0.122532	-0.494026	-0.688353	-0.514387	0.127971	-0.150435	-0.150873	-0.726145	-0.196932	0.120536	-0.187613
1377	-0.121543	-0.494381	-0.687735	-0.514471	0.129592	-0.151303	-0.150437	-0.728213	-0.195846	0.121381	-0.188461
1378	-0.120555	-0.494729	-0.6871	-0.514541	0.131205	-0.152166	-0.150002	-0.73027	-0.194755	0.122223	-0.189313
1379	-0.119566	-0.49507	-0.686448	-0.514598	0.132812	-0.153026	-0.149568	-0.732317	-0.193657	0.123061	-0.190166
1380	-0.118578	-0.495404	-0.685781	-0.514642	0.134411	-0.15388	-0.149134	-0.734352	-0.192554	0.123894	-0.191022
1381	-0.117589	-0.49573	-0.685097	-0.514672	0.136003	-0.15473	-0.148701	-0.736374	-0.191446	0.124723	-0.19188
1382	-0.116601	-0.496048	-0.684396	-0.514689	0.137588	-0.155574	-0.148268	-0.738385	-0.190334	0.125547	-0.19274
1383	-0.115612	-0.496358	-0.68368	-0.514692	0.139165	-0.156414	-0.147835	-0.740383	-0.189217	0.126366	-0.193602
1384	-0.114623	-0.496661	-0.682946	-0.514681	0.140734	-0.157247	-0.147403	-0.742367	-0.188096	0.127179	-0.194466
1385	-0.113635	-0.496956	-0.682196	-0.514656	0.142296	-0.158075	-0.146971	-0.744339	-0.186971	0.127986	-0.19533
1386	-0.112646	-0.497243	-0.68143	-0.514618	0.14385	-0.158897	-0.146539	-0.746296	-0.185843	0.128788	-0.196196
1387	-0.111658	-0.497522	-0.680646	-0.514565	0.145396	-0.159713	-0.146107	-0.748239	-0.184712	0.129583	-0.197063
1388	-0.110669	-0.497792	-0.679846	-0.514498	0.146935	-0.160523	-0.145675	-0.750168	-0.183578	0.130372	-0.19793
1389	-0.109681	-0.498054	-0.679029	-0.514416	0.148465	-0.161326	-0.145243	-0.752082	-0.182442	0.131155	-0.198799
1390	-0.108692	-0.498308	-0.678195	-0.51432	0.149987	-0.162123	-0.144812	-0.753981	-0.181304	0.13193	-0.199667
1391	-0.107704	-0.498554	-0.677344	-0.51421	0.151502	-0.162913	-0.144379	-0.755865	-0.180165	0.132698	-0.200535
1392	-0.106715	-0.498791	-0.676475	-0.514085	0.153008	-0.163696	-0.143947	-0.757732	-0.179024	0.133459	-0.201404
1393	-0.105726	-0.499019	-0.67559	-0.513945	0.154506	-0.164471	-0.143515	-0.759584	-0.177882	0.134213	-0.202272
1394	-0.104738	-0.499239	-0.674687	-0.513791	0.155995	-0.16524	-0.143082	-0.761419	-0.17674	0.134958	-0.20314
1395	-0.103749	-0.49945	-0.673767	-0.513621	0.157477	-0.166	-0.142649	-0.763237	-0.175597	0.135696	-0.204006
1396	-0.102761	-0.499652	-0.67283	-0.513437	0.158949	-0.166753	-0.142215	-0.765038	-0.174455	0.136425	-0.204872
1397	-0.101772	-0.499845	-0.671875	-0.513238	0.160414	-0.167498	-0.141781	-0.766822	-0.173312	0.137146	-0.205737
1398	-0.100784	-0.500029	-0.670902	-0.513023	0.16187	-0.168236	-0.141347	-0.768589	-0.172171	0.137859	-0.2066
1399	-0.0997951	-0.500204	-0.669912	-0.512794	0.163317	-0.168964	-0.140913	-0.770337	-0.171031	0.138563	-0.207461
1400	-0.0988065	-0.500369	-0.668904	-0.512549	0.164755	-0.169685	-0.140478	-0.772068	-0.169893	0.139257	-0.208321
1401	-0.0978179	-0.500526	-0.667878	-0.51229	0.166185	-0.170397	-0.140042	-0.773779	-0.168756	0.139943	-0.209179
1402	-0.0968294	-0.500672	-0.666834	-0.512015	0.167606	-0.171101	-0.139606	-0.775473	-0.167622	0.14062	-0.210034
1403	-0.0958408	-0.50081	-0.665773	-0.511724	0.169018	-0.171795	-0.13917	-0.777147	-0.16649	0.141287	-0.210886
1404	-0.0948523	-0.500938	-0.664693	-0.511419	0.170421	-0.172481	-0.138733	-0.778802	-0.165361	0.141945	-0.211736
1405	-0.0938637	-0.501056	-0.663595	-0.511097	0.171815	-0.173158	-0.138296	-0.780437	-0.164235	0.142593	-0.212583
1406	-0.0928751	-0.501164	-0.662479	-0.510761	0.1732	-0.173825	-0.137858	-0.782053	-0.163113	0.143231	-0.213427
1407	-0.0918866	-0.501263	-0.661344	-0.510409	0.174575	-0.174484	-0.13742	-0.783649	-0.161995	0.143859	-0.214267
1408	-0.090898	-0.501351	-0.660191	-0.510041	0.175942	-0.175132	-0.136981	-0.785225	-0.160881	0.144477	-0.215104
1409	-0.0899095	-0.50143	-0.65902	-0.509658	0.177299	-0.175771	-0.136542	-0.78678	-0.159772	0.145086	-0.215937
1410	-0.0889209	-0.501498	-0.657829	-0.50926	0.178647	-0.176401	-0.136103	-0.788315	-0.158667	0.145683	-0.216765
1411	-0.0879323	-0.501557	-0.656621	-0.508846	0.179985	-0.177021	-0.135663	-0.789829	-0.157568	0.146271	-0.21759
1412	-0.0869438	-0.501605	-0.655393	-0.508416	0.181314	-0.17763	-0.135223	-0.791322	-0.156475	0.146848	-0.21841
1413	-0.0859552	-0.501643	-0.654147	-0.507971	0.182633	-0.17823	-0.134782	-0.792793	-0.155387	0.147414	-0.219225
1414	-0.0849667	-0.50167	-0.652882	-0.50751	0.183942	-0.17882	-0.134342	-0.794243	-0.154306	0.14797	-0.220035
1415	-0.0839781	-0.501687	-0.651597	-0.507033	0.185242	-0.179399	-0.1339	-0.795671	-0.153231	0.148515	-0.22084
1416	-0.0829896	-0.501693	-0.650294	-0.50654	0.186531	-0.179968	-0.133459	-0.797078	-0.152163	0.149049	-0.22164
1417	-0.082001	-0.501689	-0.648972	-0.506032	0.187811	-0.180526	-0.133018	-0.798462	-0.151103	0.149572	-0.222435
1418	-0.0810124	-0.501674	-0.64763	-0.505508	0.189081	-0.181074	-0.132576	-0.799824	-0.150049	0.150085	-0.223223
1419	-0.0800239	-0.501648	-0.646269	-0.504969	0.19034	-0.181611	-0.132134	-0.801164	-0.149004	0.150586	-0.224006
1420	-0.0790353	-0.501611	-0.644888	-0.504413	0.191589	-0.182138	-0.131692	-0.802481	-0.147966	0.151076	-0.224783
1421	-0.0780468	-0.501563	-0.643488	-0.503842	0.192828	-0.182653	-0.131249	-0.803776	-0.146936	0.151555	-0.225553
1422	-0.0770582	-0.501505	-0.642069	-0.503255	0.194056	-0.183158	-0.130807	-0.805047	-0.145916	0.152024	-0.226317
1423	-0.0760696	-0.501435	-0.640629	-0.502652	0.195274	-0.183652	-0.130364	-0.806296	-0.144904	0.152481	-0.227074
1424	-0.0750811	-0.501353	-0.63917	-0.502033	0.196482	-0.184134	-0.129922	-0.807521	-0.1439	0.152926	-0.227824
1425	-0.0740925	-0.501261	-0.637692	-0.501398	0.197678	-0.184606	-0.129479	-0.808722	-0.142907	0.153361	-0.228567
1426	-0.073104	-0.501157	-0.636193	-0.500748	0.198864	-0.185066	-0.129036	-0.809901	-0.141922	0.153784	-0.229303
1427	-0.0721154	-0.501041	-0.634674	-0.500081	0.200039	-0.185515	-0.128594	-0.811055	-0.140948	0.154196	-0.230032
1428	-0.0711268	-0.500915	-0.633136	-0.499398	0.201203	-0.185953	-0.128151	-0.812186	-0.139983	0.154597	-0.230753
1429	-0.0701383	-0.500776	-0.631577	-0.498699	0.202355	-0.186379	-0.127708	-0.813293	-0.139028	0.154987	-0.231466
1430	-0.0691497	-0.500626	-0.629998	-0.497984	0.203497	-0.186794	-0.127265	-0.814376	-0.138084	0.155365	-0.232171
1431	-0.0681612	-0.500464	-0.628398	-0.497253	0.204627	-0.187197	-0.126823	-0.815435	-0.13715	0.155732	-0.232868
1432	-0.0671726	-0.50029	-0.626779	-0.496506	0.205746	-0.187589	-0.12638	-0.816469	-0.136227	0.156088	-0.233557
1433	-0.066184	-0.500104	-0.625139	-0.495743	0.206853	-0.187969	-0.125937	-0.81748	-0.135315	0.156433	-0.234237
1434	-0.0651955	-0.499906	-0.623478	-0.494963	0.207948	-0.188337	-0.125494	-0.818465	-0.134414	0.156766	-0.234909
1435	-0.0642069	-0.499696	-0.621797	-0.494167	0.209032	-0.188693	-0.125051	-0.819427	-0.133524	0.157089	-0.235572
1436	-0.0632184	-0.499474	-0.620095	-0.493354	0.210104	-0.189038	-0.124608	-0.820363	-0.132645	0.1574	-0.236225
1437	-0.0622298	-0.49924	-0.618373	-0.492525	0.211164	-0.189371	-0.124165	-0.821276	-0.131778	0.1577	-0.23687
1438	-0.0612412	-0.498993	-0.61663	-0.49168	0.212212	-0.189692	-0.123722	-0.822163	-0.130922	0.15799	-0.237505
1439	-0.0602527	-0.498734	-0.614865	-0.490818	0.213248	-0.190001	-0.123278	-0.823025	-0.130078	0.158268	-0.23813
1440	-0.0592641	-0.498462	-0.61308	-0.489939	0.214272	-0.190298	-0.122835	-0.823863	-0.129245	0.158536	-0.238746
1441	-0.0582756	-0.498178	-0.611274	-0.489044	0.215283	-0.190583	-0.122391	-0.824676	-0.128425	0.158793	-0.239352
1442	-0.057287	-0.497881	-0.609447	-0.488132	0.216282	-0.190855	-0.121946	-0.825464	-0.127616	0.159039	-0.239947
1443	-0.0562985	-0.497572	-0.607599	-0.487203	0.217268	-0.191116	-0.121501	-0.826227	-0.126819	0.159275	-0.240532
1444	-0.0553099	-0.49725	-0.60573	-0.486257	0.218241	-0.191365	-0.121056	-0.826964	-0.126035	0.1595	-0.241107
1445	-0.0543213	-0.496915	-0.603839	-0.485294	0.219202	-0.191601	-0.12061	-0.827677	-0.125263	0.159715	-0.241671
1446	-0.0533328	-0.496567	-0.601927	-0.484314	0.220149	-0.191826	-0.120163	-0.828365	-0.124502	0.15992	-0.242224
1447	-0.0523442	-0.496206	-0.599994	-0.483317	0.221084	-0.192038	-0.119715	-0.829028	-0.123754	0.160114	-0.242765
1448	-0.0513557	-0.495832	-0.598039	-0.482303	0.222006	-0.192238	-0.119267	-0.829665	-0.123019	0.160299	-0.243296
1449	-0.0503671	-0.495446	-0.596063	-0.481271	0.222914	-0.192425	-0.118817	-0.830277	-0.122295	0.160474	-0.243815
1450	-0.0493785	-0.495045	-0.594065	-0.480221	0.223809	-0.192601	-0.118366	-0.830865	-0.121584	0.16064	-0.244322
1451	-0.04839	-0.494632	-0.592046	-0.479154	0.224691	-0.192764	-0.117914	-0.831427	-0.120885	0.160796	-0.244816
1452	-0.0474014	-0.494206	-0.590005	-0.47807	0.22556	-0.192914	-0.11746	-0.831963	-0.120199	0.160942	-0.245299
1453	-0.0464129	-0.493766	-0.587942	-0.476968	0.226414	-0.193052	-0.117004	-0.832475	-0.119525	0.16108	-0.245769
1454	-0.0454243	-0.493312	-0.585857	-0.475847	0.227256	-0.193178	-0.116547	-0.832962	-0.118864	0.161209	-0.246227
1455	-0.0444357	-0.492845	-0.58375	-0.474709	0.228083	-0.193291	-0.116088	-0.833423	-0.118214	0.16133	-0.246671
1456	-0.0434472	-0.492365	-0.581622	-0.473553	0.228897	-0.193392	-0.115626	-0.83386	-0.117577	0.161442	-0.247103
1457	-0.0424586	-0.491871	-0.579471	-0.472378	0.229697	-0.19348	-0.115162	-0.834271	-0.116953	0.161546	-0.247521
1458	-0.0414701	-0.491364	-0.577299	-0.471185	0.230482	-0.193556	-0.114696	-0.834657	-0.116341	0.161643	-0.247925
1459	-0.0404815	-0.490842	-0.575104	-0.469974	0.231254	-0.193619	-0.114226	-0.835018	-0.115741	0.161731	-0.248315
1460	-0.0394929	-0.490307	-0.572887	-0.468744	0.232012	-0.19367	-0.113754	-0.835354	-0.115153	0.161813	-0.248691
1461	-0.0385044	-0.489759	-0.570648	-0.467495	0.232756	-0.193708	-0.113278	-0.835664	-0.114578	0.161888	-0.249052
1462	-0.0375158	-0.489196	-0.568386	-0.466228	0.233486	-0.193733	-0.112799	-0.83595	-0.114015	0.161956	-0.249399
1463	-0.0365273	-0.488619	-0.566103	-0.464942	0.234201	-0.193745	-0.112316	-0.836211	-0.113464	0.162018	-0.249731
1464	-0.0355387	-0.488029	-0.563796	-0.463636	0.234902	-0.193745	-0.11183	-0.836447	-0.112926	0.162074	-0.250047
1465	-0.0345501	-0.487424	-0.561468	-0.462312	0.235589	-0.193732	-0.111339	-0.836657	-0.112399	0.162125	-0.250347
1466	-0.0335616	-0.486806	-0.559116	-0.460968	0.236262	-0.193706	-0.110843	-0.836843	-0.111885	0.162171	-0.250632
1467	-0.032573	-0.486173	-0.556743	-0.459604	0.23692	-0.193667	-0.110343	-0.837003	-0.111382	0.162212	-0.250901
1468	-0.0315845	-0.485526	-0.554346	-0.458221	0.237564	-0.193615	-0.109838	-0.837139	-0.110892	0.162248	-0.251153
1469	-0.0305959	-0.484865	-0.551927	-0.456818	0.238194	-0.19355	-0.109327	-0.837249	-0.110414	0.162281	-0.251388
1470	-0.0296074	-0.48419	-0.549485	-0.455395	0.238809	-0.193472	-0.108811	-0.837334	-0.109947	0.162311	-0.251606
1471	-0.0286188	-0.4835	-0.547021	-0.453953	0.23941	-0.193381	-0.10829	-0.837395	-0.109493	0.162337	-0.251806
1472	-0.0276302	-0.482796	-0.544533	-0.45249	0.239997	-0.193277	-0.107762	-0.83743	-0.10905	0.162361	-0.251989
1473	-0.0266417	-0.482078	-0.542023	-0.451006	0.240569	-0.19316	-0.107227	-0.83744	-0.108619	0.162383	-0.252154
1474	-0.0256531	-0.481345	-0.539489	-0.449503	0.241128	-0.193029	-0.106686	-0.837425	-0.108199	0.162404	-0.2523
1475	-0.0246646	-0.480598	-0.536933	-0.447978	0.241672	-0.192885	-0.106138	-0.837385	-0.107792	0.162423	-0.252428
1476	-0.023676	-0.479837	-0.534353	-0.446433	0.242202	-0.192727	-0.105582	-0.837319	-0.107395	0.162443	-0.252536
1477	-0.0226874	-0.479061	-0.531751	-0.444867	0.242718	-0.192556	-0.105019	-0.837229	-0.107011	0.162462	-0.252626
1478	-0.0216989	-0.47827	-0.529125	-0.44328	0.24322	-0.192371	-0.104448	-0.837113	-0.106638	0.162482	-0.252695
1479	-0.0207103	-0.477464	-0.526476	-0.441672	0.243708	-0.192172	-0.103868	-0.836971	-0.106276	0.162504	-0.252745
1480	-0.0197218	-0.476644	-0.523803	-0.440042	0.244182	-0.19196	-0.10328	-0.836804	-0.105925	0.162527	-0.252774
1481	-0.0187332	-0.47581	-0.521108	-0.438391	0.244643	-0.191734	-0.102683	-0.836612	-0.105586	0.162553	-0.252783
1482	-0.0177446	-0.47496	-0.518389	-0.436718	0.24509	-0.191494	-0.102077	-0.836394	-0.105257	0.162582	-0.25277
1483	-0.0167561	-0.474096	-0.515646	-0.435023	0.245523	-0.19124	-0.101462	-0.83615	-0.10494	0.162615	-0.252737
1484	-0.0157675	-0.473217	-0.512881	-0.433307	0.245943	-0.190971	-0.100836	-0.83588	-0.104634	0.162652	-0.252681
1485	-0.014779	-0.472323	-0.510091	-0.431567	0.24635	-0.190688	-0.100201	-0.835585	-0.104338	0.162694	-0.252604
1486	-0.0137904	-0.471414	-0.507278	-0.429806	0.246744	-0.190391	-0.0995551	-0.835263	-0.104053	0.162741	-0.252505
1487	-0.0128018	-0.47049	-0.504442	-0.428022	0.247125	-0.19008	-0.0988984	-0.834915	-0.103779	0.162795	-0.252382
1488	-0.0118133	-0.469551	-0.501582	-0.426215	0.247493	-0.189754	-0.0982307	-0.834541	-0.103515	0.162856	-0.252237
1489	-0.0108247	-0.468598	-0.498698	-0.424386	0.247849	-0.189413	-0.0975517	-0.83414	-0.103262	0.162924	-0.252069
1490	-0.00983616	-0.467629	-0.49579	-0.422533	0.248193	-0.189057	-0.096861	-0.833712	-0.103019	0.163001	-0.251877
1491	-0.00884761	-0.466645	-0.492859	-0.420657	0.248524	-0.188686	-0.0961584	-0.833258	-0.102786	0.163087	-0.251662
1492	-0.00785905	-0.465646	-0.489904	-0.418758	0.248844	-0.1883	-0.0954436	-0.832776	-0.102563	0.163183	-0.251422
1493	-0.00687049	-0.464631	-0.486925	-0.416835	0.249151	-0.187899	-0.0947163	-0.832267	-0.102349	0.163289	-0.251158
1494	-0.00588193	-0.463602	-0.483922	-0.414888	0.249448	-0.187483	-0.0939762	-0.831731	-0.102146	0.163406	-0.250869
1495	-0.00489337	-0.462557	-0.480896	-0.412917	0.249733	-0.187051	-0.0932231	-0.831167	-0.101952	0.163534	-0.250555
1496	-0.00390481	-0.461497	-0.477845	-0.410922	0.250008	-0.186603	-0.0924566	-0.830575	-0.101767	0.163676	-0.250216
1497	-0.00291625	-0.460421	-0.474771	-0.408903	0.250271	-0.186139	-0.0916764	-0.829955	-0.101591	0.16383	-0.249852
1498	-0.00192769	-0.45933	-0.471672	-0.406859	0.250525	-0.18566	-0.0908825	-0.829307	-0.101424	0.163999	-0.249461
1499	-0.000939131	-0.458223	-0.46855	-0.40479	0.250768	-0.185164	-0.0900743	-0.82863	-0.101266	0.164182	-0.249045
1500	4.9428e-05	-0.457101	-0.465404	-0.402696	0.251001	-0.184652	-0.0892518	-0.827924	-0.101116	0.164381	-0.248602
1501	0.00103799	-0.455964	-0.462233	-0.400577	0.251226	-0.184124	-0.0884147	-0.827189	-0.100975	0.164595	-0.248133
1502	0.00202655	-0.454811	-0.459039	-0.398433	0.251441	-0.183579	-0.0875626	-0.826424	-0.100842	0.164827	-0.247637
1503	0.00301511	-0.453642	-0.45582	-0.396263	0.251647	-0.183018	-0.0866955	-0.82563	-0.100716	0.165075	-0.247114
1504	0.00400367	-0.452458	-0.452578	-0.394067	0.251845	-0.182439	-0.085813	-0.824806	-0.100598	0.165343	-0.246564
1505	0.00499222	-0.451257	-0.449312	-0.391845	0.252035	-0.181844	-0.084915	-0.823951	-0.100487	0.165628	-0.245986
1506	0.00598078	-0.450041	-0.446021	-0.389597	0.252217	-0.181231	-0.0840011	-0.823066	-0.100383	0.165934	-0.245381
1507	0.00696934	-0.44881	-0.442707	-0.387322	0.252391	-0.1806	-0.0830713	-0.82215	-0.100286	0.16626	-0.244747
1508	0.0079579	-0.447562	-0.439368	-0.385021	0.252559	-0.179953	-0.0821252	-0.821202	-0.100195	0.166606	-0.244086
1509	0.00894646	-0.446298	-0.436006	-0.382693	0.252721	-0.179287	-0.0811627	-0.820223	-0.10011	0.166975	-0.243397
1510	0.00993502	-0.445019	-0.432619	-0.380337	0.252876	-0.178603	-0.0801836	-0.819212	-0.100031	0.167365	-0.242679
1511	0.0109236	-0.443723	-0.429209	-0.377955	0.253025	-0.177902	-0.0791878	-0.818169	-0.0999568	0.167779	-0.241932
1512	0.0119121	-0.442411	-0.425775	-0.375545	0.25317	-0.177182	-0.0781749	-0.817093	-0.0998879	0.168216	-0.241157
1513	0.0129007	-0.441083	-0.422316	-0.373107	0.253309	-0.176443	-0.0771448	-0.815984	-0.0998237	0.168678	-0.240353
1514	0.0138893	-0.439739	-0.418834	-0.370641	0.253444	-0.175686	-0.0760975	-0.814842	-0.0997637	0.169164	-0.23952
1515	0.0148778	-0.438379	-0.415328	-0.368147	0.253575	-0.17491	-0.0750326	-0.813666	-0.0997077	0.169676	-0.238658
1516	0.0158664	-0.437003	-0.411798	-0.365625	0.253703	-0.174115	-0.07395	-0.812456	-0.0996551	0.170214	-0.237767
1517	0.0168549	-0.43561	-0.408245	-0.363074	0.253827	-0.1733	-0.0728496	-0.811212	-0.0996056	0.170779	-0.236846
1518	0.0178435	-0.434201	-0.404667	-0.360495	0.25395	-0.172466	-0.0717312	-0.809933	-0.0995587	0.171371	-0.235896
1519	0.0188321	-0.432775	-0.401066	-0.357886	0.25407	-0.171613	-0.0705946	-0.808619	-0.0995141	0.171991	-0.234916
1520	0.0198206	-0.431333	-0.397442	-0.355249	0.254188	-0.17074	-0.0694398	-0.807269	-0.0994713	0.17264	-0.233906
1521	0.0208092	-0.429875	-0.393793	-0.352582	0.254306	-0.169846	-0.0682665	-0.805884	-0.0994298	0.173318	-0.232867
1522	0.0217977	-0.4284	-0.390121	-0.349885	0.254422	-0.168933	-0.0670747	-0.804463	-0.0993892	0.174025	-0.231798
1523	0.0227863	-0.426908	-0.386426	-0.347159	0.254539	-0.167999	-0.0658642	-0.803005	-0.0993489	0.174763	-0.2307
1524	0.0237749	-0.4254	-0.382707	-0.344403	0.254657	-0.167044	-0.0646348	-0.80151	-0.0993087	0.175531	-0.229571
1525	0.0247634	-0.423876	-0.378965	-0.341617	0.254775	-0.166069	-0.0633865	-0.799978	-0.0992678	0.176331	-0.228413
1526	0.025752	-0.422334	-0.3752	-0.3388	0.254895	-0.165073	-0.0621191	-0.798409	-0.0992259	0.177163	-0.227224
1527	0.0267405	-0.420776	-0.371412	-0.335954	0.255017	-0.164055	-0.0608324	-0.796802	-0.0991825	0.178026	-0.226005
1528	0.0277291	-0.419201	-0.3676	-0.333076	0.255142	-0.163016	-0.0595265	-0.795157	-0.099137	0.178923	-0.224757
1529	0.0287176	-0.41761	-0.363765	-0.330168	0.25527	-0.161955	-0.0582011	-0.793473	-0.0990889	0.179853	-0.223478
1530	0.0297062	-0.416001	-0.359908	-0.32723	0.255402	-0.160873	-0.0568561	-0.79175	-0.0990378	0.180816	-0.222169
1531	0.0306948	-0.414376	-0.356027	-0.32426	0.255538	-0.159768	-0.0554914	-0.789989	-0.098983	0.181814	-0.220831
1532	0.0316833	-0.412734	-0.352124	-0.321259	0.255679	-0.158642	-0.0541069	-0.788188	-0.098924	0.182846	-0.219462
1533	0.0326719	-0.411075	-0.348198	-0.318227	0.255825	-0.157492	-0.0527025	-0.786347	-0.0988604	0.183913	-0.218063
1534	0.0336604	-0.409399	-0.344249	-0.315163	0.255978	-0.15632	-0.0512781	-0.784466	-0.0987915	0.185016	-0.216634
1535	0.034649	-0.407706	-0.340278	-0.312069	0.256137	-0.155126	-0.0498336	-0.782545	-0.0987168	0.186155	-0.215175
1536	0.0356376	-0.405996	-0.336285	-0.308942	0.256303	-0.153908	-0.0483688	-0.780583	-0.0986357	0.187329	-0.213687
1537	0.0366261	-0.404269	-0.332269	-0.305785	0.256477	-0.152667	-0.0468837	-0.778581	-0.0985478	0.188541	-0.212168
1538	0.0376147	-0.402526	-0.328231	-0.302595	0.256659	-0.151402	-0.0453781	-0.776537	-0.0984524	0.189789	-0.21062
1539	0.0386032	-0.400765	-0.324171	-0.299374	0.256851	-0.150114	-0.0438519	-0.774452	-0.098349	0.191075	-0.209041
1540	0.0395918	-0.398987	-0.320089	-0.296121	0.257051	-0.148802	-0.0423051	-0.772326	-0.098237	0.192398	-0.207433
1541	0.0405804	-0.397192	-0.315986	-0.292836	0.257262	-0.147466	-0.0407374	-0.770158	-0.0981158	0.193759	-0.205796
1542	0.0415689	-0.39538	-0.31186	-0.28952	0.257484	-0.146105	-0.0391489	-0.767947	-0.097985	0.195159	-0.204129
1543	0.0425575	-0.393552	-0.307713	-0.286172	0.257717	-0.14472	-0.0375393	-0.765695	-0.0978439	0.196597	-0.202432
1544	0.043546	-0.391706	-0.303544	-0.282792	0.257961	-0.143311	-0.0359086	-0.7634	-0.0976919	0.198073	-0.200706
1545	0.0445346	-0.389843	-0.299354	-0.27938	0.258218	-0.141876	-0.0342566	-0.761063	-0.0975286	0.199589	-0.198951
1546	0.0455232	-0.387963	-0.295142	-0.275936	0.258488	-0.140416	-0.0325833	-0.758683	-0.0973533	0.201145	-0.197166
1547	0.0465117	-0.386066	-0.29091	-0.272461	0.258772	-0.138931	-0.0308885	-0.75626	-0.0971654	0.20274	-0.195352
1548	0.0475003	-0.384151	-0.286656	-0.268954	0.25907	-0.13742	-0.0291722	-0.753794	-0.0969645	0.204375	-0.19351
1549	0.0484888	-0.38222	-0.282381	-0.265415	0.259382	-0.135884	-0.0274341	-0.751285	-0.0967499	0.20605	-0.191638
1550	0.0494774	-0.380272	-0.278086	-0.261845	0.25971	-0.134322	-0.0256741	-0.748733	-0.0965212	0.207765	-0.189738
1551	0.050466	-0.378307	-0.27377	-0.258244	0.260054	-0.132733	-0.0238922	-0.746138	-0.0962777	0.209521	-0.187809
1552	0.0514545	-0.376325	-0.269433	-0.254611	0.260414	-0.131119	-0.0220883	-0.743499	-0.096019	0.211317	-0.185852
1553	0.0524431	-0.374326	-0.265076	-0.250946	0.26079	-0.129477	-0.0202621	-0.740816	-0.0957444	0.213155	-0.183867
1554	0.0534316	-0.37231	-0.260698	-0.247251	0.261185	-0.127809	-0.0184136	-0.738091	-0.0954534	0.215033	-0.181853
1555	0.0544202	-0.370277	-0.256301	-0.243525	0.261597	-0.126114	-0.0165427	-0.735321	-0.0951456	0.216952	-0.179811
1556	0.0554087	-0.368227	-0.251883	-0.239768	0.262028	-0.124392	-0.0146491	-0.732508	-0.0948204	0.218913	-0.177742
1557	0.0563973	-0.36616	-0.247446	-0.23598	0.262478	-0.122643	-0.0127329	-0.729652	-0.0944772	0.220915	-0.175644
1558	0.0573859	-0.364077	-0.242988	-0.232162	0.262948	-0.120866	-0.0107938	-0.726752	-0.0941156	0.222958	-0.17352
1559	0.0583744	-0.361976	-0.238511	-0.228314	0.263437	-0.119062	-0.00883175	-0.723809	-0.093735	0.225044	-0.171367
1560	0.059363	-0.359859	-0.234015	-0.224435	0.263947	-0.11723	-0.00684659	-0.720822	-0.0933349	0.22717	-0.169188
1561	0.0603515	-0.357725	-0.229499	-0.220527	0.264479	-0.11537	-0.00483819	-0.717791	-0.092915	0.229339	-0.166982
1562	0.0613401	-0.355575	-0.224964	-0.216589	0.265031	-0.113482	-0.00280643	-0.714718	-0.0924746	0.231549	-0.164749
1563	0.0623287	-0.353407	-0.22041	-0.212621	0.265606	-0.111565	-0.000751153	-0.711601	-0.0920132	0.233801	-0.162489
1564	0.0633172	-0.351224	-0.215837	-0.208625	0.266203	-0.10962	0.00132776	-0.70844	-0.0915306	0.236095	-0.160203
1565	0.0643058	-0.349023	-0.211245	-0.204599	0.266823	-0.107646	0.00343045	-0.705237	-0.0910261	0.23843	-0.15789
1566	0.0652943	-0.346806	-0.206634	-0.200545	0.267467	-0.105643	0.00555704	-0.701991	-0.0904993	0.240807	-0.155552
1567	0.0662829	-0.344573	-0.202005	-0.196463	0.268134	-0.103612	0.00770767	-0.698703	-0.0899498	0.243226	-0.153188
1568	0.0672715	-0.342323	-0.197358	-0.192353	0.268825	-0.101551	0.00988248	-0.695371	-0.0893772	0.245687	-0.150798
1569	0.06826	-0.340057	-0.192692	-0.188214	0.269541	-0.0994612	0.0120816	-0.691998	-0.088781	0.248189	-0.148382
1570	0.0692486	-0.337775	-0.188009	-0.184049	0.270282	-0.0973419	0.0143052	-0.688582	-0.0881609	0.250733	-0.145942
1571	0.0702371	-0.335477	-0.183308	-0.179856	0.271048	-0.0951931	0.0165533	-0.685124	-0.0875164	0.253318	-0.143476
1572	0.0712257	-0.333162	-0.178588	-0.175637	0.27184	-0.0930147	0.0188261	-0.681625	-0.0868472	0.255945	-0.140986
1573	0.0722143	-0.330831	-0.173852	-0.171391	0.272657	-0.0908065	0.0211237	-0.678084	-0.0861529	0.258613	-0.138471
1574	0.0732028	-0.328485	-0.169098	-0.167119	0.273501	-0.0885684	0.0234463	-0.674502	-0.0854331	0.261322	-0.135932
1575	0.0741914	-0.326122	-0.164327	-0.162821	0.274372	-0.0863004	0.025794	-0.670879	-0.0846875	0.264072	-0.133368
1576	0.0751799	-0.323744	-0.159538	-0.158498	0.275269	-0.0840023	0.0281669	-0.667215	-0.0839158	0.266862	-0.130781
1577	0.0761685	-0.32135	-0.154733	-0.15415	0.276194	-0.081674	0.030565	-0.663511	-0.0831175	0.269693	-0.12817
1578	0.0771571	-0.31894	-0.149912	-0.149777	0.277146	-0.0793155	0.0329886	-0.659767	-0.0822925	0.272565	-0.125535
1579	0.0781456	-0.316515	-0.145073	-0.14538	0.278126	-0.0769267	0.0354378	-0.655984	-0.0814405	0.275476	-0.122878
1580	0.0791342	-0.314074	-0.140219	-0.140959	0.279134	-0.0745074	0.0379126	-0.652162	-0.0805611	0.278428	-0.120197
1581	0.0801227	-0.311618	-0.135348	-0.136515	0.28017	-0.0720577	0.0404131	-0.6483	-0.079654	0.281419	-0.117493
1582	0.0811113	-0.309147	-0.130462	-0.132048	0.281234	-0.0695775	0.0429394	-0.6444	-0.0787191	0.284449	-0.114767
1583	0.0820998	-0.30666	-0.125559	-0.127558	0.282327	-0.0670667	0.0454918	-0.640462	-0.0777561	0.287518	-0.112018
1584	0.0830884	-0.304158	-0.120642	-0.123045	0.283449	-0.0645253	0.0480701	-0.636487	-0.0767648	0.290627	-0.109247
1585	0.084077	-0.301642	-0.115709	-0.118511	0.284599	-0.0619533	0.0506745	-0.632474	-0.0757449	0.293773	-0.106454
1586	0.0850655	-0.29911	-0.11076	-0.113956	0.285779	-0.0593506	0.0533052	-0.628425	-0.0746963	0.296958	-0.103639
1587	0.0860541	-0.296564	-0.105797	-0.109379	0.286987	-0.0567172	0.0559621	-0.62434	-0.0736188	0.30018	-0.100802
1588	0.0870426	-0.294003	-0.10082	-0.104782	0.288225	-0.0540532	0.0586453	-0.620219	-0.0725122	0.303439	-0.0979444
1589	0.0880312	-0.291428	-0.0958274	-0.100165	0.289492	-0.0513585	0.061355	-0.616062	-0.0713764	0.306736	-0.0950652
1590	0.0890198	-0.288838	-0.0908209	-0.0955279	0.290789	-0.0486332	0.064091	-0.611871	-0.0702113	0.310069	-0.0921651
1591	0.0900083	-0.286234	-0.0858004	-0.0908716	0.292115	-0.0458773	0.0668536	-0.607646	-0.0690168	0.313438	-0.089244
1592	0.0909969	-0.283615	-0.0807661	-0.0861965	0.29347	-0.0430908	0.0696427	-0.603387	-0.0677926	0.316843	-0.0863024
1593	0.0919854	-0.280983	-0.0757183	-0.0815029	0.294855	-0.0402738	0.0724583	-0.599096	-0.0665389	0.320282	-0.0833402
1594	0.092974	-0.278336	-0.0706571	-0.0767913	0.296269	-0.0374263	0.0753006	-0.594772	-0.0652554	0.323757	-0.0803577
1595	0.0939626	-0.275676	-0.0655828	-0.0720621	0.297713	-0.0345484	0.0781695	-0.590416	-0.0639422	0.327266	-0.0773551
1596	0.0949511	-0.273002	-0.0604957	-0.0673158	0.299186	-0.0316402	0.0810649	-0.586028	-0.0625993	0.330808	-0.0743326
1597	0.0959397	-0.270315	-0.0553959	-0.0625527	0.300689	-0.0287018	0.083987	-0.58161	-0.0612265	0.334384	-0.0712903
1598	0.0969282	-0.267614	-0.0502838	-0.0577734	0.302221	-0.0257332	0.0869357	-0.577163	-0.059824	0.337992	-0.0682283
1599	0.0979168	-0.2649	-0.0451596	-0.0529782	0.303783	-0.0227347	0.089911	-0.572685	-0.0583916	0.341632	-0.0651469
1600	0.0989054	-0.262173	-0.0400235	-0.0481676	0.305373	-0.0197062	0.0929128	-0.568179	-0.0569296	0.345304	-0.0620461
1601	0.0998939	-0.259433	-0.0348758	-0.0433419	0.306993	-0.016648	0.0959411	-0.563646	-0.0554379	0.349007	-0.0589262
1602	0.100882	-0.25668	-0.0297167	-0.0385017	0.308641	-0.0135603	0.098996	-0.559084	-0.0539165	0.35274	-0.0557873
1603	0.101871	-0.253915	-0.0245465	-0.0336474	0.310318	-0.010443	0.102077	-0.554496	-0.0523656	0.356503	-0.0526295
1604	0.10286	-0.251136	-0.0193656	-0.0287793	0.312024	-0.00729655	0.105185	-0.549882	-0.0507853	0.360296	-0.049453
1605	0.103848	-0.248346	-0.014174	-0.0238979	0.313759	-0.00412098	0.108319	-0.545243	-0.0491757	0.364116	-0.0462579
1606	0.104837	-0.245543	-0.00897217	-0.0190036	0.315521	-0.000916537	0.111479	-0.54058	-0.047537	0.367965	-0.0430444
1607	0.105825	-0.242728	-0.00376031	-0.0140969	0.317312	0.00231658	0.114665	-0.535892	-0.0458692	0.371841	-0.0398125
1608	0.106814	-0.239901	0.00146131	-0.00917809	0.31913	0.00557816	0.117877	-0.531182	-0.0441725	0.375744	-0.0365625
1609	0.107802	-0.237063	0.00669239	-0.00424764	0.320976	0.00886796	0.121115	-0.526449	-0.0424471	0.379672	-0.0332945
1610	0.108791	-0.234213	0.0119327	0.000694034	0.322849	0.0121857	0.124379	-0.521695	-0.0406933	0.383626	-0.0300086
1611	0.10978	-0.231351	0.0171818	0.00564654	0.32475	0.0155312	0.127668	-0.51692	-0.0389113	0.387605	-0.026705
1612	0.110768	-0.228478	0.0224397	0.0106095	0.326677	0.0189042	0.130983	-0.512125	-0.0371012	0.391607	-0.0233837
1613	0.111757	-0.225594	0.0277058	0.0155824	0.32863	0.0223043	0.134324	-0.50731	-0.0352633	0.395633	-0.0200449
1614	0.112745	-0.222699	0.03298	0.020565	0.33061	0.0257313	0.137689	-0.502477	-0.0333978	0.399681	-0.0166887
1615	0.113734	-0.219794	0.038262	0.0255567	0.332615	0.0291849	0.141079	-0.497627	-0.0315052	0.403752	-0.0133154
1616	0.114722	-0.216877	0.0435514	0.0305573	0.334646	0.0326647	0.144494	-0.49276	-0.0295855	0.407843	-0.00992496
1617	0.115711	-0.213951	0.048848	0.0355664	0.336701	0.0361705	0.147934	-0.487876	-0.0276393	0.411955	-0.0065176
1618	0.116699	-0.211014	0.0541514	0.0405835	0.338782	0.0397018	0.151397	-0.482977	-0.0256666	0.416087	-0.00309345
1619	0.117688	-0.208066	0.0594615	0.0456082	0.340886	0.0432585	0.154885	-0.478064	-0.023668	0.420238	0.000347338
1620	0.118677	-0.205109	0.0647778	0.0506402	0.343015	0.0468399	0.158397	-0.473137	-0.0216437	0.424407	0.00380461
1621	0.119665	-0.202143	0.0701001	0.0556791	0.345167	0.050446	0.161933	-0.468198	-0.0195941	0.428594	0.00727822
1622	0.120654	-0.199166	0.075428	0.0607245	0.347342	0.0540761	0.165492	-0.463246	-0.0175196	0.432798	0.010768
1623	0.121642	-0.196181	0.0807613	0.065776	0.34954	0.05773	0.169073	-0.458283	-0.0154205	0.437018	0.0142738
1624	0.122631	-0.193186	0.0860997	0.0708333	0.351759	0.0614072	0.172678	-0.45331	-0.0132973	0.441254	0.0177954
1625	0.123619	-0.190182	0.0914428	0.075896	0.354001	0.0651073	0.176305	-0.448328	-0.0111503	0.445504	0.0213326
1626	0.124608	-0.187169	0.0967903	0.0809636	0.356263	0.0688299	0.179955	-0.443336	-0.00898002	0.449769	0.0248853
1627	0.125596	-0.184148	0.102142	0.0860359	0.358546	0.0725745	0.183626	-0.438337	-0.00678685	0.454047	0.0284533
1628	0.126585	-0.181118	0.107497	0.0911124	0.360849	0.0763408	0.187319	-0.43333	-0.00457124	0.458338	0.0320364
1629	0.127574	-0.17808	0.112856	0.0961928	0.363172	0.0801283	0.191033	-0.428318	-0.00233364	0.46264	0.0356343
1630	0.128562	-0.175034	0.118218	0.101277	0.365514	0.0839364	0.194768	-0.4233	-7.45116e-05	0.466955	0.0392469
1631	0.129551	-0.171981	0.123583	0.106364	0.367874	0.0877648	0.198523	-0.418277	0.00220567	0.47128	0.0428739
1632	0.130539	-0.168919	0.12895	0.111454	0.370252	0.0916129	0.202299	-0.413251	0.00450641	0.475615	0.046515
1633	0.131528	-0.16585	0.13432	0.116546	0.372648	0.0954802	0.206094	-0.408222	0.00682723	0.479959	0.0501702
1634	0.132516	-0.162774	0.139691	0.12164	0.37506	0.0993664	0.209909	-0.40319	0.00916763	0.484312	0.053839
1635	0.133505	-0.15969	0.145064	0.126736	0.377488	0.103271	0.213742	-0.398158	0.0115271	0.488673	0.0575213
1636	0.134493	-0.1566	0.150438	0.131834	0.379932	0.107193	0.217595	-0.393124	0.0139051	0.493042	0.0612167
1637	0.135482	-0.153503	0.155813	0.136932	0.382391	0.111132	0.221465	-0.388092	0.0163011	0.497417	0.064925
1638	0.136471	-0.150399	0.161188	0.142031	0.384865	0.115088	0.225353	-0.38306	0.0187146	0.501799	0.0686459
1639	0.137459	-0.147289	0.166564	0.14713	0.387351	0.119061	0.229258	-0.37803	0.0211451	0.506186	0.0723791
1640	0.138448	-0.144173	0.17194	0.152229	0.389851	0.123048	0.23318	-0.373003	0.0235919	0.510578	0.0761243
1641	0.139436	-0.141051	0.177315	0.157327	0.392364	0.127051	0.237119	-0.36798	0.0260546	0.514974	0.0798811
1642	0.140425	-0.137924	0.182689	0.162424	0.394888	0.131069	0.241073	-0.362961	0.0285326	0.519375	0.0836493
1643	0.141413	-0.13479	0.188062	0.167521	0.397423	0.1351	0.245043	-0.357947	0.0310254	0.523778	0.0874285
1644	0.142402	-0.131652	0.193433	0.172615	0.399968	0.139145	0.249028	-0.352939	0.0335323	0.528184	0.0912184
1645	0.143391	-0.128508	0.198803	0.177708	0.402524	0.143203	0.253027	-0.347937	0.0360527	0.532592	0.0950185
1646	0.144379	-0.12536	0.20417	0.182798	0.405088	0.147273	0.25704	-0.342943	0.0385862	0.537002	0.0988286
1647	0.145368	-0.122207	0.209535	0.187886	0.407661	0.151355	0.261067	-0.337958	0.0411321	0.541413	0.102648
1648	0.146356	-0.119049	0.214897	0.19297	0.410241	0.155448	0.265107	-0.332981	0.0436899	0.545824	0.106477
1649	0.147345	-0.115887	0.220256	0.198051	0.412828	0.159552	0.269159	-0.328014	0.0462589	0.550235	0.110314
1650	0.148333	-0.112721	0.225612	0.203128	0.415421	0.163665	0.273223	-0.323058	0.0488386	0.554646	0.11416
1651	0.149322	-0.109551	0.230963	0.2082	0.41802	0.167788	0.277298	-0.318113	0.0514284	0.559056	0.118014
1652	0.15031	-0.106377	0.236311	0.213268	0.420624	0.17192	0.281384	-0.31318	0.0540277	0.563465	0.121876
1653	0.151299	-0.1032	0.241653	0.218332	0.423232	0.17606	0.285481	-0.308259	0.0566359	0.567871	0.125744
1654	0.152288	-0.100019	0.246991	0.223389	0.425843	0.180207	0.289587	-0.303353	0.0592524	0.572276	0.129619
1655	0.153276	-0.0968357	0.252324	0.228441	0.428457	0.184362	0.293703	-0.29846	0.0618765	0.576677	0.133501
1656	0.154265	-0.0936492	0.257651	0.233487	0.431073	0.188523	0.297827	-0.293582	0.0645078	0.581076	0.137388
1657	0.155253	-0.09046	0.262972	0.238526	0.433691	0.19269	0.301959	-0.28872	0.0671456	0.585471	0.141281
1658	0.156242	-0.0872683	0.268287	0.243558	0.436308	0.196862	0.306099	-0.283874	0.0697894	0.589862	0.145178
1659	0.15723	-0.0840744	0.273595	0.248583	0.438926	0.201039	0.310245	-0.279045	0.0724384	0.594249	0.14908
1660	0.158219	-0.0808783	0.278896	0.253601	0.441542	0.20522	0.314398	-0.274234	0.0750922	0.598631	0.152986
1661	0.159207	-0.0776804	0.284191	0.25861	0.444157	0.209404	0.318557	-0.269441	0.0777501	0.603009	0.156895
1662	0.160196	-0.0744808	0.289477	0.263611	0.44677	0.213591	0.322721	-0.264667	0.0804116	0.60738	0.160808
1663	0.161185	-0.0712798	0.294756	0.268602	0.44938	0.217781	0.32689	-0.259912	0.083076	0.611746	0.164723
1664	0.162173	-0.0680774	0.300027	0.273585	0.451986	0.221972	0.331063	-0.255179	0.0857428	0.616106	0.16864
1665	0.163162	-0.064874	0.305289	0.278558	0.454587	0.226164	0.335239	-0.250466	0.0884114	0.62046	0.172558
1666	0.16415	-0.0616697	0.310542	0.283521	0.457184	0.230357	0.339419	-0.245774	0.0910812	0.624807	0.176478
1667	0.165139	-0.0584648	0.315786	0.288474	0.459775	0.234549	0.3436	-0.241105	0.0937516	0.629147	0.180398
1668	0.166127	-0.0552594	0.32102	0.293415	0.462359	0.238741	0.347784	-0.236459	0.0964221	0.63348	0.184319
1669	0.167116	-0.0520536	0.326245	0.298346	0.464936	0.242931	0.351968	-0.231836	0.099092	0.637805	0.188239
1670	0.168105	-0.0488479	0.33146	0.303265	0.467505	0.24712	0.356153	-0.227237	0.101761	0.642122	0.192158
1671	0.169093	-0.0456422	0.336664	0.308172	0.470065	0.251306	0.360339	-0.222663	0.104428	0.646431	0.196076
1672	0.170082	-0.0424369	0.341858	0.313067	0.472617	0.255489	0.364523	-0.218114	0.107093	0.650732	0.199992
1673	0.17107	-0.039232	0.34704	0.317949	0.475159	0.259668	0.368707	-0.213591	0.109755	0.655024	0.203906
1674	0.172059	-0.0360279	0.352212	0.322818	0.47769	0.263843	0.372889	-0.209094	0.112414	0.659307	0.207817
1675	0.173047	-0.0328247	0.357371	0.327674	0.48021	0.268013	0.377068	-0.204624	0.115069	0.66358	0.211725
1676	0.174036	-0.0296226	0.362519	0.332515	0.482718	0.272178	0.381245	-0.200181	0.11772	0.667845	0.215629
1677	0.175024	-0.0264218	0.367655	0.337343	0.485214	0.276337	0.385418	-0.195767	0.120366	0.672099	0.219529
1678	0.176013	-0.0232225	0.372778	0.342156	0.487697	0.280489	0.389587	-0.191381	0.123006	0.676344	0.223424
1679	0.177002	-0.0200249	0.377889	0.346955	0.490167	0.284634	0.393752	-0.187024	0.12564	0.680578	0.227314
1680	0.17799	-0.0168292	0.382987	0.351738	0.492623	0.288771	0.397911	-0.182696	0.128268	0.684802	0.231198
1681	0.178979	-0.0136355	0.388071	0.356505	0.495063	0.2929	0.402065	-0.178398	0.130888	0.689015	0.235077
1682	0.179967	-0.0104441	0.393142	0.361256	0.497489	0.297021	0.406213	-0.174131	0.133502	0.693217	0.238949
1683	0.180956	-0.00725521	0.3982	0.365992	0.499899	0.301131	0.410354	-0.169895	0.136107	0.697407	0.242813
1684	0.181944	-0.00406893	0.403243	0.37071	0.502292	0.305233	0.414487	-0.16569	0.138703	0.701586	0.246671
1685	0.182933	-0.000885483	0.408272	0.375412	0.504669	0.309323	0.418613	-0.161517	0.14129	0.705754	0.250521
1686	0.183921	0.00229493	0.413286	0.380096	0.507028	0.313403	0.42273	-0.157377	0.143868	0.709909	0.254362
1687	0.18491	0.00547213	0.418286	0.384763	0.50937	0.317471	0.426838	-0.153269	0.146436	0.714051	0.258194
1688	0.185899	0.00864592	0.42327	0.389412	0.511693	0.321527	0.430937	-0.149194	0.148994	0.718182	0.262018
1689	0.186887	0.0118161	0.42824	0.394042	0.513997	0.32557	0.435026	-0.145152	0.15154	0.722299	0.265832
1690	0.187876	0.0149825	0.433194	0.398654	0.516282	0.329601	0.439105	-0.141145	0.154075	0.726403	0.269636
1691	0.188864	0.018145	0.438132	0.403248	0.518547	0.333618	0.443172	-0.137171	0.156598	0.730493	0.273429
1692	0.189853	0.0213033	0.443054	0.407822	0.520792	0.33762	0.447228	-0.133233	0.159109	0.73457	0.277212
1693	0.190841	0.0244573	0.44796	0.412377	0.523017	0.341609	0.451272	-0.129329	0.161607	0.738633	0.280983
1694	0.19183	0.0276067	0.452849	0.416912	0.52522	0.345582	0.455303	-0.12546	0.164092	0.742681	0.284743
1695	0.192818	0.0307515	0.457722	0.421427	0.527402	0.349539	0.459322	-0.121627	0.166563	0.746714	0.288491
1696	0.193807	0.0338913	0.462578	0.425922	0.529562	0.35348	0.463327	-0.11783	0.16902	0.750733	0.292227
1697	0.194796	0.0370261	0.467417	0.430396	0.5317	0.357405	0.467318	-0.114069	0.171463	0.754736	0.295949
1698	0.195784	0.0401557	0.472239	0.43485	0.533816	0.361313	0.471294	-0.110345	0.17389	0.758723	0.299659
1699	0.196773	0.0432798	0.477043	0.439283	0.535909	0.365204	0.475256	-0.106657	0.176303	0.762695	0.303356
1700	0.197761	0.0463984	0.481829	0.443695	0.537978	0.369076	0.479203	-0.103006	0.178699	0.766649	0.307038
1701	0.19875	0.0495111	0.486597	0.448085	0.540024	0.37293	0.483134	-0.099392	0.18108	0.770587	0.310707
1702	0.199738	0.0526179	0.491348	0.452453	0.542046	0.376766	0.487048	-0.0958156	0.183444	0.774508	0.314361
1703	0.200727	0.0557185	0.496079	0.4568	0.544044	0.380582	0.490946	-0.0922768	0.185791	0.778412	0.318
1704	0.201716	0.0588129	0.500793	0.461125	0.546018	0.384378	0.494827	-0.0887758	0.188122	0.782297	0.321625
1705	0.202704	0.0619008	0.505487	0.465427	0.547967	0.388155	0.49869	-0.0853127	0.190434	0.786164	0.325234
1706	0.203693	0.064982	0.510163	0.469707	0.549891	0.391911	0.502536	-0.0818878	0.192729	0.790013	0.328827
1707	0.204681	0.0680563	0.514819	0.473964	0.55179	0.395646	0.506363	-0.0785011	0.195005	0.793842	0.332404
1708	0.20567	0.0711237	0.519456	0.478198	0.553664	0.39936	0.510172	-0.0751528	0.197263	0.797652	0.335966
1709	0.206658	0.0741839	0.524073	0.48241	0.555512	0.403052	0.513961	-0.0718429	0.199502	0.801442	0.33951
1710	0.207647	0.0772368	0.528671	0.486598	0.557335	0.406722	0.517732	-0.0685717	0.201721	0.805211	0.343038
1711	0.208635	0.0802822	0.533249	0.490763	0.559131	0.41037	0.521482	-0.0653392	0.203921	0.80896	0.346549
1712	0.209624	0.0833199	0.537806	0.494904	0.560901	0.413996	0.525212	-0.0621454	0.206101	0.812688	0.350043
1713	0.210613	0.0863497	0.542344	0.499022	0.562646	0.417598	0.528921	-0.0589905	0.208261	0.816393	0.353519
1714	0.211601	0.0893716	0.546861	0.503116	0.564363	0.421177	0.53261	-0.0558743	0.210401	0.820077	0.356978
1715	0.21259	0.0923853	0.551357	0.507186	0.566054	0.424732	0.536277	-0.0527971	0.21252	0.823738	0.360419
1716	0.213578	0.0953907	0.555832	0.511232	0.567719	0.428263	0.539923	-0.0497588	0.214618	0.827376	0.363841
1717	0.214567	0.0983875	0.560286	0.515254	0.569357	0.43177	0.543547	-0.0467593	0.216694	0.830991	0.367246
1718	0.215555	0.101376	0.564719	0.519251	0.570967	0.435252	0.547148	-0.0437987	0.21875	0.834582	0.370632
1719	0.216544	0.104355	0.569131	0.523225	0.572551	0.438709	0.550727	-0.040877	0.220783	0.838148	0.373999
1720	0.217532	0.107326	0.573521	0.527173	0.574108	0.442141	0.554283	-0.037994	0.222794	0.84169	0.377347
1721	0.218521	0.110287	0.577889	0.531098	0.575637	0.445547	0.557816	-0.0351498	0.224784	0.845206	0.380677
1722	0.21951	0.113239	0.582235	0.534997	0.57714	0.448928	0.561326	-0.0323442	0.226751	0.848696	0.383988
1723	0.220498	0.116182	0.586559	0.538872	0.578615	0.452283	0.564811	-0.0295772	0.228695	0.852161	0.387279
1724	0.221487	0.119115	0.590861	0.542722	0.580063	0.455612	0.568273	-0.0268487	0.230617	0.855598	0.390551
1725	0.222475	0.122038	0.595141	0.546547	0.581483	0.458914	0.57171	-0.0241585	0.232515	0.859009	0.393804
1726	0.223464	0.124952	0.599398	0.550347	0.582876	0.462189	0.575123	-0.0215065	0.234391	0.862391	0.397037
1727	0.224452	0.127855	0.603632	0.554122	0.584242	0.465438	0.57851	-0.0188925	0.236243	0.865746	0.400251
1728	0.225441	0.130749	0.607843	0.557872	0.585581	0.468659	0.581873	-0.0163165	0.238072	0.869072	0.403445
1729	0.22643	0.133632	0.612031	0.561597	0.586892	0.471853	0.585211	-0.0137782	0.239878	0.87237	0.40662
1730	0.227418	0.136504	0.616196	0.565296	0.588176	0.47502	0.588522	-0.0112774	0.241659	0.875638	0.409774
1731	0.228407	0.139366	0.620338	0.56897	0.589432	0.478159	0.591809	-0.008814	0.243418	0.878876	0.412909
1732	0.229395	0.142217	0.624456	0.572619	0.590661	0.48127	0.595069	-0.00638767	0.245152	0.882084	0.416025
1733	0.230384	0.145058	0.62855	0.576243	0.591863	0.484353	0.598303	-0.00399823	0.246862	0.885261	0.41912
1734	0.231372	0.147887	0.632621	0.579841	0.593038	0.487407	0.60151	-0.00164543	0.248548	0.888407	0.422196
1735	0.232361	0.150705	0.636668	0.583414	0.594185	0.490434	0.604691	0.000670988	0.250211	0.891522	0.425252
1736	0.233349	0.153512	0.64069	0.586961	0.595306	0.493432	0.607845	0.0029513	0.251849	0.894605	0.428288
1737	0.234338	0.156308	0.644688	0.590483	0.596399	0.496401	0.610972	0.00519579	0.253463	0.897655	0.431304
1738	0.235327	0.159092	0.648662	0.59398	0.597465	0.499341	0.614072	0.00740476	0.255053	0.900673	0.434301
1739	0.236315	0.161864	0.652612	0.597451	0.598505	0.502253	0.617145	0.00957852	0.256619	0.903658	0.437279
1740	0.237304	0.164625	0.656536	0.600896	0.599517	0.505136	0.620191	0.0117174	0.25816	0.90661	0.440236
1741	0.238292	0.167374	0.660436	0.604316	0.600503	0.507989	0.623208	0.0138217	0.259678	0.909527	0.443175
1742	0.239281	0.170111	0.664312	0.607711	0.601462	0.510813	0.626199	0.0158919	0.261171	0.912411	0.446094
1743	0.240269	0.172835	0.668162	0.61108	0.602394	0.513608	0.629161	0.0179282	0.26264	0.91526	0.448993
1744	0.241258	0.175548	0.671987	0.614423	0.6033	0.516374	0.632095	0.0199311	0.264086	0.918075	0.451874
1745	0.242246	0.178248	0.675786	0.617741	0.60418	0.51911	0.635002	0.0219009	0.265507	0.920855	0.454736
1746	0.243235	0.180935	0.679561	0.621034	0.605033	0.521816	0.63788	0.0238381	0.266905	0.923599	0.457578
1747	0.244224	0.18361	0.68331	0.624301	0.60586	0.524493	0.64073	0.0257431	0.268279	0.926307	0.460402
1748	0.245212	0.186272	0.687033	0.627543	0.606661	0.52714	0.643552	0.0276163	0.269629	0.92898	0.463207
1749	0.246201	0.188922	0.690731	0.630759	0.607436	0.529757	0.646346	0.0294582	0.270956	0.931617	0.465994
1750	0.247189	0.191558	0.694403	0.63395	0.608185	0.532344	0.649111	0.0312691	0.27226	0.934217	0.468762
1751	0.248178	0.194182	0.698049	0.637116	0.608908	0.534901	0.651847	0.0330497	0.27354	0.936781	0.471512
1752	0.249166	0.196792	0.70167	0.640257	0.609606	0.537428	0.654555	0.0348003	0.274797	0.939307	0.474244
1753	0.250155	0.199389	0.705264	0.643372	0.610277	0.539925	0.657235	0.0365215	0.276032	0.941797	0.476958
1754	0.251143	0.201973	0.708832	0.646462	0.610924	0.542392	0.659885	0.0382138	0.277243	0.94425	0.479655
1755	0.252132	0.204544	0.712374	0.649527	0.611545	0.544829	0.662508	0.0398777	0.278433	0.946665	0.482334
1756	0.253121	0.207101	0.71589	0.652567	0.612141	0.547235	0.665101	0.0415137	0.279599	0.949042	0.484996
1757	0.254109	0.209644	0.71938	0.655582	0.612712	0.549611	0.667666	0.0431224	0.280744	0.951382	0.487641
1758	0.255098	0.212174	0.722843	0.658573	0.613257	0.551957	0.670202	0.0447043	0.281868	0.953683	0.490269
1759	0.256086	0.21469	0.72628	0.661538	0.613778	0.554272	0.67271	0.04626	0.282969	0.955947	0.49288
1760	0.257075	0.217192	0.72969	0.664478	0.614274	0.556557	0.675189	0.0477901	0.284049	0.958172	0.495474
1761	0.258063	0.21968	0.733074	0.667394	0.614745	0.558811	0.677639	0.0492952	0.285109	0.960359	0.498053
1762	0.259052	0.222155	0.736431	0.670285	0.615192	0.561035	0.680061	0.0507758	0.286147	0.962508	0.500615
1763	0.260041	0.224615	0.739762	0.673152	0.615614	0.563228	0.682454	0.0522326	0.287165	0.964618	0.503161
1764	0.261029	0.227061	0.743066	0.675994	0.616012	0.56539	0.684819	0.0536662	0.288163	0.96669	0.505692
1765	0.262018	0.229493	0.746343	0.678812	0.616386	0.567522	0.687155	0.0550772	0.289141	0.968723	0.508208
1766	0.263006	0.23191	0.749593	0.681606	0.616735	0.569623	0.689463	0.0564663	0.2901	0.970717	0.510708
1767	0.263995	0.234313	0.752817	0.684376	0.61706	0.571694	0.691742	0.0578341	0.291039	0.972673	0.513193
1768	0.264983	0.236702	0.756014	0.687122	0.617362	0.573734	0.693993	0.0591812	0.29196	0.974589	0.515663
1769	0.265972	0.239076	0.759184	0.689843	0.617639	0.575742	0.696216	0.0605084	0.292862	0.976467	0.518119
1770	0.26696	0.241436	0.762327	0.692541	0.617893	0.57772	0.69841	0.0618162	0.293746	0.978306	0.520561
1771	0.267949	0.243781	0.765443	0.695216	0.618123	0.579668	0.700577	0.0631055	0.294612	0.980106	0.522988
1772	0.268938	0.246111	0.768532	0.697867	0.61833	0.581584	0.702715	0.0643768	0.295461	0.981867	0.525402
1773	0.269926	0.248427	0.771594	0.700494	0.618513	0.583469	0.704826	0.0656308	0.296293	0.98359	0.527802
1774	0.270915	0.250728	0.77463	0.703099	0.618672	0.585324	0.706908	0.0668683	0.297108	0.985273	0.530188
1775	0.271903	0.253014	0.777638	0.70568	0.618809	0.587147	0.708963	0.0680899	0.297907	0.986918	0.532562
1776	0.272892	0.255285	0.78062	0.708238	0.618922	0.588939	0.71099	0.0692963	0.29869	0.988524	0.534922
1777	0.27388	0.257541	0.783574	0.710774	0.619012	0.590701	0.71299	0.0704883	0.299458	0.990092	0.53727
1778	0.274869	0.259782	0.786502	0.713287	0.619079	0.592431	0.714962	0.0716665	0.300211	0.99162	0.539605
1779	0.275857	0.262008	0.789402	0.715777	0.619123	0.59413	0.716907	0.0728317	0.30095	0.99311	0.541927
1780	0.276846	0.264219	0.792276	0.718246	0.619144	0.595798	0.718824	0.0739845	0.301674	0.994562	0.544238
1781	0.277835	0.266415	0.795123	0.720692	0.619142	0.597435	0.720715	0.0751258	0.302385	0.995975	0.546536
1782	0.278823	0.268596	0.797942	0.723115	0.619117	0.59904	0.722578	0.0762561	0.303082	0.99735	0.548823
1783	0.279812	0.270761	0.800735	0.725518	0.61907	0.600615	0.724415	0.0773763	0.303767	0.998686	0.551099
1784	0.2808	0.272911	0.803501	0.727898	0.619	0.602158	0.726224	0.0784869	0.304439	0.999984	0.553363
1785	0.281789	0.275046	0.80624	0.730257	0.618908	0.60367	0.728007	0.0795888	0.3051	1.00124	0.555616
1786	0.282777	0.277165	0.808952	0.732595	0.618793	0.605151	0.729764	0.0806826	0.305749	1.00247	0.557858
1787	0.283766	0.279269	0.811637	0.734912	0.618656	0.606601	0.731494	0.0817691	0.306387	1.00365	0.560089
1788	0.284754	0.281358	0.814296	0.737207	0.618497	0.608019	0.733197	0.0828488	0.307015	1.0048	0.56231
1789	0.285743	0.283431	0.816927	0.739482	0.618315	0.609406	0.734875	0.0839227	0.307632	1.00591	0.564521
1790	0.286732	0.285489	0.819532	0.741737	0.618111	0.610762	0.736526	0.0849912	0.30824	1.00698	0.566721
1791	0.28772	0.287531	0.82211	0.74397	0.617885	0.612086	0.738152	0.0860551	0.308839	1.00801	0.568912
1792	0.288709	0.289557	0.824661	0.746184	0.617637	0.61338	0.739751	0.087115	0.309429	1.00901	0.571093
1793	0.289697	0.291568	0.827186	0.748378	0.617367	0.614641	0.741325	0.0881717	0.310011	1.00997	0.573264
1794	0.290686	0.293563	0.829684	0.750552	0.617075	0.615872	0.742874	0.0892258	0.310585	1.01089	0.575426
1795	0.291674	0.295542	0.832155	0.752706	0.616761	0.617072	0.744397	0.090278	0.311151	1.01177	0.577579
1796	0.292663	0.297506	0.8346	0.754841	0.616425	0.61824	0.745894	0.0913288	0.311711	1.01262	0.579722
1797	0.293652	0.299454	0.837018	0.756956	0.616068	0.619377	0.747367	0.0923789	0.312265	1.01343	0.581857
1798	0.29464	0.301386	0.839409	0.759052	0.615689	0.620482	0.748814	0.093429	0.312812	1.01421	0.583984
1799	0.295629	0.303303	0.841774	0.76113	0.615289	0.621557	0.750236	0.0944796	0.313354	1.01495	0.586101
1800	0.296617	0.305203	0.844113	0.763188	0.614867	0.6226	0.751634	0.0955313	0.31389	1.01565	0.588211
1801	0.297606	0.307088	0.846425	0.765229	0.614424	0.623613	0.753007	0.0965847	0.314422	1.01632	0.590312
1802	0.298594	0.308957	0.848711	0.76725	0.613959	0.624594	0.754355	0.0976404	0.31495	1.01695	0.592406
1803	0.299583	0.310809	0.85097	0.769254	0.613473	0.625544	0.755679	0.098699	0.315474	1.01755	0.594491
1804	0.300571	0.312646	0.853203	0.771239	0.612966	0.626463	0.756978	0.099761	0.315994	1.01811	0.596569
1805	0.30156	0.314467	0.85541	0.773207	0.612437	0.627351	0.758254	0.100827	0.316511	1.01863	0.598639
1806	0.302549	0.316272	0.85759	0.775157	0.611888	0.628209	0.759505	0.101897	0.317026	1.01912	0.600702
1807	0.303537	0.31806	0.859745	0.777089	0.611318	0.629035	0.760732	0.102972	0.317538	1.01958	0.602758
1808	0.304526	0.319833	0.861873	0.779005	0.610726	0.629831	0.761935	0.104053	0.318049	1.02	0.604807
1809	0.305514	0.32159	0.863975	0.780902	0.610114	0.630596	0.763114	0.10514	0.318558	1.02039	0.606849
1810	0.306503	0.32333	0.866052	0.782783	0.609482	0.63133	0.76427	0.106233	0.319066	1.02074	0.608884
1811	0.307491	0.325054	0.868102	0.784647	0.608828	0.632034	0.765402	0.107333	0.319573	1.02105	0.610912
1812	0.30848	0.326762	0.870126	0.786495	0.608154	0.632707	0.76651	0.10844	0.32008	1.02134	0.612934
1813	0.309468	0.328454	0.872125	0.788325	0.60746	0.63335	0.767595	0.109554	0.320587	1.02159	0.614949
1814	0.310457	0.330129	0.874097	0.79014	0.606745	0.633963	0.768657	0.110677	0.321094	1.0218	0.616958
1815	0.311446	0.331788	0.876044	0.791938	0.60601	0.634546	0.769695	0.111808	0.321602	1.02198	0.618961
1816	0.312434	0.333431	0.877966	0.793719	0.605255	0.635098	0.770711	0.112948	0.32211	1.02213	0.620958
1817	0.313423	0.335057	0.879861	0.795485	0.60448	0.63562	0.771703	0.114097	0.32262	1.02225	0.622948
1818	0.314411	0.336667	0.881731	0.797235	0.603684	0.636113	0.772673	0.115256	0.323131	1.02233	0.624933
1819	0.3154	0.338261	0.883576	0.798969	0.602869	0.636576	0.773619	0.116424	0.323644	1.02238	0.626912
1820	0.316388	0.339838	0.885395	0.800688	0.602034	0.637009	0.774543	0.117603	0.324159	1.0224	0.628886
1821	0.317377	0.341399	0.887189	0.802391	0.601179	0.637413	0.775445	0.118792	0.324676	1.02238	0.630854
1822	0.318366	0.342943	0.888957	0.804078	0.600305	0.637788	0.776323	0.119991	0.325196	1.02233	0.632816
1823	0.319354	0.344471	0.890701	0.80575	0.599411	0.638133	0.777179	0.121202	0.325719	1.02225	0.634773
1824	0.320343	0.345982	0.892419	0.807407	0.598497	0.638449	0.778013	0.122424	0.326245	1.02214	0.636724
1825	0.321331	0.347477	0.894111	0.809049	0.597565	0.638736	0.778824	0.123657	0.326774	1.022	0.63867
1826	0.32232	0.348955	0.895779	0.810675	0.596613	0.638995	0.779613	0.124902	0.327307	1.02182	0.640611
1827	0.323308	0.350416	0.897422	0.812287	0.595642	0.639225	0.78038	0.126158	0.327843	1.02161	0.642547
1828	0.324297	0.351861	0.89904	0.813884	0.594652	0.639427	0.781125	0.127427	0.328383	1.02138	0.644477
1829	0.325285	0.353289	0.900634	0.815466	0.593643	0.6396	0.781847	0.128708	0.328927	1.02111	0.646402
1830	0.326274	0.354701	0.902202	0.817033	0.592616	0.639745	0.782548	0.130002	0.329476	1.02081	0.648322
1831	0.327263	0.356096	0.903746	0.818585	0.59157	0.639862	0.783227	0.131308	0.330029	1.02048	0.650237
1832	0.328251	0.357474	0.905265	0.820123	0.590505	0.639952	0.783883	0.132627	0.330586	1.02011	0.652146
1833	0.32924	0.358835	0.90676	0.821646	0.589422	0.640014	0.784518	0.133959	0.331148	1.01972	0.654051
1834	0.330228	0.36018	0.90823	0.823155	0.588321	0.640049	0.785132	0.135304	0.331715	1.0193	0.65595
1835	0.331217	0.361508	0.909677	0.824649	0.587202	0.640056	0.785723	0.136662	0.332287	1.01884	0.657845
1836	0.332205	0.36282	0.911098	0.826129	0.586064	0.640037	0.786293	0.138034	0.332864	1.01836	0.659734
1837	0.333194	0.364114	0.912496	0.827594	0.584909	0.63999	0.786842	0.139419	0.333446	1.01785	0.661618
1838	0.334182	0.365392	0.91387	0.829045	0.583736	0.639918	0.787368	0.140817	0.334033	1.01731	0.663497
1839	0.335171	0.366653	0.91522	0.830481	0.582545	0.639818	0.787874	0.142229	0.334626	1.01673	0.66537
1840	0.33616	0.367897	0.916546	0.831903	0.581337	0.639693	0.788358	0.143655	0.335224	1.01613	0.667238
1841	0.337148	0.369125	0.917848	0.833311	0.580111	0.639542	0.788821	0.145095	0.335828	1.0155	0.669101
1842	0.338137	0.370336	0.919126	0.834704	0.578868	0.639365	0.789262	0.146548	0.336437	1.01484	0.670958
1843	0.339125	0.37153	0.920381	0.836083	0.577608	0.639162	0.789682	0.148015	0.337052	1.01416	0.67281
1844	0.340114	0.372707	0.921613	0.837448	0.576331	0.638934	0.790081	0.149497	0.337673	1.01344	0.674656
1845	0.341102	0.373868	0.922821	0.838799	0.575037	0.638682	0.790459	0.150992	0.3383	1.01269	0.676497
1846	0.342091	0.375011	0.924006	0.840135	0.573727	0.638404	0.790816	0.152502	0.338933	1.01192	0.678332
1847	0.343079	0.376138	0.925167	0.841456	0.5724	0.638102	0.791152	0.154025	0.339571	1.01112	0.680161
1848	0.344068	0.377249	0.926306	0.842764	0.571056	0.637775	0.791467	0.155563	0.340216	1.01029	0.681984
1849	0.345057	0.378342	0.927422	0.844057	0.569696	0.637424	0.791761	0.157115	0.340866	1.00943	0.683801
1850	0.346045	0.379419	0.928515	0.845336	0.568321	0.637049	0.792035	0.158681	0.341523	1.00855	0.685612
1851	0.347034	0.380479	0.929585	0.8466	0.566929	0.636651	0.792287	0.160262	0.342186	1.00764	0.687416
1852	0.348022	0.381523	0.930633	0.84785	0.565521	0.636229	0.792519	0.161857	0.342855	1.0067	0.689214
1853	0.349011	0.38255	0.931659	0.849086	0.564098	0.635784	0.79273	0.163466	0.34353	1.00573	0.691006
1854	0.349999	0.38356	0.932661	0.850307	0.562659	0.635316	0.792921	0.165089	0.344212	1.00474	0.692791
1855	0.350988	0.384554	0.933642	0.851514	0.561205	0.634825	0.793091	0.166727	0.3449	1.00372	0.694569
1856	0.351977	0.385531	0.934601	0.852706	0.559736	0.634312	0.793241	0.168379	0.345594	1.00267	0.69634
1857	0.352965	0.386491	0.935537	0.853883	0.558252	0.633777	0.79337	0.170045	0.346294	1.0016	0.698104
1858	0.353954	0.387435	0.936452	0.855047	0.556753	0.63322	0.793479	0.171726	0.347001	1.0005	0.69986
1859	0.354942	0.388363	0.937345	0.856195	0.555239	0.632641	0.793568	0.173421	0.347714	0.999382	0.701609
1860	0.355931	0.389274	0.938216	0.857329	0.553711	0.63204	0.793637	0.17513	0.348434	0.998234	0.703351
1861	0.356919	0.390169	0.939066	0.858448	0.552169	0.631418	0.793685	0.176854	0.34916	0.997061	0.705085
1862	0.357908	0.391047	0.939895	0.859553	0.550612	0.630776	0.793714	0.178591	0.349892	0.995864	0.706811
1863	0.358896	0.391909	0.940702	0.860643	0.549042	0.630112	0.793722	0.180343	0.350632	0.994642	0.708529
1864	0.359885	0.392754	0.941488	0.861718	0.547458	0.629428	0.793711	0.182109	0.351377	0.993396	0.710238
1865	0.360874	0.393583	0.942253	0.862779	0.54586	0.628724	0.79368	0.183889	0.35213	0.992126	0.71194
1866	0.361862	0.394396	0.942997	0.863825	0.54425	0.628	0.793629	0.185683	0.352889	0.990833	0.713632
1867	0.362851	0.395193	0.94372	0.864855	0.542626	0.627257	0.793559	0.187492	0.353654	0.989517	0.715316
1868	0.363839	0.395974	0.944423	0.865871	0.540989	0.626494	0.793469	0.189314	0.354427	0.988177	0.716991
1869	0.364828	0.396738	0.945105	0.866873	0.53934	0.625711	0.79336	0.191149	0.355206	0.986815	0.718657
1870	0.365816	0.397487	0.945767	0.867859	0.537678	0.62491	0.793231	0.192999	0.355991	0.985431	0.720314
1871	0.366805	0.398219	0.946409	0.86883	0.536004	0.624091	0.793083	0.194862	0.356784	0.984025	0.721961
1872	0.367793	0.398935	0.94703	0.869786	0.534318	0.623252	0.792916	0.196739	0.357584	0.982598	0.723598
1873	0.368782	0.399636	0.947632	0.870728	0.53262	0.622396	0.79273	0.198629	0.35839	0.981149	0.725226
1874	0.369771	0.40032	0.948213	0.871654	0.53091	0.621522	0.792525	0.200533	0.359203	0.97968	0.726844
1875	0.370759	0.400989	0.948775	0.872565	0.52919	0.62063	0.792301	0.20245	0.360023	0.978191	0.728452
1876	0.371748	0.401641	0.949318	0.873462	0.527458	0.619721	0.792058	0.20438	0.360851	0.976681	0.730049
1877	0.372736	0.402278	0.94984	0.874343	0.525715	0.618795	0.791796	0.206322	0.361685	0.975153	0.731636
1878	0.373725	0.4029	0.950344	0.875209	0.523962	0.617852	0.791516	0.208278	0.362526	0.973605	0.733212
1879	0.374713	0.403505	0.950828	0.87606	0.522199	0.616892	0.791218	0.210246	0.363374	0.972038	0.734778
1880	0.375702	0.404095	0.951293	0.876896	0.520425	0.615916	0.790901	0.212227	0.36423	0.970453	0.736332
1881	0.376691	0.40467	0.951739	0.877717	0.518642	0.614925	0.790566	0.214219	0.365093	0.968851	0.737876
1882	0.377679	0.405229	0.952166	0.878523	0.516849	0.613917	0.790213	0.216224	0.365963	0.967231	0.739408
1883	0.378668	0.405772	0.952575	0.879313	0.515047	0.612894	0.789842	0.218241	0.36684	0.965594	0.740929
1884	0.379656	0.406301	0.952965	0.880089	0.513236	0.611855	0.789454	0.220269	0.367724	0.963941	0.742438
1885	0.380645	0.406813	0.953337	0.880849	0.511416	0.610802	0.789047	0.222309	0.368616	0.962273	0.743935
1886	0.381633	0.407311	0.95369	0.881595	0.509588	0.609734	0.788623	0.22436	0.369515	0.960588	0.745421
1887	0.382622	0.407793	0.954025	0.882325	0.507751	0.608651	0.788181	0.226422	0.370421	0.958889	0.746894
1888	0.38361	0.40826	0.954342	0.88304	0.505907	0.607554	0.787722	0.228494	0.371334	0.957176	0.748355
1889	0.384599	0.408712	0.954641	0.883741	0.504055	0.606444	0.787246	0.230577	0.372255	0.955449	0.749804
1890	0.385588	0.409148	0.954922	0.884426	0.502196	0.605319	0.786753	0.232671	0.373184	0.953708	0.751241
1891	0.386576	0.40957	0.955186	0.885096	0.50033	0.604181	0.786243	0.234774	0.374119	0.951954	0.752664
1892	0.387565	0.409977	0.955432	0.885752	0.498457	0.60303	0.785716	0.236886	0.375062	0.950188	0.754075
1893	0.388553	0.410369	0.95566	0.886392	0.496577	0.601866	0.785172	0.239008	0.376013	0.948411	0.755473
1894	0.389542	0.410746	0.955872	0.887018	0.494692	0.60069	0.784612	0.241139	0.376971	0.946622	0.756858
1895	0.39053	0.411108	0.956066	0.887629	0.492801	0.599501	0.784036	0.243278	0.377936	0.944822	0.758229
1896	0.391519	0.411455	0.956243	0.888225	0.490904	0.598299	0.783443	0.245426	0.378909	0.943012	0.759587
1897	0.392507	0.411788	0.956403	0.888807	0.489002	0.597086	0.782834	0.247581	0.379889	0.941192	0.760932
1898	0.393496	0.412105	0.956547	0.889374	0.487095	0.595862	0.78221	0.249745	0.380876	0.939364	0.762263
1899	0.394485	0.412409	0.956673	0.889926	0.485184	0.594625	0.781569	0.251915	0.38187	0.937526	0.76358
1900	0.395473	0.412698	0.956783	0.890464	0.483268	0.593378	0.780913	0.254092	0.382872	0.935681	0.764883
1901	0.396462	0.412972	0.956877	0.890988	0.481348	0.59212	0.780241	0.256277	0.383881	0.933828	0.766172
1902	0.39745	0.413232	0.956955	0.891497	0.479424	0.590851	0.779554	0.258467	0.384897	0.931968	0.767446
1903	0.398439	0.413477	0.957016	0.891992	0.477497	0.589572	0.778852	0.260663	0.38592	0.930101	0.768706
1904	0.399427	0.413708	0.957061	0.892473	0.475567	0.588283	0.778135	0.262864	0.386951	0.928229	0.769952
1905	0.400416	0.413925	0.95709	0.89294	0.473634	0.586983	0.777402	0.265071	0.387988	0.926351	0.771183
1906	0.401404	0.414127	0.957104	0.893393	0.471699	0.585674	0.776655	0.267282	0.389032	0.924468	0.772398
1907	0.402393	0.414316	0.957102	0.893832	0.469761	0.584356	0.775894	0.269497	0.390083	0.922581	0.773599
1908	0.403382	0.41449	0.957084	0.894257	0.467822	0.583028	0.775118	0.271717	0.391141	0.920689	0.774784
1909	0.40437	0.41465	0.957051	0.894669	0.465881	0.581691	0.774328	0.27394	0.392205	0.918795	0.775954
1910	0.405359	0.414796	0.957002	0.895068	0.463939	0.580346	0.773523	0.276166	0.393276	0.916898	0.777108
1911	0.406347	0.414928	0.956938	0.895453	0.461995	0.578992	0.772705	0.278394	0.394354	0.914998	0.778247
1912	0.407336	0.415047	0.956859	0.895825	0.460051	0.57763	0.771873	0.280625	0.395438	0.913097	0.779369
1913	0.408324	0.415151	0.956765	0.896183	0.458106	0.576259	0.771027	0.282859	0.396528	0.911194	0.780476
1914	0.409313	0.415241	0.956657	0.896529	0.456161	0.574881	0.770167	0.285093	0.397624	0.90929	0.781566
1915	0.410302	0.415318	0.956533	0.896862	0.454217	0.573495	0.769294	0.287329	0.398726	0.907386	0.782639
1916	0.41129	0.415381	0.956395	0.897183	0.452272	0.572102	0.768408	0.289565	0.399834	0.905482	0.783696
1917	0.412279	0.415431	0.956242	0.89749	0.450329	0.570701	0.767509	0.291802	0.400948	0.903578	0.784736
1918	0.413267	0.415467	0.956075	0.897786	0.448386	0.569294	0.766597	0.29404	0.402067	0.901675	0.785758
1919	0.414256	0.415489	0.955894	0.898069	0.446444	0.567879	0.765672	0.296276	0.403192	0.899774	0.786763
1920	0.415244	0.415498	0.955699	0.89834	0.444504	0.566458	0.764735	0.298512	0.404322	0.897875	0.787751
1921	0.416233	0.415493	0.955489	0.8986	0.442566	0.565031	0.763785	0.300747	0.405457	0.895978	0.788721
1922	0.417221	0.415475	0.955266	0.898847	0.440629	0.563597	0.762822	0.302981	0.406597	0.894083	0.789673
1923	0.41821	0.415444	0.955028	0.899083	0.438695	0.562158	0.761848	0.305213	0.407741	0.892192	0.790606
1924	0.419199	0.415399	0.954777	0.899308	0.436763	0.560713	0.760861	0.307442	0.408891	0.890305	0.791521
1925	0.420187	0.415341	0.954512	0.899522	0.434834	0.559261	0.759863	0.30967	0.410044	0.888421	0.792418
1926	0.421176	0.41527	0.954234	0.899724	0.432908	0.557805	0.758853	0.311894	0.411202	0.886542	0.793295
1927	0.422164	0.415186	0.953942	0.899915	0.430984	0.556343	0.757831	0.314115	0.412364	0.884667	0.794153
1928	0.423153	0.415088	0.953638	0.900096	0.429064	0.554876	0.756798	0.316333	0.41353	0.882797	0.794992
1929	0.424141	0.414978	0.953319	0.900267	0.427148	0.553405	0.755753	0.318548	0.414699	0.880933	0.795811
1930	0.42513	0.414855	0.952988	0.900426	0.425235	0.551928	0.754697	0.320758	0.415872	0.879075	0.796611
1931	0.426118	0.414718	0.952644	0.900576	0.423327	0.550447	0.753631	0.322964	0.417048	0.877223	0.79739
1932	0.427107	0.414569	0.952287	0.900716	0.421422	0.548961	0.752553	0.325166	0.418226	0.875378	0.798148
1933	0.428096	0.414407	0.951917	0.900846	0.419522	0.547471	0.751464	0.327362	0.419408	0.873539	0.798886
1934	0.429084	0.414233	0.951535	0.900966	0.417626	0.545977	0.750365	0.329554	0.420592	0.871708	0.799603
1935	0.430073	0.414045	0.95114	0.901077	0.415735	0.544479	0.749256	0.33174	0.421778	0.869884	0.800299
1936	0.431061	0.413845	0.950732	0.901179	0.413849	0.542977	0.748136	0.333921	0.422967	0.868068	0.800973
1937	0.43205	0.413632	0.950313	0.901271	0.411968	0.541472	0.747006	0.336096	0.424157	0.86626	0.801626
1938	0.433038	0.413407	0.949881	0.901354	0.410092	0.539963	0.745865	0.338265	0.425349	0.864461	0.802257
1939	0.434027	0.413169	0.949436	0.901429	0.408221	0.53845	0.744715	0.340427	0.426542	0.86267	0.802865
1940	0.435016	0.412919	0.94898	0.901495	0.406356	0.536934	0.743555	0.342583	0.427737	0.860889	0.803451
1941	0.436004	0.412656	0.948512	0.901553	0.404497	0.535415	0.742385	0.344732	0.428932	0.859117	0.804014
1942	0.436993	0.412381	0.948032	0.901603	0.402643	0.533893	0.741206	0.346875	0.430128	0.857354	0.804555
1943	0.437981	0.412094	0.947541	0.901644	0.400796	0.532368	0.740017	0.34901	0.431324	0.855601	0.805072
1944	0.43897	0.411794	0.947037	0.901677	0.398954	0.53084	0.738818	0.351139	0.43252	0.853859	0.805565
1945	0.439958	0.411483	0.946523	0.901703	0.397119	0.529309	0.737611	0.35326	0.433717	0.852127	0.806035
1946	0.440947	0.411159	0.945996	0.901721	0.39529	0.527776	0.736394	0.355373	0.434912	0.850405	0.806481
1947	0.441935	0.410823	0.945459	0.901732	0.393467	0.52624	0.735168	0.357478	0.436108	0.848695	0.806903
1948	0.442924	0.410475	0.94491	0.901735	0.391651	0.524702	0.733934	0.359576	0.437302	0.846996	0.8073
1949	0.443913	0.410115	0.94435	0.901732	0.389841	0.523161	0.73269	0.361666	0.438495	0.845308	0.807673
1950	0.444901	0.409743	0.94378	0.901721	0.388038	0.521619	0.731438	0.363747	0.439687	0.843631	0.80802
1951	0.44589	0.409359	0.943198	0.901703	0.386242	0.520074	0.730177	0.36582	0.440877	0.841967	0.808343
1952	0.446878	0.408963	0.942605	0.901679	0.384453	0.518527	0.728908	0.367885	0.442065	0.840314	0.808641
1953	0.447867	0.408556	0.942002	0.901648	0.382671	0.516977	0.727631	0.369941	0.443251	0.838674	0.808913
1954	0.448855	0.408136	0.941388	0.901611	0.380896	0.515426	0.726345	0.371989	0.444435	0.837047	0.809159
1955	0.449844	0.407706	0.940763	0.901567	0.379128	0.513874	0.725051	0.374027	0.445615	0.835432	0.80938
1956	0.450832	0.407263	0.940128	0.901517	0.377368	0.512319	0.723749	0.376057	0.446793	0.83383	0.809574
1957	0.451821	0.406809	0.939483	0.901461	0.375614	0.510763	0.722439	0.378078	0.447968	0.832241	0.809743
1958	0.45281	0.406344	0.938828	0.901399	0.373868	0.509204	0.721121	0.38009	0.449139	0.830666	0.809885
1959	0.453798	0.405867	0.938162	0.901331	0.37213	0.507645	0.719795	0.382092	0.450306	0.829104	0.810001
1960	0.454787	0.405379	0.937486	0.901257	0.370399	0.506084	0.718462	0.384085	0.451469	0.827556	0.810091
1961	0.455775	0.404879	0.936801	0.901178	0.368676	0.504521	0.717121	0.386069	0.452627	0.826021	0.810154
1962	0.456764	0.404368	0.936105	0.901093	0.36696	0.502957	0.715772	0.388043	0.453781	0.824501	0.81019
1963	0.457752	0.403846	0.9354	0.901002	0.365252	0.501391	0.714416	0.390008	0.454931	0.822994	0.810199
1964	0.458741	0.403313	0.934685	0.900906	0.363552	0.499825	0.713052	0.391963	0.456075	0.821503	0.810182
1965	0.459729	0.402769	0.93396	0.900805	0.361859	0.498257	0.711681	0.393908	0.457213	0.820025	0.810138
1966	0.460718	0.402214	0.933226	0.900698	0.360175	0.496687	0.710303	0.395843	0.458346	0.818562	0.810066
1967	0.461707	0.401648	0.932483	0.900587	0.358498	0.495117	0.708917	0.397768	0.459473	0.817114	0.809968
1968	0.462695	0.401071	0.93173	0.90047	0.356829	0.493545	0.707525	0.399684	0.460594	0.815681	0.809843
1969	0.463684	0.400483	0.930968	0.900347	0.355168	0.491972	0.706125	0.401588	0.461708	0.814263	0.809691
1970	0.464672	0.399884	0.930197	0.90022	0.353515	0.490398	0.704718	0.403483	0.462815	0.812861	0.809512
1971	0.465661	0.399275	0.929417	0.900088	0.351871	0.488823	0.703305	0.405367	0.463916	0.811473	0.809305
1972	0.466649	0.398655	0.928627	0.899951	0.350234	0.487247	0.701884	0.407241	0.465009	0.810101	0.809072
1973	0.467638	0.398025	0.927829	0.899809	0.348605	0.485671	0.700457	0.409105	0.466095	0.808744	0.808813
1974	0.468627	0.397384	0.927022	0.899661	0.346985	0.484093	0.699022	0.410957	0.467172	0.807403	0.808526
1975	0.469615	0.396733	0.926207	0.899509	0.345373	0.482514	0.697581	0.412799	0.468242	0.806078	0.808213
1976	0.470604	0.396071	0.925382	0.899352	0.343769	0.480934	0.696133	0.41463	0.469304	0.804768	0.807873
1977	0.471592	0.395399	0.92455	0.89919	0.342173	0.479354	0.694679	0.41645	0.470357	0.803474	0.807507
1978	0.472581	0.394717	0.923708	0.899023	0.340586	0.477773	0.693217	0.418259	0.471401	0.802196	0.807114
1979	0.473569	0.394025	0.922859	0.898852	0.339007	0.476191	0.691749	0.420057	0.472436	0.800934	0.806696
1980	0.474558	0.393323	0.922001	0.898675	0.337436	0.474609	0.690275	0.421844	0.473462	0.799688	0.806251
1981	0.475546	0.39261	0.921134	0.898494	0.335873	0.473025	0.688793	0.423619	0.474479	0.798458	0.805781
1982	0.476535	0.391888	0.92026	0.898307	0.334319	0.471442	0.687306	0.425383	0.475486	0.797243	0.805285
1983	0.477524	0.391156	0.919377	0.898116	0.332774	0.469857	0.685811	0.427135	0.476483	0.796045	0.804763
1984	0.478512	0.390415	0.918487	0.897919	0.331237	0.468272	0.68431	0.428876	0.47747	0.794863	0.804216
1985	0.479501	0.389663	0.917589	0.897718	0.329708	0.466687	0.682803	0.430605	0.478446	0.793697	0.803645
1986	0.480489	0.388902	0.916682	0.897511	0.328188	0.465101	0.681288	0.432323	0.479413	0.792547	0.803048
1987	0.481478	0.388132	0.915768	0.8973	0.326676	0.463515	0.679768	0.434028	0.480368	0.791413	0.802428
1988	0.482466	0.387352	0.914847	0.897083	0.325173	0.461928	0.67824	0.435721	0.481313	0.790295	0.801783
1989	0.483455	0.386563	0.913918	0.896862	0.323678	0.460341	0.676707	0.437403	0.482246	0.789193	0.801114
1990	0.484443	0.385764	0.912981	0.896634	0.322192	0.458754	0.675166	0.439072	0.483169	0.788107	0.800421
1991	0.485432	0.384956	0.912036	0.896402	0.320714	0.457167	0.673619	0.440729	0.48408	0.787037	0.799706
1992	0.486421	0.384139	0.911085	0.896165	0.319245	0.455579	0.672066	0.442373	0.484979	0.785982	0.798967
1993	0.487409	0.383313	0.910126	0.895922	0.317785	0.453992	0.670506	0.444005	0.485867	0.784943	0.798206
1994	0.488398	0.382478	0.909159	0.895673	0.316333	0.452404	0.668939	0.445625	0.486744	0.78392	0.797422
1995	0.489386	0.381634	0.908186	0.895419	0.31489	0.450816	0.667365	0.447232	0.487608	0.782912	0.796616
1996	0.490375	0.380782	0.907205	0.895159	0.313456	0.449229	0.665785	0.448826	0.48846	0.781919	0.795789
1997	0.491363	0.37992	0.906217	0.894894	0.31203	0.447642	0.664199	0.450407	0.489301	0.780941	0.79494
1998	0.492352	0.37905	0.905222	0.894623	0.310612	0.446055	0.662605	0.451976	0.490129	0.779979	0.794071
[truncated: 1,001 more rows]

## Sheet: ED_fig4D_VS_contra_choice_tra
Unnamed: 0	Timepoints	0	1	2	3	4	5	6
0	-1.48281	-0.164292	-0.315988	-0.310231	-0.523639	-0.295981	-0.36854	-0.0631517
1	-1.4818	-0.164829	-0.315351	-0.309533	-0.523694	-0.296235	-0.368651	-0.0633957
2	-1.48082	-0.165358	-0.314722	-0.308844	-0.523744	-0.296483	-0.368757	-0.0636355
3	-1.47983	-0.165886	-0.314092	-0.308154	-0.523788	-0.296728	-0.368857	-0.0638745
4	-1.47883	-0.166418	-0.313454	-0.307455	-0.523828	-0.296973	-0.368954	-0.064116
5	-1.47785	-0.166941	-0.312824	-0.306767	-0.523863	-0.297212	-0.369045	-0.0643527
6	-1.47685	-0.167472	-0.312183	-0.306067	-0.523894	-0.297453	-0.369133	-0.0645929
7	-1.47587	-0.167995	-0.311548	-0.305374	-0.523919	-0.297688	-0.369216	-0.0648296
8	-1.47488	-0.168521	-0.310906	-0.304674	-0.523941	-0.297923	-0.369295	-0.065068
9	-1.47389	-0.169046	-0.310264	-0.303974	-0.523958	-0.298156	-0.369369	-0.0653054
10	-1.47291	-0.169569	-0.309621	-0.303274	-0.52397	-0.298386	-0.369438	-0.0655419
11	-1.47191	-0.170093	-0.308974	-0.302569	-0.523979	-0.298614	-0.369504	-0.0657793
12	-1.47093	-0.170614	-0.308328	-0.301867	-0.523983	-0.29884	-0.369565	-0.0660149
13	-1.46994	-0.171137	-0.307678	-0.301159	-0.523983	-0.299064	-0.369622	-0.0662513
14	-1.46895	-0.171657	-0.307028	-0.300453	-0.523979	-0.299285	-0.369674	-0.0664865
15	-1.46796	-0.172176	-0.306376	-0.299744	-0.52397	-0.299505	-0.369722	-0.0667216
16	-1.46697	-0.172695	-0.305722	-0.299034	-0.523958	-0.299723	-0.369766	-0.0669564
17	-1.46598	-0.173212	-0.305068	-0.298323	-0.523942	-0.299938	-0.369806	-0.0671904
18	-1.46499	-0.17373	-0.304411	-0.297609	-0.523922	-0.300151	-0.369841	-0.0674244
19	-1.46401	-0.174245	-0.303754	-0.296896	-0.523899	-0.300362	-0.369872	-0.0676575
20	-1.46302	-0.174759	-0.303095	-0.29618	-0.523871	-0.300572	-0.369899	-0.0678904
21	-1.46203	-0.175273	-0.302435	-0.295464	-0.52384	-0.300779	-0.369922	-0.0681227
22	-1.46104	-0.175785	-0.301774	-0.294746	-0.523806	-0.300984	-0.369941	-0.0683544
23	-1.46005	-0.176296	-0.301112	-0.294027	-0.523768	-0.301188	-0.369955	-0.0685858
24	-1.45906	-0.176805	-0.300449	-0.293307	-0.523726	-0.301389	-0.369965	-0.0688164
25	-1.45808	-0.177313	-0.299785	-0.292586	-0.523681	-0.301589	-0.369972	-0.0690466
26	-1.45709	-0.17782	-0.29912	-0.291863	-0.523633	-0.301786	-0.369974	-0.069276
27	-1.4561	-0.178326	-0.298454	-0.29114	-0.523581	-0.301982	-0.369972	-0.0695049
28	-1.45511	-0.17883	-0.297788	-0.290416	-0.523526	-0.302175	-0.369965	-0.0697332
29	-1.45412	-0.179333	-0.297121	-0.289691	-0.523469	-0.302367	-0.369955	-0.0699607
30	-1.45313	-0.179834	-0.296454	-0.288965	-0.523408	-0.302558	-0.369941	-0.0701876
31	-1.45214	-0.180334	-0.295786	-0.288238	-0.523343	-0.302746	-0.369923	-0.0704137
32	-1.45116	-0.180832	-0.295118	-0.28751	-0.523276	-0.302932	-0.3699	-0.0706391
33	-1.45017	-0.181328	-0.29445	-0.286782	-0.523207	-0.303117	-0.369874	-0.0708637
34	-1.44918	-0.181823	-0.293781	-0.286052	-0.523134	-0.3033	-0.369844	-0.0710876
35	-1.44819	-0.182317	-0.293112	-0.285323	-0.523058	-0.303482	-0.36981	-0.0713106
36	-1.4472	-0.182808	-0.292444	-0.284592	-0.52298	-0.303662	-0.369772	-0.0715327
37	-1.44621	-0.183298	-0.291775	-0.283861	-0.522899	-0.30384	-0.36973	-0.0717539
38	-1.44522	-0.183786	-0.291106	-0.28313	-0.522816	-0.304016	-0.369684	-0.0719743
39	-1.44424	-0.184272	-0.290438	-0.282398	-0.52273	-0.304191	-0.369634	-0.0721936
40	-1.44325	-0.184757	-0.28977	-0.281665	-0.522641	-0.304364	-0.36958	-0.072412
41	-1.44226	-0.185239	-0.289102	-0.280933	-0.52255	-0.304536	-0.369523	-0.0726294
42	-1.44127	-0.18572	-0.288435	-0.2802	-0.522457	-0.304706	-0.369461	-0.0728458
43	-1.44028	-0.186199	-0.287769	-0.279467	-0.522362	-0.304875	-0.369396	-0.0730611
44	-1.43929	-0.186676	-0.287103	-0.278733	-0.522264	-0.305042	-0.369327	-0.0732753
45	-1.4383	-0.187151	-0.286438	-0.278	-0.522164	-0.305208	-0.369255	-0.0734884
46	-1.43732	-0.187623	-0.285773	-0.277266	-0.522062	-0.305372	-0.369179	-0.0737003
47	-1.43633	-0.188094	-0.28511	-0.276533	-0.521958	-0.305535	-0.369099	-0.073911
48	-1.43534	-0.188563	-0.284448	-0.2758	-0.521851	-0.305696	-0.369015	-0.0741205
49	-1.43435	-0.189029	-0.283787	-0.275066	-0.521743	-0.305856	-0.368928	-0.0743288
50	-1.43336	-0.189494	-0.283127	-0.274334	-0.521633	-0.306015	-0.368837	-0.0745358
51	-1.43237	-0.189956	-0.282468	-0.273601	-0.521521	-0.306172	-0.368742	-0.0747414
52	-1.43138	-0.190416	-0.281811	-0.272868	-0.521408	-0.306329	-0.368644	-0.0749457
53	-1.4304	-0.190874	-0.281156	-0.272136	-0.521292	-0.306483	-0.368542	-0.0751486
54	-1.42941	-0.19133	-0.280502	-0.271405	-0.521175	-0.306637	-0.368437	-0.0753501
55	-1.42842	-0.191783	-0.279849	-0.270674	-0.521056	-0.306789	-0.368329	-0.0755502
56	-1.42743	-0.192235	-0.279199	-0.269943	-0.520936	-0.30694	-0.368217	-0.0757488
57	-1.42644	-0.192683	-0.27855	-0.269214	-0.520814	-0.307089	-0.368101	-0.0759459
58	-1.42545	-0.19313	-0.277903	-0.268485	-0.520691	-0.307237	-0.367982	-0.0761415
59	-1.42446	-0.193574	-0.277259	-0.267756	-0.520566	-0.307385	-0.36786	-0.0763355
60	-1.42348	-0.194016	-0.276617	-0.267029	-0.520439	-0.30753	-0.367734	-0.076528
61	-1.42249	-0.194455	-0.275977	-0.266303	-0.520312	-0.307675	-0.367605	-0.0767188
62	-1.4215	-0.194892	-0.275339	-0.265577	-0.520183	-0.307818	-0.367473	-0.0769079
63	-1.42051	-0.195326	-0.274704	-0.264853	-0.520053	-0.307961	-0.367338	-0.0770954
64	-1.41952	-0.195758	-0.274071	-0.264129	-0.519922	-0.308102	-0.367199	-0.0772812
65	-1.41853	-0.196187	-0.273441	-0.263407	-0.519789	-0.308241	-0.367057	-0.0774653
66	-1.41754	-0.196614	-0.272814	-0.262686	-0.519655	-0.30838	-0.366913	-0.0776476
67	-1.41656	-0.197038	-0.272189	-0.261967	-0.519521	-0.308517	-0.366764	-0.0778282
68	-1.41557	-0.197459	-0.271568	-0.261248	-0.519385	-0.308653	-0.366613	-0.0780069
69	-1.41458	-0.197878	-0.270949	-0.260532	-0.519248	-0.308788	-0.366459	-0.0781839
70	-1.41359	-0.198294	-0.270333	-0.259816	-0.519111	-0.308922	-0.366302	-0.0783589
71	-1.4126	-0.198707	-0.269721	-0.259103	-0.518972	-0.309055	-0.366142	-0.0785321
72	-1.41161	-0.199118	-0.269112	-0.258391	-0.518833	-0.309186	-0.365979	-0.0787034
[truncated: 2,927 more rows]

## Sheet: ED_fig4D_tail_contra_choice_tra
Unnamed: 0	Timepoints	0	1	2	3	4	5	6	7	8	9
[truncated: 3,000 more rows]

[truncated: 22 more sheets: ED_fig4E_VS_reward_traces, ED_fig4E_tail_reward_traces, ED_fig4F_heatmap_data_TS_cue_al, ED_fig4F_heatmap_data_VS_cue_al, ED_fig4G_rise_times, ED_fig4H_tail_contra_high_cues_, ED_fig4H_tail_contra_low_cues_t, ED_fig4H_tail_ipsi_high_cues_tr, ED_fig4H_tail_ipsi_low_cues_tra, ED_fig4I_VS_contra_high_cues_, ED_fig4I_VS_contra_low_cues_t, ED_fig4I_VS_ipsi_high_cues_tr, ED_fig4I_VS_ipsi_low_cues_tra, ED_fig4J_contra_traces, ED_fig4J_ipsi_traces, ED_fig4K_contra_traces, ED_fig4K_ipsi_traces, fig4L_kernels_tail_contra retur, fig4L_kernels_tail_ipsi returns, ED_fig4M_exp_vars …]
