# Supplementary material for: Dopaminergic action prediction errors serve as a value-free teaching signal
Source: Nature. 2025 May 14;643(8074):1333–42. doi: 10.1038/s41586-025-09008-9 (PMC12310545; doi:10.1038/s41586-025-09008-9)
Supplement: Supplementary file 11 — Source Data Extended Data Fig. 5 [file 41586_2025_9008_MOESM11_ESM.xlsx]

## Sheet: ED_fig5A_perc_completed_trials
mouse	tone	silence
SNL_photo37	100	98.8571
SNL_photo43	100	98.773
SNL_photo70	100	100

## Sheet: ED_fig5B_silence_traces
Unnamed: 0	Timepoints	0	1	2	3	4	5	6	7	8	9	10	11	12	13	14	15	16	17	18	19	20	21	22	23	24	25	26	27	28	29	30	31	32	33	34	35	36	37	38	39	40	41	42	43	44	45	46	47
0	-1.99666	-0.436635	-0.988777	-0.85072	-1.59108	0.58854	-0.00229546	1.17924	-0.748978	0.402287	-1.0896	2.37377	-0.0614612	0.185575	0.767162	-0.125331	2.31385	-0.731205	1.4697	0.491374	-2.03462	-0.958588	-1.17094	1.64213	3.47025	0.130949	-0.801281	0.793222	-0.137311	-0.542629	0.718167	0.483716	0.567287	2.14439	-1.16046	-1.46131	-0.38809	0.185247	-0.727353	-0.267517	1.08391	-0.372951	0.698526	-0.805123	3.85417	-0.30751	0.345981	1.24769	0.89262
1	-1.99016	-0.438558	-0.944627	-0.871938	-1.54379	0.516118	0.00449181	1.18195	-0.742346	0.449194	-1.05921	2.38098	-0.02415	0.166608	0.733242	-0.0952955	2.24089	-0.743706	1.4369	0.494827	-2.00802	-0.954168	-1.15881	1.66211	3.45144	0.0978681	-0.797822	0.867851	-0.113735	-0.573084	0.69613	0.467394	0.511231	2.23532	-1.20911	-1.4594	-0.376736	0.218108	-0.76807	-0.269322	1.02889	-0.398765	0.662755	-0.794777	3.88219	-0.291473	0.358635	1.24209	0.841534
2	-1.98665	-0.439258	-0.90045	-0.888799	-1.49383	0.444223	0.0152812	1.18308	-0.73681	0.494706	-1.0284	2.39339	0.00873457	0.142593	0.695106	-0.0589895	2.16696	-0.754412	1.40079	0.497987	-1.97697	-0.948823	-1.14447	1.68069	3.42627	0.0701585	-0.795671	0.941077	-0.090551	-0.607611	0.675204	0.45422	0.456187	2.32189	-1.25122	-1.45812	-0.365723	0.250672	-0.804528	-0.269423	0.967805	-0.42295	0.622832	-0.783742	3.89802	-0.277313	0.372811	1.23481	0.789637
3	-1.98388	-0.438985	-0.85607	-0.901539	-1.44081	0.37362	0.0301781	1.18411	-0.734057	0.538976	-0.996874	2.40003	0.0365929	0.113612	0.652382	-0.0166621	2.09355	-0.763027	1.36491	0.498912	-1.94132	-0.948111	-1.12891	1.70144	3.39944	0.0479969	-0.796396	1.01044	-0.0675425	-0.646028	0.654992	0.443225	0.402578	2.40219	-1.28456	-1.45995	-0.35398	0.282855	-0.83584	-0.267249	0.902883	-0.446222	0.578933	-0.771604	3.91787	-0.266217	0.387898	1.22388	0.737965
4	-1.97706	-0.439475	-0.811773	-0.910939	-1.38634	0.303846	0.0491833	1.1812	-0.734144	0.58196	-0.964767	2.40432	0.0590945	0.0800765	0.607018	0.0307157	2.01703	-0.768968	1.32833	0.499315	-1.90316	-0.946706	-1.11108	1.71941	3.36825	0.0316778	-0.798944	1.07593	-0.044895	-0.68837	0.635896	0.434032	0.35054	2.47726	-1.30877	-1.45665	-0.342452	0.314386	-0.860911	-0.262918	0.833541	-0.468573	0.53149	-0.758159	3.93349	-0.258947	0.403846	1.20702	0.689114
5	-1.97	-0.439868	-0.768846	-0.91453	-1.33127	0.235933	0.0724315	1.17687	-0.737308	0.622229	-0.932712	2.40516	0.0758519	0.0420047	0.559073	0.0832604	1.93793	-0.774063	1.29206	0.498632	-1.86182	-0.946828	-1.08997	1.73547	3.33354	0.0212889	-0.801815	1.13789	-0.0224258	-0.734363	0.617658	0.426527	0.300706	2.54699	-1.32366	-1.44957	-0.33108	0.344739	-0.881197	-0.256971	0.7596	-0.491147	0.481484	-0.744854	3.9403	-0.2557	0.419942	1.1878	0.642794
6	-1.96757	-0.441357	-0.726871	-0.914435	-1.27532	0.169495	0.0996304	1.17123	-0.743095	0.660108	-0.90137	2.40512	0.0867097	-0.000107003	0.508489	0.140237	1.86094	-0.776175	1.25675	0.496288	-1.81812	-0.945942	-1.06709	1.75195	3.29371	0.01708	-0.808557	1.19695	-8.61229e-05	-0.783257	0.59967	0.419541	0.253572	2.61181	-1.33083	-1.44398	-0.319339	0.37347	-0.891559	-0.249198	0.682139	-0.513775	0.428918	-0.731661	3.94587	-0.257896	0.43633	1.16357	0.599057
7	-1.96339	-0.443566	-0.686345	-0.911849	-1.21982	0.10447	0.130864	1.16097	-0.752668	0.694621	-0.869933	2.40705	0.0915759	-0.0460203	0.456891	0.201013	1.78539	-0.775704	1.22111	0.491893	-1.77123	-0.942405	-1.04377	1.76331	3.24897	0.0189413	-0.8169	1.25256	0.0219991	-0.835188	0.582884	0.41266	0.208826	2.67127	-1.32861	-1.43664	-0.307829	0.399342	-0.895856	-0.239854	0.601611	-0.536474	0.374188	-0.718538	3.95636	-0.265388	0.452311	1.13397	0.560347
8	-1.95759	-0.446237	-0.647797	-0.904406	-1.16367	0.040957	0.166054	1.151	-0.765183	0.725097	-0.838498	2.40472	0.0903929	-0.0952451	0.403994	0.264781	1.70735	-0.772829	1.18724	0.485421	-1.72304	-0.941262	-1.01802	1.77477	3.20325	0.0270267	-0.826812	1.30214	0.0439546	-0.888471	0.566538	0.405354	0.167011	2.72594	-1.31793	-1.42813	-0.29628	0.423535	-0.894659	-0.229062	0.518619	-0.56011	0.316866	-0.706465	3.95753	-0.278162	0.466981	1.10032	0.526504
9	-1.95027	-0.450987	-0.611273	-0.892969	-1.10901	-0.0214613	0.204725	1.13625	-0.780302	0.751678	-0.808364	2.4069	0.0835657	-0.147853	0.350741	0.331447	1.63168	-0.768279	1.15389	0.477167	-1.6741	-0.938155	-0.990269	1.77908	3.15485	0.0413283	-0.838626	1.34954	0.0657462	-0.944564	0.550832	0.397013	0.128636	2.77301	-1.29918	-1.42106	-0.285138	0.444942	-0.884567	-0.217064	0.433703	-0.584061	0.257843	-0.696265	3.95493	-0.296814	0.47975	1.06015	0.497963
10	-1.9458	-0.456832	-0.577013	-0.878046	-1.05597	-0.082498	0.24646	1.11897	-0.800524	0.773564	-0.779538	2.39987	0.0713268	-0.203829	0.298341	0.400488	1.55956	-0.761273	1.12045	0.466921	-1.62365	-0.932255	-0.960447	1.77968	3.10422	0.0613898	-0.850491	1.39411	0.0873948	-1.00243	0.536886	0.38655	0.0932452	2.81475	-1.27262	-1.41404	-0.274952	0.462565	-0.868107	-0.204071	0.34711	-0.608296	0.197504	-0.686772	3.95743	-0.32094	0.489354	1.015	0.475382
11	-1.94313	-0.46489	-0.544	-0.860011	-1.00277	-0.142925	0.290415	1.10058	-0.823767	0.791955	-0.751999	2.39279	0.0541896	-0.261718	0.246823	0.469717	1.48869	-0.75177	1.08837	0.454459	-1.57426	-0.923612	-0.929785	1.78158	3.04939	0.0874241	-0.863636	1.43213	0.108889	-1.0588	0.523614	0.372969	0.0610049	2.85508	-1.23869	-1.4062	-0.266026	0.47728	-0.844075	-0.190337	0.259263	-0.6329	0.135735	-0.679416	3.95416	-0.350268	0.495989	0.964883	0.459141
12	-1.93703	-0.474571	-0.513629	-0.838386	-0.953021	-0.202952	0.336855	1.07766	-0.850764	0.805883	-0.725916	2.39198	0.0325219	-0.322495	0.197101	0.540373	1.42028	-0.74108	1.05824	0.439798	-1.52414	-0.911294	-0.897848	1.77463	2.99186	0.119039	-0.877722	1.4686	0.130198	-1.11645	0.511479	0.356369	0.0320395	2.88765	-1.19678	-1.39952	-0.258495	0.487288	-0.813865	-0.176158	0.171174	-0.657489	0.0728525	-0.67477	3.95551	-0.384028	0.498163	0.908687	0.449744
13	-1.93245	-0.486572	-0.485803	-0.812813	-0.905111	-0.262464	0.38466	1.05308	-0.881129	0.814562	-0.701014	2.37737	0.00705864	-0.385441	0.149514	0.611248	1.35359	-0.727391	1.02707	0.423295	-1.47426	-0.894893	-0.863882	1.7637	2.93457	0.15578	-0.892433	1.50086	0.151122	-1.17393	0.500856	0.336403	0.00604452	2.91486	-1.14972	-1.39097	-0.252458	0.494292	-0.778375	-0.161723	0.0832764	-0.68162	0.0091785	-0.671495	3.95723	-0.421321	0.494673	0.84797	0.44609
14	-1.92649	-0.501069	-0.459882	-0.784298	-0.85814	-0.322145	0.432826	1.02605	-0.913908	0.819203	-0.678356	2.37009	-0.0216076	-0.449764	0.104631	0.680716	1.29045	-0.713703	0.995924	0.404871	-1.4244	-0.873934	-0.828461	1.75075	2.87557	0.19759	-0.907782	1.52877	0.171421	-1.2287	0.491305	0.312544	-0.0169429	2.94035	-1.09711	-1.38219	-0.248262	0.497297	-0.736999	-0.147565	-0.00383506	-0.705432	-0.0552757	-0.670707	3.94571	-0.461622	0.486201	0.781783	0.448749
15	-1.92006	-0.517187	-0.436932	-0.752749	-0.814148	-0.38174	0.481216	0.996825	-0.950901	0.81922	-0.657732	2.36158	-0.0529548	-0.516664	0.0628298	0.749493	1.23017	-0.699399	0.967032	0.384486	-1.37577	-0.848423	-0.792754	1.73252	2.81675	0.243666	-0.923158	1.55419	0.191434	-1.28295	0.484114	0.284248	-0.0372077	2.95444	-1.03964	-1.37369	-0.245668	0.494204	-0.691554	-0.133953	-0.0892714	-0.729158	-0.120507	-0.672125	3.93807	-0.503591	0.471748	0.710105	0.457365
16	-1.91914	-0.535495	-0.416316	-0.718487	-0.771558	-0.441484	0.527814	0.965499	-0.990163	0.814918	-0.638017	2.34704	-0.0860567	-0.584622	0.0242444	0.816422	1.17313	-0.683369	0.937843	0.362355	-1.32842	-0.816772	-0.757519	1.71204	2.75496	0.293776	-0.939691	1.57507	0.210362	-1.33463	0.478037	0.251174	-0.0548315	2.96424	-0.9791	-1.36335	-0.244673	0.487398	-0.642754	-0.121223	-0.172343	-0.751265	-0.185627	-0.67548	3.93657	-0.546196	0.450873	0.634338	0.472481
17	-1.91487	-0.555911	-0.398176	-0.681763	-0.732642	-0.501633	0.573123	0.933094	-1.03136	0.805908	-0.621192	2.33317	-0.120668	-0.652505	-0.0106061	0.881517	1.11835	-0.667766	0.908506	0.338633	-1.28238	-0.779412	-0.720985	1.68923	2.69171	0.347354	-0.957857	1.59214	0.228104	-1.38214	0.473901	0.213977	-0.0699865	2.97445	-0.915682	-1.35137	-0.245486	0.475984	-0.592019	-0.109808	-0.252041	-0.771964	-0.251345	-0.679966	3.93657	-0.588964	0.424354	0.554224	0.49299
18	-1.90941	-0.578662	-0.382867	-0.641784	-0.696403	-0.56222	0.616073	0.898607	-1.07585	0.792555	-0.606735	2.31536	-0.155793	-0.721224	-0.0418045	0.943874	1.06475	-0.651116	0.878437	0.313206	-1.23856	-0.73715	-0.684777	1.66393	2.63324	0.403459	-0.975896	1.6062	0.24476	-1.42708	0.473415	0.172552	-0.0829278	2.97336	-0.8515	-1.3359	-0.247703	0.459534	-0.539932	-0.0998181	-0.328298	-0.792812	-0.316449	-0.685295	3.93149	-0.630294	0.391428	0.470515	0.518259
19	-1.90165	-0.602701	-0.370201	-0.599168	-0.662421	-0.623042	0.65429	0.861557	-1.12123	0.77639	-0.593967	2.29647	-0.191155	-0.790481	-0.0691917	1.00346	1.01494	-0.635393	0.847494	0.286258	-1.19547	-0.689488	-0.650205	1.63512	2.572	0.462278	-0.994986	1.61894	0.25966	-1.46938	0.473331	0.126841	-0.0936562	2.96819	-0.786414	-1.31781	-0.251076	0.438929	-0.485972	-0.0915874	-0.400259	-0.811295	-0.381129	-0.690293	3.92185	-0.670737	0.352713	0.38454	0.549807
20	-1.896	-0.628081	-0.360552	-0.554813	-0.632123	-0.6834	0.688752	0.825361	-1.1667	0.756317	-0.583948	2.27349	-0.226139	-0.858698	-0.0928992	1.06048	0.966828	-0.620477	0.81664	0.258204	-1.1549	-0.637245	-0.616319	1.607	2.51003	0.521961	-1.01548	1.62456	0.27313	-1.50604	0.474896	0.0773738	-0.102447	2.95929	-0.721168	-1.29617	-0.255603	0.414122	-0.432349	-0.0851145	-0.466632	-0.827778	-0.445885	-0.696006	3.9133	-0.708547	0.308575	0.297059	0.584977
21	-1.89486	-0.654818	-0.354642	-0.508113	-0.605023	-0.744093	0.719194	0.787679	-1.21299	0.733442	-0.575705	2.2495	-0.260297	-0.92545	-0.112935	1.11381	0.919923	-0.605803	0.785099	0.228855	-1.11434	-0.580156	-0.58432	1.57983	2.45432	0.582051	-1.0382	1.62363	0.284304	-1.53781	0.479293	0.0243722	-0.109372	2.94241	-0.658462	-1.26917	-0.26089	0.385344	-0.379579	-0.0805021	-0.527832	-0.843301	-0.508473	-0.701126	3.90204	-0.743459	0.259388	0.208453	0.624354
22	-1.88719	-0.682218	-0.352306	-0.458997	-0.58253	-0.804688	0.743594	0.749614	-1.25948	0.708053	-0.570475	2.22243	-0.29345	-0.990988	-0.129289	1.16461	0.875275	-0.592393	0.753277	0.198244	-1.07458	-0.519357	-0.55425	1.55074	2.4005	0.643276	-1.06326	1.62163	0.293594	-1.56639	0.485238	-0.0313246	-0.114395	2.92006	-0.59844	-1.23833	-0.266885	0.352587	-0.327601	-0.0777587	-0.582872	-0.857544	-0.570223	-0.704937	3.89159	-0.776355	0.205968	0.119775	0.667979
23	-1.88332	-0.710285	-0.353217	-0.408673	-0.562903	-0.863873	0.762137	0.712682	-1.30614	0.680179	-0.567141	2.19227	-0.324735	-1.0535	-0.142415	1.21338	0.831175	-0.579623	0.721185	0.166782	-1.03639	-0.456236	-0.526655	1.52319	2.34865	0.702452	-1.08834	1.61467	0.301296	-1.58902	0.492863	-0.0894918	-0.117688	2.89447	-0.54176	-1.20219	-0.273354	0.316811	-0.277312	-0.0764779	-0.630714	-0.868816	-0.630596	-0.707749	3.88436	-0.80586	0.149192	0.0319185	0.714842
24	-1.87796	-0.737993	-0.357825	-0.356752	-0.547962	-0.922944	0.776107	0.675353	-1.35169	0.65081	-0.5656	2.1589	-0.354632	-1.11305	-0.152282	1.25989	0.788269	-0.567843	0.688958	0.134328	-0.996911	-0.390266	-0.502305	1.49618	2.30051	0.760507	-1.11598	1.60265	0.306401	-1.60756	0.502184	-0.149368	-0.119163	2.86251	-0.489877	-1.16196	-0.280385	0.278377	-0.228701	-0.0766361	-0.671979	-0.878785	-0.688249	-0.707719	3.87418	-0.831964	0.0898091	-0.0540106	0.76467
25	-1.87286	-0.765778	-0.366588	-0.30356	-0.53817	-0.98047	0.784787	0.63932	-1.39407	0.619722	-0.567565	2.12105	-0.382646	-1.16989	-0.159296	1.30386	0.747543	-0.556577	0.657279	0.101098	-0.958392	-0.322272	-0.480578	1.47097	2.25847	0.816314	-1.14717	1.58613	0.310017	-1.62102	0.513464	-0.210404	-0.118851	2.82003	-0.443408	-1.11719	-0.28802	0.23766	-0.182472	-0.0779631	-0.70647	-0.887714	-0.744297	-0.705024	3.85118	-0.855923	0.0282284	-0.13744	0.817066
26	-1.86932	-0.792527	-0.379534	-0.249729	-0.531133	-1.03592	0.787804	0.604768	-1.43448	0.587932	-0.571014	2.08349	-0.408599	-1.22237	-0.163847	1.34656	0.707838	-0.546191	0.625518	0.0675159	-0.919822	-0.254073	-0.462333	1.44929	2.22242	0.868552	-1.17833	1.56483	0.311251	-1.62786	0.525802	-0.271871	-0.116784	2.7742	-0.402541	-1.06582	-0.29614	0.195796	-0.138473	-0.0800313	-0.73383	-0.892641	-0.798284	-0.69958	3.83727	-0.878637	-0.0341551	-0.217041	0.872931
27	-1.86323	-0.817589	-0.396806	-0.194828	-0.529273	-1.08938	0.786539	0.571305	-1.47342	0.555762	-0.575094	2.04318	-0.432332	-1.26928	-0.166029	1.38873	0.669436	-0.536721	0.594315	0.0336081	-0.878346	-0.185647	-0.447535	1.42728	2.19057	0.917435	-1.21248	1.54015	0.310907	-1.63011	0.539354	-0.333067	-0.112608	2.72399	-0.368522	-1.01011	-0.304886	0.15321	-0.0969263	-0.0824521	-0.753916	-0.897274	-0.849464	-0.691896	3.82665	-0.898233	-0.0971147	-0.292033	0.929868
28	-1.85939	-0.841311	-0.418211	-0.139553	-0.53073	-1.13928	0.781001	0.539734	-1.50768	0.522957	-0.581442	1.99984	-0.454148	-1.31051	-0.166613	1.42958	0.633819	-0.527276	0.564508	-0.000672113	-0.836194	-0.117353	-0.435629	1.40878	2.1671	0.959622	-1.24865	1.51022	0.309708	-1.6271	0.55406	-0.393737	-0.106282	2.66863	-0.341637	-0.949967	-0.314085	0.110585	-0.0580658	-0.0848055	-0.767275	-0.899212	-0.898096	-0.681005	3.8015	-0.916031	-0.159688	-0.362462	0.988315
29	-1.85216	-0.862411	-0.443283	-0.0843277	-0.535384	-1.18546	0.771537	0.509813	-1.53932	0.490931	-0.589399	1.95411	-0.474117	-1.34665	-0.165827	1.46898	0.60138	-0.518464	0.535968	-0.0352203	-0.792151	-0.050229	-0.426917	1.39494	2.15144	0.998805	-1.2823	1.47628	0.30673	-1.61914	0.569034	-0.452381	-0.097761	2.6058	-0.321689	-0.885749	-0.324183	0.0687893	-0.0217615	-0.0870596	-0.774294	-0.896849	-0.945282	-0.666947	3.78611	-0.933313	-0.22076	-0.42722	1.04735
30	-1.84886	-0.881835	-0.472186	-0.028774	-0.543405	-1.22884	0.759371	0.481396	-1.56738	0.459199	-0.596487	1.90712	-0.49127	-1.37669	-0.164091	1.50838	0.57101	-0.509644	0.508488	-0.069883	-0.745497	0.0154219	-0.421447	1.38195	2.13819	1.03262	-1.31853	1.43894	0.302764	-1.60462	0.584129	-0.509786	-0.0869023	2.53828	-0.309037	-0.817389	-0.33509	0.0284116	0.0116698	-0.0888455	-0.77449	-0.892822	-0.989853	-0.650625	3.76084	-0.949094	-0.28017	-0.486552	1.10697
31	-1.84347	-0.898877	-0.504145	0.0261652	-0.553554	-1.26625	0.744794	0.454834	-1.59103	0.42794	-0.60385	1.85928	-0.506854	-1.40101	-0.161585	1.54751	0.54376	-0.500578	0.482562	-0.104873	-0.696595	0.0792034	-0.418449	1.37109	2.13128	1.05893	-1.35529	1.39665	0.29791	-1.58564	0.599495	-0.56463	-0.0736687	2.46912	-0.303392	-0.745202	-0.346433	-0.00970806	0.0424978	-0.0900519	-0.769224	-0.885299	-1.03222	-0.631295	3.73249	-0.963944	-0.336331	-0.539841	1.16733
32	-1.8383	-0.912007	-0.539048	0.0805729	-0.565766	-1.29895	0.727503	0.429805	-1.61115	0.398295	-0.61089	1.80969	-0.520477	-1.41944	-0.158652	1.58542	0.521138	-0.491392	0.458237	-0.140309	-0.644356	0.140648	-0.417653	1.36229	2.13493	1.07981	-1.39032	1.35054	0.292509	-1.56186	0.615008	-0.616332	-0.0580407	2.39604	-0.304468	-0.670575	-0.358619	-0.0452275	0.0705789	-0.0908125	-0.758532	-0.873614	-1.07354	-0.6098	3.70881	-0.977807	-0.390214	-0.586172	1.22652
33	-1.83436	-0.921973	-0.576195	0.134398	-0.579637	-1.32526	0.70903	0.405553	-1.62339	0.369673	-0.616198	1.76218	-0.532085	-1.42984	-0.15563	1.62371	0.502501	-0.48136	0.435035	-0.176062	-0.588169	0.199469	-0.419249	1.35697	2.14379	1.09347	-1.42437	1.30046	0.28647	-1.53156	0.629531	-0.664761	-0.0400899	2.31978	-0.312223	-0.592717	-0.371254	-0.0775838	0.0958448	-0.091009	-0.743259	-0.858411	-1.11325	-0.586113	3.67635	-0.991538	-0.440899	-0.626009	1.2848
34	-1.82919	-0.928588	-0.615235	0.186813	-0.59451	-1.34212	0.690092	0.38241	-1.63309	0.342081	-0.621459	1.71458	-0.542153	-1.43484	-0.152636	1.65997	0.487908	-0.471263	0.4133	-0.212375	-0.52767	0.255463	-0.421777	1.3528	2.15792	1.10392	-1.45651	1.24753	0.280149	-1.49895	0.6436	-0.709358	-0.0198694	2.23875	-0.325853	-0.512323	-0.384131	-0.106061	0.118728	-0.0910862	-0.723982	-0.839081	-1.1517	-0.560085	3.64506	-1.00428	-0.486671	-0.659461	1.3401
35	-1.82539	-0.931471	-0.655661	0.238491	-0.609585	-1.35454	0.669668	0.359787	-1.63646	0.315994	-0.622809	1.66604	-0.549783	-1.43339	-0.150074	1.69609	0.478211	-0.460551	0.393363	-0.249691	-0.463599	0.308557	-0.425237	1.35051	2.17912	1.10782	-1.48556	1.19149	0.273108	-1.46146	0.657024	-0.750686	0.00234221	2.15664	-0.344633	-0.430501	-0.397306	-0.130803	0.139131	-0.0912004	-0.700236	-0.815773	-1.18872	-0.533216	3.60747	-1.01679	-0.528507	-0.68641	1.39357
36	-1.81852	-0.931497	-0.695732	0.288568	-0.62505	-1.35729	0.647452	0.33685	-1.6345	0.291693	-0.621634	1.6184	-0.556444	-1.42507	-0.147809	1.73225	0.474295	-0.448622	0.374515	-0.287619	-0.395935	0.358646	-0.429154	1.35027	2.20311	1.10361	-1.51202	1.13177	0.265255	-1.41985	0.669192	-0.787444	0.0262501	2.07479	-0.368092	-0.347726	-0.410201	-0.151411	0.157194	-0.0919458	-0.673799	-0.788004	-1.22578	-0.505582	3.56803	-1.02732	-0.566453	-0.706102	1.4449
37	-1.81441	-0.928014	-0.73695	0.337206	-0.640016	-1.35014	0.624454	0.313829	-1.63096	0.268751	-0.618113	1.57467	-0.560927	-1.41158	-0.145782	1.7643	0.473487	-0.435808	0.356897	-0.326584	-0.323752	0.405569	-0.433165	1.35146	2.23267	1.09514	-1.53576	1.06989	0.257083	-1.37638	0.680936	-0.819684	0.05175	1.99203	-0.395456	-0.264117	-0.422783	-0.167572	0.17322	-0.0937113	-0.644504	-0.756149	-1.26316	-0.47645	3.52959	-1.03668	-0.599739	-0.719322	1.4916
38	-1.80839	-0.921805	-0.77638	0.384084	-0.654417	-1.33566	0.600896	0.290083	-1.62016	0.247553	-0.61014	1.53326	-0.563824	-1.39348	-0.143935	1.79499	0.475414	-0.422401	0.340049	-0.367094	-0.247317	0.449159	-0.437164	1.35529	2.26504	1.08228	-1.55408	1.00527	0.247784	-1.3302	0.691228	-0.848162	0.0782549	1.90943	-0.42662	-0.179936	-0.434854	-0.179551	0.187305	-0.0969219	-0.61326	-0.720397	-1.29794	-0.446935	3.48438	-1.04612	-0.627966	-0.725802	1.53324
39	-1.80503	-0.911997	-0.813765	0.428844	-0.668705	-1.30929	0.576429	0.265346	-1.60437	0.228816	-0.600258	1.49332	-0.565925	-1.36986	-0.142201	1.82223	0.481951	-0.408287	0.323592	-0.408184	-0.167515	0.48913	-0.440157	1.35925	2.29945	1.06492	-1.56895	0.937973	0.237549	-1.28329	0.701012	-0.873174	0.105186	1.8277	-0.460323	-0.0962963	-0.445945	-0.187307	0.199937	-0.102378	-0.579889	-0.681458	-1.33324	-0.418191	3.43911	-1.05137	-0.651684	-0.725072	1.57161
40	-1.79995	-0.898271	-0.85088	0.472301	-0.681383	-1.27475	0.55031	0.23942	-1.58424	0.212006	-0.586715	1.4582	-0.564574	-1.34114	-0.140288	1.84523	0.491034	-0.39317	0.307468	-0.450309	-0.0839813	0.525923	-0.442448	1.36574	2.33991	1.04416	-1.57789	0.869182	0.226421	-1.23636	0.710748	-0.894677	0.132267	1.74712	-0.496921	-0.0134603	-0.455678	-0.190906	0.211159	-0.110043	-0.545159	-0.639524	-1.36744	-0.389596	3.38966	-1.05947	-0.671612	-0.71775	1.60359
41	-1.79408	-0.882107	-0.884033	0.51307	-0.693636	-1.23271	0.522593	0.212455	-1.55915	0.197513	-0.56922	1.4259	-0.560937	-1.30989	-0.138062	1.86423	0.50199	-0.377909	0.291486	-0.493499	0.00273602	0.558969	-0.443124	1.37226	2.37639	1.019	-1.58167	0.798482	0.21368	-1.18832	0.719299	-0.911528	0.158992	1.66772	-0.53566	0.0682665	-0.463751	-0.190691	0.221132	-0.12069	-0.510516	-0.595901	-1.40054	-0.361405	3.3388	-1.06315	-0.687228	-0.704253	1.63009
42	-1.78986	-0.862754	-0.914416	0.552566	-0.705294	-1.18055	0.493192	0.18431	-1.53031	0.185669	-0.548825	1.39728	-0.556778	-1.27562	-0.135436	1.87889	0.514141	-0.362008	0.2757	-0.536332	0.0916236	0.587629	-0.442815	1.38112	2.4161	0.990538	-1.58088	0.72639	0.199398	-1.14128	0.727751	-0.925316	0.184789	1.59124	-0.575759	0.148163	-0.470151	-0.186913	0.230132	-0.134677	-0.474688	-0.55095	-1.43338	-0.334482	3.28853	-1.06496	-0.697696	-0.684251	1.65334
43	-1.78325	-0.840068	-0.941421	0.589773	-0.716267	-1.11946	0.462007	0.154903	-1.4995	0.176476	-0.525491	1.37413	-0.55038	-1.2392	-0.13205	1.88803	0.52674	-0.345223	0.258655	-0.579954	0.182838	0.612507	-0.442058	1.39206	2.45879	0.959763	-1.5761	0.65384	0.183627	-1.09631	0.735939	-0.935866	0.208939	1.51626	-0.61857	0.226323	-0.475319	-0.179765	0.238064	-0.151776	-0.439465	-0.504801	-1.46323	-0.309172	3.23312	-1.06964	-0.706053	-0.65788	1.66851
44	-1.78062	-0.814574	-0.964849	0.624102	-0.726974	-1.05149	0.42883	0.124728	-1.46528	0.170295	-0.499513	1.35462	-0.541534	-1.20053	-0.127798	1.88831	0.539059	-0.328874	0.240408	-0.62341	0.275356	0.632999	-0.439802	1.40317	2.49616	0.926594	-1.56621	0.580145	0.166493	-1.05151	0.744349	-0.943307	0.231316	1.44442	-0.663248	0.301709	-0.47866	-0.169488	0.245197	-0.172643	-0.404745	-0.459501	-1.49423	-0.285593	3.17925	-1.06821	-0.710171	-0.626162	1.6787
45	-1.77384	-0.786624	-0.982621	0.657302	-0.737316	-0.976675	0.393175	0.0939991	-1.42908	0.167346	-0.471962	1.34071	-0.530915	-1.16118	-0.122857	1.88396	0.550018	-0.312695	0.221111	-0.665335	0.368413	0.649519	-0.436306	1.41791	2.53529	0.89065	-1.5483	0.506127	0.147803	-1.00981	0.753932	-0.948108	0.251083	1.3762	-0.708883	0.374132	-0.479599	-0.156443	0.251477	-0.196849	-0.370212	-0.414574	-1.5218	-0.26416	3.12507	-1.06639	-0.708881	-0.588889	1.68377
46	-1.76919	-0.755896	-0.996099	0.687773	-0.748049	-0.896269	0.355274	0.0631831	-1.39164	0.167775	-0.44291	1.33005	-0.518128	-1.12238	-0.117058	1.8712	0.559356	-0.296887	0.200029	-0.707219	0.461699	0.660552	-0.431612	1.43319	2.57183	0.851942	-1.52703	0.432524	0.127727	-0.971856	0.763477	-0.95116	0.267646	1.30943	-0.757069	0.443752	-0.479724	-0.141154	0.257131	-0.224239	-0.337267	-0.370804	-1.547	-0.245214	3.07098	-1.06363	-0.706583	-0.546087	1.68251
47	-1.7639	-0.721949	-1.0066	0.716087	-0.759098	-0.812141	0.315142	0.0326988	-1.35191	0.17132	-0.41188	1.32176	-0.502518	-1.0836	-0.110305	1.84998	0.566426	-0.281824	0.177234	-0.74733	0.553811	0.665521	-0.426419	1.45143	2.60605	0.8111	-1.49878	0.358796	0.106727	-0.936047	0.773308	-0.951136	0.280984	1.24559	-0.808524	0.509546	-0.478265	-0.123737	0.261823	-0.254944	-0.305536	-0.329632	-1.57045	-0.228782	3.01664	-1.05916	-0.702219	-0.498838	1.67575
48	-1.75949	-0.685567	-1.00648	0.742271	-0.770665	-0.724378	0.272619	0.00316037	-1.31092	0.178445	-0.380725	1.32171	-0.484787	-1.04626	-0.103009	1.82108	0.571156	-0.267304	0.152065	-0.784484	0.644851	0.665843	-0.420384	1.47266	2.63698	0.768096	-1.46335	0.285585	0.0847794	-0.903544	0.783709	-0.948443	0.290483	1.18466	-0.861645	0.571775	-0.47441	-0.104357	0.265055	-0.28855	-0.275122	-0.290576	-1.58987	-0.215306	2.96073	-1.05219	-0.695868	-0.448352	1.66306
49	-1.75525	-0.64697	-1.00303	0.765406	-0.7829	-0.634422	0.227433	-0.0247945	-1.27107	0.188895	-0.349503	1.32689	-0.464976	-1.01069	-0.0953232	1.78471	0.573358	-0.254112	0.124881	-0.818788	0.733618	0.660595	-0.413859	1.49672	2.66687	0.72227	-1.42448	0.21304	0.0623048	-0.873899	0.794782	-0.945905	0.296253	1.12661	-0.916021	0.629695	-0.470181	-0.0832267	0.267488	-0.324896	-0.245954	-0.253955	-1.60909	-0.204664	2.90772	-1.04228	-0.686991	-0.394861	1.64636
50	-1.7475	-0.604994	-0.994357	0.78676	-0.796385	-0.543807	0.180084	-0.0506868	-1.23155	0.202118	-0.318232	1.33544	-0.443009	-0.977117	-0.0873808	1.73947	0.572901	-0.242318	0.0956732	-0.850266	0.819014	0.649714	-0.407072	1.52267	2.6925	0.674116	-1.37898	0.141303	0.0395714	-0.847481	0.80648	-0.939803	0.297545	1.07157	-0.973461	0.682642	-0.465246	-0.0604995	0.268342	-0.363519	-0.218147	-0.219975	-1.62269	-0.196745	2.85438	-1.02974	-0.676307	-0.338657	1.62269
51	-1.74535	-0.560492	-0.977829	0.805236	-0.810911	-0.452913	0.130238	-0.0737398	-1.19179	0.218364	-0.288176	1.34658	-0.418809	-0.945805	-0.0796712	1.68544	0.569991	-0.231938	0.0641274	-0.877299	0.901353	0.632078	-0.399634	1.55173	2.71354	0.624049	-1.32931	0.0706476	0.0168511	-0.824101	0.817774	-0.932375	0.29459	1.01912	-1.03238	0.730971	-0.459127	-0.0362313	0.267778	-0.40402	-0.191626	-0.188926	-1.63754	-0.191933	2.80222	-1.01469	-0.665384	-0.280613	1.5964
52	-1.73814	-0.513644	-0.956572	0.820958	-0.826347	-0.36315	0.0780619	-0.093491	-1.15352	0.237154	-0.259545	1.36127	-0.392249	-0.918163	-0.0724257	1.62532	0.564269	-0.223124	0.0308411	-0.899656	0.980635	0.608734	-0.391801	1.58497	2.73384	0.570946	-1.27542	0.0016173	-0.00537604	-0.802633	0.829824	-0.924506	0.287777	0.969345	-1.09328	0.77368	-0.452604	-0.0103062	0.265572	-0.446424	-0.165909	-0.160601	-1.64764	-0.190032	2.75211	-0.996335	-0.653689	-0.221676	1.56684
53	-1.73607	-0.46437	-0.928027	0.8346	-0.843054	-0.276046	0.0237485	-0.109617	-1.11787	0.257436	-0.233043	1.38019	-0.364231	-0.893787	-0.0659807	1.55579	0.556586	-0.215854	-0.00427179	-0.917556	1.05527	0.579297	-0.383525	1.62033	2.74354	0.516247	-1.21586	-0.065562	-0.0269945	-0.784943	0.841619	-0.914328	0.276596	0.92324	-1.15577	0.810019	-0.445677	0.0172242	0.261496	-0.489998	-0.141012	-0.134892	-1.65014	-0.190737	2.70288	-0.972416	-0.642097	-0.162768	1.53202
54	-1.73068	-0.412728	-0.894497	0.845796	-0.860663	-0.191851	-0.032905	-0.121516	-1.08266	0.278644	-0.20889	1.40401	-0.334514	-0.872405	-0.0607058	1.47976	0.547237	-0.210361	-0.0405408	-0.929162	1.12433	0.543071	-0.374813	1.65855	2.75955	0.459608	-1.15254	-0.130429	-0.047636	-0.769319	0.85254	-0.903335	0.261484	0.879875	-1.21657	0.840302	-0.438439	0.0465256	0.255918	-0.534287	-0.116561	-0.111749	-1.65753	-0.19383	2.65504	-0.945064	-0.629921	-0.10485	1.49456
55	-1.72236	-0.359019	-0.854381	0.854883	-0.880048	-0.111222	-0.0911482	-0.129006	-1.04928	0.30083	-0.187772	1.43226	-0.303604	-0.85403	-0.0568316	1.39895	0.53653	-0.206144	-0.0775919	-0.935883	1.18994	0.501762	-0.365685	1.69897	2.7657	0.400496	-1.08545	-0.192099	-0.0672868	-0.755208	0.862766	-0.890973	0.242976	0.83766	-1.27957	0.864575	-0.431166	0.0780507	0.248255	-0.579801	-0.0923126	-0.090791	-1.65844	-0.199191	2.60691	-0.91394	-0.6173	-0.0483677	1.45408
56	-1.72038	-0.303075	-0.808333	0.860536	-0.900003	-0.0352877	-0.151503	-0.13201	-1.01935	0.323226	-0.170186	1.46361	-0.27185	-0.839116	-0.0546057	1.3125	0.524743	-0.203003	-0.115272	-0.936525	1.24999	0.45527	-0.35606	1.74222	2.76076	0.339635	-1.01513	-0.250661	-0.0856225	-0.744927	0.872207	-0.877257	0.221227	0.799657	-1.34137	0.881677	-0.424237	0.111589	0.238669	-0.625184	-0.0680114	-0.0720847	-1.65441	-0.206616	2.56162	-0.878213	-0.606121	0.00568454	1.41054
57	-1.71434	-0.244709	-0.757865	0.865043	-0.920133	0.0357842	-0.213468	-0.130388	-0.991227	0.344828	-0.15647	1.49897	-0.23938	-0.827736	-0.0540739	1.2225	0.511496	-0.20119	-0.152577	-0.9303	1.30482	0.403409	-0.345864	1.78834	2.76177	0.277136	-0.942565	-0.304801	-0.102522	-0.735335	0.881551	-0.862577	0.196818	0.763587	-1.40021	0.891755	-0.417065	0.14752	0.227356	-0.670559	-0.043288	-0.0553347	-1.64926	-0.215498	2.51954	-0.837914	-0.594519	0.0564919	1.36619
58	-1.71094	-0.184749	-0.702173	0.867334	-0.94116	0.101293	-0.276927	-0.123979	-0.965366	0.364947	-0.147146	1.53958	-0.206711	-0.819296	-0.05518	1.12819	0.497922	-0.200032	-0.189484	-0.918496	1.3551	0.347104	-0.334714	1.83444	2.75548	0.213646	-0.869478	-0.354137	-0.118255	-0.727562	0.889026	-0.847649	0.170137	0.728892	-1.45902	0.895239	-0.409865	0.186305	0.21427	-0.716356	-0.0182255	-0.0402261	-1.64253	-0.225534	2.47743	-0.793303	-0.581799	0.10334	1.32066
59	-1.70383	-0.122882	-0.642778	0.866832	-0.962414	0.160953	-0.341574	-0.113285	-0.942077	0.383093	-0.142367	1.58291	-0.173867	-0.814873	-0.0579955	1.0319	0.483871	-0.199466	-0.225629	-0.899489	1.398	0.286902	-0.322667	1.88131	2.74075	0.149483	-0.794731	-0.398306	-0.132387	-0.722392	0.894901	-0.831595	0.141874	0.697014	-1.51341	0.890366	-0.403258	0.227751	0.19954	-0.760842	0.00739345	-0.0267572	-1.63301	-0.236686	2.43675	-0.744818	-0.569372	0.145492	1.27318
60	-1.6994	-0.0591932	-0.580228	0.867525	-0.984179	0.21501	-0.407477	-0.0985656	-0.921619	0.399006	-0.143041	1.62896	-0.141458	-0.811812	-0.0623221	0.935265	0.469403	-0.198688	-0.260302	-0.875699	1.43756	0.223171	-0.309807	1.93196	2.72236	0.0848703	-0.719619	-0.435876	-0.145016	-0.717818	0.899782	-0.814652	0.112472	0.666405	-1.56412	0.877993	-0.397012	0.272533	0.183234	-0.804167	0.0336154	-0.0146164	-1.61777	-0.248265	2.39781	-0.692268	-0.556395	0.182446	1.22528
61	-1.69543	0.00639748	-0.514505	0.865899	-1.00608	0.262873	-0.475627	-0.0801092	-0.903929	0.412117	-0.149145	1.67874	-0.109612	-0.813028	-0.0677464	0.837331	0.45492	-0.197431	-0.293399	-0.846482	1.47349	0.15696	-0.295554	1.98044	2.69803	0.0201994	-0.645863	-0.46678	-0.156417	-0.716572	0.902232	-0.797745	0.0823778	0.637266	-1.61149	0.859443	-0.391237	0.320336	0.165564	-0.846198	0.060125	-0.00361075	-1.59948	-0.260303	2.3595	-0.636658	-0.542602	0.213384	1.17699
62	-1.69017	0.0735084	-0.446289	0.86232	-1.02679	0.304585	-0.543997	-0.0585524	-0.888295	0.422281	-0.160316	1.73087	-0.0784926	-0.818041	-0.0740132	0.740177	0.440572	-0.196244	-0.32465	-0.810612	1.50212	0.0888125	-0.28009	2.02589	2.67111	-0.044224	-0.5723	-0.49026	-0.166579	-0.716036	0.902341	-0.780613	0.0522275	0.609447	-1.65267	0.834861	-0.385727	0.371372	0.146626	-0.885249	0.0871275	0.00644766	-1.57865	-0.272542	2.31855	-0.578151	-0.527272	0.237861	1.13038
63	-1.68648	0.14239	-0.377293	0.860003	-1.04713	0.340088	-0.613884	-0.0342014	-0.875128	0.429584	-0.177405	1.78416	-0.0482986	-0.823712	-0.0807446	0.643926	0.42633	-0.194053	-0.354242	-0.770977	1.52514	0.0195091	-0.263154	2.07343	2.63518	-0.108168	-0.501052	-0.506505	-0.175389	-0.715798	0.900745	-0.763686	0.0222913	0.582429	-1.68985	0.804439	-0.380829	0.425616	0.126739	-0.921907	0.114015	0.0158786	-1.55654	-0.284762	2.28054	-0.517107	-0.510307	0.255761	1.08546
64	-1.68011	0.212826	-0.308304	0.857449	-1.06682	0.369392	-0.684699	-0.00767381	-0.864207	0.433139	-0.200118	1.83816	-0.0190597	-0.833646	-0.0874393	0.549645	0.412023	-0.190729	-0.381847	-0.72674	1.54493	-0.0498755	-0.244219	2.12016	2.59087	-0.171026	-0.432368	-0.514754	-0.183035	-0.718517	0.896157	-0.746937	-0.00689748	0.555771	-1.72213	0.768013	-0.376843	0.481934	0.105979	-0.955942	0.1407	0.0248803	-1.52804	-0.297349	2.24247	-0.454037	-0.492003	0.26664	1.0404
65	-1.67547	0.284675	-0.239399	0.854908	-1.08646	0.39279	-0.756837	0.0204769	-0.855798	0.433812	-0.228391	1.89435	0.00886791	-0.846805	-0.0936953	0.458597	0.39799	-0.186633	-0.407742	-0.678977	1.55962	-0.119223	-0.22366	2.16202	2.54294	-0.232742	-0.366296	-0.513914	-0.189803	-0.721863	0.888894	-0.730579	-0.0351457	0.529671	-1.7487	0.727156	-0.372614	0.541815	0.0845765	-0.985651	0.166881	0.0338079	-1.49728	-0.309721	2.20201	-0.388607	-0.470708	0.27003	0.998121
66	-1.66944	0.358008	-0.171533	0.853457	-1.10492	0.41028	-0.830497	0.0496426	-0.848662	0.431273	-0.26211	1.94969	0.0356689	-0.86239	-0.0992062	0.370593	0.384222	-0.181268	-0.432149	-0.628832	1.56803	-0.186882	-0.201447	2.20402	2.4884	-0.293045	-0.304055	-0.504821	-0.195313	-0.726075	0.879558	-0.714499	-0.0620714	0.503012	-1.77087	0.682701	-0.369034	0.604066	0.0625707	-1.01165	0.191862	0.0428562	-1.46385	-0.321804	2.16429	-0.322219	-0.44715	0.266336	0.959226
67	-1.66637	0.432254	-0.105267	0.852572	-1.12119	0.421881	-0.903981	0.079289	-0.842495	0.425742	-0.301436	2.00199	0.0610806	-0.881064	-0.10366	0.286637	0.370751	-0.175137	-0.455129	-0.575859	1.57311	-0.253037	-0.17714	2.24506	2.42658	-0.351464	-0.245441	-0.488386	-0.200025	-0.732296	0.867665	-0.69954	-0.0873122	0.475817	-1.78583	0.634992	-0.365707	0.66825	0.0399281	-1.03191	0.215844	0.0522002	-1.42514	-0.333605	2.12366	-0.255136	-0.421695	0.255519	0.923587
68	-1.66068	0.508273	-0.0411749	0.852781	-1.13816	0.427686	-0.9803	0.109042	-0.837769	0.418158	-0.34587	2.05431	0.0852052	-0.902693	-0.106548	0.207613	0.357814	-0.168453	-0.477111	-0.521621	1.57432	-0.317166	-0.151126	2.28068	2.35658	-0.408517	-0.191603	-0.464015	-0.204088	-0.738755	0.854077	-0.685879	-0.111005	0.448352	-1.79874	0.585851	-0.362108	0.73513	0.0170528	-1.04849	0.23756	0.0621538	-1.385	-0.345041	2.08386	-0.186979	-0.393513	0.237351	0.891784
69	-1.65507	0.584688	0.0198321	0.855307	-1.15382	0.427753	-1.05576	0.138193	-0.834329	0.407911	-0.394752	2.10312	0.108002	-0.926886	-0.107873	0.133732	0.345126	-0.161024	-0.49838	-0.46661	1.57146	-0.377566	-0.123488	2.31404	2.2834	-0.462715	-0.142775	-0.431492	-0.206971	-0.744535	0.837184	-0.673147	-0.132716	0.418989	-1.80779	0.535944	-0.358444	0.802604	-0.00622822	-1.06022	0.257059	0.0729029	-1.3412	-0.356155	2.04412	-0.118595	-0.36335	0.212372	0.862731
70	-1.65013	0.661893	0.0779482	0.857857	-1.16679	0.421981	-1.13105	0.166574	-0.831701	0.395835	-0.448562	2.14523	0.12948	-0.953921	-0.107647	0.0659313	0.332686	-0.153345	-0.519535	-0.411364	1.56365	-0.43517	-0.094223	2.34754	2.20445	-0.514344	-0.0989629	-0.392214	-0.209222	-0.75112	0.819185	-0.661959	-0.152462	0.388244	-1.80667	0.485663	-0.353822	0.872036	-0.0296962	-1.06551	0.273798	0.0844601	-1.29453	-0.366379	2.0006	-0.0499664	-0.331783	0.18106	0.838377
71	-1.64482	0.739656	0.132346	0.862792	-1.18123	0.410483	-1.20869	0.193607	-0.828427	0.382407	-0.505562	2.18487	0.150145	-0.98477	-0.105691	0.00492073	0.320197	-0.145961	-0.540249	-0.355938	1.55125	-0.488453	-0.0638472	2.37869	2.11975	-0.563655	-0.060716	-0.346776	-0.2105	-0.758331	0.800165	-0.651846	-0.170298	0.355835	-1.80513	0.436851	-0.34896	0.94266	-0.0536305	-1.06682	0.287142	0.0968382	-1.24429	-0.376094	1.95775	0.0187829	-0.298156	0.143585	0.818979
72	-1.64217	0.81683	0.182606	0.870048	-1.19475	0.393125	-1.28314	0.218908	-0.825964	0.368087	-0.566255	2.21999	0.169808	-1.01753	-0.102103	-0.0488864	0.307657	-0.139162	-0.561907	-0.300866	1.53612	-0.536838	-0.0326056	2.40544	2.03236	-0.609673	-0.0281871	-0.295873	-0.211025	-0.764449	0.779169	-0.643309	-0.186123	0.320851	-1.80346	0.390977	-0.342988	1.01432	-0.0779836	-1.0619	0.297344	0.110251	-1.19156	-0.384619	1.91275	0.0871134	-0.263527	0.100551	0.80372
73	-1.635	0.893877	0.229302	0.878245	-1.20664	0.370275	-1.3562	0.242618	-0.823923	0.352577	-0.629695	2.24589	0.188636	-1.05252	-0.096993	-0.0947945	0.295209	-0.133168	-0.584208	-0.247071	1.51775	-0.581598	-0.000923302	2.43264	1.93901	-0.652383	-0.00184426	-0.240375	-0.210906	-0.770453	0.758231	-0.63756	-0.200194	0.284333	-1.79513	0.347772	-0.335853	1.08495	-0.102712	-1.05247	0.303022	0.124317	-1.13723	-0.391147	1.8672	0.155095	-0.228204	0.0526177	0.793103
74	-1.63012	0.970404	0.271485	0.888708	-1.21806	0.341881	-1.42898	0.264018	-0.821658	0.336033	-0.695054	2.26762	0.207287	-1.0903	-0.0906575	-0.132528	0.281804	-0.128695	-0.605719	-0.19427	1.49608	-0.621241	0.0307678	2.45727	1.84258	-0.69217	0.0185431	-0.181352	-0.209634	-0.775444	0.7369	-0.633626	-0.212572	0.24523	-1.78439	0.308522	-0.327764	1.15455	-0.128075	-1.03766	0.30514	0.138918	-1.07979	-0.396473	1.82249	0.222202	-0.191942	0.000230546	0.787118
75	-1.62554	1.04616	0.309752	0.901248	-1.22936	0.307553	-1.49892	0.283092	-0.818359	0.32009	-0.76171	2.28311	0.226008	-1.12933	-0.0832963	-0.161411	0.267303	-0.12621	-0.629194	-0.142907	1.47208	-0.655307	0.0618144	2.47874	1.7453	-0.728024	0.0327363	-0.119479	-0.207577	-0.779115	0.71495	-0.631344	-0.223036	0.203586	-1.77148	0.274973	-0.318095	1.22621	-0.15389	-1.01937	0.303021	0.154158	-1.02165	-0.399604	1.77559	0.28823	-0.155608	-0.0559343	0.785429
76	-1.62163	1.12025	0.34397	0.91592	-1.24134	0.267906	-1.56523	0.300047	-0.814101	0.303719	-0.827648	2.28947	0.245161	-1.17	-0.0752042	-0.181238	0.251518	-0.125825	-0.652952	-0.0929873	1.44491	-0.684924	0.0918179	2.5013	1.64673	-0.76015	0.0407522	-0.055875	-0.204987	-0.780842	0.693351	-0.631955	-0.232063	0.160031	-1.75512	0.246916	-0.306913	1.29554	-0.180689	-0.996767	0.295887	0.169551	-0.961675	-0.400132	1.72908	0.353026	-0.119323	-0.115113	0.786543
77	-1.6165	1.19185	0.374257	0.931257	-1.25365	0.223014	-1.62673	0.314198	-0.808694	0.287293	-0.894667	2.28952	0.265129	-1.21228	-0.0667005	-0.192141	0.23382	-0.128201	-0.6769	-0.0445053	1.41553	-0.708853	0.120536	2.52326	1.54769	-0.789019	0.0428128	0.00847739	-0.201698	-0.779737	0.673027	-0.634103	-0.239881	0.113959	-1.73855	0.22523	-0.294587	1.3625	-0.208231	-0.969108	0.284899	0.184986	-0.899216	-0.399379	1.68206	0.415942	-0.0832389	-0.176788	0.792402
78	-1.60977	1.26127	0.400897	0.94929	-1.26594	0.172871	-1.68434	0.325764	-0.802732	0.271814	-0.959683	2.28405	0.28634	-1.25506	-0.0580344	-0.193433	0.21423	-0.133572	-0.701934	0.00230933	1.38407	-0.726813	0.147059	2.54251	1.44886	-0.813774	0.0389086	0.0732007	-0.197774	-0.780491	0.653154	-0.638953	-0.246369	0.0661846	-1.71821	0.210537	-0.281171	1.42785	-0.237105	-0.938286	0.269544	0.200211	-0.836786	-0.396148	1.63538	0.47677	-0.0478234	-0.24047	0.801636
79	-1.60582	1.32864	0.423751	0.970211	-1.27817	0.118207	-1.7336	0.334714	-0.794881	0.256407	-1.02262	2.2708	0.309074	-1.29817	-0.0496004	-0.185494	0.191982	-0.141727	-0.726126	0.0480496	1.35124	-0.739769	0.170934	2.5559	1.3528	-0.835621	0.0295989	0.136699	-0.193594	-0.779928	0.63366	-0.646053	-0.251815	0.0168481	-1.69622	0.202859	-0.266686	1.49126	-0.267081	-0.903538	0.250236	0.215225	-0.773696	-0.390245	1.5902	0.535315	-0.0131027	-0.305016	0.813391
80	-1.60039	1.39339	0.443755	0.991673	-1.29152	0.0594645	-1.77894	0.340545	-0.785085	0.24176	-1.08259	2.25059	0.333631	-1.34066	-0.0415555	-0.168619	0.166916	-0.153271	-0.74991	0.0924754	1.31777	-0.748123	0.192179	2.57008	1.25857	-0.853294	0.0149209	0.199033	-0.189317	-0.777015	0.615508	-0.655058	-0.256216	-0.0336651	-1.67172	0.202853	-0.251527	1.55182	-0.297817	-0.866736	0.227542	0.230041	-0.709263	-0.381969	1.54379	0.590666	0.0206635	-0.370513	0.827763
81	-1.59677	1.45479	0.460716	1.01608	-1.30543	-0.00303764	-1.817	0.344316	-0.774031	0.227877	-1.13718	2.22659	0.360988	-1.38219	-0.0342108	-0.142773	0.139048	-0.16791	-0.772955	0.13569	1.28274	-0.751785	0.210064	2.58163	1.16789	-0.868198	-0.00448494	0.259702	-0.184829	-0.77252	0.598121	-0.666744	-0.259841	-0.0852474	-1.64511	0.210349	-0.235897	1.6082	-0.330242	-0.826735	0.201702	0.243841	-0.644696	-0.371577	1.49981	0.642017	0.0529059	-0.436348	0.844497
82	-1.59051	1.51199	0.475572	1.04177	-1.32054	-0.068682	-1.84475	0.345098	-0.759255	0.214893	-1.1889	2.19623	0.39043	-1.4219	-0.0278811	-0.108795	0.108127	-0.185398	-0.795605	0.178326	1.24648	-0.749899	0.224293	2.58871	1.08091	-0.880649	-0.0280706	0.317541	-0.180796	-0.764857	0.581177	-0.679311	-0.262257	-0.137206	-1.61793	0.225193	-0.22028	1.661	-0.363961	-0.78347	0.173029	0.257255	-0.579969	-0.359329	1.45619	0.690446	0.0834075	-0.501324	0.863643
83	-1.58508	1.56422	0.487971	1.06975	-1.33521	-0.136702	-1.868	0.342908	-0.742875	0.2027	-1.23406	2.16188	0.4224	-1.45953	-0.0226922	-0.0670308	0.0739107	-0.205842	-0.815123	0.220251	1.21144	-0.744641	0.235151	2.59474	0.998059	-0.889088	-0.0556019	0.373243	-0.177639	-0.757418	0.565154	-0.694938	-0.26413	-0.188819	-1.5866	0.247279	-0.205261	1.7079	-0.398993	-0.739249	0.142126	0.270636	-0.514434	-0.345246	1.41346	0.735341	0.111649	-0.565608	0.883619
84	-1.58047	1.6145	0.49854	1.09932	-1.34998	-0.206641	-1.87843	0.338494	-0.723889	0.191076	-1.27304	2.12291	0.457943	-1.49391	-0.0189358	-0.0179448	0.036777	-0.228689	-0.833259	0.261829	1.17684	-0.735757	0.242198	2.59428	0.922348	-0.895602	-0.0861614	0.425441	-0.174961	-0.748381	0.550138	-0.713131	-0.265793	-0.240545	-1.55428	0.27562	-0.191088	1.75259	-0.434998	-0.692616	0.10975	0.28321	-0.448126	-0.330128	1.37464	0.775077	0.137327	-0.628636	0.905627
85	-1.57639	1.66041	0.507515	1.13107	-1.3676	-0.277534	-1.88254	0.331514	-0.7003	0.180521	-1.30684	2.08161	0.4963	-1.52488	-0.0167745	0.0376092	-0.00337317	-0.25335	-0.84885	0.303404	1.14199	-0.722695	0.245054	2.58834	0.851034	-0.899772	-0.119401	0.474866	-0.17346	-0.736243	0.535518	-0.73255	-0.26585	-0.291072	-1.52174	0.31038	-0.177997	1.79077	-0.472454	-0.644624	0.0763396	0.296041	-0.381305	-0.313848	1.33559	0.81095	0.159838	-0.689689	0.92757
86	-1.57183	1.70083	0.514572	1.16541	-1.38574	-0.348456	-1.88069	0.322796	-0.674515	0.1707	-1.32979	2.03691	0.537907	-1.55098	-0.0164912	0.0986582	-0.0464399	-0.279324	-0.859576	0.345602	1.10702	-0.70802	0.244114	2.57739	0.786135	-0.902056	-0.154401	0.52141	-0.1734	-0.723628	0.521431	-0.754483	-0.265127	-0.340231	-1.48675	0.350997	-0.166613	1.8224	-0.51151	-0.596084	0.0424114	0.30895	-0.314402	-0.296792	1.2996	0.842003	0.178185	-0.748656	0.949747
87	-1.56574	1.73708	0.520709	1.19941	-1.40323	-0.419568	-1.8669	0.311585	-0.644963	0.161426	-1.34913	1.99062	0.582592	-1.57307	-0.01832	0.164516	-0.0920901	-0.306214	-0.867976	0.38811	1.07227	-0.690198	0.239482	2.56273	0.7284	-0.902177	-0.190707	0.56349	-0.174745	-0.710558	0.508093	-0.778095	-0.264449	-0.388072	-1.45174	0.396304	-0.15758	1.85009	-0.550819	-0.547001	0.00852071	0.32176	-0.247185	-0.27952	1.26646	0.868255	0.19261	-0.806327	0.972603
88	-1.56247	1.76833	0.525608	1.23621	-1.42116	-0.490169	-1.84646	0.298295	-0.611885	0.152666	-1.36183	1.94317	0.631074	-1.59189	-0.022492	0.234514	-0.140339	-0.333251	-0.870011	0.43083	1.03922	-0.670147	0.230976	2.54413	0.676394	-0.900075	-0.227686	0.602579	-0.177741	-0.695494	0.494753	-0.804109	-0.263139	-0.43381	-1.41614	0.445997	-0.151025	1.87073	-0.590902	-0.497804	-0.0247948	0.336044	-0.179487	-0.261912	1.23537	0.890626	0.202249	-0.860332	0.995175
89	-1.55571	1.79657	0.530136	1.27241	-1.43985	-0.558673	-1.81792	0.283494	-0.575972	0.144052	-1.36239	1.89526	0.683083	-1.60282	-0.0294052	0.307005	-0.19059	-0.360044	-0.868536	0.475156	1.00653	-0.649467	0.219	2.51755	0.632154	-0.897181	-0.264618	0.638154	-0.182216	-0.678541	0.481751	-0.832207	-0.261351	-0.477166	-1.37911	0.499064	-0.147239	1.88771	-0.632519	-0.448331	-0.0572792	0.35152	-0.111319	-0.244728	1.20785	0.907826	0.206592	-0.910875	1.01826
90	-1.55152	1.8176	0.532117	1.30951	-1.45807	-0.625432	-1.78188	0.266855	-0.536703	0.135653	-1.36054	1.84855	0.738082	-1.61072	-0.0392475	0.381613	-0.243303	-0.385774	-0.862832	0.520046	0.974411	-0.627324	0.203683	2.48533	0.593862	-0.892286	-0.301333	0.670809	-0.188529	-0.661314	0.469335	-0.862062	-0.259552	-0.518111	-1.34226	0.555242	-0.146764	1.89778	-0.674611	-0.399932	-0.0883161	0.368459	-0.0430796	-0.227884	1.18314	0.920912	0.2059	-0.959359	1.04012
91	-1.54557	1.8353	0.533556	1.34735	-1.47616	-0.690001	-1.74278	0.24863	-0.494561	0.127094	-1.35278	1.79929	0.796005	-1.61389	-0.05246	0.457446	-0.297663	-0.409953	-0.85172	0.56601	0.942552	-0.604954	0.185197	2.44752	0.562036	-0.885806	-0.336547	0.69953	-0.196281	-0.642572	0.457342	-0.894528	-0.257419	-0.556937	-1.30456	0.614003	-0.14948	1.9027	-0.71637	-0.352602	-0.117479	0.387343	0.0251839	-0.211623	1.16172	0.927829	0.199606	-1.00316	1.06028
92	-1.54083	1.84872	0.534021	1.38377	-1.49429	-0.751531	-1.69714	0.228901	-0.449847	0.118204	-1.33813	1.75035	0.85711	-1.60929	-0.0693543	0.533073	-0.353325	-0.431757	-0.836279	0.613522	0.909897	-0.582491	0.163667	2.40411	0.536713	-0.87787	-0.370393	0.724036	-0.205522	-0.621981	0.445588	-0.928326	-0.255507	-0.593234	-1.26684	0.674613	-0.155436	1.90137	-0.758205	-0.305708	-0.144643	0.408355	0.0934555	-0.196149	1.14444	0.930344	0.188261	-1.04339	1.07911
93	-1.53648	1.85663	0.531725	1.42034	-1.51285	-0.810344	-1.64975	0.208058	-0.403076	0.108747	-1.31859	1.7025	0.920461	-1.60092	-0.0902606	0.609146	-0.410993	-0.451343	-0.816297	0.661356	0.878245	-0.559938	0.139245	2.35629	0.517002	-0.86916	-0.402142	0.74568	-0.21616	-0.600599	0.433976	-0.963928	-0.254168	-0.627095	-1.23037	0.736092	-0.164936	1.89534	-0.799806	-0.259927	-0.169391	0.432413	0.161379	-0.181176	1.12868	0.929874	0.172003	-1.0796	1.09676
94	-1.52993	1.86366	0.52904	1.4546	-1.53056	-0.865675	-1.59924	0.186143	-0.354463	0.0982184	-1.29342	1.65447	0.985811	-1.58714	-0.115496	0.683133	-0.469198	-0.467868	-0.793574	0.709936	0.84631	-0.5382	0.112312	2.30156	0.503095	-0.859376	-0.430973	0.763302	-0.227559	-0.577594	0.423092	-1.00216	-0.253233	-0.658377	-1.19244	0.798103	-0.177769	1.88458	-0.840669	-0.215419	-0.191671	0.459046	0.22871	-0.167244	1.1172	0.923425	0.151314	-1.11139	1.1112
95	-1.52729	1.86206	0.523943	1.48783	-1.54696	-0.917167	-1.54511	0.163271	-0.304391	0.0868082	-1.2657	1.60771	1.05464	-1.56831	-0.145208	0.754322	-0.528035	-0.480364	-0.766484	0.759399	0.813549	-0.516763	0.0831391	2.24259	0.49329	-0.847453	-0.456883	0.777729	-0.24013	-0.553204	0.412487	-1.04134	-0.253204	-0.686719	-1.1539	0.861281	-0.193239	1.86635	-0.880621	-0.172421	-0.2112	0.489082	0.295137	-0.154088	1.10908	0.912335	0.126806	-1.13825	1.12147
96	-1.52095	1.85997	0.51686	1.51958	-1.56293	-0.964857	-1.49238	0.139585	-0.253626	0.0740351	-1.23491	1.55916	1.12432	-1.54675	-0.179647	0.823508	-0.587962	-0.490358	-0.737255	0.808376	0.781022	-0.496306	0.0517606	2.18054	0.487888	-0.834152	-0.479523	0.787369	-0.253356	-0.527515	0.402122	-1.08129	-0.253577	-0.712857	-1.11611	0.922961	-0.211646	1.84521	-0.919895	-0.130932	-0.227844	0.523328	0.360965	-0.141577	1.10279	0.896478	0.0990415	-1.15945	1.1292
97	-1.5175	1.85598	0.507578	1.54814	-1.57598	-1.01013	-1.43982	0.115525	-0.202596	0.0596294	-1.2012	1.51149	1.19427	-1.52004	-0.218591	0.88828	-0.64746	-0.49655	-0.706767	0.857059	0.747779	-0.476585	0.0183979	2.11685	0.486241	-0.818905	-0.498562	0.79337	-0.26741	-0.500152	0.392483	-1.12242	-0.254922	-0.736493	-1.07628	0.984116	-0.232267	1.81888	-0.957323	-0.0907641	-0.24147	0.560624	0.425575	-0.129785	1.10257	0.875227	0.0690714	-1.17651	1.1314
98	-1.51134	1.84762	0.495952	1.5753	-1.58964	-1.05233	-1.39014	0.0912195	-0.1516	0.0435384	-1.16437	1.46619	1.26477	-1.48873	-0.262507	0.949321	-0.706888	-0.499256	-0.675014	0.905374	0.713799	-0.457645	-0.0164998	2.05042	0.487562	-0.80234	-0.513337	0.797388	-0.2817	-0.471785	0.383408	-1.16414	-0.25788	-0.757444	-1.03513	1.04529	-0.254507	1.78854	-0.99292	-0.0521859	-0.251816	0.602375	0.488446	-0.118428	1.1052	0.848794	0.0373576	-1.18828	1.13036
99	-1.50675	1.83887	0.482524	1.59884	-1.60155	-1.08895	-1.34293	0.0666667	-0.101253	0.0253232	-1.12786	1.41792	1.33584	-1.45538	-0.311057	1.00654	-0.766315	-0.499429	-0.643836	0.951123	0.679142	-0.439419	-0.0528373	1.97878	0.491448	-0.784155	-0.524669	0.796262	-0.295959	-0.44222	0.374754	-1.20644	-0.261924	-0.775344	-0.994451	1.10257	-0.278277	1.75139	-1.0256	-0.0152338	-0.259189	0.64842	0.549957	-0.10753	1.11049	0.817842	0.0048625	-1.19568	1.12528
100	-1.5022	1.82764	0.46629	1.61913	-1.61005	-1.12322	-1.29798	0.042511	-0.0520862	0.00518063	-1.09192	1.36952	1.40572	-1.41943	-0.363632	1.05774	-0.824525	-0.495899	-0.612487	0.995914	0.644431	-0.421976	-0.0903343	1.9084	0.496743	-0.763842	-0.531136	0.790896	-0.310942	-0.411657	0.367275	-1.25094	-0.267331	-0.791527	-0.952062	1.15996	-0.302493	1.71066	-1.05542	0.0201426	-0.263509	0.698331	0.60906	-0.0968715	1.11855	0.781243	-0.0276821	-1.19765	1.11414
101	-1.49585	1.81449	0.448258	1.63844	-1.61952	-1.15387	-1.25881	0.0188122	-0.00459499	-0.0173081	-1.05416	1.32142	1.47391	-1.3799	-0.419882	1.10351	-0.88301	-0.49006	-0.582547	1.03741	0.60946	-0.405202	-0.128716	1.8371	0.503665	-0.740957	-0.533137	0.782581	-0.325395	-0.380197	0.3604	-1.29405	-0.274187	-0.806122	-0.908812	1.21517	-0.327006	1.66725	-1.08439	0.0538403	-0.264891	0.753242	0.666337	-0.0861534	1.12875	0.738753	-0.0599204	-1.19368	1.09907
102	-1.49256	1.8007	0.427899	1.6537	-1.62381	-1.18062	-1.22451	-0.00424522	0.0407592	-0.0422593	-1.01653	1.27233	1.54197	-1.33825	-0.479239	1.14416	-0.93958	-0.482145	-0.555512	1.07472	0.573464	-0.388933	-0.167671	1.76498	0.512343	-0.715999	-0.532366	0.770858	-0.339931	-0.348574	0.354497	-1.33714	-0.282908	-0.817355	-0.866095	1.26542	-0.351191	1.61834	-1.10892	0.085816	-0.263576	0.812023	0.721445	-0.0753784	1.14194	0.69106	-0.0912433	-1.18667	1.07787
103	-1.4854	1.78565	0.405828	1.6646	-1.62433	-1.20553	-1.19401	-0.0264139	0.083571	-0.0694821	-0.979668	1.22237	1.60714	-1.29615	-0.54129	1.17882	-0.993761	-0.472687	-0.530883	1.10993	0.536908	-0.373582	-0.206797	1.69666	0.520775	-0.689427	-0.527452	0.755733	-0.354336	-0.317543	0.349986	-1.37988	-0.293551	-0.827253	-0.822414	1.31401	-0.374455	1.56801	-1.13156	0.116175	-0.259743	0.875849	0.773819	-0.0644163	1.15635	0.637743	-0.121409	-1.17663	1.05264
104	-1.48295	1.76999	0.382619	1.67275	-1.62478	-1.22568	-1.1693	-0.0477742	0.123376	-0.099158	-0.944524	1.17135	1.67065	-1.25199	-0.604904	1.20801	-1.04639	-0.462336	-0.508847	1.13895	0.500928	-0.358162	-0.246126	1.62699	0.529855	-0.660388	-0.518235	0.737093	-0.368259	-0.286633	0.346166	-1.42087	-0.305981	-0.834112	-0.779429	1.35961	-0.396124	1.51336	-1.15178	0.145042	-0.253546	0.944577	0.824138	-0.0530032	1.17408	0.579085	-0.14975	-1.16255	1.02337
105	-1.47544	1.75445	0.357877	1.68034	-1.61948	-1.24284	-1.15014	-0.0679873	0.159838	-0.131085	-0.909225	1.11981	1.73167	-1.2069	-0.671147	1.23071	-1.09714	-0.451695	-0.490055	1.1633	0.46525	-0.343728	-0.284941	1.56242	0.539321	-0.629342	-0.506826	0.715282	-0.382289	-0.256829	0.343886	-1.46202	-0.320643	-0.838364	-0.737926	1.40147	-0.416534	1.45659	-1.1671	0.172442	-0.245577	1.01602	0.870621	-0.0412088	1.19348	0.514344	-0.176771	-1.14549	0.99064
106	-1.47056	1.73855	0.332673	1.68616	-1.60994	-1.25701	-1.13461	-0.0872101	0.192426	-0.165609	-0.874871	1.06664	1.78732	-1.16073	-0.737391	1.24745	-1.14604	-0.441489	-0.475148	1.18337	0.429133	-0.330025	-0.322886	1.50083	0.548287	-0.596606	-0.492886	0.690018	-0.395524	-0.228966	0.34313	-1.49993	-0.337674	-0.841776	-0.697572	1.43996	-0.434905	1.39942	-1.18263	0.198442	-0.236195	1.09328	0.914224	-0.0290315	1.21421	0.443319	-0.202548	-1.12673	0.95476
107	-1.46673	1.72195	0.306762	1.68752	-1.59684	-1.26778	-1.12452	-0.105657	0.221209	-0.202228	-0.842208	1.01187	1.84127	-1.11413	-0.803669	1.25845	-1.19198	-0.43215	-0.46359	1.19863	0.394156	-0.316463	-0.359933	1.43876	0.557754	-0.561897	-0.477302	0.662743	-0.408476	-0.203318	0.344084	-1.53634	-0.35729	-0.841975	-0.659147	1.47562	-0.450335	1.34047	-1.19571	0.223088	-0.22567	1.17385	0.95526	-0.0164301	1.23527	0.366904	-0.226601	-1.1072	0.915238
108	-1.46102	1.70422	0.280406	1.68801	-1.58069	-1.2776	-1.11768	-0.122893	0.245295	-0.24076	-0.81027	0.956356	1.89315	-1.06869	-0.870345	1.26236	-1.23543	-0.424401	-0.455055	1.20943	0.359665	-0.304194	-0.395277	1.38279	0.56581	-0.52588	-0.461095	0.632287	-0.420696	-0.180674	0.34695	-1.57158	-0.379793	-0.839462	-0.623986	1.50702	-0.464457	1.28101	-1.20628	0.24692	-0.21455	1.25838	0.991445	-0.00365556	1.25717	0.284281	-0.249701	-1.0857	0.874493
109	-1.45854	1.68695	0.25437	1.68841	-1.56044	-1.28229	-1.11528	-0.139573	0.264416	-0.281568	-0.779598	0.898107	1.93997	-1.02305	-0.936838	1.26298	-1.27723	-0.418494	-0.449662	1.21308	0.325854	-0.293152	-0.428506	1.32988	0.573959	-0.489135	-0.445155	0.598747	-0.432293	-0.161287	0.351429	-1.60302	-0.405029	-0.835289	-0.591974	1.53452	-0.475325	1.22142	-1.21829	0.269969	-0.20316	1.34734	1.02375	0.00914779	1.2811	0.195804	-0.271699	-1.06469	0.833277
110	-1.45139	1.66929	0.228847	1.6871	-1.53393	-1.28497	-1.11711	-0.15585	0.279401	-0.32406	-0.749858	0.838108	1.98527	-0.977716	-1.00333	1.25985	-1.31697	-0.413845	-0.446089	1.21199	0.293293	-0.283779	-0.459705	1.28024	0.581867	-0.451911	-0.430847	0.563742	-0.443593	-0.145835	0.35806	-1.63229	-0.433314	-0.828123	-0.563112	1.55966	-0.484638	1.16462	-1.22735	0.292293	-0.1923	1.43765	1.05241	0.0216623	1.30455	0.101112	-0.292911	-1.04238	0.791087
111	-1.44723	1.64933	0.203914	1.6892	-1.50524	-1.28396	-1.11969	-0.171585	0.289039	-0.368315	-0.721596	0.776519	2.02951	-0.932649	-1.06774	1.24981	-1.35527	-0.412541	-0.444543	1.2077	0.261605	-0.276568	-0.488386	1.23356	0.588103	-0.413934	-0.418207	0.525271	-0.454526	-0.134755	0.36695	-1.65871	-0.464521	-0.818314	-0.538162	1.58075	-0.491936	1.11017	-1.23724	0.314396	-0.182198	1.53084	1.07598	0.0335502	1.32842	0.000490837	-0.313647	-1.01932	0.74877
112	-1.44098	1.62765	0.179621	1.69555	-1.47159	-1.27875	-1.12587	-0.187445	0.293287	-0.413776	-0.69471	0.712831	2.06926	-0.889183	-1.13301	1.23518	-1.39167	-0.414388	-0.445909	1.19829	0.230981	-0.272223	-0.513827	1.18822	0.594693	-0.375752	-0.409255	0.484469	-0.465068	-0.128382	0.377666	-1.68068	-0.49795	-0.806654	-0.516785	1.59996	-0.495904	1.05617	-1.24987	0.335836	-0.173271	1.6251	1.09477	0.0444751	1.35144	-0.105763	-0.333721	-0.997869	0.707149
113	-1.43772	1.60472	0.156317	1.69674	-1.43395	-1.27174	-1.13375	-0.203191	0.292614	-0.460343	-0.668736	0.647254	2.10876	-0.847274	-1.19725	1.21726	-1.42435	-0.418099	-0.448347	1.18376	0.201727	-0.270724	-0.535404	1.14607	0.598812	-0.338195	-0.404556	0.442342	-0.474734	-0.126802	0.39031	-1.69908	-0.534754	-0.791036	-0.499109	1.61547	-0.501049	1.00529	-1.26233	0.35771	-0.165959	1.72239	1.11031	0.0539466	1.37578	-0.218183	-0.35398	-0.975983	0.666341
114	-1.43206	1.58124	0.133969	1.69547	-1.39334	-1.26079	-1.14375	-0.219341	0.286747	-0.50865	-0.64361	0.579348	2.14514	-0.806054	-1.25958	1.19446	-1.45665	-0.424455	-0.450768	1.1661	0.173937	-0.272534	-0.553465	1.1091	0.603489	-0.301573	-0.404877	0.397558	-0.484193	-0.130078	0.405369	-1.71257	-0.573933	-0.772733	-0.48525	1.62849	-0.502884	0.957928	-1.27654	0.37952	-0.160224	1.81772	1.11968	0.0616756	1.39977	-0.335284	-0.374673	-0.953756	0.627958
115	-1.42654	1.55532	0.112523	1.70154	-1.34878	-1.24776	-1.15393	-0.236042	0.275548	-0.557392	-0.619826	0.51018	2.17948	-0.766249	-1.32209	1.16867	-1.48865	-0.43391	-0.454256	1.14554	0.147648	-0.278943	-0.567415	1.0748	0.605759	-0.266122	-0.411237	0.351187	-0.493724	-0.138599	0.421845	-1.72184	-0.614245	-0.751901	-0.474778	1.64025	-0.504609	0.91427	-1.29186	0.401305	-0.156882	1.914	1.12256	0.067234	1.42125	-0.458318	-0.395726	-0.93206	0.591662
116	-1.42355	1.52664	0.0919874	1.70696	-1.3018	-1.23123	-1.16452	-0.253239	0.259008	-0.607061	-0.59838	0.44035	2.21443	-0.727945	-1.38225	1.13993	-1.5199	-0.445134	-0.457437	1.12202	0.122881	-0.28961	-0.576049	1.04184	0.606877	-0.232279	-0.42256	0.30348	-0.502806	-0.151845	0.43951	-1.72944	-0.655745	-0.728268	-0.467234	1.64769	-0.507451	0.874959	-1.30902	0.42385	-0.155911	2.01104	1.12223	0.0703272	1.44664	-0.585234	-0.417375	-0.910851	0.55598
117	-1.41637	1.49664	0.0723161	1.71177	-1.25206	-1.21063	-1.17586	-0.271349	0.237625	-0.657948	-0.577897	0.369157	2.24493	-0.692084	-1.44296	1.10815	-1.54893	-0.458383	-0.460228	1.09754	0.0996241	-0.30591	-0.580705	1.01217	0.609269	-0.200384	-0.440312	0.254407	-0.51153	-0.169761	0.458882	-1.73151	-0.698151	-0.702349	-0.4626	1.65582	-0.508402	0.839732	-1.32822	0.446529	-0.157085	2.10462	1.11591	0.0706427	1.47123	-0.71563	-0.439819	-0.889337	0.522626
118	-1.41363	1.46409	0.0533996	1.71641	-1.20017	-1.18796	-1.18688	-0.289852	0.211584	-0.708852	-0.558842	0.297077	2.27376	-0.657517	-1.50337	1.07361	-1.57678	-0.473947	-0.463138	1.07246	0.0781983	-0.327641	-0.579611	0.985111	0.607365	-0.170581	-0.464534	0.204148	-0.520107	-0.192139	0.479032	-1.72627	-0.741818	-0.673242	-0.460717	1.6597	-0.511666	0.809299	-1.34826	0.470018	-0.160854	2.19973	1.1034	0.0680321	1.49389	-0.850668	-0.463659	-0.867854	0.49171
119	-1.40676	1.42773	0.0352604	1.71817	-1.14528	-1.16233	-1.19987	-0.309141	0.180969	-0.760013	-0.542809	0.225206	2.30552	-0.62397	-1.56198	1.03637	-1.60608	-0.490575	-0.464426	1.04539	0.0586905	-0.354378	-0.572819	0.961273	0.606829	-0.14314	-0.49419	0.153323	-0.529041	-0.218623	0.499659	-1.7198	-0.783618	-0.641494	-0.460654	1.66251	-0.515544	0.782383	-1.37043	0.49358	-0.166924	2.29038	1.08671	0.0624965	1.51832	-0.986655	-0.488288	-0.846037	0.46237
120	-1.40324	1.39142	0.0177352	1.72129	-1.08853	-1.13279	-1.21289	-0.32901	0.145831	-0.811247	-0.528166	0.153748	2.33289	-0.59244	-1.62003	0.997262	-1.63226	-0.509103	-0.464969	1.01983	0.0410911	-0.387841	-0.560851	0.940981	0.605071	-0.118171	-0.528734	0.102267	-0.537101	-0.248774	0.520372	-1.71068	-0.824555	-0.60702	-0.462519	1.66376	-0.52184	0.759971	-1.39396	0.517875	-0.175101	2.37832	1.06562	0.0540529	1.54044	-1.12436	-0.514053	-0.82291	0.434547
121	-1.39784	1.35428	0.000705356	1.72224	-1.03105	-1.10102	-1.22553	-0.349261	0.106761	-0.863325	-0.515671	0.0836337	2.35642	-0.56255	-1.67722	0.954902	-1.65695	-0.528786	-0.465028	0.994601	0.0256106	-0.426504	-0.542662	0.922633	0.602724	-0.0958935	-0.567357	0.0510238	-0.545281	-0.281516	0.540713	-1.696	-0.864316	-0.570424	-0.466172	1.65861	-0.531054	0.743511	-1.4165	0.543068	-0.185274	2.4652	1.03996	0.0428702	1.56434	-1.26281	-0.542067	-0.799121	0.408279
122	-1.39279	1.31344	-0.0158137	1.72198	-0.972645	-1.06695	-1.23842	-0.370078	0.0644146	-0.915822	-0.505659	0.0151677	2.38381	-0.534054	-1.73379	0.909227	-1.68038	-0.549187	-0.463225	0.971761	0.0123074	-0.470733	-0.519087	0.907071	0.601082	-0.076452	-0.610029	0.000195149	-0.553343	-0.316995	0.560832	-1.67715	-0.900913	-0.531912	-0.471425	1.65319	-0.541518	0.730223	-1.44082	0.568642	-0.197197	2.54659	1.00996	0.0290699	1.59038	-1.40049	-0.570617	-0.775053	0.383456
123	-1.38795	1.2714	-0.0322567	1.7219	-0.914308	-1.0313	-1.251	-0.390436	0.0190998	-0.967302	-0.497687	-0.0512756	2.40381	-0.507154	-1.78597	0.861695	-1.70117	-0.570767	-0.460161	0.952362	0.00123057	-0.520532	-0.488996	0.894518	0.598546	-0.0596841	-0.654439	-0.0503183	-0.560385	-0.354264	0.580076	-1.65544	-0.935831	-0.49129	-0.478201	1.64563	-0.556199	0.720468	-1.46632	0.595256	-0.210703	2.6233	0.976418	0.0130633	1.61441	-1.53663	-0.600375	-0.750581	0.359774
124	-1.38065	1.22925	-0.0484521	1.71703	-0.856447	-0.994029	-1.26478	-0.410246	-0.028677	-1.0186	-0.493298	-0.114846	2.41767	-0.482076	-1.8365	0.811763	-1.7198	-0.592726	-0.455626	0.934141	-0.00758732	-0.575011	-0.453461	0.884451	0.599641	-0.0456949	-0.700032	-0.099883	-0.566811	-0.392919	0.597724	-1.63034	-0.966035	-0.449129	-0.486021	1.63298	-0.574039	0.716401	-1.49018	0.622473	-0.225659	2.69882	0.94033	-0.00483567	1.6379	-1.66947	-0.63211	-0.724964	0.337446
125	-1.37909	1.18622	-0.0647894	1.71087	-0.798904	-0.955	-1.27811	-0.429492	-0.0784617	-1.07054	-0.491306	-0.174973	2.43463	-0.458474	-1.88504	0.759062	-1.7345	-0.616345	-0.449711	0.920567	-0.0141347	-0.633756	-0.412407	0.878123	0.599877	-0.0344868	-0.745798	-0.148205	-0.570857	-0.432791	0.614845	-1.60162	-0.993553	-0.405158	-0.495374	1.6182	-0.594551	0.715106	-1.514	0.65114	-0.241536	2.77078	0.902225	-0.0242679	1.66265	-1.80078	-0.664507	-0.698237	0.315838
126	-1.37281	1.14268	-0.0815682	1.70277	-0.74178	-0.915157	-1.29182	-0.447232	-0.129186	-1.12269	-0.491805	-0.231269	2.44344	-0.43589	-1.92734	0.703382	-1.74714	-0.640187	-0.442063	0.911059	-0.0184099	-0.695803	-0.365367	0.873654	0.601362	-0.0259813	-0.79096	-0.195454	-0.574665	-0.472803	0.630744	-1.56926	-1.01695	-0.359656	-0.505493	1.60005	-0.618729	0.717127	-1.53658	0.681051	-0.257783	2.83445	0.863249	-0.044737	1.68691	-1.92536	-0.697689	-0.671025	0.295409
127	-1.36855	1.09952	-0.0988502	1.69303	-0.686214	-0.876033	-1.30536	-0.463848	-0.180553	-1.17403	-0.495439	-0.283959	2.44534	-0.415174	-1.96881	0.644574	-1.7555	-0.662751	-0.432258	0.906415	-0.0205121	-0.761182	-0.313525	0.87045	0.605306	-0.0201104	-0.834716	-0.240696	-0.576572	-0.512256	0.644785	-1.53229	-1.03549	-0.313437	-0.516333	1.57772	-0.64563	0.723202	-1.56046	0.711866	-0.274595	2.89385	0.824724	-0.0658841	1.71199	-2.04438	-0.731244	-0.643452	0.276283
128	-1.36197	1.05729	-0.117424	1.68157	-0.633497	-0.835865	-1.31675	-0.47764	-0.232051	-1.22606	-0.5013	-0.331927	2.4459	-0.39599	-2.00343	0.583405	-1.75848	-0.686445	-0.421249	0.908425	-0.0205439	-0.828034	-0.256867	0.872421	0.610052	-0.016805	-0.875788	-0.284275	-0.575352	-0.550862	0.658577	-1.49416	-1.05109	-0.266239	-0.52787	1.55242	-0.67594	0.731426	-1.58352	0.74439	-0.291882	2.95011	0.786289	-0.0873771	1.73659	-2.16125	-0.764724	-0.615074	0.257651
129	-1.35775	1.01552	-0.137021	1.66768	-0.582698	-0.795748	-1.33016	-0.488915	-0.282404	-1.27866	-0.509751	-0.375632	2.44033	-0.378524	-2.03464	0.519754	-1.75874	-0.709861	-0.408871	0.915254	-0.0186161	-0.896476	-0.196212	0.876252	0.617704	-0.0159189	-0.914067	-0.325786	-0.571766	-0.588831	0.671512	-1.45328	-1.06129	-0.218196	-0.539074	1.52115	-0.708209	0.741766	-1.60249	0.777943	-0.308755	3.00319	0.749801	-0.108959	1.75926	-2.26881	-0.797998	-0.586479	0.240154
130	-1.35453	0.975669	-0.158405	1.65211	-0.534489	-0.757277	-1.33875	-0.498349	-0.332145	-1.33138	-0.521168	-0.415035	2.42508	-0.362913	-2.06174	0.453888	-1.7536	-0.732013	-0.394938	0.928672	-0.0148976	-0.965558	-0.131938	0.880907	0.627684	-0.0173772	-0.948158	-0.364513	-0.565346	-0.624439	0.682985	-1.40741	-1.06969	-0.16999	-0.5505	1.48767	-0.742677	0.755384	-1.6222	0.813398	-0.325437	3.04852	0.717695	-0.130089	1.78287	-2.37176	-0.831744	-0.557781	0.223522
131	-1.34593	0.937632	-0.181794	1.63492	-0.49027	-0.71865	-1.34948	-0.503551	-0.379907	-1.38319	-0.535129	-0.449418	2.40699	-0.348817	-2.07835	0.38602	-1.74169	-0.753161	-0.380259	0.949223	-0.00953239	-1.03281	-0.0647435	0.887701	0.640409	-0.0210705	-0.977608	-0.400721	-0.555778	-0.657875	0.694739	-1.36122	-1.07175	-0.121376	-0.561051	1.45056	-0.779221	0.769647	-1.64165	0.850338	-0.342214	3.08533	0.688686	-0.150556	1.8043	-2.46893	-0.864215	-0.528656	0.207745
132	-1.34322	0.90102	-0.20723	1.61786	-0.449464	-0.681373	-1.35878	-0.505562	-0.425315	-1.4341	-0.551916	-0.480231	2.38091	-0.336651	-2.09773	0.316013	-1.72539	-0.772773	-0.364766	0.975332	-0.00277647	-1.0998	0.00521878	0.895581	0.654217	-0.0268401	-1.00388	-0.433826	-0.542967	-0.690085	0.706345	-1.3131	-1.06944	-0.072721	-0.570245	1.40912	-0.816224	0.785131	-1.65759	0.888704	-0.358481	3.12101	0.664887	-0.170583	1.82594	-2.55453	-0.895797	-0.499703	0.193446
133	-1.33742	0.867478	-0.2357	1.59846	-0.412293	-0.645664	-1.36239	-0.504046	-0.468667	-1.48627	-0.570837	-0.506777	2.34435	-0.326059	-2.10456	0.24479	-1.7032	-0.790644	-0.349138	1.00804	0.00516093	-1.16492	0.0767304	0.904983	0.6698	-0.0346753	-1.02552	-0.463251	-0.527109	-0.719164	0.716568	-1.26226	-1.0661	-0.024359	-0.577998	1.36587	-0.853819	0.803119	-1.67108	0.929657	-0.374332	3.14742	0.647353	-0.189615	1.84597	-2.63236	-0.927524	-0.471251	0.180095
134	-1.33351	0.836552	-0.266386	1.57918	-0.378605	-0.610647	-1.37034	-0.499359	-0.508381	-1.53766	-0.591783	-0.529125	2.30325	-0.317264	-2.1075	0.17255	-1.6755	-0.805947	-0.334124	1.04754	0.0140355	-1.22643	0.149037	0.91499	0.688406	-0.0443319	-1.04283	-0.489075	-0.508305	-0.745394	0.728011	-1.2112	-1.05915	0.0239402	-0.583233	1.31777	-0.89015	0.820519	-1.68311	0.97228	-0.389577	3.16705	0.635557	-0.207514	1.86463	-2.70363	-0.958016	-0.444008	0.168046
135	-1.32807	0.809185	-0.299686	1.55822	-0.348939	-0.57674	-1.37066	-0.490827	-0.545076	-1.58667	-0.61454	-0.548323	2.2524	-0.309856	-2.10904	0.0997821	-1.64242	-0.819042	-0.319549	1.09289	0.0235086	-1.28538	0.22233	0.925744	0.707835	-0.0557674	-1.05553	-0.511121	-0.486486	-0.769266	0.741156	-1.15816	-1.04967	0.0717317	-0.585852	1.26706	-0.925315	0.83883	-1.69306	1.01705	-0.40468	3.18702	0.631945	-0.22452	1.88154	-2.76631	-0.989102	-0.417632	0.157493
136	-1.3227	0.784984	-0.335658	1.53555	-0.322659	-0.543361	-1.36849	-0.478113	-0.578863	-1.63508	-0.639607	-0.564679	2.19581	-0.303577	-2.10034	0.0271259	-1.60219	-0.829484	-0.306407	1.14457	0.0333356	-1.34073	0.295325	0.936631	0.729326	-0.0688676	-1.06365	-0.527763	-0.461851	-0.790191	0.754224	-1.10586	-1.03676	0.118527	-0.58486	1.21401	-0.958645	0.857498	-1.69661	1.06397	-0.41937	3.19592	0.635382	-0.240607	1.89552	-2.82291	-1.01952	-0.392265	0.148357
137	-1.31967	0.763992	-0.373899	1.5115	-0.299756	-0.510468	-1.36441	-0.462948	-0.609222	-1.68233	-0.666271	-0.578377	2.13124	-0.298675	-2.09119	-0.0449324	-1.5579	-0.836807	-0.295077	1.20091	0.0430983	-1.39101	0.367966	0.947748	0.752651	-0.0833886	-1.0691	-0.540175	-0.435009	-0.809259	0.767782	-1.05456	-1.02214	0.164633	-0.580274	1.15838	-0.989254	0.87624	-1.69789	1.11379	-0.433416	3.1956	0.64568	-0.255381	1.91115	-2.86801	-1.05002	-0.368758	0.140995
138	-1.31416	0.746983	-0.414848	1.48542	-0.280211	-0.477957	-1.35622	-0.443705	-0.635342	-1.7252	-0.694134	-0.589467	2.05686	-0.294965	-2.07584	-0.11583	-1.5076	-0.840687	-0.285727	1.26102	0.0524938	-1.43642	0.439239	0.958216	0.777225	-0.0992343	-1.06921	-0.54813	-0.406657	-0.825117	0.782917	-1.00319	-1.00646	0.209745	-0.571936	1.10107	-1.01646	0.894976	-1.69877	1.16775	-0.447444	3.19669	0.663961	-0.268681	1.92108	-2.90561	-1.08171	-0.346883	0.135549
139	-1.30901	0.733965	-0.457611	1.4593	-0.262755	-0.445362	-1.34761	-0.421204	-0.657247	-1.7662	-0.723906	-0.59916	1.97733	-0.291958	-2.05944	-0.185123	-1.45123	-0.840051	-0.279166	1.32594	0.0611976	-1.47769	0.509328	0.96902	0.801924	-0.116162	-1.06535	-0.549723	-0.377418	-0.83827	0.798808	-0.954749	-0.98932	0.253275	-0.558946	1.04067	-1.03969	0.91235	-1.69345	1.22289	-0.460648	3.19616	0.68897	-0.280919	1.93471	-2.93441	-1.11378	-0.326946	0.131997
140	-1.30325	0.725229	-0.501942	1.43035	-0.24789	-0.411902	-1.3346	-0.396429	-0.675301	-1.8039	-0.754483	-0.606783	1.88997	-0.289571	-2.04086	-0.251734	-1.39154	-0.837626	-0.274595	1.39464	0.0687669	-1.51362	0.57748	0.978192	0.827199	-0.134326	-1.05835	-0.546348	-0.347229	-0.849562	0.815425	-0.908515	-0.971286	0.295576	-0.541895	0.978172	-1.05829	0.930492	-1.68389	1.28282	-0.473406	3.17991	0.720519	-0.291754	1.94367	-2.9534	-1.1471	-0.309024	0.130274
141	-1.29957	0.720631	-0.547444	1.39745	-0.234669	-0.377422	-1.31924	-0.368808	-0.688754	-1.8384	-0.786087	-0.613519	1.798	-0.287637	-2.01695	-0.315371	-1.32713	-0.832062	-0.273003	1.4663	0.0748759	-1.54588	0.642623	0.985421	0.854327	-0.153256	-1.0479	-0.537111	-0.317506	-0.857492	0.833649	-0.864423	-0.952976	0.336107	-0.520834	0.914327	-1.07086	0.946101	-1.67014	1.34606	-0.484893	3.16066	0.758124	-0.301275	1.94714	-2.96505	-1.1813	-0.292893	0.130874
142	-1.29225	0.720018	-0.594237	1.36322	-0.222669	-0.34199	-1.30051	-0.339066	-0.697195	-1.87158	-0.817987	-0.620296	1.70019	-0.28561	-1.99485	-0.375893	-1.25944	-0.821765	-0.274942	1.53924	0.0792515	-1.57239	0.705736	0.994003	0.881581	-0.172601	-1.03537	-0.521976	-0.28875	-0.863734	0.851848	-0.823411	-0.933505	0.374461	-0.495794	0.848932	-1.07853	0.960501	-1.65167	1.41198	-0.495218	3.13925	0.80093	-0.309627	1.95758	-2.96422	-1.21704	-0.278808	0.133471
143	-1.2881	0.722775	-0.641707	1.32605	-0.211749	-0.304458	-1.27877	-0.307426	-0.700742	-1.89679	-0.850308	-0.625593	1.59599	-0.2844	-1.97196	-0.432767	-1.18808	-0.809058	-0.279842	1.61332	0.0816579	-1.5925	0.766517	0.996951	0.909294	-0.192541	-1.02035	-0.500677	-0.260913	-0.867123	0.87007	-0.78585	-0.914069	0.410704	-0.466806	0.781699	-1.08089	0.973691	-1.62938	1.48166	-0.503855	3.10953	0.847411	-0.316653	1.96309	-2.9616	-1.25406	-0.265865	0.137971
144	-1.28335	0.729824	-0.688825	1.28587	-0.20083	-0.265227	-1.25517	-0.27444	-0.698701	-1.91896	-0.883373	-0.631181	1.49075	-0.283496	-1.94857	-0.485191	-1.11536	-0.793264	-0.287579	1.68866	0.0817801	-1.61123	0.824245	0.999139	0.936648	-0.212435	-1.00256	-0.473642	-0.235174	-0.867032	0.889021	-0.751862	-0.894628	0.444807	-0.434677	0.712667	-1.07786	0.983345	-1.60232	1.55327	-0.509883	3.07958	0.897297	-0.32269	1.96532	-2.94862	-1.29195	-0.254217	0.144635
145	-1.2784	0.741396	-0.735787	1.24425	-0.189962	-0.224533	-1.2279	-0.240622	-0.69105	-1.93747	-0.915769	-0.637789	1.38154	-0.282927	-1.92441	-0.532948	-1.04092	-0.77379	-0.297575	1.7648	0.0795293	-1.62218	0.878713	1.00184	0.964583	-0.232401	-0.984156	-0.440922	-0.211542	-0.867167	0.907547	-0.722774	-0.875541	0.476	-0.399872	0.642676	-1.07015	0.992677	-1.56986	1.62896	-0.514621	3.04362	0.949204	-0.327903	1.96752	-2.92614	-1.33024	-0.243676	0.152797
146	-1.27507	0.755599	-0.781821	1.20008	-0.178589	-0.181422	-1.1972	-0.206437	-0.67715	-1.94926	-0.947833	-0.6439	1.2702	-0.282839	-1.90043	-0.576612	-0.964827	-0.75244	-0.31043	1.83957	0.0748142	-1.62967	0.930616	0.998559	0.992643	-0.252147	-0.964151	-0.40291	-0.190669	-0.864726	0.92569	-0.697616	-0.856573	0.504119	-0.362367	0.571342	-1.0562	0.997382	-1.53435	1.70603	-0.515481	3.00342	1.00297	-0.332227	1.96648	-2.89734	-1.37072	-0.232918	0.162635
147	-1.26839	0.772653	-0.826833	1.15345	-0.166381	-0.13628	-1.16452	-0.172314	-0.656709	-1.9621	-0.979348	-0.650572	1.16014	-0.282702	-1.87999	-0.614249	-0.889097	-0.728154	-0.326264	1.91401	0.0675424	-1.63622	0.97941	0.99457	1.01864	-0.271464	-0.942611	-0.359906	-0.172869	-0.859103	0.943744	-0.675827	-0.836508	0.530007	-0.323415	0.500068	-1.03816	0.997781	-1.49501	1.78548	-0.512927	2.96073	1.05777	-0.336273	1.96474	-2.85855	-1.41264	-0.221975	0.173695
148	-1.26473	0.792251	-0.870122	1.10516	-0.153185	-0.0890733	-1.13044	-0.138677	-0.630213	-1.96749	-1.00985	-0.658877	1.0493	-0.283125	-1.8575	-0.647223	-0.812031	-0.701583	-0.344377	1.98805	0.0577184	-1.63476	1.02476	0.988231	1.04469	-0.290256	-0.921338	-0.312256	-0.157955	-0.852184	0.96094	-0.658807	-0.817303	0.552316	-0.283118	0.42837	-1.01673	0.996494	-1.4513	1.86735	-0.507287	2.91443	1.11107	-0.340224	1.96556	-2.81466	-1.45232	-0.210183	0.185611
149	-1.25818	0.812791	-0.910838	1.05507	-0.138543	-0.0400256	-1.09405	-0.106102	-0.596858	-1.96753	-1.03987	-0.667704	0.940063	-0.284791	-1.83742	-0.675649	-0.736585	-0.67357	-0.364276	2.05749	0.0453774	-1.63434	1.06797	0.978328	1.06946	-0.308292	-0.899439	-0.260886	-0.146562	-0.843142	0.976129	-0.645794	-0.797802	0.57202	-0.242126	0.356031	-0.992064	0.990168	-1.40514	1.94829	-0.497185	2.86446	1.16379	-0.34425	1.96238	-2.76256	-1.49076	-0.196635	0.19872
150	-1.25497	0.834831	-0.949308	1.00358	-0.122507	0.010926	-1.05531	-0.0748859	-0.556726	-1.9682	-1.06682	-0.677662	0.833348	-0.286814	-1.81891	-0.698215	-0.662659	-0.643788	-0.386912	2.1263	0.0306655	-1.63487	1.10821	0.967408	1.09265	-0.325912	-0.878398	-0.205912	-0.138211	-0.832642	0.990989	-0.636317	-0.777984	0.588912	-0.201197	0.284469	-0.964085	0.980299	-1.35504	2.02851	-0.483287	2.8109	1.21505	-0.349203	1.95701	-2.70304	-1.52908	-0.180808	0.21238
151	-1.24763	0.857551	-0.985265	0.951176	-0.105043	0.063843	-1.01543	-0.0455967	-0.509443	-1.96363	-1.09169	-0.689743	0.728735	-0.289159	-1.80009	-0.715752	-0.590018	-0.61272	-0.411882	2.19383	0.0136063	-1.63104	1.14594	0.953238	1.11355	-0.342386	-0.858698	-0.148067	-0.132722	-0.820334	1.00354	-0.631024	-0.757525	0.602492	-0.16056	0.213818	-0.934018	0.967328	-1.30067	2.10798	-0.465208	2.75495	1.26319	-0.354964	1.95104	-2.63694	-1.56614	-0.162224	0.226158
152	-1.24208	0.880119	-1.01756	0.897556	-0.0863024	0.118425	-0.973529	-0.0186001	-0.455138	-1.95565	-1.11496	-0.703065	0.629206	-0.292994	-1.78522	-0.727452	-0.519802	-0.58117	-0.438218	2.25674	-0.00565473	-1.62859	1.18132	0.93726	1.13073	-0.358277	-0.840484	-0.0884378	-0.130619	-0.80588	1.01426	-0.629127	-0.736146	0.613833	-0.120883	0.144091	-0.903913	0.949233	-1.24417	2.1864	-0.443162	2.69774	1.30807	-0.361577	1.94367	-2.56427	-1.59984	-0.140374	0.240105
153	-1.23971	0.901096	-1.04593	0.84362	-0.0661297	0.175045	-0.929892	0.005925	-0.394665	-1.9434	-1.13542	-0.717435	0.533967	-0.297363	-1.76909	-0.735547	-0.451808	-0.549098	-0.467186	2.31693	-0.0269272	-1.62525	1.21403	0.91941	1.14505	-0.373567	-0.824824	-0.0273906	-0.131266	-0.791414	1.02453	-0.63053	-0.714313	0.622473	-0.0822409	0.0756875	-0.872621	0.928951	-1.18477	2.26191	-0.417027	2.63761	1.34939	-0.370032	1.93682	-2.48715	-1.63069	-0.114622	0.254185
154	-1.23236	0.920116	-1.07084	0.790157	-0.0448485	0.233149	-0.884912	0.0276536	-0.327119	-1.93104	-1.15301	-0.733499	0.443256	-0.301942	-1.75546	-0.739282	-0.387677	-0.516896	-0.497792	2.37569	-0.0503576	-1.62221	1.24507	0.899372	1.15504	-0.388211	-0.810438	0.0345083	-0.134339	-0.775647	1.03022	-0.635188	-0.691014	0.630084	-0.0449436	0.00905072	-0.840702	0.905771	-1.12184	2.33639	-0.387521	2.57191	1.38637	-0.380419	1.92535	-2.40416	-1.65867	-0.0847281	0.268259
155	-1.22908	0.938206	-1.09183	0.736339	-0.0226881	0.292865	-0.838229	0.0463718	-0.253514	-1.91686	-1.1668	-0.750952	0.358932	-0.307638	-1.74257	-0.737776	-0.326882	-0.485187	-0.530153	2.43005	-0.0756328	-1.62326	1.27425	0.877728	1.16106	-0.402761	-0.798399	0.0965562	-0.139847	-0.757842	1.03491	-0.642629	-0.666487	0.634136	-0.0094056	-0.056037	-0.809018	0.879444	-1.05561	2.40583	-0.354932	2.50579	1.41713	-0.392318	1.91478	-2.31463	-1.6841	-0.0503002	0.281877
156	-1.22287	0.951572	-1.10795	0.682985	0.000227775	0.354237	-0.790548	0.0619115	-0.174325	-1.89752	-1.17921	-0.76926	0.280138	-0.313171	-1.72988	-0.733219	-0.269701	-0.45438	-0.564658	2.48143	-0.102537	-1.62506	1.30147	0.855346	1.16164	-0.416561	-0.78897	0.158136	-0.14734	-0.740509	1.03833	-0.652411	-0.640507	0.637375	0.0242893	-0.118922	-0.77862	0.851725	-0.986932	2.46951	-0.319459	2.43531	1.44422	-0.405992	1.90286	-2.2194	-1.70387	-0.0111135	0.295079
157	-1.21994	0.962622	-1.12091	0.630888	0.0234471	0.416963	-0.741474	0.0743418	-0.0896575	-1.87862	-1.18668	-0.788424	0.207034	-0.318509	-1.71943	-0.725037	-0.216522	-0.425435	-0.600287	2.53	-0.131458	-1.62467	1.32657	0.831597	1.15649	-0.43053	-0.781586	0.219033	-0.156522	-0.722597	1.03721	-0.66464	-0.613229	0.640243	0.055796	-0.179987	-0.749882	0.823255	-0.916268	2.52955	-0.28233	2.36028	1.46597	-0.421483	1.88875	-2.11983	-1.71904	0.0326515	0.307894
158	-1.21472	0.971141	-1.12886	0.579861	0.0467917	0.481232	-0.690717	0.0836825	-0.000475333	-1.85799	-1.19193	-0.808253	0.140429	-0.323794	-1.70857	-0.713507	-0.167724	-0.398454	-0.637902	2.57741	-0.16215	-1.6257	1.34925	0.807641	1.14628	-0.444458	-0.776672	0.278485	-0.167088	-0.704365	1.03296	-0.679373	-0.583481	0.639425	0.0849859	-0.239404	-0.722121	0.79428	-0.842165	2.58214	-0.243399	2.28532	1.47937	-0.438447	1.87515	-2.01567	-1.73441	0.0811126	0.319638
159	-1.20952	0.97389	-1.13167	0.530255	0.0698663	0.546456	-0.638655	0.0898187	0.092878	-1.83459	-1.19584	-0.826759	0.0802749	-0.328259	-1.69797	-0.699696	-0.123863	-0.373422	-0.677541	2.62254	-0.19421	-1.63332	1.37129	0.783373	1.129	-0.45816	-0.774625	0.336194	-0.178711	-0.686093	1.02654	-0.695728	-0.551867	0.638702	0.111729	-0.296553	-0.696265	0.765384	-0.76663	2.63058	-0.203658	2.20521	1.48829	-0.456903	1.85924	-1.90874	-1.74115	0.134151	0.331067
160	-1.20422	0.974255	-1.13104	0.482156	0.092482	0.612492	-0.584643	0.0928187	0.188856	-1.80948	-1.19439	-0.844452	0.026663	-0.332357	-1.68675	-0.683645	-0.0848461	-0.3507	-0.717714	2.66055	-0.228113	-1.64016	1.39134	0.758442	1.1053	-0.47212	-0.775499	0.39236	-0.191083	-0.66755	1.01736	-0.714042	-0.519309	0.636591	0.135556	-0.352187	-0.672324	0.738161	-0.689593	2.67361	-0.163632	2.12184	1.49162	-0.47642	1.84445	-1.79792	-1.74273	0.191364	0.341694
161	-1.19806	0.971018	-1.12687	0.436585	0.114268	0.679417	-0.528892	0.0928379	0.287096	-1.78303	-1.19469	-0.860842	-0.0206336	-0.334919	-1.67671	-0.666317	-0.0512404	-0.33107	-0.758859	2.70182	-0.263579	-1.64851	1.40827	0.733852	1.07756	-0.485444	-0.777773	0.445705	-0.203829	-0.649938	1.00486	-0.734428	-0.484218	0.63393	0.156253	-0.406144	-0.650668	0.71211	-0.610124	2.71196	-0.123674	2.03905	1.48687	-0.497137	1.82755	-1.6834	-1.74362	0.252568	0.350852
162	-1.19545	0.963714	-1.1184	0.393464	0.13501	0.746265	-0.471765	0.0898907	0.386875	-1.75618	-1.19019	-0.874449	-0.0615032	-0.334953	-1.66561	-0.647644	-0.0230745	-0.314365	-0.800799	2.74321	-0.300452	-1.66018	1.42444	0.709137	1.04339	-0.499081	-0.78172	0.496607	-0.21654	-0.632603	0.990576	-0.756031	-0.447392	0.631059	0.173769	-0.458634	-0.631465	0.688224	-0.530389	2.74297	-0.0845993	1.95299	1.47656	-0.518278	1.81049	-1.56734	-1.73926	0.316724	0.358727
163	-1.18762	0.952743	-1.10688	0.352673	0.154546	0.811825	-0.412945	0.0839176	0.48629	-1.72856	-1.18636	-0.885122	-0.095882	-0.332746	-1.65619	-0.628213	-0.000592862	-0.299976	-0.843918	2.77823	-0.339289	-1.67001	1.43726	0.684586	1.00308	-0.512228	-0.787146	0.546232	-0.229026	-0.616244	0.972936	-0.778809	-0.409285	0.627368	0.187433	-0.508944	-0.614192	0.66649	-0.450376	2.76716	-0.0465609	1.86638	1.46095	-0.539586	1.79302	-1.44793	-1.73064	0.383342	0.365117
164	-1.18463	0.937961	-1.09348	0.315042	0.172497	0.876427	-0.352327	0.0750478	0.585445	-1.69944	-1.18242	-0.890291	-0.12402	-0.327775	-1.64643	-0.609551	0.0160763	-0.28855	-0.887289	2.81296	-0.379312	-1.6822	1.44795	0.660119	0.960124	-0.525325	-0.794233	0.592355	-0.240899	-0.601922	0.953352	-0.80354	-0.369621	0.623744	0.196913	-0.557857	-0.598874	0.648332	-0.370343	2.78561	-0.0100702	1.7784	1.43816	-0.561895	1.77414	-1.3265	-1.71852	0.452137	0.369814
165	-1.1797	0.919609	-1.07772	0.280325	0.188874	0.938712	-0.289702	0.0634061	0.682648	-1.66925	-1.17626	-0.891266	-0.145718	-0.32016	-1.6351	-0.591217	0.0269999	-0.279986	-0.930029	2.84794	-0.420578	-1.69168	1.45749	0.635874	0.912689	-0.538165	-0.802595	0.636042	-0.251657	-0.588524	0.931325	-0.827946	-0.329036	0.618868	0.202339	-0.604984	-0.585946	0.634047	-0.290918	2.79997	0.0247376	1.69006	1.4082	-0.582839	1.75492	-1.20476	-1.70419	0.521628	0.372139
166	-1.17495	0.898564	-1.05905	0.248702	0.203778	0.998624	-0.225113	0.0489787	0.77682	-1.63958	-1.17383	-0.886786	-0.161029	-0.308661	-1.62529	-0.574127	0.031976	-0.273552	-0.973654	2.87951	-0.463051	-1.70135	1.46027	0.611822	0.862021	-0.54988	-0.811706	0.678496	-0.260939	-0.576556	0.906587	-0.853123	-0.287357	0.614194	0.203019	-0.649899	-0.576047	0.621833	-0.212587	2.80939	0.0575014	1.60363	1.37217	-0.603696	1.73451	-1.08203	-1.68588	0.59161	0.372044
167	-1.17021	0.875009	-1.03884	0.220638	0.216792	1.05477	-0.158582	0.0320423	0.868326	-1.60968	-1.17033	-0.875323	-0.170187	-0.293434	-1.61573	-0.558844	0.0313395	-0.269213	-1.01537	2.90866	-0.507005	-1.71165	1.46386	0.588708	0.809586	-0.561874	-0.821956	0.717902	-0.268709	-0.566019	0.880935	-0.878767	-0.245024	0.609362	0.198758	-0.693094	-0.568317	0.613564	-0.136026	2.80863	0.0883468	1.51764	1.33167	-0.624389	1.71517	-0.960384	-1.66506	0.660863	0.36919
168	-1.16337	0.848454	-1.01894	0.195856	0.227886	1.10716	-0.0899285	0.0127149	0.956144	-1.57992	-1.16843	-0.857956	-0.17304	-0.274407	-1.60547	-0.545282	0.0251266	-0.266891	-1.05617	2.93803	-0.55218	-1.71637	1.46466	0.565759	0.755482	-0.573106	-0.833122	0.755829	-0.274304	-0.557845	0.853046	-0.903954	-0.202586	0.603668	0.189657	-0.733298	-0.562417	0.60814	-0.0614305	2.80414	0.117239	1.43424	1.28503	-0.643655	1.69464	-0.839414	-1.6423	0.728334	0.363017
169	-1.15996	0.819956	-0.996653	0.174711	0.237416	1.15535	-0.0189755	-0.00877621	1.03916	-1.54959	-1.16776	-0.833034	-0.169421	-0.250759	-1.5962	-0.534423	0.0135915	-0.265605	-1.09833	2.96523	-0.598053	-1.72088	1.46168	0.542317	0.700819	-0.583579	-0.844797	0.792159	-0.277966	-0.551738	0.824848	-0.928906	-0.159984	0.598338	0.175425	-0.771471	-0.558529	0.60462	0.0106505	2.79275	0.143868	1.35233	1.23314	-0.663555	1.67094	-0.719279	-1.61761	0.793863	0.353371
170	-1.15419	0.789786	-0.973664	0.157354	0.245165	1.19665	0.0539525	-0.0319557	1.11693	-1.52118	-1.17136	-0.801286	-0.159704	-0.223265	-1.58595	-0.526652	-0.00281238	-0.265486	-1.13743	2.9903	-0.644586	-1.71885	1.45828	0.519938	0.64581	-0.593984	-0.857594	0.827226	-0.279238	-0.547521	0.796157	-0.952018	-0.117557	0.592308	0.156431	-0.805613	-0.557795	0.604287	0.079992	2.77848	0.168886	1.27207	1.17732	-0.682491	1.64764	-0.60197	-1.59013	0.85671	0.33996
171	-1.15082	0.758396	-0.950373	0.143618	0.251189	1.23526	0.129091	-0.0564072	1.18942	-1.493	-1.17569	-0.762685	-0.14372	-0.191707	-1.57543	-0.521883	-0.0239129	-0.266075	-1.17548	3.01319	-0.691724	-1.71337	1.4501	0.497848	0.591222	-0.604318	-0.870696	0.862329	-0.277177	-0.545037	0.767242	-0.974323	-0.0756915	0.585243	0.132628	-0.837411	-0.559066	0.606229	0.146116	2.75962	0.19178	1.19474	1.11586	-0.7009	1.62385	-0.487885	-1.56099	0.914994	0.322369
172	-1.14316	0.72677	-0.924323	0.13375	0.255438	1.26848	0.206296	-0.0814606	1.25662	-1.4651	-1.18121	-0.717013	-0.121346	-0.156307	-1.56579	-0.520278	-0.0491073	-0.267171	-1.21344	3.03301	-0.738098	-1.70464	1.44099	0.475862	0.537614	-0.614058	-0.883797	0.895613	-0.272612	-0.544216	0.739473	-0.993276	-0.034248	0.577791	0.104104	-0.865739	-0.562643	0.610021	0.208782	2.73652	0.212879	1.12056	1.05053	-0.71896	1.59758	-0.377287	-1.53151	0.968533	0.300461
173	-1.13921	0.69386	-0.898377	0.127444	0.257855	1.29583	0.285066	-0.106655	1.31901	-1.43927	-1.19155	-0.665034	-0.0928091	-0.117434	-1.55539	-0.523761	-0.0779096	-0.268352	-1.24998	3.04808	-0.784694	-1.68764	1.4295	0.45457	0.485205	-0.62372	-0.897699	0.929828	-0.264898	-0.5471	0.711782	-1.00971	0.00656713	0.569319	0.0717452	-0.88983	-0.569076	0.615415	0.268035	2.70882	0.232832	1.0503	0.981052	-0.735976	1.5705	-0.270966	-1.49929	1.01815	0.274063
174	-1.13578	0.66168	-0.873026	0.124891	0.258913	1.31877	0.365866	-0.131239	1.37654	-1.41286	-1.20093	-0.607415	-0.0578779	-0.0752498	-1.54604	-0.530457	-0.109991	-0.268897	-1.28451	3.06245	-0.832017	-1.66606	1.41577	0.433896	0.434686	-0.634133	-0.910844	0.965212	-0.253779	-0.550448	0.68588	-1.02314	0.046313	0.559526	0.0353749	-0.91213	-0.577612	0.623065	0.323733	2.67599	0.251258	0.98493	0.907637	-0.752893	1.5422	-0.169417	-1.46562	1.06245	0.242991
175	-1.12937	0.630093	-0.845964	0.12614	0.258421	1.33557	0.447835	-0.154503	1.42829	-1.39026	-1.2155	-0.544974	-0.0170049	-0.0305735	-1.53496	-0.540915	-0.144801	-0.269627	-1.31677	3.07106	-0.877325	-1.63863	1.40099	0.414077	0.385584	-0.644449	-0.922989	1.00041	-0.239818	-0.555714	0.66156	-1.03129	0.0853797	0.548244	-0.00424174	-0.92918	-0.588401	0.632014	0.375352	2.64294	0.268771	0.922478	0.8313	-0.769814	1.51323	-0.0731075	-1.43142	1.10034	0.207402
176	-1.12532	0.59811	-0.817482	0.131001	0.256383	1.34933	0.530326	-0.175744	1.47516	-1.36951	-1.23255	-0.478028	0.030036	0.0166474	-1.52394	-0.555617	-0.181634	-0.270193	-1.35019	3.07966	-0.923094	-1.6037	1.38426	0.395073	0.337857	-0.655904	-0.933297	1.03714	-0.222549	-0.563966	0.6392	-1.03806	0.123527	0.535176	-0.0470684	-0.94416	-0.601379	0.641559	0.422629	2.60378	0.285303	0.863811	0.750904	-0.786975	1.48135	0.0175443	-1.3974	1.13276	0.166966
177	-1.11888	0.568288	-0.78852	0.139319	0.252872	1.35824	0.613918	-0.194279	1.51917	-1.34787	-1.24824	-0.407683	0.0828745	0.0654357	-1.51317	-0.574409	-0.220151	-0.269493	-1.38182	3.08522	-0.967367	-1.56282	1.36738	0.37671	0.29229	-0.668222	-0.943267	1.07398	-0.201789	-0.573379	0.619968	-1.03935	0.160615	0.520515	-0.0925992	-0.955508	-0.616694	0.652939	0.466312	2.56287	0.300979	0.811297	0.668182	-0.80465	1.44915	0.102932	-1.36297	1.15987	0.122138
178	-1.11625	0.539967	-0.758677	0.151035	0.247915	1.36039	0.697164	-0.209483	1.5595	-1.33079	-1.26738	-0.335475	0.140929	0.115359	-1.50122	-0.598395	-0.259878	-0.268739	-1.41084	3.08341	-1.00897	-1.51659	1.34917	0.358496	0.248724	-0.680733	-0.950166	1.11306	-0.178022	-0.584404	0.603658	-1.03408	0.196943	0.503966	-0.140022	-0.963756	-0.634448	0.665538	0.505795	2.52009	0.316115	0.763061	0.583021	-0.821695	1.41609	0.182065	-1.32625	1.18073	0.0735086
179	-1.10986	0.513207	-0.72776	0.166007	0.241815	1.36104	0.780147	-0.220691	1.5962	-1.31468	-1.28777	-0.261643	0.2042	0.166138	-1.4879	-0.626388	-0.300226	-0.267703	-1.44039	3.08219	-1.05083	-1.46414	1.32919	0.341351	0.207262	-0.694274	-0.952525	1.15295	-0.151169	-0.596685	0.589612	-1.02619	0.232054	0.484979	-0.18994	-0.970945	-0.654826	0.67885	0.540709	2.47198	0.330877	0.718658	0.495363	-0.837925	1.38031	0.255054	-1.2898	1.19509	0.020605
180	-1.10452	0.488543	-0.696935	0.183772	0.234345	1.35904	0.862006	-0.22752	1.63061	-1.30028	-1.3104	-0.186854	0.271279	0.216754	-1.47147	-0.658167	-0.340358	-0.266054	-1.46716	3.0741	-1.09142	-1.40664	1.30785	0.325053	0.167902	-0.708706	-0.953409	1.19277	-0.121211	-0.610913	0.578476	-1.01389	0.266256	0.464351	-0.240873	-0.973711	-0.676841	0.693148	0.57185	2.42171	0.345446	0.679789	0.406251	-0.855323	1.34613	0.321895	-1.25443	1.20453	-0.0355565
181	-1.10035	0.465788	-0.665733	0.20439	0.225494	1.35323	0.941855	-0.229568	1.66245	-1.289	-1.33478	-0.112676	0.342224	0.267264	-1.45363	-0.694068	-0.380042	-0.26478	-1.49243	3.06466	-1.13021	-1.34515	1.28642	0.308602	0.130533	-0.724098	-0.949714	1.23423	-0.0885833	-0.626685	0.571422	-0.99698	0.299622	0.442057	-0.293402	-0.973745	-0.700293	0.70846	0.597588	2.37006	0.359911	0.646147	0.315701	-0.871838	1.30907	0.382382	-1.2186	1.2083	-0.0943877
182	-1.09565	0.445602	-0.634587	0.227418	0.215383	1.34303	1.02131	-0.226608	1.69149	-1.28005	-1.35893	-0.0393828	0.416156	0.316592	-1.43331	-0.734377	-0.419355	-0.262937	-1.51723	3.05456	-1.16777	-1.28009	1.26503	0.292931	0.0952162	-0.739895	-0.942095	1.27564	-0.0530982	-0.643083	0.56714	-0.976271	0.331487	0.417695	-0.347308	-0.974026	-0.725601	0.72386	0.619094	2.31539	0.374407	0.616938	0.224298	-0.888321	1.27051	0.436599	-1.18263	1.20662	-0.155742
183	-1.09075	0.427728	-0.604221	0.252346	0.20402	1.32963	1.0971	-0.218474	1.7185	-1.27226	-1.38368	0.0318489	0.491761	0.364607	-1.41006	-0.777092	-0.45694	-0.261933	-1.54111	3.0433	-1.2047	-1.21183	1.23998	0.277917	0.0618275	-0.755898	-0.93013	1.31763	-0.0152267	-0.660997	0.565479	-0.951818	0.362309	0.392463	-0.401468	-0.973693	-0.753233	0.738941	0.636062	2.25884	0.389094	0.59223	0.132273	-0.905097	1.23199	0.483404	-1.14756	1.20083	-0.219077
184	-1.08425	0.412275	-0.574866	0.279047	0.191164	1.31569	1.16941	-0.205207	1.74278	-1.26605	-1.40981	0.100361	0.568392	0.411432	-1.38471	-0.822486	-0.493126	-0.261446	-1.56397	3.03165	-1.24175	-1.14033	1.21475	0.262644	0.0305597	-0.772254	-0.912805	1.35866	0.0249739	-0.679146	0.567378	-0.926024	0.392563	0.366621	-0.456241	-0.969984	-0.781844	0.754614	0.648122	2.20188	0.404249	0.572367	0.0404493	-0.919845	1.19255	0.523303	-1.1136	1.1893	-0.283888
185	-1.08105	0.398926	-0.546827	0.306677	0.176961	1.29848	1.23962	-0.187036	1.76526	-1.26645	-1.43646	0.16556	0.644788	0.456201	-1.35451	-0.87123	-0.527611	-0.261395	-1.5838	3.01413	-1.27748	-1.0676	1.18954	0.247365	0.00131017	-0.788477	-0.891034	1.39883	0.0671132	-0.698379	0.572041	-0.896575	0.421781	0.33957	-0.511227	-0.967959	-0.810106	0.7698	0.656732	2.1426	0.419538	0.556412	-0.0505776	-0.934677	1.15325	0.555415	-1.07902	1.17412	-0.348817
186	-1.07472	0.388516	-0.519993	0.335516	0.161462	1.28099	1.30586	-0.163722	1.78722	-1.26771	-1.46229	0.22666	0.719379	0.498712	-1.32136	-0.920487	-0.558902	-0.262405	-1.60206	2.99661	-1.31228	-0.995743	1.16205	0.232175	-0.0260944	-0.803765	-0.864617	1.43841	0.110656	-0.718374	0.579275	-0.864892	0.450316	0.312354	-0.566078	-0.963589	-0.840117	0.784107	0.6593	2.07974	0.435613	0.543999	-0.140149	-0.946494	1.11269	0.579393	-1.04443	1.15626	-0.414303
187	-1.07132	0.380346	-0.495684	0.36472	0.144357	1.26239	1.36783	-0.136011	1.80726	-1.26796	-1.48851	0.283597	0.791851	0.53875	-1.28483	-0.9713	-0.588526	-0.263957	-1.61996	2.97748	-1.34728	-0.924288	1.13486	0.216696	-0.0516513	-0.817786	-0.833373	1.47503	0.155823	-0.738165	0.588539	-0.832003	0.478	0.285826	-0.619821	-0.959181	-0.869787	0.797114	0.657335	2.0155	0.45234	0.535949	-0.227675	-0.95851	1.07237	0.595049	-1.00987	1.13493	-0.479916
188	-1.06537	0.373567	-0.473113	0.393552	0.125771	1.24258	1.42656	-0.104135	1.82517	-1.27169	-1.51392	0.335603	0.861454	0.576644	-1.24382	-1.02236	-0.615116	-0.266742	-1.63726	2.95826	-1.38084	-0.852883	1.10646	0.201087	-0.0756018	-0.83191	-0.797478	1.50995	0.201306	-0.759304	0.599485	-0.797635	0.504901	0.259654	-0.673064	-0.958691	-0.898281	0.807524	0.652236	1.94901	0.470225	0.529283	-0.312568	-0.967895	1.03099	0.602242	-0.975842	1.11064	-0.544411
189	-1.05998	0.368736	-0.452378	0.422561	0.10578	1.22373	1.48215	-0.0683107	1.84149	-1.277	-1.53809	0.382747	0.925619	0.611169	-1.20007	-1.07245	-0.638656	-0.270373	-1.65137	2.93324	-1.41331	-0.782568	1.07794	0.1851	-0.0978191	-0.844041	-0.757573	1.54115	0.247215	-0.780869	0.612406	-0.763861	0.531708	0.234293	-0.724285	-0.954067	-0.927485	0.815868	0.642484	1.88135	0.489382	0.52476	-0.394129	-0.973651	0.988961	0.600069	-0.941991	1.08479	-0.607923
190	-1.05563	0.365048	-0.433494	0.450288	0.0844528	1.20398	1.53249	-0.0293984	1.85819	-1.28402	-1.56127	0.424265	0.985419	0.642368	-1.15345	-1.1211	-0.65939	-0.274984	-1.66588	2.90594	-1.44578	-0.715805	1.0489	0.168618	-0.118743	-0.854611	-0.713501	1.5696	0.29327	-0.802071	0.62666	-0.728795	0.557588	0.210303	-0.772994	-0.949891	-0.955177	0.820648	0.628765	1.81324	0.509559	0.522313	-0.471926	-0.980622	0.947323	0.587881	-0.906825	1.05715	-0.669863
191	-1.04898	0.362065	-0.415732	0.477328	0.0617222	1.18795	1.57768	0.012263	1.87321	-1.29162	-1.58338	0.460076	1.03928	0.671568	-1.10415	-1.16731	-0.676238	-0.279924	-1.68014	2.87864	-1.47883	-0.651156	1.01836	0.151716	-0.138355	-0.86376	-0.665845	1.59697	0.338528	-0.823532	0.640445	-0.694414	0.58269	0.187509	-0.819949	-0.948385	-0.982403	0.822404	0.612245	1.74134	0.531619	0.51966	-0.545899	-0.98076	0.905085	0.567868	-0.871949	1.02941	-0.730061
192	-1.04552	0.359718	-0.399072	0.503818	0.037841	1.17179	1.6192	0.0557458	1.88817	-1.29954	-1.60429	0.489746	1.0851	0.697575	-1.05067	-1.2118	-0.691011	-0.285151	-1.69226	2.84489	-1.51076	-0.588843	0.988584	0.134318	-0.156878	-0.870378	-0.615894	1.61852	0.383267	-0.844295	0.655182	-0.661547	0.607745	0.166205	-0.863859	-0.946158	-1.00636	0.820675	0.592773	1.66838	0.554723	0.518039	-0.61504	-0.978849	0.862347	0.539014	-0.836331	1.00084	-0.787736
193	-1.03935	0.357802	-0.382539	0.528612	0.0129553	1.15837	1.65761	0.100745	1.90462	-1.30835	-1.62212	0.512985	1.12512	0.719054	-0.994611	-1.25271	-0.701863	-0.289984	-1.70601	2.80817	-1.53955	-0.530727	0.957869	0.116441	-0.174773	-0.87645	-0.56346	1.63549	0.426421	-0.865656	0.670149	-0.629776	0.632671	0.146423	-0.904351	-0.94556	-1.02833	0.813796	0.570565	1.59298	0.579777	0.515207	-0.678557	-0.975894	0.819447	0.501471	-0.799024	0.972919	-0.843135
194	-1.03623	0.355145	-0.365951	0.552209	-0.012822	1.14879	1.69224	0.146359	1.91922	-1.31551	-1.63681	0.531113	1.15884	0.736787	-0.937129	-1.28742	-0.709154	-0.293987	-1.71998	2.76552	-1.56732	-0.475556	0.926872	0.0981471	-0.191806	-0.880776	-0.508152	1.64758	0.467917	-0.887251	0.683437	-0.599965	0.656449	0.128047	-0.941076	-0.944133	-1.05077	0.802526	0.546992	1.51578	0.606719	0.511298	-0.737684	-0.968534	0.776926	0.456571	-0.761219	0.946851	-0.897006
195	-1.02989	0.351622	-0.348669	0.574682	-0.0391906	1.14032	1.72336	0.191684	1.93464	-1.32271	-1.64982	0.541934	1.1852	0.750837	-0.877201	-1.31691	-0.714302	-0.297222	-1.73358	2.72034	-1.59391	-0.424062	0.89618	0.0794641	-0.208459	-0.882907	-0.451164	1.65605	0.507585	-0.907979	0.695561	-0.57203	0.679049	0.110862	-0.97392	-0.943768	-1.0691	0.786095	0.52208	1.43863	0.634633	0.506363	-0.790809	-0.957887	0.734515	0.403833	-0.721715	0.921139	-0.947292
196	-1.02554	0.346753	-0.329446	0.596507	-0.0661924	1.13698	1.75056	0.23639	1.95306	-1.32747	-1.65812	0.546179	1.20346	0.760035	-0.815974	-1.34215	-0.715121	-0.297783	-1.7475	2.67032	-1.61702	-0.3767	0.86479	0.0604014	-0.224869	-0.8838	-0.392949	1.66081	0.545299	-0.928594	0.70693	-0.54759	0.701065	0.0945392	-1.00174	-0.944125	-1.08552	0.764971	0.495996	1.36041	0.664477	0.499308	-0.83887	-0.94367	0.691399	0.344862	-0.680591	0.897066	-0.995071
197	-1.02109	0.340449	-0.307907	0.616365	-0.0931554	1.1337	1.77588	0.279702	1.97099	-1.3315	-1.66316	0.545446	1.21498	0.76413	-0.754311	-1.36078	-0.71317	-0.296408	-1.76258	2.61109	-1.63673	-0.333238	0.834269	0.0410096	-0.240816	-0.884055	-0.333797	1.65917	0.580752	-0.948672	0.716479	-0.525828	0.721577	0.0790062	-1.02658	-0.944841	-1.09882	0.738887	0.469676	1.28345	0.694721	0.490396	-0.882872	-0.926805	0.648216	0.280628	-0.638114	0.875147	-1.03964
198	-1.01425	0.332934	-0.28338	0.634822	-0.120405	1.13752	1.80031	0.320643	1.98874	-1.33205	-1.66328	0.538685	1.22287	0.762859	-0.691555	-1.37296	-0.708658	-0.292877	-1.77654	2.54845	-1.65349	-0.294035	0.803629	0.0212799	-0.256427	-0.882159	-0.274514	1.65275	0.614239	-0.969	0.724038	-0.507795	0.739942	0.0637395	-1.04702	-0.945307	-1.11105	0.707148	0.442919	1.20532	0.725589	0.478747	-0.91988	-0.905946	0.606005	0.211296	-0.594297	0.855081	-1.08175
199	-1.01177	0.323062	-0.255326	0.653619	-0.147548	1.14215	1.82244	0.358521	2.01043	-1.33163	-1.65689	0.526164	1.22204	0.756258	-0.628201	-1.37805	-0.699979	-0.28579	-1.79321	2.47809	-1.66628	-0.258925	0.772941	0.00120196	-0.271791	-0.879319	-0.215222	1.64365	0.645184	-0.988541	0.730446	-0.493569	0.756762	0.0484755	-1.06086	-0.942521	-1.12163	0.671005	0.416337	1.12869	0.757607	0.464881	-0.95338	-0.881863	0.564822	0.138254	-0.549014	0.837383	-1.12142
200	-1.00535	0.311028	-0.223579	0.670977	-0.174182	1.1475	1.84212	0.393483	2.03365	-1.32944	-1.64628	0.509008	1.21506	0.743323	-0.565536	-1.376	-0.688309	-0.275261	-1.81003	2.40165	-1.67321	-0.228112	0.742128	-0.0191403	-0.286831	-0.875625	-0.156377	1.63012	0.672754	-1.00681	0.732939	-0.483369	0.771275	0.0326636	-1.07245	-0.940633	-1.12878	0.630412	0.39014	1.05611	0.789221	0.448908	-0.98276	-0.854961	0.524983	0.0623514	-0.502105	0.821937	-1.1567
201	-1.00175	0.297169	-0.187475	0.687542	-0.200723	1.15865	1.86226	0.424537	2.05753	-1.3241	-1.62903	0.487837	1.20426	0.723686	-0.503081	-1.36839	-0.673738	-0.261316	-1.82482	2.32095	-1.67655	-0.200955	0.711882	-0.0397313	-0.30158	-0.869337	-0.0986592	1.61122	0.699105	-1.02507	0.73438	-0.477363	0.782203	0.0159664	-1.07614	-0.940078	-1.13695	0.585353	0.364413	0.984479	0.820615	0.430089	-1.00622	-0.824899	0.486715	-0.0158255	-0.454455	0.809004	-1.18984
202	-0.99521	0.280999	-0.147196	0.703813	-0.226341	1.17054	1.88042	0.451521	2.08392	-1.31641	-1.60621	0.463224	1.18749	0.698675	-0.441455	-1.3531	-0.655619	-0.243444	-1.84351	2.23275	-1.67386	-0.177472	0.682002	-0.0607751	-0.315651	-0.862777	-0.0423754	1.58952	0.722646	-1.04223	0.73425	-0.474852	0.791466	-0.00198138	-1.0766	-0.941238	-1.14155	0.536001	0.338775	0.916763	0.850286	0.409163	-1.02712	-0.791992	0.449705	-0.0954316	-0.405467	0.798641	-1.2194
203	-0.990941	0.262854	-0.102833	0.718923	-0.251761	1.18579	1.89742	0.474246	2.11054	-1.30598	-1.57627	0.436238	1.16811	0.667771	-0.381302	-1.33182	-0.633334	-0.22182	-1.86025	2.13999	-1.66496	-0.157985	0.651511	-0.0821386	-0.328582	-0.854464	0.0119698	1.56344	0.74292	-1.05844	0.731058	-0.477846	0.797241	-0.0217457	-1.07656	-0.938924	-1.14802	0.483112	0.313643	0.853159	0.87937	0.386592	-1.0434	-0.757334	0.414769	-0.176174	-0.356043	0.791987	-1.24571
204	-0.986977	0.242537	-0.054251	0.733419	-0.276479	1.20185	1.91651	0.492034	2.14092	-1.29445	-1.54053	0.407699	1.14394	0.630884	-0.322336	-1.30456	-0.607012	-0.196471	-1.87667	2.04182	-1.65209	-0.141785	0.621783	-0.103865	-0.340827	-0.844183	0.0636677	1.53308	0.761102	-1.07475	0.727431	-0.484308	0.798858	-0.0432299	-1.0689	-0.935394	-1.15374	0.427171	0.28956	0.793438	0.907662	0.362138	-1.05762	-0.720811	0.382824	-0.257317	-0.307018	0.78738	-1.26884
205	-0.980013	0.220136	-0.00236847	0.746608	-0.3003	1.2187	1.93174	0.5058	2.17339	-1.28058	-1.4988	0.379227	1.11572	0.588525	-0.265541	-1.27057	-0.577603	-0.167868	-1.89203	1.93796	-1.63518	-0.128752	0.591963	-0.126059	-0.352106	-0.832957	0.112497	1.49955	0.776704	-1.09033	0.721484	-0.494745	0.799275	-0.0671905	-1.05884	-0.936297	-1.15765	0.368467	0.265841	0.73976	0.932204	0.336344	-1.06855	-0.682163	0.353437	-0.33815	-0.258593	0.785066	-1.2893
206	-0.976809	0.196185	0.0524655	0.758863	-0.323618	1.23722	1.94856	0.514186	2.20659	-1.26631	-1.44973	0.351218	1.0847	0.541802	-0.210973	-1.23211	-0.543854	-0.136332	-1.90659	1.83056	-1.61316	-0.11878	0.561951	-0.14862	-0.361482	-0.819678	0.15796	1.46318	0.789576	-1.10632	0.714329	-0.509025	0.79527	-0.0934563	-1.04609	-0.933949	-1.1639	0.30779	0.242649	0.690927	0.955539	0.310189	-1.07755	-0.64294	0.327083	-0.418769	-0.211216	0.785599	-1.30645
207	-0.97088	0.170636	0.109869	0.770074	-0.345623	1.25629	1.96124	0.517656	2.24353	-1.25214	-1.39567	0.325114	1.04949	0.491247	-0.158574	-1.19032	-0.504948	-0.101866	-1.92213	1.71901	-1.58389	-0.111629	0.53296	-0.171751	-0.368833	-0.804354	0.19963	1.42345	0.798825	-1.12087	0.706588	-0.527382	0.787809	-0.122273	-1.02921	-0.930487	-1.16702	0.245473	0.220114	0.648167	0.975253	0.283484	-1.08535	-0.603025	0.304049	-0.49797	-0.165492	0.788507	-1.3197
208	-0.965927	0.143689	0.169109	0.779172	-0.366728	1.27498	1.97211	0.51762	2.28172	-1.23458	-1.33654	0.302035	1.01143	0.437034	-0.108765	-1.14343	-0.461894	-0.0650794	-1.93476	1.60526	-1.55281	-0.107218	0.503896	-0.195184	-0.37502	-0.788002	0.23727	1.38018	0.805405	-1.13452	0.698149	-0.549495	0.778854	-0.153903	-1.01115	-0.92956	-1.17448	0.181958	0.19838	0.611354	0.991964	0.2567	-1.08782	-0.562574	0.284288	-0.57661	-0.122037	0.79462	-1.3304
209	-0.960548	0.115471	0.229377	0.785884	-0.38679	1.29335	1.98703	0.512927	2.32195	-1.21738	-1.27362	0.282233	0.970567	0.380076	-0.0614874	-1.09274	-0.414258	-0.0263242	-1.94935	1.49004	-1.51807	-0.105337	0.474904	-0.218876	-0.379205	-0.769684	0.270408	1.33473	0.810314	-1.14933	0.689883	-0.573792	0.766927	-0.187791	-0.990637	-0.927886	-1.17874	0.117963	0.177365	0.580626	1.00694	0.230739	-1.09421	-0.52275	0.268198	-0.65366	-0.0810148	0.803188	-1.3366
210	-0.956625	0.0863384	0.289368	0.790419	-0.405756	1.31132	1.9937	0.503813	2.36653	-1.20056	-1.20673	0.267353	0.928081	0.321003	-0.016799	-1.0405	-0.361927	0.0140799	-1.96014	1.37323	-1.4776	-0.10606	0.446526	-0.242768	-0.380929	-0.74846	0.298937	1.28639	0.810846	-1.16259	0.680922	-0.601443	0.753096	-0.22452	-0.968564	-0.925549	-1.18115	0.0543944	0.157088	0.556235	1.0171	0.205508	-1.09761	-0.483388	0.255449	-0.727619	-0.0429923	0.814355	-1.34097
211	-0.951543	0.0565084	0.348497	0.792211	-0.424007	1.32536	1.99922	0.490835	2.41058	-1.18132	-1.13731	0.257211	0.882617	0.260631	0.0254164	-0.984701	-0.305369	0.0558153	-1.9749	1.25706	-1.43598	-0.109367	0.418003	-0.266536	-0.38139	-0.725488	0.322837	1.23653	0.80733	-1.17625	0.672318	-0.631615	0.736751	-0.263143	-0.945466	-0.924605	-1.18721	-0.00840407	0.137843	0.536802	1.02506	0.1813	-1.09669	-0.444839	0.246676	-0.800738	-0.00808765	0.827726	-1.34029
212	-0.946095	0.0261318	0.406246	0.790788	-0.440237	1.33691	2.00056	0.473917	2.45538	-1.16383	-1.06627	0.252447	0.83372	0.199212	0.0651416	-0.926877	-0.244795	0.0986856	-1.985	1.1424	-1.39139	-0.115209	0.390229	-0.289946	-0.379412	-0.699798	0.341932	1.18548	0.801287	-1.1891	0.664845	-0.663944	0.718539	-0.303757	-0.920246	-0.923009	-1.18636	-0.0699779	0.119499	0.523422	1.02978	0.158549	-1.09688	-0.408204	0.241309	-0.871557	0.0234083	0.843436	-1.33521
213	-0.942307	-0.00429493	0.461479	0.786264	-0.455128	1.34593	2.0011	0.453015	2.50197	-1.1474	-0.994586	0.25352	0.78391	0.137226	0.102606	-0.867314	-0.180838	0.142363	-1.99377	1.02948	-1.34393	-0.123785	0.362984	-0.312929	-0.375578	-0.671717	0.356414	1.13399	0.792808	-1.20131	0.6579	-0.69963	0.699511	-0.346387	-0.895932	-0.91938	-1.18528	-0.129514	0.102154	0.516499	1.03124	0.13737	-1.09696	-0.373543	0.239036	-0.939746	0.051267	0.860651	-1.32731
214	-0.935923	-0.0347245	0.514228	0.777691	-0.468967	1.35051	1.99792	0.429066	2.54959	-1.13033	-0.924118	0.259896	0.732232	0.0749442	0.138023	-0.805623	-0.113657	0.186729	-2.00945	0.919426	-1.29578	-0.134941	0.335938	-0.334861	-0.370247	-0.640735	0.366279	1.08018	0.781488	-1.21461	0.651704	-0.737053	0.678774	-0.38996	-0.871096	-0.917253	-1.1825	-0.186538	0.0859022	0.513786	1.03	0.117822	-1.09741	-0.340764	0.240552	-1.00459	0.0755937	0.87909	-1.3156
215	-0.931999	-0.064693	0.563012	0.76558	-0.480829	1.35259	1.98771	0.402291	2.59858	-1.11364	-0.854654	0.272149	0.679252	0.0124696	0.171614	-0.743375	-0.0439896	0.231798	-2.0126	0.812946	-1.24469	-0.148808	0.309829	-0.355291	-0.36325	-0.607029	0.371802	1.02672	0.76748	-1.22739	0.646533	-0.776518	0.657764	-0.434603	-0.84389	-0.914827	-1.17491	-0.240541	0.0707296	0.515552	1.02541	0.0998466	-1.0975	-0.310397	0.245178	-1.06641	0.0961173	0.898667	-1.30109
216	-0.926522	-0.0940739	0.606957	0.749165	-0.491146	1.35065	1.9773	0.372697	2.64841	-1.09602	-0.78727	0.289719	0.625183	-0.0491244	0.203664	-0.680659	0.0273046	0.277376	-2.02615	0.710599	-1.19307	-0.165309	0.284054	-0.374212	-0.355283	-0.570896	0.373258	0.975815	0.750735	-1.24102	0.643605	-0.818695	0.635566	-0.47918	-0.816488	-0.910978	-1.16459	-0.291188	0.0566941	0.522099	1.01888	0.0833193	-1.09584	-0.282858	0.252877	-1.12743	0.113066	0.918609	-1.28219
217	-0.921244	-0.122648	0.647337	0.728602	-0.499429	1.3414	1.96087	0.340776	2.69835	-1.07952	-0.72207	0.312061	0.570071	-0.110818	0.2342	-0.617033	0.0996557	0.323116	-2.03526	0.613561	-1.14203	-0.184917	0.259268	-0.390816	-0.346379	-0.531006	0.370826	0.924463	0.731569	-1.25081	0.639912	-0.861982	0.612432	-0.524135	-0.787642	-0.90668	-1.1502	-0.338224	0.0437014	0.53189	1.01026	0.0681058	-1.09486	-0.258281	0.263007	-1.18417	0.126412	0.938372	-1.25891
218	-0.917096	-0.149876	0.682009	0.705255	-0.50682	1.32767	1.94136	0.306889	2.74652	-1.06344	-0.659738	0.339493	0.514787	-0.172156	0.263678	-0.552718	0.172777	0.369375	-2.03724	0.521776	-1.08996	-0.207249	0.235053	-0.403723	-0.336733	-0.488408	0.365117	0.874681	0.710754	-1.26183	0.638297	-0.90705	0.58996	-0.568655	-0.758362	-0.901782	-1.1318	-0.381438	0.0317149	0.544881	1.00005	0.0539405	-1.0972	-0.236254	0.275382	-1.23819	0.136251	0.957417	-1.23096
219	-0.911952	-0.176033	0.711814	0.677983	-0.512606	1.30917	1.91509	0.271642	2.7937	-1.04628	-0.601197	0.371527	0.459121	-0.232563	0.292007	-0.488492	0.245767	0.416375	-2.04748	0.436923	-1.03802	-0.231727	0.211377	-0.414113	-0.326978	-0.443137	0.355865	0.827402	0.688026	-1.27321	0.639689	-0.954616	0.56708	-0.611554	-0.727248	-0.896449	-1.10812	-0.420906	0.0207135	0.559738	0.988564	0.0406366	-1.09738	-0.21719	0.289959	-1.28911	0.142799	0.97652	-1.20009
220	-0.907547	-0.200424	0.737275	0.647063	-0.516418	1.28299	1.8845	0.235502	2.83901	-1.03021	-0.54582	0.406731	0.40332	-0.292833	0.319544	-0.424576	0.31796	0.462882	-2.05238	0.358921	-0.986319	-0.259626	0.188998	-0.420913	-0.31723	-0.394425	0.343793	0.781692	0.663829	-1.28272	0.642697	-1.00374	0.543501	-0.653056	-0.693504	-0.890508	-1.07981	-0.456041	0.0106634	0.576335	0.977083	0.0278842	-1.1024	-0.200987	0.305968	-1.33764	0.146083	0.993144	-1.16671
221	-0.901581	-0.223268	0.75718	0.613682	-0.519092	1.25305	1.8509	0.198407	2.88302	-1.01346	-0.494882	0.445866	0.348089	-0.352409	0.346469	-0.360961	0.389604	0.51017	-2.05855	0.287423	-0.936296	-0.289475	0.16733	-0.42298	-0.307696	-0.343289	0.329456	0.738998	0.638552	-1.29322	0.646095	-1.05298	0.519678	-0.692909	-0.659045	-0.884707	-1.04731	-0.486723	0.00149601	0.594344	0.966192	0.0154214	-1.10751	-0.187084	0.323596	-1.38479	0.146637	1.00689	-1.12937
222	-0.897005	-0.244162	0.772489	0.577605	-0.519663	1.2176	1.81294	0.161085	2.92334	-0.996548	-0.447872	0.488194	0.29317	-0.411771	0.372446	-0.298013	0.459469	0.557154	-2.05954	0.223415	-0.887357	-0.321466	0.146808	-0.421358	-0.299065	-0.289821	0.312364	0.698819	0.611947	-1.301	0.650099	-1.10323	0.49636	-0.730915	-0.621677	-0.877695	-1.00942	-0.513758	-0.00684985	0.612261	0.954263	0.00310607	-1.11257	-0.17551	0.341402	-1.42892	0.144428	1.01943	-1.0906
223	-0.891595	-0.2628	0.783072	0.539422	-0.519944	1.17604	1.77279	0.124338	2.96197	-0.979249	-0.404533	0.533171	0.238489	-0.469952	0.397902	-0.236106	0.528707	0.603443	-2.06246	0.166622	-0.83989	-0.35615	0.127392	-0.41454	-0.291099	-0.234061	0.293446	0.660571	0.584333	-1.31021	0.655786	-1.15385	0.473025	-0.765326	-0.581845	-0.87084	-0.967724	-0.536681	-0.0143925	0.629523	0.944081	-0.0093689	-1.12178	-0.165793	0.359778	-1.47133	0.139779	1.02846	-1.04913
224	-0.886572	-0.280152	0.789622	0.499237	-0.519612	1.13202	1.72746	0.0882383	2.99941	-0.960304	-0.365454	0.580323	0.184526	-0.527204	0.422219	-0.175682	0.596334	0.649407	-2.06922	0.117596	-0.794563	-0.392188	0.108748	-0.4031	-0.284014	-0.176765	0.27326	0.62491	0.556369	-1.31747	0.661693	-1.20467	0.449665	-0.797173	-0.540009	-0.863299	-0.922424	-0.556261	-0.0211458	0.645148	0.934694	-0.0220948	-1.13024	-0.157786	0.378396	-1.5114	0.133285	1.03509	-1.00503
225	-0.882622	-0.295173	0.791864	0.457427	-0.516957	1.0836	1.67946	0.0532344	3.02694	-0.941815	-0.330087	0.6296	0.131132	-0.583838	0.445656	-0.116648	0.662483	0.693923	-2.06722	0.0760507	-0.750218	-0.430475	0.0912316	-0.387252	-0.278027	-0.118336	0.251382	0.591759	0.528291	-1.32171	0.667942	-1.25473	0.42654	-0.826827	-0.495219	-0.854994	-0.872818	-0.572306	-0.0271431	0.658387	0.926942	-0.0351183	-1.14179	-0.150988	0.395881	-1.54925	0.125075	1.03943	-0.961438
226	-0.877526	-0.308012	0.789986	0.415303	-0.513932	1.03092	1.62964	0.0197141	3.0568	-0.923555	-0.298733	0.681387	0.0785863	-0.639303	0.468075	-0.0593736	0.727995	0.737982	-2.07132	0.0418096	-0.707635	-0.470191	0.0745554	-0.366336	-0.273121	-0.05895	0.228329	0.561205	0.499963	-1.32276	0.674215	-1.30305	0.403078	-0.852564	-0.447744	-0.846933	-0.819531	-0.584688	-0.0323519	0.669686	0.923365	-0.0485956	-1.15392	-0.144976	0.412825	-1.58553	0.11566	1.03906	-0.916576
227	-0.872266	-0.318887	0.785983	0.372035	-0.510577	0.975761	1.57709	-0.0120683	3.0785	-0.90387	-0.271328	0.732687	0.0269162	-0.694011	0.488587	-0.00400121	0.791702	0.780221	-2.07789	0.014939	-0.666976	-0.511388	0.0587148	-0.341631	-0.269612	0.000734345	0.204524	0.532135	0.471635	-1.32556	0.680113	-1.34995	0.380244	-0.876479	-0.397769	-0.83791	-0.762463	-0.594426	-0.0367918	0.677445	0.919062	-0.062523	-1.16668	-0.139676	0.427892	-1.62008	0.105507	1.03415	-0.872344
228	-0.866998	-0.327476	0.778815	0.32827	-0.506116	0.918226	1.523	-0.0419196	3.09459	-0.883252	-0.247731	0.786089	-0.023965	-0.747605	0.507997	0.0497316	0.855448	0.818969	-2.07885	-0.00505957	-0.628807	-0.554109	0.0437103	-0.312852	-0.266559	0.0600905	0.179757	0.504662	0.443681	-1.3289	0.686219	-1.39481	0.358079	-0.895992	-0.346186	-0.828092	-0.70178	-0.600514	-0.0404748	0.680436	0.917891	-0.0768723	-1.1802	-0.134624	0.441306	-1.65259	0.0948185	1.02678	-0.829611
229	-0.862416	-0.334536	0.76929	0.28481	-0.501724	0.858494	1.46844	-0.0696986	3.1135	-0.862613	-0.227742	0.841282	-0.073675	-0.799238	0.525511	0.101437	0.918724	0.856021	-2.07875	-0.0183101	-0.591488	-0.597553	0.0293175	-0.280411	-0.264827	0.119379	0.154509	0.479123	0.417025	-1.32463	0.69056	-1.43801	0.336024	-0.912746	-0.292568	-0.817972	-0.63767	-0.604474	-0.0434006	0.680697	0.920742	-0.091634	-1.19137	-0.129607	0.453026	-1.68411	0.0840799	1.01541	-0.787682
230	-0.857047	-0.339413	0.758287	0.24137	-0.496928	0.797131	1.41416	-0.0951292	3.11819	-0.841187	-0.211123	0.89484	-0.122619	-0.849056	0.540148	0.15148	0.981243	0.889985	-2.07861	-0.0253214	-0.555709	-0.642474	0.0154498	-0.24525	-0.263573	0.177582	0.129008	0.454894	0.391721	-1.32278	0.693451	-1.47787	0.314821	-0.927093	-0.237139	-0.808003	-0.570363	-0.606259	-0.045672	0.67706	0.924788	-0.106735	-1.20515	-0.124508	0.461914	-1.71427	0.0737116	0.998548	-0.748589
231	-0.852334	-0.341799	0.745045	0.198162	-0.491694	0.734809	1.35918	-0.118384	3.12205	-0.818846	-0.198049	0.95004	-0.169988	-0.898369	0.552702	0.199736	1.0429	0.919623	-2.07926	-0.0263764	-0.522519	-0.687394	0.00202353	-0.207659	-0.262079	0.234108	0.103258	0.431404	0.367804	-1.31944	0.696745	-1.51384	0.294277	-0.938449	-0.180725	-0.796765	-0.500295	-0.604319	-0.0473634	0.667529	0.931214	-0.122079	-1.21605	-0.119198	0.468035	-1.74261	0.0639728	0.97897	-0.712652
232	-0.847464	-0.34261	0.73067	0.155347	-0.485838	0.671619	1.3037	-0.139408	3.12046	-0.795328	-0.188011	1.00511	-0.216124	-0.94493	0.561784	0.246628	1.10391	0.946351	-2.07983	-0.0217694	-0.49025	-0.733414	-0.0109824	-0.168309	-0.261596	0.289177	0.0773921	0.408435	0.345935	-1.31111	0.697316	-1.54614	0.274621	-0.947623	-0.122934	-0.785159	-0.426978	-0.600192	-0.0485692	0.653395	0.940355	-0.137665	-1.2256	-0.113607	0.471957	-1.76964	0.0550489	0.953079	-0.680129
233	-0.842557	-0.342073	0.71493	0.113242	-0.479701	0.607408	1.24875	-0.158452	3.10898	-0.772367	-0.180599	1.05891	-0.261087	-0.989291	0.568637	0.292603	1.1649	0.96959	-2.0792	-0.0120311	-0.459402	-0.779836	-0.0237666	-0.127685	-0.2606	0.342309	0.0515737	0.386375	0.326398	-1.30307	0.695675	-1.57544	0.256607	-0.953638	-0.0649826	-0.77463	-0.350429	-0.594901	-0.049542	0.634284	0.95142	-0.153257	-1.23346	-0.107815	0.47328	-1.79503	0.0471545	0.921349	-0.651556
234	-0.83763	-0.339023	0.697299	0.0716756	-0.473482	0.543049	1.19522	-0.175835	3.09907	-0.748899	-0.175302	1.11187	-0.303991	-1.03276	0.572243	0.337089	1.22516	0.988735	-2.08026	0.0027547	-0.430162	-0.825491	-0.0363089	-0.0863511	-0.259132	0.393026	0.0260079	0.364551	0.309678	-1.29201	0.69302	-1.60013	0.239422	-0.960751	-0.00709583	-0.763517	-0.271173	-0.586964	-0.0504385	0.610617	0.964536	-0.168752	-1.23641	-0.101863	0.470754	-1.8199	0.040367	0.88482	-0.627653
235	-0.832099	-0.333993	0.679415	0.0305821	-0.466688	0.478251	1.14496	-0.191485	3.08268	-0.723795	-0.171695	1.16338	-0.345175	-1.07371	0.571806	0.381308	1.28256	1.00276	-2.07939	0.0221699	-0.402108	-0.871769	-0.0485405	-0.0449573	-0.256865	0.441099	0.000618028	0.343002	0.295337	-1.27836	0.689391	-1.62133	0.223584	-0.962085	0.0505745	-0.752629	-0.189386	-0.577312	-0.0515201	0.582046	0.979843	-0.183979	-1.24019	-0.0957259	0.465884	-1.8412	0.0346304	0.840977	-0.608429
236	-0.827275	-0.327332	0.660821	-0.0102093	-0.459638	0.413816	1.0954	-0.206131	3.06242	-0.699655	-0.16947	1.21459	-0.384125	-1.11272	0.568304	0.425046	1.3386	1.01246	-2.07341	0.0460549	-0.375546	-0.916749	-0.0605635	-0.00408693	-0.253284	0.486253	-0.0243796	0.322309	0.283897	-1.26508	0.684309	-1.64079	0.209438	-0.962936	0.10706	-0.742413	-0.104787	-0.566716	-0.0531159	0.548284	0.996074	-0.198552	-1.2361	-0.0896006	0.458601	-1.86215	0.0297807	0.790523	-0.592956
237	-0.822349	-0.318734	0.640703	-0.0507849	-0.452665	0.350343	1.0469	-0.220079	3.03879	-0.674658	-0.167868	1.26305	-0.421233	-1.14831	0.560648	0.468903	1.39254	1.01884	-2.06594	0.0742949	-0.350611	-0.959871	-0.0723555	0.0359085	-0.248741	0.528805	-0.0490666	0.301512	0.275794	-1.24981	0.676535	-1.65404	0.196397	-0.965697	0.162049	-0.733924	-0.0176268	-0.554897	-0.0553278	0.51136	1.01448	-0.212483	-1.23184	-0.0836557	0.447637	-1.88335	0.0256584	0.732747	-0.583201
238	-0.817892	-0.308358	0.619738	-0.0914284	-0.444956	0.287172	1.00308	-0.233484	3.0097	-0.650378	-0.166584	1.3094	-0.456051	-1.18246	0.549526	0.513244	1.44326	1.02004	-2.059	0.106608	-0.327221	-1.00213	-0.0837496	0.0745395	-0.242699	0.568423	-0.0732962	0.280883	0.270418	-1.23306	0.667723	-1.66478	0.185155	-0.963326	0.215295	-0.72592	0.0709461	-0.541992	-0.0585327	0.470491	1.03461	-0.22579	-1.22466	-0.0779952	0.43449	-1.9021	0.0220447	0.666903	-0.578661
239	-0.812679	-0.295991	0.5982	-0.132224	-0.437106	0.225338	0.961992	-0.247122	2.97816	-0.626145	-0.165184	1.35307	-0.488481	-1.21444	0.534777	0.557476	1.49099	1.01626	-2.04931	0.14297	-0.305363	-1.04193	-0.0947146	0.111376	-0.234817	0.604205	-0.096822	0.260833	0.267679	-1.21739	0.658497	-1.67142	0.17537	-0.964087	0.266182	-0.719265	0.161007	-0.528787	-0.0629594	0.425607	1.05618	-0.237749	-1.21189	-0.0728889	0.418792	-1.92099	0.0185274	0.593388	-0.577787
240	-0.807671	-0.282028	0.576331	-0.173682	-0.429056	0.165047	0.923396	-0.261388	2.94315	-0.601567	-0.163219	1.39274	-0.518421	-1.24235	0.516723	0.602758	1.53389	1.0086	-2.0334	0.183031	-0.28557	-1.07817	-0.105268	0.146026	-0.225562	0.637567	-0.119726	0.241243	0.267695	-1.19982	0.647933	-1.67035	0.166734	-0.962026	0.314273	-0.715267	0.252191	-0.515627	-0.0687573	0.378007	1.0783	-0.248685	-1.19757	-0.0684747	0.400452	-1.93634	0.0147545	0.512144	-0.582661
241	-0.803272	-0.266461	0.554104	-0.216091	-0.420526	0.106699	0.889356	-0.276502	2.90515	-0.578422	-0.160222	1.43068	-0.545584	-1.26858	0.495566	0.648328	1.57141	0.997493	-2.01693	0.227078	-0.267434	-1.11384	-0.115165	0.178312	-0.214496	0.667064	-0.141729	0.222288	0.269714	-1.18252	0.636266	-1.66911	0.159528	-0.961275	0.359258	-0.712007	0.343823	-0.501951	-0.0760993	0.328051	1.10179	-0.258166	-1.17884	-0.0649491	0.3804	-1.95313	0.0104021	0.422746	-0.591667
242	-0.797882	-0.249253	0.531464	-0.259124	-0.412271	0.0511221	0.859426	-0.29361	2.8659	-0.55429	-0.156118	1.46584	-0.570888	-1.2898	0.471407	0.695095	1.60469	0.983337	-1.99705	0.274979	-0.25076	-1.14474	-0.12442	0.208008	-0.201592	0.692346	-0.16296	0.203631	0.273148	-1.16694	0.623539	-1.66633	0.153233	-0.961412	0.401259	-0.711663	0.435698	-0.48952	-0.0850415	0.276696	1.12785	-0.266159	-1.15889	-0.0626788	0.35802	-1.96829	0.00512782	0.326243	-0.604824
243	-0.792922	-0.230273	0.508926	-0.303865	-0.403524	-0.0016541	0.832976	-0.312831	2.81901	-0.531043	-0.150988	1.49484	-0.593651	-1.30863	0.444607	0.742969	1.63352	0.96485	-1.97176	0.326301	-0.235953	-1.17218	-0.133074	0.234725	-0.187451	0.715347	-0.182769	0.185641	0.277971	-1.1506	0.609727	-1.65826	0.147794	-0.959909	0.440196	-0.714003	0.526707	-0.478247	-0.0955406	0.224187	1.15444	-0.273028	-1.1361	-0.0619204	0.333787	-1.98205	-0.00126944	0.223155	-0.622156
244	-0.788564	-0.209881	0.487324	-0.349647	-0.39437	-0.0506398	0.810253	-0.334283	2.77101	-0.509081	-0.144646	1.52022	-0.614238	-1.32576	0.415884	0.790665	1.655	0.944294	-1.94477	0.381226	-0.222761	-1.19649	-0.140808	0.258593	-0.17197	0.73412	-0.201006	0.168256	0.283794	-1.13453	0.595237	-1.64629	0.14297	-0.962917	0.475393	-0.71765	0.616174	-0.467828	-0.107493	0.17127	1.18322	-0.278294	-1.11059	-0.0629902	0.308113	-1.99882	-0.00897384	0.113606	-0.642825
245	-0.783421	-0.188163	0.466884	-0.396544	-0.384659	-0.0955298	0.792057	-0.358684	2.72481	-0.487037	-0.137459	1.5414	-0.632414	-1.33617	0.385604	0.839473	1.67134	0.92101	-1.91346	0.439901	-0.210986	-1.2146	-0.147664	0.279287	-0.155323	0.749552	-0.217785	0.151435	0.28984	-1.12047	0.580218	-1.63189	0.138412	-0.961428	0.507301	-0.723225	0.704061	-0.459238	-0.120973	0.118634	1.21296	-0.282622	-1.08433	-0.0660869	0.281131	-2.0118	-0.0180621	-0.000668142	-0.666071
246	-0.778329	-0.164769	0.447199	-0.445105	-0.374532	-0.135788	0.777594	-0.386023	2.67095	-0.466109	-0.129798	1.5583	-0.648581	-1.34515	0.35402	0.888327	1.68246	0.895017	-1.87707	0.502057	-0.200669	-1.23208	-0.153951	0.296752	-0.137825	0.762032	-0.232353	0.135399	0.295197	-1.10779	0.564043	-1.61387	0.134025	-0.964739	0.536559	-0.7305	0.790099	-0.452122	-0.135645	0.0668356	1.24344	-0.285455	-1.05641	-0.0714554	0.252923	-2.02454	-0.0284572	-0.118975	-0.691893
247	-0.773038	-0.14009	0.428876	-0.494432	-0.363875	-0.171032	0.767667	-0.416705	2.61406	-0.446726	-0.121742	1.57233	-0.663198	-1.34947	0.321767	0.937048	1.68805	0.867027	-1.83803	0.566448	-0.191865	-1.24294	-0.159381	0.311121	-0.119681	0.770561	-0.244844	0.119887	0.300252	-1.09674	0.54743	-1.59276	0.129544	-0.970487	0.56317	-0.737925	0.873097	-0.446591	-0.151423	0.0165439	1.2752	-0.287491	-1.02704	-0.0796129	0.223454	-2.03491	-0.0400069	-0.240266	-0.720977
248	-0.76785	-0.114018	0.412597	-0.544564	-0.352449	-0.201317	0.760566	-0.451284	2.55561	-0.428171	-0.113936	1.57937	-0.675435	-1.34818	0.289316	0.985094	1.6894	0.836409	-1.79448	0.634214	-0.184112	-1.25012	-0.164041	0.32243	-0.101233	0.77625	-0.254651	0.104978	0.304339	-1.08759	0.529322	-1.57096	0.124799	-0.972996	0.587374	-0.74633	0.95293	-0.443093	-0.16815	-0.0320307	1.3073	-0.288775	-0.99618	-0.0906221	0.193241	-2.04776	-0.0523641	-0.362795	-0.751032
249	-0.76293	-0.0865914	0.398075	-0.594993	-0.340079	-0.225928	0.757028	-0.489374	2.4936	-0.410736	-0.107026	1.58157	-0.686531	-1.34423	0.256696	1.03114	1.68205	0.804891	-1.7469	0.704214	-0.177333	-1.2568	-0.16796	0.330574	-0.0826607	0.779146	-0.261529	0.0906916	0.306775	-1.08003	0.509427	-1.54737	0.119536	-0.980407	0.609587	-0.755436	1.02925	-0.441223	-0.185374	-0.0782969	1.34062	-0.289198	-0.964208	-0.10477	0.162469	-2.05844	-0.0652607	-0.485779	-0.782966
250	-0.758154	-0.0580933	0.385909	-0.645573	-0.326399	-0.245502	0.758589	-0.530759	2.4307	-0.395439	-0.101269	1.58028	-0.696261	-1.33468	0.22443	1.07536	1.67118	0.770547	-1.69508	0.776409	-0.171694	-1.25652	-0.170956	0.33574	-0.0643257	0.780889	-0.265396	0.0770079	0.30782	-1.07552	0.489715	-1.52207	0.113519	-0.989181	0.630539	-0.763174	1.10082	-0.441526	-0.203183	-0.121892	1.37348	-0.289309	-0.931253	-0.122118	0.131022	-2.06503	-0.0782814	-0.608254	-0.816289
251	-0.75376	-0.0286824	0.376188	-0.696192	-0.311693	-0.259703	0.763469	-0.575733	2.36462	-0.382471	-0.0972698	1.57544	-0.704128	-1.32193	0.193086	1.11828	1.65764	0.734104	-1.63967	0.850666	-0.166574	-1.25299	-0.173355	0.338147	-0.0463721	0.77866	-0.265737	0.0639794	0.306841	-1.07457	0.468401	-1.49417	0.106661	-0.998404	0.64953	-0.769455	1.1682	-0.443876	-0.221151	-0.162592	1.40603	-0.289204	-0.896712	-0.14253	0.0991819	-2.07493	-0.090868	-0.728981	-0.84982
252	-0.748305	0.00148019	0.369445	-0.745439	-0.295009	-0.268905	0.77139	-0.623994	2.29656	-0.37152	-0.0953506	1.56573	-0.711115	-1.30369	0.162492	1.15725	1.63934	0.696063	-1.58168	0.925396	-0.16217	-1.24724	-0.175285	0.337451	-0.0291317	0.774901	-0.262938	0.0514958	0.303907	-1.074	0.445732	-1.46609	0.0988325	-1.00935	0.668047	-0.774529	1.23182	-0.446703	-0.239295	-0.200016	1.43836	-0.289293	-0.862006	-0.166491	0.0666412	-2.0797	-0.102679	-0.846574	-0.884383
253	-0.743012	0.0323573	0.364913	-0.792615	-0.27652	-0.274033	0.782178	-0.675303	2.22604	-0.362721	-0.0963423	1.55129	-0.716745	-1.281	0.132713	1.19185	1.61569	0.655102	-1.51997	1.00125	-0.158435	-1.23784	-0.176719	0.334717	-0.0128872	0.770784	-0.256342	0.0396338	0.298579	-1.07394	0.422487	-1.43702	0.08997	-1.02182	0.68614	-0.778529	1.29051	-0.450359	-0.257164	-0.23408	1.47026	-0.289334	-0.825984	-0.193045	0.0337337	-2.0787	-0.113085	-0.960407	-0.919237
254	-0.738662	0.0633727	0.362658	-0.83966	-0.256073	-0.274792	0.796838	-0.729952	2.15499	-0.35705	-0.100528	1.534	-0.720937	-1.25612	0.103959	1.22392	1.58888	0.613181	-1.4573	1.07752	-0.154917	-1.22608	-0.177389	0.329364	0.00215834	0.763771	-0.246327	0.0283306	0.290662	-1.07812	0.397731	-1.40529	0.0799071	-1.03631	0.702922	-0.780196	1.34357	-0.454593	-0.27443	-0.264917	1.50081	-0.28925	-0.787098	-0.222146	0.000425275	-2.07965	-0.121844	-1.07146	-0.954809
255	-0.733606	0.0946016	0.363706	-0.8843	-0.233116	-0.272274	0.814118	-0.786714	2.0848	-0.35445	-0.107729	1.5139	-0.724251	-1.22605	0.0762247	1.24947	1.56101	0.569245	-1.39331	1.1549	-0.151891	-1.21356	-0.177814	0.321302	0.015604	0.755422	-0.232841	0.0175609	0.280281	-1.0848	0.372239	-1.375	0.0686941	-1.05156	0.720207	-0.777716	1.39125	-0.4589	-0.291775	-0.29237	1.52987	-0.28939	-0.748211	-0.254294	-0.0335275	-2.07913	-0.128478	-1.17798	-0.990911
256	-0.728215	0.125707	0.366596	-0.925702	-0.207688	-0.266857	0.8336	-0.844673	2.01345	-0.354771	-0.118851	1.4905	-0.725886	-1.19283	0.0494849	1.27058	1.52889	0.522105	-1.32677	1.23101	-0.149055	-1.19813	-0.177952	0.311628	0.0273123	0.746632	-0.215813	0.00739439	0.26745	-1.09378	0.345825	-1.34489	0.0562947	-1.06759	0.736832	-0.772857	1.43427	-0.462919	-0.308298	-0.316157	1.55849	-0.289299	-0.708678	-0.287924	-0.0677512	-2.07287	-0.132697	-1.27862	-1.0272
257	-0.723189	0.156183	0.371813	-0.965312	-0.179687	-0.259609	0.855849	-0.903995	1.94511	-0.358779	-0.133476	1.46391	-0.72633	-1.15644	0.0236629	1.28808	1.4942	0.473474	-1.2599	1.30535	-0.146288	-1.18039	-0.177825	0.29973	0.0369151	0.736616	-0.196018	-0.00229563	0.251936	-1.10577	0.318588	-1.31467	0.0426628	-1.08365	0.752472	-0.765389	1.47425	-0.46538	-0.324159	-0.336664	1.58403	-0.289386	-0.667233	-0.3226	-0.102751	-2.06202	-0.134439	-1.37411	-1.06313
258	-0.718437	0.186005	0.37943	-1.00091	-0.148849	-0.251219	0.879795	-0.962784	1.87928	-0.366084	-0.15194	1.43477	-0.725732	-1.1178	-0.00129886	1.2991	1.45932	0.422845	-1.19343	1.37734	-0.143735	-1.16054	-0.178043	0.285825	0.0441625	0.725537	-0.173706	-0.0114954	0.233471	-1.11881	0.291044	-1.28378	0.0279426	-1.10028	0.767508	-0.755417	1.50807	-0.466091	-0.339706	-0.353928	1.60771	-0.289299	-0.62491	-0.358273	-0.137861	-2.04937	-0.133313	-1.46304	-1.09885
259	-0.713444	0.214799	0.38864	-1.03238	-0.115081	-0.242242	0.906262	-1.02143	1.81335	-0.376536	-0.174363	1.40307	-0.724049	-1.07817	-0.0254153	1.30431	1.42134	0.370079	-1.1284	1.44595	-0.14143	-1.13748	-0.178586	0.270607	0.0488314	0.713626	-0.149151	-0.0203078	0.212285	-1.1346	0.263234	-1.25214	0.0119801	-1.11585	0.780809	-0.742749	1.53685	-0.46558	-0.354402	-0.36746	1.63094	-0.288336	-0.581768	-0.393125	-0.173467	-2.03305	-0.129246	-1.54751	-1.13446
260	-0.708651	0.242254	0.399952	-1.06053	-0.0788164	-0.2335	0.933123	-1.07884	1.75167	-0.390756	-0.200541	1.369	-0.720797	-1.03673	-0.0486508	1.30371	1.38057	0.315999	-1.06353	1.51228	-0.139178	-1.11419	-0.179513	0.253878	0.0506059	0.700507	-0.123024	-0.0288647	0.188286	-1.15174	0.235364	-1.22111	-0.00512062	-1.12945	0.792213	-0.726516	1.56297	-0.462772	-0.367592	-0.378251	1.65079	-0.287366	-0.538937	-0.426871	-0.209672	-2.01574	-0.122413	-1.62604	-1.16972
261	-0.703892	0.268126	0.412496	-1.08569	-0.0394501	-0.225492	0.960958	-1.13306	1.69521	-0.407746	-0.230493	1.33206	-0.716354	-0.995158	-0.0710724	1.29676	1.33933	0.260224	-1.00135	1.5726	-0.137191	-1.08831	-0.181105	0.235715	0.0494819	0.685879	-0.0960158	-0.0371992	0.161458	-1.17069	0.207581	-1.19152	-0.0233582	-1.14225	0.800889	-0.708861	1.58693	-0.457144	-0.379672	-0.386118	1.66807	-0.285884	-0.495553	-0.459471	-0.245638	-1.99452	-0.112762	-1.69644	-1.20508
262	-0.698658	0.29236	0.426351	-1.10528	0.00261185	-0.219142	0.990314	-1.18378	1.64232	-0.42799	-0.263828	1.29322	-0.710495	-0.954125	-0.0925843	1.2853	1.29513	0.203316	-0.941479	1.629	-0.135698	-1.05972	-0.183845	0.216381	0.0452485	0.670493	-0.0687891	-0.045537	0.131782	-1.19091	0.180522	-1.16204	-0.0428191	-1.15146	0.807284	-0.689645	1.60695	-0.44902	-0.390934	-0.39102	1.6837	-0.284143	-0.450522	-0.488493	-0.282014	-1.9685	-0.10026	-1.76177	-1.24037
263	-0.694027	0.314348	0.441239	-1.1205	0.0473225	-0.214649	1.01792	-1.23079	1.59414	-0.451059	-0.301172	1.25099	-0.703078	-0.913749	-0.113051	1.27029	1.24868	0.1456	-0.883059	1.6806	-0.134436	-1.02943	-0.187669	0.196166	0.0378909	0.655261	-0.0420098	-0.0540049	0.0992084	-1.21059	0.15387	-1.13251	-0.0633981	-1.15946	0.809486	-0.668866	1.62294	-0.438442	-0.400161	-0.394028	1.69994	-0.281826	-0.405338	-0.513749	-0.31799	-1.94183	-0.0851093	-1.81922	-1.27362
264	-0.689144	0.334547	0.456746	-1.13217	0.0948505	-0.212367	1.04566	-1.27293	1.55029	-0.476013	-0.341302	1.20741	-0.694688	-0.875072	-0.132531	1.24917	1.20036	0.0875691	-0.82876	1.72502	-0.133695	-0.996286	-0.193025	0.175243	0.0275972	0.638123	-0.0163961	-0.0629044	0.0639169	-1.23245	0.127767	-1.10431	-0.0854058	-1.16477	0.806162	-0.648126	1.63996	-0.425593	-0.407661	-0.394653	1.71237	-0.278832	-0.359866	-0.535812	-0.35352	-1.91093	-0.0675483	-1.86754	-1.30596
265	-0.683758	0.352389	0.473099	-1.13761	0.144436	-0.212829	1.07149	-1.30879	1.51164	-0.503618	-0.384712	1.16249	-0.685457	-0.839212	-0.150877	1.22386	1.14834	0.0294958	-0.776966	1.76443	-0.133606	-0.962132	-0.20017	0.15346	0.0144336	0.619015	0.00740499	-0.072497	0.0259954	-1.2551	0.10258	-1.07624	-0.108783	-1.16745	0.798472	-0.62681	1.65529	-0.410358	-0.411889	-0.393613	1.721	-0.275778	-0.313762	-0.552182	-0.388607	-1.87923	-0.0477709	-1.90811	-1.33819
266	-0.678744	0.367843	0.489506	-1.13888	0.196925	-0.216458	1.09569	-1.33789	1.47919	-0.533436	-0.43154	1.11487	-0.674085	-0.80572	-0.167896	1.19432	1.09546	-0.0284105	-0.728277	1.79508	-0.133942	-0.925901	-0.208917	0.130881	-0.00126927	0.599132	0.0288448	-0.0831318	-0.0143833	-1.2776	0.0780344	-1.04934	-0.133717	-1.16756	0.784645	-0.605982	1.67	-0.392939	-0.413237	-0.391008	1.73164	-0.272425	-0.266768	-0.56419	-0.422225	-1.84437	-0.0260566	-1.94067	-1.36767
267	-0.673817	0.381015	0.505891	-1.13399	0.251334	-0.223023	1.11873	-1.36006	1.45014	-0.564604	-0.481033	1.06673	-0.661286	-0.77558	-0.183825	1.16071	1.03858	-0.0853433	-0.683156	1.81882	-0.135119	-0.887324	-0.219788	0.107523	-0.0191241	0.577518	0.0473055	-0.0951216	-0.0570068	-1.29998	0.0543505	-1.02397	-0.160313	-1.16374	0.764958	-0.586999	1.68433	-0.37417	-0.41233	-0.387404	1.739	-0.269025	-0.218578	-0.571337	-0.455222	-1.80695	-0.00280321	-1.96287	-1.39742
268	-0.669002	0.391443	0.522119	-1.1252	0.30804	-0.23276	1.13685	-1.37643	1.42672	-0.596481	-0.533604	1.01633	-0.647856	-0.749149	-0.198542	1.12456	0.976616	-0.141623	-0.640418	1.83523	-0.137324	-0.847527	-0.232902	0.0835449	-0.0387468	0.555018	0.0624931	-0.10888	-0.1016	-1.32221	0.0312911	-0.999345	-0.188658	-1.15998	0.73918	-0.56995	1.69888	-0.353948	-0.407248	-0.383604	1.74304	-0.265793	-0.16892	-0.571656	-0.486909	-1.76736	0.0216666	-1.97545	-1.42577
269	-0.664184	0.400045	0.537861	-1.11276	0.366833	-0.245827	1.15479	-1.38491	1.41017	-0.629722	-0.58829	0.965587	-0.632651	-0.726255	-0.211969	1.08369	0.912859	-0.196363	-0.600484	1.84425	-0.140484	-0.805601	-0.248265	0.058662	-0.0594965	0.531118	0.074186	-0.125029	-0.147807	-1.34494	0.00871408	-0.975861	-0.219151	-1.15189	0.706662	-0.555244	1.7169	-0.332511	-0.398016	-0.379325	1.74271	-0.26266	-0.117226	-0.568008	-0.516634	-1.7251	0.046897	-1.97781	-1.45178
270	-0.658653	0.405645	0.552908	-1.09376	0.427393	-0.261821	1.16769	-1.38808	1.39706	-0.664204	-0.645885	0.915022	-0.616619	-0.707441	-0.224422	1.03963	0.845393	-0.249175	-0.563244	1.84754	-0.144561	-0.763557	-0.265819	0.0326858	-0.0808797	0.505308	0.0820787	-0.143732	-0.195478	-1.36616	-0.013492	-0.954077	-0.251039	-1.14223	0.668443	-0.544066	1.73373	-0.310123	-0.384658	-0.374904	1.74637	-0.260427	-0.0638745	-0.560299	-0.544501	-1.68049	0.0724	-1.97021	-1.47585
271	-0.653902	0.409331	0.566482	-1.07092	0.490204	-0.281122	1.17779	-1.3869	1.38963	-0.698945	-0.705333	0.863987	-0.599403	-0.691618	-0.23594	0.992841	0.773881	-0.300606	-0.528439	1.84139	-0.149656	-0.7214	-0.284909	0.00569081	-0.102457	0.478372	0.0862686	-0.165818	-0.244193	-1.38722	-0.0355901	-0.934239	-0.284777	-1.13196	0.62378	-0.536234	1.753	-0.286951	-0.366832	-0.370829	1.75237	-0.258951	-0.00833371	-0.548603	-0.569761	-1.63251	0.0978129	-1.95621	-1.49696
272	-0.649215	0.410757	0.579303	-1.04394	0.554541	-0.303065	1.18661	-1.37955	1.3859	-0.734737	-0.766965	0.813963	-0.581305	-0.679991	-0.246821	0.943555	0.699309	-0.349472	-0.495965	1.83007	-0.156102	-0.679248	-0.306244	-0.0226464	-0.123683	0.449853	0.0867923	-0.191341	-0.293115	-1.40745	-0.0577075	-0.916307	-0.320972	-1.12053	0.572882	-0.531953	1.77484	-0.26322	-0.344757	-0.367311	1.74667	-0.257729	0.0496727	-0.533085	-0.592796	-1.58438	0.122611	-1.92956	-1.51682
273	-0.643877	0.408623	0.590257	-1.01274	0.620473	-0.327925	1.18988	-1.36789	1.38669	-0.770914	-0.830205	0.764964	-0.562743	-0.671273	-0.257081	0.89108	0.621916	-0.395868	-0.465997	1.81303	-0.163645	-0.638568	-0.329405	-0.0522189	-0.144179	0.419974	0.0837685	-0.220768	-0.342162	-1.42704	-0.0802169	-0.900464	-0.358395	-1.11011	0.516804	-0.533423	1.79843	-0.239097	-0.318162	-0.364187	1.74472	-0.258262	0.109456	-0.5158	-0.613291	-1.53309	0.146216	-1.89584	-1.5342
274	-0.639353	0.404564	0.599129	-0.979131	0.687508	-0.355674	1.19604	-1.35085	1.39271	-0.807422	-0.892891	0.717986	-0.54288	-0.666562	-0.267599	0.835896	0.542583	-0.43968	-0.43777	1.79054	-0.172386	-0.598863	-0.353506	-0.0833947	-0.163287	0.388722	0.0774744	-0.25499	-0.391247	-1.44592	-0.103148	-0.887147	-0.397473	-1.09961	0.455371	-0.539278	1.82653	-0.214406	-0.287429	-0.361534	1.74334	-0.259752	0.171542	-0.497617	-0.630597	-1.48003	0.168218	-1.85469	-1.55021
275	-0.634332	0.398234	0.607309	-0.941954	0.756614	-0.385435	1.19534	-1.3301	1.40043	-0.844656	-0.957399	0.672876	-0.523236	-0.663873	-0.278468	0.779384	0.462297	-0.480469	-0.411718	1.76362	-0.182492	-0.560824	-0.379114	-0.115856	-0.180798	0.356198	0.0680227	-0.293259	-0.439171	-1.46329	-0.126544	-0.877456	-0.437556	-1.08868	0.38943	-0.548743	1.85402	-0.188901	-0.253014	-0.358945	1.73671	-0.262251	0.234891	-0.478563	-0.645515	-1.4244	0.188078	-1.80418	-1.56113
276	-0.628907	0.388747	0.611615	-0.902466	0.82596	-0.417548	1.19453	-1.3097	1.41265	-0.882069	-1.02104	0.629351	-0.503404	-0.663421	-0.289668	0.720846	0.381191	-0.517917	-0.388243	1.73204	-0.193691	-0.525497	-0.405202	-0.14942	-0.196807	0.322513	0.0559032	-0.336543	-0.485693	-1.47995	-0.150316	-0.870276	-0.477343	-1.07984	0.319177	-0.562839	1.88345	-0.162973	-0.214954	-0.356814	1.73205	-0.266401	0.299232	-0.460229	-0.65766	-1.3661	0.205516	-1.75069	-1.56831
277	-0.624661	0.376866	0.613838	-0.861983	0.89646	-0.452255	1.19224	-1.28519	1.42938	-0.920214	-1.08377	0.588762	-0.483411	-0.666564	-0.301925	0.661125	0.300586	-0.551929	-0.366564	1.69835	-0.205886	-0.493714	-0.431665	-0.184737	-0.210929	0.287759	0.0413538	-0.384779	-0.530843	-1.49387	-0.174792	-0.866829	-0.518375	-1.07095	0.245586	-0.58075	1.91596	-0.136644	-0.174214	-0.355458	1.72361	-0.271512	0.364651	-0.443205	-0.666324	-1.30851	0.220299	-1.69064	-1.57303
278	-0.61966	0.362635	0.613853	-0.82016	0.967172	-0.488453	1.18561	-1.25881	1.45025	-0.958761	-1.14528	0.55077	-0.46429	-0.668975	-0.315043	0.600715	0.22128	-0.58282	-0.347131	1.66187	-0.219282	-0.465859	-0.458684	-0.220488	-0.223247	0.252137	0.0245908	-0.437508	-0.574042	-1.50779	-0.199782	-0.866692	-0.558919	-1.06162	0.169476	-0.602066	1.94849	-0.109573	-0.131178	-0.353496	1.71462	-0.278038	0.429542	-0.428014	-0.672635	-1.24525	0.231782	-1.62883	-1.57255
279	-0.614377	0.345464	0.610262	-0.778446	1.03725	-0.526518	1.18478	-1.23419	1.47383	-0.998134	-1.2047	0.515115	-0.44567	-0.67351	-0.329701	0.540308	0.143515	-0.60965	-0.330005	1.62365	-0.233912	-0.441862	-0.485185	-0.256405	-0.233424	0.21578	0.00603463	-0.495097	-0.615113	-1.51699	-0.224684	-0.86993	-0.597406	-1.05789	0.0908417	-0.626457	1.98217	-0.0817971	-0.0864173	-0.351	1.70609	-0.285694	0.494032	-0.415343	-0.676511	-1.18144	0.239816	-1.56521	-1.5682
280	-0.609192	0.325883	0.604433	-0.736572	1.10938	-0.567358	1.17994	-1.208	1.50101	-1.03751	-1.26161	0.481913	-0.427796	-0.679227	-0.345512	0.480575	0.0686854	-0.632518	-0.315	1.58509	-0.249259	-0.422285	-0.51152	-0.29293	-0.242063	0.179207	-0.0140548	-0.555342	-0.654215	-1.5257	-0.249829	-0.877623	-0.634236	-1.0522	0.0107311	-0.652768	2.01632	-0.0534636	-0.0410257	-0.348621	1.69426	-0.29473	0.557155	-0.405468	-0.678595	-1.11803	0.244249	-1.49898	-1.55864
281	-0.604366	0.304338	0.594168	-0.694832	1.17979	-0.609039	1.17701	-1.1835	1.53243	-1.07681	-1.31264	0.450984	-0.411111	-0.685207	-0.362225	0.421567	-0.00271224	-0.651525	-0.302317	1.54767	-0.265304	-0.407321	-0.537402	-0.328479	-0.24944	0.142512	-0.0353424	-0.619525	-0.689854	-1.53398	-0.274578	-0.88815	-0.668433	-1.04914	-0.0703974	-0.680511	2.05118	-0.0245937	0.00493406	-0.345318	1.68369	-0.304862	0.617692	-0.398681	-0.678106	-1.05082	0.244843	-1.43579	-1.5447
282	-0.599999	0.280478	0.580728	-0.654112	1.24807	-0.652073	1.17678	-1.1595	1.56577	-1.11575	-1.36088	0.421722	-0.395683	-0.691052	-0.379918	0.364081	-0.0702189	-0.667163	-0.292012	1.51002	-0.281817	-0.397299	-0.56196	-0.36298	-0.254686	0.106101	-0.0576391	-0.687106	-0.722519	-1.53779	-0.298584	-0.903692	-0.699296	-1.04933	-0.151603	-0.709951	2.08329	0.00490657	0.0507477	-0.341139	1.67031	-0.315865	0.67561	-0.394976	-0.675216	-0.983485	0.241568	-1.37227	-1.52599
283	-0.594956	0.254507	0.562896	-0.614465	1.31492	-0.697138	1.17094	-1.13596	1.60309	-1.15366	-1.40566	0.393472	-0.382083	-0.696765	-0.397637	0.308386	-0.133651	-0.680176	-0.284222	1.47257	-0.298576	-0.391263	-0.58559	-0.396478	-0.25915	0.0704831	-0.0803806	-0.75529	-0.753297	-1.54262	-0.32191	-0.922787	-0.726203	-1.04561	-0.231804	-0.738905	2.11351	0.0347452	0.0955323	-0.335745	1.65727	-0.328153	0.730985	-0.394407	-0.671757	-0.915338	0.233975	-1.31076	-1.50115
284	-0.589728	0.227122	0.540204	-0.576389	1.37949	-0.743208	1.16755	-1.11438	1.64409	-1.19244	-1.44299	0.366629	-0.369909	-0.702899	-0.415629	0.255004	-0.192838	-0.688648	-0.278669	1.43798	-0.315712	-0.389348	-0.608159	-0.427242	-0.261937	0.0358812	-0.103448	-0.826413	-0.780836	-1.54125	-0.343793	-0.943761	-0.748031	-1.04591	-0.310581	-0.76766	2.14389	0.0649342	0.139063	-0.328739	1.64435	-0.341105	0.78183	-0.396827	-0.667045	-0.847504	0.22232	-1.25248	-1.47226
285	-0.584749	0.198317	0.513441	-0.539358	1.4409	-0.790189	1.16741	-1.09412	1.68605	-1.22783	-1.47492	0.340096	-0.358698	-0.707608	-0.43236	0.203993	-0.248048	-0.6941	-0.275246	1.40347	-0.332208	-0.392195	-0.628786	-0.45566	-0.263605	0.0027989	-0.126317	-0.896982	-0.805929	-1.54041	-0.363745	-0.968336	-0.765177	-1.04917	-0.387478	-0.795637	2.16991	0.0955922	0.180633	-0.320673	1.62873	-0.3555	0.829446	-0.401827	-0.66142	-0.779805	0.206567	-1.19614	-1.43955
286	-0.579474	0.16837	0.481746	-0.50379	1.49941	-0.837854	1.16573	-1.07681	1.73103	-1.26077	-1.49993	0.313212	-0.349265	-0.711677	-0.447737	0.155616	-0.29888	-0.698374	-0.274014	1.37129	-0.348283	-0.398349	-0.64832	-0.480268	-0.265523	-0.0282839	-0.148579	-0.96677	-0.829138	-1.5398	-0.381746	-0.995823	-0.777383	-1.04925	-0.461285	-0.821459	2.19016	0.126341	0.220237	-0.311131	1.61314	-0.370967	0.872876	-0.409151	-0.6547	-0.713484	0.186448	-1.14388	-1.40113
287	-0.574369	0.137743	0.445453	-0.470072	1.55408	-0.886482	1.16591	-1.05997	1.77907	-1.29359	-1.51805	0.285612	-0.340877	-0.714591	-0.461017	0.110496	-0.3454	-0.698743	-0.274439	1.34235	-0.363581	-0.40745	-0.666963	-0.501289	-0.265383	-0.0569337	-0.17029	-1.03551	-0.849183	-1.53314	-0.398345	-1.02511	-0.781309	-1.05155	-0.53074	-0.845723	2.20603	0.157436	0.257522	-0.30023	1.59503	-0.387026	0.910382	-0.418262	-0.647283	-0.649174	0.162261	-1.09596	-1.35928
288	-0.569826	0.106544	0.404447	-0.438088	1.60261	-0.935769	1.16667	-1.04533	1.82733	-1.32228	-1.53092	0.256988	-0.3339	-0.717201	-0.47073	0.0681582	-0.389139	-0.696697	-0.277198	1.31481	-0.377161	-0.418905	-0.683513	-0.518153	-0.265208	-0.0827439	-0.190396	-1.10024	-0.867169	-1.52682	-0.411954	-1.05517	-0.781386	-1.05347	-0.596076	-0.867812	2.21672	0.188909	0.291836	-0.287882	1.57662	-0.404306	0.946241	-0.428463	-0.639945	-0.587536	0.133866	-1.05318	-1.31522
289	-0.564817	0.0752638	0.358419	-0.407861	1.64712	-0.984621	1.17011	-1.033	1.87726	-1.3484	-1.53447	0.227165	-0.327748	-0.719689	-0.478311	0.0288988	-0.428688	-0.69427	-0.281586	1.28957	-0.389841	-0.432811	-0.698012	-0.529596	-0.265248	-0.105128	-0.209063	-1.16318	-0.884094	-1.51875	-0.4222	-1.08739	-0.777272	-1.05328	-0.655981	-0.887523	2.21927	0.220348	0.323546	-0.274121	1.55872	-0.422726	0.976502	-0.43912	-0.632005	-0.529661	0.101267	-1.01497	-1.26689
290	-0.559557	0.0439546	0.30831	-0.379014	1.68643	-1.03414	1.17587	-1.02238	1.93038	-1.37035	-1.53103	0.195519	-0.32246	-0.720137	-0.481014	-0.0071155	-0.465337	-0.689053	-0.287485	1.26557	-0.40016	-0.448547	-0.711008	-0.536544	-0.264306	-0.123935	-0.225983	-1.22172	-0.899755	-1.50986	-0.430374	-1.12078	-0.764637	-1.05927	-0.709461	-0.903397	2.21403	0.2521	0.352017	-0.259508	1.53745	-0.442011	1.00231	-0.450168	-0.623652	-0.47466	0.0647142	-0.982581	-1.2164
291	-0.554913	0.0128483	0.254039	-0.35185	1.71928	-1.08355	1.18024	-1.01477	1.98413	-1.38735	-1.52237	0.16236	-0.317775	-0.720382	-0.479688	-0.0400628	-0.499284	-0.68266	-0.295437	1.24319	-0.407757	-0.465223	-0.722739	-0.537129	-0.263766	-0.138638	-0.240487	-1.27648	-0.914426	-1.49968	-0.434952	-1.15216	-0.747383	-1.06236	-0.756631	-0.91688	2.20168	0.284247	0.377695	-0.244268	1.51564	-0.462283	1.02523	-0.460476	-0.614905	-0.424791	0.0244282	-0.954619	-1.16373
292	-0.549616	-0.0178132	0.195932	-0.326775	1.7465	-1.13143	1.18612	-1.00723	2.03828	-1.40053	-1.50638	0.127487	-0.313257	-0.719152	-0.474993	-0.0699123	-0.530099	-0.67596	-0.304371	1.22262	-0.413206	-0.48299	-0.732643	-0.531758	-0.263239	-0.14882	-0.252443	-1.32525	-0.927302	-1.48574	-0.436314	-1.18275	-0.725484	-1.06342	-0.796958	-0.925814	2.18222	0.317001	0.400215	-0.228503	1.49332	-0.484408	1.0447	-0.470391	-0.606222	-0.379533	-0.0193953	-0.931782	-1.1094
293	-0.544797	-0.0478177	0.135036	-0.303343	1.76957	-1.17861	1.19403	-1.00246	2.0927	-1.4079	-1.48561	0.0911412	-0.309828	-0.717268	-0.464963	-0.0968129	-0.559084	-0.667759	-0.315139	1.20525	-0.415302	-0.501154	-0.741043	-0.520062	-0.263362	-0.154755	-0.26185	-1.36667	-0.939309	-1.4735	-0.434723	-1.21231	-0.698084	-1.06575	-0.830781	-0.929293	2.15646	0.349869	0.419225	-0.212355	1.46774	-0.507279	1.06196	-0.478785	-0.597864	-0.338699	-0.0669193	-0.914908	-1.05559
294	-0.540351	-0.0769038	0.0716483	-0.281732	1.78561	-1.22595	1.20243	-0.997649	2.14484	-1.41337	-1.45819	0.0535955	-0.307077	-0.716709	-0.451459	-0.120666	-0.584814	-0.65875	-0.327521	1.1893	-0.414232	-0.52051	-0.747982	-0.50118	-0.264565	-0.155939	-0.268563	-1.40411	-0.951972	-1.45842	-0.429653	-1.23964	-0.666824	-1.06437	-0.856327	-0.930384	2.12139	0.38247	0.435371	-0.196229	1.44235	-0.531313	1.07455	-0.484708	-0.58855	-0.303312	-0.117182	-0.901791	-1.00101
295	-0.534939	-0.105198	0.00632214	-0.261885	1.79606	-1.2705	1.21095	-0.99424	2.19768	-1.41305	-1.42379	0.0150476	-0.305281	-0.714446	-0.43493	-0.141964	-0.607735	-0.6493	-0.341315	1.17384	-0.409698	-0.539724	-0.754166	-0.475232	-0.265774	-0.152447	-0.272085	-1.43417	-0.964113	-1.44168	-0.421354	-1.26392	-0.631803	-1.06768	-0.874816	-0.926952	2.07817	0.415634	0.448052	-0.180431	1.4159	-0.557231	1.08687	-0.489481	-0.579386	-0.272684	-0.169892	-0.895305	-0.947444
296	-0.530353	-0.13221	-0.0598206	-0.243742	1.80176	-1.3123	1.22017	-0.994352	2.25039	-1.40745	-1.38699	-0.023768	-0.304386	-0.712724	-0.415411	-0.160639	-0.627689	-0.639473	-0.356701	1.1598	-0.401456	-0.55912	-0.759435	-0.441829	-0.268035	-0.144461	-0.273357	-1.45804	-0.976518	-1.42645	-0.410253	-1.28585	-0.594246	-1.06852	-0.886659	-0.917936	2.02793	0.448682	0.458587	-0.164906	1.38875	-0.583671	1.09387	-0.491314	-0.57005	-0.246891	-0.225455	-0.892013	-0.893866
297	-0.525227	-0.158002	-0.126316	-0.227343	1.79991	-1.35365	1.2286	-0.991512	2.2982	-1.39915	-1.34698	-0.0627771	-0.304438	-0.711567	-0.393716	-0.176932	-0.644963	-0.629387	-0.373718	1.14683	-0.389404	-0.579684	-0.762414	-0.400815	-0.271473	-0.132362	-0.271998	-1.47597	-0.988649	-1.40886	-0.395989	-1.3027	-0.554716	-1.06625	-0.890799	-0.903668	1.97341	0.481229	0.465987	-0.150007	1.36111	-0.61115	1.10043	-0.489909	-0.559905	-0.225287	-0.282223	-0.892947	-0.84212
298	-0.52038	-0.18228	-0.192245	-0.212494	1.79302	-1.39342	1.23672	-0.988286	2.348	-1.38684	-1.30201	-0.101284	-0.306153	-0.710901	-0.370698	-0.19132	-0.658917	-0.618516	-0.39218	1.13499	-0.372607	-0.599902	-0.765643	-0.35147	-0.276064	-0.116173	-0.268253	-1.48631	-1.00058	-1.39251	-0.378511	-1.31516	-0.512958	-1.06518	-0.889486	-0.8842	1.91366	0.5129	0.470837	-0.135882	1.33166	-0.639884	1.10779	-0.485681	-0.549689	-0.207291	-0.340208	-0.898449	-0.794041
299	-0.515508	-0.204653	-0.256564	-0.19896	1.78073	-1.43108	1.24323	-0.987607	2.39549	-1.37061	-1.25629	-0.138792	-0.309503	-0.711118	-0.347269	-0.203544	-0.668059	-0.607846	-0.411896	1.12378	-0.351346	-0.621175	-0.767237	-0.293675	-0.282228	-0.0964369	-0.262558	-1.49136	-1.01479	-1.37624	-0.359183	-1.32433	-0.470221	-1.06179	-0.882234	-0.858947	1.84721	0.543717	0.473614	-0.122321	1.3036	-0.669238	1.10793	-0.478519	-0.539249	-0.192296	-0.39972	-0.906495	-0.747254
300	-0.510032	-0.225673	-0.318868	-0.18623	1.76495	-1.46536	1.24921	-0.988156	2.4357	-1.34892	-1.20863	-0.175079	-0.314968	-0.710379	-0.323819	-0.214477	-0.673608	-0.597295	-0.432946	1.11292	-0.325683	-0.643714	-0.768693	-0.227871	-0.289454	-0.0739011	-0.255054	-1.4912	-1.02992	-1.35798	-0.337639	-1.32693	-0.427411	-1.05691	-0.869188	-0.828802	1.77814	0.574263	0.473675	-0.109632	1.27609	-0.698865	1.11133	-0.468406	-0.528799	-0.179348	-0.458899	-0.918722	-0.703852
301	-0.505639	-0.24472	-0.378282	-0.174016	1.74521	-1.4979	1.25212	-0.987818	2.47492	-1.3262	-1.15872	-0.209281	-0.32162	-0.711773	-0.301654	-0.224163	-0.674063	-0.586261	-0.45571	1.10279	-0.295405	-0.666439	-0.770818	-0.153813	-0.297607	-0.0487416	-0.246009	-1.48473	-1.04476	-1.34063	-0.31385	-1.32664	-0.384869	-1.04944	-0.852548	-0.793905	1.70696	0.602605	0.472897	-0.0978807	1.24781	-0.728503	1.10924	-0.455481	-0.517742	-0.168082	-0.518073	-0.932199	-0.664231
302	-0.500464	-0.261625	-0.433991	-0.161861	1.72175	-1.52882	1.25153	-0.990393	2.51041	-1.30173	-1.11009	-0.241196	-0.330072	-0.713926	-0.28106	-0.233002	-0.669796	-0.57601	-0.479666	1.09363	-0.260757	-0.690364	-0.770867	-0.0714609	-0.307491	-0.0219416	-0.236026	-1.475	-1.06214	-1.32364	-0.289101	-1.3225	-0.343202	-1.04178	-0.832586	-0.75392	1.63358	0.628623	0.470257	-0.0870008	1.21957	-0.757802	1.10454	-0.440055	-0.506845	-0.157834	-0.577147	-0.947747	-0.628191
303	-0.495363	-0.27637	-0.485297	-0.149362	1.69614	-1.55607	1.24929	-0.994122	2.53825	-1.27355	-1.06102	-0.270302	-0.340883	-0.715959	-0.262723	-0.241734	-0.660896	-0.565982	-0.504142	1.08492	-0.221339	-0.715928	-0.770243	0.0184594	-0.319032	0.00610121	-0.225687	-1.46135	-1.08175	-1.30609	-0.263744	-1.31371	-0.302605	-1.03017	-0.808676	-0.70954	1.55885	0.652584	0.466765	-0.077146	1.19091	-0.786027	1.10145	-0.422064	-0.49551	-0.147801	-0.63512	-0.964919	-0.59623
304	-0.490556	-0.288729	-0.532526	-0.13602	1.66728	-1.58147	1.2417	-0.998247	2.56227	-1.24317	-1.01198	-0.296549	-0.353068	-0.718525	-0.247046	-0.250198	-0.647022	-0.556	-0.529722	1.07717	-0.177196	-0.742442	-0.769932	0.115942	-0.331851	0.0347785	-0.214781	-1.4431	-1.10177	-1.28965	-0.237669	-1.30033	-0.264268	-1.01575	-0.782109	-0.661343	1.48331	0.673501	0.462863	-0.0683173	1.1615	-0.81396	1.09401	-0.401861	-0.483434	-0.137792	-0.692481	-0.982504	-0.56898
305	-0.485534	-0.298979	-0.5742	-0.12118	1.63782	-1.60594	1.22958	-1.00626	2.58035	-1.2113	-0.96464	-0.319382	-0.366501	-0.720078	-0.234251	-0.258778	-0.629169	-0.546624	-0.555867	1.06917	-0.128849	-0.771004	-0.769846	0.220237	-0.346001	0.0632727	-0.204086	-1.42248	-1.12498	-1.2751	-0.211161	-1.28111	-0.228611	-0.998727	-0.754138	-0.610005	1.40928	0.691623	0.45849	-0.0607245	1.13127	-0.839459	1.08593	-0.379562	-0.471584	-0.127349	-0.749418	-1.00174	-0.54606
306	-0.480959	-0.30712	-0.610713	-0.104521	1.60734	-1.6263	1.21422	-1.01677	2.59439	-1.17732	-0.918335	-0.338619	-0.380388	-0.722295	-0.224765	-0.267682	-0.606263	-0.537699	-0.582218	1.06228	-0.0764002	-0.800013	-0.767823	0.330467	-0.361445	0.091035	-0.193931	-1.40038	-1.14927	-1.25982	-0.184791	-1.26109	-0.195754	-0.977255	-0.724669	-0.555946	1.33674	0.707053	0.454764	-0.0544495	1.09976	-0.863794	1.07422	-0.355919	-0.459295	-0.116229	-0.804596	-1.02111	-0.526233
307	-0.475971	-0.313265	-0.642775	-0.0856405	1.57509	-1.64366	1.19434	-1.03013	2.60689	-1.13965	-0.87379	-0.354337	-0.39538	-0.724826	-0.21829	-0.277241	-0.579296	-0.529224	-0.609004	1.05569	-0.0198024	-0.829418	-0.76588	0.446911	-0.37822	0.117449	-0.184473	-1.37859	-1.17666	-1.24514	-0.158897	-1.23503	-0.166591	-0.953624	-0.694278	-0.500374	1.2663	0.717864	0.451082	-0.049773	1.06619	-0.886433	1.06027	-0.331199	-0.446678	-0.104527	-0.858356	-1.04071	-0.510345
308	-0.470572	-0.317127	-0.669369	-0.0641039	1.54434	-1.65992	1.16734	-1.04645	2.60422	-1.10122	-0.831366	-0.366055	-0.410147	-0.725802	-0.215281	-0.287769	-0.548776	-0.521085	-0.636024	1.04969	0.0405371	-0.86182	-0.763285	0.567805	-0.396264	0.14205	-0.17591	-1.35517	-1.20689	-1.23306	-0.133428	-1.20544	-0.141787	-0.925444	-0.663217	-0.443282	1.19912	0.726491	0.44781	-0.0469416	1.03151	-0.905386	1.04364	-0.305658	-0.433725	-0.0921646	-0.912779	-1.06112	-0.498207
309	-0.465692	-0.319436	-0.691593	-0.0397438	1.51418	-1.67194	1.13655	-1.06519	2.59768	-1.06155	-0.790337	-0.374116	-0.423933	-0.725756	-0.21549	-0.299008	-0.514609	-0.514214	-0.662614	1.04541	0.104445	-0.894699	-0.758497	0.692346	-0.415752	0.1641	-0.168326	-1.33285	-1.23718	-1.22043	-0.108606	-1.17583	-0.121607	-0.893339	-0.631305	-0.38535	1.1356	0.731061	0.445633	-0.0462118	0.994053	-0.92353	1.02379	-0.280062	-0.420499	-0.0793432	-0.965711	-1.08195	-0.488507
310	-0.460929	-0.319631	-0.708609	-0.0124485	1.48299	-1.68393	1.10211	-1.0885	2.59075	-1.01893	-0.751262	-0.377565	-0.437152	-0.724712	-0.218577	-0.310878	-0.478403	-0.508305	-0.688362	1.04096	0.171334	-0.928715	-0.753484	0.821045	-0.436392	0.18365	-0.162239	-1.31296	-1.2715	-1.20844	-0.084377	-1.14119	-0.106553	-0.856875	-0.598877	-0.327466	1.07573	0.730684	0.444917	-0.0480778	0.953485	-0.938462	1.0019	-0.254181	-0.407205	-0.0664468	-1.01679	-1.10229	-0.48116
311	-0.456029	-0.317604	-0.721603	0.0175856	1.45419	-1.69022	1.06096	-1.11502	2.57309	-0.975949	-0.714859	-0.377185	-0.448431	-0.721955	-0.224511	-0.322827	-0.439805	-0.503247	-0.713067	1.03935	0.240627	-0.963024	-0.746191	0.951669	-0.457595	0.199888	-0.157316	-1.29331	-1.30893	-1.19881	-0.0607065	-1.10494	-0.0971215	-0.814579	-0.566666	-0.270132	1.02159	0.729367	0.444885	-0.0527631	0.91097	-0.951175	0.978539	-0.228846	-0.392901	-0.0535983	-1.06841	-1.12324	-0.475698
312	-0.451059	-0.314747	-0.731223	0.0503419	1.42702	-1.68825	1.01557	-1.14435	2.55269	-0.930512	-0.680837	-0.373305	-0.458169	-0.718094	-0.232703	-0.335393	-0.399232	-0.499919	-0.738001	1.03913	0.312848	-0.996422	-0.738107	1.08276	-0.479742	0.212634	-0.153832	-1.27822	-1.34705	-1.19033	-0.0374923	-1.06741	-0.093486	-0.767523	-0.534026	-0.21379	0.973758	0.724111	0.444864	-0.0608939	0.864919	-0.961906	0.952777	-0.204756	-0.378579	-0.0411341	-1.11985	-1.14313	-0.47093
313	-0.44601	-0.310747	-0.738065	0.0855824	1.40239	-1.68937	0.967844	-1.17647	2.52523	-0.882767	-0.649182	-0.365326	-0.465925	-0.712359	-0.243093	-0.347829	-0.358407	-0.497417	-0.761982	1.04016	0.387271	-1.02972	-0.727628	1.21515	-0.502473	0.221616	-0.151895	-1.26647	-1.38647	-1.18164	-0.0145912	-1.02824	-0.0959297	-0.715328	-0.500494	-0.15854	0.931698	0.715539	0.445741	-0.0727544	0.816761	-0.971171	0.92473	-0.181831	-0.364502	-0.0294012	-1.17139	-1.1626	-0.466663
314	-0.440862	-0.305547	-0.742194	0.122842	1.38205	-1.6875	0.916343	-1.2115	2.49479	-0.834395	-0.620764	-0.35379	-0.47102	-0.704192	-0.255222	-0.358789	-0.31707	-0.496682	-0.784096	1.03884	0.463285	-1.06225	-0.714577	1.34743	-0.525685	0.226261	-0.151051	-1.2577	-1.42901	-1.17463	0.00795323	-0.989153	-0.104712	-0.657622	-0.466786	-0.104957	0.896201	0.703908	0.448373	-0.0890472	0.766928	-0.979968	0.895413	-0.160607	-0.350164	-0.0185487	-1.2205	-1.18347	-0.462655
315	-0.436166	-0.299492	-0.743127	0.161689	1.36266	-1.67741	0.861261	-1.24968	2.46419	-0.785256	-0.594288	-0.33866	-0.473625	-0.695017	-0.268497	-0.368922	-0.275924	-0.497026	-0.805708	1.04018	0.54008	-1.09337	-0.700054	1.47756	-0.548703	0.227106	-0.151654	-1.25372	-1.47361	-1.16968	0.0305893	-0.947836	-0.119733	-0.595202	-0.432618	-0.0532181	0.868128	0.689148	0.450992	-0.110167	0.714163	-0.987361	0.865504	-0.141461	-0.33621	-0.00876857	-1.26959	-1.20166	-0.457797
316	-0.431418	-0.293111	-0.743912	0.201454	1.34589	-1.66372	0.803377	-1.28998	2.42635	-0.735796	-0.570559	-0.320133	-0.4731	-0.684206	-0.282813	-0.377661	-0.23585	-0.497709	-0.82491	1.04023	0.617284	-1.1216	-0.682738	1.60731	-0.571291	0.223584	-0.153719	-1.25312	-1.51858	-1.16441	0.0532352	-0.906775	-0.140856	-0.526617	-0.397548	-0.00340867	0.847936	0.671691	0.454209	-0.136113	0.65981	-0.995326	0.835676	-0.124866	-0.322363	-0.00018344	-1.32076	-1.21962	-0.45202
317	-0.426211	-0.286339	-0.742312	0.241939	1.33498	-1.6439	0.743404	-1.33184	2.3898	-0.685312	-0.551434	-0.298451	-0.469443	-0.671796	-0.297681	-0.383728	-0.196903	-0.500139	-0.842878	1.04261	0.695575	-1.14822	-0.664997	1.7333	-0.593287	0.215626	-0.156836	-1.25544	-1.56714	-1.16178	0.0761177	-0.866287	-0.168006	-0.45223	-0.361873	0.0442088	0.834055	0.651534	0.45766	-0.167974	0.60487	-1.00358	0.805537	-0.11096	-0.308906	0.00712508	-1.37014	-1.23751	-0.445637
318	-0.421267	-0.279296	-0.740702	0.282493	1.32476	-1.6184	0.68238	-1.3744	2.35092	-0.635546	-0.534491	-0.274016	-0.462934	-0.658116	-0.312377	-0.387419	-0.160151	-0.503612	-0.859545	1.05062	0.773471	-1.17068	-0.645301	1.85614	-0.613446	0.203333	-0.161228	-1.26106	-1.61654	-1.16155	0.099325	-0.824597	-0.201157	-0.372759	-0.32578	0.0895287	0.827891	0.629297	0.46103	-0.205195	0.549362	-1.01392	0.775157	-0.100141	-0.296334	0.0131871	-1.41885	-1.25253	-0.437903
319	-0.416258	-0.272512	-0.739728	0.322112	1.32154	-1.59039	0.620291	-1.42033	2.30989	-0.586303	-0.520676	-0.247038	-0.453039	-0.642864	-0.326701	-0.38833	-0.126057	-0.507884	-0.872731	1.05156	0.850545	-1.18797	-0.623593	1.97524	-0.6319	0.186654	-0.166763	-1.2718	-1.6651	-1.16088	0.122774	-0.783714	-0.239398	-0.287283	-0.288935	0.132371	0.828901	0.603267	0.465138	-0.248501	0.494561	-1.02661	0.745863	-0.0925848	-0.284775	0.0181001	-1.46752	-1.26682	-0.428635
320	-0.41131	-0.26589	-0.735548	0.36103	1.32353	-1.55516	0.557268	-1.46681	2.27193	-0.536897	-0.510331	-0.217725	-0.439429	-0.625983	-0.340574	-0.385164	-0.0951656	-0.512589	-0.883874	1.05732	0.92825	-1.20239	-0.600947	2.08788	-0.648272	0.165318	-0.173288	-1.28563	-1.7173	-1.16187	0.146727	-0.742982	-0.281917	-0.196365	-0.250935	0.172609	0.836473	0.575544	0.46839	-0.297899	0.440872	-1.04115	0.718289	-0.08853	-0.273845	0.0219818	-1.51441	-1.27878	-0.418676
321	-0.406486	-0.259779	-0.734632	0.398705	1.327	-1.51479	0.493486	-1.51396	2.23332	-0.489286	-0.503275	-0.186646	-0.422285	-0.607895	-0.353257	-0.37857	-0.0680274	-0.517878	-0.891694	1.06267	1.00434	-1.21094	-0.577098	2.19849	-0.662559	0.139559	-0.180937	-1.30203	-1.76854	-1.16563	0.170627	-0.702936	-0.32914	-0.100116	-0.212229	0.210075	0.851075	0.545467	0.471617	-0.352912	0.388414	-1.05946	0.692232	-0.0882148	-0.263864	0.0250903	-1.56039	-1.28663	-0.407483
322	-0.401405	-0.25425	-0.73334	0.434115	1.33779	-1.47027	0.42904	-1.56332	2.19822	-0.443696	-0.499517	-0.153945	-0.401386	-0.58977	-0.364962	-0.368462	-0.0451288	-0.522447	-0.895101	1.06385	1.07867	-1.21375	-0.553478	2.30105	-0.673285	0.109532	-0.189291	-1.32113	-1.82078	-1.16749	0.194909	-0.664383	-0.378958	0.00121915	-0.172745	0.244892	0.870976	0.512084	0.474437	-0.413903	0.337449	-1.07982	0.667565	-0.0916963	-0.255374	0.0276365	-1.60595	-1.29318	-0.39523
323	-0.396414	-0.249846	-0.731218	0.467497	1.35303	-1.4209	0.364905	-1.61414	2.16384	-0.399651	-0.498437	-0.120003	-0.376515	-0.569869	-0.375346	-0.354621	-0.0272164	-0.526928	-0.895827	1.06768	1.15284	-1.21159	-0.529874	2.39602	-0.68112	0.075173	-0.198553	-1.33988	-1.87193	-1.17306	0.219073	-0.62654	-0.431802	0.107817	-0.132047	0.276819	0.89642	0.477368	0.476217	-0.479335	0.288625	-1.10398	0.64494	-0.0993503	-0.247807	0.0299959	-1.64803	-1.2982	-0.382116
324	-0.391527	-0.246681	-0.732599	0.498327	1.37466	-1.36677	0.300766	-1.66709	2.13052	-0.357635	-0.501565	-0.0855823	-0.347848	-0.548417	-0.384311	-0.3368	-0.0144791	-0.530672	-0.894393	1.06988	1.22544	-1.20273	-0.506625	2.4877	-0.685951	0.0364937	-0.208487	-1.3597	-1.91975	-1.17772	0.242832	-0.58873	-0.487211	0.219171	-0.0900905	0.305229	0.927464	0.440671	0.477396	-0.55001	0.241903	-1.13233	0.624373	-0.110991	-0.241358	0.0325394	-1.68858	-1.2981	-0.368181
325	-0.386783	-0.244348	-0.731977	0.52602	1.40216	-1.30798	0.236458	-1.71876	2.10075	-0.317508	-0.50663	-0.0507748	-0.315312	-0.527235	-0.392573	-0.315043	-0.0073418	-0.532669	-0.888243	1.07123	1.29648	-1.18816	-0.484414	2.56996	-0.68638	-0.00604723	-0.218977	-1.38224	-1.96881	-1.18098	0.266197	-0.552736	-0.542736	0.334293	-0.046737	0.330355	0.963286	0.402004	0.477049	-0.624013	0.197332	-1.16181	0.606231	-0.126717	-0.235856	0.0355712	-1.72695	-1.2961	-0.353793
326	-0.381697	-0.243229	-0.73301	0.551243	1.43607	-1.24713	0.172572	-1.77294	2.072	-0.27931	-0.514623	-0.0161139	-0.278335	-0.504869	-0.399506	-0.289844	-0.00606781	-0.534388	-0.876975	1.07011	1.36571	-1.16793	-0.463005	2.64458	-0.683892	-0.0521302	-0.23005	-1.40317	-2.01472	-1.18742	0.289043	-0.518421	-0.599078	0.454371	-0.00205959	0.351966	1.00104	0.362423	0.475089	-0.701367	0.154917	-1.19443	0.5907	-0.146513	-0.231062	0.0395673	-1.75941	-1.29022	-0.338224
327	-0.376597	-0.243693	-0.736083	0.573218	1.47606	-1.18189	0.108686	-1.82957	2.04591	-0.243435	-0.525782	0.0178586	-0.237447	-0.481179	-0.406353	-0.261649	-0.0107459	-0.534218	-0.863238	1.06747	1.43407	-1.1418	-0.443386	2.71285	-0.677866	-0.101896	-0.240935	-1.4239	-2.05728	-1.18928	0.311298	-0.484923	-0.654824	0.578272	0.0443952	0.369708	1.04239	0.32181	0.471959	-0.78151	0.114363	-1.22954	0.576488	-0.170439	-0.227105	0.0447655	-1.78993	-1.28183	-0.322035
328	-0.371837	-0.24545	-0.738012	0.591988	1.52231	-1.11323	0.0452642	-1.88366	2.02362	-0.209315	-0.538567	0.0509895	-0.192957	-0.456585	-0.413328	-0.230374	-0.0214731	-0.532331	-0.844791	1.06337	1.49979	-1.11233	-0.425567	2.77435	-0.667887	-0.154397	-0.251952	-1.44327	-2.09504	-1.19239	0.332287	-0.453762	-0.709337	0.706012	0.092705	0.383505	1.08645	0.28125	0.46629	-0.861721	0.075435	-1.26504	0.564712	-0.198149	-0.223385	0.0516752	-1.8164	-1.2717	-0.305436
329	-0.366835	-0.248575	-0.741432	0.607919	1.57601	-1.04355	-0.0175454	-1.94088	2.00246	-0.176593	-0.554236	0.0827638	-0.144896	-0.43089	-0.420567	-0.196429	-0.0379854	-0.529469	-0.821826	1.0576	1.56351	-1.07792	-0.409899	2.82667	-0.653936	-0.209551	-0.263055	-1.45918	-2.12982	-1.19364	0.352178	-0.42438	-0.762175	0.837021	0.142262	0.393197	1.12978	0.241504	0.458308	-0.943442	0.0378447	-1.30154	0.555762	-0.228893	-0.219855	0.0606286	-1.83767	-1.2598	-0.287636
330	-0.361871	-0.25317	-0.74524	0.619963	1.63488	-0.971589	-0.0800073	-1.99918	1.98377	-0.145322	-0.570893	0.112911	-0.0939085	-0.404396	-0.429216	-0.160203	-0.0603159	-0.524693	-0.79628	1.05001	1.62702	-1.04059	-0.39684	2.86998	-0.636668	-0.266823	-0.273292	-1.47378	-2.16082	-1.19405	0.370827	-0.397135	-0.812486	0.970247	0.193934	0.399069	1.17525	0.202568	0.447623	-1.02351	0.0013805	-1.33681	0.548344	-0.263341	-0.216526	0.0716708	-1.85603	-1.24592	-0.268987
331	-0.356924	-0.258991	-0.750231	0.629366	1.69989	-0.897712	-0.141416	-2.05474	1.96554	-0.115112	-0.589578	0.141253	-0.0398444	-0.37683	-0.439338	-0.122168	-0.0880239	-0.518728	-0.766917	1.03913	1.68634	-1.00113	-0.386379	2.90823	-0.616425	-0.32523	-0.282709	-1.48432	-2.18342	-1.19274	0.388224	-0.372631	-0.861016	1.10628	0.247455	0.40037	1.21904	0.165672	0.433328	-1.10146	-0.0345433	-1.37019	0.543919	-0.299921	-0.212874	0.0851904	-1.86681	-1.22925	-0.249268
332	-0.351673	-0.26599	-0.755485	0.635844	1.76982	-0.822919	-0.201725	-2.10943	1.94745	-0.0855706	-0.609612	0.167522	0.0164938	-0.348328	-0.452559	-0.083114	-0.120489	-0.511779	-0.733967	1.02694	1.74579	-0.958351	-0.378686	2.93644	-0.593187	-0.384716	-0.291268	-1.49298	-2.2019	-1.18722	0.403592	-0.350044	-0.905841	1.24382	0.302449	0.396643	1.26132	0.131247	0.416041	-1.1774	-0.0698456	-1.40173	0.542292	-0.338608	-0.208783	0.101238	-1.87165	-1.21204	-0.228672
333	-0.346719	-0.273749	-0.761325	0.638561	1.84523	-0.748564	-0.260995	-2.1625	1.93224	-0.0564007	-0.62947	0.191546	0.0745769	-0.31894	-0.468831	-0.0433803	-0.15741	-0.504329	-0.697951	1.01275	1.80293	-0.915623	-0.373752	2.96004	-0.566842	-0.444141	-0.298679	-1.49691	-2.214	-1.18365	0.417789	-0.33055	-0.9467	1.3837	0.358708	0.388748	1.30236	0.0998722	0.395239	-1.24852	-0.104899	-1.43028	0.542307	-0.379513	-0.204418	0.11975	-1.87162	-1.19361	-0.207153
334	-0.342002	-0.282298	-0.767723	0.637267	1.92576	-0.674385	-0.318228	-2.21511	1.91561	-0.0275523	-0.65099	0.213183	0.134451	-0.288877	-0.48922	-0.00368433	-0.198213	-0.497285	-0.659252	0.995868	1.85441	-0.871167	-0.371802	2.97713	-0.539049	-0.502835	-0.304321	-1.49631	-2.22087	-1.176	0.430614	-0.314133	-0.984426	1.52487	0.416054	0.376173	1.3395	0.0723304	0.370612	-1.31618	-0.139886	-1.45405	0.545275	-0.420841	-0.199458	0.140579	-1.86488	-1.17399	-0.184023
335	-0.336854	-0.29143	-0.773331	0.632842	2.01023	-0.600219	-0.373557	-2.26463	1.89897	0.00128423	-0.672433	0.232356	0.195217	-0.258446	-0.514612	0.0354674	-0.24244	-0.490195	-0.617413	0.977	1.90775	-0.82562	-0.372698	2.98605	-0.509646	-0.56093	-0.308258	-1.49293	-2.21917	-1.16649	0.441366	-0.300637	-1.01758	1.66562	0.474791	0.358516	1.37343	0.0487286	0.342251	-1.37707	-0.174632	-1.47242	0.550778	-0.463085	-0.193859	0.163692	-1.8515	-1.15369	-0.160052
336	-0.331848	-0.300379	-0.780565	0.6256	2.09767	-0.527868	-0.427079	-2.31104	1.88215	0.0303996	-0.693519	0.249323	0.256344	-0.227484	-0.544622	0.07348	-0.289271	-0.484735	-0.573579	0.955668	1.95715	-0.781208	-0.376669	2.99079	-0.478802	-0.616629	-0.310704	-1.48487	-2.21111	-1.15605	0.451	-0.290824	-1.04798	1.80684	0.53334	0.335942	1.40348	0.0296653	0.310283	-1.43237	-0.209542	-1.48513	0.55854	-0.505107	-0.187916	0.188745	-1.83075	-1.13248	-0.13499
337	-0.32707	-0.309233	-0.788231	0.614339	2.18682	-0.457064	-0.478113	-2.356	1.86286	0.0595263	-0.715104	0.263721	0.317623	-0.19641	-0.580591	0.109416	-0.337942	-0.481125	-0.528432	0.931633	2.00376	-0.736357	-0.383155	2.98629	-0.447658	-0.669999	-0.310847	-1.47426	-2.19972	-1.14343	0.458148	-0.284276	-1.07344	1.94795	0.591889	0.308421	1.4288	0.0152379	0.275009	-1.48124	-0.244402	-1.49283	0.568928	-0.546678	-0.181688	0.215536	-1.80448	-1.11146	-0.108604
338	-0.32215	-0.318039	-0.79537	0.600466	2.27867	-0.388445	-0.526269	-2.39557	1.84386	0.0888908	-0.736158	0.275812	0.378739	-0.165432	-0.622887	0.142932	-0.387915	-0.479479	-0.480936	0.905306	2.04912	-0.691559	-0.3925	2.97726	-0.416329	-0.720859	-0.308499	-1.46045	-2.1783	-1.12953	0.464003	-0.281298	-1.09376	2.08682	0.650305	0.275786	1.44789	0.00558707	0.236639	-1.52333	-0.278837	-1.49361	0.582018	-0.587555	-0.175407	0.243942	-1.77044	-1.08836	-0.0813682
339	-0.317093	-0.326276	-0.803145	0.583002	2.37189	-0.32234	-0.571831	-2.43211	1.82123	0.118393	-0.757005	0.2854	0.438974	-0.134672	-0.6708	0.173657	-0.438568	-0.481371	-0.432389	0.878213	2.09168	-0.646429	-0.404183	2.96278	-0.385638	-0.768191	-0.304506	-1.44418	-2.15109	-1.11463	0.468517	-0.281852	-1.11089	2.22368	0.707327	0.238072	1.46334	0.000833865	0.19583	-1.55897	-0.312806	-1.48718	0.598084	-0.627352	-0.16918	0.272719	-1.73024	-1.06465	-0.0529432
340	-0.312125	-0.333911	-0.812004	0.562306	2.46314	-0.258668	-0.615376	-2.46674	1.79621	0.147862	-0.777847	0.292764	0.498122	-0.104357	-0.725153	0.201094	-0.490131	-0.486897	-0.382629	0.849189	2.13218	-0.601133	-0.417243	2.94254	-0.355797	-0.811502	-0.298621	-1.42652	-2.11969	-1.09928	0.469787	-0.286195	-1.1232	2.35932	0.763754	0.195427	1.47336	0.000790981	0.153216	-1.58589	-0.346275	-1.4747	0.616531	-0.666926	-0.163222	0.302289	-1.68284	-1.04003	-0.023517
341	-0.307144	-0.340586	-0.821916	0.539015	2.55511	-0.19809	-0.655878	-2.49347	1.76945	0.176999	-0.798036	0.29823	0.555771	-0.0745156	-0.786656	0.225103	-0.54053	-0.496216	-0.332613	0.817914	2.1686	-0.555585	-0.432529	2.91846	-0.327722	-0.850139	-0.290387	-1.40598	-2.08003	-1.08258	0.470464	-0.293964	-1.1321	2.49071	0.818073	0.147744	1.47873	0.00557051	0.109504	-1.60811	-0.379145	-1.45451	0.638527	-0.704335	-0.158003	0.332401	-1.62729	-1.01437	0.00684721
342	-0.302142	-0.346102	-0.832299	0.511901	2.64639	-0.140206	-0.693865	-2.51977	1.7396	0.205326	-0.818306	0.300929	0.611547	-0.0453156	-0.854049	0.245529	-0.589546	-0.509887	-0.283071	0.785061	2.20497	-0.508411	-0.448572	2.88888	-0.301003	-0.884607	-0.28059	-1.38166	-2.03441	-1.06708	0.47011	-0.304793	-1.13555	2.61711	0.869823	0.0955884	1.47908	0.0146113	0.0653324	-1.62205	-0.410959	-1.42852	0.662904	-0.741626	-0.153695	0.36154	-1.56693	-0.987199	0.0381956
343	-0.297504	-0.351008	-0.842876	0.482139	2.73463	-0.085113	-0.729255	-2.54409	1.70706	0.232662	-0.838996	0.302049	0.665049	-0.0168149	-0.927288	0.26204	-0.637759	-0.52865	-0.233287	0.750342	2.23969	-0.459918	-0.464266	2.85549	-0.275845	-0.914415	-0.269209	-1.3578	-1.98409	-1.05225	0.46827	-0.319526	-1.1341	2.74067	0.919134	0.0389205	1.47377	0.0280543	0.0218291	-1.63175	-0.441428	-1.39618	0.689775	-0.778545	-0.150562	0.390905	-1.4998	-0.956638	0.0704326
344	-0.29249	-0.355139	-0.854864	0.449891	2.82129	-0.0328606	-0.762619	-2.56179	1.67071	0.258602	-0.85868	0.301699	0.716424	0.0109732	-1.00663	0.27471	-0.683617	-0.552892	-0.184547	0.714349	2.27328	-0.410052	-0.480233	2.81582	-0.252944	-0.938942	-0.256121	-1.33258	-1.9266	-1.03795	0.465456	-0.337238	-1.12996	2.85711	0.96595	-0.0221766	1.4654	0.0455346	-0.019901	-1.6377	-0.4715	-1.35834	0.719917	-0.814773	-0.148874	0.419443	-1.42724	-0.925505	0.103742
345	-0.287181	-0.358222	-0.8677	0.414913	2.90463	0.0165314	-0.794489	-2.57701	1.63286	0.282383	-0.879079	0.299363	0.764905	0.0381115	-1.09057	0.284098	-0.726749	-0.581833	-0.136652	0.677113	2.30418	-0.357975	-0.49529	2.77162	-0.231431	-0.958108	-0.241919	-1.30451	-1.86295	-1.02573	0.461909	-0.357904	-1.1209	2.96625	1.00947	-0.0867782	1.45232	0.0665818	-0.0591964	-1.63655	-0.50048	-1.31513	0.753216	-0.852386	-0.148786	0.446116	-1.35009	-0.891621	0.137644
346	-0.282398	-0.360701	-0.879685	0.377803	2.98412	0.0632255	-0.823675	-2.58775	1.59135	0.303589	-0.900599	0.295471	0.81023	0.0644398	-1.17968	0.289801	-0.766805	-0.615508	-0.0894893	0.637889	2.33164	-0.303304	-0.508671	2.72414	-0.211597	-0.97287	-0.226826	-1.27556	-1.79461	-1.01481	0.458189	-0.381171	-1.10803	3.06913	1.04925	-0.155125	1.43591	0.0915004	-0.0948354	-1.6341	-0.527532	-1.26633	0.788745	-0.889225	-0.150481	0.472187	-1.26697	-0.854455	0.172644
347	-0.277565	-0.362607	-0.892914	0.338745	3.06046	0.107437	-0.851119	-2.59972	1.54587	0.32168	-0.921459	0.290164	0.853231	0.0900052	-1.2723	0.292171	-0.803267	-0.654593	-0.043595	0.597581	2.36061	-0.24613	-0.520237	2.67081	-0.193189	-0.98119	-0.210873	-1.24464	-1.72313	-1.00562	0.45416	-0.406608	-1.09143	3.16439	1.08809	-0.225975	1.41592	0.119568	-0.12603	-1.62936	-0.553753	-1.21423	0.826897	-0.927993	-0.154136	0.497766	-1.17832	-0.814776	0.208427
348	-0.272518	-0.364467	-0.905283	0.29878	3.13632	0.149102	-0.876333	-2.60475	1.4977	0.335992	-0.943417	0.284023	0.892503	0.115028	-1.3673	0.291928	-0.835904	-0.698235	0.00122696	0.555975	2.3877	-0.185909	-0.52883	2.61468	-0.175337	-0.984696	-0.194468	-1.2113	-1.64597	-0.998334	0.4514	-0.434316	-1.07015	3.25186	1.12259	-0.299124	1.39366	0.151238	-0.152015	-1.62239	-0.579334	-1.15817	0.867656	-0.967919	-0.15982	0.522473	-1.08639	-0.77065	0.244514
349	-0.267657	-0.365665	-0.916275	0.257638	3.2088	0.188227	-0.900612	-2.60751	1.44736	0.346284	-0.966035	0.276683	0.928654	0.139428	-1.46485	0.288815	-0.864802	-0.745522	0.0450949	0.512539	2.41133	-0.122221	-0.534889	2.55551	-0.157986	-0.984153	-0.177861	-1.17533	-1.56371	-0.994503	0.449091	-0.463214	-1.04547	3.33041	1.15357	-0.374987	1.36779	0.185781	-0.172013	-1.61324	-0.603245	-1.09982	0.908802	-1.00861	-0.167651	0.545657	-0.990579	-0.724211	0.282171
350	-0.26276	-0.366863	-0.927751	0.215847	3.27607	0.224913	-0.922839	-2.6119	1.39552	0.35153	-0.989137	0.268555	0.962205	0.163368	-1.56321	0.282872	-0.888846	-0.795808	0.088171	0.467824	2.43448	-0.0558102	-0.537808	2.49368	-0.140794	-0.977681	-0.161196	-1.13725	-1.47705	-0.991367	0.448051	-0.493016	-1.01699	3.40381	1.18292	-0.452156	1.34122	0.223269	-0.185661	-1.60348	-0.626321	-1.03971	0.952404	-1.05265	-0.177441	0.569139	-0.892247	-0.674209	0.320166
351	-0.257545	-0.368304	-0.936507	0.174604	3.34135	0.259192	-0.94301	-2.61048	1.34245	0.351729	-1.01382	0.260216	0.992744	0.186681	-1.66272	0.274177	-0.908301	-0.849847	0.130806	0.421075	2.45829	0.0139015	-0.536655	2.43117	-0.123502	-0.966827	-0.144833	-1.09674	-1.38675	-0.988436	0.449288	-0.523229	-0.985413	3.46656	1.20795	-0.529652	1.31261	0.263915	-0.192603	-1.59643	-0.648285	-0.978852	0.998226	-1.09658	-0.18932	0.592486	-0.791283	-0.619957	0.358586
352	-0.25268	-0.369117	-0.942724	0.13423	3.40184	0.290685	-0.961495	-2.60563	1.28818	0.346193	-1.03924	0.251156	1.02028	0.209295	-1.75998	0.262762	-0.922714	-0.905559	0.173279	0.372046	2.47911	0.0864525	-0.532009	2.36443	-0.105462	-0.95202	-0.128899	-1.05165	-1.29436	-0.99001	0.451647	-0.553197	-0.95026	3.52167	1.23027	-0.608231	1.28098	0.306582	-0.192615	-1.58941	-0.668623	-0.918138	1.04289	-1.14257	-0.203393	0.615743	-0.688598	-0.562604	0.397641
353	-0.247953	-0.370427	-0.946879	0.0956877	3.46094	0.319243	-0.977999	-2.60119	1.23206	0.334714	-1.06537	0.24193	1.04523	0.231743	-1.85564	0.248339	-0.932443	-0.961725	0.21547	0.320518	2.499	0.16131	-0.523584	2.29886	-0.086433	-0.9321	-0.113589	-1.00391	-1.19792	-0.991594	0.456101	-0.581948	-0.911866	3.57171	1.25033	-0.687219	1.24952	0.352797	-0.185581	-1.58277	-0.687888	-0.858341	1.08872	-1.19032	-0.219299	0.639992	-0.586509	-0.502243	0.436576
354	-0.242691	-0.372096	-0.948383	0.0595012	3.51982	0.344992	-0.99292	-2.59286	1.17659	0.317131	-1.09244	0.232689	1.0676	0.253944	-1.94943	0.230985	-0.936915	-1.02017	0.257906	0.266465	2.51753	0.238662	-0.511813	2.23367	-0.066344	-0.90815	-0.0990869	-0.953399	-1.09898	-0.994375	0.462948	-0.609609	-0.87104	3.60929	1.26984	-0.764627	1.21523	0.400846	-0.171652	-1.5791	-0.705106	-0.800804	1.13545	-1.23741	-0.236939	0.665122	-0.483632	-0.438213	0.476598
355	-0.237648	-0.373771	-0.947508	0.0263492	3.57046	0.3679	-1.00561	-2.58133	1.1227	0.293188	-1.11982	0.223541	1.08769	0.276007	-2.03645	0.210414	-0.937175	-1.07698	0.300831	0.209877	2.53573	0.317833	-0.497049	2.1654	-0.0449612	-0.881242	-0.0854166	-0.898404	-0.999142	-0.995679	0.471609	-0.635005	-0.826336	3.64278	1.28672	-0.841546	1.17948	0.451121	-0.151274	-1.57753	-0.720531	-0.745787	1.18022	-1.28538	-0.256474	0.691864	-0.381694	-0.371034	0.516163
356	-0.232911	-0.375252	-0.942423	-0.00304716	3.61841	0.387674	-1.01703	-2.57029	1.06761	0.262974	-1.14724	0.214998	1.10556	0.298111	-2.12178	0.186203	-0.934991	-1.13152	0.344542	0.150321	2.55353	0.397398	-0.478373	2.09981	-0.0223401	-0.850656	-0.0728492	-0.839953	-0.896773	-0.998823	0.481623	-0.658097	-0.778864	3.66961	1.30036	-0.91663	1.14317	0.504283	-0.124779	-1.57571	-0.733325	-0.69495	1.22433	-1.33478	-0.27781	0.720282	-0.281899	-0.302022	0.555218
357	-0.22787	-0.377055	-0.934566	-0.0282321	3.66708	0.403967	-1.02472	-2.5555	1.01457	0.226558	-1.17598	0.206837	1.12168	0.320253	-2.20029	0.158465	-0.927434	-1.1852	0.388232	0.0876529	2.56686	0.477676	-0.456873	2.03586	0.00158391	-0.816491	-0.0613551	-0.778378	-0.792785	-1.00517	0.49251	-0.678571	-0.728729	3.69224	1.31453	-0.990418	1.1049	0.557728	-0.0923784	-1.57604	-0.744165	-0.64884	1.26684	-1.38394	-0.300761	0.74971	-0.184219	-0.230381	0.593696
358	-0.222875	-0.378297	-0.923939	-0.0485925	3.71242	0.417059	-1.03289	-2.54022	0.963938	0.184337	-1.20399	0.199189	1.1375	0.342689	-2.26986	0.126908	-0.917579	-1.23559	0.432217	0.0220816	2.58073	0.55833	-0.432867	1.97306	0.0266663	-0.779637	-0.0509387	-0.713727	-0.687783	-1.00674	0.504517	-0.695704	-0.676137	3.70572	1.32736	-1.06174	1.06743	0.613629	-0.0548215	-1.5777	-0.752488	-0.607999	1.30754	-1.42992	-0.325094	0.781127	-0.0901017	-0.156952	0.631468
359	-0.217992	-0.379749	-0.910744	-0.0639373	3.75399	0.426912	-1.03964	-2.52402	0.913859	0.13627	-1.23168	0.192693	1.15273	0.365939	-2.33553	0.0915775	-0.905871	-1.28067	0.476266	-0.0463945	2.59642	0.637093	-0.405751	1.91316	0.0526592	-0.740413	-0.0417314	-0.646701	-0.582357	-1.00832	0.516686	-0.709946	-0.621203	3.71623	1.33847	-1.12955	1.02888	0.670196	-0.0127596	-1.57844	-0.757204	-0.573672	1.34694	-1.4755	-0.350765	0.814568	0.000801986	-0.0820767	0.668033
360	-0.212993	-0.380623	-0.89481	-0.0738155	3.7927	0.433427	-1.04245	-2.50304	0.866488	0.0827961	-1.25857	0.187272	1.16635	0.390272	-2.3917	0.0528288	-0.891786	-1.32031	0.518926	-0.117814	2.6055	0.714549	-0.376446	1.85726	0.0792619	-0.698502	-0.0336147	-0.577448	-0.476925	-1.00657	0.528505	-0.720685	-0.563861	3.72559	1.35004	-1.19478	0.989779	0.726657	0.0334275	-1.58035	-0.758781	-0.54588	1.38363	-1.52121	-0.378284	0.848149	0.0879141	-0.00637551	0.703142
361	-0.208021	-0.380821	-0.876532	-0.0781982	3.82946	0.437997	-1.04969	-2.4828	0.820033	0.0249693	-1.28271	0.183188	1.18037	0.41531	-2.43919	0.0106819	-0.877527	-1.35439	0.561603	-0.191834	2.6102	0.789607	-0.345088	1.80446	0.106331	-0.654627	-0.026641	-0.506125	-0.370901	-1.00262	0.539645	-0.728418	-0.505702	3.72222	1.36003	-1.25447	0.949915	0.784489	0.0827788	-1.57768	-0.756918	-0.525181	1.41855	-1.56281	-0.406716	0.882656	0.170475	0.0692947	0.736555
362	-0.203174	-0.380854	-0.856583	-0.0772483	3.86403	0.439516	-1.05209	-2.46511	0.775271	-0.0370965	-1.30677	0.180852	1.19419	0.441934	-2.47943	-0.0344376	-0.8628	-1.38052	0.602925	-0.268083	2.6142	0.861809	-0.312049	1.75407	0.133377	-0.609381	-0.0207906	-0.433462	-0.265331	-0.997793	0.549634	-0.732607	-0.445793	3.71933	1.36977	-1.31158	0.909669	0.841629	0.134895	-1.57374	-0.751205	-0.51106	1.45096	-1.60219	-0.436219	0.918319	0.249394	0.145212	0.767371
363	-0.198189	-0.380049	-0.834517	-0.0708516	3.89804	0.437788	-1.05361	-2.44077	0.732496	-0.10269	-1.32866	0.180149	1.20645	0.469357	-2.50845	-0.0817508	-0.848616	-1.39897	0.642307	-0.346229	2.61698	0.930161	-0.277328	1.70745	0.160052	-0.562459	-0.0159882	-0.359653	-0.160133	-0.991343	0.558302	-0.734504	-0.384452	3.71991	1.3804	-1.36419	0.869973	0.898352	0.18901	-1.5688	-0.742407	-0.505091	1.47996	-1.64079	-0.467061	0.952978	0.323979	0.219916	0.796655
364	-0.19314	-0.378838	-0.811263	-0.0595234	3.92017	0.434266	-1.05917	-2.41505	0.691055	-0.170968	-1.34848	0.181571	1.2195	0.49824	-2.52999	-0.130698	-0.835271	-1.41011	0.679662	-0.425434	2.61703	0.994226	-0.241059	1.66396	0.185878	-0.514315	-0.012199	-0.285301	-0.0552758	-0.98365	0.565028	-0.733	-0.322868	3.71362	1.38838	-1.41049	0.829043	0.953998	0.244326	-1.55917	-0.730003	-0.50661	1.50802	-1.6752	-0.498933	0.986272	0.394668	0.293281	0.822451
365	-0.188254	-0.376915	-0.787012	-0.043491	3.94843	0.429272	-1.06045	-2.39201	0.65076	-0.241712	-1.36434	0.185392	1.23241	0.529164	-2.54561	-0.180246	-0.822933	-1.41091	0.714159	-0.505937	2.61273	1.0546	-0.204157	1.62531	0.21025	-0.465435	-0.00932548	-0.211145	0.0485844	-0.973869	0.56983	-0.729285	-0.260638	3.70195	1.39691	-1.45465	0.788093	1.00892	0.300411	-1.54684	-0.713453	-0.513999	1.53302	-1.7066	-0.531605	1.01873	0.462348	0.364614	0.845522
366	-0.183323	-0.374139	-0.762427	-0.0231639	3.97653	0.423009	-1.06259	-2.36617	0.610816	-0.313511	-1.37892	0.19133	1.24555	0.560399	-2.55255	-0.229446	-0.812763	-1.40357	0.745421	-0.586623	2.60571	1.10956	-0.166624	1.59036	0.23316	-0.415807	-0.00730036	-0.137433	0.151518	-0.96188	0.572623	-0.723872	-0.198712	3.6901	1.40505	-1.4913	0.74733	1.063	0.356048	-1.53037	-0.694535	-0.529408	1.5564	-1.73379	-0.564947	1.05045	0.526665	0.431994	0.866886
367	-0.17845	-0.37142	-0.737028	0.000653286	3.98661	0.415218	-1.0638	-2.33811	0.572439	-0.38563	-1.39043	0.199685	1.25931	0.593648	-2.54582	-0.277332	-0.803812	-1.38742	0.773144	-0.665913	2.59451	1.15923	-0.128877	1.55711	0.25364	-0.366038	-0.00601867	-0.0645987	0.253624	-0.947223	0.573005	-0.715739	-0.13726	3.67324	1.40932	-1.52418	0.706278	1.11518	0.411248	-1.50899	-0.67283	-0.551443	1.57839	-1.75719	-0.599238	1.07954	0.588558	0.495919	0.88428
368	-0.173474	-0.368099	-0.712144	0.0274804	4.01415	0.40663	-1.06103	-2.30817	0.533888	-0.458128	-1.39634	0.21078	1.27045	0.627331	-2.53345	-0.323036	-0.795496	-1.36083	0.798061	-0.745846	2.57997	1.20423	-0.0912434	1.52766	0.271288	-0.316398	-0.00539013	0.00659476	0.35458	-0.93093	0.57176	-0.706886	-0.0765499	3.65275	1.41329	-1.55206	0.665414	1.1649	0.4651	-1.4833	-0.648641	-0.578878	1.59676	-1.77736	-0.633822	1.10596	0.648755	0.555774	0.89908
369	-0.168375	-0.363753	-0.688212	0.056591	4.02949	0.397678	-1.06013	-2.27852	0.495636	-0.529977	-1.40368	0.223921	1.28347	0.660947	-2.51516	-0.365472	-0.789444	-1.32728	0.817757	-0.823891	2.5634	1.24428	-0.0540206	1.5002	0.285782	-0.266855	-0.00530528	0.0759417	0.454921	-0.913583	0.568867	-0.697186	-0.016994	3.63003	1.41309	-1.57363	0.623597	1.2118	0.516101	-1.45414	-0.622244	-0.612271	1.61549	-1.7919	-0.668499	1.13167	0.707104	0.610055	0.910959
370	-0.1635	-0.359391	-0.663793	0.0871852	4.02753	0.388151	-1.05797	-2.2456	0.458342	-0.600699	-1.40517	0.239639	1.29567	0.696547	-2.48441	-0.403549	-0.784113	-1.28456	0.834505	-0.898921	2.54354	1.27775	-0.0175858	1.47359	0.296549	-0.217915	-0.00564547	0.142853	0.554092	-0.894481	0.563448	-0.685944	0.0414063	3.60586	1.40775	-1.59228	0.581257	1.25703	0.564879	-1.41967	-0.593578	-0.650723	1.63278	-1.80412	-0.703602	1.15263	0.764248	0.658624	0.920268
371	-0.158541	-0.354672	-0.640705	0.118606	4.03452	0.378176	-1.05185	-2.21026	0.420665	-0.670158	-1.40393	0.257498	1.30332	0.731638	-2.45092	-0.437048	-0.7787	-1.23416	0.848569	-0.972325	2.51938	1.30583	0.0177845	1.44926	0.302752	-0.169934	-0.00634239	0.206845	0.651798	-0.87382	0.557738	-0.67425	0.0982756	3.57903	1.39938	-1.60284	0.539694	1.29867	0.610767	-1.38026	-0.563811	-0.693306	1.64624	-1.80838	-0.738831	1.17301	0.820426	0.701394	0.927268
372	-0.153578	-0.349716	-0.619276	0.150225	4.03422	0.36748	-1.04547	-2.17351	0.383619	-0.737332	-1.4013	0.277018	1.3148	0.766787	-2.41084	-0.464657	-0.774591	-1.17807	0.85736	-1.04269	2.49229	1.3291	0.0518499	1.4252	0.304125	-0.122439	-0.00731935	0.267948	0.748908	-0.852984	0.550415	-0.662839	0.15346	3.54668	1.38667	-1.61201	0.498084	1.33551	0.652294	-1.33818	-0.532311	-0.739222	1.65885	-1.80615	-0.773211	1.19344	0.875628	0.736229	0.93173
373	-0.148687	-0.344506	-0.59926	0.181063	4.02992	0.356166	-1.03515	-2.13403	0.346592	-0.802117	-1.39355	0.298414	1.32204	0.801694	-2.35992	-0.486359	-0.770555	-1.11492	0.864974	-1.10925	2.4633	1.34726	0.0843027	1.40058	0.300785	-0.0760221	-0.00851063	0.324945	0.844523	-0.831295	0.542122	-0.65074	0.207123	3.51692	1.36824	-1.61746	0.456599	1.37045	0.689456	-1.29296	-0.49976	-0.788809	1.67189	-1.80252	-0.807076	1.20859	0.930352	0.763287	0.935565
374	-0.14364	-0.339005	-0.580842	0.210514	4.03014	0.344033	-1.02169	-2.09274	0.309917	-0.865339	-1.38512	0.320837	1.32908	0.835205	-2.30564	-0.501576	-0.765841	-1.04759	0.86784	-1.17145	2.43531	1.35741	0.114867	1.37531	0.291399	-0.0312397	-0.00990029	0.378439	0.938582	-0.808515	0.53342	-0.63869	0.258691	3.48595	1.34311	-1.61702	0.415348	1.40355	0.722588	-1.24458	-0.466829	-0.840796	1.68482	-1.79	-0.840194	1.2252	0.984488	0.782919	0.935778
375	-0.138581	-0.333551	-0.564259	0.238412	4.01893	0.33053	-1.00702	-2.04632	0.273676	-0.926318	-1.37312	0.344273	1.33612	0.868565	-2.24602	-0.509828	-0.761031	-0.976284	0.867337	-1.23039	2.40602	1.36033	0.143337	1.34876	0.276099	0.0121399	-0.0114963	0.427834	1.03241	-0.786452	0.523716	-0.627085	0.308299	3.45212	1.31149	-1.61421	0.374405	1.43212	0.749936	-1.19263	-0.433427	-0.892699	1.69591	-1.77089	-0.872246	1.24134	1.03806	0.794037	0.932272
376	-0.133696	-0.327722	-0.55093	0.26377	3.99328	0.31578	-0.98876	-1.99708	0.237359	-0.983879	-1.35868	0.367883	1.33341	0.900117	-2.18035	-0.511944	-0.756465	-0.90149	0.867043	-1.28462	2.37222	1.36125	0.169609	1.32168	0.254986	0.053719	-0.013298	0.473095	1.12531	-0.764795	0.514159	-0.615554	0.355805	3.41794	1.27317	-1.60508	0.334431	1.45506	0.772638	-1.13792	-0.400069	-0.946423	1.70637	-1.74743	-0.902873	1.25405	1.08947	0.797129	0.928872
377	-0.128768	-0.32175	-0.5405	0.286342	3.96973	0.29965	-0.967657	-1.94535	0.201665	-1.0401	-1.3432	0.391378	1.33396	0.930056	-2.1096	-0.506277	-0.751364	-0.825944	0.862522	-1.33381	2.33787	1.35567	0.193365	1.292	0.227358	0.0933048	-0.0154179	0.515183	1.21589	-0.743551	0.504419	-0.604153	0.401217	3.38265	1.23099	-1.59746	0.295449	1.47334	0.790324	-1.08284	-0.366304	-1.00081	1.71476	-1.71507	-0.932236	1.26831	1.14053	0.791872	0.922913
378	-0.12384	-0.31578	-0.532392	0.305765	3.94723	0.28146	-0.944411	-1.8908	0.166215	-1.09389	-1.32489	0.414581	1.33448	0.959562	-2.03386	-0.493653	-0.746202	-0.74973	0.855427	-1.37795	2.30416	1.34191	0.214326	1.25972	0.193491	0.130582	-0.017856	0.552373	1.30527	-0.72316	0.49483	-0.593236	0.444885	3.34793	1.18362	-1.5861	0.257526	1.48763	0.801216	-1.02572	-0.332482	-1.05314	1.72077	-1.67638	-0.960291	1.28238	1.19025	0.777381	0.91409
379	-0.118939	-0.309193	-0.527475	0.321718	3.91539	0.260899	-0.918734	-1.83248	0.131154	-1.14474	-1.30439	0.436651	1.32964	0.985759	-1.95339	-0.474043	-0.741256	-0.674093	0.846813	-1.41561	2.26849	1.32275	0.232637	1.22525	0.15338	0.165208	-0.0206922	0.58629	1.39182	-0.70362	0.484938	-0.582809	0.485671	3.31475	1.13066	-1.56917	0.221388	1.4994	0.808125	-0.965886	-0.298758	-1.104	1.72865	-1.63169	-0.986369	1.29523	1.23694	0.754376	0.903963
380	-0.113917	-0.302446	-0.527068	0.334416	3.87815	0.238272	-0.891456	-1.76902	0.096762	-1.19456	-1.28351	0.457915	1.32367	1.00899	-1.8694	-0.446673	-0.736382	-0.600457	0.835701	-1.44932	2.23228	1.29573	0.247709	1.18841	0.107439	0.196985	-0.0240932	0.616903	1.47497	-0.686469	0.474891	-0.57204	0.524109	3.28224	1.0738	-1.55299	0.187035	1.50389	0.808982	-0.904331	-0.265036	-1.1528	1.73403	-1.57966	-1.01019	1.3075	1.28286	0.723752	0.89116
381	-0.108911	-0.295966	-0.53065	0.343686	3.83828	0.213341	-0.862351	-1.7034	0.0630368	-1.23972	-1.26068	0.477704	1.31584	1.03181	-1.78088	-0.412177	-0.732351	-0.52843	0.8229	-1.47495	2.19574	1.26291	0.259704	1.14856	0.0559138	0.225721	-0.0280406	0.643487	1.55599	-0.66996	0.46543	-0.56157	0.560905	3.24799	1.01477	-1.5324	0.154137	1.50383	0.802836	-0.841423	-0.232224	-1.19806	1.73353	-1.52227	-1.03218	1.31899	1.32592	0.685296	0.8756
382	-0.104017	-0.289058	-0.537107	0.349762	3.79637	0.185702	-0.83075	-1.63472	0.0302507	-1.28367	-1.23517	0.495768	1.30319	1.04994	-1.68901	-0.370574	-0.728273	-0.459222	0.807644	-1.49585	2.15586	1.2239	0.26793	1.10468	-0.000773061	0.251124	-0.0327117	0.667288	1.63397	-0.654668	0.456077	-0.551892	0.595363	3.21881	0.95484	-1.51096	0.123187	1.50643	0.79154	-0.776859	-0.20026	-1.23992	1.73515	-1.45845	-1.0529	1.33095	1.36676	0.639559	0.858587
383	-0.0990821	-0.281967	-0.548567	0.353125	3.74942	0.15565	-0.799021	-1.56235	-0.00157465	-1.32688	-1.20771	0.512463	1.29042	1.06647	-1.59501	-0.321769	-0.724357	-0.394432	0.789743	-1.51106	2.1162	1.17807	0.272302	1.05873	-0.0619329	0.272963	-0.0381492	0.687622	1.70907	-0.641853	0.446973	-0.541627	0.627461	3.1905	0.893104	-1.48798	0.0943165	1.5012	0.77518	-0.710379	-0.168905	-1.27703	1.73257	-1.38969	-1.07016	1.34161	1.40368	0.58703	0.839643
384	-0.0940675	-0.275164	-0.564405	0.354052	3.70163	0.123193	-0.766715	-1.48934	-0.0321151	-1.36446	-1.1784	0.52761	1.2765	1.07994	-1.49724	-0.265577	-0.721037	-0.334078	0.769464	-1.51491	2.07758	1.12809	0.273395	1.01064	-0.127044	0.291268	-0.0445034	0.705744	1.78075	-0.630346	0.437727	-0.531204	0.658069	3.1612	0.833182	-1.46233	0.0674013	1.48988	0.754177	-0.64193	-0.138758	-1.3094	1.72245	-1.31581	-1.0854	1.35125	1.4383	0.528237	0.817928
385	-0.089116	-0.268178	-0.584283	0.35304	3.65075	0.0883093	-0.73213	-1.41284	-0.0609392	-1.40085	-1.14719	0.540361	1.25966	1.08858	-1.39645	-0.202167	-0.718403	-0.278679	0.746117	-1.51683	2.03717	1.07231	0.270208	0.959653	-0.195373	0.305649	-0.0518259	0.720862	1.84728	-0.621201	0.42913	-0.520699	0.686472	3.13702	0.774421	-1.43645	0.0424364	1.47644	0.72835	-0.571648	-0.110216	-1.33767	1.70999	-1.23611	-1.09869	1.36017	1.46994	0.46372	0.794045
386	-0.084212	-0.261267	-0.608603	0.349757	3.59616	0.0515298	-0.6969	-1.33353	-0.0878709	-1.43453	-1.11429	0.552091	1.24272	1.09653	-1.2936	-0.131897	-0.714989	-0.228545	0.719691	-1.51299	1.99473	1.01127	0.263427	0.906303	-0.266297	0.316204	-0.0602606	0.733365	1.90918	-0.612745	0.420862	-0.509408	0.712799	3.11175	0.717041	-1.40677	0.0192906	1.45784	0.697798	-0.499852	-0.0834763	-1.35827	1.6918	-1.15377	-1.11015	1.36845	1.49782	0.39382	0.769086
387	-0.0792633	-0.254683	-0.635868	0.345782	3.53748	0.0127983	-0.660576	-1.25425	-0.112701	-1.46489	-1.07847	0.562081	1.22295	1.09807	-1.18982	-0.0549503	-0.710646	-0.183931	0.690971	-1.49889	1.94964	0.94764	0.252926	0.852034	-0.338381	0.323065	-0.070035	0.744467	1.96684	-0.606845	0.412805	-0.498217	0.738788	3.08853	0.663585	-1.37513	-0.00206074	1.43591	0.663781	-0.42632	-0.0588801	-1.3736	1.66985	-1.06726	-1.1182	1.37669	1.52264	0.319745	0.742272
388	-0.0743138	-0.248297	-0.668075	0.341181	3.47646	-0.0274278	-0.622916	-1.17288	-0.135098	-1.49257	-1.03998	0.570368	1.20319	1.09733	-1.08487	0.0283326	-0.705849	-0.145085	0.659496	-1.47959	1.90518	0.879512	0.238738	0.796837	-0.411806	0.326273	-0.0810012	0.751999	2.01962	-0.602579	0.405353	-0.486245	0.763804	3.06503	0.612624	-1.34405	-0.0217714	1.41031	0.626087	-0.351364	-0.0367314	-1.38433	1.6424	-0.977367	-1.12466	1.38366	1.54249	0.241228	0.713444
389	-0.0693323	-0.24239	-0.704405	0.336023	3.41857	-0.0687089	-0.583921	-1.09134	-0.15468	-1.51505	-1.00042	0.577656	1.18422	1.09284	-0.979535	0.117552	-0.700197	-0.111873	0.624873	-1.45296	1.85851	0.80803	0.221578	0.740137	-0.48538	0.326128	-0.0935832	0.75735	2.06762	-0.598436	0.398098	-0.473134	0.787298	3.04326	0.56548	-1.30882	-0.0401249	1.381	0.585654	-0.275381	-0.0173114	-1.38618	1.60804	-0.887449	-1.12968	1.39145	1.56043	0.159322	0.684072
390	-0.0643646	-0.236774	-0.742904	0.332182	3.3584	-0.110743	-0.543596	-1.00985	-0.171323	-1.53607	-0.958365	0.582204	1.16353	1.08311	-0.874878	0.2116	-0.692757	-0.0844219	0.588334	-1.41961	1.80947	0.734942	0.201481	0.682427	-0.557469	0.322633	-0.107698	0.760919	2.10971	-0.596682	0.391606	-0.459856	0.811577	3.0234	0.521861	-1.27186	-0.0572542	1.34711	0.542829	-0.198852	-0.000750014	-1.38201	1.56885	-0.795963	-1.13063	1.39849	1.57476	0.0745583	0.654673
391	-0.05945	-0.231216	-0.785051	0.32893	3.2954	-0.152649	-0.501753	-0.927016	-0.184974	-1.55308	-0.913475	0.586611	1.14279	1.07342	-0.770872	0.31031	-0.683372	-0.0624824	0.549717	-1.3802	1.76241	0.66023	0.178705	0.624671	-0.628722	0.316146	-0.123472	0.761253	2.14716	-0.595533	0.385208	-0.445657	0.835522	3.0016	0.481555	-1.23498	-0.0734445	1.30976	0.498266	-0.122254	0.0127771	-1.37	1.5217	-0.703425	-1.13233	1.40541	1.58359	-0.0128273	0.624249
392	-0.0544918	-0.226408	-0.829587	0.326955	3.23402	-0.194459	-0.457624	-0.844602	-0.195257	-1.56607	-0.867105	0.589452	1.12251	1.05775	-0.669011	0.412826	-0.672246	-0.0456294	0.509438	-1.33479	1.71343	0.584678	0.15421	0.567786	-0.697937	0.307138	-0.141096	0.759049	2.18	-0.595229	0.379503	-0.430418	0.859174	2.97837	0.444216	-1.19371	-0.0889948	1.27166	0.45339	-0.0457181	0.0231676	-1.35123	1.46998	-0.610949	-1.13174	1.41529	1.58854	-0.101871	0.593044
393	-0.0495022	-0.22221	-0.876159	0.327218	3.17196	-0.235112	-0.411907	-0.762954	-0.202088	-1.57573	-0.818778	0.590875	1.10247	1.03911	-0.5691	0.51852	-0.659566	-0.0335311	0.468613	-1.28239	1.66282	0.508161	0.128727	0.51073	-0.763986	0.295188	-0.160215	0.755131	2.20613	-0.595376	0.37439	-0.414686	0.883679	2.95475	0.410072	-1.15197	-0.104079	1.22894	0.408378	0.0295001	0.0304119	-1.32587	1.41383	-0.519455	-1.1283	1.42485	1.58866	-0.193335	0.563099
394	-0.0445412	-0.21842	-0.924107	0.329372	3.11036	-0.274234	-0.36499	-0.682203	-0.205542	-1.57965	-0.768244	0.591585	1.08284	1.01906	-0.471548	0.626222	-0.644808	-0.0257091	0.427265	-1.22463	1.61222	0.431806	0.102444	0.454271	-0.827089	0.281116	-0.181209	0.747926	2.22884	-0.596031	0.369457	-0.398153	0.907956	2.93066	0.378608	-1.10944	-0.119262	1.1826	0.363687	0.103402	0.0345171	-1.29271	1.35251	-0.430044	-1.12351	1.43381	1.58577	-0.285146	0.53404
395	-0.0396042	-0.215294	-0.973124	0.334316	3.05169	-0.311631	-0.316053	-0.602347	-0.205549	-1.58275	-0.717322	0.58946	1.06414	0.994333	-0.377681	0.733948	-0.627564	-0.0216948	0.386293	-1.16409	1.56054	0.356689	0.076193	0.399083	-0.885539	0.265123	-0.203828	0.73832	2.24736	-0.59588	0.365793	-0.38051	0.933391	2.90296	0.349004	-1.0641	-0.134435	1.13501	0.320321	0.175205	0.035549	-1.25429	1.28898	-0.342043	-1.11755	1.44501	1.57943	-0.377708	0.505604
396	-0.0346371	-0.212622	-1.02318	0.341634	2.99365	-0.346458	-0.265373	-0.523666	-0.202197	-1.58313	-0.665654	0.587419	1.04639	0.967785	-0.2872	0.842436	-0.608575	-0.0208295	0.3465	-1.09799	1.5088	0.283087	0.0507106	0.344791	-0.937847	0.246576	-0.227778	0.726637	2.25708	-0.596138	0.362254	-0.362526	0.959074	2.87729	0.32217	-1.01822	-0.150206	1.08501	0.278977	0.243808	0.0335816	-1.20845	1.22205	-0.255975	-1.11001	1.45834	1.56863	-0.471019	0.478325
397	-0.0296632	-0.210366	-1.07244	0.351797	2.9358	-0.378721	-0.213665	-0.446322	-0.195382	-1.58117	-0.612619	0.583991	1.02964	0.939294	-0.200039	0.949778	-0.587051	-0.0225451	0.308109	-1.0277	1.45685	0.211311	0.0264299	0.292588	-0.984463	0.225935	-0.252898	0.711651	2.26306	-0.596346	0.359503	-0.344142	0.984084	2.84858	0.297145	-0.969675	-0.167039	1.03419	0.240304	0.309986	0.0287851	-1.15704	1.15314	-0.17339	-1.09994	1.47111	1.55308	-0.562785	0.452326
398	-0.0247316	-0.20846	-1.12161	0.365121	2.88147	-0.407812	-0.160548	-0.370627	-0.185283	-1.57692	-0.559999	0.579092	1.01429	0.909229	-0.117011	1.05552	-0.563817	-0.0262641	0.271971	-0.956293	1.40442	0.142261	0.00393482	0.242185	-1.02566	0.203471	-0.278852	0.695999	2.26958	-0.593984	0.357411	-0.324475	1.00939	2.81361	0.273763	-0.92059	-0.184664	0.980407	0.205099	0.372452	0.0213162	-1.09939	1.08428	-0.0935257	-1.09002	1.48555	1.53427	-0.653281	0.42825
399	-0.019775	-0.206819	-1.16893	0.380736	2.82935	-0.433436	-0.106289	-0.296845	-0.172013	-1.56982	-0.507789	0.572764	1.00099	0.877416	-0.0379299	1.15971	-0.539098	-0.0312985	0.238365	-0.88303	1.35114	0.0767608	-0.0161786	0.19371	-1.05971	0.178682	-0.305044	0.678588	2.26794	-0.592803	0.356007	-0.304493	1.03443	2.77941	0.252722	-0.87126	-0.20358	0.926408	0.174021	0.431152	0.0113643	-1.03532	1.01653	-0.0166814	-1.0782	1.50273	1.51149	-0.741502	0.406029
400	-0.0148092	-0.205158	-1.21401	0.399164	2.77909	-0.45542	-0.051213	-0.224303	-0.155668	-1.56025	-0.45508	0.56471	0.989706	0.843714	0.037485	1.25885	-0.512556	-0.0372026	0.207782	-0.807875	1.29698	0.0150035	-0.0336201	0.147709	-1.08618	0.151331	-0.330775	0.658373	2.26342	-0.590358	0.355891	-0.284365	1.05857	2.74204	0.234033	-0.819166	-0.223698	0.87309	0.147728	0.486198	-0.000963611	-0.967124	0.950814	0.0565646	-1.06498	1.52076	1.48451	-0.82643	0.385682
401	-0.00986705	-0.203186	-1.25574	0.420044	2.73059	-0.474139	0.00476695	-0.153559	-0.136431	-1.54982	-0.40358	0.556363	0.979691	0.809182	0.108571	1.35454	-0.484187	-0.0433667	0.180437	-0.73238	1.24301	-0.0422292	-0.048169	0.104493	-1.10435	0.121663	-0.356422	0.637425	2.25903	-0.58578	0.356556	-0.263217	1.08161	2.70038	0.217978	-0.766884	-0.245011	0.817832	0.126624	0.536535	-0.0154713	-0.8935	0.886998	0.126451	-1.05085	1.54039	1.45448	-0.906932	0.367309
402	-0.00490457	-0.200829	-1.29455	0.442548	2.68476	-0.489299	0.0612505	-0.0848702	-0.114235	-1.53894	-0.352998	0.546929	0.973335	0.774084	0.175991	1.44486	-0.453905	-0.0493892	0.156401	-0.657571	1.18868	-0.0944153	-0.0595198	0.0645347	-1.11373	0.089423	-0.380552	0.616093	2.24537	-0.580232	0.359072	-0.241505	1.10227	2.65643	0.205106	-0.71358	-0.26726	0.763413	0.111425	0.583313	-0.0320588	-0.81681	0.827426	0.192493	-1.03517	1.56145	1.42145	-0.982543	0.350503
403	4.22088e-05	-0.197543	-1.32908	0.466537	2.64312	-0.500897	0.118071	-0.0174749	-0.0893645	-1.52711	-0.303195	0.536786	0.971826	0.737814	0.239839	1.52974	-0.422259	-0.0549087	0.135867	-0.58418	1.13391	-0.141215	-0.0676913	0.0278284	-1.11552	0.0541963	-0.402627	0.593591	2.23009	-0.572949	0.362388	-0.219375	1.12094	2.61005	0.195778	-0.657789	-0.290931	0.709487	0.102776	0.626388	-0.0505308	-0.73766	0.772933	0.254943	-1.01915	1.58319	1.38517	-1.05107	0.33575
404	0.00501235	-0.193137	-1.35688	0.491602	2.60202	-0.50968	0.174928	0.0481892	-0.0620312	-1.51455	-0.254778	0.525923	0.972189	0.701174	0.299628	1.61021	-0.388343	-0.0594895	0.118738	-0.512439	1.07964	-0.182009	-0.0727344	-0.00529552	-1.10845	0.0160151	-0.422706	0.571244	2.21437	-0.564091	0.367243	-0.19641	1.13871	2.55915	0.19027	-0.601936	-0.315261	0.655544	0.100828	0.665093	-0.0706174	-0.655793	0.721943	0.313093	-1.00107	1.60591	1.34416	-1.11318	0.32288
405	0.0099695	-0.187504	-1.3809	0.517481	2.56539	-0.514183	0.231681	0.11255	-0.032145	-1.50152	-0.207274	0.514801	0.971108	0.663685	0.356173	1.68262	-0.352005	-0.0629614	0.104795	-0.442708	1.02594	-0.216416	-0.0746782	-0.0344899	-1.09341	-0.0251585	-0.43953	0.549876	2.19193	-0.553461	0.374117	-0.17286	1.15329	2.50364	0.189663	-0.544451	-0.339502	0.603237	0.106011	0.700548	-0.0926263	-0.573235	0.67598	0.366927	-0.982321	1.62982	1.30071	-1.16727	0.311478
406	0.0149061	-0.179887	-1.39874	0.542984	2.5325	-0.515424	0.288257	0.176159	1.25981e-06	-1.48845	-0.160944	0.503406	0.975173	0.624775	0.409174	1.75056	-0.313452	-0.0650011	0.0939824	-0.376023	0.972034	-0.244086	-0.0738451	-0.0596423	-1.07052	-0.0694431	-0.453151	0.528164	2.16919	-0.541095	0.382202	-0.148534	1.1643	2.44885	0.194284	-0.48409	-0.364367	0.552867	0.11866	0.733298	-0.116137	-0.489567	0.635325	0.416921	-0.963075	1.65526	1.25563	-1.21133	0.30163
407	0.0198855	-0.170166	-1.41078	0.567918	2.49932	-0.515293	0.344389	0.238514	0.0342303	-1.47617	-0.115739	0.492246	0.98402	0.585856	0.458763	1.80908	-0.272177	-0.0654111	0.0860943	-0.312609	0.918417	-0.264872	-0.0703761	-0.0806378	-1.03989	-0.116754	-0.463076	0.507661	2.14557	-0.527592	0.392524	-0.123227	1.17351	2.39239	0.204283	-0.422065	-0.38825	0.503906	0.139013	0.763238	-0.141035	-0.406154	0.599291	0.462356	-0.942661	1.67959	1.20705	-1.24782	0.293449
408	0.0248461	-0.158283	-1.41656	0.59218	2.47223	-0.512684	0.399538	0.300419	0.0704303	-1.46319	-0.0716524	0.482088	0.995068	0.546511	0.505501	1.86188	-0.227579	-0.0641659	0.0808083	-0.252652	0.866068	-0.278997	-0.0645398	-0.0973516	-1.00293	-0.166717	-0.468509	0.48917	2.11703	-0.512647	0.404476	-0.0970301	1.1777	2.33239	0.220414	-0.358259	-0.410821	0.456625	0.166867	0.791106	-0.167685	-0.323534	0.567331	0.502849	-0.921454	1.7036	1.15618	-1.27353	0.286795
409	0.0297997	-0.143761	-1.41478	0.614735	2.44761	-0.507207	0.453446	0.362334	0.108179	-1.45067	-0.0285777	0.471992	1.01004	0.506642	0.548437	1.90842	-0.179409	-0.0609417	0.0777744	-0.196234	0.815583	-0.285886	-0.0567562	-0.109636	-0.959943	-0.219321	-0.46959	0.471789	2.08489	-0.495769	0.418096	-0.0698185	1.17849	2.27204	0.242883	-0.292101	-0.431953	0.411565	0.202257	0.816592	-0.195438	-0.242343	0.539863	0.538724	-0.900141	1.72845	1.10295	-1.29136	0.281195
410	0.034749	-0.126661	-1.40694	0.635496	2.42152	-0.499798	0.506219	0.423377	0.147547	-1.4407	0.0133994	0.463544	1.02786	0.466137	0.587869	1.94636	-0.127926	-0.0555487	0.0768432	-0.143147	0.768322	-0.28541	-0.047182	-0.117528	-0.912612	-0.274104	-0.466272	0.457421	2.05301	-0.477878	0.433423	-0.0414025	1.17836	2.20749	0.271546	-0.223173	-0.450342	0.368806	0.24487	0.839731	-0.224767	-0.163226	0.516483	0.570029	-0.87832	1.75219	1.04724	-1.30034	0.277341
411	0.0396932	-0.10678	-1.39344	0.65421	2.40205	-0.490064	0.557646	0.484658	0.187988	-1.43042	0.054136	0.456179	1.04822	0.424733	0.62502	1.98059	-0.0723046	-0.0479842	0.0779096	-0.0931277	0.722919	-0.278276	-0.0362174	-0.120914	-0.861156	-0.33072	-0.458159	0.445541	2.01818	-0.458978	0.450147	-0.0115697	1.17345	2.14202	0.306923	-0.152556	-0.465546	0.327686	0.294436	0.862184	-0.255534	-0.0865664	0.495519	0.595953	-0.855883	1.77379	0.99085	-1.29684	0.275257
412	0.0446526	-0.0840872	-1.37511	0.671069	2.38282	-0.478847	0.606682	0.545899	0.229113	-1.42044	0.0937986	0.450513	1.07159	0.383707	0.658796	2.00351	-0.0125549	-0.0379184	0.0806948	-0.0462126	0.679926	-0.264507	-0.0241068	-0.120059	-0.807701	-0.388207	-0.445195	0.436351	1.9792	-0.439124	0.468535	0.0194565	1.16505	2.07764	0.348919	-0.0800003	-0.476486	0.288804	0.350948	0.883427	-0.28726	-0.0127438	0.477435	0.617415	-0.833233	1.79378	0.934051	-1.28621	0.274587
413	0.0496157	-0.0587332	-1.35085	0.685938	2.36841	-0.466604	0.653543	0.606301	0.271264	-1.41293	0.131929	0.447721	1.09914	0.34264	0.689172	2.02435	0.051369	-0.0253219	0.0848787	-0.00215621	0.640919	-0.244747	-0.0109656	-0.115002	-0.753017	-0.446436	-0.42756	0.430894	1.93708	-0.418283	0.487288	0.0520499	1.15411	2.01289	0.397315	-0.00577354	-0.482461	0.251763	0.413629	0.902844	-0.320368	0.0582586	0.461503	0.634396	-0.809827	1.81203	0.875916	-1.26657	0.276343
414	0.0545746	-0.0306843	-1.32325	0.698482	2.36076	-0.453132	0.697748	0.667508	0.313234	-1.40488	0.168591	0.446308	1.128	0.301311	0.717241	2.03713	0.119588	-0.00984271	0.0903525	0.0395861	0.605193	-0.218893	0.00291749	-0.105704	-0.697446	-0.505164	-0.405655	0.428782	1.89333	-0.396558	0.506605	0.0862553	1.14114	1.9479	0.451674	0.0697576	-0.48284	0.216195	0.482326	0.922975	-0.354547	0.126072	0.447284	0.645851	-0.786026	1.82652	0.816635	-1.23773	0.280295
415	0.0595259	-0.000446076	-1.29057	0.70968	2.34887	-0.439043	0.738957	0.726989	0.354765	-1.40032	0.203621	0.447741	1.15852	0.260541	0.742244	2.03842	0.19175	0.00868079	0.0970263	0.0792408	0.573216	-0.187496	0.0174655	-0.0924269	-0.642621	-0.561941	-0.379221	0.430834	1.84897	-0.374802	0.526204	0.121798	1.12625	1.88202	0.510987	0.146336	-0.476908	0.182491	0.556052	0.942253	-0.389936	0.191329	0.434875	0.653304	-0.761751	1.84049	0.757632	-1.20111	0.286731
416	0.0644608	0.0321821	-1.25378	0.719384	2.34362	-0.424378	0.776743	0.786193	0.396227	-1.39608	0.236946	0.451652	1.19209	0.220226	0.764818	2.04113	0.268203	0.0304004	0.104689	0.117297	0.54484	-0.151239	0.0324687	-0.0753128	-0.590302	-0.618645	-0.348925	0.436864	1.80204	-0.352571	0.544735	0.158921	1.10811	1.81858	0.575938	0.222854	-0.463947	0.150195	0.634717	0.960021	-0.426307	0.25363	0.423608	0.657221	-0.737096	1.85104	0.699655	-1.15651	0.296389
417	0.069457	0.0665572	-1.21707	0.727287	2.34076	-0.409552	0.811052	0.844607	0.436609	-1.3928	0.268275	0.457977	1.2256	0.181108	0.784812	2.03855	0.348006	0.0556942	0.113168	0.15406	0.520498	-0.110333	0.0479322	-0.0546056	-0.541433	-0.6727	-0.315249	0.447122	1.75115	-0.329999	0.562154	0.197359	1.08823	1.75461	0.645593	0.299601	-0.443562	0.119192	0.718514	0.978873	-0.463667	0.313303	0.413196	0.655981	-0.711764	1.85624	0.642581	-1.10543	0.309084
418	0.0744038	0.102493	-1.17564	0.733599	2.34282	-0.394989	0.841905	0.900922	0.475339	-1.39175	0.297021	0.466739	1.26123	0.143089	0.80137	2.02779	0.430927	0.0844126	0.122341	0.189674	0.499626	-0.0654976	0.0637636	-0.030309	-0.495987	-0.722983	-0.278223	0.461757	1.69928	-0.307582	0.577178	0.236964	1.06658	1.69034	0.71861	0.374744	-0.415326	0.089328	0.804668	0.997282	-0.501954	0.370982	0.403631	0.650332	-0.68519	1.86138	0.586403	-1.04544	0.325171
419	0.0793091	0.140104	-1.1336	0.739803	2.35175	-0.380482	0.867802	0.956108	0.512341	-1.39081	0.323529	0.477888	1.2969	0.106074	0.815856	2.0119	0.516899	0.116869	0.131914	0.224516	0.481683	-0.0169201	0.0797472	-0.00275993	-0.455862	-0.771594	-0.238499	0.481549	1.64612	-0.285454	0.590578	0.277607	1.04366	1.62839	0.794061	0.448366	-0.378338	0.0606821	0.89357	1.0151	-0.540787	0.426807	0.395058	0.642283	-0.658444	1.86194	0.531581	-0.978188	0.345625
420	0.0842947	0.178005	-1.09195	0.745895	2.35597	-0.366238	0.889576	1.00715	0.547722	-1.39101	0.347181	0.490315	1.33171	0.0707028	0.828083	1.98947	0.604912	0.152939	0.141764	0.258824	0.466732	0.034685	0.0960499	0.0278645	-0.421622	-0.814651	-0.196466	0.505177	1.59187	-0.263839	0.600842	0.319234	1.01949	1.56786	0.872046	0.520234	-0.332772	0.0332837	0.986064	1.0333	-0.579866	0.481123	0.386784	0.630641	-0.630782	1.85989	0.479283	-0.90482	0.369704
421	0.0892679	0.216931	-1.04728	0.752135	2.36906	-0.353104	0.907255	1.05702	0.580668	-1.39124	0.368096	0.50369	1.36815	0.0367343	0.837695	1.96204	0.694921	0.192692	0.151761	0.292588	0.454003	0.0887871	0.112436	0.0615718	-0.392987	-0.853833	-0.152973	0.53356	1.53736	-0.242983	0.607237	0.361549	0.992918	1.50778	0.950562	0.588993	-0.278637	0.00702999	1.07894	1.05208	-0.618803	0.534173	0.378934	0.615079	-0.601136	1.85841	0.428997	-0.82476	0.398156
422	0.0941927	0.256426	-1.00374	0.757341	2.38434	-0.341116	0.920462	1.10332	0.610765	-1.39123	0.386415	0.517989	1.40155	0.00420826	0.844778	1.93014	0.78605	0.23624	0.16179	0.325677	0.443673	0.145134	0.129017	0.0979452	-0.370745	-0.887461	-0.108659	0.567016	1.48142	-0.223068	0.611305	0.404094	0.964248	1.44882	1.02814	0.654802	-0.215916	-0.0176079	1.17303	1.07144	-0.657939	0.586895	0.371695	0.597095	-0.570307	1.852	0.38054	-0.738477	0.430994
423	0.0991691	0.295329	-0.960521	0.762635	2.4013	-0.330323	0.928408	1.14384	0.638426	-1.39089	0.401093	0.531823	1.43311	-0.0270949	0.848355	1.89338	0.876867	0.282757	0.171548	0.358787	0.434632	0.203061	0.145693	0.136761	-0.355351	-0.914577	-0.0635845	0.603323	1.42568	-0.203851	0.609961	0.446354	0.934288	1.3934	1.10483	0.716878	-0.14513	-0.0406518	1.26838	1.09067	-0.695913	0.638921	0.364351	0.576215	-0.538217	1.84516	0.335483	-0.646118	0.467963
424	0.104121	0.33454	-0.91781	0.769162	2.42221	-0.320924	0.931068	1.18251	0.662964	-1.39309	0.412491	0.545546	1.46463	-0.057298	0.849851	1.84944	0.967422	0.332188	0.180654	0.391367	0.42657	0.262317	0.162097	0.177904	-0.346525	-0.9384	-0.0186526	0.64399	1.37101	-0.185942	0.603767	0.489156	0.902664	1.34065	1.1783	0.775303	-0.0662438	-0.0617422	1.36284	1.10959	-0.732664	0.689383	0.35793	0.552608	-0.504177	1.8409	0.29359	-0.549431	0.509975
425	0.109021	0.373397	-0.877132	0.775404	2.44378	-0.312914	0.930647	1.21609	0.683444	-1.39461	0.420236	0.55699	1.49095	-0.0863841	0.850139	1.80117	1.05773	0.384307	0.18931	0.42307	0.419427	0.322144	0.178802	0.221317	-0.343675	-0.954476	0.0258025	0.687161	1.3172	-0.169541	0.594546	0.532013	0.867536	1.28892	1.24817	0.828635	0.0196973	-0.0806131	1.45536	1.12911	-0.768585	0.739228	0.351878	0.52704	-0.468355	1.83024	0.25484	-0.447976	0.55566
426	0.114017	0.411433	-0.836689	0.783121	2.47066	-0.306648	0.926425	1.24537	0.700902	-1.39295	0.424242	0.566396	1.51557	-0.114919	0.849191	1.75106	1.14741	0.438151	0.197351	0.454482	0.411848	0.382773	0.195572	0.266717	-0.346714	-0.965131	0.0694207	0.733096	1.26321	-0.154487	0.580714	0.574113	0.830673	1.24047	1.31293	0.877943	0.112266	-0.0970605	1.54763	1.14885	-0.80258	0.788069	0.34513	0.499062	-0.431113	1.82663	0.219943	-0.343247	0.604765
427	0.119052	0.448434	-0.7977	0.790395	2.49537	-0.302158	0.91791	1.27072	0.7159	-1.39097	0.424513	0.574069	1.53852	-0.142898	0.845646	1.69396	1.23407	0.493274	0.204891	0.484274	0.404028	0.443506	0.212009	0.313578	-0.354966	-0.971104	0.111583	0.780712	1.21093	-0.141186	0.562833	0.616082	0.792672	1.19592	1.37201	0.923635	0.211099	-0.110879	1.63622	1.16695	-0.83529	0.835429	0.338491	0.46902	-0.391756	1.8231	0.189257	-0.237018	0.657317
428	0.123908	0.484265	-0.760932	0.798445	2.52317	-0.299823	0.905684	1.29018	0.727203	-1.38725	0.420725	0.577907	1.55685	-0.170921	0.839797	1.63417	1.31787	0.549399	0.211865	0.512901	0.395526	0.5036	0.228716	0.361649	-0.367614	-0.969336	0.152415	0.827758	1.16017	-0.129574	0.540817	0.657551	0.751538	1.15316	1.42582	0.965622	0.314282	-0.122	1.72103	1.18423	-0.865302	0.8815	0.331804	0.437374	-0.350575	1.81452	0.162954	-0.129032	0.713223
429	0.128864	0.518822	-0.725445	0.806722	2.55384	-0.299481	0.890408	1.30693	0.734833	-1.38149	0.413687	0.579175	1.5723	-0.198841	0.832527	1.57395	1.39878	0.605477	0.218274	0.540508	0.386314	0.56359	0.24541	0.410542	-0.384382	-0.961932	0.191529	0.877292	1.11048	-0.119774	0.514851	0.698536	0.70816	1.11424	1.47135	1.0032	0.422128	-0.130027	1.80354	1.20114	-0.893743	0.925023	0.324327	0.404025	-0.308111	1.81446	0.141228	-0.0215674	0.771388
430	0.133842	0.552098	-0.690936	0.81475	2.58481	-0.30107	0.873137	1.31596	0.739969	-1.37536	0.402611	0.57708	1.58254	-0.227326	0.824241	1.51027	1.4748	0.660822	0.224477	0.566249	0.375776	0.622494	0.262083	0.459855	-0.404405	-0.949176	0.228762	0.926615	1.06265	-0.111919	0.485622	0.739399	0.663448	1.08042	1.51004	1.03648	0.533414	-0.135273	1.87905	1.2161	-0.919783	0.965903	0.316133	0.369726	-0.264107	1.81668	0.124898	0.0843248	0.830545
431	0.138708	0.583307	-0.658671	0.823892	2.61633	-0.30484	0.853297	1.31988	0.74174	-1.36521	0.387873	0.571877	1.58968	-0.257018	0.815362	1.44605	1.54693	0.7146	0.230187	0.589655	0.363278	0.680434	0.278975	0.508922	-0.426595	-0.930852	0.26464	0.974279	1.01537	-0.105795	0.453437	0.779966	0.616956	1.04887	1.53906	1.06661	0.647088	-0.137493	1.95092	1.22722	-0.942237	1.00275	0.306641	0.335246	-0.2191	1.82373	0.113975	0.187621	0.8909
432	0.143724	0.612342	-0.627212	0.831323	2.64708	-0.310362	0.831879	1.31901	0.740568	-1.35389	0.369619	0.563756	1.59309	-0.286787	0.805477	1.38245	1.61355	0.766517	0.235675	0.610546	0.349576	0.737065	0.295741	0.557695	-0.450288	-0.908313	0.298918	1.0205	0.970236	-0.1014	0.418644	0.819848	0.569217	1.01972	1.55945	1.09227	0.762221	-0.13706	2.01746	1.2385	-0.963616	1.03495	0.295328	0.300317	-0.173211	1.82833	0.108908	0.286345	0.951246
433	0.148838	0.639421	-0.596373	0.839998	2.68144	-0.318058	0.81018	1.3119	0.73715	-1.34024	0.348088	0.552334	1.59128	-0.318299	0.795067	1.319	1.67355	0.815541	0.241068	0.629202	0.333978	0.791974	0.312493	0.605394	-0.475286	-0.881121	0.331467	1.06458	0.926305	-0.098297	0.381205	0.858962	0.521385	0.994874	1.57389	1.11512	0.876694	-0.134329	2.07958	1.246	-0.982336	1.0635	0.282245	0.265966	-0.126716	1.83574	0.109941	0.380556	1.01048
434	0.153721	0.663748	-0.567482	0.845216	2.71252	-0.327284	0.787833	1.29989	0.730649	-1.32155	0.324176	0.538602	1.58687	-0.350837	0.784745	1.25778	1.7286	0.860664	0.246477	0.64465	0.31633	0.844683	0.329207	0.651527	-0.500672	-0.850143	0.36324	1.10789	0.88307	-0.0963844	0.341959	0.897361	0.47328	0.973572	1.58019	1.13641	0.991369	-0.128932	2.1362	1.24919	-0.99887	1.08689	0.26678	0.232676	-0.080271	1.84779	0.117149	0.468241	1.06785
435	0.158664	0.685621	-0.53852	0.848585	2.74512	-0.338088	0.765953	1.27952	0.722884	-1.30025	0.297623	0.52292	1.57821	-0.384377	0.774835	1.20017	1.77588	0.90285	0.251901	0.657798	0.296469	0.894543	0.345878	0.69524	-0.525741	-0.815825	0.394298	1.14846	0.842725	-0.0954441	0.301855	0.934886	0.425691	0.95444	1.57897	1.15199	1.10522	-0.121482	2.1839	1.25157	-1.01289	1.10427	0.248303	0.200349	-0.0341327	1.85869	0.130778	0.548827	1.12211
436	0.163674	0.704688	-0.510121	0.85219	2.77772	-0.350163	0.745172	1.25361	0.713232	-1.27649	0.269216	0.505583	1.56463	-0.419815	0.766079	1.14503	1.81607	0.940392	0.257518	0.667801	0.274814	0.943056	0.362237	0.736627	-0.550818	-0.778363	0.424284	1.18576	0.803459	-0.0947881	0.260872	0.970991	0.379743	0.937683	1.56948	1.16521	1.21648	-0.112311	2.22748	1.24661	-1.02522	1.11668	0.226758	0.170061	0.0110505	1.87414	0.150666	0.622586	1.17285
437	0.168457	0.720655	-0.482812	0.851209	2.8074	-0.362951	0.725225	1.22179	0.702274	-1.24843	0.239829	0.487092	1.54649	-0.455793	0.757008	1.09422	1.84975	0.973902	0.263683	0.673809	0.251744	0.989199	0.377946	0.775608	-0.575136	-0.739199	0.454773	1.22081	0.765651	-0.0942008	0.219173	1.00497	0.334944	0.922725	1.55385	1.17561	1.32363	-0.101368	2.26507	1.24191	-1.03396	1.12307	0.201932	0.141634	0.0549734	1.88727	0.177013	0.687228	1.21949
438	0.173481	0.733265	-0.455442	0.848859	2.83594	-0.376839	0.706845	1.18256	0.690354	-1.21737	0.209728	0.468119	1.5265	-0.493595	0.749994	1.04887	1.87335	1.00442	0.269617	0.67851	0.226473	1.03308	0.393087	0.811282	-0.597822	-0.697694	0.485553	1.25263	0.731044	-0.0932204	0.177801	1.03763	0.292519	0.910071	1.5338	1.18128	1.42833	-0.088991	2.29615	1.23354	-1.04322	1.12386	0.173926	0.115424	0.0970683	1.90274	0.209581	0.744159	1.26122
439	0.178526	0.743103	-0.428591	0.843764	2.86401	-0.390828	0.690457	1.13799	0.677014	-1.18357	0.179423	0.448237	1.50179	-0.531507	0.743859	1.00805	1.89075	1.02918	0.275672	0.679855	0.199716	1.07414	0.407443	0.843476	-0.619178	-0.655197	0.516594	1.28208	0.697993	-0.0912996	0.137227	1.06822	0.253589	0.899565	1.50944	1.18557	1.52815	-0.0752958	2.32064	1.22026	-1.05247	1.12039	0.142623	0.0918604	0.136844	1.91581	0.248187	0.792214	1.29524
440	0.183408	0.748972	-0.401787	0.835246	2.89113	-0.404899	0.675625	1.08636	0.664203	-1.14458	0.149355	0.428316	1.4735	-0.570326	0.739899	0.972666	1.90143	1.04907	0.282079	0.677239	0.17155	1.11137	0.420409	0.87273	-0.63929	-0.613092	0.548901	1.30838	0.668125	-0.0881819	0.0977385	1.09599	0.218022	0.889246	1.48038	1.18425	1.62248	-0.0603948	2.34125	1.20603	-1.05372	1.11189	0.108206	0.070515	0.174096	1.92654	0.292985	0.831675	1.32494
441	0.188466	0.752065	-0.375222	0.824052	2.91577	-0.419069	0.663097	1.02885	0.651063	-1.1034	0.120235	0.408671	1.44407	-0.610247	0.739283	0.944009	1.90326	1.06373	0.287964	0.672547	0.142155	1.14571	0.432148	0.89867	-0.658485	-0.57048	0.581855	1.33248	0.641325	-0.0835093	0.059818	1.1214	0.18642	0.879429	1.44681	1.17913	1.71179	-0.0444369	2.35576	1.18745	-1.05562	1.09826	0.071307	0.0516441	0.208243	1.94054	0.343176	0.863377	1.34796
442	0.193296	0.752152	-0.34907	0.809755	2.93834	-0.432708	0.652972	0.9664	0.638055	-1.05929	0.092262	0.388648	1.40988	-0.649078	0.738456	0.920495	1.89858	1.07541	0.293438	0.666947	0.112121	1.1773	0.442101	0.920506	-0.675684	-0.529619	0.61627	1.35271	0.616623	-0.0770443	0.0237614	1.14366	0.159336	0.870153	1.41047	1.17155	1.79325	-0.0274213	2.3627	1.16815	-1.05471	1.0795	0.032022	0.0350545	0.238901	1.94518	0.397969	0.886006	1.36156
443	0.198307	0.748357	-0.322801	0.792824	2.95742	-0.446093	0.6447	0.897339	0.625837	-1.01289	0.0654738	0.369198	1.37234	-0.688414	0.739461	0.902632	1.88512	1.08489	0.298804	0.659524	0.0814069	1.20497	0.450156	0.939982	-0.690722	-0.490351	0.651326	1.3694	0.596205	-0.0684884	-0.0100587	1.16341	0.137192	0.861729	1.37097	1.15806	1.86856	-0.00949068	2.36547	1.14809	-1.05005	1.05701	-0.00871756	0.020551	0.266281	1.94763	0.458148	0.901787	1.37092
444	0.203376	0.742338	-0.297128	0.773105	2.98	-0.458531	0.637407	0.823371	0.614945	-0.96464	0.0401369	0.350363	1.33253	-0.726259	0.742974	0.890918	1.86478	1.08924	0.303712	0.65008	0.0505064	1.2286	0.455705	0.955238	-0.704099	-0.451978	0.686915	1.38451	0.578595	-0.0578921	-0.0414271	1.17811	0.120067	0.854586	1.32939	1.14113	1.93623	0.00932877	2.36042	1.12482	-1.04611	1.03117	-0.0504615	0.00785598	0.289942	1.9501	0.522591	0.908967	1.37194
445	0.20807	0.733628	-0.272136	0.75069	2.9963	-0.470773	0.631923	0.744958	0.604225	-0.914074	0.0163091	0.331651	1.28896	-0.763198	0.748941	0.884186	1.83935	1.09195	0.307649	0.640192	0.0197709	1.24685	0.458415	0.969045	-0.715902	-0.416255	0.723513	1.39497	0.56485	-0.0452157	-0.0702392	1.189	0.108092	0.846875	1.28608	1.12073	1.9963	0.0289789	2.35109	1.10047	-1.03818	1.00081	-0.0928203	-0.00337234	0.309323	1.94495	0.590535	0.909615	1.36735
446	0.212985	0.722333	-0.24766	0.726866	3.00766	-0.481638	0.628819	0.661547	0.594672	-0.863856	-0.00617546	0.313302	1.24296	-0.799564	0.756242	0.883039	1.80685	1.09199	0.311359	0.630809	-0.010536	1.25976	0.459055	0.979482	-0.726215	-0.383151	0.760424	1.40282	0.555134	-0.030591	-0.0963851	1.19727	0.10149	0.839958	1.24051	1.09591	2.04748	0.0493168	2.33699	1.07547	-1.02908	0.96741	-0.134704	-0.0133659	0.324852	1.93831	0.662035	0.90421	1.35631
447	0.218078	0.709302	-0.223769	0.700578	3.01942	-0.491435	0.625172	0.574797	0.587877	-0.811779	-0.0276017	0.29538	1.196	-0.833159	0.765579	0.888255	1.77134	1.08937	0.313999	0.620568	-0.0400071	1.26897	0.456041	0.986379	-0.734336	-0.353078	0.798032	1.40532	0.548273	-0.0142469	-0.119876	1.20262	0.100291	0.834146	1.19411	1.06746	2.09026	0.0703262	2.31932	1.04942	-1.01712	0.932691	-0.17583	-0.0225557	0.336502	1.92645	0.735092	0.891814	1.33862
448	0.223046	0.694792	-0.200547	0.672718	3.03116	-0.500985	0.62169	0.484795	0.580856	-0.759368	-0.0481983	0.277388	1.14584	-0.865911	0.77709	0.898422	1.73048	1.08668	0.315513	0.610445	-0.068413	1.27115	0.449639	0.993759	-0.740166	-0.325603	0.834482	1.40573	0.545226	0.00359952	-0.140757	1.20297	0.104459	0.829268	1.14619	1.0349	2.12503	0.0919111	2.29596	1.02248	-1.00302	0.894612	-0.215625	-0.0311804	0.343774	1.90727	0.810592	0.874121	1.31731
449	0.228051	0.678388	-0.17849	0.644108	3.03391	-0.5085	0.619326	0.391743	0.576	-0.707637	-0.0682396	0.25932	1.09347	-0.896205	0.78942	0.913583	1.68478	1.08299	0.316721	0.602417	-0.095528	1.26817	0.44029	0.994875	-0.743662	-0.300776	0.87084	1.40507	0.54414	0.0224795	-0.159422	1.19802	0.113687	0.8263	1.09656	1.00022	2.1484	0.113849	2.26755	0.995624	-0.987161	0.85408	-0.253736	-0.0396101	0.346902	1.88729	0.887929	0.850689	1.29102
450	0.233026	0.661191	-0.157496	0.61471	3.0294	-0.515693	0.61493	0.296875	0.57204	-0.654999	-0.0881604	0.241328	1.03965	-0.924443	0.803207	0.933791	1.63526	1.07795	0.316357	0.595617	-0.121035	1.25856	0.427324	0.994382	-0.745497	-0.279288	0.906174	1.3974	0.545841	0.0422858	-0.175949	1.19173	0.127838	0.824771	1.04554	0.962441	2.1693	0.136029	2.23674	0.968012	-0.970554	0.812037	-0.290042	-0.0480838	0.346291	1.86119	0.965731	0.822177	1.26215
451	0.237939	0.643797	-0.137484	0.584571	3.03328	-0.521521	0.609661	0.20068	0.568812	-0.604031	-0.10828	0.222753	0.983782	-0.950002	0.818356	0.95736	1.58276	1.0726	0.315447	0.589497	-0.144709	1.24203	0.410932	0.994735	-0.745819	-0.260343	0.938325	1.3873	0.549237	0.0623584	-0.190623	1.1814	0.146812	0.82499	0.993131	0.921973	2.17677	0.158492	2.20203	0.940457	-0.953792	0.767557	-0.323694	-0.056825	0.341816	1.82984	1.0441	0.787794	1.23228
452	0.243043	0.625317	-0.118746	0.553932	3.02878	-0.525724	0.603105	0.103395	0.569943	-0.55419	-0.128863	0.203793	0.927159	-0.973169	0.834038	0.985759	1.52888	1.06975	0.314062	0.585705	-0.166422	1.21909	0.391305	0.990582	-0.74313	-0.243992	0.970507	1.37271	0.553284	0.0825433	-0.203948	1.16694	0.170085	0.82869	0.939225	0.879544	2.17401	0.180995	2.16556	0.913328	-0.935385	0.721782	-0.355114	-0.0661511	0.333905	1.79474	1.12202	0.74924	1.19845
453	0.247851	0.607021	-0.101084	0.523283	3.01564	-0.529691	0.594017	0.00569666	0.570813	-0.505249	-0.150402	0.184126	0.870368	-0.994554	0.851	1.0176	1.47078	1.06559	0.31141	0.583306	-0.186022	1.18964	0.368993	0.985324	-0.738252	-0.230228	1.00099	1.35359	0.557305	0.102548	-0.216092	1.14899	0.197027	0.834837	0.883127	0.835863	2.17004	0.203611	2.12688	0.88564	-0.916761	0.674646	-0.3844	-0.0761115	0.322401	1.7536	1.19803	0.707409	1.16535
454	0.25272	0.588871	-0.0847937	0.493252	3.00354	-0.531534	0.583239	-0.0914833	0.572152	-0.457854	-0.172737	0.163601	0.812131	-1.01223	0.868546	1.05307	1.40953	1.06189	0.308463	0.583263	-0.20338	1.15464	0.343384	0.977813	-0.731396	-0.218675	1.02843	1.33125	0.560927	0.121594	-0.227288	1.12834	0.227193	0.842499	0.825941	0.791467	2.15685	0.226409	2.08674	0.858853	-0.897256	0.62626	-0.411054	-0.0869689	0.307641	1.70864	1.27296	0.661137	1.13405
455	0.25786	0.570267	-0.0698998	0.463741	2.98375	-0.532735	0.569369	-0.188297	0.575558	-0.411866	-0.196042	0.142092	0.753287	-1.02903	0.885507	1.09175	1.34625	1.05983	0.304976	0.585805	-0.218505	1.11318	0.314961	0.967738	-0.721608	-0.209367	1.05367	1.30367	0.562978	0.139832	-0.237907	1.1043	0.260016	0.853706	0.767332	0.74632	2.13731	0.248969	2.04486	0.832285	-0.878171	0.577459	-0.435841	-0.0988481	0.290008	1.6587	1.34704	0.610679	1.10271
456	0.262851	0.552472	-0.0560677	0.434753	2.95874	-0.531085	0.552555	-0.283453	0.58046	-0.36793	-0.220819	0.119085	0.694579	-1.04095	0.904283	1.13138	1.28109	1.05636	0.300416	0.589703	-0.231296	1.06582	0.28422	0.95597	-0.709394	-0.202129	1.07509	1.2721	0.562224	0.156871	-0.24891	1.07687	0.29502	0.867189	0.706674	0.700918	2.11207	0.271683	2.00239	0.805706	-0.860244	0.528143	-0.458039	-0.111674	0.269519	1.60652	1.41713	0.556636	1.07451
457	0.267732	0.534807	-0.0435168	0.406777	2.92726	-0.529199	0.533284	-0.377225	0.58769	-0.325534	-0.246723	0.0948942	0.635368	-1.05128	0.923252	1.17247	1.21437	1.05574	0.295735	0.595771	-0.241649	1.01468	0.250892	0.941516	-0.694952	-0.196703	1.09541	1.23682	0.558876	0.17241	-0.259559	1.04635	0.331427	0.88321	0.644191	0.65517	2.0827	0.294229	1.95916	0.779544	-0.84204	0.47916	-0.477794	-0.125692	0.246851	1.55095	1.48492	0.49915	1.04964
458	0.272698	0.517445	-0.0321681	0.379613	2.89217	-0.526669	0.510946	-0.469172	0.595936	-0.284712	-0.273288	0.0689681	0.577008	-1.05996	0.941297	1.21326	1.14443	1.05422	0.290184	0.60369	-0.250044	0.958616	0.215723	0.925688	-0.67777	-0.193023	1.11215	1.19631	0.551731	0.186433	-0.270204	1.0133	0.368014	0.90213	0.579964	0.609782	2.04929	0.316917	1.9183	0.753487	-0.823886	0.430445	-0.496317	-0.141049	0.222377	1.48974	1.55125	0.438099	1.02741
459	0.27764	0.500905	-0.0217725	0.352957	2.85402	-0.521775	0.485593	-0.557865	0.605952	-0.246008	-0.300271	0.0414355	0.518672	-1.06269	0.960814	1.25378	1.07269	1.05387	0.284366	0.614123	-0.256114	0.899227	0.178713	0.908096	-0.658375	-0.191051	1.12719	1.15072	0.540521	0.198728	-0.281702	0.978558	0.405234	0.922624	0.514906	0.564664	2.01207	0.340401	1.87778	0.727972	-0.806101	0.382066	-0.512646	-0.157562	0.196012	1.42668	1.61309	0.374495	1.00958
460	0.282461	0.484105	-0.0121897	0.327264	2.81015	-0.516545	0.457488	-0.645024	0.61696	-0.209367	-0.327879	0.0122666	0.461117	-1.06571	0.979912	1.29426	0.998619	1.05787	0.278092	0.626703	-0.259883	0.838364	0.140098	0.887993	-0.637632	-0.190401	1.13908	1.10102	0.525086	0.209321	-0.293162	0.941392	0.44138	0.944577	0.44808	0.519831	1.973	0.363711	1.83679	0.703444	-0.788909	0.334866	-0.527215	-0.175579	0.168285	1.36079	1.6719	0.308634	0.995834
461	0.287542	0.467839	-0.00316457	0.302258	2.76147	-0.509411	0.427108	-0.729423	0.629582	-0.174836	-0.355791	-0.0189276	0.40478	-1.06407	0.998847	1.33212	0.922204	1.05839	0.271327	0.64042	-0.262578	0.775354	0.100365	0.865896	-0.614927	-0.191058	1.14488	1.04622	0.504913	0.218116	-0.30497	0.902283	0.475823	0.96828	0.380069	0.475791	1.9326	0.387432	1.7997	0.679384	-0.771403	0.288362	-0.539153	-0.195029	0.139822	1.2923	1.72621	0.240053	0.985834
462	0.292493	0.451933	0.00553399	0.277885	2.71096	-0.501403	0.394722	-0.810342	0.643388	-0.142425	-0.382896	-0.0516995	0.348626	-1.05947	1.01918	1.36709	0.843936	1.06095	0.264233	0.656017	-0.262964	0.712494	0.0595164	0.842657	-0.59078	-0.192703	1.1525	0.986212	0.480032	0.225319	-0.317534	0.862952	0.508821	0.993528	0.31222	0.431752	1.89161	0.411798	1.76174	0.65518	-0.753941	0.242987	-0.549807	-0.215665	0.110769	1.22245	1.7776	0.170075	0.982495
463	0.297362	0.435758	0.0142277	0.254283	2.65767	-0.493204	0.360895	-0.888961	0.657893	-0.112279	-0.409239	-0.0861955	0.293975	-1.05188	1.0386	1.39926	0.763354	1.06318	0.25592	0.673277	-0.261287	0.650916	0.017804	0.817298	-0.566278	-0.194827	1.15497	0.921428	0.450509	0.230807	-0.33051	0.823057	0.538698	1.01818	0.24422	0.388075	1.84775	0.436268	1.72715	0.631673	-0.737227	0.198875	-0.558189	-0.237576	0.081445	1.15035	1.82475	0.0988778	0.982391
464	0.302362	0.419498	0.0232419	0.230846	2.59804	-0.483789	0.326144	-0.964727	0.674098	-0.0844133	-0.434375	-0.122189	0.24055	-1.04135	1.05805	1.42719	0.681697	1.06502	0.24723	0.691649	-0.259041	0.590703	-0.024428	0.790055	-0.541468	-0.197735	1.15337	0.852303	0.41721	0.23434	-0.343662	0.783167	0.566538	1.04395	0.177011	0.345035	1.80574	0.461508	1.69452	0.608696	-0.720301	0.155668	-0.56437	-0.260858	0.0522891	1.07739	1.86815	0.0268539	0.984137
465	0.307325	0.403046	0.0328797	0.207974	2.53795	-0.473271	0.290724	-1.03899	0.690411	-0.0588399	-0.458547	-0.159629	0.188474	-1.02956	1.07795	1.45089	0.598517	1.06791	0.237521	0.711708	-0.255793	0.53336	-0.0668981	0.762193	-0.517307	-0.200827	1.1502	0.778938	0.380272	0.236403	-0.357399	0.744563	0.591134	1.07024	0.111357	0.301913	1.76492	0.486627	1.66157	0.586378	-0.703509	0.11343	-0.569922	-0.285455	0.0235219	1.00379	1.90873	-0.0448813	0.991252
466	0.312307	0.386537	0.0435479	0.185564	2.47501	-0.462973	0.255302	-1.10974	0.707384	-0.0355622	-0.481278	-0.198191	0.138215	-1.01318	1.09749	1.46948	0.513659	1.06884	0.226375	0.733015	-0.252224	0.479065	-0.10938	0.732327	-0.493932	-0.203253	1.14308	0.700419	0.340489	0.236879	-0.371969	0.707293	0.612707	1.09518	0.0475903	0.258703	1.7217	0.512335	1.63215	0.564945	-0.687221	0.071873	-0.571779	-0.310952	-0.0045312	0.929161	1.94492	-0.116276	0.999959
467	0.317088	0.36958	0.055542	0.163444	2.40869	-0.4526	0.220555	-1.17714	0.72461	-0.0146102	-0.501627	-0.237715	0.0895544	-0.995417	1.11625	1.4835	0.428168	1.07312	0.214038	0.755077	-0.248836	0.428658	-0.151724	0.701808	-0.471956	-0.205018	1.13494	0.618568	0.298367	0.235654	-0.387137	0.672112	0.630804	1.11991	-0.0131935	0.215364	1.68018	0.537805	1.60429	0.543923	-0.671153	0.0308815	-0.575014	-0.337219	-0.0315795	0.854038	1.97786	-0.186196	1.01005
468	0.322171	0.352215	0.0692896	0.141933	2.34036	-0.441688	0.187009	-1.24316	0.741907	0.00416447	-0.519946	-0.278057	0.0429158	-0.975318	1.13376	1.49582	0.342761	1.075	0.199658	0.776834	-0.245608	0.382807	-0.193332	0.669867	-0.452265	-0.20581	1.12394	0.532831	0.254274	0.232828	-0.402542	0.639357	0.645683	1.14282	-0.0706522	0.172076	1.63905	0.56262	1.57739	0.523566	-0.655931	-0.0095814	-0.576718	-0.363507	-0.0576519	0.778724	2.00901	-0.253727	1.02231
469	0.327122	0.334623	0.0848799	0.120867	2.27041	-0.431364	0.155472	-1.30622	0.758879	0.0210849	-0.535976	-0.318879	-0.00128634	-0.953449	1.15221	1.49937	0.257128	1.07643	0.183147	0.800062	-0.243467	0.341683	-0.233969	0.636956	-0.434899	-0.204546	1.10978	0.443616	0.209416	0.228373	-0.41933	0.609585	0.658029	1.1638	-0.123938	0.128483	1.59884	0.587746	1.55059	0.504621	-0.641781	-0.0497373	-0.575239	-0.390519	-0.0824314	0.704705	2.03725	-0.318578	1.03436
470	0.331911	0.316823	0.10273	0.100581	2.20143	-0.421387	0.126043	-1.36646	0.774988	0.0362674	-0.550444	-0.360004	-0.0429452	-0.930266	1.17028	1.49934	0.171852	1.07973	0.16408	0.823155	-0.242578	0.305559	-0.273823	0.602997	-0.420879	-0.201218	1.09353	0.352866	0.164417	0.222326	-0.436785	0.58268	0.665488	1.18379	-0.172195	0.0846725	1.55951	0.611145	1.52727	0.487447	-0.629231	-0.0897298	-0.574253	-0.417699	-0.10596	0.631829	2.05774	-0.379709	1.04593
471	0.337205	0.298826	0.12324	0.0812843	2.13018	-0.411586	0.0994058	-1.42425	0.790727	0.0501084	-0.561883	-0.400908	-0.0819496	-0.905012	1.18641	1.49613	0.0872355	1.08009	0.141965	0.844649	-0.243952	0.273687	-0.311693	0.567871	-0.409749	-0.195608	1.07511	0.260204	0.119975	0.214225	-0.454488	0.558945	0.671615	1.20258	-0.215162	0.0408132	1.52037	0.633004	1.5034	0.471312	-0.618121	-0.129458	-0.572466	-0.443198	-0.128262	0.559923	2.08039	-0.436604	1.05627
472	0.342188	0.280953	0.14609	0.0630777	2.05776	-0.402453	0.0759316	-1.47906	0.804676	0.0630902	-0.571582	-0.441818	-0.117639	-0.879596	1.20127	1.48491	0.00372827	1.08	0.116602	0.865684	-0.247256	0.246517	-0.348078	0.532837	-0.402372	-0.186913	1.05517	0.167156	0.0766179	0.204304	-0.474566	0.538197	0.674294	1.21702	-0.252229	-0.0034247	1.48241	0.65391	1.478	0.45719	-0.608988	-0.168962	-0.571498	-0.467795	-0.149093	0.490062	2.09688	-0.489084	1.06344
473	0.347042	0.262836	0.171905	0.0463773	1.98477	-0.394228	0.0558177	-1.53096	0.817021	0.0756373	-0.579859	-0.482211	-0.150098	-0.852332	1.21608	1.47228	-0.0776893	1.07792	0.0875464	0.884423	-0.253472	0.224081	-0.382154	0.49608	-0.399243	-0.175008	1.03352	0.074464	0.0347378	0.192529	-0.495061	0.520021	0.673354	1.23034	-0.283256	-0.0473155	1.44457	0.672077	1.45397	0.445556	-0.602647	-0.20793	-0.570364	-0.490617	-0.168637	0.422787	2.1094	-0.53634	1.06872
474	0.352004	0.24472	0.200396	0.0314441	1.91008	-0.386821	0.0394513	-1.58046	0.827469	0.0883871	-0.585834	-0.521892	-0.178878	-0.825291	1.23066	1.45287	-0.15777	1.07507	0.054767	0.901428	-0.262839	0.205256	-0.413161	0.458359	-0.399482	-0.159664	1.01059	-0.0170626	-0.00485294	0.17868	-0.516536	0.504709	0.671133	1.24007	-0.30805	-0.091206	1.40783	0.687215	1.42769	0.435701	-0.597911	-0.246284	-0.568854	-0.511024	-0.186842	0.358892	2.12408	-0.577547	1.07017
475	0.356912	0.227478	0.231803	0.0186524	1.83783	-0.379687	0.0265546	-1.62751	0.835881	0.101802	-0.591222	-0.5609	-0.203663	-0.797611	1.2423	1.4305	-0.235003	1.072	0.0176966	0.915421	-0.275076	0.189869	-0.442156	0.419741	-0.404137	-0.14085	0.986734	-0.105893	-0.0419263	0.162832	-0.539541	0.491123	0.665565	1.24412	-0.327132	-0.134611	1.37165	0.70009	1.40146	0.428928	-0.596019	-0.283925	-0.56715	-0.529203	-0.203962	0.298479	2.12653	-0.613308	1.06659
476	0.361989	0.210537	0.266433	0.00823143	1.76769	-0.373418	0.0173267	-1.66967	0.842685	0.116869	-0.594238	-0.598448	-0.224624	-0.769023	1.25276	1.40476	-0.309599	1.06556	-0.0237468	0.92681	-0.291058	0.177197	-0.467235	0.379342	-0.412543	-0.118309	0.961544	-0.191513	-0.0763629	0.144792	-0.563078	0.479484	0.658726	1.24932	-0.34045	-0.177255	1.33574	0.709772	1.37553	0.424535	-0.596999	-0.320119	-0.566164	-0.544273	-0.21998	0.241313	2.12993	-0.643147	1.06012
477	0.366949	0.194231	0.303171	0.000515845	1.69465	-0.367873	0.0116092	-1.70842	0.844615	0.133935	-0.598077	-0.635242	-0.24108	-0.741619	1.26216	1.37104	-0.381347	1.0588	-0.0691429	0.936186	-0.310182	0.167052	-0.489431	0.338059	-0.424696	-0.092215	0.936229	-0.271926	-0.107751	0.124816	-0.58757	0.468875	0.649991	1.24853	-0.347885	-0.219031	1.29939	0.716199	1.34727	0.422043	-0.600401	-0.354742	-0.56566	-0.555846	-0.234781	0.18821	2.1282	-0.666691	1.05147
478	0.371738	0.1789	0.342434	-0.00416088	1.62358	-0.363147	0.00903959	-1.74542	0.844816	0.153547	-0.600255	-0.67042	-0.253428	-0.713639	1.26988	1.33608	-0.449585	1.05119	-0.119148	0.939704	-0.332725	0.158772	-0.508783	0.295161	-0.440408	-0.0626443	0.910768	-0.347387	-0.136477	0.10277	-0.612276	0.458331	0.639258	1.24364	-0.350765	-0.259452	1.26349	0.718705	1.3189	0.423303	-0.607562	-0.387439	-0.566174	-0.564099	-0.249043	0.139593	2.12002	-0.68431	1.03787
479	0.376515	0.164264	0.38403	-0.00565003	1.55676	-0.359032	0.00936927	-1.77938	0.843822	0.176565	-0.60097	-0.703935	-0.26114	-0.686066	1.27634	1.29838	-0.514026	1.04099	-0.172723	0.940884	-0.357928	0.151405	-0.523311	0.250794	-0.459256	-0.0296952	0.884693	-0.416725	-0.162507	0.0789036	-0.638195	0.448133	0.627474	1.23694	-0.349619	-0.298898	1.22855	0.717504	1.29142	0.427021	-0.616463	-0.417663	-0.565804	-0.568109	-0.262477	0.0953104	2.11356	-0.695989	1.02158
480	0.381596	0.150805	0.42763	-0.00366963	1.48918	-0.355532	0.0120389	-1.81033	0.83876	0.202924	-0.603383	-0.736225	-0.264219	-0.659265	1.27895	1.2571	-0.573537	1.0312	-0.229918	0.939715	-0.385815	0.145188	-0.53453	0.205208	-0.481163	0.00583998	0.8601	-0.4782	-0.18609	0.0533257	-0.663735	0.436966	0.614268	1.22439	-0.345396	-0.335741	1.19196	0.711868	1.26343	0.433002	-0.627111	-0.445374	-0.564045	-0.567756	-0.274848	0.0555367	2.09919	-0.701318	1.00329
481	0.386644	0.138599	0.472144	0.00188013	1.42413	-0.352854	0.0166093	-1.83698	0.830357	0.233733	-0.605748	-0.765842	-0.263116	-0.63215	1.28157	1.21316	-0.629437	1.021	-0.290581	0.933705	-0.415756	0.13955	-0.541913	0.158432	-0.505121	0.043978	0.835615	-0.532707	-0.207893	0.0261681	-0.688685	0.425277	0.600334	1.21056	-0.339175	-0.370395	1.15571	0.702683	1.23559	0.441948	-0.641308	-0.470217	-0.562791	-0.56407	-0.286904	0.0203956	2.08076	-0.700892	0.983095
482	0.391684	0.127517	0.517234	0.0110218	1.36154	-0.350552	0.0224402	-1.86096	0.818576	0.268939	-0.609287	-0.794358	-0.257525	-0.605354	1.28113	1.16765	-0.680392	1.01171	-0.353212	0.924667	-0.447137	0.134223	-0.545478	0.110515	-0.531119	0.0844249	0.811919	-0.579546	-0.22786	-0.00225305	-0.713872	0.412156	0.586219	1.19359	-0.33092	-0.402916	1.12005	0.689609	1.20767	0.452805	-0.657539	-0.492133	-0.560501	-0.556346	-0.298291	-0.0101742	2.0593	-0.694965	0.962817
483	0.396741	0.117861	0.562964	0.0238212	1.29981	-0.350696	0.0289128	-1.88141	0.804904	0.308546	-0.612344	-0.820338	-0.24761	-0.579246	1.27807	1.12114	-0.726173	1.00274	-0.418326	0.912309	-0.479656	0.129211	-0.54519	0.0614206	-0.558917	0.126302	0.789379	-0.617176	-0.246849	-0.0320723	-0.737783	0.396688	0.571356	1.17249	-0.322568	-0.431914	1.08328	0.671678	1.17999	0.466372	-0.674708	-0.510968	-0.557928	-0.544375	-0.309229	-0.0361545	2.03385	-0.683697	0.94211
484	0.401785	0.109724	0.608206	0.040174	1.24239	-0.35116	0.0354945	-1.89734	0.787835	0.35346	-0.617265	-0.843155	-0.233554	-0.553555	1.27206	1.07194	-0.76631	0.993509	-0.484318	0.896274	-0.512003	0.124352	-0.541232	0.0115152	-0.587258	0.169222	0.767582	-0.646488	-0.264958	-0.0625822	-0.761137	0.379075	0.556007	1.15034	-0.315008	-0.458745	1.04571	0.650404	1.1533	0.482568	-0.694068	-0.526653	-0.553844	-0.529053	-0.320004	-0.057548	2.00592	-0.667511	0.922359
485	0.406817	0.103064	0.652213	0.0599549	1.18739	-0.352397	0.0415616	-1.91357	0.768547	0.40294	-0.624289	-0.864055	-0.215666	-0.52806	1.26096	1.02316	-0.801122	0.987398	-0.550898	0.878598	-0.544216	0.11993	-0.534479	-0.0390129	-0.616432	0.212954	0.747147	-0.66771	-0.283261	-0.093969	-0.783141	0.358865	0.540816	1.12585	-0.308594	-0.482218	1.0088	0.625035	1.12593	0.500417	-0.715058	-0.53929	-0.548403	-0.510375	-0.329968	-0.0744903	1.97452	-0.646096	0.904905
486	0.411457	0.097956	0.694737	0.0828533	1.13341	-0.3558	0.0465571	-1.9237	0.747691	0.457199	-0.631974	-0.881703	-0.19409	-0.502749	1.24884	0.975461	-0.831107	0.981425	-0.617644	0.858208	-0.575168	0.115842	-0.523805	-0.0899264	-0.645864	0.25735	0.727301	-0.679735	-0.301894	-0.125879	-0.803665	0.335659	0.525615	1.09821	-0.304317	-0.502404	0.970839	0.595518	1.10059	0.52052	-0.736694	-0.548348	-0.541919	-0.488914	-0.339749	-0.087053	1.93999	-0.620692	0.889842
487	0.416278	0.0944286	0.736053	0.10857	1.08409	-0.360186	0.0500906	-1.9279	0.724453	0.51622	-0.641843	-0.896677	-0.169119	-0.477288	1.23189	0.927807	-0.854372	0.975692	-0.682519	0.834937	-0.604028	0.112438	-0.509755	-0.14082	-0.674378	0.301421	0.708665	-0.683949	-0.320612	-0.157849	-0.822557	0.30948	0.509883	1.06987	-0.302379	-0.519956	0.932659	0.562532	1.07531	0.542802	-0.758381	-0.554789	-0.533018	-0.464557	-0.349612	-0.0951836	1.9019	-0.591102	0.877306
488	0.421397	0.0925564	0.773898	0.136763	1.03704	-0.366322	0.051821	-1.93234	0.700128	0.579653	-0.65317	-0.908718	-0.140973	-0.451829	1.21128	0.882177	-0.873596	0.973166	-0.746129	0.81047	-0.631048	0.109893	-0.492949	-0.191323	-0.702464	0.344746	0.689445	-0.68027	-0.340914	-0.190194	-0.839615	0.280089	0.493962	1.04078	-0.303572	-0.533846	0.895409	0.525922	1.0494	0.567295	-0.780804	-0.558518	-0.522502	-0.437817	-0.358419	-0.0991219	1.85979	-0.557269	0.867388
489	0.42624	0.0923072	0.808845	0.166942	0.991459	-0.374135	0.0514534	-1.9318	0.674414	0.646601	-0.665737	-0.918646	-0.110152	-0.426366	1.18591	0.837999	-0.886998	0.972236	-0.807304	0.78469	-0.656584	0.10818	-0.474042	-0.241556	-0.729204	0.387588	0.671183	-0.668979	-0.36221	-0.22215	-0.855674	0.247275	0.477338	1.00905	-0.308066	-0.545797	0.857415	0.485525	1.02539	0.593979	-0.803399	-0.558647	-0.51019	-0.409097	-0.367202	-0.0988291	1.81762	-0.519875	0.861148
490	0.431093	0.0935574	0.841117	0.198569	0.949321	-0.384171	0.048916	-1.92297	0.648783	0.717429	-0.68047	-0.924848	-0.0769351	-0.400947	1.1562	0.795087	-0.895148	0.971165	-0.865539	0.757488	-0.678762	0.107717	-0.452901	-0.290798	-0.754193	0.428828	0.652798	-0.650279	-0.384584	-0.25416	-0.869772	0.211693	0.459542	0.97697	-0.315688	-0.553927	0.819821	0.442225	1.00097	0.621969	-0.824586	-0.555817	-0.496391	-0.378299	-0.375868	-0.0943817	1.77198	-0.478245	0.857421
491	0.436272	0.0964409	0.870031	0.231089	0.909964	-0.396286	0.044173	-1.91485	0.622546	0.791884	-0.697115	-0.929302	-0.0414766	-0.375351	1.12401	0.754986	-0.899115	0.972493	-0.92096	0.729676	-0.697015	0.108541	-0.429281	-0.338556	-0.776919	0.468723	0.633138	-0.625159	-0.407934	-0.285759	-0.88157	0.17336	0.440059	0.944844	-0.326326	-0.560318	0.781887	0.396029	0.977383	0.65164	-0.845489	-0.550129	-0.480855	-0.346858	-0.383714	-0.0860195	1.7224	-0.43294	0.857303
492	0.441156	0.100829	0.895177	0.264207	0.873681	-0.409825	0.0373501	-1.90024	0.596119	0.86831	-0.715682	-0.931476	-0.00427569	-0.34975	1.08636	0.716706	-0.898039	0.97392	-0.971924	0.701477	-0.712733	0.110575	-0.404348	-0.38458	-0.796577	0.50683	0.613468	-0.594243	-0.432306	-0.31643	-0.891838	0.132379	0.419147	0.911906	-0.339953	-0.56532	0.744008	0.346783	0.953141	0.683932	-0.865281	-0.541158	-0.463601	-0.31385	-0.391588	-0.0737027	1.67249	-0.384822	0.860411
493	0.445914	0.106486	0.91572	0.297277	0.8393	-0.425273	0.0287085	-1.87856	0.570701	0.947376	-0.735389	-0.930532	0.0345829	-0.323991	1.04565	0.680532	-0.89441	0.973483	-1.01894	0.672719	-0.724841	0.113951	-0.37832	-0.4283	-0.813976	0.542815	0.592434	-0.557598	-0.457868	-0.346855	-0.900107	0.0890995	0.395931	0.878516	-0.356101	-0.566945	0.70691	0.295434	0.927923	0.717524	-0.882855	-0.528757	-0.444641	-0.279449	-0.399065	-0.0576954	1.61973	-0.333306	0.865146
494	0.451029	0.113319	0.93506	0.329744	0.807096	-0.442827	0.0185581	-1.85585	0.545507	1.0275	-0.757021	-0.930225	0.0745068	-0.298316	1.00097	0.646695	-0.886896	0.974895	-1.06273	0.644508	-0.73463	0.118752	-0.351523	-0.469667	-0.827617	0.576382	0.570094	-0.516072	-0.483361	-0.376104	-0.90704	0.0441094	0.369951	0.844669	-0.37414	-0.570179	0.669261	0.241865	0.903731	0.752172	-0.898275	-0.512657	-0.424468	-0.245027	-0.406235	-0.0381416	1.56545	-0.278441	0.871925
495	0.455975	0.121079	0.948207	0.360916	0.77806	-0.461118	0.0073144	-1.82516	0.520966	1.10812	-0.779711	-0.927534	0.11564	-0.272854	0.95258	0.614434	-0.87715	0.975543	-1.10132	0.616418	-0.741104	0.124666	-0.324348	-0.508254	-0.836604	0.606359	0.545863	-0.470148	-0.509453	-0.404652	-0.912868	-0.00188256	0.341376	0.811586	-0.392788	-0.571387	0.631455	0.18649	0.879706	0.788232	-0.911536	-0.492416	-0.403526	-0.210067	-0.413059	-0.0152297	1.50945	-0.221083	0.880069
496	0.46102	0.129674	0.959056	0.391126	0.750162	-0.480163	-0.00463894	-1.78988	0.497575	1.18895	-0.803029	-0.924942	0.157536	-0.247456	0.901651	0.583192	-0.865766	0.974049	-1.13546	0.588176	-0.744316	0.1317	-0.29654	-0.543696	-0.84083	0.634004	0.519929	-0.420449	-0.535127	-0.432535	-0.916208	-0.048836	0.309462	0.77838	-0.411658	-0.570055	0.593374	0.130278	0.854597	0.825415	-0.922094	-0.468275	-0.38173	-0.17458	-0.419406	0.0107758	1.45046	-0.161137	0.888869
497	0.466081	0.138654	0.969322	0.419578	0.724179	-0.500098	-0.0168069	-1.74997	0.475115	1.26991	-0.828584	-0.922903	0.19999	-0.222575	0.849328	0.552629	-0.853106	0.972204	-1.16697	0.561007	-0.746033	0.139567	-0.269272	-0.575132	-0.840654	0.658663	0.491511	-0.367666	-0.560322	-0.458975	-0.920141	-0.0957388	0.274794	0.745789	-0.430341	-0.568345	0.555091	0.0732398	0.828761	0.863478	-0.929032	-0.439949	-0.359937	-0.138562	-0.426185	0.0395436	1.38825	-0.0990285	0.898787
498	0.470845	0.147783	0.971555	0.445454	0.70071	-0.519742	-0.0287208	-1.70414	0.45363	1.3496	-0.853971	-0.919353	0.242991	-0.198425	0.79636	0.524057	-0.83973	0.968899	-1.19408	0.534706	-0.744285	0.148148	-0.242822	-0.603869	-0.836127	0.679328	0.461022	-0.312866	-0.58514	-0.484506	-0.923542	-0.14211	0.237524	0.714028	-0.447534	-0.566482	0.516483	0.0162307	0.803253	0.902195	-0.931309	-0.406927	-0.338011	-0.102181	-0.432629	0.0709818	1.32433	-0.0353017	0.908546
499	0.475752	0.156925	0.975486	0.470007	0.679203	-0.539213	-0.0399391	-1.65445	0.433765	1.4255	-0.880281	-0.91659	0.285802	-0.175045	0.741788	0.496624	-0.826075	0.961181	-1.21723	0.508616	-0.741517	0.15749	-0.21684	-0.628896	-0.824597	0.695375	0.428889	-0.256137	-0.608181	-0.508628	-0.92309	-0.187727	0.197284	0.683119	-0.462525	-0.565803	0.476952	-0.0399345	0.777639	0.941072	-0.929765	-0.369821	-0.316133	-0.0655173	-0.438964	0.104731	1.25794	0.0296796	0.918765
500	0.480637	0.165736	0.977161	0.492042	0.659673	-0.557095	-0.0499881	-1.59962	0.415182	1.49959	-0.907882	-0.917404	0.328858	-0.15285	0.687606	0.4691	-0.813859	0.951608	-1.23629	0.483216	-0.737388	0.167028	-0.191842	-0.649099	-0.806938	0.706523	0.394214	-0.198047	-0.630639	-0.532265	-0.923823	-0.231463	0.155057	0.653036	-0.474193	-0.563309	0.437342	-0.0949932	0.751638	0.97917	-0.924804	-0.328623	-0.294853	-0.0280942	-0.445904	0.140274	1.18792	0.0952102	0.929048
501	0.485475	0.173835	0.973497	0.511702	0.642377	-0.573994	-0.058567	-1.54008	0.397684	1.57137	-0.934975	-0.916862	0.371417	-0.132106	0.634832	0.442687	-0.802563	0.940322	-1.25314	0.458537	-0.731681	0.176513	-0.168079	-0.66633	-0.78383	0.71305	0.357825	-0.13992	-0.651731	-0.555439	-0.922484	-0.273017	0.111421	0.623644	-0.482603	-0.559974	0.396129	-0.148156	0.725311	1.01609	-0.913501	-0.282971	-0.274071	0.00995458	-0.452917	0.177707	1.11671	0.160546	0.938622
502	0.490838	0.181018	0.971234	0.529023	0.628031	-0.588204	-0.0654029	-1.47716	0.382034	1.6388	-0.962183	-0.9134	0.413395	-0.112862	0.583891	0.417333	-0.792941	0.924772	-1.26885	0.434147	-0.72551	0.185943	-0.145823	-0.678287	-0.752889	0.714346	0.319102	-0.0819088	-0.671213	-0.576685	-0.919108	-0.312436	0.0668261	0.596111	-0.487149	-0.556923	0.353894	-0.198622	0.698996	1.05255	-0.89742	-0.233491	-0.254526	0.0488349	-0.45981	0.216546	1.04311	0.225105	0.948826
503	0.495783	0.187094	0.966501	0.544076	0.616049	-0.598245	-0.0701483	-1.41159	0.36758	1.70148	-0.987147	-0.912809	0.454645	-0.0954646	0.53557	0.392397	-0.785527	0.90664	-1.27777	0.409869	-0.71839	0.194979	-0.124984	-0.686338	-0.715604	0.710268	0.278704	-0.0248209	-0.689521	-0.597357	-0.916611	-0.348819	0.0222538	0.569598	-0.486672	-0.552322	0.311761	-0.245818	0.672732	1.08742	-0.875841	-0.18093	-0.235876	0.0888189	-0.467233	0.256529	0.966353	0.288302	0.957555
504	0.500762	0.191793	0.959323	0.557581	0.607119	-0.606637	-0.0726501	-1.34263	0.354325	1.75827	-1.01178	-0.913372	0.49471	-0.0800764	0.490852	0.368294	-0.780802	0.886156	-1.28555	0.385912	-0.711139	0.203339	-0.105504	-0.690967	-0.67199	0.700445	0.236998	0.03028	-0.705942	-0.617699	-0.911593	-0.38159	-0.0215384	0.5446	-0.481478	-0.546238	0.268168	-0.289513	0.646321	1.12053	-0.84744	-0.125554	-0.217786	0.129941	-0.475149	0.297227	0.887487	0.348746	0.966487
505	0.505532	0.195434	0.951756	0.569037	0.60059	-0.610893	-0.0727305	-1.2713	0.342715	1.80908	-1.03564	-0.910792	0.533537	-0.0667514	0.450541	0.344943	-0.778971	0.862353	-1.29118	0.361658	-0.703734	0.210685	-0.0874155	-0.690524	-0.620896	0.685284	0.19412	0.0826874	-0.721494	-0.636775	-0.905852	-0.411747	-0.0637968	0.521764	-0.472108	-0.538549	0.223604	-0.329041	0.619532	1.15149	-0.814398	-0.0676461	-0.200604	0.172423	-0.483119	0.338398	0.806317	0.406237	0.974744
506	0.509996	0.19773	0.942458	0.578639	0.596529	-0.611465	-0.0702931	-1.19813	0.332264	1.85505	-1.05695	-0.905883	0.570303	-0.0556892	0.414826	0.322335	-0.779899	0.83643	-1.29288	0.336794	-0.696164	0.216724	-0.0706229	-0.68579	-0.564181	0.664471	0.150718	0.131608	-0.736337	-0.655608	-0.898672	-0.438279	-0.103624	0.500644	-0.45751	-0.530112	0.178493	-0.364128	0.59234	1.18	-0.775104	-0.00864024	-0.184083	0.216314	-0.491189	0.379781	0.723616	0.459701	0.981653
507	0.515577	0.198591	0.93247	0.586607	0.596587	-0.609031	-0.0653873	-1.12292	0.323221	1.89367	-1.07706	-0.899158	0.605964	-0.0469441	0.384392	0.300476	-0.784945	0.808414	-1.29328	0.311685	-0.688748	0.221254	-0.0550526	-0.676755	-0.50083	0.63803	0.106712	0.175868	-0.750391	-0.67397	-0.890242	-0.460604	-0.140547	0.481784	-0.437867	-0.519743	0.132703	-0.39448	0.565292	1.20622	-0.729345	0.0509613	-0.167964	0.261396	-0.499095	0.420805	0.639204	0.507725	0.989635
508	0.520461	0.198538	0.921362	0.593543	0.599455	-0.601439	-0.0579409	-1.04771	0.31537	1.92533	-1.0926	-0.888196	0.639362	-0.0405971	0.359785	0.279297	-0.793149	0.777695	-1.28895	0.285441	-0.682146	0.224055	-0.0404881	-0.663389	-0.431695	0.60629	0.0627878	0.214795	-0.76335	-0.691638	-0.881916	-0.480217	-0.173745	0.464781	-0.41444	-0.507525	0.0864218	-0.419583	0.53778	1.23019	-0.679121	0.11045	-0.151948	0.308187	-0.506703	0.461674	0.553425	0.551089	0.99431
509	0.52515	0.197549	0.910762	0.599115	0.605735	-0.590129	-0.0480534	-0.971291	0.308297	1.95037	-1.10691	-0.874335	0.670564	-0.0367593	0.34034	0.258719	-0.803943	0.7452	-1.28299	0.25811	-0.675778	0.224552	-0.0267935	-0.646357	-0.357656	0.569714	0.0196715	0.247844	-0.776471	-0.709202	-0.871937	-0.496312	-0.202842	0.45038	-0.387074	-0.493547	0.0399236	-0.439841	0.509352	1.25163	-0.623009	0.168508	-0.135776	0.355981	-0.514278	0.501374	0.466777	0.58846	1.00206
510	0.530504	0.195718	0.899512	0.603066	0.61468	-0.574811	-0.0357986	-0.895248	0.302321	1.96788	-1.11873	-0.856884	0.699966	-0.0353596	0.326242	0.238455	-0.819044	0.711421	-1.27405	0.229439	-0.670346	0.222623	-0.0138953	-0.62589	-0.279083	0.528342	-0.0224893	0.273919	-0.788884	-0.725757	-0.8616	-0.509425	-0.227557	0.438539	-0.356128	-0.477479	-0.00694643	-0.45549	0.480296	1.27096	-0.562112	0.224963	-0.119065	0.404234	-0.521226	0.53948	0.379197	0.61795	1.00654
511	0.535506	0.193592	0.888	0.605944	0.626073	-0.556522	-0.0212952	-0.819712	0.297317	1.97721	-1.12612	-0.83397	0.726161	-0.0364292	0.317796	0.218035	-0.837177	0.675459	-1.26173	0.198937	-0.665252	0.218275	-0.00156246	-0.601887	-0.197065	0.482146	-0.0632301	0.292638	-0.800217	-0.742628	-0.851297	-0.519731	-0.247106	0.428953	-0.322485	-0.461119	-0.0538246	-0.466098	0.450452	1.28679	-0.497275	0.27808	-0.1016	0.453295	-0.527156	0.576598	0.290935	0.640676	1.00988
512	0.540194	0.191088	0.878046	0.608115	0.640677	-0.535002	-0.00477823	-0.743983	0.293068	1.97867	-1.13192	-0.806532	0.750307	-0.0400396	0.313959	0.197736	-0.85799	0.638482	-1.24599	0.166834	-0.659842	0.211053	0.0103868	-0.574581	-0.11137	0.432224	-0.101871	0.30359	-0.811904	-0.758721	-0.841235	-0.526813	-0.262348	0.422616	-0.286741	-0.443646	-0.100554	-0.472045	0.419685	1.29823	-0.427127	0.326919	-0.0830861	0.502005	-0.532067	0.611814	0.203105	0.657222	1.01628
513	0.545133	0.188528	0.869046	0.609092	0.657488	-0.510073	0.0135801	-0.669854	0.2893	1.97374	-1.13531	-0.773479	0.771337	-0.046099	0.31463	0.176977	-0.88213	0.600624	-1.22696	0.132629	-0.654546	0.200799	0.0220102	-0.544726	-0.0236413	0.378559	-0.138396	0.305876	-0.823527	-0.773525	-0.832348	-0.53335	-0.272808	0.418197	-0.249424	-0.425195	-0.147216	-0.473933	0.387774	1.30841	-0.353954	0.371165	-0.0632427	0.549995	-0.535912	0.644987	0.115906	0.663638	1.01751
514	0.550255	0.186606	0.862081	0.608761	0.676823	-0.483385	0.0333055	-0.59743	0.285983	1.96263	-1.13534	-0.736417	0.790467	-0.0545872	0.318872	0.155103	-0.909366	0.561187	-1.20523	0.0965072	-0.648566	0.1874	0.0335433	-0.512572	0.065608	0.321836	-0.172727	0.299565	-0.834901	-0.789212	-0.82333	-0.537414	-0.277971	0.416092	-0.211205	-0.407057	-0.193274	-0.472041	0.35456	1.31398	-0.278048	0.409796	-0.0422417	0.596264	-0.538425	0.676436	0.0290489	0.66276	1.02163
515	0.554929	0.184855	0.856446	0.606757	0.697676	-0.454841	0.0541421	-0.526118	0.28318	1.94469	-1.13194	-0.694677	0.806605	-0.0655144	0.326066	0.13199	-0.938469	0.520805	-1.17859	0.0582419	-0.642772	0.170731	0.0451391	-0.478315	0.155986	0.262737	-0.204416	0.28566	-0.844848	-0.804185	-0.815428	-0.539264	-0.279258	0.416725	-0.173025	-0.388742	-0.23924	-0.466392	0.320051	1.31451	-0.198895	0.44234	-0.0197701	0.640412	-0.539924	0.705556	-0.0560513	0.656207	1.02666
516	0.55966	0.183607	0.854275	0.603837	0.719352	-0.424457	0.075652	-0.457035	0.280509	1.91986	-1.12988	-0.648125	0.819391	-0.0787372	0.335658	0.107166	-0.968808	0.479548	-1.14776	0.0180937	-0.637005	0.150748	0.0568413	-0.442954	0.246281	0.201	-0.233618	0.263534	-0.854652	-0.817557	-0.80975	-0.542563	-0.276441	0.419321	-0.135476	-0.371164	-0.284551	-0.457534	0.28443	1.31343	-0.118306	0.467573	0.00408627	0.681875	-0.540437	0.733196	-0.139348	0.640644	1.02891
517	0.564877	0.183526	0.855521	0.600021	0.742754	-0.392781	0.0972999	-0.391289	0.278785	1.88915	-1.12445	-0.597802	0.830527	-0.0941264	0.346605	0.0803866	-1.00217	0.437514	-1.11559	-0.0236765	-0.630775	0.127424	0.0688947	-0.406908	0.336118	0.137463	-0.260312	0.233936	-0.863099	-0.830907	-0.80412	-0.543514	-0.269636	0.423929	-0.0989646	-0.354594	-0.329385	-0.445798	0.248005	1.30506	-0.0365005	0.485433	0.0291667	0.718994	-0.539294	0.759295	-0.220143	0.61893	1.03422
518	0.569867	0.18418	0.857912	0.594635	0.766471	-0.360482	0.118618	-0.328048	0.277247	1.85208	-1.11859	-0.543312	0.836915	-0.111699	0.359051	0.0509957	-1.03634	0.394858	-1.08056	-0.0672096	-0.62286	0.100718	0.0813886	-0.370729	0.424384	0.0721555	-0.284455	0.198162	-0.871477	-0.844438	-0.799768	-0.544727	-0.259595	0.430017	-0.0644497	-0.338636	-0.373788	-0.431434	0.210207	1.29363	0.0459517	0.495901	0.0556352	0.752018	-0.537419	0.783197	-0.297352	0.590498	1.03956
519	0.574881	0.185812	0.865371	0.58797	0.789758	-0.327749	0.138953	-0.26808	0.276147	1.80973	-1.11452	-0.486495	0.841943	-0.131254	0.371496	0.0191224	-1.07203	0.351104	-1.04183	-0.111911	-0.613495	0.0706493	0.0944997	-0.334845	0.510875	0.00542763	-0.306621	0.156228	-0.878333	-0.856675	-0.798393	-0.547812	-0.246404	0.437182	-0.0324253	-0.323964	-0.417136	-0.415076	0.171265	1.27742	0.128458	0.498092	0.0829597	0.779428	-0.534745	0.806317	-0.370923	0.556581	1.04529
520	0.579884	0.188022	0.876279	0.57931	0.812721	-0.294582	0.157744	-0.212078	0.275465	1.76189	-1.10594	-0.426868	0.844162	-0.152586	0.383336	-0.0153953	-1.10995	0.306652	-1.00074	-0.157626	-0.604003	0.0372953	0.108376	-0.299541	0.594492	-0.0621277	-0.326484	0.109574	-0.881788	-0.868746	-0.797267	-0.549371	-0.230278	0.44514	-0.00348865	-0.310015	-0.460167	-0.397439	0.131617	1.2525	0.210328	0.491762	0.111311	0.800625	-0.531424	0.829447	-0.439926	0.519201	1.05306
521	0.584847	0.191102	0.890268	0.569014	0.834982	-0.261299	0.174383	-0.159864	0.275396	1.71087	-1.10334	-0.365186	0.840478	-0.175604	0.394674	-0.0531302	-1.14614	0.261655	-0.958111	-0.203576	-0.592922	0.000774245	0.123018	-0.265931	0.674909	-0.130603	-0.344374	0.0594532	-0.885153	-0.879725	-0.797559	-0.552869	-0.211764	0.453773	0.0218002	-0.297193	-0.502318	-0.378155	0.0913489	1.22403	0.290964	0.477116	0.140446	0.816286	-0.527469	0.851821	-0.503703	0.477746	1.06231
522	0.589966	0.194976	0.908251	0.556873	0.855573	-0.227907	0.188418	-0.112288	0.276289	1.6545	-1.09774	-0.302457	0.834321	-0.200062	0.404671	-0.0934702	-1.18303	0.21594	-0.913733	-0.249585	-0.580029	-0.0386726	0.138699	-0.233891	0.751942	-0.199877	-0.360549	0.00643199	-0.885645	-0.890428	-0.798052	-0.557924	-0.191047	0.462707	0.0432239	-0.285528	-0.54319	-0.357961	0.0509499	1.18876	0.370183	0.454927	0.169824	0.824271	-0.5228	0.874304	-0.561933	0.433694	1.07201
523	0.594688	0.199095	0.928395	0.542528	0.875946	-0.194378	0.199309	-0.0698745	0.277303	1.59295	-1.09271	-0.23864	0.823489	-0.225718	0.413427	-0.136745	-1.21991	0.170295	-0.868399	-0.295565	-0.565779	-0.0810126	0.155217	-0.203592	0.824104	-0.269899	-0.374666	-0.0481606	-0.884497	-0.901774	-0.799112	-0.563992	-0.168524	0.472236	0.0602396	-0.273977	-0.583174	-0.337672	0.010462	1.14723	0.446501	0.424351	0.199713	0.825982	-0.519232	0.89731	-0.614138	0.388476	1.08221
524	0.59993	0.203672	0.951787	0.526777	0.894188	-0.160822	0.206609	-0.0327129	0.279355	1.53008	-1.09177	-0.174724	0.808609	-0.252477	0.419988	-0.182712	-1.25504	0.124549	-0.823035	-0.34052	-0.549893	-0.125838	0.1727	-0.175655	0.890945	-0.340068	-0.387493	-0.103332	-0.881271	-0.911111	-0.80147	-0.571284	-0.144371	0.481171	0.0727273	-0.262316	-0.621798	-0.316821	-0.0298635	1.10205	0.520373	0.385573	0.22964	0.822063	-0.514543	0.920457	-0.659093	0.34312	1.09446
525	0.604823	0.208081	0.977272	0.508196	0.908997	-0.126911	0.209822	-0.00103596	0.281754	1.46295	-1.08742	-0.110929	0.789593	-0.280221	0.424414	-0.230995	-1.2895	0.0790564	-0.777295	-0.384043	-0.533354	-0.172614	0.191401	-0.150072	0.951901	-0.410746	-0.398812	-0.158448	-0.874716	-0.92066	-0.805627	-0.5804	-0.11843	0.489986	0.0806409	-0.250837	-0.658516	-0.296324	-0.0694459	1.05072	0.59132	0.339721	0.259787	0.809902	-0.511339	0.944729	-0.697651	0.298412	1.10649
526	0.609218	0.212261	1.00421	0.487348	0.924024	-0.0927483	0.208638	0.0246709	0.284612	1.39212	-1.08724	-0.0478281	0.765245	-0.308353	0.427485	-0.2814	-1.32299	0.0342683	-0.731758	-0.426627	-0.515711	-0.221006	0.210869	-0.127026	1.00815	-0.48131	-0.408447	-0.212573	-0.865054	-0.930141	-0.809457	-0.591346	-0.0910774	0.498774	0.083895	-0.239339	-0.693396	-0.276575	-0.107911	0.994179	0.65846	0.286045	0.290023	0.791248	-0.509137	0.969232	-0.73076	0.255521	1.12
527	0.614808	0.216329	1.03205	0.464498	0.934669	-0.0581306	0.203104	0.0443108	0.287933	1.32067	-1.08735	0.0140596	0.737286	-0.337063	0.427808	-0.333441	-1.35336	-0.00958423	-0.686923	-0.467015	-0.496271	-0.270217	0.231052	-0.106466	1.05846	-0.551847	-0.416452	-0.264737	-0.853002	-0.938813	-0.813441	-0.603507	-0.0621862	0.506859	0.0826853	-0.227353	-0.726753	-0.257302	-0.145133	0.934488	0.722259	0.225174	0.319641	0.766826	-0.506958	0.994826	-0.755432	0.215381	1.1337
528	0.619813	0.21925	1.06029	0.439319	0.941399	-0.0227904	0.192893	0.0578923	0.291755	1.24694	-1.08822	0.0745337	0.703258	-0.36631	0.425392	-0.387044	-1.37999	-0.0520386	-0.642861	-0.505229	-0.47613	-0.319761	0.251802	-0.0883221	1.10148	-0.624358	-0.422636	-0.315059	-0.837722	-0.947465	-0.818378	-0.617979	-0.0318612	0.515307	0.0772287	-0.21548	-0.757491	-0.238867	-0.180544	0.871551	0.781747	0.157505	0.349279	0.735842	-0.507831	1.01932	-0.77416	0.178569	1.14652
529	0.624579	0.22178	1.0888	0.412388	0.948315	0.0128416	0.178023	0.0652203	0.296136	1.17195	-1.08986	0.132949	0.665294	-0.395338	0.421101	-0.441598	-1.40402	-0.0927222	-0.599673	-0.542311	-0.455457	-0.368899	0.273081	-0.0726465	1.1379	-0.695787	-0.427042	-0.363203	-0.818673	-0.956512	-0.822921	-0.633315	-0.000454367	0.523057	0.0680148	-0.203635	-0.785581	-0.221676	-0.213921	0.805397	0.83639	0.0832346	0.378558	0.700031	-0.508019	1.04418	-0.78741	0.146315	1.16017
530	0.629552	0.223211	1.1152	0.383729	0.950163	0.0490172	0.158606	0.0665355	0.300514	1.0971	-1.09026	0.189279	0.623705	-0.42445	0.414384	-0.496653	-1.42542	-0.130973	-0.558261	-0.576635	-0.43392	-0.416682	0.29479	-0.0592804	1.16666	-0.765848	-0.429518	-0.408113	-0.797835	-0.964356	-0.82926	-0.64953	0.0321596	0.530412	0.0555381	-0.191961	-0.811435	-0.205602	-0.244981	0.737023	0.886979	0.00331347	0.407425	0.659467	-0.509497	1.06852	-0.793581	0.118768	1.17145
531	0.634659	0.223127	1.14097	0.354103	0.94894	0.0856659	0.134422	0.0618846	0.305397	1.01989	-1.09182	0.243578	0.576805	-0.453163	0.405243	-0.551662	-1.44126	-0.166849	-0.518078	-0.608643	-0.411952	-0.462473	0.316583	-0.0481621	1.18834	-0.838154	-0.430634	-0.450146	-0.773291	-0.97225	-0.834338	-0.667339	0.065778	0.537767	0.0402575	-0.180855	-0.83427	-0.190688	-0.273347	0.667063	0.933105	-0.0825699	0.435517	0.614645	-0.513588	1.0903	-0.795249	0.096392	1.18309
532	0.63942	0.222483	1.16503	0.323345	0.944807	0.122352	0.106005	0.0515544	0.310401	0.942747	-1.09433	0.295112	0.526785	-0.481236	0.393685	-0.606644	-1.4531	-0.199864	-0.478033	-0.638532	-0.389869	-0.50505	0.338277	-0.0391869	1.20206	-0.909766	-0.430289	-0.48983	-0.745505	-0.979852	-0.840092	-0.684081	0.100402	0.544095	0.0230491	-0.170407	-0.854748	-0.177092	-0.299473	0.596795	0.973846	-0.173307	0.462219	0.566375	-0.518636	1.11077	-0.791922	0.0796629	1.19299
533	0.644146	0.220525	1.18506	0.291752	0.937566	0.158873	0.0734393	0.0357599	0.315702	0.866148	-1.09773	0.34419	0.473597	-0.508353	0.379671	-0.661114	-1.46219	-0.229612	-0.439184	-0.666375	-0.367793	-0.544226	0.359124	-0.0323204	1.20805	-0.981176	-0.428795	-0.526915	-0.715972	-0.985202	-0.845056	-0.700432	0.135891	0.550633	0.0047246	-0.161247	-0.872546	-0.164518	-0.322221	0.526762	1.00981	-0.268853	0.488526	0.514799	-0.525592	1.12547	-0.78417	0.0686042	1.2018
534	0.649519	0.217414	1.20428	0.260316	0.927952	0.194891	0.0369432	0.0145817	0.320741	0.789412	-1.09777	0.390885	0.418301	-0.534725	0.363784	-0.714504	-1.4616	-0.256252	-0.401752	-0.692498	-0.345507	-0.57904	0.379754	-0.0273937	1.20619	-1.05333	-0.426098	-0.560972	-0.684262	-0.993134	-0.849623	-0.716336	0.171837	0.556447	-0.0140626	-0.153346	-0.887569	-0.153242	-0.341991	0.456898	1.0412	-0.368442	0.51342	0.460756	-0.534151	1.13803	-0.772744	0.063267	1.21051
535	0.653847	0.213435	1.21711	0.229039	0.914687	0.230344	-0.00336569	-0.0112256	0.325768	0.712792	-1.09576	0.434628	0.361848	-0.560029	0.345578	-0.766879	-1.45994	-0.279471	-0.365237	-0.716679	-0.323627	-0.608477	0.399752	-0.0243705	1.19676	-1.12422	-0.422501	-0.591509	-0.65076	-0.996282	-0.855804	-0.730246	0.207879	0.561717	-0.0324212	-0.147009	-0.900879	-0.14332	-0.358991	0.388013	1.0666	-0.470438	0.536615	0.404815	-0.543643	1.14394	-0.757741	0.0635855	1.21516
536	0.658809	0.208649	1.22622	0.198553	0.898853	0.264443	-0.0472518	-0.041648	0.331054	0.635945	-1.0962	0.476297	0.304511	-0.58284	0.325395	-0.8185	-1.4575	-0.29927	-0.329791	-0.740195	-0.3021	-0.632818	0.418474	-0.0233196	1.18054	-1.19544	-0.41834	-0.619657	-0.616166	-0.999065	-0.858585	-0.741494	0.244242	0.565817	-0.04951	-0.142467	-0.912126	-0.134353	-0.372862	0.320397	1.087	-0.576334	0.557867	0.347842	-0.555127	1.1427	-0.740653	0.0692527	1.22089
537	0.664356	0.203446	1.23545	0.169438	0.879561	0.296407	-0.0944074	-0.0763094	0.335301	0.559921	-1.09545	0.515783	0.247364	-0.603998	0.303509	-0.86803	-1.44686	-0.315422	-0.29565	-0.761877	-0.280771	-0.652003	0.436131	-0.0242517	1.15565	-1.26486	-0.41409	-0.645762	-0.581428	-1.0051	-0.862297	-0.748866	0.280566	0.567946	-0.0645584	-0.139753	-0.920742	-0.126564	-0.383907	0.25427	1.10306	-0.684088	0.576221	0.290394	-0.567909	1.13567	-0.721319	0.0797202	1.22281
538	0.66895	0.197917	1.23666	0.141464	0.858088	0.32642	-0.144806	-0.114486	0.339465	0.484501	-1.09311	0.552438	0.190978	-0.623209	0.280235	-0.916444	-1.43249	-0.32869	-0.262715	-0.781811	-0.260333	-0.665547	0.451702	-0.0271973	1.12369	-1.33373	-0.410152	-0.669751	-0.546629	-1.00608	-0.866185	-0.752184	0.316294	0.569619	-0.0767952	-0.138727	-0.927363	-0.120043	-0.392275	0.189889	1.11401	-0.792219	0.592774	0.233091	-0.581704	1.11857	-0.699988	0.094634	1.22326
539	0.67369	0.192251	1.23277	0.114774	0.833762	0.353816	-0.197936	-0.155946	0.342688	0.408811	-1.09095	0.587628	0.136192	-0.640199	0.256298	-0.964461	-1.41288	-0.339147	-0.231244	-0.801065	-0.240389	-0.673244	0.46595	-0.03219	1.08554	-1.40038	-0.406062	-0.691857	-0.51246	-1.00399	-0.86658	-0.750214	0.351152	0.567995	-0.0857294	-0.139232	-0.933176	-0.11454	-0.398355	0.127661	1.11969	-0.902541	0.606968	0.176577	-0.596691	1.09372	-0.67847	0.113292	1.22341
540	0.67943	0.186687	1.22478	0.0897746	0.806545	0.378072	-0.253968	-0.200052	0.344417	0.333234	-1.08771	0.621219	0.08348	-0.655067	0.231838	-1.01017	-1.38809	-0.346137	-0.201721	-0.819282	-0.221262	-0.67597	0.477831	-0.0394133	1.03958	-1.46547	-0.403039	-0.710905	-0.47938	-1.00123	-0.867101	-0.742277	0.385204	0.564674	-0.0908152	-0.141253	-0.938478	-0.110241	-0.401614	0.0674903	1.12229	-1.01249	0.617097	0.121215	-0.613029	1.05782	-0.656032	0.135247	1.22176
541	0.684491	0.181394	1.21237	0.066106	0.778112	0.39896	-0.312473	-0.246317	0.345173	0.257476	-1.08589	0.652764	0.0335247	-0.666606	0.20724	-1.05483	-1.35993	-0.35159	-0.174084	-0.836548	-0.203258	-0.674228	0.486779	-0.0489067	0.986881	-1.52948	-0.400338	-0.727961	-0.447732	-0.996752	-0.866307	-0.728367	0.417739	0.559286	-0.0915859	-0.144482	-0.940164	-0.106959	-0.402495	0.0092045	1.11985	-1.12211	0.624022	0.0676753	-0.62998	1.01149	-0.633701	0.159705	1.21845
542	0.688469	0.176476	1.19585	0.0435112	0.747431	0.416313	-0.372776	-0.294052	0.343448	0.181673	-1.08254	0.683343	-0.0135086	-0.67528	0.183022	-1.09978	-1.32628	-0.354356	-0.148806	-0.853075	-0.186171	-0.668492	0.494215	-0.0607869	0.928804	-1.5882	-0.3993	-0.74367	-0.418032	-0.992523	-0.862364	-0.707463	0.448478	0.549638	-0.0878134	-0.148863	-0.940178	-0.104597	-0.401638	-0.0470331	1.11221	-1.22922	0.628624	0.0165145	-0.647531	0.954176	-0.612675	0.185701	1.21247
543	0.693889	0.172015	1.17482	0.0218213	0.715326	0.429593	-0.435245	-0.342595	0.339483	0.105959	-1.07696	0.71243	-0.0574323	-0.681513	0.159605	-1.14292	-1.28878	-0.35558	-0.1266	-0.869629	-0.170279	-0.660184	0.498185	-0.0750868	0.864745	-1.6454	-0.399591	-0.75658	-0.389977	-0.985747	-0.856927	-0.679105	0.477577	0.537363	-0.0793038	-0.154234	-0.941145	-0.103095	-0.399074	-0.101144	1.10212	-1.33543	0.629096	-0.0321267	-0.666208	0.886151	-0.592431	0.212871	1.2079
544	0.699138	0.168142	1.14939	0.000628368	0.681329	0.439009	-0.4988	-0.391214	0.332992	0.0299816	-1.07266	0.74023	-0.0978556	-0.685652	0.137515	-1.18539	-1.24695	-0.355825	-0.107645	-0.885318	-0.155808	-0.648986	0.498905	-0.0918695	0.795466	-1.69687	-0.400701	-0.767831	-0.363767	-0.977338	-0.850115	-0.644511	0.504055	0.521678	-0.066256	-0.16013	-0.939243	-0.102185	-0.394554	-0.153211	1.08852	-1.44074	0.625228	-0.0777752	-0.684772	0.808908	-0.573282	0.24052	1.201
545	0.703737	0.164578	1.1202	-0.0203304	0.645687	0.444653	-0.562289	-0.439149	0.323765	-0.0456927	-1.06702	0.767322	-0.134926	-0.686854	0.116722	-1.22885	-1.20099	-0.354285	-0.0924436	-0.900718	-0.142753	-0.635374	0.496529	-0.111301	0.720688	-1.7453	-0.40426	-0.777154	-0.340141	-0.969054	-0.840414	-0.602704	0.528618	0.50193	-0.0484936	-0.166679	-0.9347	-0.101874	-0.387766	-0.203651	1.07248	-1.54078	0.618425	-0.120087	-0.703743	0.72129	-0.556129	0.268288	1.19592
546	0.708683	0.161241	1.08717	-0.0416878	0.610195	0.44598	-0.626135	-0.486491	0.311883	-0.121495	-1.06077	0.793444	-0.168724	-0.685528	0.0974644	-1.27194	-1.15189	-0.352783	-0.0812613	-0.915504	-0.131212	-0.621669	0.490277	-0.133099	0.641312	-1.78984	-0.409658	-0.784294	-0.318407	-0.958023	-0.829293	-0.553391	0.55041	0.478228	-0.0261546	-0.173755	-0.927885	-0.101619	-0.380007	-0.252336	1.05372	-1.63832	0.60835	-0.158995	-0.723275	0.624369	-0.54134	0.29559	1.19026
547	0.713676	0.158189	1.04917	-0.0637912	0.574067	0.443196	-0.688903	-0.532047	0.296707	-0.196791	-1.0546	0.818498	-0.199683	-0.682605	0.0798882	-1.31524	-1.09787	-0.351119	-0.074561	-0.929202	-0.121279	-0.607059	0.481636	-0.157342	0.557858	-1.82652	-0.417253	-0.790027	-0.29833	-0.947375	-0.817072	-0.498227	0.569137	0.451041	0.000199636	-0.181303	-0.917636	-0.101455	-0.371115	-0.299008	1.03102	-1.7319	0.594739	-0.194533	-0.742827	0.519278	-0.528502	0.32226	1.18505
548	0.718887	0.154844	1.00927	-0.0869025	0.536622	0.43592	-0.749195	-0.574417	0.279056	-0.271477	-1.04629	0.841255	-0.227305	-0.677782	0.0638994	-1.36015	-1.04041	-0.349485	-0.0729076	-0.943414	-0.113057	-0.592773	0.469532	-0.183989	0.469835	-1.86181	-0.427512	-0.793665	-0.280358	-0.935979	-0.802013	-0.4374	0.585362	0.419962	0.0308218	-0.189394	-0.903709	-0.101321	-0.360257	-0.344679	1.00638	-1.82132	0.577007	-0.226446	-0.761477	0.407568	-0.517495	0.348387	1.18291
549	0.723832	0.151104	0.96532	-0.111339	0.499194	0.425202	-0.807583	-0.614574	0.258944	-0.345946	-1.03767	0.864887	-0.252366	-0.671164	0.0493973	-1.40384	-0.980631	-0.347497	-0.0761316	-0.957187	-0.106514	-0.579192	0.454543	-0.212915	0.377654	-1.88571	-0.439948	-0.795802	-0.264067	-0.92388	-0.785302	-0.371257	0.598083	0.384839	0.0650228	-0.198188	-0.884794	-0.100536	-0.348572	-0.389321	0.979693	-1.90482	0.555765	-0.254965	-0.779138	0.290304	-0.508713	0.373869	1.1804
550	0.728304	0.146757	0.916968	-0.13726	0.461751	0.410921	-0.862138	-0.651911	0.236326	-0.419379	-1.02726	0.88704	-0.275356	-0.663193	0.0360699	-1.44599	-0.918625	-0.34675	-0.0848253	-0.970833	-0.10162	-0.566349	0.43754	-0.243871	0.282139	-1.90554	-0.454633	-0.798062	-0.249187	-0.912242	-0.767855	-0.300889	0.608935	0.346854	0.102525	-0.2077	-0.86154	-0.0991342	-0.336067	-0.4325	0.951192	-1.98239	0.531727	-0.280489	-0.797315	0.168726	-0.501786	0.399172	1.18341
551	0.733425	0.141105	0.867116	-0.165076	0.423771	0.392198	-0.911802	-0.685538	0.212337	-0.491652	-1.01631	0.907018	-0.29559	-0.654653	0.0237245	-1.49045	-0.854662	-0.346372	-0.0990968	-0.984948	-0.0985298	-0.555716	0.418043	-0.276636	0.183448	-1.91957	-0.472362	-0.798874	-0.235835	-0.900298	-0.749059	-0.226938	0.616119	0.305792	0.143344	-0.217649	-0.832811	-0.0970154	-0.32296	-0.475536	0.919867	-2.05454	0.503396	-0.302514	-0.814578	0.0449043	-0.496223	0.424065	1.18843
552	0.73837	0.134111	0.813506	-0.194554	0.385812	0.370583	-0.956455	-0.716817	0.186909	-0.56208	-1.00434	0.925945	-0.314173	-0.645524	0.0121023	-1.53454	-0.789591	-0.346468	-0.118781	-0.99843	-0.0972734	-0.546063	0.396916	-0.311277	0.0813726	-1.91927	-0.492472	-0.798021	-0.223997	-0.888993	-0.729706	-0.15044	0.619289	0.262207	0.186947	-0.228509	-0.797892	-0.0940983	-0.309567	-0.518173	0.886279	-2.11941	0.471701	-0.322141	-0.830592	-0.0801994	-0.491524	0.449767	1.19522
553	0.742741	0.12554	0.756927	-0.225954	0.347786	0.345863	-0.994412	-0.744566	0.160842	-0.630879	-0.991193	0.941122	-0.331054	-0.636419	0.000790149	-1.57671	-0.725006	-0.348404	-0.144136	-1.01206	-0.0977941	-0.538756	0.374263	-0.347711	-0.0229363	-1.91838	-0.515298	-0.796727	-0.213667	-0.877476	-0.70971	-0.0725392	0.61993	0.216151	0.233376	-0.240179	-0.756851	-0.0902388	-0.295955	-0.560641	0.851728	-2.18036	0.4361	-0.339441	-0.846166	-0.204257	-0.486966	0.476066	1.20767
554	0.74871	0.114842	0.698496	-0.259093	0.309937	0.318188	-1.02577	-0.768282	0.134898	-0.698291	-0.976544	0.956047	-0.346362	-0.627067	-0.0103128	-1.618	-0.660045	-0.351932	-0.174737	-1.0258	-0.100138	-0.532493	0.351253	-0.385645	-0.129667	-1.90903	-0.540128	-0.79587	-0.204703	-0.866837	-0.689388	0.005971	0.617099	0.167979	0.282395	-0.252185	-0.708097	-0.085387	-0.283007	-0.60415	0.815328	-2.23175	0.396013	-0.354399	-0.860631	-0.326597	-0.482213	0.503723	1.22312
555	0.75367	0.101834	0.63776	-0.293508	0.271999	0.288787	-1.04911	-0.789494	0.109162	-0.763428	-0.96002	0.966815	-0.360608	-0.617587	-0.0215287	-1.65822	-0.595931	-0.357124	-0.210983	-1.03925	-0.104608	-0.528722	0.328112	-0.424844	-0.238497	-1.88876	-0.56687	-0.79727	-0.197334	-0.855828	-0.66995	0.0837647	0.612327	0.118959	0.333674	-0.264843	-0.652652	-0.0798007	-0.270448	-0.647096	0.777567	-2.27788	0.352218	-0.367922	-0.873462	-0.445789	-0.476554	0.533766	1.24099
556	0.757768	0.0862562	0.575229	-0.32984	0.23397	0.257477	-1.06618	-0.808498	0.0843966	-0.824854	-0.942953	0.975761	-0.373855	-0.608759	-0.0330118	-1.69669	-0.534438	-0.364418	-0.252111	-1.05213	-0.111153	-0.527073	0.304618	-0.46584	-0.347939	-1.86075	-0.595706	-0.799144	-0.191869	-0.84503	-0.650393	0.160353	0.603916	0.0686311	0.386893	-0.278012	-0.590386	-0.0734432	-0.258698	-0.691069	0.738475	-2.31542	0.304027	-0.379887	-0.886195	-0.559688	-0.4693	0.56536	1.26363
557	0.762938	0.0681324	0.510593	-0.366917	0.196252	0.224833	-1.07567	-0.825202	0.0608985	-0.884154	-0.924987	0.982434	-0.386262	-0.601114	-0.0447852	-1.73198	-0.47641	-0.374295	-0.297682	-1.06477	-0.119655	-0.525999	0.281641	-0.508083	-0.458638	-1.8243	-0.625242	-0.802473	-0.188099	-0.835871	-0.631414	0.234813	0.592916	0.0179638	0.442295	-0.291497	-0.520514	-0.0665228	-0.248551	-0.736013	0.698922	-2.34566	0.251569	-0.390927	-0.897506	-0.6681	-0.459924	0.600348	1.29035
558	0.768381	0.0473258	0.444753	-0.404824	0.158625	0.192029	-1.0761	-0.839944	0.0389342	-0.941711	-0.906629	0.98111	-0.397935	-0.593983	-0.0571255	-1.76511	-0.421822	-0.386663	-0.347712	-1.07665	-0.13045	-0.52883	0.259536	-0.550998	-0.569006	-1.78098	-0.655871	-0.809364	-0.186302	-0.827229	-0.613871	0.305712	0.579063	-0.0325342	0.500219	-0.304852	-0.444216	-0.0592385	-0.239675	-0.780756	0.659158	-2.36957	0.194401	-0.401093	-0.906714	-0.7691	-0.448022	0.637401	1.31898
559	0.773356	0.0238037	0.378315	-0.444218	0.12149	0.158938	-1.06942	-0.853078	0.0189035	-0.993765	-0.887377	0.978062	-0.408908	-0.58834	-0.0699515	-1.79396	-0.371886	-0.4022	-0.401108	-1.08782	-0.143633	-0.531192	0.238288	-0.595673	-0.678258	-1.72968	-0.686983	-0.818518	-0.186485	-0.819751	-0.597404	0.373289	0.561863	-0.0828336	0.559762	-0.317536	-0.361337	-0.0516332	-0.232512	-0.826742	0.618949	-2.38243	0.132835	-0.411103	-0.915535	-0.863168	-0.432956	0.676877	1.35089
560	0.777936	-0.00227598	0.310849	-0.483352	0.0848189	0.126143	-1.05567	-0.864411	0.000876826	-1.04297	-0.867806	0.971509	-0.419537	-0.584617	-0.0834463	-1.8205	-0.327652	-0.420613	-0.457711	-1.09771	-0.159295	-0.535071	0.21788	-0.641907	-0.787155	-1.67096	-0.718283	-0.83033	-0.188671	-0.811655	-0.582657	0.436614	0.542924	-0.132014	0.620598	-0.329676	-0.272028	-0.0441309	-0.227232	-0.872266	0.578542	-2.39613	0.0674696	-0.421193	-0.922821	-0.948195	-0.41498	0.720297	1.38473
561	0.783161	-0.0307854	0.243189	-0.523603	0.0487244	0.0946049	-1.03621	-0.876478	-0.0149964	-1.08964	-0.849325	0.961149	-0.429746	-0.58125	-0.0977343	-1.84203	-0.289309	-0.442418	-0.517035	-1.10624	-0.177452	-0.541396	0.19825	-0.6888	-0.89273	-1.60554	-0.749713	-0.846214	-0.193185	-0.804926	-0.569822	0.49531	0.520985	-0.179848	0.683259	-0.340789	-0.177287	-0.0369132	-0.223656	-0.917451	0.538324	-2.39863	-0.00158442	-0.43152	-0.929419	-1.02454	-0.393647	0.76571	1.42079
562	0.787802	-0.0613781	0.175834	-0.563827	0.0136284	0.0643799	-1.01095	-0.887437	-0.0286118	-1.13117	-0.830112	0.94691	-0.439467	-0.580904	-0.112802	-1.85771	-0.257548	-0.467983	-0.578552	-1.11445	-0.198131	-0.548333	0.179158	-0.737144	-0.994985	-1.53516	-0.780535	-0.865703	-0.199529	-0.799998	-0.559162	0.549407	0.496993	-0.225853	0.747325	-0.351043	-0.0771777	-0.0301916	-0.221466	-0.963342	0.498629	-2.3923	-0.0735094	-0.442551	-0.933884	-1.0932	-0.36839	0.813352	1.45878
563	0.793656	-0.0939382	0.108732	-0.602935	-0.0206218	0.0359196	-0.97973	-0.897338	-0.0398311	-1.16918	-0.811786	0.927841	-0.449024	-0.583122	-0.129029	-1.87209	-0.232645	-0.495471	-0.640733	-1.11919	-0.221495	-0.557283	0.160169	-0.786724	-1.09404	-1.45887	-0.810614	-0.887988	-0.207919	-0.794788	-0.551592	0.599058	0.470716	-0.270041	0.812434	-0.359682	0.0270945	-0.0242996	-0.220754	-1.00793	0.459128	-2.38176	-0.148142	-0.454048	-0.935503	-1.15015	-0.339811	0.863472	1.49387
564	0.79798	-0.127933	0.0426241	-0.642902	-0.0535958	0.0095708	-0.944401	-0.907759	-0.0485628	-1.20332	-0.794893	0.905497	-0.457617	-0.587458	-0.146697	-1.87847	-0.215338	-0.525729	-0.703441	-1.1227	-0.247354	-0.567675	0.14104	-0.836829	-1.18727	-1.37696	-0.839582	-0.913414	-0.218308	-0.790758	-0.546403	0.643942	0.441755	-0.311938	0.878446	-0.36618	0.135813	-0.0193565	-0.221464	-1.05174	0.420263	-2.36454	-0.223807	-0.466983	-0.935647	-1.19886	-0.307909	0.915146	1.52968
565	0.802605	-0.16333	-0.0224602	-0.681403	-0.0853221	-0.0147619	-0.904126	-0.91736	-0.0547358	-1.2343	-0.777913	0.879941	-0.465763	-0.595021	-0.166179	-1.8815	-0.205168	-0.558385	-0.766679	-1.12519	-0.275936	-0.579256	0.12137	-0.888606	-1.27645	-1.29229	-0.868223	-0.940315	-0.229999	-0.789662	-0.542936	0.684077	0.411612	-0.351187	0.945351	-0.371832	0.247642	-0.0156364	-0.223066	-1.09403	0.382424	-2.34106	-0.300288	-0.48109	-0.935611	-1.23929	-0.273083	0.968804	1.56408
566	0.807996	-0.1998	-0.0862538	-0.719312	-0.115795	-0.0367832	-0.861543	-0.92761	-0.0580294	-1.26028	-0.762977	0.852105	-0.473495	-0.605152	-0.187757	-1.88017	-0.202195	-0.59263	-0.828542	-1.12377	-0.307051	-0.591603	0.100483	-0.94121	-1.35852	-1.20459	-0.895742	-0.969333	-0.24312	-0.789195	-0.543728	0.720404	0.379149	-0.387931	1.01226	-0.375054	0.361573	-0.0133917	-0.225091	-1.13405	0.345356	-2.31216	-0.376749	-0.495707	-0.936052	-1.27014	-0.235549	1.02331	1.59677
567	0.812312	-0.236692	-0.148108	-0.756379	-0.144899	-0.0565564	-0.817192	-0.936883	-0.0583556	-1.28337	-0.748982	0.821863	-0.479994	-0.618725	-0.211885	-1.87231	-0.206637	-0.628637	-0.88879	-1.121	-0.340891	-0.604362	0.077876	-0.994201	-1.43295	-1.11417	-0.921217	-0.999434	-0.257382	-0.788978	-0.547447	0.752457	0.344803	-0.422402	1.07802	-0.376026	0.477888	-0.0128469	-0.227324	-1.17234	0.309066	-2.27787	-0.450871	-0.512173	-0.933219	-1.29212	-0.195631	1.07781	1.62824
568	0.818116	-0.274056	-0.208205	-0.79152	-0.172627	-0.0743571	-0.770339	-0.946137	-0.0553787	-1.30202	-0.736041	0.790563	-0.486459	-0.636143	-0.239349	-1.86091	-0.217348	-0.664423	-0.946999	-1.1156	-0.377038	-0.618186	0.0533197	-1.04788	-1.50288	-1.0223	-0.945874	-1.02943	-0.272196	-0.79205	-0.553037	0.781965	0.309325	-0.454293	1.1435	-0.376271	0.594512	-0.0141675	-0.229618	-1.20752	0.27349	-2.23534	-0.523592	-0.529628	-0.928022	-1.30483	-0.154021	1.13255	1.65387
569	0.822038	-0.311801	-0.265724	-0.826784	-0.199161	-0.0903403	-0.722752	-0.954084	-0.0487814	-1.31695	-0.724299	0.758779	-0.49082	-0.655919	-0.270423	-1.84524	-0.234236	-0.700128	-1.00272	-1.10743	-0.414731	-0.632681	0.0260795	-1.10351	-1.56327	-0.92929	-0.968772	-1.05919	-0.287714	-0.796379	-0.562237	0.808171	0.272407	-0.483634	1.20822	-0.375146	0.711911	-0.0175251	-0.231457	-1.2405	0.238899	-2.19155	-0.593044	-0.547034	-0.921692	-1.31051	-0.11111	1.18859	1.67753
570	0.827737	-0.349322	-0.320631	-0.859194	-0.225049	-0.104707	-0.674754	-0.960103	-0.0384498	-1.33092	-0.712762	0.726701	-0.494514	-0.679329	-0.305597	-1.82477	-0.256694	-0.735146	-1.05499	-1.09778	-0.455193	-0.647256	-0.00383526	-1.16062	-1.61706	-0.83697	-0.990573	-1.08536	-0.303715	-0.801247	-0.573748	0.831328	0.234365	-0.511407	1.27082	-0.371861	0.82838	-0.0230853	-0.233222	-1.26974	0.20552	-2.14177	-0.658126	-0.564947	-0.912759	-1.30851	-0.0671809	1.24317	1.6944
571	0.832936	-0.38674	-0.373056	-0.889547	-0.249547	-0.117658	-0.627529	-0.968126	-0.0238786	-1.33847	-0.702674	0.696141	-0.497908	-0.70588	-0.345217	-1.80037	-0.283776	-0.768255	-1.10396	-1.08564	-0.497493	-0.661346	-0.036728	-1.21596	-1.66406	-0.745606	-1.01179	-1.10977	-0.319491	-0.80842	-0.587445	0.852834	0.19547	-0.536223	1.33052	-0.367512	0.94323	-0.0309299	-0.233828	-1.29527	0.173128	-2.08581	-0.719133	-0.582901	-0.903228	-1.29884	-0.0225802	1.29642	1.70734
572	0.837361	-0.424365	-0.422519	-0.918367	-0.273714	-0.129606	-0.581699	-0.972398	-0.00508917	-1.34436	-0.692785	0.668011	-0.497732	-0.733778	-0.389518	-1.7738	-0.314535	-0.799664	-1.1498	-1.07057	-0.541013	-0.674425	-0.0731031	-1.27411	-1.70197	-0.655274	-1.03192	-1.13088	-0.334773	-0.816563	-0.603218	0.872003	0.155804	-0.559631	1.38914	-0.362623	1.05572	-0.0410631	-0.233767	-1.317	0.142393	-2.02866	-0.774215	-0.599859	-0.893986	-1.28155	0.0219668	1.35062	1.7164
573	0.842821	-0.462187	-0.468814	-0.944685	-0.297789	-0.140693	-0.537269	-0.975056	0.0183159	-1.34867	-0.682758	0.641312	-0.497186	-0.764058	-0.439001	-1.74316	-0.348703	-0.828848	-1.19046	-1.05309	-0.586697	-0.68677	-0.112089	-1.33444	-1.73566	-0.567761	-1.05124	-1.14595	-0.350344	-0.826912	-0.619786	0.890118	0.115253	-0.582643	1.4455	-0.35644	1.16409	-0.0535191	-0.234612	-1.33403	0.113055	-1.96518	-0.824972	-0.614911	-0.883128	-1.25784	0.0662012	1.40219	1.71649
574	0.847642	-0.499376	-0.511443	-0.968612	-0.321387	-0.151182	-0.495631	-0.977455	0.0462414	-1.34989	-0.672632	0.617603	-0.496235	-0.796303	-0.493686	-1.70991	-0.385426	-0.85482	-1.22909	-1.03467	-0.632776	-0.697507	-0.154493	-1.39281	-1.76138	-0.483247	-1.06991	-1.15785	-0.365291	-0.837948	-0.637267	0.908132	0.0741384	-0.604775	1.4962	-0.349944	1.26804	-0.0683115	-0.234901	-1.34855	0.0851081	-1.89957	-0.870129	-0.628383	-0.872634	-1.22775	0.109615	1.4535	1.71323
575	0.852804	-0.536	-0.55035	-0.990203	-0.345338	-0.161257	-0.457589	-0.97819	0.0786272	-1.34752	-0.661765	0.598265	-0.493135	-0.828814	-0.553566	-1.67484	-0.423326	-0.877134	-1.26147	-1.0132	-0.67979	-0.705999	-0.199561	-1.4542	-1.77944	-0.401768	-1.0882	-1.16372	-0.379168	-0.849927	-0.654831	0.925161	0.0325781	-0.62637	1.54434	-0.343102	1.36662	-0.0852039	-0.234901	-1.35737	0.0593212	-1.83344	-0.909067	-0.639632	-0.862515	-1.19114	0.152032	1.50242	1.70435
576	0.856746	-0.573399	-0.585002	-1.00795	-0.369357	-0.170854	-0.42334	-0.977759	0.115716	-1.34218	-0.649389	0.581412	-0.488504	-0.861838	-0.618219	-1.63704	-0.462565	-0.897006	-1.28892	-0.990034	-0.727985	-0.713054	-0.246635	-1.51631	-1.79593	-0.3245	-1.10574	-1.16312	-0.393004	-0.863268	-0.67162	0.941488	-0.00952625	-0.647304	1.58965	-0.335924	1.45918	-0.104131	-0.235866	-1.35997	0.0354293	-1.76427	-0.94396	-0.646852	-0.851192	-1.14868	0.193084	1.54852	1.68941
577	0.862708	-0.609888	-0.615699	-1.02199	-0.394258	-0.18006	-0.392979	-0.974714	0.156648	-1.33607	-0.635464	0.569844	-0.482399	-0.894254	-0.686504	-1.59804	-0.501392	-0.913251	-1.31352	-0.965381	-0.775746	-0.718166	-0.296204	-1.5776	-1.80621	-0.251657	-1.12339	-1.15897	-0.405936	-0.877286	-0.688018	0.958838	-0.0518541	-0.668441	1.62792	-0.328355	1.54523	-0.124777	-0.238109	-1.36069	0.0135651	-1.69348	-0.973608	-0.650127	-0.840631	-1.10071	0.232249	1.59373	1.66766
578	0.866944	-0.645233	-0.642568	-1.03506	-0.419902	-0.189016	-0.367171	-0.971438	0.201701	-1.32668	-0.619991	0.562549	-0.474751	-0.926152	-0.759515	-1.55773	-0.540556	-0.925472	-1.33296	-0.93747	-0.823749	-0.719209	-0.346971	-1.64036	-1.81099	-0.183222	-1.14078	-1.14847	-0.4183	-0.892424	-0.702123	0.97709	-0.0943224	-0.690274	1.6631	-0.320965	1.62157	-0.146866	-0.24198	-1.36005	-0.00586676	-1.62279	-0.998506	-0.649376	-0.831268	-1.04699	0.270019	1.63326	1.64114
579	0.872563	-0.679842	-0.66432	-1.04203	-0.445789	-0.197343	-0.34689	-0.966903	0.250198	-1.31301	-0.601146	0.558333	-0.465333	-0.957424	-0.836841	-1.51675	-0.579551	-0.935024	-1.34887	-0.909178	-0.871546	-0.717629	-0.399184	-1.70422	-1.81297	-0.119827	-1.15871	-1.13369	-0.429726	-0.907677	-0.714271	0.995742	-0.137198	-0.712749	1.6916	-0.313848	1.68894	-0.170407	-0.247738	-1.35349	-0.0230112	-1.55371	-1.01906	-0.644843	-0.823733	-0.986785	0.305402	1.67215	1.61204
580	0.877847	-0.713723	-0.681707	-1.04455	-0.472365	-0.205039	-0.331375	-0.960856	0.301713	-1.29773	-0.579934	0.559195	-0.45402	-0.985923	-0.915708	-1.47371	-0.616259	-0.940007	-1.35889	-0.878756	-0.917983	-0.713935	-0.451956	-1.76815	-1.81052	-0.0613252	-1.17747	-1.11449	-0.43987	-0.923206	-0.724474	1.01595	-0.180041	-0.735249	1.71294	-0.306837	1.74927	-0.194515	-0.256092	-1.3415	-0.0377626	-1.48601	-1.03645	-0.636021	-0.816729	-0.922556	0.338265	1.70691	1.57778
581	0.881467	-0.745576	-0.694582	-1.04415	-0.499652	-0.212454	-0.320768	-0.955346	0.355747	-1.28028	-0.556381	0.563305	-0.441054	-1.01365	-0.996383	-1.43291	-0.652355	-0.941201	-1.36716	-0.84494	-0.964431	-0.707251	-0.504647	-1.82926	-1.80499	-0.0077032	-1.19808	-1.09041	-0.449439	-0.939845	-0.731251	1.03812	-0.222415	-0.758185	1.73286	-0.300101	1.79994	-0.219214	-0.267286	-1.32702	-0.0502778	-1.42073	-1.04806	-0.62131	-0.81026	-0.853967	0.36905	1.73654	1.53786
582	0.887601	-0.775631	-0.702323	-1.03927	-0.52746	-0.218907	-0.315325	-0.949495	0.411381	-1.25996	-0.529265	0.571027	-0.425733	-1.03941	-1.07828	-1.39154	-0.687195	-0.941508	-1.37093	-0.810382	-1.00933	-0.696718	-0.557405	-1.89164	-1.79791	0.0408765	-1.21852	-1.06383	-0.458203	-0.956333	-0.736125	1.0611	-0.264725	-0.782347	1.74187	-0.293475	1.83993	-0.244158	-0.281303	-1.30784	-0.0606483	-1.35934	-1.05614	-0.603365	-0.805686	-0.780591	0.397076	1.76414	1.49654
583	0.891475	-0.803243	-0.705967	-1.02972	-0.555453	-0.224365	-0.31474	-0.945111	0.468386	-1.23759	-0.498939	0.581377	-0.408699	-1.06429	-1.16116	-1.34767	-0.719793	-0.937853	-1.36876	-0.774074	-1.05146	-0.683394	-0.6094	-1.95265	-1.78751	0.0845761	-1.23972	-1.03555	-0.465691	-0.972759	-0.737163	1.08715	-0.3065	-0.806398	1.74383	-0.287608	1.86977	-0.268686	-0.29864	-1.28631	-0.069155	-1.30156	-1.06343	-0.582215	-0.800763	-0.704012	0.422887	1.78595	1.45322
584	0.897488	-0.826902	-0.704537	-1.0143	-0.583701	-0.229065	-0.318843	-0.939084	0.525469	-1.21287	-0.465275	0.594309	-0.389312	-1.08795	-1.24238	-1.30742	-0.75077	-0.929393	-1.36281	-0.736721	-1.09177	-0.66819	-0.660491	-2.01099	-1.77283	0.123839	-1.2666	-1.00518	-0.471784	-0.989634	-0.734655	1.11434	-0.347593	-0.830865	1.74417	-0.282282	1.89037	-0.293228	-0.319405	-1.2614	-0.0761543	-1.24696	-1.06333	-0.556524	-0.799298	-0.625123	0.446336	1.80579	1.40643
585	0.902224	-0.849179	-0.698345	-0.994753	-0.612015	-0.232392	-0.326902	-0.935518	0.583045	-1.18619	-0.429478	0.609886	-0.36723	-1.10886	-1.32178	-1.26717	-0.780442	-0.918797	-1.35375	-0.698452	-1.13125	-0.650495	-0.710292	-2.06787	-1.75618	0.158219	-1.29296	-0.973872	-0.477058	-1.00634	-0.729092	1.1433	-0.387764	-0.85546	1.73662	-0.27705	1.90127	-0.316368	-0.34343	-1.23159	-0.0819803	-1.19794	-1.05948	-0.528434	-0.797218	-0.544658	0.467209	1.82154	1.35836
586	0.906948	-0.866045	-0.688097	-0.971116	-0.640205	-0.234723	-0.339135	-0.933967	0.640043	-1.15874	-0.391583	0.626118	-0.342941	-1.13007	-1.39918	-1.22709	-0.807403	-0.90478	-1.34211	-0.658834	-1.1673	-0.631183	-0.75854	-2.11949	-1.73653	0.188292	-1.32007	-0.942335	-0.480396	-1.02189	-0.720805	1.17488	-0.426616	-0.879946	1.72283	-0.272504	1.90257	-0.337923	-0.370479	-1.19998	-0.0872706	-1.15355	-1.05281	-0.498581	-0.794864	-0.462767	0.486428	1.83621	1.30862
587	0.911777	-0.879065	-0.673849	-0.942968	-0.668335	-0.23592	-0.354978	-0.930667	0.695226	-1.12912	-0.351644	0.643988	-0.31609	-1.15028	-1.47199	-1.18992	-0.83165	-0.887218	-1.327	-0.620313	-1.19922	-0.61009	-0.805876	-2.17142	-1.71371	0.214515	-1.35111	-0.910344	-0.481649	-1.03737	-0.709177	1.20726	-0.464271	-0.904689	1.70402	-0.268628	1.89461	-0.358406	-0.400576	-1.16558	-0.0923785	-1.11446	-1.04087	-0.467464	-0.795075	-0.381237	0.503097	1.84726	1.2584
588	0.91668	-0.889974	-0.65652	-0.909383	-0.695442	-0.235667	-0.373759	-0.930943	0.748015	-1.0974	-0.310632	0.662621	-0.286868	-1.16986	-1.54088	-1.15257	-0.854962	-0.866747	-1.30902	-0.582132	-1.22943	-0.588656	-0.850499	-2.21895	-1.68895	0.236316	-1.38376	-0.879534	-0.481439	-1.05406	-0.695178	1.24204	-0.499921	-0.927779	1.67851	-0.264845	1.87938	-0.376818	-0.433096	-1.12702	-0.0980394	-1.08124	-1.02532	-0.435812	-0.79562	-0.301355	0.517836	1.85535	1.20818
589	0.92245	-0.893774	-0.634811	-0.872372	-0.721266	-0.234375	-0.395643	-0.934238	0.798514	-1.06443	-0.269382	0.680445	-0.255166	-1.18957	-1.60422	-1.11667	-0.876265	-0.842344	-1.28852	-0.544196	-1.25588	-0.567847	-0.893739	-2.26111	-1.66033	0.254717	-1.41793	-0.849676	-0.480088	-1.06773	-0.679883	1.27795	-0.533632	-0.949222	1.64841	-0.261263	1.85483	-0.39327	-0.467997	-1.08695	-0.104727	-1.05323	-1.00517	-0.404304	-0.797768	-0.223651	0.531659	1.8676	1.15706
590	0.926149	-0.895108	-0.610677	-0.831516	-0.746288	-0.231675	-0.420183	-0.936799	0.845563	-1.03113	-0.228699	0.697881	-0.221212	-1.20893	-1.65992	-1.08312	-0.894516	-0.814507	-1.26635	-0.50777	-1.27936	-0.54652	-0.93698	-2.30066	-1.62835	0.269666	-1.45493	-0.819669	-0.476954	-1.08043	-0.662225	1.31508	-0.565637	-0.970267	1.6152	-0.257917	1.82227	-0.407481	-0.505079	-1.04481	-0.112965	-1.03081	-0.98109	-0.374139	-0.798034	-0.149504	0.544055	1.87336	1.10699
591	0.932339	-0.893678	-0.584949	-0.786649	-0.770745	-0.227683	-0.447268	-0.940309	0.887848	-0.997298	-0.189144	0.715003	-0.185137	-1.22912	-1.71075	-1.05026	-0.910008	-0.784817	-1.2435	-0.473346	-1.29744	-0.527862	-0.976482	-2.33085	-1.59596	0.281338	-1.49442	-0.791315	-0.471425	-1.0938	-0.643439	1.35087	-0.595761	-0.989149	1.57768	-0.254172	1.78433	-0.419193	-0.543987	-0.999432	-0.123367	-1.01253	-0.952378	-0.34553	-0.799182	-0.0796642	0.555355	1.884	1.0568
592	0.935802	-0.88778	-0.556583	-0.739352	-0.793737	-0.222642	-0.476736	-0.946738	0.926589	-0.963081	-0.15141	0.730962	-0.147132	-1.24906	-1.75382	-1.01889	-0.923573	-0.752287	-1.21902	-0.441417	-1.3122	-0.511228	-1.01546	-2.36286	-1.55951	0.290035	-1.53483	-0.764124	-0.463692	-1.10519	-0.624011	1.38632	-0.622188	-1.00466	1.53713	-0.249655	1.74046	-0.429023	-0.584159	-0.952472	-0.136236	-0.999785	-0.9186	-0.318969	-0.801448	-0.0150552	0.566191	1.89514	1.00763
593	0.942086	-0.877912	-0.526682	-0.688935	-0.814312	-0.216258	-0.50785	-0.953069	0.959852	-0.929508	-0.116032	0.744613	-0.107546	-1.26959	-1.78804	-0.989432	-0.934184	-0.715862	-1.19499	-0.411969	-1.32347	-0.497201	-1.05316	-2.3885	-1.52097	0.295873	-1.57688	-0.736816	-0.454162	-1.11485	-0.603533	1.423	-0.646809	-1.01819	1.4934	-0.244891	1.69116	-0.436676	-0.624717	-0.904106	-0.152354	-0.992239	-0.880626	-0.294729	-0.802972	0.0433218	0.576318	1.90337	0.96056
594	0.947181	-0.864786	-0.495706	-0.636797	-0.834307	-0.208602	-0.541423	-0.960344	0.98841	-0.895592	-0.0837569	0.756443	-0.0665768	-1.29015	-1.81537	-0.961648	-0.941555	-0.677066	-1.17121	-0.385983	-1.32882	-0.487178	-1.08865	-2.40529	-1.48071	0.299653	-1.62032	-0.709379	-0.443272	-1.12131	-0.58261	1.4559	-0.669611	-1.02791	1.44664	-0.23907	1.63955	-0.441575	-0.667211	-0.855357	-0.171444	-0.988837	-0.838222	-0.273105	-0.80594	0.0948316	0.586275	1.91656	0.914844
595	0.950966	-0.849837	-0.46471	-0.583015	-0.852332	-0.199832	-0.576503	-0.968781	1.01073	-0.862308	-0.0549975	0.765715	-0.024644	-1.31041	-1.8339	-0.935032	-0.946263	-0.636483	-1.14755	-0.36352	-1.33118	-0.479499	-1.12375	-2.42167	-1.43758	0.300805	-1.66502	-0.682183	-0.430729	-1.12771	-0.561201	1.48759	-0.688356	-1.03504	1.39888	-0.231873	1.58392	-0.444816	-0.710395	-0.805767	-0.194145	-0.990052	-0.792658	-0.254373	-0.807835	0.138698	0.596808	1.93007	0.871695
596	0.957249	-0.831765	-0.433392	-0.528067	-0.868343	-0.189971	-0.613633	-0.977663	1.02723	-0.830231	-0.0299283	0.770704	0.0176865	-1.33385	-1.84456	-0.909643	-0.947184	-0.594493	-1.12656	-0.344612	-1.3274	-0.477415	-1.15553	-2.43126	-1.39293	0.299816	-1.70955	-0.655201	-0.41652	-1.1316	-0.540276	1.51678	-0.70512	-1.03954	1.34989	-0.223497	1.52575	-0.446176	-0.752876	-0.755982	-0.220308	-0.995899	-0.74362	-0.23825	-0.808459	0.174531	0.608011	1.94651	0.830641
597	0.960587	-0.811797	-0.402218	-0.473103	-0.883472	-0.179123	-0.652864	-0.987126	1.03945	-0.799353	-0.00903368	0.772012	0.0599433	-1.35627	-1.84977	-0.885125	-0.945882	-0.550659	-1.10653	-0.329565	-1.32114	-0.479273	-1.18624	-2.4423	-1.3463	0.297144	-1.75594	-0.628149	-0.400787	-1.13179	-0.519352	1.54289	-0.72009	-1.03859	1.29771	-0.21384	1.46849	-0.445779	-0.796042	-0.707499	-0.250065	-1.00457	-0.690722	-0.224942	-0.811078	0.201957	0.619347	1.96267	0.792449
598	0.967615	-0.790883	-0.372022	-0.418066	-0.896532	-0.167246	-0.692611	-0.997524	1.04294	-0.769197	0.0077778	0.770934	0.101795	-1.37824	-1.84536	-0.861638	-0.94107	-0.504981	-1.08973	-0.318283	-1.30903	-0.48442	-1.21544	-2.4451	-1.29865	0.292688	-1.80204	-0.601222	-0.384557	-1.13115	-0.498397	1.56541	-0.732735	-1.03427	1.24497	-0.203013	1.40943	-0.445133	-0.838034	-0.659892	-0.284396	-1.01614	-0.635912	-0.214269	-0.812091	0.220432	0.63142	1.98167	0.756759
599	0.970708	-0.768528	-0.342427	-0.363863	-0.908579	-0.154417	-0.734134	-1.00854	1.04243	-0.740966	0.0204874	0.764096	0.142516	-1.40208	-1.83231	-0.838732	-0.933382	-0.458522	-1.07543	-0.311692	-1.29195	-0.49421	-1.24105	-2.43979	-1.24878	0.286649	-1.84653	-0.574178	-0.368265	-1.12718	-0.477575	1.5837	-0.742807	-1.02558	1.19083	-0.190841	1.35087	-0.443027	-0.879833	-0.614565	-0.321613	-1.03124	-0.579384	-0.206023	-0.812378	0.230093	0.644779	2.00199	0.723973
600	0.976399	-0.745721	-0.314257	-0.310821	-0.918593	-0.140807	-0.775636	-1.01995	1.03639	-0.714791	0.0291389	0.752314	0.181894	-1.42552	-1.81627	-0.816224	-0.92277	-0.411325	-1.06326	-0.308588	-1.27061	-0.507451	-1.26494	-2.43022	-1.1973	0.278855	-1.8919	-0.546966	-0.351891	-1.12031	-0.456428	1.5984	-0.750587	-1.01432	1.13452	-0.17726	1.2953	-0.439751	-0.92037	-0.571726	-0.362944	-1.04807	-0.521477	-0.200082	-0.813462	0.230871	0.658952	2.0231	0.694854
601	0.981701	-0.722672	-0.287213	-0.259359	-0.926296	-0.126441	-0.81805	-1.03148	1.02347	-0.689616	0.0340304	0.736575	0.219185	-1.4497	-1.79306	-0.793921	-0.909634	-0.363848	-1.05639	-0.30908	-1.24334	-0.523671	-1.28642	-2.42216	-1.14535	0.269761	-1.9352	-0.520677	-0.33629	-1.11271	-0.435698	1.60748	-0.756762	-1.00002	1.07566	-0.162592	1.24149	-0.435843	-0.958489	-0.531997	-0.407661	-1.06744	-0.463049	-0.196202	-0.813412	0.222641	0.674608	2.04583	0.667293
602	0.986116	-0.699618	-0.261872	-0.210167	-0.934151	-0.111509	-0.860447	-1.04351	1.00668	-0.666575	0.0353848	0.714307	0.25398	-1.47443	-1.76508	-0.770992	-0.893923	-0.316553	-1.05093	-0.3137	-1.21302	-0.542202	-1.30517	-2.41245	-1.09147	0.258967	-1.97762	-0.495158	-0.32132	-1.10163	-0.414644	1.61516	-0.76158	-0.982054	1.01484	-0.147288	1.19028	-0.431233	-0.995737	-0.496066	-0.455401	-1.08703	-0.405035	-0.194375	-0.81612	0.205786	0.6912	2.06736	0.643196
603	0.991077	-0.677032	-0.238505	-0.163486	-0.939477	-0.0959878	-0.900854	-1.05511	0.985133	-0.646306	0.0336328	0.687206	0.286107	-1.49833	-1.73448	-0.747596	-0.875753	-0.269448	-1.04984	-0.321563	-1.17755	-0.56215	-1.32152	-2.39913	-1.03642	0.24617	-2.01833	-0.470856	-0.307375	-1.08992	-0.392788	1.61789	-0.765775	-0.961718	0.953666	-0.131617	1.14276	-0.426257	-1.02834	-0.463132	-0.506909	-1.10715	-0.347867	-0.194646	-0.817167	0.180695	0.709814	2.09258	0.622349
604	0.995215	-0.654479	-0.216529	-0.119536	-0.943138	-0.0801158	-0.941907	-1.06714	0.959988	-0.627782	0.0290936	0.654851	0.314897	-1.52278	-1.70081	-0.723231	-0.856648	-0.222778	-1.05123	-0.332808	-1.13743	-0.582735	-1.33484	-2.38539	-0.980519	0.231783	-2.0568	-0.447763	-0.29571	-1.07691	-0.370831	1.61237	-0.767813	-0.939152	0.890708	-0.115846	1.09881	-0.420631	-1.05917	-0.434741	-0.56052	-1.12702	-0.292223	-0.196825	-0.817599	0.147819	0.730859	2.11443	0.602515
605	1.003	-0.6329	-0.196976	-0.0788362	-0.946719	-0.0641103	-0.980453	-1.07993	0.930018	-0.611051	0.0221855	0.616747	0.340064	-1.54615	-1.66604	-0.697111	-0.836016	-0.176885	-1.05312	-0.346905	-1.09351	-0.603666	-1.34601	-2.36673	-0.922937	0.215641	-2.09054	-0.426831	-0.28585	-1.06096	-0.347903	1.60513	-0.769937	-0.914781	0.826954	-0.100423	1.05805	-0.414346	-1.08632	-0.410414	-0.617429	-1.1449	-0.239159	-0.200706	-0.819962	0.107541	0.753473	2.13719	0.584123
606	1.00511	-0.612221	-0.179206	-0.0417909	-0.947182	-0.0480183	-1.01635	-1.09218	0.898301	-0.596974	0.013413	0.573889	0.361578	-1.56971	-1.62845	-0.669424	-0.814919	-0.132064	-1.05878	-0.363526	-1.04628	-0.623263	-1.35349	-2.35129	-0.864732	0.197607	-2.11997	-0.408458	-0.278233	-1.04446	-0.324134	1.59512	-0.7717	-0.887031	0.761568	-0.08583	1.02151	-0.407667	-1.10785	-0.389765	-0.675967	-1.16171	-0.18893	-0.206666	-0.820276	0.0607295	0.779118	2.15698	0.566643
607	1.01135	-0.591772	-0.163233	-0.00852964	-0.944996	-0.0320344	-1.04956	-1.1052	0.864261	-0.585684	0.00307402	0.526039	0.378969	-1.59303	-1.59056	-0.640029	-0.793341	-0.0885415	-1.06578	-0.382732	-0.995907	-0.641532	-1.35849	-2.33401	-0.80603	0.177708	-2.14699	-0.392161	-0.273425	-1.02729	-0.29945	1.57944	-0.771156	-0.858257	0.695238	-0.0724295	0.988675	-0.400263	-1.12663	-0.374188	-0.735552	-1.17438	-0.142348	-0.214709	-0.82196	0.00828147	0.807384	2.17307	0.550277
608	1.01587	-0.573033	-0.149631	0.0206876	-0.941447	-0.0163813	-1.07754	-1.1187	0.827578	-0.576197	-0.00835756	0.474739	0.392457	-1.61339	-1.55438	-0.608524	-0.771885	-0.0464941	-1.07539	-0.403556	-0.941657	-0.658077	-1.36017	-2.31704	-0.746493	0.156084	-2.16611	-0.378716	-0.27112	-1.00873	-0.273475	1.5602	-0.770414	-0.828591	0.629605	-0.0607233	0.958963	-0.39201	-1.13927	-0.362129	-0.796862	-1.18443	-0.0999814	-0.224443	-0.826025	-0.049151	0.838925	2.19264	0.534537
609	1.02082	-0.555488	-0.138156	0.0455712	-0.935405	-0.00124746	-1.1037	-1.13153	0.791352	-0.569182	-0.0204293	0.420008	0.402019	-1.63485	-1.5202	-0.574828	-0.750864	-0.00623447	-1.08535	-0.425777	-0.884992	-0.671922	-1.36061	-2.29957	-0.686802	0.132762	-2.18396	-0.367665	-0.272175	-0.990385	-0.246381	1.53737	-0.768893	-0.796982	0.562676	-0.0512314	0.932802	-0.383036	-1.14873	-0.353516	-0.858997	-1.19123	-0.0618702	-0.236142	-0.830079	-0.110511	0.873723	2.19846	0.518635
610	1.02691	-0.538995	-0.128889	0.0660971	-0.926735	0.0131308	-1.12563	-1.14419	0.753485	-0.565862	-0.0328969	0.361868	0.40703	-1.65288	-1.48586	-0.538553	-0.730702	0.0320532	-1.0954	-0.448991	-0.825941	-0.682915	-1.35706	-2.28372	-0.627811	0.107903	-2.19556	-0.359638	-0.276181	-0.972356	-0.217876	1.51217	-0.767171	-0.764547	0.495796	-0.0442635	0.909545	-0.373141	-1.15273	-0.349449	-0.921616	-1.19125	-0.0284294	-0.249617	-0.833735	-0.174889	0.911567	2.2042	0.502775
611	1.03015	-0.523754	-0.12175	0.0819654	-0.915282	0.0265631	-1.14137	-1.15754	0.714571	-0.565274	-0.0454189	0.301406	0.408089	-1.66878	-1.45287	-0.500187	-0.711591	0.0682302	-1.10657	-0.473041	-0.765181	-0.690838	-1.34812	-2.27389	-0.568914	0.0820695	-2.19806	-0.354118	-0.282835	-0.954684	-0.187827	1.48402	-0.765586	-0.730673	0.429749	-0.0401786	0.887503	-0.362568	-1.15028	-0.348959	-0.982831	-1.18779	3.89494e-05	-0.264456	-0.838866	-0.241259	0.95338	2.20288	0.486799
612	1.03738	-0.509384	-0.117233	0.0931971	-0.90189	0.0388598	-1.15337	-1.16986	0.677128	-0.565255	-0.0577327	0.239004	0.404792	-1.68381	-1.42354	-0.46065	-0.692981	0.101607	-1.11686	-0.497869	-0.702753	-0.696029	-1.34003	-2.26027	-0.511011	0.055605	-2.19862	-0.351071	-0.29236	-0.93863	-0.156207	1.453	-0.762497	-0.695068	0.363522	-0.0391832	0.866753	-0.35124	-1.14433	-0.35164	-1.04288	-1.17978	0.0234759	-0.280543	-0.845202	-0.308417	0.999362	2.19131	0.470501
613	1.04023	-0.496256	-0.115207	0.0999078	-0.885235	0.0497707	-1.16025	-1.18246	0.639839	-0.566603	-0.0696719	0.175414	0.397159	-1.69477	-1.39653	-0.419536	-0.676889	0.132004	-1.1268	-0.522288	-0.639207	-0.698615	-1.32758	-2.25117	-0.455136	0.0287262	-2.1887	-0.350718	-0.304813	-0.922989	-0.12308	1.42113	-0.759012	-0.657671	0.297907	-0.041565	0.847071	-0.338829	-1.13427	-0.357914	-1.1004	-1.16488	0.0418467	-0.297202	-0.851539	-0.375959	1.04903	2.18101	0.454462
614	1.0461	-0.4844	-0.115799	0.101816	-0.865032	0.0592735	-1.16256	-1.19592	0.602581	-0.571584	-0.0810175	0.110969	0.385087	-1.70744	-1.37186	-0.377118	-0.661428	0.159108	-1.13664	-0.547032	-0.574662	-0.698708	-1.31189	-2.24411	-0.400201	0.00219815	-2.17088	-0.35261	-0.320201	-0.907946	-0.0883523	1.38641	-0.754753	-0.618961	0.232721	-0.0473786	0.827591	-0.325734	-1.11905	-0.36779	-1.1554	-1.14459	0.0551924	-0.31413	-0.860018	-0.442467	1.10272	2.1576	0.438531
615	1.05052	-0.473833	-0.119235	0.0991973	-0.842594	0.0670862	-1.16153	-1.20762	0.566579	-0.577969	-0.0918145	0.0463049	0.368522	-1.71536	-1.34981	-0.334711	-0.646999	0.18227	-1.14639	-0.570996	-0.50903	-0.696765	-1.29499	-2.24085	-0.346815	-0.0234562	-2.15197	-0.35711	-0.337663	-0.895525	-0.0521043	1.35078	-0.748608	-0.578325	0.168306	-0.0565133	0.807924	-0.311881	-1.09926	-0.381068	-1.20768	-1.11941	0.0636523	-0.33099	-0.870085	-0.506864	1.15911	2.12775	0.423053
616	1.05622	-0.464114	-0.125605	0.0922543	-0.81767	0.0731939	-1.15631	-1.22081	0.530985	-0.585052	-0.10195	-0.0176792	0.347348	-1.72172	-1.32992	-0.292738	-0.634233	0.201286	-1.15421	-0.594279	-0.443363	-0.694277	-1.27373	-2.24191	-0.295952	-0.0478057	-2.12608	-0.363496	-0.35768	-0.884729	-0.0143356	1.31655	-0.741159	-0.535856	0.104284	-0.0690251	0.78688	-0.297528	-1.07677	-0.397845	-1.25433	-1.08871	0.0673933	-0.346842	-0.881142	-0.569617	1.21837	2.08852	0.408346
617	1.06109	-0.454765	-0.13529	0.0811585	-0.790565	0.0777214	-1.14739	-1.23326	0.496586	-0.593094	-0.111551	-0.0813131	0.321716	-1.72527	-1.31185	-0.251521	-0.62105	0.215639	-1.16205	-0.618108	-0.377342	-0.690156	-1.25178	-2.2397	-0.24765	-0.0699981	-2.09588	-0.371793	-0.379384	-0.875956	0.024654	1.28151	-0.732187	-0.492135	0.0409466	-0.0845587	0.765335	-0.282384	-1.0498	-0.418057	-1.29752	-1.05289	0.0665421	-0.36117	-0.893881	-0.629252	1.28137	2.0397	0.394713
618	1.06444	-0.446233	-0.147908	0.066286	-0.760951	0.0804901	-1.13623	-1.24454	0.463767	-0.60111	-0.120721	-0.143657	0.291761	-1.72533	-1.29558	-0.211655	-0.608679	0.224827	-1.16668	-0.640684	-0.311194	-0.685125	-1.22767	-2.24326	-0.201699	-0.089666	-2.06103	-0.381883	-0.402277	-0.869448	0.064712	1.24666	-0.721746	-0.446348	-0.0217076	-0.102777	0.74219	-0.266743	-1.01946	-0.441923	-1.33435	-1.01245	0.0613203	-0.374074	-0.907893	-0.685004	1.34593	1.98554	0.382163
619	1.0723	-0.438126	-0.164147	0.0481196	-0.729718	0.0816967	-1.12164	-1.25693	0.431409	-0.608923	-0.129462	-0.204324	0.256701	-1.72616	-1.28153	-0.173787	-0.59687	0.228524	-1.1702	-0.661908	-0.245424	-0.680903	-1.2001	-2.2454	-0.158031	-0.106211	-2.02106	-0.393514	-0.427305	-0.864808	0.105728	1.21425	-0.708978	-0.398738	-0.0840595	-0.123327	0.717242	-0.25082	-0.985906	-0.468807	-1.36592	-0.96809	0.0520035	-0.384707	-0.923949	-0.737089	1.41283	1.92054	0.371091
620	1.07535	-0.429983	-0.183779	0.0271248	-0.697235	0.0816404	-1.10501	-1.27005	0.399777	-0.615283	-0.138184	-0.263464	0.217032	-1.72465	-1.26898	-0.138701	-0.584754	0.226098	-1.17606	-0.682181	-0.179888	-0.67726	-1.17189	-2.2545	-0.116983	-0.118865	-1.97923	-0.406528	-0.452968	-0.861933	0.147039	1.18202	-0.69473	-0.350027	-0.145095	-0.145872	0.690165	-0.233925	-0.949222	-0.499046	-1.39358	-0.919614	0.0388046	-0.392681	-0.941789	-0.785033	1.48143	1.84557	0.362502
621	1.08142	-0.421616	-0.206692	0.00375315	-0.662918	0.0804185	-1.08812	-1.28424	0.368876	-0.620873	-0.147059	-0.32028	0.17319	-1.72205	-1.25693	-0.106844	-0.572738	0.217621	-1.17688	-0.702186	-0.114976	-0.673047	-1.1422	-2.26407	-0.078563	-0.12737	-1.93443	-0.420761	-0.479142	-0.860373	0.188701	1.1516	-0.678492	-0.300257	-0.205082	-0.169625	0.661382	-0.21645	-0.910738	-0.532852	-1.41226	-0.867681	0.0219318	-0.398323	-0.960148	-0.828568	1.55005	1.76671	0.355224
622	1.08538	-0.41318	-0.233612	-0.0213215	-0.628732	0.0783414	-1.06956	-1.29757	0.338949	-0.622256	-0.156067	-0.374972	0.124909	-1.71633	-1.24503	-0.0784708	-0.559921	0.203293	-1.17726	-0.721402	-0.0511544	-0.670642	-1.11077	-2.26557	-0.0423534	-0.131173	-1.88884	-0.436304	-0.505613	-0.861487	0.230263	1.12524	-0.660284	-0.24931	-0.263547	-0.194124	0.631751	-0.198544	-0.870082	-0.569121	-1.42513	-0.813635	0.00170534	-0.400946	-0.980332	-0.867853	1.61787	1.68064	0.349788
623	1.09055	-0.404272	-0.26341	-0.0474819	-0.594283	0.0757391	-1.05007	-1.31097	0.309283	-0.621521	-0.165331	-0.42687	0.0730058	-1.71004	-1.23389	-0.0537363	-0.546572	0.182631	-1.17757	-0.739435	0.0116141	-0.670258	-1.07904	-2.2822	-0.0082065	-0.129971	-1.84105	-0.452331	-0.532055	-0.862535	0.2716	1.09919	-0.640229	-0.197926	-0.320288	-0.21915	0.598818	-0.179849	-0.827238	-0.608214	-1.43217	-0.756599	-0.021736	-0.401476	-1.00231	-0.903774	1.68469	1.58721	0.346904
624	1.09565	-0.394656	-0.296637	-0.074148	-0.560115	0.0729699	-1.03105	-1.3247	0.27953	-0.619963	-0.175678	-0.476066	0.0176817	-1.70139	-1.22361	-0.0330767	-0.53251	0.155885	-1.17403	-0.757459	0.0732872	-0.670801	-1.04667	-2.2859	0.0240766	-0.123537	-1.79432	-0.468929	-0.558428	-0.864976	0.311798	1.07584	-0.617516	-0.146581	-0.374816	-0.243541	0.563797	-0.160263	-0.783298	-0.649448	-1.42992	-0.698182	-0.0482172	-0.399557	-1.02476	-0.935578	1.75083	1.4899	0.346029
625	1.0997	-0.384305	-0.333082	-0.100928	-0.526528	0.0703705	-1.01137	-1.33974	0.250099	-0.613811	-0.187076	-0.522324	-0.0408113	-1.69288	-1.21348	-0.0165792	-0.51714	0.123275	-1.17053	-0.774417	0.133049	-0.673908	-1.01387	-2.29181	0.0549708	-0.11167	-1.74918	-0.485687	-0.583646	-0.86876	0.350822	1.05603	-0.593429	-0.0950259	-0.426096	-0.267114	0.528148	-0.139971	-0.738301	-0.692846	-1.42187	-0.639474	-0.0775467	-0.395387	-1.04823	-0.964221	1.81276	1.38673	0.347661
626	1.10638	-0.373179	-0.372027	-0.127027	-0.49365	0.0682798	-0.992245	-1.35336	0.220263	-0.603616	-0.19922	-0.56428	-0.101894	-1.68394	-1.20395	-0.0040966	-0.501017	0.0852933	-1.16726	-0.791435	0.190997	-0.679232	-0.98046	-2.30412	0.0845942	-0.0943868	-1.70343	-0.502308	-0.608533	-0.870338	0.388615	1.03865	-0.568023	-0.0439284	-0.474769	-0.289406	0.490321	-0.118772	-0.692191	-0.736811	-1.40811	-0.579426	-0.109481	-0.389707	-1.07128	-0.990379	1.87219	1.28104	0.351372
627	1.10934	-0.361953	-0.414142	-0.152112	-0.462804	0.0671476	-0.973642	-1.36513	0.190015	-0.589687	-0.213092	-0.603076	-0.164867	-1.67329	-1.19398	0.00430259	-0.483586	0.0425622	-1.16539	-0.808852	0.246999	-0.68529	-0.947788	-2.30237	0.113396	-0.071506	-1.66052	-0.519109	-0.632229	-0.871584	0.424027	1.02432	-0.540889	0.00618734	-0.520079	-0.310038	0.45108	-0.0965034	-0.645965	-0.781492	-1.38663	-0.518877	-0.143605	-0.382701	-1.09519	-1.01304	1.92643	1.17439	0.357102
628	1.11582	-0.350311	-0.458524	-0.175966	-0.433297	0.0672095	-0.955958	-1.37676	0.159411	-0.572565	-0.228082	-0.638672	-0.228821	-1.66227	-1.18622	0.00887771	-0.465043	-0.00479765	-1.16106	-0.826338	0.299956	-0.693038	-0.915471	-2.3073	0.141788	-0.0435297	-1.61821	-0.535153	-0.654774	-0.871373	0.458189	1.01057	-0.512523	0.0552622	-0.560878	-0.328879	0.411026	-0.0733948	-0.599788	-0.826239	-1.36013	-0.458976	-0.180248	-0.374364	-1.11914	-1.0338	1.97503	1.06731	0.365205
629	1.11926	-0.338396	-0.505356	-0.197749	-0.405685	0.0686947	-0.939074	-1.38511	0.127999	-0.551499	-0.244685	-0.669818	-0.294051	-1.65134	-1.17896	0.00973329	-0.445557	-0.0555644	-1.157	-0.843935	0.350353	-0.702315	-0.88393	-2.30626	0.170012	-0.0107162	-1.57842	-0.550833	-0.676766	-0.871911	0.490034	0.999997	-0.48247	0.103006	-0.597965	-0.344984	0.369757	-0.0494072	-0.553629	-0.869125	-1.32873	-0.399951	-0.218837	-0.365214	-1.14102	-1.05381	2.01971	0.960972	0.375556
630	1.12487	-0.32673	-0.553393	-0.217848	-0.380214	0.0718249	-0.921949	-1.39289	0.0958099	-0.528022	-0.263285	-0.695754	-0.359089	-1.64186	-1.17152	0.00707391	-0.425167	-0.109228	-1.15734	-0.861236	0.39787	-0.713031	-0.853199	-2.30465	0.198384	0.0266937	-1.54278	-0.565767	-0.696836	-0.871695	0.518983	0.991519	-0.451609	0.149256	-0.630712	-0.359214	0.327811	-0.0246609	-0.508183	-0.911951	-1.29179	-0.3426	-0.258659	-0.355184	-1.16351	-1.07163	2.05342	0.855771	0.387925
631	1.13031	-0.315717	-0.602018	-0.235732	-0.357201	0.0766829	-0.905823	-1.397	0.062491	-0.501743	-0.283195	-0.717417	-0.423315	-1.63156	-1.16664	0.00113718	-0.404157	-0.165445	-1.15695	-0.88034	0.441655	-0.725008	-0.82292	-2.30179	0.226906	0.0679384	-1.50804	-0.578859	-0.716368	-0.86771	0.545041	0.984098	-0.42048	0.193554	-0.658732	-0.371027	0.285489	0.000728295	-0.463288	-0.952706	-1.25164	-0.286916	-0.300275	-0.344267	-1.18439	-1.0884	2.08102	0.753196	0.40263
632	1.13496	-0.305465	-0.652404	-0.251275	-0.336587	0.0833084	-0.889819	-1.39607	0.0281061	-0.472382	-0.30508	-0.734741	-0.486394	-1.62008	-1.1629	-0.00794379	-0.382353	-0.223145	-1.15916	-0.898738	0.482321	-0.737893	-0.793605	-2.30038	0.256209	0.112577	-1.47799	-0.591343	-0.734988	-0.862514	0.567645	0.978108	-0.388657	0.235863	-0.683078	-0.380633	0.243042	0.0266462	-0.419713	-0.989417	-1.20827	-0.233836	-0.342736	-0.332999	-1.20196	-1.10426	2.10021	0.654382	0.419851
633	1.14106	-0.296373	-0.703354	-0.265057	-0.318274	0.0916279	-0.873611	-1.39333	-0.00737585	-0.442053	-0.328914	-0.74695	-0.54722	-1.61041	-1.16129	-0.0197807	-0.360332	-0.281761	-1.16433	-0.917634	0.518948	-0.751582	-0.765047	-2.29471	0.286403	0.159701	-1.45069	-0.603081	-0.751971	-0.85509	0.58736	0.971851	-0.356704	0.276108	-0.703204	-0.388358	0.20107	0.0526547	-0.377398	-1.02355	-1.16337	-0.184214	-0.385645	-0.320348	-1.21859	-1.11851	2.11184	0.561146	0.439207
634	1.14388	-0.28879	-0.754254	-0.275928	-0.303066	0.101544	-0.858234	-1.3844	-0.044216	-0.409971	-0.354565	-0.754636	-0.605862	-1.60263	-1.16378	-0.0342701	-0.338394	-0.34067	-1.17228	-0.938477	0.551217	-0.764984	-0.738812	-2.28234	0.317301	0.208975	-1.42574	-0.612266	-0.768221	-0.845794	0.603135	0.966943	-0.324859	0.314189	-0.718688	-0.39331	0.15971	0.0786494	-0.336157	-1.05489	-1.11839	-0.137958	-0.42957	-0.306724	-1.23382	-1.13319	2.11944	0.473103	0.460585
635	1.15081	-0.282841	-0.804491	-0.284948	-0.289671	0.112894	-0.842242	-1.3709	-0.0822339	-0.376555	-0.381839	-0.756398	-0.661613	-1.59429	-1.16801	-0.0511619	-0.316756	-0.399568	-1.18417	-0.958381	0.579957	-0.779302	-0.713196	-2.2782	0.349498	0.259485	-1.40608	-0.619554	-0.782708	-0.834172	0.614669	0.960941	-0.293505	0.350482	-0.73143	-0.39748	0.11941	0.104257	-0.296154	-1.08182	-1.07241	-0.0962568	-0.473278	-0.292086	-1.24408	-1.14538	2.11206	0.391407	0.4845
636	1.15393	-0.279198	-0.852387	-0.291813	-0.278519	0.125404	-0.826008	-1.35241	-0.121545	-0.343204	-0.410878	-0.753556	-0.713654	-1.58659	-1.17456	-0.0701773	-0.295723	-0.457959	-1.20006	-0.97876	0.604508	-0.794228	-0.687617	-2.26431	0.382469	0.310229	-1.38841	-0.625783	-0.797406	-0.820779	0.622458	0.955262	-0.263156	0.384285	-0.74127	-0.399977	0.0804647	0.129145	-0.257611	-1.10559	-1.02875	-0.0595555	-0.516326	-0.275527	-1.25328	-1.15524	2.09844	0.317342	0.510145
637	1.16002	-0.277164	-0.899882	-0.296251	-0.269878	0.138766	-0.809599	-1.32691	-0.161915	-0.310221	-0.441699	-0.747154	-0.760887	-1.58	-1.18407	-0.0909832	-0.275587	-0.515153	-1.2208	-0.999597	0.624136	-0.808751	-0.664237	-2.25242	0.416553	0.361093	-1.37407	-0.629432	-0.812194	-0.80551	0.624879	0.948618	-0.233871	0.415648	-0.748261	-0.401406	0.0432343	0.152958	-0.220574	-1.12584	-0.988579	-0.0282564	-0.55952	-0.257607	-1.25979	-1.16392	2.07952	0.250434	0.5378
638	1.1644	-0.277259	-0.945396	-0.299555	-0.262664	0.152851	-0.792375	-1.29846	-0.203418	-0.277797	-0.474186	-0.734994	-0.805476	-1.5729	-1.19591	-0.113341	-0.256978	-0.570978	-1.24452	-1.02049	0.639042	-0.823369	-0.641803	-2.23937	0.451913	0.411063	-1.36261	-0.631491	-0.825189	-0.788649	0.622736	0.940629	-0.206006	0.444579	-0.751874	-0.403753	0.00798799	0.175425	-0.184787	-1.14096	-0.950975	-0.00300759	-0.601425	-0.238142	-1.26217	-1.16721	2.0507	0.192332	0.567104
639	1.16924	-0.279889	-0.986724	-0.300209	-0.257517	0.167264	-0.775707	-1.26414	-0.245767	-0.246827	-0.507921	-0.718451	-0.845119	-1.57065	-1.20994	-0.136886	-0.239869	-0.625104	-1.27258	-1.04089	0.649399	-0.838218	-0.620098	-2.21951	0.487792	0.46006	-1.35321	-0.631742	-0.838079	-0.770238	0.615809	0.932693	-0.180265	0.470525	-0.752519	-0.405481	-0.0251616	0.196491	-0.150537	-1.15096	-0.917745	0.0158759	-0.642254	-0.217041	-1.26326	-1.16831	2.01811	0.142834	0.598564
640	1.17616	-0.284455	-1.02649	-0.29884	-0.2535	0.181538	-0.758459	-1.22371	-0.288939	-0.217937	-0.542773	-0.698315	-0.878433	-1.56709	-1.22662	-0.16113	-0.224731	-0.677411	-1.30459	-1.06066	0.654118	-0.853627	-0.60043	-2.20355	0.523914	0.506892	-1.34865	-0.629227	-0.85106	-0.750263	0.603217	0.922739	-0.156834	0.494819	-0.752665	-0.408312	-0.0559929	0.215817	-0.117811	-1.15714	-0.890294	0.0278704	-0.682656	-0.194178	-1.26033	-1.16656	1.97799	0.102295	0.631217
641	1.17986	-0.291248	-1.06194	-0.296182	-0.251171	0.195746	-0.740659	-1.17874	-0.332714	-0.191397	-0.578881	-0.673525	-0.908707	-1.56122	-1.24698	-0.186023	-0.211711	-0.727615	-1.33849	-1.0808	0.653936	-0.869626	-0.582067	-2.18265	0.56074	0.551081	-1.34552	-0.624155	-0.863634	-0.730012	0.585281	0.912162	-0.135726	0.516128	-0.751984	-0.412641	-0.0846542	0.233056	-0.0867648	-1.15968	-0.868062	0.0329397	-0.720806	-0.169916	-1.25574	-1.15794	1.932	0.0714455	0.664725
642	1.1855	-0.299744	-1.09443	-0.292161	-0.249839	0.20969	-0.724259	-1.13049	-0.376521	-0.168198	-0.615448	-0.645357	-0.932872	-1.56027	-1.26624	-0.210593	-0.200525	-0.775598	-1.37684	-1.10163	0.649177	-0.886219	-0.565061	-2.1592	0.598086	0.593568	-1.34072	-0.616192	-0.875909	-0.70831	0.561501	0.900489	-0.117604	0.533573	-0.748656	-0.418304	-0.111098	0.248434	-0.0572696	-1.15693	-0.851184	0.0308286	-0.757137	-0.144758	-1.24749	-1.14295	1.88326	0.0501948	0.699638
643	1.18793	-0.31015	-1.12274	-0.286633	-0.248454	0.222955	-0.707871	-1.07922	-0.420285	-0.148314	-0.652352	-0.613517	-0.953828	-1.55928	-1.28796	-0.234608	-0.191661	-0.820642	-1.4169	-1.12061	0.639022	-0.903385	-0.550093	-2.13681	0.634495	0.632252	-1.34205	-0.606474	-0.887612	-0.686443	0.533119	0.888664	-0.102563	0.548581	-0.744103	-0.426898	-0.135204	0.262015	-0.0292737	-1.15016	-0.841002	0.0215626	-0.792371	-0.11896	-1.23627	-1.12195	1.82955	0.0389962	0.734588
644	1.1957	-0.322105	-1.14616	-0.280173	-0.249145	0.235534	-0.692202	-1.02335	-0.463324	-0.132393	-0.689375	-0.578312	-0.969534	-1.56042	-1.31171	-0.257855	-0.184966	-0.862819	-1.45717	-1.13871	0.623351	-0.921799	-0.536835	-2.11159	0.671825	0.667146	-1.34743	-0.593519	-0.899065	-0.664865	0.499209	0.876372	-0.0909328	0.559754	-0.738051	-0.437758	-0.157256	0.273549	-0.00274884	-1.13812	-0.835663	0.00540414	-0.825737	-0.0933513	-1.22386	-1.09287	1.771	0.03783	0.770913
645	1.19981	-0.335111	-1.16596	-0.273456	-0.249287	0.247395	-0.678427	-0.966307	-0.505594	-0.121174	-0.726054	-0.539811	-0.980986	-1.56258	-1.33313	-0.279359	-0.180058	-0.901468	-1.50039	-1.15648	0.60179	-0.941601	-0.52511	-2.0825	0.708235	0.699329	-1.35005	-0.577779	-0.910795	-0.642563	0.460066	0.863721	-0.0829253	0.567521	-0.7305	-0.451865	-0.177656	0.283445	0.0225132	-1.12182	-0.836056	-0.0176159	-0.857408	-0.0682131	-1.20709	-1.05656	1.71071	0.0470119	0.807223
646	1.20354	-0.349704	-1.18057	-0.266233	-0.249436	0.258325	-0.665199	-0.908246	-0.546967	-0.114592	-0.761894	-0.498716	-0.992353	-1.56598	-1.35663	-0.299111	-0.176668	-0.936738	-1.54202	-1.17442	0.574618	-0.962668	-0.515155	-2.0503	0.742866	0.726773	-1.35539	-0.559215	-0.922029	-0.620378	0.416985	0.852046	-0.0785385	0.571502	-0.720654	-0.469636	-0.196271	0.291574	0.0464819	-1.10096	-0.842142	-0.0467684	-0.887433	-0.0441668	-1.18919	-1.01282	1.64807	0.0663496	0.844404
647	1.20915	-0.365045	-1.19221	-0.259136	-0.250637	0.268171	-0.653122	-0.84863	-0.58599	-0.113659	-0.796279	-0.455735	-0.995846	-1.57384	-1.37804	-0.316621	-0.174432	-0.968371	-1.58414	-1.19123	0.543027	-0.984197	-0.50731	-2.01715	0.776534	0.750471	-1.36117	-0.537695	-0.932979	-0.598245	0.369797	0.841478	-0.0781366	0.571794	-0.709191	-0.48999	-0.213305	0.298281	0.0694282	-1.07475	-0.852713	-0.0816938	-0.916109	-0.0218078	-1.16817	-0.961153	1.58326	0.0962519	0.881846
648	1.21365	-0.381288	-1.19844	-0.252994	-0.251156	0.27713	-0.642852	-0.789211	-0.622978	-0.118169	-0.829913	-0.410052	-1.00135	-1.57817	-1.3984	-0.331439	-0.173222	-0.994806	-1.6244	-1.20733	0.506143	-1.00688	-0.500837	-1.98185	0.80857	0.770016	-1.36701	-0.513798	-0.944188	-0.576212	0.319901	0.8319	-0.0816135	0.568874	-0.695778	-0.513723	-0.229461	0.303921	0.0915119	-1.04501	-0.867779	-0.121901	-0.943461	-0.00152212	-1.14426	-0.903221	1.51826	0.135907	0.919347
649	1.22086	-0.398141	-1.20255	-0.248005	-0.251686	0.28482	-0.634212	-0.731126	-0.657812	-0.128429	-0.861065	-0.363138	-1.00496	-1.58356	-1.41735	-0.343944	-0.172274	-1.01725	-1.66045	-1.22487	0.463138	-1.0315	-0.496177	-1.94433	0.839438	0.783998	-1.3736	-0.487441	-0.955583	-0.554916	0.267299	0.823155	-0.0889698	0.561677	-0.679409	-0.540689	-0.244284	0.308323	0.112899	-1.01156	-0.885749	-0.166456	-0.968984	0.0160555	-1.11975	-0.838426	1.45022	0.185341	0.957478
650	1.22303	-0.414738	-1.20134	-0.244314	-0.251545	0.290741	-0.62705	-0.674583	-0.689555	-0.144735	-0.889646	-0.315363	-1.00426	-1.5934	-1.43289	-0.353284	-0.171234	-1.0337	-1.69552	-1.24036	0.415688	-1.05674	-0.493666	-1.90443	0.867129	0.794826	-1.37976	-0.458681	-0.967781	-0.53389	0.212869	0.816849	-0.100093	0.551101	-0.662512	-0.571057	-0.258359	0.312071	0.13372	-0.974093	-0.906705	-0.215171	-0.994332	0.0307961	-1.09179	-0.768006	1.38231	0.244698	0.995378
651	1.22991	-0.432065	-1.19628	-0.243145	-0.251584	0.295075	-0.622702	-0.619595	-0.718118	-0.166864	-0.916918	-0.266663	-1.00576	-1.60158	-1.4488	-0.35948	-0.169789	-1.04614	-1.72578	-1.25636	0.363748	-1.08263	-0.491988	-1.86249	0.89327	0.798702	-1.38594	-0.427999	-0.980168	-0.513133	0.158119	0.811209	-0.114868	0.537213	-0.643862	-0.603963	-0.27171	0.315009	0.15426	-0.932843	-0.929942	-0.26682	-1.01887	0.0424002	-1.06209	-0.693151	1.3153	0.312776	1.03412
652	1.23415	-0.44886	-1.19085	-0.244668	-0.251487	0.297159	-0.618366	-0.567189	-0.744277	-0.195308	-0.941145	-0.217862	-1.00551	-1.61176	-1.45854	-0.362891	-0.167363	-1.05304	-1.75337	-1.27284	0.307127	-1.10977	-0.492904	-1.82036	0.916026	0.799026	-1.39299	-0.396089	-0.992994	-0.493034	0.103057	0.808271	-0.133101	0.521104	-0.622889	-0.638746	-0.283819	0.317307	0.174801	-0.889343	-0.954499	-0.320905	-1.04147	0.0508216	-1.0318	-0.614738	1.24751	0.389181	1.0727
653	1.2387	-0.465016	-1.18078	-0.248607	-0.251623	0.296746	-0.615209	-0.517708	-0.766464	-0.229445	-0.961812	-0.169526	-1.00741	-1.62007	-1.4686	-0.363523	-0.163957	-1.05208	-1.77618	-1.28978	0.24676	-1.13726	-0.496172	-1.77866	0.935544	0.79687	-1.3975	-0.36293	-1.00715	-0.472638	0.0489333	0.806317	-0.154145	0.501813	-0.601223	-0.675542	-0.295624	0.319383	0.195144	-0.844439	-0.980465	-0.377169	-1.06452	0.0561664	-0.999322	-0.534019	1.1817	0.472908	1.11158
654	1.24454	-0.481237	-1.17026	-0.25584	-0.251858	0.293148	-0.614608	-0.472109	-0.784867	-0.269368	-0.979221	-0.12177	-1.00658	-1.6288	-1.47407	-0.361735	-0.159208	-1.04592	-1.79385	-1.30828	0.182267	-1.16498	-0.500502	-1.73582	0.953495	0.787249	-1.39972	-0.328934	-1.02164	-0.451913	-0.00349899	0.804133	-0.177922	0.479861	-0.578579	-0.712999	-0.307082	0.321203	0.215656	-0.796843	-1.00726	-0.433999	-1.08839	0.0584796	-0.965241	-0.453509	1.11834	0.564862	1.14981
655	1.24798	-0.496736	-1.15757	-0.266218	-0.251127	0.285983	-0.612856	-0.430232	-0.800625	-0.314796	-0.994331	-0.0750302	-1.00982	-1.64021	-1.47035	-0.357179	-0.153018	-1.03334	-1.80638	-1.32718	0.114853	-1.19336	-0.507431	-1.69217	0.966875	0.773401	-1.40506	-0.294995	-1.03782	-0.431026	-0.0538586	0.805248	-0.204141	0.455907	-0.554779	-0.750403	-0.317744	0.323055	0.236616	-0.74798	-1.03361	-0.491792	-1.11243	0.0580769	-0.930352	-0.374135	1.05683	0.662635	1.18764
656	1.25443	-0.511971	-1.14314	-0.279271	-0.251412	0.275189	-0.612041	-0.391784	-0.811156	-0.365762	-1.0039	-0.030035	-1.01554	-1.64854	-1.47055	-0.35092	-0.145566	-1.0148	-1.81227	-1.3469	0.0449159	-1.22202	-0.516145	-1.64947	0.978599	0.755789	-1.40561	-0.26108	-1.05474	-0.409864	-0.101278	0.807223	-0.231738	0.429826	-0.53091	-0.787247	-0.327777	0.325095	0.257667	-0.699196	-1.06016	-0.549204	-1.13588	0.0551881	-0.894306	-0.296548	0.999756	0.766161	1.22518
657	1.25883	-0.525929	-1.12841	-0.294905	-0.251517	0.259712	-0.611705	-0.3577	-0.81977	-0.421208	-1.01218	0.013243	-1.01878	-1.65583	-1.4672	-0.342754	-0.136898	-0.989624	-1.81435	-1.36558	-0.0272567	-1.24997	-0.526989	-1.60768	0.983517	0.734832	-1.40276	-0.227272	-1.07201	-0.387961	-0.145019	0.809041	-0.260596	0.401978	-0.508184	-0.82351	-0.337375	0.327668	0.279111	-0.649929	-1.08649	-0.606495	-1.16157	0.0501069	-0.857225	-0.22343	0.947516	0.874147	1.26164
658	1.26425	-0.538694	-1.11223	-0.313251	-0.251981	0.239465	-0.61103	-0.327969	-0.823959	-0.480281	-1.01793	0.0541349	-1.02557	-1.66268	-1.45994	-0.332633	-0.127305	-0.958068	-1.80908	-1.38662	-0.100904	-1.27601	-0.540579	-1.5664	0.984747	0.710584	-1.40348	-0.194467	-1.09064	-0.364703	-0.185183	0.810635	-0.290371	0.372441	-0.486098	-0.858067	-0.34651	0.330638	0.301072	-0.600964	-1.11137	-0.66263	-1.18935	0.0431168	-0.820108	-0.155328	0.900338	0.984285	1.29571
659	1.26723	-0.550917	-1.0971	-0.333609	-0.253552	0.214271	-0.608248	-0.302201	-0.823542	-0.544033	-1.01666	0.092399	-1.03362	-1.66555	-1.44885	-0.321868	-0.117152	-0.920139	-1.79842	-1.40798	-0.175492	-1.30195	-0.555646	-1.52726	0.986291	0.682653	-1.3987	-0.162319	-1.10853	-0.34042	-0.221125	0.812159	-0.319982	0.341146	-0.465218	-0.889528	-0.355178	0.334842	0.323637	-0.552993	-1.13545	-0.716223	-1.21733	0.0344992	-0.782885	-0.093691	0.86014	1.10054	1.32702
660	1.27482	-0.562321	-1.08034	-0.354739	-0.254934	0.183867	-0.603217	-0.281278	-0.82188	-0.610244	-1.01416	0.127642	-1.04356	-1.66504	-1.4347	-0.310302	-0.106991	-0.876032	-1.78284	-1.42895	-0.24968	-1.32716	-0.573639	-1.48886	0.981614	0.653043	-1.39215	-0.13081	-1.12702	-0.31473	-0.252299	0.812855	-0.34928	0.307912	-0.447083	-0.916766	-0.36342	0.340266	0.346623	-0.506304	-1.15852	-0.769246	-1.24841	0.024453	-0.74584	-0.0400601	0.826006	1.21792	1.35769
661	1.2799	-0.572402	-1.06428	-0.376578	-0.257314	0.148165	-0.597157	-0.264639	-0.815045	-0.679039	-1.00857	0.159422	-1.05333	-1.66409	-1.41829	-0.298093	-0.0972631	-0.825789	-1.76027	-1.45084	-0.324432	-1.3512	-0.593446	-1.45138	0.972074	0.621609	-1.38619	-0.100192	-1.14529	-0.28769	-0.279614	0.812852	-0.377839	0.273104	-0.431386	-0.939858	-0.370991	0.347645	0.370721	-0.460953	-1.1819	-0.819242	-1.28237	0.0131165	-0.709138	0.00523418	0.798894	1.33682	1.38318
662	1.28337	-0.581517	-1.04917	-0.398469	-0.260098	0.10728	-0.588213	-0.252399	-0.805017	-0.749917	-1.00036	0.187702	-1.06475	-1.658	-1.39706	-0.285662	-0.0883972	-0.769889	-1.73207	-1.4716	-0.397731	-1.37568	-0.614587	-1.41606	0.959996	0.588919	-1.37619	-0.070082	-1.16115	-0.259412	-0.302307	0.812542	-0.405049	0.236728	-0.419114	-0.959678	-0.378099	0.356833	0.39519	-0.417908	-1.20372	-0.866357	-1.31857	0.000578101	-0.673328	0.0410234	0.779901	1.45617	1.40517
663	1.28928	-0.590005	-1.03322	-0.419402	-0.26317	0.061727	-0.576442	-0.245476	-0.791887	-0.820536	-0.990325	0.211757	-1.07885	-1.64778	-1.37699	-0.273396	-0.0812816	-0.708627	-1.69915	-1.49129	-0.468865	-1.39658	-0.638621	-1.38031	0.943759	0.555691	-1.36586	-0.0402492	-1.17619	-0.229642	-0.320303	0.810272	-0.430675	0.198422	-0.411176	-0.974204	-0.384641	0.368125	0.420241	-0.377711	-1.22272	-0.910648	-1.35908	-0.0131471	-0.63873	0.0671534	0.769079	1.57544	1.4251
664	1.29244	-0.597359	-1.01934	-0.439064	-0.267263	0.0116946	-0.560991	-0.242517	-0.775084	-0.891272	-0.97635	0.231772	-1.09326	-1.63454	-1.3526	-0.26146	-0.0762772	-0.642538	-1.66218	-1.5099	-0.538678	-1.41627	-0.664015	-1.34606	0.924183	0.522039	-1.35358	-0.0102665	-1.1865	-0.198977	-0.334167	0.80616	-0.454768	0.158496	-0.407712	-0.982485	-0.390573	0.382646	0.44702	-0.340093	-1.24259	-0.949453	-1.40192	-0.027986	-0.605643	0.0830841	0.765908	1.69457	1.43884
665	1.30005	-0.604347	-1.00439	-0.456273	-0.271068	-0.04249	-0.541456	-0.244327	-0.7556	-0.960661	-0.960059	0.246995	-1.10926	-1.61654	-1.32545	-0.250403	-0.0739014	-0.571823	-1.62006	-1.52888	-0.605646	-1.43411	-0.690596	-1.31299	0.902677	0.48807	-1.33941	0.0200569	-1.19497	-0.167456	-0.343819	0.801124	-0.477294	0.117112	-0.409069	-0.985653	-0.395653	0.399932	0.473986	-0.305979	-1.26154	-0.985035	-1.44735	-0.0439714	-0.57482	0.0888524	0.769728	1.80977	1.44796
666	1.30236	-0.611117	-0.989485	-0.470999	-0.275188	-0.100008	-0.517917	-0.251083	-0.73293	-1.02835	-0.941399	0.257309	-1.12627	-1.5951	-1.29761	-0.240439	-0.0749608	-0.496934	-1.57441	-1.54425	-0.669783	-1.44885	-0.718194	-1.27786	0.877314	0.45398	-1.32559	0.0511853	-1.20177	-0.135363	-0.349511	0.79494	-0.497397	0.07441	-0.415778	-0.983399	-0.400201	0.420498	0.502609	-0.275494	-1.2773	-1.01653	-1.49654	-0.0609845	-0.546407	0.0845377	0.781648	1.92463	1.45134
667	1.30796	-0.616785	-0.977172	-0.482418	-0.279651	-0.159937	-0.490043	-0.262404	-0.707858	-1.09336	-0.921291	0.262996	-1.1429	-1.56954	-1.26527	-0.231771	-0.0795817	-0.419162	-1.52409	-1.56001	-0.729987	-1.46403	-0.746994	-1.24234	0.849058	0.420467	-1.30997	0.0836017	-1.20177	-0.10326	-0.351577	0.786783	-0.515405	0.0306325	-0.428259	-0.975121	-0.404033	0.444716	0.532382	-0.249158	-1.29378	-1.04203	-1.54851	-0.0790835	-0.521136	0.0702506	0.801683	2.03397	1.45031
668	1.31348	-0.622369	-0.964109	-0.490365	-0.283906	-0.222019	-0.458006	-0.278598	-0.679904	-1.15408	-0.899931	0.263547	-1.16169	-1.53953	-1.22988	-0.224938	-0.0882204	-0.338657	-1.47023	-1.57318	-0.786382	-1.47633	-0.77616	-1.20723	0.819112	0.387505	-1.29427	0.117395	-1.1978	-0.07142	-0.350728	0.777508	-0.531231	-0.0140723	-0.446605	-0.962188	-0.40625	0.472114	0.562803	-0.227296	-1.30893	-1.06197	-1.60441	-0.0981962	-0.498924	0.0467679	0.827996	2.13852	1.44491
669	1.31839	-0.627673	-0.951568	-0.49606	-0.288653	-0.28535	-0.421391	-0.299405	-0.650264	-1.20884	-0.876335	0.259373	-1.18134	-1.50584	-1.19256	-0.219765	-0.101235	-0.256345	-1.41424	-1.58341	-0.838356	-1.48816	-0.804941	-1.17077	0.787411	0.355099	-1.28005	0.153513	-1.1893	-0.0404609	-0.346629	0.767247	-0.544935	-0.0592993	-0.471015	-0.945188	-0.407474	0.503098	0.595049	-0.210253	-1.32265	-1.07672	-1.66261	-0.117897	-0.480744	0.0139764	0.859922	2.23729	1.43482
670	1.32515	-0.632029	-0.940636	-0.496751	-0.293073	-0.349063	-0.380254	-0.324898	-0.61896	-1.25805	-0.851063	0.250292	-1.20063	-1.47055	-1.15074	-0.216491	-0.118338	-0.172783	-1.35494	-1.59598	-0.885425	-1.49653	-0.833296	-1.13204	0.753813	0.322807	-1.26364	0.191484	-1.1776	-0.010837	-0.338907	0.755841	-0.556984	-0.104596	-0.501346	-0.923697	-0.407562	0.537625	0.628478	-0.198323	-1.33534	-1.08464	-1.72176	-0.138228	-0.466999	-0.0268424	0.898518	2.32711	1.42134
671	1.32713	-0.637103	-0.92956	-0.492953	-0.297299	-0.413231	-0.334704	-0.354629	-0.585558	-1.30208	-0.824953	0.236439	-1.22105	-1.43127	-1.10466	-0.215012	-0.139641	-0.0891611	-1.29403	-1.60128	-0.929891	-1.50288	-0.861495	-1.09175	0.719694	0.290741	-1.24817	0.231791	-1.16102	0.0172023	-0.328736	0.742896	-0.566634	-0.150031	-0.536711	-0.899174	-0.40581	0.575704	0.663933	-0.191753	-1.34713	-1.08674	-1.78392	-0.158671	-0.45766	-0.0754979	0.941492	2.41027	1.40461
672	1.33438	-0.641047	-0.919085	-0.486499	-0.302121	-0.476309	-0.285256	-0.389033	-0.551253	-1.33724	-0.798408	0.218265	-1.23989	-1.38866	-1.05621	-0.215472	-0.164704	-0.00625154	-1.22996	-1.60636	-0.968728	-1.50855	-0.888683	-1.05017	0.684459	0.259337	-1.23304	0.274761	-1.1397	0.043151	-0.316471	0.729356	-0.574396	-0.194981	-0.576701	-0.870371	-0.401951	0.617786	0.700999	-0.19026	-1.35821	-1.08444	-1.84817	-0.179082	-0.453196	-0.131505	0.988567	2.48209	1.38677
673	1.33797	-0.644086	-0.910407	-0.476465	-0.307264	-0.538346	-0.23196	-0.427656	-0.51593	-1.36759	-0.771779	0.196275	-1.2596	-1.34546	-1.00355	-0.217614	-0.193455	0.0757067	-1.16337	-1.61033	-1.00224	-1.51277	-0.913138	-1.00602	0.648642	0.228224	-1.21626	0.31962	-1.11598	0.0667674	-0.301622	0.714142	-0.580894	-0.239113	-0.620815	-0.840463	-0.396117	0.662714	0.739891	-0.193726	-1.36817	-1.07365	-1.91371	-0.199102	-0.452907	-0.193592	1.04065	2.5454	1.3645
674	1.34354	-0.647543	-0.902304	-0.463901	-0.312365	-0.599516	-0.174961	-0.470183	-0.480142	-1.39035	-0.744121	0.170501	-1.2787	-1.3	-0.946334	-0.220276	-0.225205	0.15503	-1.09684	-1.61369	-1.03208	-1.51753	-0.936846	-0.960712	0.614013	0.197567	-1.19957	0.367535	-1.08685	0.0878834	-0.284639	0.696887	-0.585906	-0.282514	-0.668695	-0.8097	-0.387792	0.709814	0.780829	-0.202558	-1.37686	-1.05793	-1.97876	-0.217995	-0.457826	-0.262345	1.09472	2.59797	1.34145
675	1.34867	-0.649251	-0.894339	-0.448498	-0.317642	-0.657867	-0.11497	-0.51575	-0.444626	-1.40331	-0.716912	0.141339	-1.29486	-1.25275	-0.886069	-0.223726	-0.259052	0.231958	-1.02925	-1.61496	-1.05469	-1.5163	-0.958035	-0.912895	0.579168	0.167658	-1.18164	0.417466	-1.05519	0.106134	-0.265902	0.679769	-0.59003	-0.324496	-0.719361	-0.777485	-0.37683	0.759263	0.824009	-0.215855	-1.38303	-1.03747	-2.04314	-0.236212	-0.467547	-0.335934	1.15108	2.63698	1.31992
676	1.3535	-0.649884	-0.88916	-0.430803	-0.323889	-0.714527	-0.0520249	-0.564708	-0.409566	-1.41168	-0.690898	0.109443	-1.31231	-1.20464	-0.822503	-0.227105	-0.294612	0.305111	-0.960938	-1.60914	-1.07456	-1.51638	-0.975965	-0.862235	0.545912	0.138546	-1.16231	0.470005	-1.02252	0.121566	-0.245593	0.660461	-0.593299	-0.365506	-0.770721	-0.746013	-0.363079	0.811409	0.870291	-0.233196	-1.393	-1.01113	-2.107	-0.25291	-0.480948	-0.414979	1.21017	2.66621	1.29752
677	1.36013	-0.650055	-0.884382	-0.411783	-0.330458	-0.768557	0.0130519	-0.616802	-0.375491	-1.40999	-0.665051	0.0751841	-1.32876	-1.15449	-0.756186	-0.229025	-0.330874	0.373944	-0.892742	-1.60708	-1.08874	-1.51641	-0.991629	-0.81053	0.51469	0.110509	-1.14048	0.524899	-0.986104	0.134171	-0.223733	0.639877	-0.596308	-0.405005	-0.823506	-0.713907	-0.345832	0.863949	0.917945	-0.254211	-1.40107	-0.97926	-2.171	-0.267889	-0.498753	-0.499332	1.26973	2.68358	1.27941
678	1.36256	-0.648384	-0.880114	-0.391785	-0.337498	-0.819956	0.0799323	-0.670839	-0.343131	-1.40172	-0.640485	0.0390505	-1.34134	-1.10501	-0.686508	-0.229817	-0.367235	0.438502	-0.824185	-1.60263	-1.09953	-1.51651	-1.00287	-0.757728	0.484643	0.0836238	-1.11634	0.580732	-0.947514	0.143792	-0.200623	0.619095	-0.599143	-0.443239	-0.874998	-0.682687	-0.325422	0.918333	0.968665	-0.278132	-1.40626	-0.9424	-2.23285	-0.281247	-0.51991	-0.587142	1.32932	2.68729	1.26098
679	1.36732	-0.646216	-0.877448	-0.372027	-0.345995	-0.870089	0.148101	-0.727099	-0.312585	-1.38862	-0.617326	0.00156557	-1.35314	-1.0542	-0.614184	-0.228918	-0.402536	0.498077	-0.756824	-1.59757	-1.10838	-1.51557	-1.01168	-0.703433	0.457416	0.0581259	-1.09049	0.638879	-0.907364	0.15076	-0.176607	0.596627	-0.601699	-0.479977	-0.924789	-0.653056	-0.301482	0.974428	1.02294	-0.304243	-1.4143	-0.902028	-2.28929	-0.292156	-0.544113	-0.678921	1.39029	2.68152	1.24723
680	1.37145	-0.641567	-0.872787	-0.352206	-0.354605	-0.915824	0.216913	-0.783574	-0.284423	-1.36813	-0.595798	-0.0367352	-1.3634	-1.00187	-0.540066	-0.225148	-0.436597	0.553158	-0.691221	-1.59162	-1.10745	-1.51466	-1.01672	-0.64806	0.43279	0.0342805	-1.06102	0.697626	-0.865689	0.154923	-0.152024	0.572789	-0.605782	-0.514869	-0.973329	-0.625175	-0.273943	1.02911	1.07956	-0.332015	-1.41935	-0.856804	-2.34654	-0.301079	-0.571182	-0.773881	1.45143	2.66217	1.23829
681	1.37835	-0.634107	-0.872476	-0.333181	-0.363728	-0.958521	0.286	-0.840907	-0.259269	-1.34431	-0.576025	-0.0754347	-1.37046	-0.949871	-0.463624	-0.218075	-0.468102	0.602367	-0.627519	-1.58083	-1.10435	-1.51501	-1.01832	-0.592456	0.410868	0.0121935	-1.02778	0.758329	-0.823657	0.156262	-0.127252	0.548458	-0.610772	-0.549393	-1.01791	-0.598954	-0.242741	1.08412	1.14051	-0.360119	-1.42395	-0.808111	-2.39735	-0.308089	-0.600037	-0.87188	1.50907	2.63401	1.23083
682	1.38267	-0.62501	-0.870432	-0.315576	-0.373857	-1.00106	0.35425	-0.898882	-0.236668	-1.31575	-0.55779	-0.11418	-1.37604	-0.894824	-0.385318	-0.207999	-0.495976	0.646888	-0.567153	-1.57381	-1.09727	-1.50851	-1.01759	-0.536621	0.391687	-0.00800514	-0.991356	0.819744	-0.780726	0.155516	-0.102171	0.523851	-0.615918	-0.581927	-1.05882	-0.574173	-0.207579	1.1384	1.20381	-0.387597	-1.42946	-0.756358	-2.44293	-0.312802	-0.630135	-0.971813	1.56682	2.59789	1.23189
683	1.38732	-0.613009	-0.867086	-0.299816	-0.384265	-1.03931	0.42196	-0.955779	-0.217489	-1.28339	-0.542045	-0.152677	-1.37723	-0.839522	-0.30551	-0.1948	-0.520259	0.685598	-0.509589	-1.56464	-1.08622	-1.50547	-1.0135	-0.481337	0.375581	-0.026208	-0.951593	0.881108	-0.736617	0.152334	-0.0772923	0.498407	-0.622895	-0.613314	-1.09509	-0.552187	-0.168934	1.1914	1.26995	-0.415226	-1.4335	-0.701912	-2.48774	-0.314909	-0.660789	-1.07336	1.62317	2.55115	1.23791
684	1.39345	-0.599246	-0.867633	-0.287016	-0.39495	-1.07434	0.487982	-1.01214	-0.201939	-1.24827	-0.528324	-0.189968	-1.37724	-0.78401	-0.224322	-0.178407	-0.540758	0.719255	-0.455045	-1.55499	-1.07251	-1.50354	-1.00549	-0.427164	0.362621	-0.0423643	-0.907844	0.944579	-0.692466	0.146722	-0.052969	0.472196	-0.632141	-0.644008	-1.1259	-0.531968	-0.126791	1.24347	1.33875	-0.441033	-1.43593	-0.64473	-2.52625	-0.31482	-0.692206	-1.1751	1.6747	2.50075	1.24944
685	1.39711	-0.582968	-0.864312	-0.27681	-0.405868	-1.10715	0.550771	-1.0669	-0.18972	-1.21082	-0.515864	-0.22644	-1.3767	-0.725678	-0.141674	-0.159086	-0.557165	0.74981	-0.404793	-1.54694	-1.05401	-1.49858	-0.996504	-0.374159	0.352269	-0.0565321	-0.861869	1.0068	-0.648613	0.139353	-0.0291352	0.445851	-0.642091	-0.673107	-1.15101	-0.514158	-0.0813774	1.2938	1.41012	-0.464136	-1.43781	-0.584957	-2.56261	-0.312609	-0.723073	-1.27714	1.72588	2.44321	1.26771
686	1.40258	-0.564209	-0.861212	-0.269716	-0.416872	-1.1363	0.610869	-1.11912	-0.18115	-1.17207	-0.504896	-0.262068	-1.37129	-0.666145	-0.0574736	-0.137395	-0.567749	0.774298	-0.359034	-1.53617	-1.03258	-1.49343	-0.985633	-0.323255	0.344547	-0.0687864	-0.813029	1.07027	-0.604385	0.130104	-0.00616849	0.419948	-0.654387	-0.701521	-1.17064	-0.499101	-0.0331521	1.34262	1.4853	-0.485576	-1.43709	-0.524481	-2.59122	-0.307536	-0.753125	-1.37894	1.77312	2.3821	1.29164
687	1.40673	-0.543857	-0.859086	-0.266249	-0.427824	-1.16213	0.667241	-1.16857	-0.175351	-1.13237	-0.495086	-0.295907	-1.36611	-0.605312	0.0284773	-0.113852	-0.574459	0.794915	-0.317895	-1.53027	-1.00836	-1.48546	-0.971189	-0.274742	0.339133	-0.0790932	-0.760612	1.1345	-0.561044	0.119125	0.0158452	0.393552	-0.669285	-0.72887	-1.18446	-0.486079	0.0176151	1.38917	1.5589	-0.503601	-1.43606	-0.462475	-2.6169	-0.300262	-0.783103	-1.47679	1.81698	2.31749	1.32188
688	1.41401	-0.520953	-0.856175	-0.266354	-0.438926	-1.18463	0.719421	-1.21479	-0.172343	-1.09287	-0.486508	-0.328851	-1.35868	-0.543044	0.115625	-0.0887631	-0.577125	0.811321	-0.281772	-1.52146	-0.980704	-1.47939	-0.95684	-0.228836	0.335902	-0.0875866	-0.707043	1.1976	-0.518834	0.106778	0.0369286	0.367418	-0.685205	-0.754851	-1.19189	-0.47515	0.0701108	1.43426	1.63527	-0.517912	-1.43139	-0.39983	-2.63527	-0.290728	-0.811339	-1.57224	1.85534	2.25024	1.35747
689	1.4173	-0.496381	-0.852477	-0.270183	-0.449761	-1.20465	0.766932	-1.25764	-0.17242	-1.05297	-0.478914	-0.360271	-1.349	-0.479338	0.204305	-0.0625413	-0.574758	0.823291	-0.250887	-1.51598	-0.950491	-1.46993	-0.940362	-0.186027	0.334166	-0.0943512	-0.651104	1.26255	-0.47693	0.0932629	0.0570283	0.341944	-0.70219	-0.780008	-1.19311	-0.466818	0.124102	1.47652	1.71314	-0.52855	-1.42566	-0.337465	-2.64637	-0.278727	-0.838394	-1.66288	1.89267	2.18054	1.39645
690	1.42257	-0.470311	-0.847509	-0.277049	-0.460803	-1.22132	0.807083	-1.29682	-0.174721	-1.0137	-0.471529	-0.390786	-1.33819	-0.414006	0.29502	-0.0358646	-0.56848	0.831887	-0.225126	-1.51286	-0.91677	-1.45671	-0.923225	-0.146466	0.334247	-0.099187	-0.593398	1.32609	-0.437017	0.0787531	0.0761973	0.316008	-0.720798	-0.80416	-1.18865	-0.46098	0.179378	1.51517	1.78776	-0.535715	-1.42194	-0.275332	-2.65907	-0.264743	-0.864173	-1.74776	1.92597	2.11066	1.44205
691	1.42787	-0.442793	-0.843957	-0.287468	-0.472069	-1.23456	0.841849	-1.3316	-0.179031	-0.975685	-0.464243	-0.420774	-1.32501	-0.347997	0.38654	-0.00894909	-0.559362	0.835435	-0.204674	-1.50661	-0.880759	-1.44413	-0.906691	-0.110094	0.335335	-0.102382	-0.535203	1.38987	-0.39894	0.0635164	0.0944185	0.290458	-0.740179	-0.82769	-1.18087	-0.457047	0.234477	1.55244	1.8619	-0.538644	-1.41366	-0.214688	-2.66234	-0.248445	-0.888043	-1.82705	1.94956	2.04228	1.49105
692	1.43164	-0.414107	-0.839016	-0.30132	-0.483365	-1.24266	0.869811	-1.36391	-0.184765	-0.938504	-0.456941	-0.449733	-1.31146	-0.280806	0.48012	0.0178806	-0.548062	0.83668	-0.189792	-1.50549	-0.842174	-1.42987	-0.889227	-0.0771442	0.336977	-0.103879	-0.476297	1.45556	-0.362533	0.0478161	0.111909	0.265579	-0.7601	-0.849933	-1.16784	-0.455989	0.289448	1.58714	1.93449	-0.536724	-1.40606	-0.155764	-2.66236	-0.230459	-0.909935	-1.89803	1.97598	1.97108	1.54343
693	1.43854	-0.384407	-0.832922	-0.318074	-0.495282	-1.2495	0.88857	-1.39024	-0.191631	-0.901937	-0.449822	-0.479163	-1.29702	-0.213037	0.575308	0.0445343	-0.534811	0.834891	-0.180249	-1.50332	-0.800275	-1.41277	-0.872986	-0.0476122	0.339269	-0.103292	-0.417194	1.52001	-0.3285	0.0318548	0.128758	0.240801	-0.780426	-0.871115	-1.15012	-0.456755	0.344022	1.6185	2.00585	-0.53093	-1.39702	-0.0990803	-2.65908	-0.211302	-0.929721	-1.96285	1.98901	1.90472	1.59783
694	1.44138	-0.354329	-0.827139	-0.337427	-0.507542	-1.25315	0.899881	-1.41118	-0.199411	-0.866609	-0.442143	-0.508543	-1.28038	-0.144943	0.670691	0.0708978	-0.520546	0.829145	-0.176162	-1.50492	-0.757113	-1.39372	-0.856857	-0.0212988	0.341506	-0.100743	-0.357899	1.58372	-0.297044	0.0159402	0.144905	0.216131	-0.799711	-0.892577	-1.12947	-0.459819	0.396965	1.64814	2.07237	-0.520458	-1.3865	-0.0452726	-2.64665	-0.191036	-0.948554	-2.01669	2.00126	1.84072	1.65161
695	1.44791	-0.324047	-0.820398	-0.358905	-0.519979	-1.25184	0.902548	-1.42871	-0.207521	-0.832916	-0.43421	-0.539005	-1.26358	-0.0763728	0.767036	0.0966422	-0.506196	0.820284	-0.177677	-1.50937	-0.711347	-1.37439	-0.842629	0.0019158	0.343307	-0.096141	-0.299109	1.64815	-0.268388	0.000257974	0.160673	0.191838	-0.818608	-0.912311	-1.10632	-0.465896	0.44847	1.6741	2.13597	-0.505652	-1.37727	0.00573479	-2.63516	-0.1703	-0.966059	-2.06227	2.01445	1.77442	1.70795
696	1.45262	-0.293514	-0.813789	-0.382535	-0.532975	-1.24796	0.895718	-1.44001	-0.215804	-0.799764	-0.426071	-0.570035	-1.2452	-0.00838063	0.863731	0.121824	-0.492678	0.809147	-0.184651	-1.51404	-0.663349	-1.35311	-0.829615	0.0222349	0.344318	-0.0892903	-0.240901	1.71302	-0.242689	-0.0150245	0.175853	0.167723	-0.835762	-0.931065	-1.08089	-0.474147	0.498263	1.69706	2.19444	-0.486772	-1.36653	0.053346	-2.61732	-0.149609	-0.982365	-2.10096	2.01057	1.71103	1.75984
697	1.45759	-0.263426	-0.805947	-0.407475	-0.546749	-1.24172	0.879226	-1.44861	-0.223918	-0.767747	-0.41758	-0.602683	-1.22508	0.059471	0.960759	0.146242	-0.48086	0.795057	-0.196796	-1.51884	-0.614275	-1.33013	-0.81753	0.0398371	0.344621	-0.0799944	-0.183437	1.77786	-0.220182	-0.0296399	0.190457	0.143513	-0.850669	-0.949601	-1.05399	-0.484864	0.545934	1.71801	2.24822	-0.463452	-1.35549	0.0974038	-2.5927	-0.12966	-0.995961	-2.12818	2.00305	1.65123	1.81111
698	1.46283	-0.23398	-0.797969	-0.433421	-0.560871	-1.23306	0.853263	-1.4518	-0.231479	-0.7377	-0.409075	-0.637642	-1.20454	0.126329	1.05751	0.170037	-0.471304	0.778128	-0.214148	-1.52208	-0.563212	-1.30644	-0.808886	0.0550212	0.34348	-0.0681567	-0.127567	1.84381	-0.200499	-0.0434718	0.204781	0.119605	-0.862806	-0.966293	-1.02718	-0.497959	0.59051	1.7373	2.29834	-0.436383	-1.34232	0.138101	-2.56575	-0.111079	-1.00823	-2.14587	1.99037	1.59389	1.85918
699	1.46658	-0.205172	-0.789377	-0.460313	-0.574781	-1.22066	0.818496	-1.44696	-0.238376	-0.708679	-0.400242	-0.673809	-1.18217	0.19255	1.15387	0.193025	-0.464296	0.760047	-0.236392	-1.52753	-0.51164	-1.28346	-0.801333	0.068093	0.341136	-0.0537094	-0.0731348	1.91195	-0.184013	-0.0563436	0.218884	0.0957451	-0.871426	-0.983309	-0.999916	-0.513605	0.632063	1.75222	2.34176	-0.40543	-1.3287	0.174938	-2.53538	-0.0941714	-1.01935	-2.15233	1.97428	1.53835	1.90212
700	1.47272	-0.177655	-0.778822	-0.487259	-0.589148	-1.20644	0.774037	-1.43816	-0.244149	-0.680057	-0.391254	-0.713141	-1.15777	0.258594	1.24911	0.215066	-0.460924	0.739538	-0.263299	-1.53311	-0.459497	-1.25895	-0.795978	0.0792099	0.336958	-0.0363974	-0.0204665	1.97817	-0.170803	-0.06816	0.23216	0.0719077	-0.877406	-1.00031	-0.972481	-0.531409	0.671519	1.76315	2.3806	-0.371485	-1.31474	0.20822	-2.50353	-0.0797965	-1.02633	-2.15373	1.95304	1.48628	1.94083
701	1.47697	-0.151572	-0.767752	-0.514603	-0.604321	-1.1905	0.720668	-1.4259	-0.248674	-0.65347	-0.382302	-0.754325	-1.13246	0.322559	1.34136	0.235898	-0.460434	0.718633	-0.294436	-1.54132	-0.40631	-1.23316	-0.791738	0.0886423	0.330747	-0.0165044	0.0301607	2.04504	-0.160508	-0.0788179	0.24477	0.0482464	-0.878365	-1.01535	-0.945198	-0.551221	0.706196	1.77283	2.41224	-0.334759	-1.29827	0.238008	-2.46469	-0.0683978	-1.03517	-2.14919	1.92531	1.43727	1.97072
702	1.48359	-0.127406	-0.756245	-0.542119	-0.619149	-1.17259	0.65895	-1.40873	-0.251471	-0.628454	-0.373388	-0.79761	-1.10693	0.385659	1.43174	0.254893	-0.463197	0.696781	-0.329486	-1.54956	-0.353328	-1.21024	-0.790382	0.0967213	0.322953	0.00624748	0.0786767	2.11487	-0.153228	-0.0882962	0.256819	0.0245135	-0.874345	-1.03068	-0.918499	-0.57291	0.737067	1.77936	2.44061	-0.295964	-1.27991	0.264058	-2.42522	-0.0602657	-1.04051	-2.13389	1.89202	1.39197	1.99897
703	1.48652	-0.105491	-0.743915	-0.568947	-0.633968	-1.15226	0.589436	-1.38804	-0.252376	-0.604591	-0.364673	-0.844338	-1.07989	0.447582	1.52053	0.272491	-0.46982	0.672288	-0.367728	-1.5571	-0.300083	-1.18553	-0.790994	0.103536	0.312711	0.0316373	0.124688	2.18282	-0.148643	-0.0965886	0.267704	0.000985891	-0.865506	-1.04532	-0.893302	-0.596907	0.765184	1.78152	2.46288	-0.25581	-1.2586	0.287062	-2.38485	-0.0560257	-1.04573	-2.1086	1.85488	1.3509	2.01307
704	1.49262	-0.0858894	-0.730317	-0.595445	-0.648503	-1.13089	0.513309	-1.36423	-0.251809	-0.582355	-0.356057	-0.892833	-1.05153	0.507514	1.60583	0.288044	-0.480046	0.647943	-0.407948	-1.56618	-0.246956	-1.16142	-0.792021	0.109272	0.300124	0.0592668	0.168231	2.25127	-0.146687	-0.103558	0.278048	-0.0224538	-0.8507	-1.05815	-0.868677	-0.622935	0.788159	1.77591	2.47736	-0.214372	-1.2347	0.306669	-2.33834	-0.0557639	-1.0521	-2.07798	1.81467	1.3133	2.02296
705	1.49834	-0.0693062	-0.715831	-0.62124	-0.662315	-1.10886	0.430979	-1.33706	-0.249224	-0.561784	-0.347684	-0.943722	-1.02277	0.565795	1.68547	0.301076	-0.493533	0.622729	-0.450374	-1.57473	-0.194637	-1.13816	-0.796288	0.114167	0.285525	0.0895398	0.208904	2.3185	-0.147364	-0.109376	0.287	-0.0455814	-0.831331	-1.07113	-0.845498	-0.650185	0.807658	1.76739	2.48498	-0.173016	-1.20632	0.323227	-2.29102	-0.0597322	-1.05017	-2.04111	1.77053	1.28038	2.02541
706	1.50266	-0.0555989	-0.70186	-0.646464	-0.676941	-1.08532	0.343992	-1.30797	-0.24437	-0.543567	-0.339449	-0.996803	-0.993085	0.622351	1.76382	0.311504	-0.509387	0.596338	-0.493376	-1.58577	-0.142625	-1.11375	-0.799857	0.118428	0.26889	0.121472	0.246582	2.38547	-0.150554	-0.114192	0.295133	-0.0683435	-0.807203	-1.08232	-0.823418	-0.678627	0.82284	1.75521	2.48615	-0.132278	-1.17404	0.337013	-2.24421	-0.0680618	-1.05199	-1.99762	1.72441	1.25236	2.01069
707	1.50703	-0.0450435	-0.687276	-0.671103	-0.691017	-1.06169	0.253415	-1.27771	-0.237436	-0.527294	-0.331244	-1.05063	-0.962492	0.676635	1.83635	0.318989	-0.528543	0.569108	-0.53635	-1.5956	-0.0913164	-1.09009	-0.805052	0.122159	0.250567	0.155397	0.281551	2.4532	-0.155932	-0.117895	0.302251	-0.0909334	-0.777907	-1.09303	-0.80381	-0.708017	0.832143	1.73625	2.48991	-0.0927185	-1.13762	0.348457	-2.19295	-0.080739	-1.05219	-1.94954	1.67488	1.22914	1.99502
708	1.51059	-0.0380011	-0.672145	-0.694816	-0.704934	-1.0386	0.159837	-1.24627	-0.228645	-0.513519	-0.323338	-1.106	-0.932269	0.727869	1.90102	0.323775	-0.550134	0.540825	-0.578945	-1.60595	-0.0409859	-1.06573	-0.810753	0.125558	0.230372	0.190416	0.313512	2.51711	-0.163533	-0.12056	0.307247	-0.11286	-0.744292	-1.1018	-0.786027	-0.737487	0.837038	1.7124	2.48664	-0.0550867	-1.09547	0.356907	-2.14064	-0.0978143	-1.05004	-1.89565	1.6252	1.21	1.96811
709	1.51863	-0.0342537	-0.658405	-0.718272	-0.718849	-1.01576	0.0644869	-1.2165	-0.21789	-0.502278	-0.315573	-1.16235	-0.901154	0.777239	1.96189	0.325059	-0.573857	0.511471	-0.618938	-1.61674	0.00864368	-1.04047	-0.815908	0.128678	0.208334	0.225884	0.342029	2.57802	-0.173376	-0.122517	0.311571	-0.134222	-0.705895	-1.10883	-0.771135	-0.767454	0.836716	1.68247	2.47308	-0.0200816	-1.04881	0.362741	-2.0891	-0.118882	-1.05359	-1.83681	1.57499	1.19588	1.93037
710	1.52164	-0.0339707	-0.645067	-0.740854	-0.73349	-0.993788	-0.0314384	-1.18753	-0.205346	-0.493489	-0.307944	-1.21797	-0.870242	0.822981	2.01496	0.322934	-0.599079	0.480057	-0.657195	-1.62749	0.0572262	-1.0139	-0.821936	0.131595	0.184859	0.262564	0.367489	2.63707	-0.185177	-0.123865	0.314548	-0.154975	-0.66486	-1.11715	-0.75943	-0.797224	0.831929	1.64603	2.45779	0.0118484	-0.996309	0.367315	-2.03507	-0.144051	-1.05113	-1.77447	1.52308	1.18574	1.88439
711	1.52616	-0.0369555	-0.633779	-0.762242	-0.749333	-0.973342	-0.127058	-1.15952	-0.191446	-0.487569	-0.300584	-1.27369	-0.839815	0.865076	2.06331	0.317613	-0.625434	0.447185	-0.691583	-1.64098	0.104422	-0.986697	-0.827225	0.13448	0.160197	0.298682	0.38942	2.69292	-0.199431	-0.124374	0.31623	-0.174869	-0.622007	-1.12134	-0.749568	-0.82628	0.822135	1.60372	2.4377	0.0402394	-0.937643	0.369442	-1.97971	-0.172877	-1.04707	-1.70735	1.47385	1.17955	1.82627
712	1.52991	-0.0431888	-0.623111	-0.78348	-0.764502	-0.953925	-0.221569	-1.13509	-0.176132	-0.484624	-0.293417	-1.32881	-0.809533	0.904625	2.10306	0.308817	-0.654733	0.412347	-0.721431	-1.64989	0.150297	-0.95687	-0.832646	0.137473	0.134552	0.334325	0.407697	2.74586	-0.215623	-0.12404	0.316779	-0.194008	-0.576454	-1.1226	-0.744637	-0.854922	0.807084	1.55468	2.41391	0.0645075	-0.874625	0.370608	-1.92298	-0.204966	-1.04461	-1.63844	1.4256	1.17817	1.76283
713	1.53611	-0.0525383	-0.614313	-0.804205	-0.78139	-0.936835	-0.313856	-1.11368	-0.159836	-0.484567	-0.28648	-1.38165	-0.781447	0.93946	2.13623	0.296615	-0.684178	0.375357	-0.747402	-1.66077	0.194387	-0.924747	-0.837551	0.140513	0.108007	0.369256	0.42286	2.79215	-0.234376	-0.123166	0.315292	-0.212299	-0.530966	-1.12258	-0.743012	-0.882277	0.787828	1.49912	2.38724	0.0843976	-0.80731	0.370817	-1.86512	-0.240169	-1.04098	-1.56867	1.37712	1.18003	1.68932
714	1.54276	-0.0644926	-0.608917	-0.823615	-0.798731	-0.922328	-0.403636	-1.09556	-0.142998	-0.486664	-0.28038	-1.43285	-0.753752	0.970429	2.1604	0.281214	-0.714179	0.336383	-0.768681	-1.67048	0.236591	-0.892277	-0.842134	0.143511	0.0806691	0.402755	0.433556	2.83547	-0.25578	-0.121802	0.312836	-0.229806	-0.486753	-1.12256	-0.744801	-0.907738	0.763471	1.43642	2.3562	0.0994161	-0.734162	0.369717	-1.80503	-0.27739	-1.04132	-1.49606	1.33062	1.18545	1.60701
715	1.54609	-0.0791036	-0.604615	-0.84218	-0.816618	-0.9099	-0.491125	-1.08313	-0.125858	-0.492433	-0.27461	-1.48123	-0.727501	0.997191	2.17511	0.262969	-0.745842	0.294847	-0.785714	-1.67608	0.276737	-0.856701	-0.846208	0.146834	0.0528714	0.43459	0.440895	2.87609	-0.278843	-0.11986	0.309245	-0.246426	-0.44309	-1.121	-0.750748	-0.930751	0.73502	1.36828	2.32229	0.109491	-0.656811	0.369571	-1.74277	-0.317566	-1.04069	-1.42417	1.28706	1.19285	1.51952
716	1.55305	-0.0959639	-0.603732	-0.860135	-0.836375	-0.900864	-0.574372	-1.0739	-0.108775	-0.500638	-0.269296	-1.52533	-0.703182	1.02148	2.19159	0.241896	-0.777092	0.251286	-0.796968	-1.6843	0.313864	-0.818856	-0.849343	0.1505	0.0245932	0.4638	0.444784	2.90779	-0.304612	-0.117184	0.304032	-0.262079	-0.401746	-1.11437	-0.759602	-0.951861	0.703198	1.29507	2.28511	0.114491	-0.575903	0.370603	-1.67969	-0.359458	-1.041	-1.35364	1.24495	1.20323	1.42551
717	1.55599	-0.11471	-0.605263	-0.878143	-0.855648	-0.894184	-0.653436	-1.06965	-0.0920938	-0.51167	-0.265272	-1.56789	-0.680824	1.04151	2.19443	0.218128	-0.808755	0.205247	-0.803273	-1.68791	0.347933	-0.779997	-0.853151	0.153999	-0.00410935	0.490994	0.443597	2.93633	-0.332645	-0.113763	0.297736	-0.276916	-0.36339	-1.10608	-0.771829	-0.971021	0.667402	1.21511	2.24612	0.114163	-0.491624	0.372804	-1.61334	-0.402411	-1.04349	-1.28453	1.20474	1.21543	1.32714
718	1.56145	-0.135286	-0.609578	-0.895305	-0.875809	-0.889999	-0.72987	-1.0717	-0.0763297	-0.526098	-0.262072	-1.60604	-0.661863	1.05798	2.18664	0.192175	-0.840244	0.156538	-0.805668	-1.68821	0.378839	-0.739839	-0.85654	0.157431	-0.0328852	0.515026	0.438642	2.95787	-0.36283	-0.109491	0.289924	-0.290987	-0.328262	-1.09579	-0.787142	-0.987701	0.628025	1.13065	2.20343	0.108646	-0.406106	0.377587	-1.54333	-0.447397	-1.04295	-1.21852	1.16651	1.2294	1.22374
719	1.56609	-0.157152	-0.616167	-0.910493	-0.89654	-0.890102	-0.801988	-1.0766	-0.0618258	-0.542782	-0.259626	-1.63825	-0.644206	1.07252	2.17396	0.164351	-0.87057	0.105712	-0.803898	-1.68883	0.406342	-0.697986	-0.859103	0.160731	-0.0618143	0.536038	0.429859	2.97557	-0.39517	-0.104365	0.280708	-0.304213	-0.297361	-1.08219	-0.805681	-1.00258	0.585909	1.04254	2.15741	0.097892	-0.318485	0.385736	-1.47023	-0.492504	-1.0436	-1.15586	1.12869	1.24532	1.11678
720	1.57165	-0.180184	-0.624431	-0.925092	-0.916066	-0.894116	-0.869865	-1.0853	-0.048974	-0.56239	-0.258498	-1.66651	-0.630213	1.08232	2.15678	0.13507	-0.899884	0.0523715	-0.799465	-1.68331	0.429864	-0.655933	-0.861331	0.163683	-0.0909071	0.55394	0.416872	2.99036	-0.428999	-0.0982812	0.270329	-0.316894	-0.271069	-1.06685	-0.825909	-1.01425	0.541586	0.949051	2.10911	0.0822448	-0.229929	0.396889	-1.39474	-0.539001	-1.04793	-1.09846	1.09146	1.26171	1.0085
721	1.5775	-0.204362	-0.636354	-0.940263	-0.935608	-0.900546	-0.934732	-1.09741	-0.0382009	-0.584176	-0.258843	-1.69087	-0.619917	1.09218	2.13493	0.104552	-0.927793	-0.00309871	-0.79216	-1.67497	0.449411	-0.613797	-0.864521	0.166154	-0.120111	0.567647	0.400352	2.99572	-0.464464	-0.0911214	0.258467	-0.329014	-0.249197	-1.04872	-0.846847	-1.02456	0.495336	0.852966	2.06048	0.0619475	-0.141052	0.413015	-1.31615	-0.586177	-1.04981	-1.04616	1.0554	1.27923	0.899479
722	1.5801	-0.229218	-0.648666	-0.953152	-0.95414	-0.910199	-0.995189	-1.11305	-0.0297579	-0.607726	-0.260461	-1.70964	-0.611993	1.09808	2.106	0.0733785	-0.953166	-0.0607505	-0.7835	-1.66537	0.464807	-0.57158	-0.868427	0.167729	-0.148951	0.577971	0.379856	2.99787	-0.500912	-0.0830649	0.245396	-0.340034	-0.231805	-1.02835	-0.869648	-1.03267	0.448114	0.755316	2.00973	0.0373039	-0.0523436	0.434335	-1.23376	-0.633548	-1.05095	-0.99944	1.01942	1.29844	0.789401
723	1.58622	-0.254727	-0.662696	-0.963692	-0.971374	-0.922772	-1.05204	-1.1302	-0.0241013	-0.633361	-0.263788	-1.72104	-0.607154	1.10287	2.0732	0.0419978	-0.975839	-0.12076	-0.773691	-1.65315	0.475657	-0.530767	-0.869937	0.168216	-0.177445	0.584226	0.355251	2.99446	-0.537637	-0.0740038	0.231266	-0.350856	-0.219349	-1.00564	-0.89271	-1.0398	0.39985	0.655484	1.95562	0.00906486	0.0353774	0.460467	-1.14773	-0.681715	-1.05214	-0.960063	0.982722	1.31815	0.680201
724	1.59226	-0.280728	-0.678031	-0.975313	-0.986393	-0.937282	-1.10539	-1.14909	-0.0214203	-0.660808	-0.268807	-1.73002	-0.605874	1.1082	2.03912	0.0107194	-0.995498	-0.182405	-0.762596	-1.63961	0.48285	-0.49135	-0.874694	0.16727	-0.205842	0.586738	0.327165	2.98931	-0.574078	-0.0639616	0.216007	-0.360822	-0.211505	-0.980586	-0.915195	-1.0482	0.350846	0.555373	1.90048	-0.0224977	0.122952	0.492476	-1.05943	-0.728999	-1.05332	-0.926131	0.946568	1.3385	0.573306
725	1.5966	-0.306681	-0.692867	-0.984476	-0.999255	-0.955119	-1.15445	-1.1691	-0.0218641	-0.690268	-0.275631	-1.73352	-0.608185	1.10939	2.00021	-0.0199588	-1.01165	-0.246041	-0.753218	-1.62383	0.485772	-0.454302	-0.8788	0.164558	-0.233458	0.585813	0.295831	2.97769	-0.610556	-0.0530875	0.199881	-0.369978	-0.20794	-0.95479	-0.938174	-1.05187	0.302434	0.455832	1.84326	-0.0565215	0.208468	0.529504	-0.968773	-0.776509	-1.05305	-0.899163	0.909212	1.359	0.467611
726	1.60073	-0.332543	-0.710179	-0.99283	-1.01013	-0.974743	-1.20006	-1.18837	-0.0255402	-0.721515	-0.284238	-1.72683	-0.613232	1.11111	1.95546	-0.0498374	-1.02349	-0.311495	-0.744364	-1.60401	0.484631	-0.419944	-0.881847	0.159804	-0.260137	0.580375	0.260962	2.95882	-0.645242	-0.0414969	0.182744	-0.378913	-0.208654	-0.926745	-0.959164	-1.05808	0.254435	0.357051	1.78382	-0.0922668	0.293306	0.572602	-0.875822	-0.82469	-1.05136	-0.880009	0.870829	1.37827	0.365046
727	1.60561	-0.35816	-0.727237	-1.00054	-1.01774	-0.995291	-1.24207	-1.2083	-0.032463	-0.753109	-0.294223	-1.71766	-0.620981	1.11081	1.91053	-0.0786623	-1.03073	-0.378375	-0.737784	-1.58431	0.480031	-0.388604	-0.88716	0.152566	-0.28583	0.571806	0.22253	2.93994	-0.677922	-0.0293735	0.165317	-0.386992	-0.212885	-0.897406	-0.978086	-1.06281	0.207466	0.260181	1.72304	-0.128806	0.376665	0.621192	-0.781344	-0.872011	-1.04954	-0.865704	0.832263	1.39729	0.266405
728	1.60976	-0.383256	-0.743804	-1.00553	-1.02509	-1.01712	-1.27913	-1.22626	-0.0427438	-0.786436	-0.306132	-1.70525	-0.631019	1.11085	1.86251	-0.106112	-1.03519	-0.446805	-0.732939	-1.56385	0.472012	-0.361227	-0.890295	0.14267	-0.310034	0.560064	0.181253	2.9131	-0.708499	-0.0168102	0.147866	-0.394555	-0.220591	-0.867658	-0.995045	-1.06711	0.162234	0.165723	1.6604	-0.165507	0.457205	0.674512	-0.685417	-0.919275	-1.04442	-0.857849	0.791386	1.41564	0.17086
729	1.61615	-0.407564	-0.761777	-1.01258	-1.02714	-1.04043	-1.31234	-1.24274	-0.0559539	-0.820902	-0.319747	-1.68446	-0.643094	1.11262	1.81167	-0.132086	-1.03356	-0.515966	-0.729402	-1.54217	0.46077	-0.337794	-0.896655	0.129829	-0.33266	0.544323	0.136966	2.88165	-0.73534	-0.00400586	0.130164	-0.400455	-0.231327	-0.836176	-1.00855	-1.07307	0.118707	0.0743725	1.59552	-0.201813	0.537502	0.732877	-0.589068	-0.966037	-1.0389	-0.856388	0.749618	1.43243	0.079549
730	1.62334	-0.430932	-0.77821	-1.01588	-1.02571	-1.06267	-1.34299	-1.25861	-0.0720618	-0.854439	-0.334801	-1.65928	-0.657968	1.10914	1.76053	-0.15634	-1.02771	-0.586178	-0.730259	-1.52136	0.446909	-0.318499	-0.901874	0.11368	-0.353069	0.525582	0.0898781	2.8467	-0.758139	0.00884278	0.113039	-0.406023	-0.244269	-0.805397	-1.02079	-1.07689	0.0771814	-0.0132038	1.52946	-0.236272	0.615023	0.795424	-0.492813	-1.01077	-1.03213	-0.860549	0.707226	1.44838	-0.00748941
731	1.62509	-0.452992	-0.794524	-1.01852	-1.02317	-1.08518	-1.36733	-1.27228	-0.0910182	-0.889314	-0.351138	-1.63049	-0.674616	1.10645	1.70595	-0.178775	-1.01794	-0.657474	-0.734605	-1.49989	0.430527	-0.303918	-0.905678	0.0942665	-0.371165	0.504174	0.0401802	2.8073	-0.775914	0.0216667	0.0967882	-0.410312	-0.259486	-0.774377	-1.02935	-1.08289	0.0378421	-0.0966425	1.46207	-0.268883	0.690344	0.862383	-0.396438	-1.05484	-1.02241	-0.86988	0.663575	1.46117	-0.0902516
732	1.62975	-0.473517	-0.812407	-1.0196	-1.01714	-1.10673	-1.387	-1.28592	-0.112477	-0.924353	-0.368555	-1.59592	-0.692634	1.10181	1.64968	-0.199596	-1.00257	-0.729154	-0.741844	-1.48042	0.411764	-0.293799	-0.912292	0.0714946	-0.386625	0.480319	-0.0119721	2.76323	-0.789523	0.03432	0.0815755	-0.412786	-0.276437	-0.743797	-1.03302	-1.08753	0.00085543	-0.175245	1.3921	-0.298367	0.763665	0.932514	-0.300886	-1.09824	-1.01176	-0.882968	0.619747	1.47174	-0.168365
733	1.63595	-0.492445	-0.829205	-1.01956	-1.0102	-1.1264	-1.40317	-1.29708	-0.136416	-0.958562	-0.386965	-1.55772	-0.712725	1.0951	1.59256	-0.218756	-0.9842	-0.80109	-0.751612	-1.46076	0.39113	-0.287612	-0.916253	0.045336	-0.399349	0.453551	-0.0662408	2.71552	-0.79765	0.0466756	0.0678007	-0.415046	-0.294701	-0.714612	-1.03376	-1.0901	-0.0338191	-0.249286	1.32168	-0.32438	0.834113	1.0042	-0.206406	-1.13971	-0.998424	-0.900025	0.575073	1.47974	-0.242423
734	1.641	-0.508861	-0.846152	-1.02303	-0.999706	-1.14492	-1.41453	-1.30874	-0.162507	-0.992644	-0.405844	-1.51722	-0.734192	1.08835	1.53298	-0.236187	-0.960856	-0.871995	-0.764483	-1.44419	0.36878	-0.28664	-0.921043	0.0158061	-0.40919	0.42379	-0.122172	2.66542	-0.799767	0.0587284	0.0558801	-0.415044	-0.313659	-0.686664	-1.02964	-1.09309	-0.0663194	-0.317913	1.2496	-0.3466	0.901805	1.07847	-0.113583	-1.17825	-0.985184	-0.918835	0.529697	1.4828	-0.312052
735	1.64496	-0.52327	-0.862902	-1.02368	-0.988173	-1.15987	-1.42308	-1.31941	-0.191257	-1.02512	-0.425634	-1.47308	-0.757102	1.0766	1.47207	-0.252118	-0.93383	-0.942247	-0.779952	-1.42947	0.345562	-0.290088	-0.92587	-0.0167667	-0.415585	0.392038	-0.178917	2.61014	-0.798079	0.0703981	0.0461578	-0.413372	-0.333435	-0.660379	-1.02231	-1.09194	-0.0968161	-0.381138	1.1765	-0.364248	0.966335	1.1548	-0.0227989	-1.2149	-0.969868	-0.940933	0.485078	1.4838	-0.377572
736	1.65088	-0.535645	-0.878793	-1.02428	-0.975868	-1.17429	-1.42557	-1.32711	-0.222304	-1.0568	-0.445174	-1.42599	-0.782397	1.06322	1.40893	-0.266838	-0.903729	-1.01268	-0.797982	-1.41386	0.32137	-0.297334	-0.928804	-0.0520819	-0.418723	0.358362	-0.236721	2.55259	-0.79023	0.0818159	0.0388314	-0.410864	-0.353512	-0.63545	-1.00979	-1.08805	-0.125427	-0.439151	1.10255	-0.377425	1.02838	1.23074	0.0660559	-1.24983	-0.953447	-0.96387	0.441254	1.48184	-0.439449
737	1.65662	-0.545188	-0.894665	-1.02329	-0.961222	-1.1845	-1.42484	-1.33558	-0.255629	-1.08607	-0.464832	-1.37808	-0.80858	1.04652	1.34423	-0.280605	-0.869463	-1.08245	-0.818663	-1.40224	0.296158	-0.308863	-0.932454	-0.089941	-0.418287	0.322406	-0.295149	2.49177	-0.776533	0.0930093	0.0340715	-0.406614	-0.373624	-0.613562	-0.99165	-1.08276	-0.152315	-0.492097	1.02919	-0.385378	1.08517	1.30641	0.151863	-1.28252	-0.936898	-0.986488	0.397594	1.4748	-0.497497
738	1.6611	-0.553395	-0.909831	-1.02048	-0.947441	-1.1921	-1.42201	-1.34409	-0.291971	-1.1136	-0.484982	-1.32676	-0.83713	1.02561	1.28098	-0.293445	-0.833081	-1.15017	-0.840904	-1.39094	0.270886	-0.323943	-0.935179	-0.129737	-0.414426	0.284592	-0.35321	2.42655	-0.758928	0.103921	0.0321873	-0.401008	-0.393741	-0.593746	-0.970247	-1.0721	-0.178132	-0.540505	0.957976	-0.388723	1.13862	1.38145	0.23462	-1.31277	-0.91922	-1.01094	0.354775	1.4643	-0.552527
739	1.66684	-0.558915	-0.924186	-1.0198	-0.932443	-1.19758	-1.41381	-1.35375	-0.331383	-1.13859	-0.504118	-1.27327	-0.868423	1.00205	1.21746	-0.30556	-0.794354	-1.21766	-0.864462	-1.38189	0.245513	-0.342827	-0.935424	-0.171235	-0.407001	0.244963	-0.410663	2.36108	-0.737066	0.114711	0.033382	-0.394253	-0.412922	-0.577262	-0.943691	-1.05747	-0.202879	-0.583111	0.886765	-0.387469	1.18733	1.4557	0.31349	-1.34116	-0.902006	-1.03218	0.313008	1.44956	-0.604259
740	1.66892	-0.561987	-0.936525	-1.02024	-0.91726	-1.19756	-1.40493	-1.3623	-0.37438	-1.16118	-0.523598	-1.21955	-0.899708	0.973921	1.15339	-0.317491	-0.75356	-1.28345	-0.889589	-1.37376	0.220486	-0.364799	-0.936207	-0.213743	-0.396173	0.203341	-0.466984	2.29301	-0.711872	0.125508	0.0377516	-0.385772	-0.431855	-0.564135	-0.912285	-1.03903	-0.226731	-0.621595	0.818242	-0.381187	1.22961	1.52804	0.388385	-1.36701	-0.884805	-1.05135	0.272299	1.43192	-0.651798
741	1.67558	-0.565364	-0.948785	-1.01972	-0.903007	-1.19667	-1.39363	-1.37106	-0.420616	-1.18263	-0.542635	-1.16438	-0.935033	0.941561	1.09055	-0.329551	-0.711636	-1.34789	-0.915088	-1.36537	0.196225	-0.38901	-0.934626	-0.256829	-0.38239	0.160265	-0.521767	2.2242	-0.683958	0.136571	0.0454871	-0.375943	-0.450351	-0.552812	-0.877505	-1.01518	-0.250401	-0.655959	0.752654	-0.370932	1.26817	1.59566	0.45824	-1.39057	-0.868826	-1.06885	0.232617	1.41207	-0.697932
742	1.67926	-0.565338	-0.957708	-1.01951	-0.888984	-1.18984	-1.38019	-1.38107	-0.470885	-1.197	-0.561017	-1.10817	-0.9719	0.905595	1.02882	-0.341624	-0.668378	-1.41178	-0.941216	-1.35908	0.172868	-0.41607	-0.930693	-0.300314	-0.365203	0.116173	-0.574802	2.15445	-0.65408	0.147771	0.0566127	-0.365346	-0.467815	-0.545651	-0.838638	-0.987452	-0.27366	-0.686105	0.689543	-0.356741	1.30099	1.66034	0.521878	-1.41366	-0.853832	-1.08303	0.193537	1.38819	-0.74128
743	1.68593	-0.563352	-0.963824	-1.02013	-0.876244	-1.17985	-1.36611	-1.3914	-0.525222	-1.21038	-0.579595	-1.05036	-1.00954	0.865667	0.96949	-0.354596	-0.624976	-1.47358	-0.968565	-1.35143	0.150788	-0.444483	-0.927526	-0.343275	-0.345285	0.0710852	-0.625913	2.08078	-0.623153	0.159353	0.0712768	-0.353689	-0.484416	-0.541207	-0.79636	-0.95572	-0.297001	-0.71313	0.631262	-0.339258	1.32713	1.72081	0.58041	-1.43331	-0.839341	-1.09413	0.155092	1.3611	-0.780721
744	1.69241	-0.561808	-0.970621	-1.01976	-0.864866	-1.16807	-1.34881	-1.40097	-0.583611	-1.21966	-0.59753	-0.990896	-1.05136	0.820991	0.912413	-0.368337	-0.58224	-1.53527	-0.994774	-1.34314	0.129998	-0.473627	-0.921771	-0.385192	-0.322539	0.0253772	-0.674222	2.00776	-0.591913	0.171421	0.0894717	-0.340774	-0.500576	-0.539545	-0.750567	-0.918135	-0.320664	-0.736533	0.577191	-0.318971	1.34825	1.77512	0.6316	-1.45154	-0.825912	-1.09992	0.116956	1.33189	-0.819119
745	1.6948	-0.559255	-0.972152	-1.02004	-0.855424	-1.15157	-1.33121	-1.41204	-0.646762	-1.22529	-0.61556	-0.930212	-1.09261	0.772291	0.858537	-0.382991	-0.540458	-1.59505	-1.02059	-1.33422	0.110762	-0.503249	-0.914774	-0.425778	-0.297177	-0.020475	-0.720598	1.93207	-0.561935	0.184075	0.111284	-0.326438	-0.515387	-0.540937	-0.701634	-0.87619	-0.344545	-0.75805	0.528345	-0.296338	1.36484	1.82679	0.675123	-1.46879	-0.813713	-1.10299	0.0785988	1.3014	-0.853677
746	1.70117	-0.556956	-0.969912	-1.02043	-0.847842	-1.13276	-1.31355	-1.42399	-0.713066	-1.23432	-0.633076	-0.867889	-1.13634	0.719245	0.809554	-0.399784	-0.499938	-1.65334	-1.04597	-1.32342	0.0932867	-0.532685	-0.907207	-0.464977	-0.270194	-0.0660507	-0.765101	1.85378	-0.532697	0.197502	0.136435	-0.311332	-0.529578	-0.543821	-0.650529	-0.830774	-0.368685	-0.777453	0.484852	-0.272638	1.37412	1.87182	0.711006	-1.48405	-0.802333	-1.10313	0.0395722	1.26931	-0.885803
747	1.70366	-0.554707	-0.964114	-1.02033	-0.841596	-1.11205	-1.295	-1.43466	-0.783699	-1.2335	-0.649939	-0.803948	-1.18289	0.661105	0.764278	-0.417884	-0.461662	-1.71153	-1.06923	-1.3125	0.0776258	-0.56045	-0.897887	-0.502273	-0.241731	-0.110872	-0.806634	1.77543	-0.50468	0.211386	0.164774	-0.294916	-0.543659	-0.548876	-0.597636	-0.78075	-0.393342	-0.795126	0.446773	-0.247873	1.37783	1.91265	0.738567	-1.49695	-0.791377	-1.09878	-0.000460865	1.23587	-0.916342
748	1.71137	-0.553311	-0.954692	-1.02028	-0.838584	-1.08778	-1.27616	-1.44704	-0.85858	-1.23046	-0.667315	-0.738369	-1.22912	0.598864	0.723298	-0.437832	-0.426194	-1.76801	-1.09214	-1.29828	0.063798	-0.585363	-0.887601	-0.536998	-0.212291	-0.154657	-0.846946	1.69568	-0.479718	0.226129	0.196386	-0.276866	-0.556727	-0.554993	-0.543324	-0.727154	-0.418754	-0.811673	0.414448	-0.222701	1.37674	1.94644	0.757401	-1.50713	-0.782599	-1.09333	-0.0418178	1.20137	-0.943332
749	1.71537	-0.552606	-0.942496	-1.01969	-0.837611	-1.06143	-1.2559	-1.45963	-0.935385	-1.22772	-0.683926	-0.670901	-1.27694	0.532331	0.686928	-0.459486	-0.393995	-1.82411	-1.11259	-1.28064	0.0516727	-0.607432	-0.875486	-0.568986	-0.182409	-0.196771	-0.885625	1.61618	-0.457391	0.241678	0.230413	-0.257608	-0.569612	-0.56184	-0.487854	-0.670168	-0.444292	-0.827142	0.387231	-0.198148	1.37058	1.97416	0.766977	-1.51695	-0.774231	-1.08671	-0.0848947	1.16669	-0.968323
750	1.71885	-0.552396	-0.92555	-1.02001	-0.839502	-1.03353	-1.23589	-1.47217	-1.01489	-1.22211	-0.700275	-0.602221	-1.32381	0.462253	0.655248	-0.482854	-0.365239	-1.87738	-1.13204	-1.26154	0.041398	-0.625129	-0.862745	-0.597984	-0.152805	-0.236957	-0.921704	1.53443	-0.43763	0.257801	0.267121	-0.237045	-0.582184	-0.56953	-0.432035	-0.60875	-0.470385	-0.842202	0.366553	-0.174623	1.3591	1.9971	0.767843	-1.52316	-0.765263	-1.07634	-0.129498	1.13268	-0.989435
751	1.72507	-0.553511	-0.905635	-1.01954	-0.845181	-1.00458	-1.21467	-1.48627	-1.09613	-1.21816	-0.716365	-0.532639	-1.37148	0.38821	0.628755	-0.508335	-0.339967	-1.92912	-1.15046	-1.23791	0.0329604	-0.638366	-0.848831	-0.623951	-0.124203	-0.275192	-0.955671	1.45192	-0.421369	0.27485	0.305696	-0.215329	-0.594851	-0.576721	-0.376514	-0.544333	-0.496946	-0.857191	0.350747	-0.152543	1.34208	2.01259	0.759638	-1.52396	-0.75713	-1.06669	-0.176017	1.09903	-1.00836
752	1.72914	-0.556397	-0.882067	-1.01683	-0.853554	-0.974932	-1.19205	-1.50114	-1.17852	-1.21459	-0.73198	-0.461411	-1.41969	0.309875	0.60666	-0.535054	-0.319072	-1.9793	-1.16472	-1.21198	0.0261129	-0.645153	-0.832763	-0.646256	-0.0968817	-0.310853	-0.988136	1.36841	-0.40826	0.292192	0.345121	-0.192301	-0.607287	-0.582768	-0.321576	-0.476943	-0.52395	-0.872582	0.340171	-0.13241	1.32124	2.02818	0.742587	-1.52423	-0.748628	-1.05912	-0.224519	1.065	-1.02511
753	1.73514	-0.560796	-0.855223	-1.01383	-0.864967	-0.944809	-1.16906	-1.51758	-1.26137	-1.20934	-0.746494	-0.389521	-1.46756	0.228544	0.588524	-0.563463	-0.301361	-2.02607	-1.17958	-1.18378	0.020862	-0.645547	-0.816282	-0.664782	-0.0716858	-0.343768	-1.02089	1.28299	-0.398074	0.31008	0.386296	-0.168342	-0.620616	-0.587431	-0.267627	-0.406097	-0.551504	-0.888489	0.33535	-0.114553	1.29583	2.03472	0.7171	-1.52404	-0.740216	-1.05134	-0.274416	1.03208	-1.0399
754	1.73958	-0.565804	-0.825664	-1.01195	-0.879232	-0.915138	-1.14499	-1.5332	-1.343	-1.20466	-0.759764	-0.317138	-1.51408	0.143921	0.573871	-0.592955	-0.287688	-2.07323	-1.19127	-1.15005	0.0171171	-0.639686	-0.798594	-0.679857	-0.0491456	-0.373611	-1.05091	1.19658	-0.390831	0.328555	0.427221	-0.143822	-0.635307	-0.589222	-0.215403	-0.332402	-0.578918	-0.904588	0.334348	-0.0993712	1.26772	2.03599	0.683811	-1.51919	-0.730804	-1.04629	-0.325668	1.00022	-1.05227
755	1.74545	-0.572614	-0.793425	-1.00694	-0.896596	-0.886135	-1.11855	-1.54745	-1.42469	-1.20345	-0.772634	-0.244505	-1.55813	0.0565707	0.562457	-0.62307	-0.277261	-2.11496	-1.19883	-1.11264	0.0147176	-0.625705	-0.778955	-0.690639	-0.0297418	-0.400897	-1.07911	1.11021	-0.3862	0.34709	0.46881	-0.118978	-0.650278	-0.589052	-0.165358	-0.255173	-0.607056	-0.921093	0.337882	-0.0871689	1.23711	2.03481	0.642817	-1.51018	-0.7198	-1.04204	-0.377511	0.968582	-1.06052
756	1.74873	-0.580961	-0.76033	-1.00233	-0.91766	-0.858099	-1.0901	-1.56258	-1.50578	-1.20175	-0.783333	-0.173443	-1.60263	-0.0326219	0.553848	-0.653406	-0.269606	-2.15384	-1.2086	-1.07168	0.0135845	-0.604861	-0.759157	-0.697935	-0.0140207	-0.425597	-1.10768	1.02406	-0.384173	0.365796	0.51114	-0.0942677	-0.667078	-0.586245	-0.117906	-0.175081	-0.635615	-0.939001	0.344993	-0.0780339	1.20296	2.02313	0.595397	-1.49786	-0.708166	-1.04413	-0.429554	0.939337	-1.06934
757	1.75597	-0.590383	-0.725308	-1.00003	-0.941605	-0.8313	-1.06186	-1.57622	-1.58386	-1.2047	-0.793072	-0.103381	-1.64497	-0.123668	0.547314	-0.683976	-0.265495	-2.19266	-1.21423	-1.02579	0.0135637	-0.575992	-0.738433	-0.700701	-0.00223648	-0.447349	-1.1335	0.937301	-0.383907	0.384381	0.551661	-0.0701241	-0.685332	-0.579185	-0.0736177	-0.0925988	-0.66459	-0.956858	0.355263	-0.0722127	1.16761	2.00994	0.542732	-1.48259	-0.694927	-1.04978	-0.481206	0.911576	-1.07522
758	1.76162	-0.601388	-0.690214	-0.996342	-0.96819	-0.807185	-1.03197	-1.58916	-1.65829	-1.20965	-0.800045	-0.0352538	-1.68662	-0.216275	0.542319	-0.714188	-0.262251	-2.22666	-1.21835	-0.974992	0.0144906	-0.539102	-0.716464	-0.698407	0.00529343	-0.466465	-1.15778	0.851177	-0.384783	0.403032	0.59252	-0.0470714	-0.7065	-0.568229	-0.0325372	-0.00706565	-0.693358	-0.974377	0.368382	-0.0700017	1.13306	1.99583	0.485362	-1.46334	-0.680729	-1.05592	-0.531692	0.884807	-1.0794
759	1.76328	-0.612879	-0.656064	-0.994174	-0.997296	-0.783878	-1.00026	-1.59981	-1.73148	-1.21525	-0.803292	0.0295247	-1.72755	-0.309452	0.538504	-0.742886	-0.261988	-2.25786	-1.22182	-0.920213	0.0162044	-0.495261	-0.694811	-0.692982	0.00846989	-0.483237	-1.18112	0.765408	-0.387399	0.421092	0.632961	-0.0256732	-0.729745	-0.552683	0.00469118	0.0804946	-0.722361	-0.99255	0.383379	-0.0712503	1.09801	1.9744	0.424578	-1.44109	-0.665594	-1.06869	-0.580247	0.860184	-1.08457
760	1.76881	-0.626561	-0.622021	-0.993474	-1.02905	-0.762899	-0.967543	-1.60861	-1.79918	-1.22423	-0.805206	0.0910985	-1.76517	-0.402484	0.535734	-0.770484	-0.262836	-2.28398	-1.22253	-0.861454	0.0185423	-0.444706	-0.672645	-0.682841	0.00714953	-0.497973	-1.2031	0.681967	-0.390739	0.438875	0.672209	-0.0064189	-0.755857	-0.533125	0.0378506	0.170105	-0.751939	-1.00888	0.399608	-0.0761416	1.06342	1.95005	0.361485	-1.4167	-0.647654	-1.08522	-0.625903	0.837778	-1.08533
761	1.77412	-0.64048	-0.590155	-0.993504	-1.06172	-0.745532	-0.933768	-1.61468	-1.86201	-1.23426	-0.803583	0.14796	-1.8047	-0.494676	0.532465	-0.795883	-0.263073	-2.30683	-1.22379	-0.797466	0.0212846	-0.3876	-0.650363	-0.669431	0.0015308	-0.510503	-1.22294	0.600986	-0.394282	0.455972	0.711003	0.0102416	-0.784928	-0.509078	0.0668722	0.261357	-0.78055	-1.02485	0.416269	-0.0848382	1.03133	1.9194	0.296938	-1.38865	-0.628617	-1.10676	-0.668669	0.817791	-1.08583
762	1.7807	-0.654853	-0.561375	-0.994387	-1.09602	-0.729669	-0.899748	-1.61701	-1.92209	-1.24803	-0.798225	0.199624	-1.84256	-0.586178	0.529702	-0.81808	-0.264959	-2.32542	-1.2211	-0.729392	0.0242435	-0.324404	-0.62884	-0.652649	-0.00832553	-0.521495	-1.24146	0.52232	-0.397759	0.471706	0.749672	0.0239866	-0.815984	-0.479781	0.0912382	0.353594	-0.809836	-1.04077	0.43281	-0.0970664	1.00218	1.88744	0.231592	-1.35655	-0.609274	-1.13093	-0.70684	0.799288	-1.08588
763	1.78333	-0.671358	-0.534687	-0.999286	-1.13113	-0.716858	-0.865374	-1.61698	-1.97384	-1.26356	-0.789583	0.245714	-1.87772	-0.675503	0.527363	-0.837106	-0.265722	-2.33892	-1.21759	-0.656855	0.0272282	-0.256355	-0.607071	-0.631584	-0.0222934	-0.530673	-1.25872	0.447367	-0.401327	0.486571	0.788146	0.0343973	-0.852601	-0.445905	0.111083	0.446788	-0.836354	-1.05273	0.448616	-0.113136	0.976892	1.85277	0.166723	-1.32361	-0.587882	-1.15847	-0.740672	0.783111	-1.08158
764	1.78986	-0.687741	-0.511213	-1.00434	-1.16518	-0.706258	-0.831206	-1.61208	-2.02042	-1.28117	-0.777459	0.285035	-1.91502	-0.76215	0.52405	-0.852341	-0.266742	-2.35159	-1.21458	-0.579239	0.0299687	-0.184095	-0.586353	-0.608073	-0.0398177	-0.538293	-1.27297	0.376392	-0.404549	0.500424	0.825665	0.0413029	-0.891444	-0.407219	0.126096	0.53947	-0.861529	-1.0627	0.462746	-0.13276	0.955071	1.80984	0.10311	-1.28835	-0.565356	-1.19068	-0.76922	0.769031	-1.07696
765	1.79471	-0.705545	-0.491718	-1.01166	-1.20068	-0.6995	-0.797616	-1.60415	-2.05709	-1.30242	-0.762046	0.317307	-1.95064	-0.847034	0.520885	-0.86181	-0.267547	-2.35558	-1.20945	-0.497765	0.0322925	-0.108527	-0.566437	-0.582019	-0.0610481	-0.545191	-1.28726	0.309856	-0.406378	0.513007	0.864226	0.0446391	-0.932595	-0.364213	0.136225	0.631747	-0.886549	-1.07084	0.474503	-0.155885	0.937209	1.76528	0.0412892	-1.24895	-0.54227	-1.22446	-0.791173	0.755959	-1.07199
766	1.79933	-0.72328	-0.47624	-1.0223	-1.23309	-0.694522	-0.765126	-1.59233	-2.08825	-1.32364	-0.742353	0.342269	-1.98723	-0.928566	0.517812	-0.866759	-0.267387	-2.35446	-1.20584	-0.412464	0.0339728	-0.0305472	-0.547417	-0.553113	-0.0855191	-0.550154	-1.2991	0.248017	-0.408055	0.524283	0.901927	0.0442465	-0.978321	-0.316697	0.141471	0.722839	-0.907633	-1.07485	0.483728	-0.182488	0.924921	1.71727	-0.0179792	-1.20911	-0.51851	-1.26232	-0.807177	0.744724	-1.0637
767	1.80649	-0.741063	-0.464468	-1.03415	-1.26224	-0.689671	-0.734734	-1.57525	-2.11501	-1.34662	-0.720211	0.359164	-2.02266	-1.00778	0.514163	-0.867153	-0.266829	-2.35211	-1.20114	-0.323038	0.0348641	0.0488195	-0.530045	-0.521903	-0.112956	-0.554341	-1.31109	0.191492	-0.408652	0.534043	0.938717	0.0402573	-1.02595	-0.26519	0.141784	0.811752	-0.926525	-1.07576	0.489581	-0.212165	0.918679	1.66322	-0.0742596	-1.16666	-0.494016	-1.30212	-0.815744	0.734189	-1.05281
768	1.8076	-0.760381	-0.456312	-1.05007	-1.29059	-0.689419	-0.704796	-1.55716	-2.12676	-1.37219	-0.694534	0.367715	-2.05718	-1.0825	0.510041	-0.860813	-0.265243	-2.34087	-1.19724	-0.229593	0.0347902	0.128732	-0.513493	-0.489168	-0.14331	-0.557973	-1.31997	0.140442	-0.407956	0.541951	0.976051	0.0329308	-1.07534	-0.209859	0.137215	0.898759	-0.94193	-1.07192	0.491944	-0.24477	0.915971	1.60546	-0.127514	-1.12081	-0.468879	-1.34264	-0.817693	0.724097	-1.03912
769	1.81376	-0.778985	-0.452526	-1.06622	-1.3152	-0.691568	-0.676797	-1.5345	-2.13715	-1.39789	-0.665603	0.367928	-2.0949	-1.1535	0.506054	-0.848742	-0.264063	-2.3258	-1.19003	-0.132693	0.0335848	0.20788	-0.498425	-0.455019	-0.176438	-0.560001	-1.32612	0.0947783	-0.406386	0.548593	1.01277	0.0223802	-1.12781	-0.150575	0.12783	0.983382	-0.953812	-1.06423	0.490419	-0.279627	0.918431	1.54364	-0.177362	-1.07537	-0.444019	-1.38583	-0.812871	0.715084	-1.02236
770	1.8199	-0.798696	-0.452222	-1.08408	-1.33697	-0.695059	-0.651178	-1.50867	-2.13786	-1.42343	-0.634792	0.359759	-2.12924	-1.22086	0.50099	-0.831016	-0.261801	-2.30779	-1.18511	-0.0327055	0.0311981	0.285802	-0.484949	-0.418912	-0.212523	-0.561038	-1.335	0.0547507	-0.403991	0.553244	1.04983	0.00891655	-1.18169	-0.0885009	0.113735	1.06462	-0.95966	-1.05321	0.484536	-0.316931	0.925236	1.47682	-0.223518	-1.02766	-0.419082	-1.42842	-0.799708	0.705177	-1.0021
771	1.82424	-0.818205	-0.455347	-1.10571	-1.35215	-0.699595	-0.627181	-1.48087	-2.12625	-1.45096	-0.602046	0.343113	-2.16542	-1.28496	0.496091	-0.807765	-0.259791	-2.28468	-1.18219	0.0699822	0.0275672	0.361518	-0.472767	-0.382267	-0.251436	-0.562255	-1.33738	0.0201037	-0.400613	0.556246	1.08639	-0.00708627	-1.23539	-0.0233298	0.09506	1.14154	-0.960196	-1.03818	0.474243	-0.355731	0.937007	1.40532	-0.266434	-0.97821	-0.39379	-1.47064	-0.779596	0.694804	-0.976831
772	1.82796	-0.837531	-0.461551	-1.12808	-1.36421	-0.704791	-0.605215	-1.45038	-2.11396	-1.47942	-0.568473	0.318067	-2.2029	-1.34522	0.491203	-0.779275	-0.258156	-2.25814	-1.17632	0.174782	0.0226957	0.433246	-0.462261	-0.345334	-0.293607	-0.563082	-1.34179	-0.0092663	-0.396315	0.557822	1.12301	-0.0253283	-1.28834	0.043961	0.0722133	1.21548	-0.959243	-1.01981	0.45889	-0.395226	0.953968	1.32992	-0.306152	-0.929678	-0.369164	-1.51421	-0.752331	0.68349	-0.949213
773	1.83386	-0.857086	-0.470444	-1.15152	-1.37234	-0.710589	-0.584539	-1.42123	-2.09205	-1.50694	-0.534676	0.284656	-2.23808	-1.40142	0.484844	-0.745743	-0.256386	-2.22518	-1.17311	0.281371	0.0166041	0.50173	-0.4534	-0.307973	-0.338654	-0.561459	-1.34323	-0.0335943	-0.391929	0.556606	1.15882	-0.0454626	-1.34124	0.11328	0.0453209	1.28442	-0.951031	-0.997721	0.439289	-0.435867	0.972934	1.25033	-0.342341	-0.879987	-0.34518	-1.55694	-0.718386	0.670604	-0.916928
774	1.83955	-0.875982	-0.481875	-1.17497	-1.37124	-0.716478	-0.566379	-1.38986	-2.06429	-1.53423	-0.500604	0.243339	-2.27513	-1.45527	0.478053	-0.708285	-0.256442	-2.19216	-1.16654	0.388916	0.00941869	0.565193	-0.445505	-0.271207	-0.38696	-0.560967	-1.34158	-0.0532485	-0.386937	0.553788	1.19401	-0.0671191	-1.39311	0.184322	0.0147894	1.34896	-0.938383	-0.972038	0.415445	-0.476546	0.994696	1.1652	-0.375705	-0.831007	-0.321951	-1.59753	-0.677831	0.656625	-0.87894
775	1.84386	-0.89478	-0.495232	-1.19978	-1.36873	-0.722587	-0.549993	-1.35975	-2.02938	-1.56042	-0.466533	0.194775	-2.31176	-1.50436	0.470453	-0.666723	-0.256792	-2.15488	-1.16388	0.49639	0.00118978	0.623214	-0.439645	-0.235054	-0.438941	-0.560595	-1.34065	-0.068491	-0.381693	0.54932	1.23003	-0.0900845	-1.44287	0.256151	-0.0191298	1.40941	-0.922161	-0.943192	0.386717	-0.516249	1.01905	1.07629	-0.406987	-0.782204	-0.299259	-1.63784	-0.630982	0.640284	-0.837656
776	1.85141	-0.912519	-0.510877	-1.22366	-1.36116	-0.727095	-0.534817	-1.33112	-1.98773	-1.58781	-0.434044	0.139008	-2.35006	-1.55052	0.461873	-0.62269	-0.258114	-2.11298	-1.1615	0.603178	-0.00793942	0.675596	-0.435046	-0.200184	-0.493868	-0.558371	-1.33544	-0.0798138	-0.376752	0.542353	1.26504	-0.11412	-1.49079	0.328249	-0.055945	1.46381	-0.900424	-0.911369	0.354006	-0.554868	1.04358	0.983836	-0.435801	-0.733255	-0.277501	-1.67614	-0.579603	0.621947	-0.791794
777	1.85333	-0.930103	-0.527207	-1.2456	-1.34746	-0.729072	-0.521455	-1.30163	-1.94628	-1.61253	-0.403035	0.077108	-2.38698	-1.5922	0.452158	-0.577256	-0.261075	-2.07218	-1.15771	0.708017	-0.0177603	0.721849	-0.431589	-0.167429	-0.552389	-0.556543	-1.33247	-0.087542	-0.372363	0.533792	1.30141	-0.139043	-1.53543	0.399394	-0.095303	1.51385	-0.875502	-0.876988	0.317553	-0.592266	1.06927	0.887458	-0.46271	-0.686647	-0.257175	-1.71021	-0.52344	0.602167	-0.741659
778	1.85818	-0.947665	-0.544324	-1.26868	-1.32969	-0.730128	-0.508976	-1.2754	-1.89986	-1.63664	-0.373745	0.00944668	-2.42222	-1.63141	0.440799	-0.530396	-0.265194	-2.02822	-1.15786	0.811339	-0.0282556	0.762259	-0.429992	-0.136991	-0.613535	-0.554216	-1.32696	-0.0921049	-0.368487	0.523018	1.33696	-0.164862	-1.57485	0.470548	-0.136698	1.55787	-0.846674	-0.838983	0.277527	-0.627913	1.09387	0.7877	-0.48837	-0.640853	-0.238179	-1.74212	-0.463279	0.58053	-0.687802
779	1.86417	-0.964082	-0.562866	-1.2877	-1.30811	-0.728133	-0.498308	-1.25008	-1.84917	-1.66046	-0.346957	-0.0631993	-2.45992	-1.6692	0.428062	-0.482928	-0.270536	-1.98371	-1.1526	0.910884	-0.0392243	0.795696	-0.42906	-0.109432	-0.677892	-0.551863	-1.32247	-0.0938273	-0.365385	0.509847	1.37214	-0.191089	-1.61134	0.540244	-0.179618	1.59721	-0.814852	-0.799005	0.234378	-0.660912	1.11559	0.684123	-0.513052	-0.596539	-0.220921	-1.77153	-0.400052	0.556589	-0.63069
780	1.86733	-0.979093	-0.580611	-1.30465	-1.28302	-0.722698	-0.48845	-1.22609	-1.79589	-1.67912	-0.32239	-0.139404	-2.49767	-1.70131	0.413613	-0.435431	-0.276729	-1.9391	-1.15222	1.00426	-0.0505681	0.822496	-0.429917	-0.0852605	-0.744581	-0.548587	-1.31794	-0.0930102	-0.363411	0.494542	1.40995	-0.218135	-1.64478	0.607724	-0.224359	1.63339	-0.780442	-0.756199	0.18888	-0.691793	1.13481	0.57825	-0.536733	-0.55418	-0.205722	-1.79828	-0.334729	0.530833	-0.571123
781	1.87329	-0.994813	-0.598665	-1.3193	-1.25546	-0.714585	-0.479066	-1.20391	-1.74081	-1.69685	-0.300455	-0.219244	-2.53735	-1.73044	0.397285	-0.388618	-0.283575	-1.89448	-1.15354	1.09414	-0.062234	0.844097	-0.432234	-0.0648829	-0.81221	-0.54545	-1.31029	-0.0900321	-0.362649	0.477371	1.44827	-0.246229	-1.67329	0.67389	-0.269823	1.66308	-0.744102	-0.711125	0.141507	-0.720242	1.15113	0.469859	-0.56055	-0.514052	-0.192073	-1.81926	-0.26808	0.503807	-0.508982
782	1.87765	-1.00797	-0.617266	-1.32795	-1.22342	-0.702177	-0.471283	-1.18248	-1.68344	-1.71032	-0.281066	-0.300906	-2.57531	-1.75584	0.378572	-0.343116	-0.290713	-1.85093	-1.15267	1.17787	-0.0740677	0.860235	-0.435586	-0.0485778	-0.882227	-0.542031	-1.3029	-0.0851094	-0.363424	0.457745	1.48766	-0.275079	-1.69581	0.736772	-0.31575	1.68996	-0.706398	-0.66413	0.0924901	-0.746243	1.16352	0.359466	-0.584542	-0.476529	-0.180468	-1.83665	-0.200514	0.475167	-0.44521
783	1.88385	-1.01906	-0.634702	-1.33576	-1.18781	-0.686037	-0.463522	-1.16063	-1.62337	-1.72158	-0.264607	-0.383194	-2.60991	-1.77874	0.357822	-0.298899	-0.29684	-1.80726	-1.15505	1.2554	-0.0862075	0.869963	-0.440927	-0.0365081	-0.951137	-0.537887	-1.29519	-0.0784523	-0.365896	0.435586	1.52685	-0.305269	-1.71477	0.796944	-0.362058	1.7129	-0.667113	-0.615415	0.0428635	-0.769341	1.17022	0.248092	-0.608768	-0.441683	-0.171157	-1.85047	-0.132665	0.445468	-0.380091
784	1.88849	-1.03152	-0.651096	-1.3413	-1.15167	-0.665956	-0.456051	-1.14007	-1.56496	-1.72688	-0.250639	-0.466298	-2.6468	-1.79671	0.33478	-0.256218	-0.301418	-1.76477	-1.15566	1.32595	-0.0985885	0.875839	-0.447871	-0.0288215	-1.01974	-0.533082	-1.28796	-0.0701275	-0.370084	0.411868	1.56722	-0.336341	-1.73141	0.853703	-0.408861	1.73364	-0.627043	-0.565172	-0.00677989	-0.789859	1.17035	0.13588	-0.633965	-0.409963	-0.163666	-1.8574	-0.065156	0.414675	-0.31393
785	1.893	-1.03808	-0.667487	-1.33918	-1.11267	-0.641617	-0.449046	-1.12049	-1.50399	-1.72426	-0.238589	-0.548562	-2.68403	-1.80993	0.308882	-0.215546	-0.30488	-1.72435	-1.15922	1.388	-0.111449	0.877748	-0.456837	-0.0253326	-1.08868	-0.527241	-1.27891	-0.0602725	-0.375954	0.386011	1.60799	-0.368961	-1.74067	0.907082	-0.455228	1.75187	-0.586307	-0.512993	-0.0560566	-0.807316	1.16522	0.023956	-0.659386	-0.381224	-0.158824	-1.86004	0.00161754	0.382691	-0.247626
786	1.89968	-1.04654	-0.683096	-1.33345	-1.0716	-0.614097	-0.441755	-1.09901	-1.44192	-1.72415	-0.228795	-0.62945	-2.71877	-1.82235	0.280247	-0.177057	-0.305347	-1.68766	-1.16322	1.44342	-0.124492	0.874615	-0.467683	-0.0257803	-1.15474	-0.52114	-1.26892	-0.0489846	-0.383732	0.35771	1.64934	-0.402923	-1.74824	0.95669	-0.500716	1.76711	-0.545495	-0.460701	-0.104315	-0.821424	1.15385	-0.0873882	-0.686608	-0.356148	-0.156044	-1.85453	0.0678252	0.350071	-0.181205
787	1.90188	-1.05262	-0.697552	-1.32459	-1.02989	-0.583077	-0.434647	-1.07729	-1.38134	-1.71507	-0.220753	-0.707986	-2.7507	-1.82601	0.249022	-0.140576	-0.302073	-1.65305	-1.16875	1.49155	-0.137562	0.868266	-0.480804	-0.0299477	-1.21821	-0.514489	-1.25897	-0.0362146	-0.393508	0.327878	1.69063	-0.438309	-1.75507	1.00142	-0.545812	1.783	-0.505404	-0.407683	-0.151017	-0.834679	1.13475	-0.196735	-0.714912	-0.334318	-0.155205	-1.84361	0.132829	0.316259	-0.114902
788	1.90682	-1.0507	-0.711139	-1.31051	-0.986263	-0.548857	-0.427446	-1.05353	-1.32012	-1.69764	-0.214513	-0.783244	-2.78049	-1.82547	0.21533	-0.106112	-0.295465	-1.62076	-1.17651	1.53192	-0.150967	0.860028	-0.497318	-0.0372164	-1.27795	-0.507353	-1.2475	-0.0220153	-0.405049	0.296304	1.7312	-0.475721	-1.75626	1.04328	-0.589632	1.79739	-0.465579	-0.354395	-0.19603	-0.844171	1.11	-0.304743	-0.743266	-0.315607	-0.156843	-1.82699	0.196954	0.281457	-0.0490696
789	1.91497	-1.05227	-0.723634	-1.29432	-0.941956	-0.512417	-0.419692	-1.02738	-1.26042	-1.67592	-0.209633	-0.85583	-2.80922	-1.82595	0.178665	-0.0743317	-0.284125	-1.59409	-1.18394	1.56574	-0.16433	0.848887	-0.51705	-0.0470075	-1.33471	-0.499028	-1.23435	-0.00625858	-0.418759	0.262968	1.7707	-0.513584	-1.75457	1.07991	-0.632143	1.81261	-0.42697	-0.302481	-0.238719	-0.851738	1.07937	-0.409301	-0.773958	-0.300477	-0.160372	-1.80303	0.260387	0.246149	0.0160096
790	1.92072	-1.05116	-0.735727	-1.27389	-0.897271	-0.473806	-0.411484	-1.00054	-1.20149	-1.64621	-0.205582	-0.924689	-2.83457	-1.82005	0.13946	-0.0451652	-0.267913	-1.57028	-1.19412	1.59315	-0.177443	0.834572	-0.539266	-0.0586618	-1.38655	-0.490525	-1.21973	0.0111528	-0.433851	0.228352	1.80769	-0.552452	-1.74974	1.11206	-0.673258	1.82858	-0.38943	-0.251363	-0.278363	-0.857596	1.04251	-0.50976	-0.805108	-0.288828	-0.165727	-1.7737	0.322908	0.209667	0.080117
791	1.92395	-1.04635	-0.746213	-1.2489	-0.851151	-0.433559	-0.402797	-0.970633	-1.1438	-1.60957	-0.203046	-0.989334	-2.85004	-1.80885	0.0978915	-0.0185387	-0.246968	-1.5492	-1.20365	1.6143	-0.189921	0.82036	-0.565438	-0.0714752	-1.43313	-0.481399	-1.2036	0.0300865	-0.450894	0.192549	1.84445	-0.592418	-1.74398	1.14062	-0.712499	1.8444	-0.353332	-0.201722	-0.315621	-0.860064	1.0001	-0.607196	-0.836363	-0.280448	-0.172816	-1.73594	0.384821	0.171961	0.143246
792	1.92574	-1.03917	-0.75561	-1.22233	-0.805117	-0.392366	-0.393996	-0.938907	-1.08836	-1.56658	-0.201321	-1.05028	-2.86348	-1.795	0.0540026	0.00515081	-0.220867	-1.53312	-1.21259	1.6282	-0.201608	0.804393	-0.594639	-0.0847059	-1.47427	-0.470874	-1.1854	0.0507207	-0.470037	0.155607	1.87683	-0.63294	-1.73859	1.16409	-0.749449	1.86238	-0.319767	-0.154272	-0.349731	-0.861188	0.952703	-0.698262	-0.868846	-0.275243	-0.181255	-1.69205	0.446304	0.133323	0.204925
793	1.93474	-1.03154	-0.763902	-1.1939	-0.758535	-0.350261	-0.384875	-0.905181	-1.03602	-1.51725	-0.200423	-1.10829	-2.87209	-1.77676	0.00817045	0.0259761	-0.189963	-1.52212	-1.22522	1.63599	-0.212083	0.786097	-0.627724	-0.0973938	-1.50729	-0.460383	-1.16617	0.0731713	-0.4902	0.117731	1.90783	-0.673223	-1.73184	1.18497	-0.783988	1.88276	-0.28767	-0.109486	-0.380531	-0.859585	0.900945	-0.785101	-0.901211	-0.272751	-0.190945	-1.64406	0.507389	0.0933962	0.264993
794	1.94238	-1.02198	-0.770129	-1.1624	-0.712002	-0.307887	-0.375328	-0.86907	-0.98697	-1.4617	-0.201134	-1.16327	-2.86903	-1.75651	-0.0395437	0.0436497	-0.154143	-1.51523	-1.23773	1.6439	-0.220712	0.766431	-0.66517	-0.108848	-1.53556	-0.448491	-1.14583	0.0973248	-0.512121	0.0793547	1.93537	-0.713107	-1.72265	1.20092	-0.815325	1.9051	-0.257323	-0.0676848	-0.408597	-0.856583	0.84564	-0.865057	-0.933603	-0.272438	-0.201481	-1.59112	0.56774	0.0523531	0.32318
795	1.94407	-1.01093	-0.775543	-1.12866	-0.665669	-0.266111	-0.36553	-0.83135	-0.939697	-1.40132	-0.202634	-1.21501	-2.86099	-1.7335	-0.0885453	0.0580676	-0.114068	-1.5133	-1.24915	1.64265	-0.227294	0.74526	-0.704977	-0.118279	-1.55704	-0.435882	-1.12389	0.123131	-0.535452	0.0407351	1.95682	-0.751983	-1.71345	1.21281	-0.84417	1.92846	-0.229096	-0.0290128	-0.433128	-0.850957	0.787889	-0.938858	-0.966534	-0.274054	-0.21288	-1.5336	0.627597	0.0103237	0.379472
796	1.9463	-0.999921	-0.779175	-1.09458	-0.619191	-0.224918	-0.355603	-0.791978	-0.895559	-1.33574	-0.205259	-1.26401	-2.84554	-1.70625	-0.139121	0.0692629	-0.070016	-1.51478	-1.26087	1.63513	-0.231081	0.723446	-0.749103	-0.12514	-1.57084	-0.42302	-1.10121	0.150528	-0.560097	0.00205741	1.9792	-0.788909	-1.70379	1.22216	-0.8694	1.95447	-0.202553	0.00598832	-0.454343	-0.842588	0.727326	-1.00741	-0.997819	-0.277354	-0.224668	-1.47282	0.686494	-0.0327549	0.433399
797	1.95269	-0.9876	-0.780934	-1.05991	-0.574273	-0.184417	-0.345631	-0.751284	-0.855365	-1.2661	-0.209632	-1.31063	-2.81996	-1.67958	-0.190766	0.0770268	-0.0222635	-1.51895	-1.27207	1.62776	-0.231793	0.700083	-0.797151	-0.128636	-1.57817	-0.40887	-1.07904	0.179344	-0.58616	-0.0365281	1.99015	-0.823646	-1.69346	1.22609	-0.890328	1.98185	-0.177874	0.0369879	-0.472267	-0.833045	0.665222	-1.06722	-1.02912	-0.281697	-0.236443	-1.41052	0.744367	-0.076724	0.484254
798	1.95863	-0.973464	-0.781108	-1.02532	-0.530475	-0.145357	-0.335805	-0.709509	-0.818379	-1.19255	-0.21555	-1.35687	-2.7883	-1.65178	-0.243061	0.0814597	0.0282107	-1.52804	-1.28244	1.61582	-0.229617	0.675264	-0.847118	-0.128339	-1.57783	-0.394186	-1.05582	0.209445	-0.613516	-0.0745956	2.00133	-0.855183	-1.68152	1.22811	-0.908083	2.01328	-0.154458	0.0637368	-0.486835	-0.820402	0.602659	-1.12209	-1.0596	-0.286098	-0.248361	-1.34521	0.800181	-0.121386	0.531949
799	1.96491	-0.960221	-0.780422	-0.99154	-0.487922	-0.107871	-0.326272	-0.667456	-0.785249	-1.11688	-0.223382	-1.40078	-2.74896	-1.62314	-0.296323	0.0825629	0.0812794	-1.5392	-1.29088	1.6028	-0.223889	0.650069	-0.89985	-0.124013	-1.56876	-0.378597	-1.03211	0.24072	-0.641015	-0.111735	2.01051	-0.88399	-1.66787	1.22628	-0.921812	2.04652	-0.13218	0.0861683	-0.498845	-0.806341	0.539481	-1.16915	-1.08712	-0.290739	-0.259864	-1.27967	0.853322	-0.166189	0.576373
800	1.96851	-0.947485	-0.777439	-0.95825	-0.447275	-0.0722609	-0.316555	-0.625929	-0.755038	-1.04211	-0.233371	-1.44244	-2.70281	-1.59496	-0.350046	0.0804679	0.136274	-1.55269	-1.29615	1.5846	-0.214629	0.623508	-0.95578	-0.11501	-1.55102	-0.362081	-1.01015	0.272767	-0.66929	-0.148043	2.0065	-0.909891	-1.65435	1.22197	-0.93178	2.07869	-0.111002	0.103974	-0.508136	-0.79006	0.476013	-1.20999	-1.11407	-0.294764	-0.270873	-1.2156	0.904256	-0.21098	0.617133
801	1.96925	-0.933024	-0.772741	-0.926524	-0.409206	-0.0388013	-0.307027	-0.58522	-0.729193	-0.966171	-0.24545	-1.484	-2.64783	-1.56666	-0.40421	0.0753142	0.192875	-1.56866	-1.29964	1.56627	-0.201737	0.595623	-1.0136	-0.101415	-1.52833	-0.345088	-0.988327	0.305486	-0.698578	-0.182751	1.99901	-0.930545	-1.6366	1.21862	-0.938172	2.11392	-0.0905869	0.116948	-0.513926	-0.771292	0.413032	-1.24471	-1.13907	-0.297428	-0.281218	-1.15177	0.95054	-0.255305	0.653514
802	1.97804	-0.919537	-0.766645	-0.897052	-0.373987	-0.00752074	-0.297657	-0.545819	-0.706223	-0.891584	-0.260113	-1.52488	-2.5877	-1.54045	-0.458726	0.0671017	0.251042	-1.58521	-1.30058	1.54774	-0.185337	0.567182	-1.07352	-0.0832125	-1.4984	-0.327531	-0.967314	0.338283	-0.727361	-0.215907	1.98653	-0.949097	-1.61818	1.21065	-0.940775	2.14787	-0.0708273	0.124998	-0.518003	-0.751492	0.350633	-1.27093	-1.16309	-0.299088	-0.291258	-1.09047	0.993456	-0.298916	0.685259
803	1.98381	-0.905676	-0.758626	-0.869678	-0.34221	0.0211877	-0.288233	-0.508756	-0.686283	-0.819883	-0.27727	-1.56452	-2.52533	-1.51637	-0.513086	0.0562215	0.309977	-1.60321	-1.29779	1.52623	-0.165735	0.538511	-1.13455	-0.0605018	-1.46047	-0.309769	-0.948722	0.370669	-0.756675	-0.247196	1.97266	-0.963314	-1.5988	1.20065	-0.938455	2.18222	-0.0515988	0.127845	-0.519797	-0.729456	0.289314	-1.29371	-1.18548	-0.298183	-0.300518	-1.03246	1.03157	-0.340901	0.712507
804	1.98741	-0.891563	-0.748455	-0.845312	-0.314528	0.0471319	-0.278713	-0.474368	-0.668911	-0.749274	-0.297232	-1.60159	-2.45797	-1.49471	-0.56671	0.0427291	0.37004	-1.61983	-1.29148	1.50422	-0.143066	0.509502	-1.19587	-0.033346	-1.41602	-0.291953	-0.930639	0.402688	-0.785973	-0.276052	1.95327	-0.973311	-1.57509	1.18879	-0.932542	2.21604	-0.0329929	0.125366	-0.519437	-0.705849	0.229128	-1.30921	-1.20526	-0.294734	-0.308852	-0.977172	1.06267	-0.380357	0.735857
805	1.99182	-0.877136	-0.737219	-0.824489	-0.290675	0.0702709	-0.268918	-0.443437	-0.652942	-0.681972	-0.320383	-1.63748	-2.38728	-1.47688	-0.61976	0.0269171	0.430906	-1.63359	-1.28123	1.48022	-0.117518	0.48033	-1.25963	-0.00205071	-1.36616	-0.274428	-0.913189	0.434196	-0.814798	-0.302914	1.92854	-0.981578	-1.54946	1.17459	-0.923529	2.24692	-0.0152017	0.117205	-0.51795	-0.681411	0.169906	-1.32089	-1.22407	-0.288953	-0.316682	-0.925398	1.08967	-0.417483	0.75492
806	1.99496	-0.862486	-0.724797	-0.806637	-0.271865	0.0904055	-0.25882	-0.416847	-0.640267	-0.61893	-0.346141	-1.67117	-2.3163	-1.46286	-0.671961	0.00906422	0.492131	-1.64542	-1.26627	1.45645	-0.089056	0.451838	-1.32276	0.0327207	-1.3112	-0.257277	-0.89845	0.464675	-0.842213	-0.326886	1.90018	-0.983994	-1.52295	1.15943	-0.911035	2.27571	0.00167891	0.103225	-0.515077	-0.655145	0.112179	-1.32607	-1.24047	-0.280074	-0.323883	-0.876868	1.10881	-0.451507	0.769496
[truncated: 21 more columns]

## Sheet: ED_fig5B_tones_traces
Unnamed: 0	Timepoints	0	1	2	3	4	5	6	7	8	9	10	11	12	13	14	15	16	17	18	19	20	21	22	23	24	25	26	27	28	29	30	31	32	33	34	35	36	37	38	39	40	41	42	43	44	45	46	47
0	-1.99666	0.284731	0.169545	-0.96842	-0.497818	1.02361	-0.173107	-0.286966	1.0994	0.896881	0.0367575	0.671391	-0.430661	-1.25454	1.80775	-1.30247	-0.136278	-1.33357	-0.354042	-1.76672	1.15463	1.12055	-0.887881	-2.07025	-0.593539	-0.402388	0.0453489	3.47054	-0.25198	1.28822	0.404845	0.283442	-1.48831	-0.863885	0.209466	-0.634617	-0.325356	0.577636	0.776702	-0.52304	0.238598	0.226774	-2.24607	0.404138	0.459679	3.48764	-0.608479	1.06351	-0.627888
1	-1.99016	0.306362	0.167583	-0.997582	-0.46544	0.990849	-0.157346	-0.260816	1.0944	0.876101	0.0406143	0.665989	-0.447557	-1.24624	1.87405	-1.32923	-0.128837	-1.35015	-0.381772	-1.7619	1.12844	1.1343	-0.904143	-2.05594	-0.676169	-0.401316	0.0483067	3.50147	-0.30607	1.32613	0.346816	0.264848	-1.471	-0.910547	0.118898	-0.705386	-0.338778	0.610592	0.813177	-0.597161	0.232568	0.190428	-2.23315	0.395223	0.52439	3.47922	-0.624386	1.04827	-0.651895
2	-1.98665	0.325927	0.164458	-1.02647	-0.43414	0.960542	-0.145346	-0.234477	1.09014	0.855848	0.0441761	0.664979	-0.463311	-1.24059	1.93857	-1.35081	-0.120451	-1.37028	-0.410329	-1.74604	1.09905	1.14718	-0.925903	-2.0349	-0.755047	-0.397795	0.0494125	3.52741	-0.360359	1.36649	0.289863	0.248362	-1.45382	-0.962676	0.0267332	-0.776685	-0.352768	0.641991	0.850545	-0.6708	0.23354	0.152753	-2.21644	0.385242	0.58679	3.46574	-0.642662	1.03391	-0.675116
3	-1.98388	0.343792	0.16009	-1.0551	-0.403174	0.931589	-0.136912	-0.207989	1.08656	0.835706	0.0471422	0.666845	-0.477239	-1.23852	2.00228	-1.36764	-0.111518	-1.39355	-0.438804	-1.71969	1.06843	1.15863	-0.954488	-2.00263	-0.831013	-0.391279	0.0490815	3.55147	-0.4136	1.4065	0.234278	0.233645	-1.43458	-1.01813	-0.0664232	-0.846699	-0.367199	0.671651	0.886853	-0.742117	0.240278	0.113591	-2.19617	0.373162	0.645782	3.44831	-0.662894	1.02095	-0.698424
4	-1.97706	0.359557	0.154542	-1.08368	-0.374228	0.905605	-0.131887	-0.181506	1.08544	0.817639	0.0493632	0.670076	-0.490227	-1.23518	2.0627	-1.37953	-0.102054	-1.41952	-0.468286	-1.68538	1.03717	1.16981	-0.987582	-1.96594	-0.905508	-0.381691	0.0476713	3.5588	-0.465691	1.44573	0.180375	0.220964	-1.41301	-1.07826	-0.160195	-0.915746	-0.382654	0.698714	0.923075	-0.810887	0.253519	0.0728829	-2.17458	0.359852	0.701212	3.42517	-0.683335	1.00821	-0.720829
5	-1.97	0.37348	0.147862	-1.11158	-0.34735	0.883198	-0.129854	-0.155051	1.08245	0.801834	0.0506917	0.677083	-0.500651	-1.23369	2.12221	-1.38777	-0.0922239	-1.44885	-0.497809	-1.64184	1.00303	1.18007	-1.02581	-1.92201	-0.976159	-0.369062	0.0454162	3.56003	-0.516546	1.48435	0.129458	0.209942	-1.3903	-1.14034	-0.253551	-0.982829	-0.399327	0.723501	0.957536	-0.876773	0.272394	0.0304153	-2.15102	0.345013	0.753808	3.40094	-0.703533	0.995493	-0.742718
6	-1.96757	0.385665	0.139977	-1.13936	-0.323475	0.864379	-0.130631	-0.128738	1.07995	0.786603	0.0509562	0.687283	-0.508553	-1.23328	2.17687	-1.39076	-0.0823649	-1.47904	-0.527338	-1.58837	0.966055	1.188	-1.06968	-1.86709	-1.04535	-0.353679	0.0426793	3.56127	-0.566334	1.52115	0.081565	0.200203	-1.36604	-1.20449	-0.346231	-1.04789	-0.416655	0.745997	0.988525	-0.938127	0.29587	-0.01365	-2.12711	0.32801	0.802385	3.36954	-0.724157	0.983301	-0.764815
7	-1.96339	0.395479	0.130915	-1.16552	-0.302949	0.849368	-0.133474	-0.102366	1.07873	0.774825	0.0500911	0.69975	-0.51356	-1.23336	2.22878	-1.38829	-0.0723686	-1.51276	-0.556429	-1.52883	0.9272	1.1968	-1.11801	-1.80507	-1.11142	-0.33482	0.039733	3.55881	-0.61381	1.55834	0.0366849	0.191808	-1.34025	-1.27102	-0.437642	-1.10845	-0.434662	0.765547	1.01655	-0.996123	0.324681	-0.0594583	-2.10259	0.30921	0.846234	3.33545	-0.743094	0.971293	-0.786493
8	-1.95759	0.403707	0.12062	-1.19152	-0.285084	0.837767	-0.138234	-0.0760561	1.07667	0.76594	0.0479908	0.714448	-0.515409	-1.23348	2.27658	-1.38246	-0.0624985	-1.54725	-0.585219	-1.46426	0.886307	1.20209	-1.17171	-1.73833	-1.17487	-0.312698	0.0367086	3.56246	-0.658528	1.59125	-0.00473517	0.184191	-1.31253	-1.337	-0.52702	-1.16474	-0.452931	0.783135	1.04035	-1.04894	0.356712	-0.106867	-2.07998	0.288218	0.885391	3.29718	-0.759256	0.959321	-0.806812
9	-1.95027	0.409544	0.109087	-1.21683	-0.271535	0.831635	-0.144537	-0.0499558	1.07486	0.759219	0.0446119	0.730932	-0.515325	-1.23294	2.31613	-1.37217	-0.052733	-1.58173	-0.614848	-1.39243	0.842088	1.20505	-1.22952	-1.66347	-1.23565	-0.287552	0.0337507	3.55372	-0.701629	1.62165	-0.0428851	0.17731	-1.28308	-1.40492	-0.614356	-1.21734	-0.471162	0.797877	1.06023	-1.09714	0.392036	-0.155459	-2.05694	0.265152	0.920211	3.25212	-0.773128	0.946406	-0.826728
10	-1.9458	0.413633	0.0963129	-1.23955	-0.261068	0.829406	-0.151897	-0.0239486	1.07764	0.756912	0.0400149	0.749633	-0.511944	-1.22892	2.35307	-1.35744	-0.0429913	-1.6187	-0.642928	-1.31603	0.795448	1.2096	-1.29014	-1.58135	-1.29292	-0.258707	0.0309159	3.53641	-0.741656	1.64946	-0.0776345	0.171048	-1.25329	-1.47263	-0.69821	-1.26608	-0.489666	0.809677	1.07379	-1.14167	0.430984	-0.20548	-2.03343	0.240444	0.950409	3.20607	-0.784576	0.932227	-0.84576
11	-1.94313	0.416477	0.0821325	-1.26185	-0.254475	0.830337	-0.159992	0.00176014	1.07902	0.75802	0.034237	0.769825	-0.505197	-1.22168	2.38137	-1.33922	-0.0334211	-1.65557	-0.669862	-1.23709	0.746815	1.21141	-1.35294	-1.49419	-1.348	-0.22731	0.0281895	3.52099	-0.778929	1.67286	-0.109217	0.164908	-1.22124	-1.53791	-0.779532	-1.30905	-0.507253	0.81909	1.08021	-1.18061	0.471008	-0.255971	-2.0131	0.213881	0.975245	3.15716	-0.792936	0.917758	-0.863478
12	-1.93703	0.416505	0.0665984	-1.28052	-0.251732	0.834931	-0.168363	0.0270299	1.08129	0.761947	0.0273231	0.790343	-0.495959	-1.21445	2.40372	-1.31726	-0.023942	-1.69288	-0.696327	-1.15521	0.696042	1.21178	-1.41805	-1.4009	-1.40026	-0.193469	0.0254792	3.4994	-0.8129	1.6935	-0.137806	0.158958	-1.18723	-1.60303	-0.858193	-1.34697	-0.523126	0.826299	1.08018	-1.21503	0.512414	-0.306759	-1.99298	0.185838	0.996074	3.10035	-0.797911	0.901832	-0.879834
13	-1.93245	0.414954	0.0496875	-1.29759	-0.251574	0.843712	-0.176672	0.0519254	1.08445	0.76907	0.0193456	0.812223	-0.483559	-1.20166	2.42139	-1.29282	-0.0145658	-1.72803	-0.721836	-1.07071	0.643251	1.21183	-1.48573	-1.30397	-1.4502	-0.157033	0.0226137	3.47688	-0.844073	1.70871	-0.163651	0.153189	-1.15433	-1.66561	-0.931549	-1.38115	-0.537085	0.831263	1.07424	-1.24539	0.554603	-0.357228	-1.97483	0.156462	1.01131	3.04239	-0.800824	0.884156	-0.894279
14	-1.92649	0.411966	0.031374	-1.31489	-0.255136	0.856515	-0.184526	0.0762186	1.08699	0.778367	0.01045	0.834554	-0.468401	-1.18566	2.43248	-1.26399	-0.00525376	-1.76452	-0.746816	-0.984904	0.58802	1.21156	-1.55342	-1.2013	-1.49583	-0.119035	0.0194027	3.45393	-0.872199	1.72021	-0.187087	0.147624	-1.11907	-1.7273	-1.00171	-1.40907	-0.548674	0.833238	1.06287	-1.27084	0.596889	-0.406761	-1.95938	0.125955	1.02071	2.98592	-0.802134	0.866549	-0.907211
15	-1.92006	0.406354	0.0117899	-1.3277	-0.261314	0.871984	-0.191979	0.0996246	1.09408	0.789801	0.0007	0.855715	-0.451145	-1.16727	2.43719	-1.23271	0.00398522	-1.79954	-0.770621	-0.900155	0.531136	1.21274	-1.62193	-1.09357	-1.53904	-0.0800519	0.0156002	3.42671	-0.89747	1.72897	-0.207914	0.142034	-1.08341	-1.78595	-1.0688	-1.434	-0.557019	0.833359	1.04468	-1.29355	0.639475	-0.454814	-1.94475	0.0948032	1.02789	2.92204	-0.800322	0.847761	-0.918868
16	-1.91914	0.399025	-0.00910417	-1.33802	-0.270209	0.889229	-0.198592	0.122259	1.09867	0.80326	-0.00985404	0.876918	-0.431204	-1.14322	2.43095	-1.1991	0.0131068	-1.83129	-0.793207	-0.815737	0.473178	1.21159	-1.69083	-0.984204	-1.58027	-0.0407289	0.0108914	3.39944	-0.919879	1.73407	-0.226848	0.136803	-1.04886	-1.84023	-1.13183	-1.4543	-0.560797	0.831604	1.02069	-1.31194	0.681023	-0.499518	-1.93231	0.0631098	1.03005	2.85301	-0.797299	0.827175	-0.929306
17	-1.91487	0.389902	-0.0311368	-1.34668	-0.281025	0.909492	-0.203973	0.143805	1.10462	0.818128	-0.0210226	0.897423	-0.409398	-1.11638	2.42109	-1.1623	0.0221311	-1.86259	-0.814857	-0.732399	0.413398	1.21213	-1.75907	-0.871428	-1.61549	-0.00170804	0.00500627	3.3715	-0.937494	1.73405	-0.244245	0.132144	-1.01386	-1.89479	-1.19137	-1.47007	-0.561537	0.827873	0.991845	-1.32661	0.722262	-0.541899	-1.92084	0.0315128	1.0246	2.78814	-0.793192	0.805701	-0.936855
18	-1.90941	0.378098	-0.054148	-1.35281	-0.293401	0.931388	-0.208336	0.164304	1.11384	0.833136	-0.0329087	0.915908	-0.385899	-1.08594	2.40789	-1.12536	0.031001	-1.89211	-0.835621	-0.651463	0.352751	1.21584	-1.8255	-0.75652	-1.64941	0.0360454	-0.00236221	3.3425	-0.953345	1.72823	-0.259982	0.128157	-0.979178	-1.94451	-1.24586	-1.48164	-0.557664	0.822242	0.958384	-1.3384	0.762807	-0.58	-1.91382	0.00017265	1.01512	2.72025	-0.787987	0.783114	-0.943166
19	-1.90165	0.363998	-0.0781492	-1.35511	-0.308027	0.953838	-0.211463	0.183869	1.1218	0.848449	-0.0454849	0.933595	-0.360573	-1.05152	2.38883	-1.08728	0.0396313	-1.91996	-0.855502	-0.573582	0.291233	1.22215	-1.88889	-0.639063	-1.68006	0.0718764	-0.0114876	3.31413	-0.965918	1.72212	-0.274469	0.125236	-0.944883	-1.99063	-1.2987	-1.4901	-0.548016	0.814523	0.921005	-1.34599	0.801685	-0.612824	-1.90386	-0.0306007	1.0032	2.64749	-0.784594	0.75934	-0.94851
20	-1.896	0.3477	-0.102824	-1.35348	-0.323609	0.978211	-0.213129	0.20186	1.13189	0.863801	-0.0586818	0.949933	-0.334197	-1.01522	2.36416	-1.04743	0.0480008	-1.94278	-0.873776	-0.499499	0.22865	1.23078	-1.95139	-0.519152	-1.70449	0.105117	-0.0225968	3.28523	-0.975971	1.71363	-0.287951	0.123392	-0.911975	-2.0319	-1.34822	-1.4968	-0.533862	0.805828	0.879794	-1.35232	0.840711	-0.641536	-1.89471	-0.060272	0.987471	2.5772	-0.779101	0.734865	-0.950942
21	-1.89486	0.328772	-0.128068	-1.34873	-0.33978	1.00174	-0.213578	0.218413	1.14264	0.877507	-0.0726932	0.962491	-0.307172	-0.976887	2.33558	-1.00842	0.0561034	-1.96549	-0.89088	-0.429236	0.166152	1.24232	-2.0097	-0.398385	-1.72929	0.135022	-0.0359685	3.2574	-0.983078	1.70078	-0.300803	0.123063	-0.879815	-2.06912	-1.39201	-1.49722	-0.514118	0.795754	0.836692	-1.35515	0.878057	-0.664372	-1.88834	-0.0889238	0.967502	2.50619	-0.776157	0.70952	-0.95305
22	-1.88719	0.307363	-0.153629	-1.34113	-0.3563	1.02535	-0.212384	0.233711	1.15346	0.889546	-0.0875006	0.973174	-0.279442	-0.937227	2.30515	-0.969704	0.0637994	-1.98671	-0.905854	-0.363466	0.103245	1.25923	-2.06442	-0.276974	-1.74931	0.161234	-0.0516811	3.22778	-0.984399	1.68736	-0.312544	0.124607	-0.848522	-2.10546	-1.43496	-1.49702	-0.489461	0.784345	0.792086	-1.35345	0.914399	-0.681262	-1.87737	-0.116001	0.943732	2.43549	-0.774255	0.681914	-0.954837
23	-1.88332	0.282929	-0.179006	-1.33055	-0.373143	1.0502	-0.210108	0.247704	1.16605	0.900484	-0.103273	0.98213	-0.251313	-0.897074	2.27093	-0.931198	0.0709817	-2.00339	-0.918917	-0.302309	0.0403954	1.27809	-2.11636	-0.155502	-1.76541	0.182988	-0.0697813	3.19988	-0.984912	1.67151	-0.323766	0.128049	-0.818577	-2.13626	-1.47403	-1.49524	-0.459691	0.772058	0.745567	-1.35058	0.950988	-0.692717	-1.86779	-0.141253	0.916674	2.36587	-0.771337	0.652599	-0.955681
24	-1.87796	0.255542	-0.204224	-1.31464	-0.390033	1.07386	-0.206962	0.25997	1.17912	0.909697	-0.120212	0.987772	-0.223516	-0.857357	2.23522	-0.894409	0.0777307	-2.02295	-0.930625	-0.246288	-0.0218306	1.30208	-2.16575	-0.0339554	-1.77982	0.199896	-0.0903337	3.17321	-0.984856	1.65514	-0.334665	0.133354	-0.789772	-2.1625	-1.5087	-1.48733	-0.424903	0.75893	0.698925	-1.3431	0.985346	-0.699302	-1.85612	-0.164671	0.886442	2.29781	-0.774465	0.62212	-0.952737
25	-1.87286	0.225166	-0.229166	-1.29586	-0.406265	1.09692	-0.202603	0.270491	1.19344	0.915768	-0.13832	0.993183	-0.196149	-0.818762	2.19751	-0.859828	0.0839266	-2.03859	-0.938953	-0.195222	-0.0835472	1.32899	-2.2125	0.0868464	-1.78777	0.211779	-0.113182	3.14015	-0.980786	1.64008	-0.3448	0.140812	-0.762185	-2.18617	-1.54025	-1.47869	-0.386427	0.745634	0.651628	-1.3325	1.01938	-0.700225	-1.84312	-0.185969	0.854149	2.23241	-0.777047	0.589007	-0.949
26	-1.86932	0.191497	-0.253051	-1.27486	-0.42269	1.11907	-0.197641	0.279257	1.2089	0.921013	-0.157717	0.993638	-0.169491	-0.782018	2.1554	-0.827115	0.0894949	-2.05385	-0.945003	-0.148981	-0.143777	1.36003	-2.25413	0.206185	-1.79599	0.218488	-0.138185	3.10973	-0.971673	1.62274	-0.355046	0.150573	-0.735877	-2.20506	-1.56784	-1.46747	-0.343998	0.731598	0.604548	-1.3195	1.05237	-0.69581	-1.82622	-0.205112	0.819143	2.16889	-0.780215	0.55456	-0.948095
27	-1.86323	0.154991	-0.275678	-1.24954	-0.438026	1.13943	-0.192308	0.286094	1.22577	0.923405	-0.178509	0.989073	-0.144172	-0.748943	2.11403	-0.796475	0.0943644	-2.07217	-0.947559	-0.107802	-0.20273	1.39569	-2.28904	0.323914	-1.7986	0.219565	-0.165184	3.07982	-0.959335	1.60834	-0.364666	0.162135	-0.711019	-2.2198	-1.59312	-1.4543	-0.29779	0.716596	0.557847	-1.30118	1.08253	-0.688385	-1.80548	-0.221988	0.780732	2.10935	-0.786818	0.519138	-0.944236
28	-1.85939	0.115286	-0.297408	-1.22281	-0.452821	1.15946	-0.187046	0.291306	1.24288	0.923604	-0.200972	0.984438	-0.120476	-0.719088	2.07212	-0.769335	0.0984904	-2.0886	-0.946604	-0.071114	-0.260101	1.43153	-2.32143	0.438698	-1.79508	0.214999	-0.193496	3.04952	-0.944542	1.59489	-0.37358	0.17572	-0.687043	-2.23455	-1.61326	-1.43932	-0.248554	0.701164	0.511751	-1.2796	1.11125	-0.676761	-1.78397	-0.236351	0.740162	2.0527	-0.794836	0.480781	-0.938814
29	-1.85216	0.0725947	-0.317314	-1.19398	-0.467369	1.17933	-0.182061	0.294008	1.26267	0.92335	-0.225156	0.976337	-0.0985468	-0.693997	2.02541	-0.744902	0.101914	-2.10679	-0.942996	-0.0388396	-0.315725	1.47131	-2.34948	0.550046	-1.78904	0.204997	-0.223149	3.01826	-0.925382	1.58126	-0.381934	0.191049	-0.664858	-2.24146	-1.63191	-1.41991	-0.196841	0.686531	0.46712	-1.25323	1.13797	-0.662361	-1.75685	-0.248523	0.697662	1.99844	-0.804234	0.440759	-0.933396
30	-1.84886	0.0270718	-0.335042	-1.1621	-0.480178	1.19654	-0.177583	0.294419	1.28651	0.919648	-0.250865	0.965711	-0.0785958	-0.673763	1.97912	-0.724002	0.1042	-2.1253	-0.934458	-0.0107368	-0.368875	1.51413	-2.36915	0.65744	-1.77682	0.189213	-0.254018	2.98468	-0.90253	1.57253	-0.389788	0.207596	-0.644226	-2.24116	-1.64492	-1.40007	-0.143017	0.671476	0.422901	-1.22337	1.16184	-0.646152	-1.72786	-0.258414	0.652952	1.948	-0.814362	0.39958	-0.92629
31	-1.84347	-0.0213656	-0.351298	-1.12878	-0.492652	1.21257	-0.173969	0.293234	1.30862	0.915044	-0.278029	0.952665	-0.0610412	-0.658467	1.93135	-0.706981	0.105489	-2.1449	-0.923112	0.0137262	-0.41962	1.55766	-2.38863	0.759542	-1.76239	0.167703	-0.28532	2.95146	-0.876503	1.56455	-0.396629	0.225336	-0.624712	-2.24281	-1.65242	-1.37694	-0.0880171	0.655601	0.380505	-1.19025	1.18092	-0.628234	-1.69452	-0.265688	0.60617	1.90169	-0.826892	0.356752	-0.919711
32	-1.8383	-0.0721013	-0.365203	-1.09431	-0.504243	1.22868	-0.171618	0.289389	1.33337	0.909297	-0.306822	0.935945	-0.0459928	-0.649367	1.88175	-0.692654	0.105634	-2.16456	-0.908876	0.0349438	-0.468155	1.6018	-2.40024	0.856569	-1.74187	0.140562	-0.316876	2.91942	-0.845747	1.55995	-0.402404	0.243765	-0.606473	-2.23836	-1.65957	-1.34975	-0.0320341	0.63995	0.340853	-1.15277	1.19668	-0.609785	-1.65464	-0.270847	0.558095	1.85805	-0.839105	0.313202	-0.911937
33	-1.83436	-0.125416	-0.376231	-1.05786	-0.514701	1.24158	-0.170624	0.28348	1.36123	0.90187	-0.336854	0.916702	-0.0334964	-0.645543	1.83257	-0.682543	0.10428	-2.18261	-0.891536	0.0534107	-0.513224	1.64637	-2.40259	0.94789	-1.71406	0.107868	-0.348323	2.88799	-0.811338	1.55915	-0.407782	0.262839	-0.589491	-2.22475	-1.65966	-1.32187	0.0245336	0.624462	0.302725	-1.11254	1.20841	-0.590811	-1.61226	-0.274184	0.508995	1.81618	-0.852499	0.268827	-0.904834
34	-1.82919	-0.180459	-0.385212	-1.02105	-0.52432	1.25357	-0.17093	0.275346	1.3883	0.894127	-0.367846	0.894791	-0.0235801	-0.647378	1.77996	-0.676788	0.101733	-2.20057	-0.870942	0.0694461	-0.555929	1.69205	-2.403	1.03142	-1.68307	0.0696019	-0.37939	2.8571	-0.772633	1.55937	-0.411784	0.281668	-0.574589	-2.21145	-1.65432	-1.28927	0.080956	0.609232	0.266956	-1.06841	1.21549	-0.572468	-1.56516	-0.275442	0.458988	1.77681	-0.86673	0.223921	-0.898064
35	-1.82539	-0.236817	-0.391753	-0.983037	-0.532804	1.26528	-0.172927	0.265139	1.41824	0.885353	-0.40041	0.871134	-0.0161898	-0.654822	1.72552	-0.674545	0.0976937	-2.2184	-0.847602	0.0833498	-0.595747	1.73844	-2.39472	1.10853	-1.6455	0.0260991	-0.410166	2.82719	-0.72988	1.56323	-0.414487	0.299927	-0.561707	-2.19384	-1.64697	-1.25411	0.137076	0.594008	0.234386	-1.02229	1.21778	-0.555447	-1.51197	-0.274803	0.408426	1.7384	-0.880049	0.179586	-0.890268
36	-1.81852	-0.294535	-0.395497	-0.94231	-0.540398	1.27637	-0.176639	0.25335	1.45003	0.875851	-0.433178	0.845118	-0.0112046	-0.667971	1.67042	-0.675451	0.0921305	-2.23544	-0.823597	0.0955696	-0.632437	1.78363	-2.37968	1.17859	-1.60398	-0.0223057	-0.43957	2.79531	-0.683678	1.57101	-0.416217	0.317565	-0.549879	-2.16936	-1.63682	-1.21751	0.192344	0.579137	0.204722	-0.973742	1.21388	-0.539602	-1.45402	-0.273171	0.358191	1.70134	-0.895041	0.135619	-0.884335
37	-1.81441	-0.35279	-0.396678	-0.900046	-0.545826	1.2847	-0.181664	0.239366	1.48251	0.867155	-0.46583	0.817451	-0.00836012	-0.685356	1.61438	-0.679214	0.0850996	-2.25051	-0.797865	0.106309	-0.666271	1.82838	-2.36183	1.24094	-1.55761	-0.0757488	-0.468381	2.76783	-0.633073	1.58029	-0.416083	0.33373	-0.5403	-2.14169	-1.62085	-1.17617	0.24661	0.564266	0.178242	-0.922919	1.2063	-0.525764	-1.39144	-0.270585	0.308818	1.66429	-0.909009	0.0926328	-0.878022
38	-1.80839	-0.411533	-0.394614	-0.855105	-0.55056	1.2932	-0.188077	0.224179	1.51695	0.858367	-0.498879	0.788079	-0.00743041	-0.7074	1.55766	-0.686161	0.076414	-2.25961	-0.771381	0.115926	-0.696221	1.87352	-2.33922	1.29426	-1.50517	-0.133287	-0.49671	2.74021	-0.579023	1.59295	-0.414276	0.348511	-0.532739	-2.11078	-1.60064	-1.13121	0.299302	0.549553	0.155306	-0.872506	1.1929	-0.514469	-1.32333	-0.267042	0.260185	1.62744	-0.923963	0.0511999	-0.873871
39	-1.80503	-0.469545	-0.390322	-0.807123	-0.553875	1.29978	-0.19565	0.207534	1.55273	0.848339	-0.531409	0.756753	-0.00806234	-0.733643	1.50023	-0.696241	0.0663353	-2.26216	-0.745526	0.124559	-0.723117	1.91495	-2.31011	1.33939	-1.44915	-0.194578	-0.52285	2.71659	-0.522095	1.606	-0.411346	0.361432	-0.526729	-2.07876	-1.5789	-1.08473	0.350395	0.536496	0.13616	-0.821526	1.17585	-0.505763	-1.24963	-0.26319	0.213337	1.5908	-0.939607	0.0116053	-0.870309
40	-1.79995	-0.526932	-0.383245	-0.756683	-0.55569	1.30487	-0.204015	0.189611	1.58801	0.840222	-0.563862	0.725137	-0.00991307	-0.761122	1.44221	-0.708621	0.0550115	-2.26295	-0.719974	0.132185	-0.747034	1.95601	-2.27451	1.37991	-1.38868	-0.259163	-0.548357	2.69494	-0.462237	1.62041	-0.406832	0.371848	-0.523695	-2.04157	-1.55521	-1.03551	0.399835	0.52418	0.12101	-0.769348	1.15391	-0.500427	-1.17175	-0.259855	0.169006	1.55187	-0.953736	-0.0256931	-0.867128
41	-1.79408	-0.58367	-0.373031	-0.702108	-0.556019	1.31423	-0.213244	0.170967	1.6246	0.832499	-0.595335	0.692889	-0.0126219	-0.791643	1.38371	-0.722008	0.0424597	-2.25646	-0.69624	0.13913	-0.767042	1.99729	-2.2365	1.4122	-1.32505	-0.325994	-0.572805	2.67537	-0.399815	1.63707	-0.400885	0.379462	-0.521492	-1.99952	-1.5287	-0.984713	0.446557	0.512454	0.1097	-0.718347	1.12652	-0.497782	-1.08763	-0.257016	0.127239	1.51108	-0.970338	-0.0606892	-0.866771
42	-1.78986	-0.638545	-0.360125	-0.643673	-0.553364	1.31689	-0.223073	0.15113	1.66254	0.824461	-0.625027	0.659164	-0.0157938	-0.823795	1.3266	-0.736978	0.0289034	-2.2408	-0.674247	0.145	-0.783807	2.03195	-2.19411	1.4362	-1.25729	-0.394969	-0.595586	2.66182	-0.335334	1.65352	-0.39379	0.384448	-0.522011	-1.95728	-1.49998	-0.932047	0.490834	0.502385	0.102409	-0.668468	1.09769	-0.498586	-0.998867	-0.254907	0.0884941	1.47115	-0.98673	-0.0929188	-0.866906
43	-1.78325	-0.691635	-0.344258	-0.582293	-0.551109	1.32123	-0.232971	0.130687	1.69922	0.818375	-0.654177	0.624404	-0.0191419	-0.855195	1.2699	-0.752732	0.0145692	-2.22166	-0.654334	0.149975	-0.796225	2.06693	-2.14491	1.45503	-1.18723	-0.465336	-0.617755	2.64831	-0.269607	1.67042	-0.384452	0.385886	-0.524426	-1.91433	-1.47131	-0.87741	0.532875	0.493651	0.0993778	-0.618619	1.06374	-0.502973	-0.906052	-0.255236	0.0533611	1.43084	-1.003	-0.122308	-0.869472
44	-1.78062	-0.742898	-0.325529	-0.516772	-0.546736	1.32492	-0.243085	0.109768	1.73761	0.812672	-0.681382	0.590022	-0.0223344	-0.886289	1.21217	-0.767369	-0.000286655	-2.19167	-0.637452	0.154208	-0.804098	2.10084	-2.09323	1.4675	-1.11471	-0.535414	-0.638001	2.64308	-0.203188	1.68419	-0.373465	0.383207	-0.52735	-1.86862	-1.44232	-0.822245	0.571706	0.486459	0.100386	-0.570428	1.02747	-0.510499	-0.807442	-0.257773	0.0220218	1.38855	-1.02243	-0.148904	-0.873947
45	-1.77384	-0.791934	-0.30408	-0.447313	-0.540117	1.32778	-0.253201	0.0881606	1.77726	0.806956	-0.706208	0.55498	-0.0251456	-0.916377	1.1572	-0.782724	-0.0154994	-2.15367	-0.623397	0.157183	-0.808824	2.13111	-2.03531	1.4761	-1.03981	-0.605292	-0.657485	2.63394	-0.136582	1.69985	-0.360591	0.377218	-0.532992	-1.82206	-1.41381	-0.766609	0.607428	0.481885	0.105426	-0.523354	0.990157	-0.521229	-0.70502	-0.262262	-0.00539726	1.34625	-1.04152	-0.172218	-0.878375
46	-1.76919	-0.837294	-0.280273	-0.374558	-0.532948	1.33451	-0.263098	0.0660911	1.81666	0.801361	-0.729821	0.520031	-0.027395	-0.944273	1.10314	-0.795657	-0.0308104	-2.10934	-0.612669	0.158874	-0.808219	2.16013	-1.97318	1.47903	-0.964333	-0.675087	-0.675888	2.62862	-0.0702886	1.71149	-0.345578	0.366809	-0.538993	-1.77563	-1.38669	-0.711487	0.640531	0.47866	0.114143	-0.477164	0.948887	-0.535205	-0.598529	-0.269915	-0.0285865	1.30356	-1.06143	-0.192699	-0.885354
47	-1.7639	-0.880498	-0.253698	-0.298447	-0.523641	1.3371	-0.273008	0.0436519	1.85684	0.795499	-0.751639	0.485024	-0.0289653	-0.969212	1.04988	-0.807558	-0.0460628	-2.05633	-0.604253	0.159358	-0.80268	2.18319	-1.90794	1.4747	-0.887277	-0.743	-0.693088	2.62894	-0.00533014	1.72172	-0.328749	0.352282	-0.546834	-1.72706	-1.3612	-0.657004	0.668861	0.477322	0.126464	-0.432691	0.90735	-0.551743	-0.487673	-0.280771	-0.0476764	1.26308	-1.08414	-0.21018	-0.892221
48	-1.75949	-0.92282	-0.224516	-0.219927	-0.512968	1.34174	-0.282512	0.0207985	1.89636	0.788767	-0.771466	0.449803	-0.0298098	-0.991408	0.999329	-0.817681	-0.0610583	-1.99615	-0.599211	0.158201	-0.792409	2.20726	-1.83755	1.46916	-0.810582	-0.809067	-0.709322	2.62617	0.058108	1.73451	-0.309537	0.334268	-0.555978	-1.68002	-1.33868	-0.603072	0.693073	0.478617	0.141992	-0.389458	0.865478	-0.570172	-0.373174	-0.294968	-0.0624745	1.22371	-1.10776	-0.224628	-0.900381
49	-1.75525	-0.959402	-0.193195	-0.138847	-0.50076	1.34526	-0.291915	-0.00255569	1.93688	0.781745	-0.788279	0.414678	-0.0299241	-1.00925	0.949733	-0.823352	-0.0754961	-1.92812	-0.596692	0.155264	-0.777498	2.22583	-1.76404	1.46124	-0.733673	-0.873529	-0.724298	2.63058	0.119709	1.73445	-0.287899	0.311977	-0.566744	-1.63477	-1.31849	-0.550497	0.713549	0.481711	0.16007	-0.347185	0.82161	-0.590311	-0.255908	-0.313045	-0.0729973	1.18414	-1.13113	-0.236471	-0.908955
50	-1.7475	-0.993744	-0.159842	-0.0557178	-0.487272	1.3515	-0.301109	-0.0265773	1.97653	0.773669	-0.803191	0.3794	-0.0293719	-1.02267	0.901981	-0.828737	-0.0894065	-1.85373	-0.596371	0.150543	-0.759191	2.2434	-1.68431	1.4505	-0.655909	-0.935692	-0.737142	2.63483	0.178714	1.73805	-0.263757	0.285908	-0.579862	-1.59024	-1.30056	-0.499412	0.728311	0.486484	0.18052	-0.305867	0.778097	-0.611228	-0.136225	-0.334264	-0.0794838	1.14871	-1.15603	-0.244912	-0.917478
51	-1.74535	-1.02714	-0.124518	0.0288586	-0.472549	1.35869	-0.309785	-0.0514203	2.01671	0.763741	-0.815517	0.344355	-0.0282161	-1.03287	0.857462	-0.829524	-0.102433	-1.77123	-0.598246	0.143482	-0.73582	2.26046	-1.59985	1.43811	-0.580206	-0.996035	-0.748617	2.63897	0.235063	1.74041	-0.237099	0.256203	-0.59453	-1.54756	-1.28706	-0.45011	0.738033	0.494042	0.202361	-0.265957	0.734964	-0.632796	-0.0148438	-0.35852	-0.0819208	1.11482	-1.18299	-0.250816	-0.926826
52	-1.73814	-1.05425	-0.0879154	0.113928	-0.455719	1.36527	-0.318459	-0.0769138	2.05954	0.752943	-0.825401	0.309071	-0.0266002	-1.03883	0.815324	-0.827191	-0.114487	-1.68291	-0.600519	0.133953	-0.70868	2.26752	-1.51222	1.42392	-0.50568	-1.05379	-0.759508	2.64361	0.288304	1.7357	-0.208161	0.223198	-0.611976	-1.50735	-1.27699	-0.402556	0.742541	0.503814	0.225142	-0.227498	0.691051	-0.654103	0.10739	-0.385637	-0.0806086	1.08337	-1.20932	-0.254123	-0.934491
53	-1.73607	-1.07899	-0.0501904	0.199863	-0.438083	1.37471	-0.32664	-0.103653	2.09935	0.739852	-0.833113	0.274302	-0.0246314	-1.03996	0.775885	-0.823162	-0.125317	-1.59006	-0.605119	0.121786	-0.678056	2.28141	-1.42145	1.41028	-0.432648	-1.10882	-0.766957	2.643	0.338757	1.73218	-0.176596	0.187151	-0.632377	-1.47109	-1.27054	-0.356303	0.741049	0.515118	0.248185	-0.190409	0.647801	-0.674671	0.230266	-0.415099	-0.0758144	1.05592	-1.23644	-0.253846	-0.943192
54	-1.73068	-1.09986	-0.0116444	0.286532	-0.419664	1.38333	-0.334763	-0.131775	2.14071	0.726551	-0.836705	0.239783	-0.0224335	-1.0385	0.73915	-0.815698	-0.134671	-1.49068	-0.610445	0.106537	-0.643993	2.28726	-1.32748	1.39636	-0.361342	-1.16131	-0.773819	2.64294	0.386115	1.72255	-0.142679	0.1485	-0.65595	-1.4368	-1.26832	-0.312265	0.733717	0.528432	0.270911	-0.155096	0.606251	-0.694501	0.351606	-0.44639	-0.067714	1.03057	-1.26436	-0.250739	-0.949405
[truncated: 752 more rows]
[truncated: 84 more columns]

## Sheet: ED_fig5C_silence_traces
Unnamed: 0	Timepoints	0	1	2
0	-1.99666	0.186182	-0.146049	0.141773
1	-1.99016	0.18691	-0.142022	0.13749
2	-1.98665	0.187588	-0.13827	0.13272
3	-1.98388	0.188281	-0.134644	0.1273
4	-1.97706	0.188766	-0.131259	0.121445
5	-1.97	0.189066	-0.128126	0.115163
6	-1.96757	0.1892	-0.125133	0.108328
7	-1.96339	0.189112	-0.12263	0.101342
8	-1.95759	0.188616	-0.120286	0.0939407
[truncated: 798 more rows]

## Sheet: ED_fig5C_tone_traces
Unnamed: 0	Timepoints	0	1	2
[truncated: 807 more rows]

[truncated: 16 more sheets: ED_fig5D_silence_tones_peaks, ED_fig5E_pre_test_pairing_count, ED_fig5F_speed, ED_fig5G_turn_angle, ED_fig5I_example_contra_traces, ED_fig5I_example_ipsi_traces, ED_fig5J_group_contra_traces, ED_fig5J_group_ipsi_traces, ED_fig5K_traces_example_mouse_q, ED_fig5L_turn_angle_example_mou, ED_fig5M_scatter_example_mouse_, ED_fig5N_regression_coefs, ED_fig5R, ED_fig5T, ED_fig5W, ED_fig5Y]
