# Supplementary material for: Dopaminergic action prediction errors serve as a value-free teaching signal
Source: Nature. 2025 May 14;643(8074):1333–42. doi: 10.1038/s41586-025-09008-9 (PMC12310545; doi:10.1038/s41586-025-09008-9)
Supplement: Supplementary file 12 — Source Data Extended Data Fig. 6 [file 41586_2025_9008_MOESM12_ESM.xlsx]

## Sheet: ED_fig6C_turn_angle_dopamine_ta
Unnamed: 0	turn angle	dLight zscore
0	97.9835	3.96818
1	110.934	3.91801
2	112.968	3.7946
3	128.511	3.1706
4	119.813	2.8249
5	72.3942	2.76765
6	106.419	2.54775
7	117.409	2.42464
8	70.9247	2.42279
9	125.206	2.31529
10	124.251	2.31034
11	125.258	2.23413
12	73.9811	2.23349
13	106.636	2.22815
14	111.618	2.21898
15	116.182	2.01365
16	115.987	1.99379
17	120.411	1.97048
18	117.355	1.93959
19	111.633	1.83372
20	145.949	1.80598
21	119.905	1.76869
22	115.52	1.66088
23	130.161	1.64197
24	108.728	1.63587
25	105.773	1.57138
26	114.185	1.43812
27	108.745	1.39543
28	107.596	1.31755
29	100.052	1.31215
30	133.432	1.24315
31	120.132	1.17363
32	119.33	1.14744
33	119.315	1.08487
34	111.772	1.08481
35	104.399	1.03354
36	73.3622	1.03172
37	117.047	0.592101
38	110.887	0.440328
39	117.733	0.417218
40	119.409	0.397844
41	104.627	0.387831
42	69.0223	0.267076
43	117.801	0.0883624
44	107.036	3.87
45	132.144	3.54793
46	133.807	3.53328
47	121.329	3.05242
48	115.807	3.03981
49	117.282	3.02614
50	112.929	2.99547
51	119.621	2.97825
52	118.138	2.83106
53	114.521	2.79241
54	106.008	2.78576
55	118.273	2.70569
56	125.332	2.65234
57	141.023	2.58358
58	103.711	2.55317
59	112.452	2.5193
60	92.8411	2.48801
61	122.064	2.47175
62	110.128	2.46302
63	113.073	2.46207
64	114.955	2.45428
65	117.82	2.45367
66	120.442	2.44049
67	116.737	2.43006
68	112.789	2.42986
69	132.855	2.42891
70	125.897	2.42671
71	112.39	2.41671
72	117.626	2.41145
73	131.015	2.373
74	121.604	2.36103
75	129.29	2.34895
76	116.972	2.3386
77	116.608	2.33293
78	105.902	2.30324
79	120.933	2.29666
80	123.773	2.27149
81	83.7103	2.26194
82	113.03	2.26135
83	100.057	2.25794
84	124.634	2.23941
85	125.688	2.22907
86	125.968	2.22452
87	120.97	2.21072
88	120.439	2.20218
89	102.503	2.16678
90	108.861	2.15954
91	105.808	2.1448
92	119.976	2.11441
93	117.872	2.11118
94	145.296	2.00392
95	112.746	2.00266
96	124.086	1.98948
97	112.617	1.89448
98	105.059	1.87075
99	120.78	1.83612
100	121.32	1.83102
101	108.528	1.8104
102	136.223	1.77189
103	124.17	1.77115
104	130.921	1.77011
105	117.84	1.76884
106	128.466	1.76594
107	106.581	1.76504
108	127.97	1.75541
109	121.345	1.74256
110	127.851	1.73383
111	133.798	1.73183
112	119.541	1.6857
113	112.803	1.67864
114	123.128	1.66965
115	115.406	1.65458
116	100.291	1.6155
117	97.1535	1.61478
118	100.049	1.59132
119	119.085	1.57513
120	119.416	1.55875
121	127.056	1.53545
122	123.091	1.52488
123	114.226	1.51814
124	112.896	1.4834
125	113.334	1.47916
126	106.869	1.47743
127	113.667	1.46406
128	104.323	1.45744
129	81.1325	1.45043
130	105.085	1.41417
131	117.231	1.40864
132	94.5203	1.39282
133	104.723	1.37514
134	105.595	1.37474
135	101.147	1.36948
136	109.058	1.35323
137	117.709	1.32713
138	118.653	1.23003
139	100.14	1.22721
140	78.5398	1.22391
141	126.406	1.21787
142	105.875	1.21521
143	118.228	1.20744
144	110.632	1.17456
145	112.428	1.15697
146	118.168	1.12488
147	113.987	1.11088
148	135.535	1.09643
149	121.782	1.0815
150	118.665	1.06349
151	105.487	1.03625
152	108.106	0.995308
153	110.019	0.974414
154	111.682	0.973583
155	138.997	0.946852
156	105.446	0.929448
157	107.307	0.900807
158	110.991	0.893874
159	104.071	0.88378
160	125.614	0.851361
161	67.8291	0.81641
162	123.423	0.753902
163	112.257	0.739182
164	146.457	0.731763
165	112.396	0.702391
166	123.534	0.676685
167	113.873	0.663734
168	108.396	0.589465
169	119.327	0.54636
170	112.802	0.468794
171	115.408	0.372357
172	88.473	0.137326
173	106.073	4.07224
174	105.411	3.74394
175	106.461	3.48893
176	104.76	3.38165
177	69.0035	3.32597
178	106.106	3.16731
179	111.165	3.15854
180	112.918	3.02077
181	108.982	2.92781
182	98.2666	2.91188
183	77.1435	2.85909
184	119.929	2.82668
185	95.5649	2.76271
186	81.8798	2.74444
187	137.738	2.69122
188	80.3716	2.67262
189	98.9539	2.64999
190	87.5269	2.59427
191	121.408	2.53617
192	108.059	2.53285
193	113.785	2.5076
194	69.0136	2.4913
195	70.8293	2.46232
196	122.513	2.3501
197	109.561	2.34344
198	116.466	2.27428
199	72.5843	2.27074
200	125.148	2.26107
201	100.197	2.24728
202	111.349	2.23872
203	112.222	2.23475
204	110.88	2.22766
205	108.788	2.20913
206	72.1279	2.19724
207	109.103	2.18484
208	71.8087	2.17586
209	114.439	2.1611
210	108.223	2.14085
211	121.239	2.14034
212	127.36	2.13262
213	101.265	2.12395
214	128.112	2.1189
215	123.475	2.10022
216	110.069	2.07548
217	133.118	2.06596
218	118.456	2.06185
219	108.869	2.02068
220	109.769	2.01595
221	73.4499	1.99526
222	62.3058	1.98912
223	109.483	1.98182
224	109.549	1.98105
225	111.613	1.98047
226	92.5249	1.96019
227	120.946	1.95781
228	117.966	1.94916
229	117.016	1.94654
230	109.185	1.94279
231	65.5044	1.93471
232	114.312	1.93146
233	76.1525	1.91786
234	79.2227	1.91357
235	126.759	1.91187
236	118.81	1.90853
237	75.9468	1.89828
238	114.99	1.88674
239	118.121	1.87939
240	123.547	1.86766
241	118.866	1.8529
242	120.599	1.83974
243	108.091	1.83072
244	117.594	1.82022
245	105.957	1.79643
246	84.0158	1.769
247	118.922	1.75591
248	98.8193	1.74535
249	113.715	1.73089
250	78.7274	1.72806
251	80.9471	1.68936
252	108.371	1.67717
253	112.831	1.64918
254	114.804	1.6445
255	71.6715	1.63109
256	112.005	1.61668
257	62.1268	1.58648
258	104.468	1.57132
259	73.4346	1.56266
260	121.538	1.55387
261	115.126	1.55361
262	78.4908	1.53526
263	99.7365	1.51552
264	93.7791	1.51454
265	108.296	1.4994
266	113.394	1.49657
267	103.191	1.49407
268	72.2633	1.46568
269	118.098	1.45585
270	68.1527	1.43404
271	75.1961	1.43347
272	103.954	1.40007
273	114.219	1.38276
274	104.539	1.37176
275	72.1867	1.3599
276	67.7608	1.32888
277	112.104	1.3149
278	62.9577	1.31032
279	109.946	1.30343
280	105.119	1.3012
281	97.7681	1.29791
282	105.669	1.29352
283	115.295	1.28529
284	103.364	1.28512
285	118.736	1.2844
286	118.517	1.28402
287	115.373	1.27806
288	109.422	1.27708
289	113.945	1.23748
290	116.79	1.19733
291	66.6034	1.19265
292	119.873	1.18238
293	109.948	1.17474
294	74.2071	1.15513
295	110.959	1.1482
296	123.399	1.1274
297	116.52	1.10809
298	81.034	1.10625
299	117.999	1.094
300	110.053	1.0796
301	62.0625	1.07581
302	72.8012	1.07073
303	70.6094	1.06242
304	113.116	1.02793
305	123.85	1.01485
306	104.732	0.983418
307	88.4458	0.973955
308	113.928	0.957736
309	106.843	0.928552
310	107.703	0.928459
311	116.396	0.919617
312	74.9785	0.906161
313	98.1101	0.892028
314	118.264	0.890484
315	117.512	0.883109
316	110.484	0.880504
317	110.748	0.867821
318	78.2347	0.864829
319	107.873	0.839633
320	82.3645	0.81608
321	101.054	0.81588
322	121.059	0.814764
323	98.1528	0.813248
324	114.578	0.772116
325	63.6125	0.771459
326	106.008	0.762169
327	125.026	0.76101
328	119.559	0.749181
329	114.263	0.745688
330	102.378	0.733831
331	108.876	0.72376
332	66.4476	0.71322
333	111.387	0.708681
334	63.8595	0.704345
335	74.9843	0.703985
336	70.1112	0.696485
337	69.2666	0.696444
338	73.0339	0.69383
339	71.3982	0.691126
340	86.6372	0.686192
341	102.536	0.658302
342	103.495	0.654457
343	103.583	0.652189
344	110.458	0.63363
345	90.3989	0.630116
346	102.037	0.618607
347	77.8677	0.616149
348	110.226	0.599369
349	113.527	0.598791
350	100.82	0.589737
351	62.1626	0.586995
352	119.452	0.565806
353	70.5147	0.557641
354	125.968	0.507626
355	69.9821	0.487622
356	111.213	0.432247
357	73.5186	0.430224
358	66.2776	0.410316
359	112.476	0.387826
360	75.1153	0.3704
361	95.5702	0.368211
362	70.3396	0.345986
363	68.7462	0.321166
364	104.228	0.319677
365	70.8287	0.291082
366	111.144	0.287664
367	114.902	0.273849
368	76.274	0.251359
369	69.7193	0.238228
370	68.5953	0.168558
371	117.794	0.162814
372	69.0016	0.135718
373	121.844	0.132198
374	71.3928	0.0842574
375	116.613	0.0602248
376	108.119	0.0248441
377	107.436	0.0205294
378	130.563	0.00597778
379	69.0432	-0.00480469
380	66.737	-0.0220583
381	76.185	-0.0747856
382	71.258	-0.0859592
383	73.3994	-0.093107
384	71.6105	-0.113856
385	121.506	-0.137306
386	56.0549	-0.137803
387	71.9245	-0.148126
388	67.3702	-0.195967
389	75.6806	-0.198188
390	113.259	-0.218097
391	108.616	-0.234981
392	63.6388	-0.27224
393	74.7214	-0.324021
394	110.833	-0.347057
395	73.0083	-0.357349
396	99.1355	-0.365995
397	67.1929	-0.393179
398	122.005	3.56281
399	110.861	3.54521
400	118.896	3.43104
401	84.7574	3.22742
402	117.382	3.1554
403	109.093	3.13841
404	145.641	3.10113
405	103.827	2.98475
406	112.782	2.87366
407	119.042	2.86448
408	103.809	2.73084
409	109.996	2.71904
410	122.408	2.65801
411	121.78	2.57435
412	130.661	2.55733
413	109.408	2.45914
414	102.796	2.39023
415	121.666	2.38496
416	116.396	2.31987
417	74.539	2.29369
418	77.5559	2.28879
419	120.782	2.22222
420	69.5378	2.21676
421	119.111	2.19324
422	75.4495	2.14394
423	112.896	2.10236
424	87.1947	2.0881
425	115.449	2.08303
426	97.915	2.06687
427	115.135	2.04043
428	82.2212	2.02777
429	100.358	2.01135
430	109.582	1.98022
431	70.7101	1.95476
432	110.025	1.91785
433	122.015	1.90728
434	110.931	1.89538
435	129.423	1.853
436	80.4418	1.83111
437	77.354	1.71505
438	104.693	1.68642
439	89.961	1.60782
440	73.598	1.50147
441	109.781	1.44054
442	109.069	1.43302
443	124.738	1.37904
444	74.7392	1.33857
445	77.6173	1.30898
446	83.2522	1.2949
447	111.411	1.29015
448	110.248	1.25093
449	117.069	1.204
450	120.141	1.18789
451	77.8374	1.18697
452	139.856	1.13013
453	72.0984	1.10761
454	63.1109	1.06059
455	116.529	1.03316
456	68.6894	1.03131
457	121.279	1.03003
458	71.1522	1.02974
459	72.2693	1.02482
460	130.46	0.990814
461	141.443	0.989181
462	84.4013	0.9867
463	113.846	0.985552
464	79.0976	0.931458
465	118.523	0.870044
466	122.673	0.861922
467	67.2568	0.849915
468	77.5963	0.777178
469	136.604	0.703104
470	93.6658	0.692941
471	75.5419	0.691554
472	103.925	0.674005
473	78.6188	0.615809
474	107.229	0.60589
475	99.0031	0.602703
476	77.002	0.56924
477	78.3309	0.478642
478	122.325	0.454
479	86.2535	0.426639
480	81.4494	0.403416
481	104.728	0.371874
482	84.7115	0.298801
483	124.769	0.274306
484	69.9808	0.246942
485	123.706	0.213381
486	80.9908	0.210643
487	76.1111	0.130989
488	76.7663	0.0748813
489	83.8558	0.0573322
490	75.4316	-0.00757337
491	83.0751	-0.0864515
492	66.5624	-0.161552
493	82.775	-0.386769
494	85.5806	-0.391312
495	80.7902	-0.400647
496	71.1005	-0.475075
497	80.7811	-0.648139
498	135.021	3.21424
499	133.372	3.04378
500	122.182	3.02416
501	134.282	3.00773
502	129.999	2.85537
503	140.826	2.84864
504	136.183	2.81794
505	124.925	2.79547
506	138.752	2.78321
507	131.366	2.64192
508	141.992	2.60216
509	88.3422	2.52121
510	119.623	2.32536
511	97.7521	2.15206
512	142.682	2.09502
513	143.392	2.06717
514	125.566	2.03906
515	90.7245	2.03501
516	125.683	2.03288
517	127.275	1.99419
518	116.047	1.98721
519	78.5113	1.86637
520	120.634	1.73382
521	117.443	1.71269
522	68.0039	1.71167
523	136.003	1.68276
524	124.136	1.66945
525	140.543	1.63135
526	123.285	1.56513
527	122.029	1.55444
528	140.346	1.55193
529	132.204	1.53813
530	133.694	1.53283
531	123.585	1.46459
532	140.201	1.43046
533	131.603	1.42819
534	132.87	1.42363
535	75.9439	1.41125
536	98.541	1.38184
537	85.9219	1.38137
538	143.331	1.3793
539	144.796	1.3788
540	139.28	1.36575
541	122.586	1.36489
542	69.7996	1.29517
543	125.314	1.25637
544	124.335	1.23014
545	78.9974	1.19719
546	80.6024	1.19086
547	127.931	1.15655
548	140.139	1.12045
549	78.7647	1.0975
550	131.129	1.07481
551	135.829	1.07228
552	77.2193	1.02735
553	91.3104	1.02253
554	126.186	1.0122
555	120.91	0.95873
556	75.4291	0.927816
557	111.628	0.913913
558	77.848	0.911345
559	130.696	0.910292
560	136.596	0.900998
561	118.365	0.885559
562	116.173	0.87065
563	133.089	0.844121
564	124.754	0.831983
565	89.6606	0.825626
566	119.983	0.776483
567	117.738	0.759128
568	114.53	0.75569
569	122.033	0.733796
570	115.016	0.690891
571	86.5779	0.687783
572	76.448	0.664269
573	124.518	0.63461
574	83.617	0.611054
575	82.9062	0.394901
576	98.0235	0.350339
577	95.5744	0.348296
578	115.18	0.312078
579	136.808	0.307502
580	135.554	0.291992
581	84.8362	0.199056
582	126.226	0.196779
583	90.5022	0.153904
584	125.09	0.0773848
585	77.7254	0.013957
586	87.8606	-0.0672845
587	86.3314	-0.0999699
588	138.49	-0.178138
589	119.394	-0.19938
590	77.8223	-0.237019
591	124.107	-0.336552
592	114.825	-0.362755
593	94.0473	-0.369823
594	81.2061	3.31696
595	122.582	3.27696
596	129.845	2.78348
597	132.11	2.77646
598	134.687	2.72642
599	124.701	2.65324
600	121.06	2.62955
601	81.9248	2.42779
602		2.34932
603	135.537	2.27742
604	124.781	2.22117
605	130.285	2.16768
606	125.998	2.10161
607	123.892	2.09371
608	127.704	2.07764
609	136.658	1.98347
610	111.364	1.97108
611	124.863	1.91373
612	74.149	1.8881
613	87.1853	1.88671
614	132.295	1.88096
615	122.189	1.81842
616	122.628	1.80681
617	101.224	1.76805
618	119.679	1.66362
619	64.8956	1.55069
620	130.321	1.53959
621	125.343	1.53054
622	105.513	1.51126
623	88.5527	1.51095
624	129.467	1.50926
625	120.867	1.49977
626	121.769	1.43533
627	100.02	1.43435
628	74.4417	1.41112
629	113.268	1.39689
630	63.8665	1.39028
631	117.477	1.37783
632	124.144	1.35356
633	117.493	1.33609
634	113.082	1.31315
635	127.745	1.29329
636	124.659	1.28628
637	73.4948	1.25813
638	71.1014	1.25615
639	113.416	1.24616
640	111.769	1.24414
641	119.997	1.24234
642	127.094	1.19698
643	120.604	1.17513
644	155.312	1.16386
645	79.6305	1.15895
646	124.087	1.08966
647	124.845	1.05501
648	72.108	1.01989
649	112.865	0.958377
650	119.387	0.943197
651	122.528	0.941017
652	134.612	0.917756
653	92.9622	0.885098
654	111.943	0.87671
655	106.421	0.867948
656	128.533	0.849376
657	133.928	0.811557
658	128.612	0.802942
659	71.3048	0.801514
660	72.8784	0.797652
661	64.851	0.763757
662	119.963	0.731052
663	123.251	0.686444
664	74.44	0.669879
665	104.339	0.636835
666	116.897	0.603502
667	136.519	0.563269
668	105.497	0.556517
669	151.603	0.547646
670	124.435	0.546574
671	130.02	0.501224
672	72.6116	0.471808
673	120.004	0.449706
674	135.796	0.446171
675	86.1351	0.435958
676	115.817	0.389048
677	114.073	0.379743
678	119.051	0.35981
679	76.5118	0.358034
680	124.421	0.345631
681	122.179	0.271271
682	130.955	0.264498
683	97.0037	0.227105
684	110.232	0.223626
685	71.6202	0.217723
686	155.297	0.160208
687	94.6622	0.124761
688	144.363	0.119127
689	80.5865	0.0704954
690	82.0366	-0.014692
691	122.257	-0.0242616
692	87.9537	-0.0810112
693	71.8504	-0.11005
694	128.471	-0.134908
695	121.042	-0.151835
696	138.553	-0.254642
697	135.387	-0.260098
698	94.7331	-0.284318
699	74.9032	-0.291949
700	129.34	-0.317841
701	94.1166	-0.340739
702	118.532	-0.51886
703	119.673	-0.652696
704	119.922	-0.660198
705	120.355	-1.10359
706	103.921	-1.17622
707	107.908	3.85325
708	129.636	3.71594
709	103.546	3.25354
710	68.9637	3.1398
711	129.609	3.12625
712	78.7384	2.87385
713	136.024	2.78752
714	75.1973	2.68105
715	74.2203	2.67755
716	83.6997	2.66251
717	111.861	2.62884
718	123.947	2.60678
719	117.556	2.60374
720	72.0038	2.53994
721	104.518	2.40344
722	81.9498	2.08986
723	118.934	2.07593
724	128.909	2.06847
725	108.442	2.03141
726	74.3695	2.02011
727	114.873	2.01777
728	83.1602	1.97611
729	115.944	1.96201
730	81.3064	1.95665
731	82.7936	1.92016
732	119.116	1.8898
733	76.9003	1.87541
734	126.087	1.8701
735	130.982	1.84899
736	134.008	1.84264
737	124.339	1.81818
738	110.623	1.79767
739	77.1036	1.78096
740	120.006	1.76933
741	79.6905	1.75142
742	131.071	1.74799
743	82.9212	1.70691
744	122.541	1.69755
745	81.0727	1.66906
746	113.345	1.66104
747	98.9691	1.64591
748	121.347	1.62263
749	128.348	1.61837
750	119.62	1.61639
751	122.14	1.60659
752	102.415	1.58783
753	72.7689	1.55274
754	125.9	1.51966
755	117.328	1.44581
756	75.7371	1.43203
757	121.524	1.4214
758	119.781	1.41538
759	128.459	1.39642
760	126.264	1.38998
761	102.479	1.36129
762	114.142	1.35409
763	122.257	1.35161
764	112.804	1.32325
765	117.895	1.30592
766	133.038	1.30065
767	74.6128	1.29491
768	111.11	1.2663
769	116.396	1.25892
770	133.441	1.23879
771	120.462	1.22324
772	123.962	1.22141
773	114.594	1.21676
774	78.3626	1.14435
775	90.5042	1.10324
776	119.667	1.09968
777	119.65	1.07759
778	108.751	1.05991
779	87.3289	1.04724
780	67.088	0.989891
781	83.6085	0.983609
782	103.678	0.91647
783	121.912	0.911545
784	72.3655	0.901676
785	73.7414	0.89042
786	118.422	0.879464
787	116.268	0.866518
788	119.009	0.862682
789	82.1981	0.851188
790	117.47	0.845772
791	131.147	0.819674
792	77.0103	0.818651
793	114.584	0.812119
794	84.0054	0.787545
795	84.9719	0.775069
796	123.279	0.773381
797	114.535	0.749993
798	132.513	0.721696
799	74.8007	0.702241
800	75.7358	0.677845
801	85.5757	0.672904
802	133.88	0.666732
803	128.036	0.65084
804	112.785	0.636677
805	117.433	0.630187
806	78.3163	0.601131
807	73.6997	0.560545
808	111.414	0.538229
809	117.498	0.524002
810	123.183	0.514823
811	122.343	0.472817
812	126.892	0.46479
813	128.51	0.455253
814	82.1632	0.447714
815	117.78	0.389471
816	55.5628	0.372712
817	81.2404	0.358161
818	124.274	0.352125
819	110.249	0.347616
820	118.565	0.340517
821	117.084	0.338729
822	115.447	0.315931
823	78.3366	0.290409
824	84.7611	0.165356
825	118.416	0.15459
826	122.818	0.119254
827	112.121	0.0828426
828	120.398	0.0711041
829	119.547	0.0704115
830	118.317	0.0693378
831	119.951	-0.0110758
832	83.5046	-0.0348056
833	118.497	-0.0507336
834	80.7357	-0.0529252
835	109.205	-0.0739478
836	109.792	-0.0759492
837	122.799	-0.106102
838	76.5556	-0.182997
839	130.684	-0.185395
840	121.787	-0.285101
841	93.3544	-0.342212
842	68.3561	-0.471581
843	94.4554	-0.473841
844	79.3646	-0.47636
845	77.2012	-0.55933
846	106.874	4.68207
847	113.901	4.24065
848	104.568	3.83111
849	116.772	2.9081
850	125.09	2.87751
851	108.432	2.84134
852	88.3076	2.79353
853	72.2284	2.68357
854	87.0149	2.64725
855	115.874	2.53338
856	119.731	2.48593
857	91.6741	2.41179
858	87.0663	2.38093
859	122.192	2.36268
860	126.887	2.31969
861	103.233	2.27073
862	115.406	2.22557
863	118.675	2.21058
864	101.687	2.16571
865	86.4608	2.16542
866	60.6621	2.15979
867	133.817	2.14933
868	83.5031	2.13614
869	96.2505	2.08313
870	118.822	2.06021
871	118.286	2.01242
872	117.619	1.99584
873	121.698	1.94572
874	119.32	1.9444
875	108.454	1.94394
876	111.271	1.90616
877	123.076	1.84282
878	121.178	1.83138
879	83.257	1.80924
880	113.521	1.76177
881	96.8349	1.71912
882	79.9182	1.71215
883	93.4241	1.67514
884	116.537	1.66807
885	117.176	1.6559
886	103.771	1.65023
887	84.7036	1.63445
888	113.33	1.63324
889	106.845	1.52331
890	135.59	1.51571
891	79.3444	1.4628
892	75.6687	1.411
893	79.1551	1.40072
894	117.511	1.35961
895	105.672	1.34042
896	86.4387	1.31029
897	84.3096	1.29467
898	83.897	1.27117
899	77.6202	1.26097
900	86.2813	1.24036
901	99.9505	1.17248
902	82.8534	1.16784
903	131.247	1.14933
904	112.489	1.14733
905	108.823	1.14601
906	79.9493	1.09103
907	95.891	1.06489
908	116.154	1.0177
909	117.246	0.987415
910	112.302	0.972222
911	117.487	0.96482
912	142.159	0.925845
913	132.827	0.899252
914	120.071	0.888258
915	121.733	0.84938
916	78.7637	0.824256
917	106.967	0.821501
918	78.9416	0.81265
919	121.881	0.791736
920	126.369	0.786409
921	119.986	0.741213
922	113.135	0.725768
923	116.47	0.70713
924	123.046	0.698757
925	121.295	0.692942
926	81.6563	0.668522
927	86.3986	0.643596
928	80.2019	0.616588
929	116.25	0.606583
930	81.4556	0.605707
931	116.661	0.601123
932	116.581	0.555642
933	119.589	0.54777
934	78.0161	0.510856
935	136.161	0.496623
936	113.859	0.444036
937	111.721	0.427067
938	118.583	0.423553
939	125.932	0.420135
940	71.3886	0.390338
941	70.6068	0.390065
942	83.2864	0.377106
943	115.948	0.345457
944	128.328	0.264281
945	116.49	0.225421
946	109.678	0.21448
947	76.3409	0.0198687
948	126.023	-0.0104517
949	132.629	-0.155574
950	80.7995	-0.229257
951	116.256	-0.322386
952	123.452	-0.324986
953	119.393	-0.389293
954	122.274	-0.423902
955	123.617	-0.472616
956	86.4605	-0.505993
957	106.978	3.39697
958	122.489	3.03783
959	105.835	2.91359
960	147.792	2.69096
961	112.001	2.25469
962	108.702	2.10544
963	117.322	2.08992
964	114.476	2.08672
965	132.398	2.08258
966	109.95	1.9921
967	98.6491	1.95807
968	90.9335	1.94811
969	120.626	1.94668
970	128.667	1.9173
971	97.7956	1.89793
972	109.621	1.85643
973	74.4288	1.83348
974	102.771	1.81662
975	117.389	1.76305
976	87.4405	1.71103
977	106.557	1.5612
978	121.742	1.49839
979	120.719	1.43655
980	116.514	1.39791
981	66.7175	1.39126
982	86.0202	1.3689
983	109.365	1.31587
984	90.4291	1.31168
985	98.9787	1.29351
986	83.3426	1.2799
987	60.3785	1.23751
988	119.934	1.23585
989	113.503	1.19766
990	107.797	1.17178
991	125.795	1.12029
992	113.743	1.06617
993	115.331	1.06251
994	114.481	1.0529
995	88.3497	1.0475
996	115.87	1.01799
997	88.0972	0.982818
998	67.0562	0.950039
999	79.8975	0.940365
1000	68.6116	0.871201
1001	69.7139	0.863155
1002	88.4237	0.838547
1003	119.068	0.820156
1004	81.4496	0.73613
1005	74.9178	0.637088
1006	87.863	0.620853
1007	116.022	0.579315
1008	122.268	0.530408
1009	110.775	0.48288
1010	84.5041	0.467296
1011	94.1196	0.382433
1012	111.886	0.367767
1013	83.9736	0.365184
1014	101.584	0.336575
1015	108.288	0.32675
1016	90.7278	0.323643
1017	113.496	0.322886
1018	118.88	0.293727
1019	125.682	0.246212
1020	122.727	0.230991
1021	76.8144	0.206555
1022	101.27	0.183438
1023	78.015	0.139365
1024	117.701	0.0871464
1025	110.6	0.0831358
1026	80.2344	0.0538105
1027	116.337	0.0536916
1028	79.1405	0.0444078
1029	122.416	0.0181731
1030	109.384	-0.04036
1031	83.5766	-0.0434161
1032	120.23	-0.0507422
1033	115.628	-0.0591635
1034	85.9499	-0.0650757
1035	94.9331	-0.0756791
1036	77.968	-0.0858595
1037	115.332	-0.0959834
1038	93.0236	-0.123186
1039	118.473	-0.154939
1040	118.897	-0.174086
1041	78.2242	-0.192055
1042	123.289	-0.22381
1043	117.545	-0.228847
1044	83.782	-0.255443
1045	114.754	-0.438623
1046	72.214	-0.468655
1047	86.9982	-0.471047
1048	89.1741	-0.488183
1049	91.4201	-0.535287
1050	118.716	-0.575046
1051	74.8928	-0.639893
1052	57.6262	-0.814958
1053	79.5584	-1.0577
1054	95.4072	-1.18225
1055	90.1864	3.86904
1056	81.0966	3.65291
1057	73.9202	3.58415
1058	79.5002	3.53624
1059	81.8039	3.5002
1060	81.6157	3.32841
1061	87.589	3.24822
1062	86.4395	3.17621
1063	75.867	3.04177
1064	82.1411	2.91203
1065	83.3856	2.86534
1066	70.9173	2.81292
1067	101.304	2.78986
1068	90.0398	2.7699
1069	76.4382	2.68164
1070	78.9175	2.67962
1071	72.9372	2.55742
1072	82.3508	2.54483
1073	84.3844	2.53582
1074	76.6634	2.51292
1075	80.8543	2.46862
1076	88.1153	2.42521
1077	80.266	2.39044
1078	77.8267	2.34078
1079	74.716	2.26924
1080	82.5713	2.25331
1081	82.8847	2.1837
1082	76.7373	2.18265
1083	75.6301	2.12547
1084	77.7205	2.04027
1085	75.6878	2.00092
1086	112.494	1.97626
1087	71.9823	1.89756
1088	79.8048	1.88784
1089	115.919	1.88253
1090	84.9248	1.82663
1091	84.7726	1.82519
1092	118.052	1.78773
1093	86.2116	1.77746
1094	82.253	1.77628
1095	85.1591	1.74661
1096	85.892	1.74248
1097	143.292	1.72849
1098	86.5755	1.7265
1099	113.009	1.71244
1100	77.5459	1.6823
1101	104.207	1.6602
1102	84.0729	1.65272
1103	123.682	1.5482
1104	77.993	1.53512
1105	107.317	1.52701
1106	88.5433	1.52109
1107	121.681	1.48424
1108	73.7087	1.4698
1109	73.0482	1.46674
1110	122.72	1.431
1111	136.916	1.42207
1112	111.2	1.41297
1113	120.366	1.40651
1114	112.665	1.37434
1115	84.5303	1.31171
1116	127.623	1.30388
1117	78.0387	1.27911
1118	91.6141	1.27737
1119	77.0428	1.25438
1120	110.862	1.23193
1121	84.1713	1.22999
1122	141.302	1.21769
1123	124.867	1.13295
1124	106.802	1.07601
1125	136.096	1.06899
1126	79.3814	1.04083
1127	116.712	1.039
1128	105.056	1.01514
1129	72.4496	1.0136
1130	85.7706	1.01354
1131	118.686	0.988929
1132	115.7	0.985321
1133	137.244	0.95777
1134	131.239	0.897571
1135	83.5247	0.884651
1136	121.243	0.872938
1137	112.143	0.850831
1138	128.159	0.832408
1139	78.0021	0.829436
1140	115.548	0.822772
1141	110.329	0.763892
1142	149.111	0.76104
1143	101.528	0.739388
1144	113.006	0.72646
1145	106.361	0.639793
1146	115.152	0.578106
1147	117.486	0.572267
1148	117.987	0.563594
1149	116.799	0.555791
1150	108.684	0.384598
1151	86.0204	0.352621
1152	77.3316	0.284312
1153	84.7523	0.282632
1154	131.98	0.0209801
1155	148.259	-0.0431134
1156	111.452	-0.12052
1157	112.147	-0.454403
1158	125.294	3.91367
1159	91.4922	3.013
1160	91.622	2.89406
1161	100.118	2.69546
1162	103.827	2.50901
1163	71.6389	2.39009
1164	77.2543	2.24533
1165	107.52	2.05968
1166	80.9025	1.99423
1167	114.695	1.98526
1168	90.4789	1.97084
1169	84.9889	1.88731
1170	112.196	1.7614
1171	77.0691	1.68178
1172	114.448	1.68171
1173	119.764	1.67835
1174	80.1326	1.64363
1175	116.347	1.59598
1176	120.62	1.51052
1177	91.8526	1.50866
1178	72.6745	1.50061
1179	77.0398	1.47565
1180	113.837	1.43339
1181	82.4138	1.39176
1182	83.2423	1.39139
1183	117.304	1.34341
1184	123.257	1.32861
1185	133.35	1.32026
1186	83.925	1.30497
1187	93.4886	1.28971
1188	105.643	1.24219
1189	116.67	1.19943
1190	74.0918	1.19826
1191	88.7321	1.17172
1192	75.6805	1.17064
1193	90.6597	1.07973
1194	109.194	1.07183
1195	83.1856	1.06976
1196	75.3087	1.06463
1197	117.98	1.05513
1198	89.7718	1.0496
1199	124.683	1.04872
1200	107.462	1.0247
1201	117.77	1.016
1202	121.369	1.0098
1203	123.776	0.990481
1204	82.5024	0.946824
1205	125.705	0.945079
1206	111.886	0.85286
1207	75.248	0.848245
1208	108.055	0.825298
1209	113.361	0.783913
1210	110.141	0.771972
1211	109.448	0.764761
1212	81.9433	0.734852
1213	82.3868	0.720676
1214	121.784	0.709766
1215	78.1304	0.695919
1216	81.5195	0.69327
1217	110.36	0.659578
1218	105.207	0.616935
1219	119.615	0.532822
1220	113.753	0.524976
1221	85.9907	0.512638
1222	83.5648	0.495139
1223	89.5951	0.473148
1224	128.527	0.410151
1225	121.462	0.378829
1226	107.167	0.370716
1227	86.1933	0.34987
1228	107.499	0.311759
1229	89.1956	0.289198
1230	113.318	0.272419
1231	116.282	0.27142
1232	118.062	0.269984
1233	79.3206	0.26861
1234	116.332	0.239647
1235	78.1661	0.209022
1236	123.928	0.191505
1237	118.435	0.190315
1238	116.115	0.153787
1239	76.4773	0.116346
1240	62.0159	0.0876248
1241	116.151	0.0871446
1242	121.331	0.0842334
1243	112.472	0.0828722
1244	103.013	0.0768176
1245	93.0822	0.0750457
1246	111.999	0.0637924
1247	124.457	0.0575646
1248	114.509	0.0300554
1249	106.574	0.00998559
1250	107.311	-0.00194405
1251	114.653	-0.0461188
1252	117.151	-0.0497834
1253	121.482	-0.0623121
1254	91.6628	-0.104593
1255	112.384	-0.173084
1256	124.371	-0.177993
1257	122.001	-0.187166
1258	119.472	-0.201336
1259	86.4482	-0.232473
1260	88.0771	-0.252361
1261	83.1601	-0.329269
1262	113.746	-0.443631
1263	126.875	-0.475932
1264	115.96	-0.53928
1265	119.192	-1.10677
1266	82.4588	-1.57897
1267	125.16	3.69674
1268	125.517	3.42575
1269	115.346	3.06855
1270	125.769	2.8927
1271	114.258	2.5261
1272	131.906	2.4723
1273	90.2747	2.34693
1274	95.0604	2.30665
1275	68.2165	2.19286
1276	78.0547	2.13048
1277	112.18	2.03512
1278	88.2416	2.00567
1279	118.338	1.99496
1280	71.2499	1.97208
1281	64.6306	1.97074
1282	88.6247	1.85685
1283	121.842	1.84125
1284	116.469	1.82548
1285	83.348	1.76406
1286	105.522	1.75473
1287	82.5369	1.69141
1288	150.198	1.60308
1289	107.04	1.59063
1290	120.588	1.5351
1291	108.785	1.44939
1292	83.1467	1.44695
1293	87.6602	1.39526
1294	126.598	1.37414
1295	120.647	1.29118
1296	67.5681	1.28718
1297	83.1141	1.23844
1298	100.504	1.22688
1299	118.082	1.18544
1300	114.633	1.12354
1301	81.3453	1.08713
1302	65.706	1.06593
1303	91.147	1.02489
1304	117.82	0.935119
1305	122.274	0.930121
1306	123.889	0.91265
1307	65.9052	0.912647
1308	111.429	0.872252
1309	77.8747	0.869882
1310	76.2149	0.834927
1311	134.855	0.812085
1312	86.9984	0.806908
1313	115.934	0.799333
1314	142.052	0.771367
1315	85.7357	0.7241
1316	75.8918	0.71884
1317	112.936	0.708985
1318	76.0722	0.694332
1319	120.254	0.665077
1320	88.7309	0.660294
1321	92.1972	0.621739
1322	117.97	0.60168
1323	106.229	0.595601
1324	114.878	0.587152
1325	76.3305	0.560163
1326	116.663	0.54679
1327	79.9043	0.483138
1328	74.3021	0.462301
1329	109.4	0.461228
1330	109.571	0.438651
1331	113.575	0.428872
1332	81.9178	0.375478
1333	82.3586	0.33759
1334	105.666	0.291983
1335	119.117	0.284654
1336	129.378	0.274521
1337	90.7719	0.249916
1338	115.762	0.245595
1339	109.477	0.237809
1340	130.798	0.233301
1341	121.673	0.157052
1342	110.166	0.152471
1343	88.3775	0.151063
1344	120.97	0.121558
1345	115.878	0.110207
1346	72.3733	0.0969212
1347	80.7374	0.0950263
1348	113.885	0.0873302
1349	125.166	0.0846975
1350	121.804	0.0772827
1351	115.365	0.0691084
1352	117.203	0.0472374
1353	91.5347	0.04213
1354	127.197	-0.0172898
1355	119.631	-0.0559367
1356	84.8904	-0.0647945
1357	129.281	-0.0785616
1358	79.9846	-0.0954642
1359	127.311	-0.130192
1360	114.487	-0.139137
1361	111.039	-0.188212
1362	82.1558	-0.222969
1363	70.7411	-0.22537
1364	87.8901	-0.257516
1365	90.4079	-0.288463
1366	82.4292	-0.301525
1367	83.6319	-0.304341
1368	124.444	-0.3522
1369	80.3179	-0.385927
1370	91.4844	-0.433275
1371	79.9476	-0.454301
1372	118.74	-0.486036
1373	84.8548	-0.493307
1374	119.393	-0.501606
1375	79.7853	-0.544847
1376	115.005	-0.579492
1377	120.749	-0.611912
1378	121.122	-0.65452
1379	79.8905	-0.765854
1380	124.139	-0.873486
1381	103.808	-0.98403
1382	61.9331	-1.05226
1383	89.8964	-1.35338
1384	116.161	3.6166
1385	66.9231	2.81561
1386	123.241	2.80694
1387	107.319	2.73573
1388	76.7713	2.40647
1389	120.895	2.2724
1390	88.1945	2.20205
1391	110.971	2.14976
1392	70.9922	2.00299
1393	105.165	1.86863
1394	111.109	1.74632
1395	121.754	1.73415
1396	65.7627	1.60889
1397	108.041	1.48213
1398	122.486	1.41593
1399	117.257	1.3159
1400	119.507	1.29079
1401	119.129	1.19707
1402	114.444	1.19081
1403	117.775	1.18227
1404	81.0983	1.17685
1405	75.2899	1.16934
1406	90.7699	1.14247
1407	83.6032	1.09824
1408	84.073	1.08256
1409	120.459	1.04884
1410	74.5565	0.995084
1411	119.056	0.934514
1412	127.971	0.911761
1413	123.778	0.906609
1414	113.11	0.89617
1415	116.01	0.866685
1416	121.253	0.832992
1417	80.2309	0.804285
1418	89.8897	0.785288
1419	75.7808	0.756799
1420	82.9876	0.725461
1421	72.0992	0.684544
1422	117.038	0.665534
1423	112.075	0.664214
1424	83.7758	0.626451
1425	119.458	0.618451
1426	119.524	0.607955
1427	84.8482	0.605801
1428	70.5516	0.603789
1429	74.1228	0.568707
1430	88.449	0.566043
1431	120.254	0.562743
1432	76.7172	0.552867
1433	92.1315	0.545472
1434	113.445	0.526357
1435	105.259	0.516153
1436	107.518	0.502512
1437	99.2141	0.480616
1438	84.7336	0.418008
1439	125.4	0.413699
1440	121.673	0.412596
1441	84.3719	0.390976
1442	83.2426	0.32626
1443	88.4222	0.324232
1444	74.8812	0.312636
1445	72.8205	0.292794
1446	120.247	0.282095
1447	76.7649	0.266928
1448	113.153	0.266423
1449	111.459	0.234032
1450	83.8485	0.228024
1451	124.852	0.221961
1452	97.8715	0.213997
1453	84.9962	0.187498
1454	117.639	0.180264
1455	137.073	0.175911
1456	70.8607	0.168672
1457	64.6604	0.122003
1458	129.71	0.1187
1459	78.3049	0.0869019
1460	84.2104	0.0718766
1461	109.949	0.0672987
1462	120.805	0.060829
1463	84.4833	0.0413782
1464	71.9226	0.0413092
1465	97.0761	0.0226595
1466	119.973	-0.0373907
1467	110.886	-0.0396294
1468	78.2654	-0.0780852
1469	133.279	-0.0888225
1470	122.508	-0.0924818
1471	132.013	-0.102311
1472	137.313	-0.117105
1473	86.0629	-0.138125
1474	79.7336	-0.147796
1475	133.642	-0.152194
1476	84.7705	-0.156365
1477	122.361	-0.16147
1478	121.879	-0.174649
1479	115.167	-0.183904
1480	101.522	-0.184467
1481	86.3254	-0.19428
1482	80.6705	-0.227038
1483	114.84	-0.239335
1484	124.692	-0.279091
1485	78.7293	-0.294621
1486	112.519	-0.305048
1487	75.4815	-0.317534
1488	132.3	-0.323615
1489	115.879	-0.323854
1490	111.236	-0.338012
1491	90.3769	-0.365198
1492	85.5888	-0.383071
1493	85.2832	-0.411804
1494	72.8839	-0.432795
1495	110.054	-0.433106
1496	125.16	-0.444436
1497	110.037	-0.462543
1498	123.674	-0.482315
1499	82.3334	-0.524011
1500	87.0273	-0.586502
1501	114.46	-0.676381
1502	113.371	-0.727155
1503	82.0891	-0.732947
1504	69.8421	-0.741184
1505	121.154	-0.74421
1506	111.902	-0.926351
1507	142.062	3.21643
1508	154.171	3.10229
1509	107.995	2.99577
1510	162.898	2.5036
1511	118.624	2.43034
1512	120.573	2.39265
1513	128.834	2.39013
1514	120.763	2.36478
1515	89.9689	2.17859
1516	116.241	2.02454
1517	82.676	1.73342
1518	79.3157	1.64818
1519	122.416	1.64176
1520	106.656	1.60047
1521	122.872	1.58443
1522	125.48	1.50442
1523	111.981	1.36607
1524	116.884	1.34392
1525	75.9524	1.33337
1526	119.869	1.28119
1527	108.52	1.26038
1528	78.3008	1.21999
1529	90.2451	1.16813
1530	116.957	1.03558
1531	82.612	1.02314
1532	71.4509	0.995505
1533	98.213	0.960353
1534	115.046	0.91686
1535	106.724	0.902027
1536	109.776	0.885074
1537	69.3054	0.873098
1538	73.2588	0.846198
1539	108.745	0.823039
1540	87.6772	0.811885
1541	74.9716	0.717871
1542	81.0573	0.662049
1543	112.842	0.635012
1544	140.086	0.631334
1545	108.138	0.61579
1546	85.4908	0.602751
1547	107.765	0.57422
1548	102.463	0.573353
1549	92.3517	0.556526
1550	129.689	0.538597
1551	88.503	0.535572
1552	116.673	0.533215
1553	88.8697	0.53297
1554	116.124	0.524749
1555	116.521	0.519183
1556	79.6769	0.502648
1557	82.7893	0.499333
1558	81.6026	0.49711
1559	105.274	0.443256
1560	114.281	0.420601
1561	106.307	0.41746
1562	92.4559	0.405657
1563	71.9138	0.373834
1564	107.747	0.369087
1565	119.239	0.350845
1566	90.0705	0.317909
1567	101.374	0.302423
1568	101.588	0.296282
1569	76.9568	0.296221
1570	121.484	0.278424
1571	113.903	0.240078
1572	87.2458	0.231442
1573	114.799	0.231438
1574	76.274	0.215793
1575	89.991	0.211103
1576	83.8607	0.183789
1577	111.468	0.175428
1578	85.2592	0.162509
1579	113.126	0.157088
1580	88.9614	0.14471
1581	117.484	0.113097
1582	88.963	0.095991
1583	115.914	0.0858255
1584	85.5295	0.0706638
1585	116.087	0.044275
1586	79.9939	0.0242441
1587	118.519	0.0202393
1588	80.032	-0.0355239
1589	74.2165	-0.0392522
1590	112.305	-0.0693456
1591	103.184	-0.07852
1592	109.937	-0.106688
1593	83.3844	-0.111923
1594	91.5277	-0.11974
1595	81.9852	-0.123578
1596	113.997	-0.128078
1597	109.41	-0.135141
1598	90.7152	-0.165553
1599	81.5043	-0.183891
1600	60.0574	-0.188166
1601	117.826	-0.190388
1602	84.7508	-0.192101
1603	108.955	-0.192432
1604	83.1981	-0.216198
1605	119.922	-0.227031
1606	113.289	-0.230205
1607	82.3884	-0.2335
1608	77.4063	-0.254958
1609	118.984	-0.275983
1610	117.322	-0.28982
1611	142.634	-0.291695
1612	116.263	-0.300741
1613	99.3655	-0.304195
1614	75.0901	-0.308629
1615	81.1114	-0.327419
1616	92.9209	-0.330184
1617	110.425	-0.345219
1618	120.113	-0.369505
1619	80.5801	-0.372768
1620	110.483	-0.375171
1621	79.3871	-0.411162
1622	79.5218	-0.421656
1623	97.6525	-0.430985
1624	76.2891	-0.448797
1625	93.4038	-0.505607
1626	85.1288	-0.509229
1627	113.4	-0.523712
1628	110.769	-0.535601
1629	83.301	-0.536031
1630	127.844	-0.558792
1631	79.0087	-0.700722
1632	83.688	-0.768938
1633	113.451	-0.777221
1634	90.5058	-0.80855
1635	80.2646	-0.881613
1636	126.355	-0.929738
1637	73.3468	2.56357
1638	116.103	2.41097
1639	112.858	1.90262
1640	85.5352	1.75628
1641	110.118	1.62171
1642	96.9186	1.43623
1643	90.082	1.42504
1644	123.361	1.38058
1645	105.724	1.2566
1646	96.0385	1.22777
1647	107.911	1.22708
1648	81.1615	1.19666
1649	87.1858	1.18451
1650	105.165	1.12034
1651	113.917	1.0792
1652	85.9062	1.04467
1653	112.737	0.997428
1654	68.0938	0.997295
1655	116.611	0.954602
1656	69.3069	0.90953
1657	87.3866	0.883466
1658	106.928	0.875373
1659	88.9534	0.873935
1660	96.7452	0.870302
1661	88.7938	0.825283
1662	108.122	0.82109
1663	89.9654	0.810058
1664	104.027	0.797649
1665	110.256	0.777764
1666	81.3179	0.773525
1667	93.0246	0.764091
1668	132.038	0.739458
1669	113.952	0.734799
1670	115.7	0.70228
1671	70.8824	0.688445
1672	114.138	0.684267
1673	94.7584	0.678341
1674	90.6461	0.6449
1675	118.876	0.639989
1676	115.769	0.614302
1677	90.0255	0.572004
1678	118.181	0.530215
1679	116.565	0.510335
1680	111.89	0.488782
1681	113.777	0.484518
1682	130.615	0.43863
1683	117.253	0.424245
1684	121.458	0.40532
1685	76.4785	0.405128
1686	115.205	0.402564
1687	81.0847	0.402062
1688	113.657	0.380054
1689	91.4324	0.378855
1690	114.186	0.373646
1691	119.2	0.35658
1692	119.102	0.345188
1693	122.188	0.343195
1694	105.254	0.340575
1695	89.6196	0.335205
1696	110.679	0.320724
1697	112.961	0.303065
1698	103.514	0.292722
1699	111.572	0.26866
1700	97.0432	0.249626
1701	93.262	0.214756
1702	84.4166	0.211522
1703	104.396	0.209102
1704	123.762	0.204654
1705	113.327	0.16364
1706	132.041	0.155392
1707	94.0161	0.140992
1708	92.6291	0.129607
1709	123.125	0.097223
1710	92.7649	0.0852291
1711	118.041	0.0589564
1712	77.6887	0.049177
1713	94.6782	0.0371103
1714	90.1315	0.0337052
1715	110.591	0.0195492
1716	96.2966	0.017564
1717	110.563	0.00742986
1718	122.08	0.00643872
1719	113.623	-0.00753596
1720	111.251	-0.0127398
1721	102.161	-0.019079
1722	111.679	-0.0242692
1723	87.769	-0.0317346
1724	91.6697	-0.0550666
1725	76.4862	-0.0677679
1726	117.923	-0.120603
1727	112.977	-0.122771
1728	87.6363	-0.154115
1729	88.0589	-0.166892
1730	122.663	-0.197449
1731	135.837	-0.241931
1732	87.8083	-0.243268
1733	89.9135	-0.259225
1734	76.9246	-0.260967
1735	84.7557	-0.265938
1736	119.792	-0.296051
1737	111.087	-0.309091
1738	87.9519	-0.314451
1739	90.2329	-0.334468
1740	115.682	-0.361236
1741	88.9839	-0.418861
1742	79.7929	-0.419788
1743	147.883	-0.435978
1744	95.1296	-0.443372
1745	89.9054	-0.449876
1746	125.132	-0.523124
1747	105.117	-0.533888
1748	119.303	-0.541381
1749	127.873	-0.562415
1750	109.866	-0.566904
1751	122.297	-0.647709
1752	153.641	-0.661595
1753	118.677	-0.68388
1754	125.397	-0.728414
1755	115.003	-0.873697
1756	114.231	-0.947323
1757	113.829	-0.958242

## Sheet: ED_fig6D_speed_dopamine_tail
Unnamed: 0	average speed	DLight zscore
0	12.7274	3.96818
1	11.5403	3.91801
2	9.38086	3.7946
3	9.50918	3.1706
4	10.1364	2.8249
5	10.2716	2.76765
6	11.6633	2.54775
7	10.687	2.42464
8	12.3144	2.42279
9	9.71446	2.31529
10	9.31035	2.31034
11	10.163	2.23413
12	10.7396	2.23349
13	12.1979	2.22815
14	11.1171	2.21898
15	12.8538	2.01365
16	12.2457	1.99379
17	10.3792	1.97048
18	9.65605	1.93959
19	10.0628	1.83372
20	10.5034	1.80598
21	9.58441	1.76869
22	11.1451	1.66088
23	11.5439	1.64197
24	12.5052	1.63587
25	11.8687	1.57138
26	10.2229	1.43812
27	12.3373	1.39543
28	11.2396	1.31755
29	10.6983	1.31215
30	9.51835	1.24315
31	9.58825	1.17363
32	10.2438	1.14744
33	10.9612	1.08487
34	10.6803	1.08481
35	11.3778	1.03354
36	11.1185	1.03172
37	10.8357	0.592101
38	10.0725	0.440328
39	12.2223	0.417218
40	10.8159	0.397844
41	7.47101	0.387831
42	11.7864	0.267076
43	8.31677	0.0883624
44	11.0393	3.87
45	12.443	3.54793
46	10.411	3.53328
47	10.9659	3.05242
48	12.7386	3.03981
49	14.1567	3.02614
50	11.7398	2.99547
51	11.1311	2.97825
52	13.0448	2.83106
53	13.6632	2.79241
54	9.5933	2.78576
55	12.8201	2.70569
56	12.3539	2.65234
57	11.1853	2.58358
58	11.4037	2.55317
59	13.8748	2.5193
60	10.7678	2.48801
61	12.9447	2.47175
62	11.7672	2.46302
63	15.7411	2.46207
64	13.0917	2.45428
65	12.9565	2.45367
66	13.1557	2.44049
67	9.15202	2.43006
68	12.5118	2.42986
69	9.99425	2.42891
70	10.409	2.42671
71	11.4079	2.41671
72	10.8887	2.41145
73	11.3182	2.373
74	9.88303	2.36103
75	10.0388	2.34895
76	12.5967	2.3386
77	11.3945	2.33293
78	10.9925	2.30324
79	11.7765	2.29666
80	10.3956	2.27149
81	8.3532	2.26194
82	10.3791	2.26135
83	13.3364	2.25794
84	12.1632	2.23941
85	15.093	2.22907
86	13.8256	2.22452
87	10.4821	2.21072
88	9.90111	2.20218
89	12.6565	2.16678
90	13.256	2.15954
91	13.3837	2.1448
92	13.6163	2.11441
93	12.7805	2.11118
94	9.71556	2.00392
95	10.3211	2.00266
96	10.2878	1.98948
97	13.3463	1.89448
98	11.8462	1.87075
99	12.6195	1.83612
100	12.5412	1.83102
101	14.1571	1.8104
102	10.3128	1.77189
103	11.594	1.77115
104	10.1236	1.77011
105	14.2513	1.76884
106	10.7861	1.76594
107	10.529	1.76504
108	10.8952	1.75541
109	11.7371	1.74256
110	11.8889	1.73383
111	11.1067	1.73183
112	13.9723	1.6857
113	12.3999	1.67864
114	10.8313	1.66965
115	12.7878	1.65458
116	12.5087	1.6155
117	10.1247	1.61478
118	9.14693	1.59132
119	14.1715	1.57513
120	12.9406	1.55875
121	9.62557	1.53545
122	10.0623	1.52488
123	13.9802	1.51814
124	13.3615	1.4834
125	11.561	1.47916
126	12.1389	1.47743
127	12.8679	1.46406
128	11.189	1.45744
129	11.1755	1.45043
130	12.302	1.41417
131	13.7303	1.40864
132	12.6538	1.39282
133	12.2948	1.37514
134	10.8292	1.37474
135	12.3791	1.36948
136	13.964	1.35323
137	11.9676	1.32713
138	10.7529	1.23003
139	11.1572	1.22721
140	10.2647	1.22391
141	10.1942	1.21787
142	14.5036	1.21521
143	12.6208	1.20744
144	12.1261	1.17456
145	13.7734	1.15697
146	11.7124	1.12488
147	9.65191	1.11088
148	11.6495	1.09643
149	7.93616	1.0815
150	10.7976	1.06349
151	10.1805	1.03625
152	12.0661	0.995308
153	12.596	0.974414
154	10.0398	0.973583
155	8.33343	0.946852
156	10.4137	0.929448
157	11.0932	0.900807
158	13.184	0.893874
159	14.5521	0.88378
160	12.2531	0.851361
161	11.3535	0.81641
162	9.82431	0.753902
163	12.3026	0.739182
164	11.1009	0.731763
165	11.1555	0.702391
166	11.8906	0.676685
167	12.8978	0.663734
168	8.97003	0.589465
169	11.0527	0.54636
170	13.1431	0.468794
171	10.6265	0.372357
172	8.68202	0.137326
173	13.2337	4.07224
174	15.0252	3.74394
175	10.6959	3.48893
176	9.13182	3.38165
177	10.3909	3.32597
178	12.848	3.16731
179	12.8297	3.15854
180	11.6103	3.02077
181	11.5333	2.92781
182	11.9108	2.91188
183	11.1709	2.85909
184	12.8201	2.82668
185	7.78101	2.76271
186	7.80817	2.74444
187	12.9195	2.69122
188	11.9989	2.67262
189	9.64431	2.64999
190	4.58422	2.59427
191	11.5097	2.53617
192	14.2549	2.53285
193	11.0505	2.5076
194	10.8111	2.4913
195	10.8666	2.46232
196	10.761	2.3501
197	13.0648	2.34344
198	13.0025	2.27428
199	9.62276	2.27074
200	13.6565	2.26107
201	11.4259	2.24728
202	13.0437	2.23872
203	13.7772	2.23475
204	12.7209	2.22766
205	14.3314	2.20913
206	11.0582	2.19724
207	14.2277	2.18484
208	10.796	2.17586
209	13.3321	2.1611
210	12.7064	2.14085
211	12.0693	2.14034
212	15.0799	2.13262
213	13.3852	2.12395
214	14.3155	2.1189
215	13.5114	2.10022
216	14.7797	2.07548
217	9.64964	2.06596
218	11.0356	2.06185
219	14.8596	2.02068
220	14.4474	2.01595
221	9.89463	1.99526
222	12.8639	1.98912
223	10.5721	1.98182
224	15.06	1.98105
225	14.0092	1.98047
226	13.5906	1.96019
227	13.8137	1.95781
228	16.017	1.94916
229	11.3058	1.94654
230	15.2045	1.94279
231	9.80844	1.93471
232	14.4419	1.93146
233	11.6252	1.91786
234	11.3089	1.91357
235	13.9045	1.91187
236	11.0925	1.90853
237	11.2477	1.89828
238	10.9775	1.88674
239	12.425	1.87939
240	11.2337	1.86766
241	14.0341	1.8529
242	14.1971	1.83974
243	13.0392	1.83072
244	11.5074	1.82022
245	8.52806	1.79643
246	10.828	1.769
247	14.5844	1.75591
248	11.8945	1.74535
249	9.91763	1.73089
250	11.8039	1.72806
251	9.01429	1.68936
252	13.3369	1.67717
253	12.3976	1.64918
254	10.897	1.6445
255	8.34904	1.63109
256	9.31831	1.61668
257	8.80285	1.58648
258	13.1635	1.57132
259	10.3447	1.56266
260	13.3071	1.55387
261	11.9058	1.55361
262	10.9322	1.53526
263	11.5841	1.51552
264	12.5141	1.51454
265	15.7861	1.4994
266	11.4948	1.49657
267	10.7874	1.49407
268	11.4423	1.46568
269	13.541	1.45585
270	10.6868	1.43404
271	10.5161	1.43347
272	13.7243	1.40007
273	11.627	1.38276
274	12.9288	1.37176
275	11.7591	1.3599
276	10.5104	1.32888
277	12.7589	1.3149
278	9.99113	1.31032
279	14.0394	1.30343
280	13.0374	1.3012
281	14.0926	1.29791
282	12.3675	1.29352
283	11.2523	1.28529
284	10.3757	1.28512
285	11.0256	1.2844
286	9.41509	1.28402
287	12.9859	1.27806
288	11.9877	1.27708
289	13.0228	1.23748
290	14.2742	1.19733
291	12.2688	1.19265
292	10.7191	1.18238
293	10.1177	1.17474
294	10.3839	1.15513
295	17.0791	1.1482
296	12.5764	1.1274
297	13.4875	1.10809
298	9.35298	1.10625
299	12.7878	1.094
300	13.6888	1.0796
301	12.0492	1.07581
302	12.8228	1.07073
303	11.0293	1.06242
304	13.5597	1.02793
305	9.58857	1.01485
306	11.8849	0.983418
307	10.2099	0.973955
308	10.235	0.957736
309	14.4512	0.928552
310	13.0752	0.928459
311	12.3053	0.919617
312	12.1347	0.906161
313	11.968	0.892028
314	10.69	0.890484
315	12.7327	0.883109
316	12.7627	0.880504
317	15.282	0.867821
318	12.0268	0.864829
319	14.969	0.839633
320	8.86314	0.81608
321	13.2482	0.81588
322	10.6151	0.814764
323	11.9555	0.813248
324	9.61398	0.772116
325	11.4438	0.771459
326	8.92498	0.762169
327	14.6417	0.76101
328	13.8674	0.749181
329	9.11587	0.745688
330	14.1468	0.733831
331	14.7544	0.72376
332	9.54107	0.71322
333	13.7615	0.708681
334	11.6359	0.704345
335	11.2481	0.703985
336	10.9089	0.696485
337	10.5153	0.696444
338	11.1595	0.69383
339	9.47832	0.691126
340	8.4192	0.686192
341	13.8297	0.658302
342	14.2019	0.654457
343	13.3586	0.652189
344	12.5661	0.63363
345	13.6039	0.630116
346	11.9425	0.618607
347	10.9223	0.616149
348	14.2325	0.599369
349	14.9602	0.598791
350	14.6674	0.589737
351	9.15457	0.586995
352	15.5959	0.565806
353	10.167	0.557641
354	14.0341	0.507626
355	11.9069	0.487622
356	12.3236	0.432247
357	11.465	0.430224
358	11.9174	0.410316
359	10.8172	0.387826
360	10.2299	0.3704
361	11.9789	0.368211
362	10.1603	0.345986
363	10.1	0.321166
364	12.0323	0.319677
365	10.7537	0.291082
366	12.0656	0.287664
367	12.1663	0.273849
368	10.8499	0.251359
369	10.5944	0.238228
370	9.87411	0.168558
371	12.315	0.162814
372	11.1975	0.135718
373	11.8734	0.132198
374	9.08952	0.0842574
375	12.6914	0.0602248
376	12.6667	0.0248441
377	10.7355	0.0205294
378	12.1438	0.00597778
379	11.2342	-0.00480469
380	9.14875	-0.0220583
381	11.1185	-0.0747856
382	11.1884	-0.0859592
383	10.0186	-0.093107
384	12.0348	-0.113856
385	13.1007	-0.137306
386	10.5618	-0.137803
387	10.4101	-0.148126
388	10.6908	-0.195967
389	10.6293	-0.198188
390	11.3882	-0.218097
391	13.4114	-0.234981
392	10.0187	-0.27224
393	9.68566	-0.324021
394	15.1335	-0.347057
395	10.1851	-0.357349
396	14.1486	-0.365995
397	9.38025	-0.393179
398	10.0923	3.56281
399	9.18648	3.54521
400	9.15513	3.43104
401	9.74321	3.22742
402	9.95789	3.1554
403	10.8356	3.13841
404	11.0735	3.10113
405	11.3806	2.98475
406	13.8547	2.87366
407	11.2243	2.86448
408	10.7647	2.73084
409	11.1647	2.71904
410	10.6235	2.65801
411	10.2665	2.57435
412	11.7035	2.55733
413	11.981	2.45914
414	9.56633	2.39023
415	10.5166	2.38496
416	12.5863	2.31987
417	8.73921	2.29369
418	9.38661	2.28879
419	9.70552	2.22222
420	8.74894	2.21676
421	11.7343	2.19324
422	10.1661	2.14394
423	12.3957	2.10236
424	10.4147	2.0881
425	13.2041	2.08303
426	8.33298	2.06687
427	12.6302	2.04043
428	9.40098	2.02777
429	11.5016	2.01135
430	14.1985	1.98022
431	8.71563	1.95476
432	12.8342	1.91785
433	10.4535	1.90728
434	11.0374	1.89538
435	10.432	1.853
436	9.51692	1.83111
437	9.25235	1.71505
438	12.3943	1.68642
439	9.54228	1.60782
440	10.4432	1.50147
441	12.0714	1.44054
442	11.6984	1.43302
443	9.75434	1.37904
444	9.64976	1.33857
445	9.87777	1.30898
446	9.75159	1.2949
447	10.9321	1.29015
448	10.4528	1.25093
449	11.1433	1.204
450	8.61361	1.18789
451	10.4231	1.18697
452	8.51557	1.13013
453	10.3651	1.10761
454	10.5439	1.06059
455	9.25941	1.03316
456	9.32553	1.03131
457	10.1129	1.03003
458	8.83295	1.02974
459	10.1567	1.02482
460	10.6433	0.990814
461	10.4713	0.989181
462	10.0031	0.9867
463	10.5885	0.985552
464	11.1296	0.931458
465	12.9795	0.870044
466	10.3385	0.861922
467	9.81749	0.849915
468	10.497	0.777178
469	9.50186	0.703104
470	8.95155	0.692941
471	10.6343	0.691554
472	10.5673	0.674005
473	10.6057	0.615809
474	10.916	0.60589
475	11.3069	0.602703
476	10.3127	0.56924
477	9.2488	0.478642
478	9.59108	0.454
479	9.08156	0.426639
480	8.94785	0.403416
481	11.9697	0.371874
482	9.84512	0.298801
483	12.4097	0.274306
484	10.5234	0.246942
485	11.2661	0.213381
486	10.0089	0.210643
487	10.1364	0.130989
488	9.3317	0.0748813
489	9.2932	0.0573322
490	9.97002	-0.00757337
491	9.07625	-0.0864515
492	10.8927	-0.161552
493	9.4471	-0.386769
494	9.08754	-0.391312
495	10.3432	-0.400647
496	8.79907	-0.475075
497	10.054	-0.648139
498	10.6601	3.21424
499	14.1267	3.04378
500	12.2231	3.02416
501	8.21683	3.00773
502	11.2707	2.85537
503	10.0883	2.84864
504	11.9974	2.81794
505	11.732	2.79547
506	10.2183	2.78321
507	11.0448	2.64192
508	12.1673	2.60216
509	9.88358	2.52121
510	11.8949	2.32536
511	13.5536	2.15206
512	11.1175	2.09502
513	12.2134	2.06717
514	12.1567	2.03906
515	9.55322	2.03501
516	13.7378	2.03288
517	11.7049	1.99419
518	11.2699	1.98721
519	8.66257	1.86637
520	12.2558	1.73382
521	11.5975	1.71269
522	10.748	1.71167
523	10.925	1.68276
524	11.9887	1.66945
525	10.0801	1.63135
526	9.57071	1.56513
527	10.5189	1.55444
528	11.6472	1.55193
529	11.8209	1.53813
530	9.77872	1.53283
531	11.3076	1.46459
532	12.6458	1.43046
533	12.0658	1.42819
534	11.8244	1.42363
535	10.8991	1.41125
536	8.4089	1.38184
537	10.0878	1.38137
538	11.7303	1.3793
539	11.5612	1.3788
540	11.2633	1.36575
541	12.0768	1.36489
542	10.4833	1.29517
543	14.964	1.25637
544	9.52505	1.23014
545	10.5048	1.19719
546	9.18986	1.19086
547	14.2316	1.15655
548	11.114	1.12045
549	10.4226	1.0975
550	11.7437	1.07481
551	13.0962	1.07228
552	9.84021	1.02735
553	11.268	1.02253
554	14.3889	1.0122
555	12.5971	0.95873
556	10.5375	0.927816
557	9.82392	0.913913
558	9.72049	0.911345
559	11.5807	0.910292
560	12.2205	0.900998
561	12.7901	0.885559
562	13.6856	0.87065
563	14.4925	0.844121
564	11.9081	0.831983
565	9.78191	0.825626
566	13.1075	0.776483
567	12.5765	0.759128
568	10.2698	0.75569
569	13.7945	0.733796
570	12.6593	0.690891
571	10.4095	0.687783
572	9.05002	0.664269
573	12.2378	0.63461
574	9.61861	0.611054
575	10.6731	0.394901
576	8.59887	0.350339
577	10.9066	0.348296
578	11.9149	0.312078
579	14.3821	0.307502
580	12.8174	0.291992
581	8.59927	0.199056
582	13.4363	0.196779
583	9.76267	0.153904
584	11.4949	0.0773848
585	9.68914	0.013957
586	8.9881	-0.0672845
587	10.4729	-0.0999699
588	10.0481	-0.178138
589	10.9107	-0.19938
590	9.24755	-0.237019
591	13.268	-0.336552
592	12.5072	-0.362755
593	11.3465	-0.369823
594	9.37529	3.31696
595	11.9703	3.27696
596	9.3558	2.78348
597	16.4566	2.77646
598	12.2915	2.72642
599	13.2607	2.65324
600	11.8491	2.62955
601	9.67935	2.42779
602	12.1888	2.34932
603	11.3344	2.27742
604	12.856	2.22117
605	10.2995	2.16768
606	15.6119	2.10161
607	11.7824	2.09371
608	12.1353	2.07764
609	15.7772	1.98347
610	13.9862	1.97108
611	11.0465	1.91373
612	7.88475	1.8881
613	8.87547	1.88671
614	13.2748	1.88096
615	11.5886	1.81842
616	12.8633	1.80681
617	14.6207	1.76805
618	13.9094	1.66362
619	11.3537	1.55069
620	13.5068	1.53959
621	10.5447	1.53054
622	14.1891	1.51126
623	9.12846	1.51095
624	12.5503	1.50926
625	12.3333	1.49977
626	13.0143	1.43533
627	11.5801	1.43435
628	8.17829	1.41112
629	13.8204	1.39689
630	10.2898	1.39028
631	8.53968	1.37783
632	12.5732	1.35356
633	14.9229	1.33609
634	13.5321	1.31315
635	10.8749	1.29329
636	13.6155	1.28628
637	11.9584	1.25813
638	5.70155	1.25615
639	9.56602	1.24616
640	12.2407	1.24414
641	10.9294	1.24234
642	8.81232	1.19698
643	16.8246	1.17513
644	12.3912	1.16386
645	10.4812	1.15895
646	13.9892	1.08966
647	10.1017	1.05501
648	10.7837	1.01989
649	15.405	0.958377
650	12.5725	0.943197
651	13.6115	0.941017
652	12.204	0.917756
653	11.2912	0.885098
654	13.6111	0.87671
655	9.574	0.867948
656	10.2396	0.849376
657	9.8299	0.811557
658	13.7466	0.802942
659	8.93937	0.801514
660	11.6109	0.797652
661	9.39543	0.763757
662	14.8427	0.731052
663	13.2476	0.686444
664	9.55563	0.669879
665	13.5086	0.636835
666	15.0204	0.603502
667	11.69	0.563269
668	14.9551	0.556517
669	11.183	0.547646
670	12.2562	0.546574
671	16.5841	0.501224
672	8.29792	0.471808
673	11.7573	0.449706
674	11.199	0.446171
675	9.77463	0.435958
676	11.122	0.389048
677	14.5293	0.379743
678	14.2752	0.35981
679	10.0494	0.358034
680	12.0919	0.345631
681	13.5084	0.271271
682	11.1277	0.264498
683	14.291	0.227105
684	12.4529	0.223626
685	5.36155	0.217723
686	11.6944	0.160208
687	10.2736	0.124761
688	12.867	0.119127
689	11.5033	0.0704954
690	9.66567	-0.014692
691	9.97556	-0.0242616
692	6.58335	-0.0810112
693	10.7559	-0.11005
694	14.4013	-0.134908
695	12.204	-0.151835
696	12.0757	-0.254642
697	13.3253	-0.260098
698	10.3183	-0.284318
699	10.5031	-0.291949
700	14.0138	-0.317841
701	9.6298	-0.340739
702	10.3817	-0.51886
703	12.8201	-0.652696
704	11.8244	-0.660198
705	10.9795	-1.10359
706	8.33866	-1.17622
707	10.7767	3.85325
708	6.99576	3.71594
709	11.9184	3.25354
710	11.3338	3.1398
711	13.1596	3.12625
712	11.1544	2.87385
713	15.1188	2.78752
714	9.59153	2.68105
715	10.7834	2.67755
716	8.62205	2.66251
717	14.3775	2.62884
718	14.3029	2.60678
719	13.3202	2.60374
720	11.9841	2.53994
721	11.2024	2.40344
722	9.17041	2.08986
723	14.8545	2.07593
724	13.5334	2.06847
725	15.0893	2.03141
726	12.1727	2.02011
727	12.5677	2.01777
728	9.55229	1.97611
729	11.238	1.96201
730	12.0046	1.95665
731	9.98148	1.92016
732	11.3266	1.8898
733	9.82889	1.87541
734	11.6927	1.8701
735	13.9175	1.84899
736	12.0689	1.84264
737	15.6586	1.81818
738	12.2275	1.79767
739	10.368	1.78096
740	14.0436	1.76933
741	9.39593	1.75142
742	13.9086	1.74799
743	10.077	1.70691
744	14.3175	1.69755
745	10.2398	1.66906
746	14.7033	1.66104
747	10.9625	1.64591
748	14.3628	1.62263
749	14.7162	1.61837
750	12.6104	1.61639
751	14.406	1.60659
752	14.1215	1.58783
753	10.8984	1.55274
754	14.2869	1.51966
755	10.3102	1.44581
756	10.9046	1.43203
757	13.8022	1.4214
758	12.9896	1.41538
759	14.5773	1.39642
760	13.7766	1.38998
761	11.7086	1.36129
762	13.1009	1.35409
763	15.8678	1.35161
764	14.0321	1.32325
765	14.6475	1.30592
766	13.5571	1.30065
767	10.4129	1.29491
768	12.7105	1.2663
769	13.1176	1.25892
770	12.7546	1.23879
771	15.4271	1.22324
772	11.8945	1.22141
773	16.2786	1.21676
774	10.9233	1.14435
775	11.6445	1.10324
776	12.7665	1.09968
777	16.2892	1.07759
778	13.1238	1.05991
779	10.0257	1.04724
780	12.76	0.989891
781	7.57579	0.983609
782	14.2853	0.91647
783	14.11	0.911545
784	10.8837	0.901676
785	12.0954	0.89042
786	11.7924	0.879464
787	12.5791	0.866518
788	16.5644	0.862682
789	11.8675	0.851188
790	12.9421	0.845772
791	13.4748	0.819674
792	11.2519	0.818651
793	14.4255	0.812119
794	11.479	0.787545
795	9.61569	0.775069
796	12.1845	0.773381
797	14.0237	0.749993
798	14.6686	0.721696
799	11.889	0.702241
800	9.43227	0.677845
801	9.74334	0.672904
802	12.0715	0.666732
803	13.6556	0.65084
804	9.23399	0.636677
805	10.1226	0.630187
806	10.0072	0.601131
807	9.12894	0.560545
808	15.0493	0.538229
809	14.9917	0.524002
810	9.65824	0.514823
811	10.4941	0.472817
812	12.0709	0.46479
813	15.4609	0.455253
814	10.6512	0.447714
815	12.6471	0.389471
816	9.0359	0.372712
817	11.1027	0.358161
818	12.4332	0.352125
819	16.8446	0.347616
820	14.0523	0.340517
821	14.0765	0.338729
822	14.1993	0.315931
823	9.51537	0.290409
824	11.3395	0.165356
825	14.5097	0.15459
826	13.8634	0.119254
827	14.9816	0.0828426
828	13.5184	0.0711041
829	8.94937	0.0704115
830	14.6577	0.0693378
831	14.4585	-0.0110758
832	9.04142	-0.0348056
833	10.8671	-0.0507336
834	11.8262	-0.0529252
835	15.0069	-0.0739478
836	10.214	-0.0759492
837	12.277	-0.106102
838	10.0905	-0.182997
839	11.5843	-0.185395
840	9.65063	-0.285101
841	11.1946	-0.342212
842	9.95752	-0.471581
843	10.3621	-0.473841
844	10.0618	-0.47636
845	11.5811	-0.55933
846	12.9137	4.68207
847	9.70209	4.24065
848	10.3759	3.83111
849	12.7029	2.9081
850	8.55091	2.87751
851	12.4984	2.84134
852	11.7838	2.79353
853	10.985	2.68357
854	10.5259	2.64725
855	7.36202	2.53338
856	11.5033	2.48593
857	10.3698	2.41179
858	10.7924	2.38093
859	9.90043	2.36268
860	10.64	2.31969
861	14.7471	2.27073
862	12.4901	2.22557
863	10.1881	2.21058
864	9.44649	2.16571
865	9.34166	2.16542
866	9.1285	2.15979
867	10.8874	2.14933
868	10.264	2.13614
869	11.6015	2.08313
870	11.7901	2.06021
871	11.0912	2.01242
872	12.8173	1.99584
873	10.6674	1.94572
874	12.027	1.9444
875	13.791	1.94394
876	14.2677	1.90616
877	13.6077	1.84282
878	11.2682	1.83138
879	9.76718	1.80924
880	13.1455	1.76177
881	12.5223	1.71912
882	8.94645	1.71215
883	8.52476	1.67514
884	12.9025	1.66807
885	13.4812	1.6559
886	13.604	1.65023
887	11.3302	1.63445
888	12.4727	1.63324
889	10.8904	1.52331
890	12.5908	1.51571
891	10.5398	1.4628
892	9.81003	1.411
893	10.1739	1.40072
894	14.1204	1.35961
895	13.0683	1.34042
896	10.2194	1.31029
897	9.47904	1.29467
898	11.1238	1.27117
899	9.42958	1.26097
900	12.0216	1.24036
901	12.7548	1.17248
902	8.76588	1.16784
903	11.5656	1.14933
904	12.5912	1.14733
905	7.79671	1.14601
906	11.2627	1.09103
907	11.1298	1.06489
908	13.0659	1.0177
909	6.38452	0.987415
910	14.4443	0.972222
911	12.1586	0.96482
912	10.3855	0.925845
913	8.96718	0.899252
914	14.3183	0.888258
915	9.44507	0.84938
916	8.85635	0.824256
917	14.4197	0.821501
918	8.82085	0.81265
919	10.6673	0.791736
920	11.2671	0.786409
921	12.9339	0.741213
922	9.13013	0.725768
923	12.5061	0.70713
924	14.7145	0.698757
925	12.7841	0.692942
926	9.55027	0.668522
927	10.9311	0.643596
928	12.4122	0.616588
929	10.7354	0.606583
930	8.82861	0.605707
931	14.7897	0.601123
932	11.2312	0.555642
933	13.4337	0.54777
934	9.80305	0.510856
935	7.70369	0.496623
936	13.8356	0.444036
937	10.3832	0.427067
938	13.9756	0.423553
939	7.55299	0.420135
940	10.0749	0.390338
941	11.6285	0.390065
942	10.0985	0.377106
943	10.2453	0.345457
944	12.7285	0.264281
945	11.9072	0.225421
946	11.9624	0.21448
947	10.2652	0.0198687
948	11.53	-0.0104517
949	7.24004	-0.155574
950	11.124	-0.229257
951	12.4422	-0.322386
952	10.4884	-0.324986
953	11.3802	-0.389293
954	13.8197	-0.423902
955	11.7279	-0.472616
956	9.66928	-0.505993
957	11.4287	3.39697
958	12.0425	3.03783
959	11.9478	2.91359
960	11.0154	2.69096
961	9.33521	2.25469
962	12.6248	2.10544
963	10.491	2.08992
964	11.8838	2.08672
965	11.9254	2.08258
966	12.4219	1.9921
967	8.27248	1.95807
968	12.1713	1.94811
969	11.7856	1.94668
970	13.6175	1.9173
971	13.077	1.89793
972	11.7678	1.85643
973	8.76651	1.83348
974	11.0779	1.81662
975	13.0924	1.76305
976	6.13082	1.71103
977	14.7269	1.5612
978	11.7663	1.49839
979	10.2375	1.43655
980	11.5668	1.39791
981	10.4606	1.39126
982	10.4787	1.3689
983	11.3683	1.31587
984	11.7033	1.31168
985	11.2513	1.29351
986	9.68981	1.2799
987	12.385	1.23751
988	12.3698	1.23585
989	12.5787	1.19766
990	10.3784	1.17178
991	11.2098	1.12029
992	14.0764	1.06617
993	9.7587	1.06251
994	11.3441	1.0529
995	11.5473	1.0475
996	12.5875	1.01799
997	9.10232	0.982818
998	6.13431	0.950039
999	9.65504	0.940365
1000	5.76017	0.871201
1001	7.8594	0.863155
1002	10.4606	0.838547
1003	12.1871	0.820156
1004	10.6928	0.73613
1005	9.31015	0.637088
1006	9.43623	0.620853
1007	10.7081	0.579315
1008	10.9779	0.530408
1009	8.47282	0.48288
1010	9.79184	0.467296
1011	10.6221	0.382433
1012	8.28745	0.367767
1013	11.2883	0.365184
1014	12.4048	0.336575
1015	11.798	0.32675
1016	9.52055	0.323643
1017	11.7804	0.322886
1018	12.4007	0.293727
1019	10.5012	0.246212
1020	10.7858	0.230991
1021	9.75971	0.206555
1022	12.2457	0.183438
1023	9.40457	0.139365
1024	11.6879	0.0871464
1025	9.59092	0.0831358
1026	8.0956	0.0538105
1027	14.3173	0.0536916
1028	11.6579	0.0444078
1029	11.6017	0.0181731
1030	11.9675	-0.04036
1031	9.26343	-0.0434161
1032	10.5465	-0.0507422
1033	10.2923	-0.0591635
1034	10.9199	-0.0650757
1035	9.30693	-0.0756791
1036	11.1372	-0.0858595
1037	11.4612	-0.0959834
1038	11.7163	-0.123186
1039	11.0499	-0.154939
1040	13.1887	-0.174086
1041	9.67452	-0.192055
1042	11.8219	-0.22381
1043	12.2543	-0.228847
1044	9.92373	-0.255443
1045	9.5933	-0.438623
1046	8.39327	-0.468655
1047	10.9691	-0.471047
1048	8.66376	-0.488183
1049	8.87544	-0.535287
1050	9.54089	-0.575046
1051	9.65096	-0.639893
1052	9.59801	-0.814958
1053	9.79307	-1.0577
1054	9.23094	-1.18225
1055	10.0047	3.86904
1056	12.0239	3.65291
1057	9.45644	3.58415
1058	9.65676	3.53624
1059	9.43858	3.5002
1060	7.74258	3.32841
1061	11.539	3.24822
1062	9.38053	3.17621
1063	9.02558	3.04177
1064	9.72136	2.91203
1065	10.2641	2.86534
1066	10.664	2.81292
1067	8.69712	2.78986
1068	10.0165	2.7699
1069	8.93697	2.68164
1070	10.8494	2.67962
1071	10.2054	2.55742
1072	8.3773	2.54483
1073	9.93404	2.53582
1074	10.4318	2.51292
1075	10.0399	2.46862
1076	13.1861	2.42521
1077	11.1402	2.39044
1078	11.3859	2.34078
1079	9.55241	2.26924
1080	10.5233	2.25331
1081	10.3697	2.1837
1082	9.87713	2.18265
1083	8.73781	2.12547
1084	9.45515	2.04027
1085	10.4751	2.00092
1086	11.9513	1.97626
1087	11.7983	1.89756
1088	9.46695	1.88784
1089	13.3737	1.88253
1090	9.16236	1.82663
1091	11.9122	1.82519
1092	11.5227	1.78773
1093	10.9689	1.77746
1094	11.5426	1.77628
1095	10.3707	1.74661
1096	9.21806	1.74248
1097	11.3152	1.72849
1098	10.9367	1.7265
1099	10.3473	1.71244
1100	8.95207	1.6823
1101	11.0469	1.6602
1102	9.91535	1.65272
1103	11.5413	1.5482
1104	10.2628	1.53512
1105	10.0885	1.52701
1106	10.2336	1.52109
1107	12.8917	1.48424
1108	9.12949	1.4698
1109	7.60755	1.46674
1110	13.0034	1.431
1111	12.1701	1.42207
1112	11.8682	1.41297
1113	12.5572	1.40651
1114	14.0139	1.37434
1115	10.5373	1.31171
1116	9.6205	1.30388
1117	10.2878	1.27911
1118	8.52567	1.27737
1119	11.0122	1.25438
1120	13.6216	1.23193
1121	10.9312	1.22999
1122	11.8151	1.21769
1123	12.5035	1.13295
1124	14.6002	1.07601
1125	12.7361	1.06899
1126	9.69322	1.04083
1127	14.1372	1.039
1128	11.6412	1.01514
1129	8.88409	1.0136
1130	8.06095	1.01354
1131	13.6022	0.988929
1132	10.0566	0.985321
1133	13.2467	0.95777
1134	8.07735	0.897571
1135	9.65598	0.884651
1136	14.433	0.872938
1137	13.414	0.850831
1138	11.1929	0.832408
1139	9.06898	0.829436
1140	14.0669	0.822772
1141	11.7532	0.763892
1142	11.3953	0.76104
1143	8.44712	0.739388
1144	11.0451	0.72646
1145	13.0727	0.639793
1146	13.8092	0.578106
1147	14.3682	0.572267
1148	11.2482	0.563594
1149	13.4534	0.555791
1150	12.0859	0.384598
1151	10.4279	0.352621
1152	8.37539	0.284312
1153	12.2009	0.282632
1154	12.2631	0.0209801
1155	11.4082	-0.0431134
1156	12.793	-0.12052
1157	12.2232	-0.454403
1158	11.0738	3.91367
1159	9.93953	3.013
1160	12.7392	2.89406
1161	12.8598	2.69546
1162	11.3262	2.50901
1163	10.6224	2.39009
1164	7.48181	2.24533
1165	13.4121	2.05968
1166	10.2381	1.99423
1167	11.0575	1.98526
1168	9.24561	1.97084
1169	11.8011	1.88731
1170	11.0455	1.7614
1171	10.7205	1.68178
1172	12.9687	1.68171
1173	9.83428	1.67835
1174	10.1366	1.64363
1175	10.1181	1.59598
1176	8.61971	1.51052
1177	9.55476	1.50866
1178	12.1675	1.50061
1179	9.71037	1.47565
1180	13.8338	1.43339
1181	8.4643	1.39176
1182	10.5956	1.39139
1183	10.0811	1.34341
1184	10.6641	1.32861
1185	9.66871	1.32026
1186	10.0894	1.30497
1187	9.79952	1.28971
1188	11.4581	1.24219
1189	14.0111	1.19943
1190	9.88771	1.19826
1191	10.469	1.17172
1192	8.31967	1.17064
1193	8.64655	1.07973
1194	9.83598	1.07183
1195	9.39226	1.06976
1196	9.4364	1.06463
1197	10.4651	1.05513
1198	7.95081	1.0496
1199	11.9996	1.04872
1200	12.7158	1.0247
1201	11.9766	1.016
1202	12.5034	1.0098
1203	13.452	0.990481
1204	9.68256	0.946824
1205	12.1439	0.945079
1206	11.5405	0.85286
1207	9.24927	0.848245
1208	9.9944	0.825298
1209	12.7973	0.783913
1210	13.4124	0.771972
1211	10.6645	0.764761
1212	9.98119	0.734852
1213	11.1789	0.720676
1214	14.3458	0.709766
1215	9.83248	0.695919
1216	11.076	0.69327
1217	11.767	0.659578
1218	13.5991	0.616935
1219	11.9133	0.532822
1220	14.8931	0.524976
1221	9.98793	0.512638
1222	10.6292	0.495139
1223	12.8761	0.473148
1224	12.4709	0.410151
1225	12.4123	0.378829
1226	12.6809	0.370716
1227	9.38398	0.34987
1228	13.9123	0.311759
1229	12.363	0.289198
1230	15.7689	0.272419
1231	12.6895	0.27142
1232	11.6242	0.269984
1233	8.51546	0.26861
1234	9.43079	0.239647
1235	11.6906	0.209022
1236	12.0923	0.191505
1237	10.8943	0.190315
1238	12.3623	0.153787
1239	10.6377	0.116346
1240	7.86468	0.0876248
1241	12.5672	0.0871446
1242	12.0739	0.0842334
1243	12.2275	0.0828722
1244	13.7093	0.0768176
1245	11.5978	0.0750457
1246	11.8419	0.0637924
1247	10.0196	0.0575646
1248	13.2006	0.0300554
1249	12.1406	0.00998559
1250	9.90927	-0.00194405
1251	13.7503	-0.0461188
1252	11.7679	-0.0497834
1253	11.1587	-0.0623121
1254	9.33067	-0.104593
1255	12.7006	-0.173084
1256	12.0579	-0.177993
1257	11.9678	-0.187166
1258	13.2498	-0.201336
1259	11.4986	-0.232473
1260	10.3235	-0.252361
1261	9.21502	-0.329269
1262	10.3864	-0.443631
1263	8.94739	-0.475932
1264	11.4747	-0.53928
1265	12.0324	-1.10677
1266	9.56761	-1.57897
1267	11.6085	3.69674
1268	7.73884	3.42575
1269	11.7668	3.06855
1270	9.0307	2.8927
1271	11.636	2.5261
1272	8.0989	2.4723
1273	8.48012	2.34693
1274	10.1212	2.30665
1275	10.2522	2.19286
1276	9.39075	2.13048
1277	12.2144	2.03512
1278	10.5098	2.00567
1279	8.80878	1.99496
1280	7.69388	1.97208
1281	8.18758	1.97074
1282	9.44119	1.85685
1283	11.837	1.84125
1284	11.027	1.82548
1285	9.62408	1.76406
1286	9.98396	1.75473
1287	10.2986	1.69141
1288	11.6092	1.60308
1289	10.6465	1.59063
1290	13.2609	1.5351
1291	12.8327	1.44939
1292	10.5842	1.44695
1293	9.41568	1.39526
1294	12.0312	1.37414
1295	13.2721	1.29118
1296	10.1102	1.28718
1297	9.26003	1.23844
1298	11.7965	1.22688
1299	10.8291	1.18544
1300	10.7693	1.12354
1301	8.13596	1.08713
1302	9.92778	1.06593
1303	9.46845	1.02489
1304	10.2658	0.935119
1305	12.9547	0.930121
1306	11.2897	0.91265
1307	8.70389	0.912647
1308	11.2584	0.872252
1309	11.3746	0.869882
1310	7.87771	0.834927
1311	11.7436	0.812085
1312	11.8659	0.806908
1313	11.8096	0.799333
1314	10.1635	0.771367
1315	10.37	0.7241
1316	8.98355	0.71884
1317	10.6857	0.708985
1318	9.85581	0.694332
1319	13.071	0.665077
1320	10.3011	0.660294
1321	11.9454	0.621739
1322	14.0248	0.60168
1323	9.67794	0.595601
1324	10.1662	0.587152
1325	11.0238	0.560163
1326	11.496	0.54679
1327	10.8607	0.483138
1328	8.85946	0.462301
1329	13.403	0.461228
1330	11.6951	0.438651
1331	10.9747	0.428872
1332	11.3646	0.375478
1333	8.50772	0.33759
1334	13.2832	0.291983
1335	10.3481	0.284654
1336	10.7131	0.274521
1337	10.7261	0.249916
1338	10.7741	0.245595
1339	10.5639	0.237809
1340	10.207	0.233301
1341	10.0875	0.157052
1342	11.6948	0.152471
1343	9.72503	0.151063
1344	10.1349	0.121558
1345	9.10404	0.110207
1346	10.8554	0.0969212
1347	9.429	0.0950263
1348	12.8029	0.0873302
1349	13.8857	0.0846975
1350	12.3548	0.0772827
1351	12.1002	0.0691084
1352	11.1858	0.0472374
1353	10.0104	0.04213
1354	11.801	-0.0172898
1355	11.3706	-0.0559367
1356	11.3564	-0.0647945
1357	12.501	-0.0785616
1358	11.0821	-0.0954642
1359	9.82956	-0.130192
1360	11.3691	-0.139137
1361	11.3248	-0.188212
1362	10.7233	-0.222969
1363	10.7341	-0.22537
1364	9.35822	-0.257516
1365	8.12839	-0.288463
1366	9.71694	-0.301525
1367	11.5983	-0.304341
1368	10.6499	-0.3522
1369	9.91545	-0.385927
1370	11.4722	-0.433275
1371	8.91281	-0.454301
1372	13.6077	-0.486036
1373	10.0865	-0.493307
1374	10.3919	-0.501606
1375	10.4499	-0.544847
1376	13.1119	-0.579492
1377	11.4753	-0.611912
1378	12.0905	-0.65452
1379	9.63179	-0.765854
1380	12.4558	-0.873486
1381	12.7232	-0.98403
1382	11.253	-1.05226
1383	9.86555	-1.35338
1384	12.0506	3.6166
1385	8.42803	2.81561
1386	11.043	2.80694
1387	9.72993	2.73573
1388	12.2673	2.40647
1389	10.2687	2.2724
1390	10.6283	2.20205
1391	12.7711	2.14976
1392	9.66224	2.00299
1393	14.2038	1.86863
1394	11.1682	1.74632
1395	9.83762	1.73415
1396	10.5082	1.60889
1397	11.0997	1.48213
1398	10.2386	1.41593
1399	12.8504	1.3159
1400	12.7735	1.29079
1401	13.15	1.19707
1402	12.2464	1.19081
1403	11.6679	1.18227
1404	10.1113	1.17685
1405	10.0788	1.16934
1406	9.26404	1.14247
1407	10.7039	1.09824
1408	11.0073	1.08256
1409	12.9761	1.04884
1410	9.90074	0.995084
1411	12.2321	0.934514
1412	10.4922	0.911761
1413	10.3583	0.906609
1414	11.4655	0.89617
1415	12.5406	0.866685
1416	14.3279	0.832992
1417	8.95993	0.804285
1418	12.9524	0.785288
1419	10.0418	0.756799
1420	10.532	0.725461
1421	11.3776	0.684544
1422	11.393	0.665534
1423	11.0254	0.664214
1424	10.22	0.626451
1425	9.72165	0.618451
1426	12.07	0.607955
1427	8.22146	0.605801
1428	10.4861	0.603789
1429	11.5545	0.568707
1430	9.89143	0.566043
1431	9.90463	0.562743
1432	10.3569	0.552867
1433	9.5131	0.545472
1434	11.9427	0.526357
1435	12.9433	0.516153
1436	12.3265	0.502512
1437	13.0711	0.480616
1438	10.0796	0.418008
1439	14.9189	0.413699
1440	11.3541	0.412596
1441	10.1026	0.390976
1442	8.31664	0.32626
1443	8.72163	0.324232
1444	9.74855	0.312636
1445	9.9658	0.292794
1446	13.0519	0.282095
1447	10.2649	0.266928
1448	12.0854	0.266423
1449	11.7959	0.234032
1450	10.2432	0.228024
1451	13.1802	0.221961
1452	11.0978	0.213997
1453	9.42669	0.187498
1454	11.8722	0.180264
1455	12.4771	0.175911
1456	6.77717	0.168672
1457	9.8368	0.122003
1458	10.769	0.1187
1459	10.423	0.0869019
1460	10.2567	0.0718766
1461	11.0795	0.0672987
1462	7.61593	0.060829
1463	10.1147	0.0413782
1464	10.2065	0.0413092
1465	12.5894	0.0226595
1466	12.8838	-0.0373907
1467	13.1852	-0.0396294
1468	12.3296	-0.0780852
1469	13.6906	-0.0888225
1470	12.8033	-0.0924818
1471	11.3581	-0.102311
1472	13.2293	-0.117105
1473	11.023	-0.138125
1474	12.1572	-0.147796
1475	9.54835	-0.152194
1476	10.8939	-0.156365
1477	12.291	-0.16147
1478	12.3201	-0.174649
1479	12.9114	-0.183904
1480	13.9158	-0.184467
1481	9.69179	-0.19428
1482	7.95649	-0.227038
1483	12.4618	-0.239335
1484	13.6958	-0.279091
1485	9.02685	-0.294621
1486	13.3419	-0.305048
1487	9.15431	-0.317534
1488	11.7958	-0.323615
1489	12.1995	-0.323854
1490	11.1786	-0.338012
1491	10.6717	-0.365198
1492	11.4812	-0.383071
1493	10.3936	-0.411804
1494	11.4769	-0.432795
1495	9.57093	-0.433106
1496	13.4957	-0.444436
1497	12.4419	-0.462543
1498	9.23497	-0.482315
1499	9.05473	-0.524011
1500	9.63174	-0.586502
1501	12.3374	-0.676381
1502	14.3749	-0.727155
1503	9.87211	-0.732947
1504	10.1313	-0.741184
1505	11.393	-0.74421
1506	11.0794	-0.926351
1507	11.6603	3.21643
1508	10.1073	3.10229
1509	10.4634	2.99577
1510	11.2741	2.5036
1511	12.6863	2.43034
1512	10.757	2.39265
1513	11.4997	2.39013
1514	12.4757	2.36478
1515	9.35639	2.17859
1516	10.5055	2.02454
1517	11.0496	1.73342
1518	11.3058	1.64818
1519	13.22	1.64176
1520	10.0177	1.60047
1521	10.5922	1.58443
1522	12.5535	1.50442
1523	13.0744	1.36607
1524	13.0551	1.34392
1525	10.7804	1.33337
1526	12.1948	1.28119
1527	11.3487	1.26038
1528	10.2261	1.21999
1529	4.35855	1.16813
1530	13.3854	1.03558
1531	9.03546	1.02314
1532	8.27574	0.995505
1533	11.6205	0.960353
1534	12.909	0.91686
1535	14.264	0.902027
1536	9.66206	0.885074
1537	10.1902	0.873098
1538	9.45235	0.846198
1539	10.2269	0.823039
1540	10.1743	0.811885
1541	6.70376	0.717871
1542	10.8021	0.662049
1543	11.7283	0.635012
1544	12.9134	0.631334
1545	14.1991	0.61579
1546	11.7038	0.602751
1547	12.6133	0.57422
1548	14.7514	0.573353
1549	10.2955	0.556526
1550	11.6192	0.538597
1551	8.8473	0.535572
1552	12.0049	0.533215
1553	11.0178	0.53297
1554	14.0399	0.524749
1555	12.6588	0.519183
1556	10.8171	0.502648
1557	9.29252	0.499333
1558	9.0416	0.49711
1559	13.0591	0.443256
1560	11.8025	0.420601
1561	13.2799	0.41746
1562	8.92726	0.405657
1563	9.00488	0.373834
1564	12.6633	0.369087
1565	12.2707	0.350845
1566	13.6052	0.317909
1567	11.1851	0.302423
1568	13.9628	0.296282
1569	10.4045	0.296221
1570	11.7558	0.278424
1571	14.3188	0.240078
1572	11.581	0.231442
1573	12.0239	0.231438
1574	10.0382	0.215793
1575	9.74924	0.211103
1576	10.5744	0.183789
1577	10.7942	0.175428
1578	10.1868	0.162509
1579	12.2561	0.157088
1580	12.5576	0.14471
1581	13.2153	0.113097
1582	10.8171	0.095991
1583	11.6535	0.0858255
1584	10.0667	0.0706638
1585	14.0978	0.044275
1586	9.75295	0.0242441
1587	9.33253	0.0202393
1588	11.9296	-0.0355239
1589	10.766	-0.0392522
1590	11.1107	-0.0693456
1591	10.3738	-0.07852
1592	11.8573	-0.106688
1593	10.6874	-0.111923
1594	10.912	-0.11974
1595	10.8609	-0.123578
1596	13.3677	-0.128078
1597	14.0484	-0.135141
1598	10.7348	-0.165553
1599	12.1687	-0.183891
1600	6.7058	-0.188166
1601	10.9295	-0.190388
1602	8.66162	-0.192101
1603	12.3013	-0.192432
1604	9.74173	-0.216198
1605	12.3265	-0.227031
1606	10.775	-0.230205
1607	6.95758	-0.2335
1608	9.71164	-0.254958
1609	12.0875	-0.275983
1610	14.0034	-0.28982
1611	13.6655	-0.291695
1612	11.6906	-0.300741
1613	12.4155	-0.304195
1614	8.09348	-0.308629
1615	8.67749	-0.327419
1616	9.87663	-0.330184
1617	13.1247	-0.345219
1618	11.8757	-0.369505
1619	10.0542	-0.372768
1620	14.7133	-0.375171
1621	11.0983	-0.411162
1622	10.6223	-0.421656
1623	13.0744	-0.430985
1624	8.73871	-0.448797
1625	9.51202	-0.505607
1626	9.72707	-0.509229
1627	13.3359	-0.523712
1628	13.0006	-0.535601
1629	9.38547	-0.536031
1630	11.0347	-0.558792
1631	10.908	-0.700722
1632	7.9078	-0.768938
1633	13.0123	-0.777221
1634	8.54508	-0.80855
1635	8.42787	-0.881613
1636	11.8242	-0.929738
1637	8.11973	2.56357
1638	7.9477	2.41097
1639	9.91274	1.90262
1640	9.47521	1.75628
1641	12.5099	1.62171
1642	11.1682	1.43623
1643	8.64007	1.42504
1644	9.0663	1.38058
1645	11.4483	1.2566
1646	11.2374	1.22777
1647	9.49199	1.22708
1648	9.47737	1.19666
1649	9.65982	1.18451
1650	11.3544	1.12034
1651	8.39083	1.0792
1652	10.0583	1.04467
1653	12.5443	0.997428
1654	8.04316	0.997295
1655	9.9289	0.954602
1656	13.4301	0.90953
1657	10.593	0.883466
1658	12.9606	0.875373
1659	9.11514	0.873935
1660	9.92028	0.870302
1661	9.49665	0.825283
1662	11.9257	0.82109
1663	9.99844	0.810058
1664	12.0575	0.797649
1665	10.6692	0.777764
1666	9.15261	0.773525
1667	9.4011	0.764091
1668	11.1499	0.739458
1669	11.4618	0.734799
1670	12.6583	0.70228
1671	8.57778	0.688445
1672	10.8738	0.684267
1673	7.04954	0.678341
1674	9.67483	0.6449
1675	9.24026	0.639989
1676	11.0678	0.614302
1677	9.80137	0.572004
1678	13.5561	0.530215
1679	11.5649	0.510335
1680	10.8714	0.488782
1681	11.7851	0.484518
1682	10.9521	0.43863
1683	11.4916	0.424245
1684	14.1414	0.40532
1685	11.2131	0.405128
1686	13.5554	0.402564
1687	7.96406	0.402062
1688	12.9253	0.380054
1689	10.7807	0.378855
1690	11.3608	0.373646
1691	11.9522	0.35658
1692	13.1354	0.345188
1693	10.2909	0.343195
1694	9.8942	0.340575
1695	8.46384	0.335205
1696	10.9169	0.320724
1697	12.8373	0.303065
1698	12.091	0.292722
1699	14.0657	0.26866
1700	10.2785	0.249626
1701	12.1608	0.214756
1702	10.7474	0.211522
1703	11.5399	0.209102
1704	12.0531	0.204654
1705	14.4837	0.16364
1706	11.7056	0.155392
1707	10.2299	0.140992
1708	9.97843	0.129607
1709	9.50641	0.097223
1710	9.38252	0.0852291
1711	12.901	0.0589564
1712	6.59207	0.049177
1713	10.4517	0.0371103
1714	9.3617	0.0337052
1715	11.8517	0.0195492
1716	8.49605	0.017564
1717	11.6426	0.00742986
1718	9.797	0.00643872
1719	11.6087	-0.00753596
1720	12.0576	-0.0127398
1721	8.84242	-0.019079
1722	13.1996	-0.0242692
1723	10.7866	-0.0317346
1724	9.54255	-0.0550666
1725	11.0097	-0.0677679
1726	11.3426	-0.120603
1727	9.65525	-0.122771
1728	8.97258	-0.154115
1729	10.4498	-0.166892
1730	14.4627	-0.197449
1731	11.3357	-0.241931
1732	8.83737	-0.243268
1733	10.0215	-0.259225
1734	10.346	-0.260967
1735	9.9311	-0.265938
1736	11.9	-0.296051
1737	8.74832	-0.309091
1738	10.7075	-0.314451
1739	9.12754	-0.334468
1740	11.7027	-0.361236
1741	8.94639	-0.418861
1742	9.29671	-0.419788
1743	10.9031	-0.435978
1744	9.34108	-0.443372
1745	11.5562	-0.449876
1746	11.5376	-0.523124
1747	9.42892	-0.533888
1748	13.3561	-0.541381
1749	10.8576	-0.562415
1750	12.6077	-0.566904
1751	12.756	-0.647709
1752	9.27868	-0.661595
1753	9.34111	-0.68388
1754	12.6976	-0.728414
1755	12.4007	-0.873697
1756	12.3509	-0.947323
1757	8.80199	-0.958242

## Sheet: ED_fig6E_coefs_first_three_sess
Unnamed: 0	mouse	regressor	coefficient	sig
0	SNL_photo16	speed	0.040228	FALSE
1	SNL_photo17	speed	0.028447	FALSE
2	SNL_photo18	speed	-0.0311419	FALSE
3	SNL_photo21	speed	-0.0942912	TRUE
4	SNL_photo22	speed	-0.0167729	FALSE
5	SNL_photo26	speed	-0.0232394	FALSE
6	SNL_photo16	turn angle	0.00774547	TRUE
7	SNL_photo17	turn angle	0.013316	TRUE
8	SNL_photo18	turn angle	0.00916034	TRUE
9	SNL_photo21	turn angle	0.00659755	FALSE
10	SNL_photo22	turn angle	0.00287209	FALSE
11	SNL_photo26	turn angle	-0.00190803	FALSE

## Sheet: ED_fig6F_turn_angle_trial_numbe
Scatter Label	X Data	Y Data
_child0	342.725	109.943
_child0	716.675	120.685
_child0	805.325	116.108
_child0	876.3	111.847
_child0	952.3	109.822
_child0	1023.9	101.941
_child0	1101.08	93.3135
_child0	1209	96.847
_child0	1315.15	97.3025
_child0	1401.85	94.3544
_child0	1538.38	97.1218
_child0	1675.17	98.6574
_child0	1797.78	114.741
_child0	1906.08	109.864
_child0	2090.03	114.141
_child0	2452.15	121.179
_child0	2563.7	103.679
_child0	2906.15	104.794
_child0	3276.6	101.42
_child0	3390.22	113.007
_child0	3513.62	103.838
_child0	4525.27	109.505
_child0	4659.12	105.867
_child0	4909.65	102.734
_child0	5491.3	99.682
_child0	5616.77	100.767
_child0	6085.9	105.098
_child0	6297.45	94.2848
_child0	6539.57	99.8464
_child0	6975.45	98.2818
_child0	7081.07	104.967
_child0	7597.05	95.9501
_child0	8056.6	103.995
_child0	8188.98	104.602
_child0	8613.2	95.5462
_child0	8910.48	98.6672
_child0	9020.67	107.388
_child0	9427.48	101.209
_child0	9750.33	101.72
_child0	9873.92	100.561
_child0	10142.4	103.477
_child0	10580	101.778
_child0	10705.8	105.75

## Sheet: ED_fig6G_speed_trial_number_Sca
Scatter Label	X Data	Y Data
_child0	342.725	10.7065
_child0	716.675	11.0588
_child0	805.325	12.4307
_child0	876.3	11.5662
_child0	952.3	11.4889
_child0	1023.9	11.5744
_child0	1101.08	11.9883
_child0	1209	12.2486
_child0	1315.15	12.2758
_child0	1401.85	11.7505
_child0	1538.38	10.2416
_child0	1675.17	10.6744
_child0	1797.78	10.7985
_child0	1906.08	11.481
_child0	2090.03	11.5965
_child0	2452.15	12.217
_child0	2563.7	11.3602
_child0	2906.15	11.8925
_child0	3276.6	12.0749
_child0	3390.22	12.5503
_child0	3513.62	12.0849
_child0	4525.27	11.2986
_child0	4659.12	11.2943
_child0	4909.65	10.7231
_child0	5491.3	11.0051
_child0	5616.77	10.6018
_child0	6085.9	11.5333
_child0	6297.45	10.7168
_child0	6539.57	10.8796
_child0	6975.45	11.6381
_child0	7081.07	10.9061
_child0	7597.05	10.9741
_child0	8056.6	11.0491
_child0	8188.98	10.3248
_child0	8613.2	10.8087
_child0	8910.48	11.4535
_child0	9020.67	11.0643
_child0	9427.48	10.7101
_child0	9750.33	11.5048
_child0	9873.92	11.2506
_child0	10142.4	10.8789
_child0	10580	10.9672
_child0	10705.8	10.6797

## Sheet: ED_fig6H_coefs_trial_num_pred_f
Unnamed: 0	mouse	regressor	coefficient	sig
0	SNL_photo16	trial_num_slope_speed	0.00021054	TRUE
1	SNL_photo17	trial_num_slope_speed	-7.80951e-05	FALSE
2	SNL_photo18	trial_num_slope_speed	0.000291656	TRUE
3	SNL_photo21	trial_num_slope_speed	0.000292278	TRUE
4	SNL_photo22	trial_num_slope_speed	-0.0001283	FALSE
5	SNL_photo26	trial_num_slope_speed	0.000170636	TRUE
6	SNL_photo16	trial_num_slope_turn_ang	0.00112056	TRUE
7	SNL_photo17	trial_num_slope_turn_ang	-0.000584365	TRUE
8	SNL_photo18	trial_num_slope_turn_ang	-0.00201856	TRUE
9	SNL_photo21	trial_num_slope_turn_ang	-5.9767e-05	TRUE
10	SNL_photo22	trial_num_slope_turn_ang	-0.00129345	FALSE
11	SNL_photo26	trial_num_slope_turn_ang	2.69286e-06	TRUE

## Sheet: ED_fig6I_dopamine_vs_angle_spee
Scatter Label	X Data	Y Data
dopamine	342.725	1.7245
dopamine	716.675	1.94956
dopamine	805.325	1.8097
dopamine	876.3	1.51894
dopamine	952.3	1.55629
dopamine	1023.9	1.46593
dopamine	1101.08	1.17849
dopamine	1209	1.25594
dopamine	1315.15	1.29004
dopamine	1401.85	1.26626
dopamine	1538.38	1.57453
dopamine	1675.17	1.07583
dopamine	1797.78	1.70006
dopamine	1906.08	1.13602
dopamine	2090.03	1.09336
dopamine	2452.15	0.832958
dopamine	2563.7	0.873358
dopamine	2906.15	1.28109
dopamine	3276.6	1.01522
dopamine	3390.22	1.2935
dopamine	3513.62	1.22347
dopamine	4525.27	1.07821
dopamine	4659.12	1.40613
dopamine	4909.65	1.27679
dopamine	5491.3	0.643741
dopamine	5616.77	0.906864
dopamine	6085.9	1.47067
dopamine	6297.45	1.65114
dopamine	6539.57	1.26972
dopamine	6975.45	0.680618
dopamine	7081.07	0.996275
dopamine	7597.05	0.498474
dopamine	8056.6	0.83563
dopamine	8188.98	0.745896
dopamine	8613.2	0.748456
dopamine	8910.48	0.237823
dopamine	9020.67	0.650119
dopamine	9427.48	0.495815
dopamine	9750.33	0.625831
dopamine	9873.92	0.229522
dopamine	10142.4	0.247731
dopamine	10580	0.285829
dopamine	10705.8	0.3039
model prediction	342.725	1.07882
model prediction	716.675	1.13588
model prediction	805.325	1.10614
model prediction	876.3	1.08609
model prediction	952.3	1.07537
model prediction	1023.9	1.03227
model prediction	1101.08	0.983956
model prediction	1209	1.00221
model prediction	1315.15	1.00459
model prediction	1401.85	0.990455
model prediction	1538.38	1.01086
model prediction	1675.17	1.01766
model prediction	1797.78	1.10454
model prediction	1906.08	1.07562
model prediction	2090.03	1.09844
model prediction	2452.15	1.13444
model prediction	2563.7	1.04247
model prediction	2906.15	1.04663
model prediction	3276.6	1.02766
model prediction	3390.22	1.08888
model prediction	3513.62	1.04076
model prediction	4525.27	1.07433
model prediction	4659.12	1.05459
model prediction	4909.65	1.03962
model prediction	5491.3	1.02204
model prediction	5616.77	1.02937
model prediction	6085.9	1.04956
model prediction	6297.45	0.993763
model prediction	6539.57	1.02338
model prediction	6975.45	1.01218
model prediction	7081.07	1.05109
model prediction	7597.05	1.00189
model prediction	8056.6	1.0453
model prediction	8188.98	1.05118
model prediction	8613.2	1.00028
model prediction	8910.48	1.01493
model prediction	9020.67	1.06367
model prediction	9427.48	1.03138
model prediction	9750.33	1.03132
model prediction	9873.92	1.02594
model prediction	10142.4	1.04309
model prediction	10580	1.03356
model prediction	10705.8	1.05615

## Sheet: ED_fig6J_residuals_vs_angle_spe
Scatter Label	X Data	Y Data
residuals	342.725	0.645678
residuals	716.675	0.81368
residuals	805.325	0.703563
residuals	876.3	0.432852
residuals	952.3	0.480927
residuals	1023.9	0.433661
residuals	1101.08	0.194537
residuals	1209	0.25373
residuals	1315.15	0.285447
residuals	1401.85	0.275802
residuals	1538.38	0.563666
residuals	1675.17	0.0581746
residuals	1797.78	0.595525
residuals	1906.08	0.060394
residuals	2090.03	-0.0050723
residuals	2452.15	-0.301478
residuals	2563.7	-0.169115
residuals	2906.15	0.234455
residuals	3276.6	-0.0124414
residuals	3390.22	0.20462
residuals	3513.62	0.182717
residuals	4525.27	0.00388811
residuals	4659.12	0.351534
residuals	4909.65	0.237169
residuals	5491.3	-0.378298
residuals	5616.77	-0.122506
residuals	6085.9	0.421104
residuals	6297.45	0.657378
residuals	6539.57	0.246343
residuals	6975.45	-0.331562
residuals	7081.07	-0.054811
residuals	7597.05	-0.503413
residuals	8056.6	-0.209667
residuals	8188.98	-0.30528
residuals	8613.2	-0.251828
residuals	8910.48	-0.777107
residuals	9020.67	-0.413547
residuals	9427.48	-0.535566
residuals	9750.33	-0.40549
residuals	9873.92	-0.796416
residuals	10142.4	-0.795361
residuals	10580	-0.747726
residuals	10705.8	-0.752245
model prediction	342.725	0.88279
model prediction	716.675	0.60054
model prediction	805.325	0.552477
model prediction	876.3	0.520564
model prediction	952.3	0.489038
model prediction	1023.9	0.461559
model prediction	1101.08	0.43407
model prediction	1209	0.398836
model prediction	1315.15	0.366799
model prediction	1401.85	0.342641
model prediction	1538.38	0.307493
model prediction	1675.17	0.275207
model prediction	1797.78	0.248471
model prediction	1906.08	0.226296
model prediction	2090.03	0.192419
model prediction	2452.15	0.130921
model prediction	2563.7	0.114075
model prediction	2906.15	0.0680356
model prediction	3276.6	0.0211819
model prediction	3390.22	0.00827914
model prediction	3513.62	-0.00526015
model prediction	4525.27	-0.100806
model prediction	4659.12	-0.112092
model prediction	4909.65	-0.131385
model prediction	5491.3	-0.174301
model prediction	5616.77	-0.182856
model prediction	6085.9	-0.213043
model prediction	6297.45	-0.22616
model prediction	6539.57	-0.240251
model prediction	6975.45	-0.264869
model prediction	7081.07	-0.270561
model prediction	7597.05	-0.296719
model prediction	8056.6	-0.319418
model prediction	8188.98	-0.325589
model prediction	8613.2	-0.344556
model prediction	8910.48	-0.357554
model prediction	9020.67	-0.362208
model prediction	9427.48	-0.378754
model prediction	9750.33	-0.391652
model prediction	9873.92	-0.396421
model prediction	10142.4	-0.406474
model prediction	10580	-0.422569
model prediction	10705.8	-0.42704

## Sheet: ED_fig6K_residual_dopamine_log_
Scatter Label	X Data	Y Data
_child0	5.1985	1.89116
_child0	5.31321	-0.585711
_child0	5.47646	0.833666
_child0	5.51343	1.9867
_child0	5.57595	2.69463
_child0	5.59471	0.53095
_child0	5.61677	-0.00403508
_child0	5.63479	1.30522
_child0	5.64545	1.15007
_child0	5.72031	-0.673662
_child0	5.74939	0.0355057
_child0	5.75257	-0.0439172
_child0	5.76832	0.0160103
_child0	5.77144	0.519347
_child0	5.79606	1.69047
_child0	5.80212	-1.04164
_child0	5.82008	0.631787
_child0	5.826	1.14886
_child0	5.86363	1.17261
_child0	5.8944	0.0325661
_child0	5.89715	-0.0127759
_child0	5.8999	0.334547
_child0	5.90808	0.743436
_child0	5.92426	0.816784
_child0	5.92693	1.49148
_child0	5.93754	0.570065
_child0	5.94017	-0.524822
_child0	5.9428	0.152992
_child0	5.94803	-0.698487
_child0	5.95584	0.253374
_child0	5.95842	-0.645873
_child0	5.98141	2.83679
_child0	6.00635	2.9615
_child0	6.00881	1.35005
_child0	6.01372	0.553348
_child0	6.01616	0.287001
_child0	6.02828	1.56156
_child0	6.03309	0.908614
_child0	6.03548	0.328933
_child0	6.04263	-0.731976
_child0	6.06843	0.887645
_child0	6.08677	1.13253
_child0	6.1334	1.07022
_child0	6.13556	0.45637
_child0	6.56244	0.575319
_child0	6.56526	0.548987
_child0	6.56667	0.729626
_child0	6.57228	1.33772
_child0	6.57647	1.29157
_child0	6.58617	-0.543899
_child0	6.58755	0.524924
_child0	6.5903	0.586835
_child0	6.59441	-0.736416
_child0	6.59578	1.22836
_child0	6.59987	0.832379
_child0	6.60123	0.696978
_child0	6.60259	1.16199
_child0	6.60394	0.00634498
_child0	6.60665	-0.832138
_child0	6.61338	1.16271
_child0	6.61473	1.22315
_child0	6.61607	0.372377
_child0	6.6174	1.07123
_child0	6.62141	-0.0314424
_child0	6.62407	1.33511
_child0	6.62539	0.562001
_child0	6.62804	1.30882
_child0	6.62936	1.50227
_child0	6.63068	0.210642
_child0	6.632	1.84841
_child0	6.63332	1.08603
_child0	6.64249	1.1646
_child0	6.64379	1.91271
_child0	6.64639	0.529709
_child0	6.64769	1.06982
_child0	6.64898	2.35476
_child0	6.65028	0.00499207
_child0	6.65157	1.18196
_child0	6.65415	0.605512
_child0	6.65544	1.11647
_child0	6.65673	0.579385
_child0	6.65801	0.436471
_child0	6.65929	0.359863
_child0	6.66058	1.91978
_child0	6.66185	1.26021
_child0	6.66313	-0.307024
_child0	6.66568	0.0970669
_child0	6.66696	-0.38814
_child0	6.6695	1.9364
_child0	6.67203	0.618258
_child0	6.6733	1.43816
_child0	6.67456	-0.0980754
_child0	6.67708	0.172026
_child0	6.6796	1.31716
_child0	6.68085	1.08041
_child0	6.68211	-0.11705
_child0	6.68461	1.35676
_child0	6.68711	1.49585
_child0	6.68835	0.301034
_child0	6.69084	0.822515
_child0	6.69332	0.705284
_child0	6.6958	1.3134
_child0	6.69703	1.71609
_child0	6.6995	-0.117975
_child0	6.70196	1.58919
_child0	6.70319	0.398012
_child0	6.70441	1.32711
_child0	6.70564	-0.428605
_child0	6.70686	1.38421
_child0	6.70808	0.703842
_child0	6.7093	0.459031
_child0	6.71052	0.659789
_child0	6.71296	0.566421
_child0	6.71417	1.69929
_child0	6.71538	-0.401252
_child0	6.7178	0.590331
_child0	6.72022	0.751568
_child0	6.72143	-0.346507
_child0	6.72503	0.384975
_child0	6.72623	0.907247
_child0	6.72743	-0.0714768
_child0	6.72982	-0.181797
_child0	6.73102	0.553518
_child0	6.7334	-0.487142
_child0	6.73697	0.519691
_child0	6.73815	-0.298172
_child0	6.7417	0.560665
_child0	6.74406	0.0478407
_child0	6.74759	-0.471702
_child0	6.7546	1.22038
_child0	6.75809	0.104091
_child0	6.75926	-0.062355
_child0	6.76041	2.32385
_child0	6.76273	0.314018
_child0	6.76388	0.319972
_child0	6.76504	0.33033
_child0	6.76849	1.38698
_child0	6.76964	0.996706
_child0	6.77079	0.0755914
_child0	6.77308	0.991501
_child0	6.77537	0.090473
_child0	6.77651	0.372733
_child0	6.77878	1.13531
_child0	6.78106	-0.616854
_child0	6.78219	-0.0686854
_child0	6.78559	0.810558
_child0	6.78784	-0.125995
_child0	6.79794	1.34203
_child0	6.80017	0.367419
_child0	6.80128	-0.0202518
_child0	6.80572	1.06351
_child0	6.80683	-0.582171
_child0	6.80793	1.51067
_child0	6.80904	0.404682
_child0	6.81014	0.410864
_child0	6.81124	-0.162319
_child0	6.81235	0.420419
_child0	6.81344	1.09569
_child0	6.81564	1.09799
_child0	6.81783	0.595519
_child0	6.81892	0.603325
_child0	6.8222	1.34011
_child0	6.82437	0.344383
_child0	6.82546	0.290836
_child0	6.82655	-0.149439
_child0	6.82763	1.72434
_child0	6.82871	2.80816
_child0	6.83195	0.427741
_child0	6.83303	1.90413
_child0	6.83518	1.24218
_child0	6.83626	0.203228
_child0	6.83733	1.24739
_child0	6.84694	0.957933
_child0	6.84801	0.762297
_child0	6.85224	-0.324731
_child0	6.8533	1.00506
_child0	6.85435	0.158985
_child0	6.85541	1.07851
_child0	6.85857	0.731166
_child0	6.85961	0.401831
_child0	6.86066	1.20323
_child0	6.86171	0.521721
_child0	6.86276	-1.04773
_child0	6.8638	1.3909
_child0	6.86797	0.179362
_child0	6.86901	0.0497014
_child0	6.8742	-0.119572
_child0	6.87523	-0.335759
_child0	6.87626	0.450925
_child0	6.8773	0.702723
_child0	6.87833	0.628781
_child0	6.87936	-0.826686
_child0	6.88038	-1.00707
_child0	6.88244	-0.952894
_child0	6.88755	0.0100867
_child0	6.88857	1.39797
_child0	6.89163	-0.229578
_child0	6.89264	0.145197
_child0	6.89871	1.61533
_child0	6.89972	-1.29694
_child0	6.90174	0.529935
_child0	6.90375	0.542633
_child0	6.90475	0.830332
_child0	6.90575	1.85716
_child0	6.90675	0.616265
_child0	6.90776	0.342864
_child0	6.90875	-0.362258
_child0	6.90975	-0.188536
_child0	6.91075	-0.0178059
_child0	6.91175	0.954301
_child0	6.91572	1.80765
_child0	6.91672	0.0938001
_child0	6.91771	-0.301636
_child0	6.91968	0.857547
_child0	6.92166	0.154047
_child0	6.92264	0.177889
_child0	6.92461	1.16061
_child0	6.92658	-0.412876
_child0	6.92756	1.06723
_child0	6.92854	0.905023
_child0	6.92952	0.680771
_child0	6.93147	1.11169
_child0	6.93634	-0.575196
_child0	6.93731	1.16823
_child0	6.93828	0.737505
_child0	6.94216	0.297272
_child0	6.94409	-0.644141
_child0	6.94505	1.75897
_child0	6.94698	1.96001
_child0	6.94794	0.354721
_child0	6.9489	0.243831
_child0	6.94986	0.937987
_child0	6.95081	-0.144398
_child0	6.95177	0.782949
_child0	6.95368	0.4522
_child0	6.95464	0.094057
_child0	6.9575	-0.622594
_child0	6.96035	-0.519752
_child0	6.96319	-0.162203
_child0	6.96508	-1.17967
_child0	6.96602	-1.27037
_child0	6.96885	-1.23749
_child0	6.96979	-1.41492
_child0	6.97073	0.962505
_child0	6.97354	1.75153
_child0	6.97448	0.0865862
_child0	6.97728	0.986233
_child0	6.98101	0.484059
_child0	6.98379	-0.133595
_child0	6.98472	1.92902
_child0	6.98657	2.11696
_child0	6.98749	0.781489
_child0	6.98934	-0.52102
_child0	6.9921	-0.183092
_child0	6.99393	0.022277
_child0	6.99851	-1.31248
_child0	7.00033	0.951414
_child0	7.00125	-0.23357
_child0	7.00307	-0.97981
_child0	7.00397	-0.376885
_child0	7.00488	-0.385666
_child0	7.00851	-0.0371192
_child0	7.01031	-1.09125
_child0	7.01302	0.201117
_child0	7.01392	0.560718
_child0	7.01481	0.478395
_child0	7.01661	-0.427102
_child0	7.0193	1.15094
_child0	7.02019	0.642174
_child0	7.02108	0.904359
_child0	7.02198	0.00348139
_child0	7.02287	0.421373
_child0	7.02376	0.731485
_child0	7.02731	-1.02158
_child0	7.02909	0.761942
_child0	7.03262	-0.120948
_child0	7.03439	-0.274242
_child0	7.03615	-0.924551
_child0	7.03703	2.70513
_child0	7.03791	1.09397
_child0	7.03878	0.236484
_child0	7.04141	-0.968844
_child0	7.04316	0.842249
_child0	7.04403	-0.382639
_child0	7.04578	1.30442
_child0	7.04752	0.753157
_child0	7.05186	-0.29164
_child0	7.05359	-0.468407
_child0	7.05704	-0.182973
_child0	7.05876	-0.129747
_child0	7.05962	-0.547202
_child0	7.06476	0.751665
_child0	7.06647	0.628023
_child0	7.07157	0.489832
_child0	7.07412	-0.237933
_child0	7.0775	0.447641
_child0	7.0934	-0.0531778
_child0	7.09589	-1.21524
_child0	7.09755	-1.1021
_child0	7.10661	0.0108176
_child0	7.10743	-1.03708
_child0	7.10988	0.83139
_child0	7.11314	-0.182791
_child0	7.11558	0.831462
_child0	7.11721	1.325
_child0	7.11802	1.1018
_child0	7.12044	-0.193915
_child0	7.12528	-0.647696
_child0	7.1293	-0.0579374
_child0	7.1317	1.14951
_child0	7.1325	-0.0211294
_child0	7.1333	0.256882
_child0	7.13728	0.530986
_child0	7.13887	2.32536
_child0	7.13966	-0.441349
_child0	7.14045	0.822642
_child0	7.14125	0.284008
_child0	7.14362	1.40915
_child0	7.14441	0.974831
_child0	7.14677	1.0037
_child0	7.14992	-0.723384
_child0	7.1507	-0.704347
_child0	7.15149	-0.64633
_child0	7.15383	-0.425419
_child0	7.15462	-0.199048
_child0	7.15618	0.715518
_child0	7.15774	1.02578
_child0	7.15851	-0.143457
_child0	7.16317	-0.369162
_child0	7.16395	1.46938
_child0	7.16472	-0.36708
_child0	7.16549	1.12314
_child0	7.16704	0.269188
_child0	7.16781	-0.205612
_child0	7.16858	1.70118
_child0	7.17472	1.01051
_child0	7.17549	1.90076
_child0	7.18007	-0.953017
_child0	7.18083	0.919898
_child0	7.18159	0.770277
_child0	7.18235	1.63509
_child0	7.18614	-0.871843
_child0	7.18841	-0.536136
_child0	7.18992	-0.165344
_child0	7.19143	0.198316
_child0	7.19218	0.495245
_child0	7.19444	-0.309024
_child0	7.19594	-1.04457
_child0	7.19669	-0.120079
_child0	7.19893	3.02345
_child0	7.19968	1.15451
_child0	7.20117	-0.118043
_child0	7.20192	1.59644
_child0	7.20341	-0.212745
_child0	7.20415	0.231673
_child0	7.20489	0.539968
_child0	7.20564	1.17665
_child0	7.21082	0.179568
_child0	7.21229	-0.975964
_child0	7.21377	-0.628031
_child0	7.2145	0.71686
_child0	7.21744	-0.448123
_child0	7.21818	-0.332254
_child0	7.21964	1.47692
_child0	7.22037	0.330213
_child0	7.22111	1.11021
_child0	7.2233	-0.791018
_child0	7.22475	-0.68873
_child0	7.22548	-0.197099
_child0	7.22621	1.00597
_child0	7.22911	0.240841
_child0	7.22984	1.22394
_child0	7.23056	2.42898
_child0	7.23418	0.594066
_child0	7.23634	1.62705
_child0	7.23706	0.364528
_child0	7.23778	1.27511
_child0	7.23921	0.261746
_child0	7.2428	0.760489
_child0	7.24351	0.884124
_child0	7.24423	0.205658
_child0	7.24494	0.845726
_child0	7.24566	-0.370573
_child0	7.2485	0.582051
_child0	7.24922	-0.062905
_child0	7.25134	-0.484313
_child0	7.25205	2.08067
_child0	7.25276	-0.792825
_child0	7.25347	-0.859675
_child0	7.257	-0.719057
_child0	7.25771	-1.37386
_child0	7.26403	-1.24461
_child0	7.26473	-0.33483
_child0	7.26543	-0.287746
_child0	7.26753	-1.04369
_child0	7.26962	2.46831
_child0	7.28139	-0.524762
_child0	7.28688	1.35034
_child0	7.29234	-0.126759
_child0	7.29302	-0.118913
_child0	7.29438	0.154855
_child0	7.29777	1.38111
_child0	7.30047	-0.303756
_child0	7.30115	1.4297
_child0	7.30787	0.633343
_child0	7.31055	2.28192
_child0	7.31189	1.13175
_child0	7.31322	1.21272
_child0	7.31655	-0.086571
_child0	7.31788	0.357595
_child0	7.3192	1.40008
_child0	7.32185	-0.646093
_child0	7.32251	0.987412
_child0	7.32317	-0.247253
_child0	7.32581	1.51122
_child0	7.32712	-0.293293
_child0	7.32975	1.25048
_child0	7.33106	0.235465
_child0	7.33237	-0.000307091
_child0	7.33498	-0.526966
_child0	7.34148	-0.713466
_child0	7.34407	2.45599
_child0	7.34666	1.06832
_child0	7.3473	-0.457442
_child0	7.34794	1.38777
_child0	7.35052	-0.52935
_child0	7.35244	-0.433735
_child0	7.35308	-0.20074
_child0	7.35372	1.64158
_child0	7.35436	0.642122
_child0	7.35564	1.94155
_child0	7.35628	0.204168
_child0	7.35819	0.0462387
_child0	7.36328	0.171556
_child0	7.36897	-0.112449
_child0	7.3696	-0.199621
_child0	7.374	0.0880506
_child0	7.37901	0.807991
_child0	7.38461	1.0449
_child0	7.38647	1.82981
_child0	7.38771	-0.615554
_child0	7.38833	-0.69602
_child0	7.3908	-0.828705
_child0	7.39142	0.667438
_child0	7.39572	-0.884884
_child0	7.39634	-0.261501
_child0	7.39879	-1.32257
_child0	7.3994	0.812376
_child0	7.40367	-1.3498
_child0	7.4055	1.36958
_child0	7.4061	2.03353
_child0	7.40914	0.16955
_child0	7.41095	-0.287323
_child0	7.41216	-1.32247
_child0	7.41518	-1.57095
_child0	7.41938	-0.674122
_child0	7.42118	0.0216247
_child0	7.42178	-0.414574
_child0	7.42297	0.362488
_child0	7.42417	-0.332128
_child0	7.42476	-0.938167
_child0	7.42714	-0.901637
_child0	7.42833	1.08098
_child0	7.43071	0.148595
_child0	7.4313	0.0440541
_child0	7.43544	0.233054
_child0	7.43603	1.34615
_child0	7.4378	-1.00417
_child0	7.43838	-0.878934
_child0	7.43956	0.402716
_child0	7.44308	0.940287
_child0	7.44366	-0.372633
_child0	7.446	0.447121
_child0	7.44659	0.983231
_child0	7.44717	2.29808
_child0	7.44892	1.09481
_child0	7.4524	-1.0252
_child0	7.45298	0.846174
_child0	7.45356	0.915822
_child0	7.45414	1.79065
_child0	7.45472	1.01353
_child0	7.4553	2.06467
_child0	7.45645	0.619052
_child0	7.46107	-0.76617
_child0	7.46279	0.908224
_child0	7.47079	1.68554
_child0	7.4725	0.216501
_child0	7.47307	1.7381
_child0	7.47477	0.281455
_child0	7.47534	0.762018
_child0	7.4776	-1.34363
_child0	7.47817	1.24182
_child0	7.48043	0.367476
_child0	7.48212	2.41631
_child0	7.48381	-0.114877
_child0	7.48549	1.08186
_child0	7.48885	0.0357893
_child0	7.49665	1.05643
_child0	7.49776	0.95092
_child0	7.49832	1.54623
_child0	7.49998	0.430768
_child0	7.50163	0.839919
_child0	7.50274	1.9991
_child0	7.50329	0.122857
_child0	7.50714	-0.348285
_child0	7.50769	-0.904072
_child0	7.50824	0.342422
_child0	7.50879	-0.960708
_child0	7.50934	0.463226
_child0	7.50988	0.224318
_child0	7.51098	0.356739
_child0	7.51425	-0.265232
_child0	7.51643	0.81212
_child0	7.51698	1.78789
_child0	7.51752	0.384159
_child0	7.51806	-0.12086
_child0	7.51861	0.113802
_child0	7.51969	1.35455
_child0	7.52294	-0.172887
_child0	7.52348	1.59994
_child0	7.52402	1.84996
_child0	7.5251	-1.14664
_child0	7.52726	0.3114
_child0	7.52779	-0.138557
_child0	7.53155	-0.893562
_child0	7.53262	-0.317128
_child0	7.53369	0.186953
_child0	7.5369	1.44799
_child0	7.53743	0.602481
_child0	7.53849	-0.750958
_child0	7.53903	-0.00735865
_child0	7.53956	0.222317
_child0	7.54062	1.19822
_child0	7.54274	-1.36005
_child0	7.5475	-1.03233
_child0	7.54803	1.14958
_child0	7.54856	0.109283
_child0	7.54908	-0.34959
_child0	7.54961	0.879418
_child0	7.55066	0.517717
_child0	7.55329	-0.238593
_child0	7.55433	-0.822724
_child0	7.55747	-0.322964
_child0	7.5606	-1.05142
_child0	7.56112	0.32175
_child0	7.56268	0.236623
_child0	7.5632	-0.346865
_child0	7.56372	-0.141676
_child0	7.56424	0.860708
_child0	7.56579	0.433514
_child0	7.56683	-1.48314
_child0	7.56838	0.123122
_child0	7.56993	-0.537239
_child0	7.57096	-0.177198
_child0	7.57147	-0.115337
_child0	7.57199	0.40934
_child0	7.5725	-1.32878
_child0	7.57866	1.60126
_child0	7.57917	0.87726
_child0	7.58019	1.63897
_child0	7.5807	-1.4143
_child0	7.58223	1.8843
_child0	7.58426	0.129638
_child0	7.58477	1.66967
_child0	7.58579	-0.328705
_child0	7.5863	-0.231554
_child0	7.5868	0.19427
_child0	7.58832	-0.671276
_child0	7.59388	-0.146364
_child0	7.59438	-1.46166
_child0	7.59639	0.51814
_child0	7.5989	0.265942
_child0	7.6004	-0.278083
_child0	7.6009	-0.91835
_child0	7.6024	0.00327155
_child0	7.6029	-1.08086
_child0	7.60589	-0.790863
_child0	7.60788	1.55674
_child0	7.60887	0.824832
_child0	7.60937	-0.408506
_child0	7.61085	-0.651792
_child0	7.61382	-0.23137
_child0	7.61431	-0.517878
_child0	7.61481	0.880591
_child0	7.6153	-0.39965
_child0	7.61727	0.409827
_child0	7.61874	0.0689663
_child0	7.61972	0.285674
_child0	7.6212	0.0468813
_child0	7.62462	0.313843
_child0	7.6256	0.596332
_child0	7.77486	-0.981867
_child0	7.77528	-0.0749087
_child0	7.7757	-1.28557
_child0	7.77612	0.907486
_child0	7.77654	-1.46772
_child0	7.77695	-0.106873
_child0	7.77737	0.137939
_child0	7.77779	0.953121
_child0	7.77821	1.59779
_child0	7.77863	-0.665639
_child0	7.77947	-0.366397
_child0	7.78156	0.250387
_child0	7.78197	-1.16133
_child0	7.78322	-0.0542416
_child0	7.78364	0.896243
_child0	7.78697	0.777685
_child0	7.78738	-0.497688
_child0	7.79194	-0.605398
_child0	7.79235	-0.720181
_child0	7.79317	0.666815
_child0	7.79565	-1.30115
_child0	7.79606	-0.806851
_child0	7.79934	-1.48391
_child0	7.79975	-0.202606
_child0	7.80098	-1.78921
_child0	7.80221	-1.05514
_child0	7.80262	-1.49018
_child0	7.80303	0.231317
_child0	7.80344	0.144422
_child0	7.80547	0.367533
_child0	7.80588	0.412523
_child0	7.80954	0.689942
_child0	7.80995	0.360119
_child0	7.81157	1.5189
_child0	7.81197	-0.771257
_child0	7.81238	1.06188
_child0	7.81359	0.11842
_child0	7.8144	-0.195785
_child0	7.81682	2.13402
_child0	7.81923	-0.516916
_child0	7.82044	0.0602494
_child0	7.82124	-0.387417
_child0	7.82164	-0.289658
_child0	7.82204	-1.64547
_child0	7.82244	-1.17254
_child0	7.82405	-0.40156
_child0	7.82525	-1.28194
_child0	7.82564	-0.656331
_child0	7.82764	-2.23078
_child0	7.82883	0.227368
_child0	7.82923	1.06945
_child0	7.83082	0.367445
_child0	7.83122	0.676259
_child0	7.8332	-0.19577
_child0	7.834	-0.220279
_child0	7.83439	0.311127
_child0	7.83518	-0.945703
_child0	7.83795	0.542645
_child0	7.83834	-0.332036
_child0	7.83913	0.0182919
_child0	7.83953	-0.155277
_child0	7.84031	-0.0766977
_child0	7.84071	-0.768674
_child0	7.8411	-0.483009
_child0	7.84385	-0.872632
_child0	7.84424	-0.755662
_child0	7.84463	-2.23796
_child0	7.84502	0.543362
_child0	7.84542	-0.707863
_child0	7.84581	-0.75573
_child0	7.84776	0.92493
_child0	7.84893	-0.455565
_child0	7.84971	-0.073818
_child0	7.85088	-0.846089
_child0	7.85166	2.38943
_child0	7.85322	-1.18124
_child0	7.8536	0.755123
_child0	7.85787	0.516037
_child0	7.8598	-0.180243
_child0	7.86211	0.14677
_child0	7.86404	-0.541612
_child0	7.86596	-0.412907
_child0	7.86711	-1.7768
_child0	7.87017	0.560152
_child0	7.87055	0.160879
_child0	7.87093	0.204298
_child0	7.87207	-0.672081
_child0	7.87246	-0.850532
_child0	7.87284	-0.679989
_child0	7.8774	1.49743
_child0	7.87778	0.468917
_child0	7.87853	0.109734
_child0	7.88118	-0.400612
_child0	7.88646	0.370375
_child0	7.88758	0.993569
_child0	7.88796	-0.863988
_child0	7.89021	-1.13886
_child0	7.89058	0.750533
_child0	7.89133	0.381674
_child0	7.8917	-0.119547
_child0	7.89283	0.718763
_child0	7.89581	0.243915
_child0	7.89618	0.976969
_child0	7.89655	0.331017
_child0	7.89767	-0.926901
_child0	7.89841	0.300542
_child0	7.89878	1.59179
_child0	7.89952	1.5034
_child0	7.90027	-0.099436
_child0	7.90064	0.942995
_child0	7.90101	1.49445
_child0	8.05548	-1.1557
_child0	8.05611	0.972871
_child0	8.06054	1.15755
_child0	8.0618	0.63802
_child0	8.06275	1.79296
_child0	8.06621	0.0275174
_child0	8.06652	0.678861
_child0	8.06684	0.453921
_child0	8.06809	-1.32727
_child0	8.06997	-1.39145
_child0	8.07028	-1.13342
_child0	8.07059	-0.327114
_child0	8.07122	0.366972
_child0	8.07153	-0.707416
_child0	8.07247	0.261019
_child0	8.07278	0.132564
_child0	8.0734	-0.115567
_child0	8.07434	-0.0728477
_child0	8.07496	-1.13085
_child0	8.07776	0.976372
_child0	8.07931	0.325478
_child0	8.08024	0.18829
_child0	8.08055	-0.992551
_child0	8.08086	-0.265941
_child0	8.08209	1.71875
_child0	8.0824	0.49494
_child0	8.08364	-0.00381641
_child0	8.08425	-0.181553
_child0	8.08518	-0.969168
_child0	8.08764	0.151078
_child0	8.08795	0.291291
_child0	8.08856	0.627589
_child0	8.0901	0.237772
_child0	8.0904	-0.71097
_child0	8.09071	-1.24912
_child0	8.09102	-0.0340221
_child0	8.09132	-0.798341
_child0	8.09163	0.106611
_child0	8.09377	-0.172057
_child0	8.09468	0.832188
_child0	8.09499	-0.239962
_child0	8.0956	0.745325
_child0	8.09712	-0.563403
_child0	8.09773	-0.416806
_child0	8.10289	-0.147688
_child0	8.1041	0.491821
_child0	8.1044	0.918824
_child0	8.1047	1.03794
_child0	8.10591	-0.491376
_child0	8.10651	0.153668
_child0	8.10682	0.0396951
_child0	8.10832	-0.480469
_child0	8.10862	0.0887742
_child0	8.10892	-0.639617
_child0	8.11013	-1.32922
_child0	8.11073	-1.45726
_child0	8.11163	1.78691
_child0	8.11193	0.563211
_child0	8.11223	0.474744
_child0	8.11253	-0.278631
_child0	8.11283	-0.780315
_child0	8.11432	0.963084
_child0	8.11492	0.87924
_child0	8.11522	-1.43199
_child0	8.11552	0.326577
_child0	8.11582	0.230877
_child0	8.11642	0.133314
_child0	8.11672	-0.220117
_child0	8.11701	-1.01821
_child0	8.1188	1.67167
_child0	8.1191	-0.515694
_child0	8.12029	0.772567
_child0	8.12089	1.35585
_child0	8.12267	-1.08273
_child0	8.12356	-0.465535
_child0	8.12474	-1.4698
_child0	8.12622	0.763385
_child0	8.1274	2.51696
_child0	8.128	0.707141
_child0	8.12829	1.49291
_child0	8.12859	-1.06681
_child0	8.13153	0.233495
_child0	8.13505	-0.219788
_child0	8.13535	0.565878
_child0	8.13593	-0.533089
_child0	8.1371	1.9494
_child0	8.13944	0.986163
_child0	8.1409	-0.701185
_child0	8.14119	0.0707142
_child0	8.14148	-1.37369
_child0	8.14177	1.58283
_child0	8.14206	-1.04085
_child0	8.14323	1.0386
_child0	8.14468	0.647775
_child0	8.14497	0.104147
_child0	8.14526	-0.773183
_child0	8.14555	0.224347
_child0	8.14584	1.46476
_child0	8.14613	-1.05445
_child0	8.14642	-0.241514
_child0	8.147	-0.621049
_child0	8.14787	-0.308463
_child0	8.14845	0.240757
_child0	8.15335	-0.724975
_child0	8.1545	-0.976013
_child0	8.15507	-0.0794122
_child0	8.15536	2.21378
_child0	8.15622	0.0366116
_child0	8.15737	-0.766844
_child0	8.15794	-0.774479
_child0	8.15852	0.562063
_child0	8.1588	-0.537182
_child0	8.15909	-0.580551
_child0	8.16052	0.720588
_child0	8.16195	0.667391
_child0	8.16252	-0.277045
_child0	8.1628	0.852513
_child0	8.16309	-0.0245815
_child0	8.16565	0.406867
_child0	8.16678	0.0131131
_child0	8.16735	1.13966
_child0	8.16764	0.896755
_child0	8.16792	-0.372573
_child0	8.1682	1.5527
_child0	8.16905	2.28572
_child0	8.17047	0.676448
_child0	8.17075	-0.364398
_child0	8.17132	-0.341926
_child0	8.1716	0.197986
_child0	8.17329	1.96606
_child0	8.17611	2.78573
_child0	8.17639	-1.17542
_child0	8.17808	-0.956669
_child0	8.1792	0.539642
_child0	8.17976	0.578004
_child0	8.18004	0.290744
_child0	8.1806	-0.674081
_child0	8.18088	-0.46282
_child0	8.18116	-0.244469
_child0	8.40849	1.81052
_child0	8.41028	0.547709
_child0	8.4105	0.561288
_child0	8.41139	-1.55856
_child0	8.41228	1.35682
_child0	8.41272	1.77712
_child0	8.41383	0.293218
_child0	8.4145	-0.397836
_child0	8.41472	-0.310015
_child0	8.41627	-1.46101
_child0	8.41804	-1.51702
_child0	8.41892	-0.690516
_child0	8.41936	-0.329033
_child0	8.42024	1.34291
_child0	8.42046	-0.297945
_child0	8.42112	-0.573696
_child0	8.42134	0.88968
_child0	8.42178	-0.767609
_child0	8.42222	1.69228
_child0	8.4231	-1.47793
_child0	8.4242	0.350652
_child0	8.42508	1.24276
_child0	8.42552	2.7803
_child0	8.42574	-0.436909
_child0	8.42661	-0.559147
_child0	8.42683	0.251878
_child0	8.42727	1.43097
_child0	8.42792	-0.306585
_child0	8.42945	0.229191
_child0	8.43033	-0.858419
_child0	8.43055	-0.146463
_child0	8.43076	-0.0420873
_child0	8.43098	-1.62203
_child0	8.4312	-0.75674
_child0	8.43142	-1.36993
_child0	8.43229	0.615254
_child0	8.43272	-1.42929
_child0	8.43403	-0.557343
_child0	8.43425	0.69357
_child0	8.4349	-0.506373
_child0	8.43512	0.0638795
_child0	8.4375	-0.0918709
_child0	8.43772	-0.352039
_child0	8.43815	-0.471888
_child0	8.43858	-0.260835
_child0	8.4388	0.819383
_child0	8.43902	1.79933
_child0	8.43988	0.832832
_child0	8.4401	0.304365
_child0	8.44074	3.13676
_child0	8.44161	1.0825
_child0	8.44182	0.80294
_child0	8.44204	-0.400706
_child0	8.44247	-0.376001
_child0	8.44269	1.70877
_child0	8.44333	-0.644881
_child0	8.44398	-0.384189
_child0	8.44441	0.353093
_child0	8.44548	0.155222
_child0	8.4457	0.542333
_child0	8.44591	-0.106074
_child0	8.44699	1.41044
_child0	8.45041	1.42663
_child0	8.45063	-1.17364
_child0	8.45105	1.1993
_child0	8.45191	0.678237
_child0	8.45212	-0.0864181
_child0	8.45233	-0.379591
_child0	8.45255	0.937054
_child0	8.45297	0.6949
_child0	8.45319	0.461975
_child0	8.45383	0.177044
_child0	8.45425	-1.14835
_child0	8.45489	0.335263
_child0	8.45532	0.0614098
_child0	8.45617	-0.884662
_child0	8.45702	0.54952
_child0	8.45829	0.672225
_child0	8.4585	1.12345
_child0	8.45893	0.487167
_child0	8.45914	3.62779
_child0	8.45935	-0.735252
_child0	8.46083	-0.294667
_child0	8.46126	1.83603
_child0	8.46231	0.515082
_child0	8.46337	0.0629024
_child0	8.46421	-0.4814
_child0	8.46443	-0.907144
_child0	8.46464	1.14863
_child0	8.4659	-0.149779
_child0	8.46611	-0.232668
_child0	8.46695	0.357356
_child0	8.46716	0.703044
_child0	8.46821	1.08185
_child0	8.46842	-0.499605
_child0	8.46905	-0.325134
_child0	8.46947	0.884205
_child0	8.47073	-0.878079
_child0	8.47261	0.717946
_child0	8.47366	-0.440101
_child0	8.47449	0.882871
_child0	8.47491	-0.104569
_child0	8.47595	0.941531
_child0	8.47637	-0.227918
_child0	8.47658	-0.662556
_child0	8.477	0.79008
_child0	8.4772	1.12723
_child0	8.47762	1.21449
_child0	8.47804	0.871963
_child0	8.47824	1.20923
_child0	8.59341	1.15982
_child0	8.5936	0.297552
_child0	8.59397	-1.52006
_child0	8.59508	0.931892
_child0	8.59545	0.0877714
_child0	8.596	-2.1874
_child0	8.59656	-1.03029
_child0	8.59674	-0.730225
_child0	8.59693	-0.0427968
_child0	8.5973	1.0402
_child0	8.59748	-0.614356
_child0	8.59804	0.893518
_child0	8.5984	0.977732
_child0	8.59933	0.242557
_child0	8.60153	0.51511
_child0	8.60227	-0.655074
_child0	8.60355	0.0168924
_child0	8.60392	-1.97481
_child0	8.60502	-1.42435
_child0	8.60575	-0.842799
_child0	8.60649	-1.54753
_child0	8.60667	0.970273
_child0	8.60776	-1.01286
_child0	8.60886	0.813716
_child0	8.60923	-0.608419
_child0	8.60977	-1.00322
_child0	8.60995	-1.27885
_child0	8.6105	0.919361
_child0	8.61087	-0.863774
_child0	8.61159	-1.07799
_child0	8.61269	-0.695766
_child0	8.61323	-0.570557
_child0	8.61359	0.433786
_child0	8.61378	0.652315
_child0	8.61396	-0.827572
_child0	8.61505	-0.476662
_child0	8.61577	-0.770742
_child0	8.61613	-1.18598
_child0	8.6165	-0.000846512
_child0	8.61704	-0.0482779
_child0	8.61758	0.276168
_child0	8.61903	-0.0862915
_child0	8.61975	0.342373
_child0	8.61993	-0.532499
_child0	8.62083	-0.610771
_child0	8.62119	-0.918791
_child0	8.62155	-0.690798
_child0	8.62173	-1.29266
_child0	8.62209	-1.61367
_child0	8.62245	-1.35087
_child0	8.62299	-1.19501
_child0	8.62335	-0.124307
_child0	8.62353	0.106197
_child0	8.62371	0.359288
_child0	8.62407	-0.989532
_child0	8.62461	0.103449
_child0	8.62497	-0.0489394
_child0	8.62569	-0.25654
_child0	8.62748	2.33683
_child0	8.62873	-1.46152
_child0	8.62891	-1.17032
_child0	8.62909	-1.20137
_child0	8.63016	-0.873014
_child0	8.63106	-1.10654
_child0	8.63177	1.89566
_child0	8.63231	0.341883
_child0	8.63302	0.783146
_child0	8.6332	0.286478
_child0	8.63373	0.54626
_child0	8.63444	0.41916
_child0	8.63462	0.108714
_child0	8.63622	-1.53217
_child0	8.63675	-0.984222
_child0	8.63711	-0.34261
_child0	8.63728	-0.91695
_child0	8.63835	-0.00739077
_child0	8.63853	-1.12517
_child0	8.63941	0.0889262
_child0	8.63959	1.40775
_child0	8.63976	-1.04696
_child0	8.63994	0.747203
_child0	8.64012	0.886196
_child0	8.64047	0.987486
_child0	8.641	0.738074
_child0	8.64153	-1.70565
_child0	8.64189	0.940568
_child0	8.64206	-1.34342
_child0	8.64224	0.778069
_child0	8.64347	0.0209302
_child0	8.64365	1.86151
_child0	8.64418	-0.302923
_child0	8.64506	-0.188031
_child0	8.64523	-0.021264
_child0	8.64541	-0.771389
_child0	8.64682	-0.739188
_child0	8.64699	-1.11164
_child0	8.71899	1.60752
_child0	8.71915	-0.527983
_child0	8.71932	-1.32746
_child0	8.71964	-0.0274313
_child0	8.7203	-0.343575
_child0	8.72046	-0.144589
_child0	8.72144	0.202023
_child0	8.7216	-0.260216
_child0	8.72177	-0.253939
_child0	8.72209	1.28116
_child0	8.72291	0.878141
_child0	8.72437	-0.12707
_child0	8.72534	-1.53977
_child0	8.72551	-0.064335
_child0	8.72567	-1.20009
_child0	8.72616	1.22593
_child0	8.72632	-0.0204831
_child0	8.72664	2.29374
_child0	8.72681	-0.682461
_child0	8.72778	0.850785
_child0	8.7294	0.667797
_child0	8.73053	0.615696
_child0	8.73198	2.69646
_child0	8.73279	2.61897
_child0	8.73311	1.94584
_child0	8.73424	2.22028
_child0	8.73536	2.73541
_child0	8.73585	1.02874
_child0	8.73633	-0.654082
_child0	8.73681	1.67774
_child0	8.73713	1.79669
_child0	8.73793	-0.534448
_child0	8.73825	-0.517925
_child0	8.73874	-0.597302
_child0	8.7389	-0.306248
_child0	8.73938	0.291901
_child0	8.7397	0.828431
_child0	8.74066	0.29254
_child0	8.74098	0.397767
_child0	8.7413	2.39283
_child0	8.74146	0.331474
_child0	8.74178	0.775374
_child0	8.74257	1.32246
_child0	8.74289	-0.0338052
_child0	8.74385	0.582093
_child0	8.74465	1.77843
_child0	8.74528	-0.12703
_child0	8.74592	0.801164
_child0	8.7464	1.61381
_child0	8.74656	0.349483
_child0	8.74672	0.780778
_child0	8.74703	1.43876
_child0	8.74751	1.54536
_child0	8.74767	0.0281326
_child0	8.74783	1.75079
_child0	8.74799	0.888031
_child0	8.7491	-0.230277
_child0	8.74957	1.10726
_child0	8.74973	0.125205
_child0	8.75163	1.37758
_child0	8.75179	-0.625754
_child0	8.75211	0.124339
_child0	8.75227	-0.301796
_child0	8.75258	2.14198
_child0	8.75416	1.13194
_child0	8.75463	0.788937
_child0	8.75479	-0.550457
_child0	8.75526	0.290291
_child0	8.75558	0.968243
_child0	8.75574	-0.274495
_child0	8.75621	0.372026
_child0	8.757	1.25059
_child0	8.75747	1.4743
_child0	8.75857	-0.411139
_child0	8.75888	1.98065
_child0	8.75904	-0.367776
_child0	8.75983	0.773129
_child0	8.76108	0.355286
_child0	8.76155	0.470776
_child0	8.76186	1.76977
_child0	8.76218	0.613744
_child0	8.7628	0.577195
_child0	8.76312	-1.17193
_child0	8.7639	0.131857
_child0	8.76421	-0.313289
_child0	8.76468	1.47375
_child0	8.76499	0.887336
_child0	8.76577	0.628196
_child0	8.76593	0.291007
_child0	8.76639	-0.0544738
_child0	8.76686	0.460247
_child0	8.7678	0.0565298
_child0	8.76811	1.92914
_child0	8.76842	0.556772
_child0	8.76904	1.59302
_child0	8.76935	2.56964
_child0	8.76951	0.158514
_child0	8.76982	2.89499
_child0	8.77044	0.711546
_child0	8.77106	0.370274
_child0	8.77122	-0.556964
_child0	8.77137	0.277706
_child0	8.83521	0.671556
_child0	8.83536	-0.958298
_child0	8.83579	-0.849643
_child0	8.83594	-1.00425
_child0	8.83637	-0.651755
_child0	8.83652	-1.33033
_child0	8.83696	-0.194527
_child0	8.83768	-1.1025
_child0	8.83855	-0.105516
_child0	8.83884	-2.23107
_child0	8.83928	-1.04543
_child0	8.83971	-0.594205
_child0	8.84044	0.457154
_child0	8.84116	-0.438692
_child0	8.84174	-0.298271
_child0	8.84188	-0.806668
_child0	8.84232	0.781503
_child0	8.84304	0.269342
_child0	8.84434	-0.604714
_child0	8.84462	0.296994
_child0	8.84491	0.480295
_child0	8.84535	-0.742356
_child0	8.84607	0.629352
_child0	8.84678	-0.693753
_child0	8.84736	-0.909047
_child0	8.84822	0.311173
_child0	8.8488	-1.02214
_child0	8.84894	-1.13965
_child0	8.84966	-1.01874
_child0	8.85023	-0.559595
_child0	8.85037	-1.16395
_child0	8.85052	-0.417721
_child0	8.85109	1.92196
_child0	8.85209	-0.781015
_child0	8.85309	0.0958699
_child0	8.85338	0.131539
_child0	8.85381	-0.953666
_child0	8.85395	-0.834743
_child0	8.85409	-0.00602308
_child0	8.85452	-1.21382
_child0	8.85466	0.189397
_child0	8.85481	-0.685986
_child0	8.85524	-1.32282
_child0	8.85538	-1.64803
_child0	8.85638	-0.741107
_child0	8.85695	-0.229903
_child0	8.85737	1.67767
_child0	8.85752	-0.763275
_child0	8.8578	0.013345
_child0	8.85837	-0.440733
_child0	8.85851	-0.487452
_child0	8.85865	-1.65295
_child0	8.8588	-0.952633
_child0	8.85894	0.177355
_child0	8.85979	-0.213288
_child0	8.86022	-2.51262
_child0	8.86092	0.571931
_child0	8.86107	-0.671063
_child0	8.86121	-1.25804
_child0	8.86135	-1.20216
_child0	8.86192	0.169332
_child0	8.86206	-1.32695
_child0	8.8622	0.11066
_child0	8.86248	-0.0334822
_child0	8.86263	0.586501
_child0	8.86277	0.366297
_child0	8.86333	-0.756448
_child0	8.86362	0.947886
_child0	8.8639	1.33249
_child0	8.86446	0.543103
_child0	8.86503	0.344583
_child0	8.86531	0.454416
_child0	8.86545	0.881897
_child0	8.86559	-1.05153
_child0	8.86616	-1.26799
_child0	8.8663	-1.06466
_child0	8.86658	0.222404
_child0	8.86743	-0.124644
_child0	8.86799	2.03163
_child0	8.86813	-0.0681829
_child0	8.86841	0.36522
_child0	8.86869	0.52396
_child0	8.86912	2.75281
_child0	8.86954	-0.420364
_child0	8.86982	1.51894
_child0	8.86996	-0.245805
_child0	8.87024	-0.21419
_child0	8.87122	0.207222
_child0	8.87151	-1.1809
_child0	8.87179	0.0704733
_child0	8.87235	-0.15365
_child0	8.87263	-1.06932
_child0	8.87305	-0.306006
_child0	8.87347	-0.100783
_child0	8.87431	-0.425852
_child0	8.87445	1.00366
_child0	8.87487	-0.0473921
_child0	8.87501	-0.933937
_child0	8.87557	1.46561
_child0	8.87696	0.992494
_child0	8.87738	0.724641
_child0	8.87766	-0.20684
_child0	8.8778	-0.878407
_child0	8.87808	-1.08906
_child0	8.87836	1.07142
_child0	8.8785	-1.54423
_child0	8.87919	0.0982615
_child0	8.87933	-0.311518
_child0	8.96967	-1.24026
_child0	8.97005	0.209623
_child0	8.97145	0.224526
_child0	8.9717	-0.838985
_child0	8.97183	-1.06006
_child0	8.97234	-1.86846
_child0	8.97297	-0.335023
_child0	8.97487	-0.46672
_child0	8.97525	-1.40914
_child0	8.97601	-0.432033
_child0	8.97702	0.203198
_child0	8.97753	-0.548829
_child0	8.97891	-1.00541
_child0	8.97929	-1.15085
_child0	8.97954	-1.23448
_child0	8.98017	-0.814164
_child0	8.9803	-0.924032
_child0	8.9808	-1.23712
_child0	8.98143	-1.00527
_child0	8.98206	-1.09124
_child0	8.98319	-1.01028
_child0	8.98369	-0.605022
_child0	8.98419	-0.939221
_child0	8.98532	-0.304797
_child0	8.9857	-0.356309
_child0	8.98595	-0.864572
_child0	8.98695	-2.02234
_child0	8.98707	-0.565697
_child0	8.98795	0.432825
_child0	8.98845	-0.143197
_child0	8.98932	0.407599
_child0	8.98944	-1.18588
_child0	8.98969	-0.634619
_child0	8.99019	-0.224483
_child0	8.99032	-0.668706
_child0	8.99106	0.308923
_child0	8.99131	-1.46084
_child0	8.99169	-0.0324378
_child0	8.99206	-0.207629
_child0	8.9933	1.12896
_child0	8.99355	-1.06543
_child0	8.99392	-0.829774
_child0	8.99442	-0.0708505
_child0	8.99479	-1.67721
_child0	8.99529	-0.508884
_child0	8.99554	0.701863
_child0	8.99616	0.513189
_child0	8.9964	1.04398
_child0	8.99665	-1.60227
_child0	8.99702	-1.25597
_child0	8.99727	0.043713
_child0	8.99764	-1.37665
_child0	8.99777	2.53852
_child0	8.99888	1.36696
_child0	8.99962	-0.386156
_child0	8.99974	-0.754423
_child0	9.00024	1.22011
_child0	9.00061	1.72199
_child0	9.00085	-1.30672
_child0	9.0011	2.25179
_child0	9.00172	0.163399
_child0	9.00196	-0.398291
_child0	9.00245	-2.32635
_child0	9.00319	-1.06929
_child0	9.00332	-1.50995
_child0	9.00344	-0.987661
_child0	9.00393	1.09261
_child0	9.00418	-0.599298
_child0	9.00479	0.300135
_child0	9.00528	0.949537
_child0	9.00565	-0.77738
_child0	9.00577	-0.520387
_child0	9.00602	-0.909792
_child0	9.00675	-1.00655
_child0	9.007	-2.02314
_child0	9.00871	-1.30643
_child0	9.00884	-0.960529
_child0	9.00896	1.26494
_child0	9.00908	-0.483721
_child0	9.00945	0.527362
_child0	9.01055	0.82578
_child0	9.01091	0.43631
_child0	9.01116	1.33898
_child0	9.0114	-1.27041
_child0	9.01201	-0.203617
_child0	9.01226	-0.212664
_child0	9.01238	-0.308077
_child0	9.01262	-1.2214
_child0	9.01299	1.42717
_child0	9.01311	-0.461291
_child0	9.01372	-1.03418
_child0	9.01384	-1.63285
_child0	9.01396	0.0628736
_child0	9.0142	-1.27077
_child0	9.01493	0.889271
_child0	9.0153	-1.68533
_child0	9.01542	-1.01917
_child0	9.01554	-0.188036
_child0	9.01566	-0.239806
_child0	9.01591	0.0657917
_child0	9.01615	0.384441
_child0	9.01639	1.30655
_child0	9.01663	-0.18124
_child0	9.017	0.0194857
_child0	9.01748	0.759938
_child0	9.01809	-0.42959
_child0	9.01821	-1.18498
_child0	9.01845	0.712369
_child0	9.0187	-1.43812
_child0	9.01894	-1.7891
_child0	9.01991	0.863797
_child0	9.02039	-0.724741
_child0	9.02063	-1.74666
_child0	9.02075	1.96419
_child0	9.02148	0.154416
_child0	9.02208	0.697344
_child0	9.07521	-1.14848
_child0	9.07532	-1.2837
_child0	9.07544	-1.31252
_child0	9.07567	-0.832859
_child0	9.07681	-0.61611
_child0	9.07738	-0.312026
_child0	9.07749	1.13256
_child0	9.07784	1.96224
_child0	9.07795	0.20502
_child0	9.07864	1.66769
_child0	9.07943	-0.821147
_child0	9.07955	-0.17664
_child0	9.07989	0.769244
_child0	9.08035	-0.52617
_child0	9.08069	0.828225
_child0	9.08103	-0.579229
_child0	9.08171	-1.21478
_child0	9.08228	-0.760434
_child0	9.08239	-0.844302
_child0	9.08296	1.51333
_child0	9.0833	-0.71196
_child0	9.08421	-1.20612
_child0	9.08432	-0.186407
_child0	9.08534	0.145279
_child0	9.08546	-1.77391
_child0	9.08636	-0.312601
_child0	9.08648	-1.53568
_child0	9.08659	-1.38845
_child0	9.08761	-1.05742
_child0	9.08862	-0.97912
_child0	9.08896	-1.08616
_child0	9.08919	0.415041
_child0	9.08975	-1.32689
_child0	9.08998	-1.8115
_child0	9.09043	-0.261938
_child0	9.09054	-1.04389
_child0	9.09099	-0.587108
_child0	9.09122	-1.33553
_child0	9.09279	-0.567064
_child0	9.09291	-1.3379
_child0	9.09324	-1.30765
_child0	9.09347	-1.15673
_child0	9.09369	-1.60432
_child0	9.09414	-0.440893
_child0	9.09504	-0.710765
_child0	9.09538	-1.66351
_child0	9.09605	1.24103
_child0	9.09628	-0.979582
_child0	9.09639	-1.01022
_child0	9.09661	0.162431
_child0	9.09672	0.0770956
_child0	9.09695	-0.734019
_child0	9.09706	-1.88144
_child0	9.09717	-2.01447
_child0	9.09751	-0.644816
_child0	9.09762	-0.824903
_child0	9.09807	-1.54473
_child0	9.09818	-0.425041
_child0	9.09863	-0.294315
_child0	9.09896	-1.09784
_child0	9.09952	-0.188341
_child0	9.09963	-1.30206
_child0	9.09997	1.07273
_child0	9.1003	-0.714054
_child0	9.10075	-0.119438
_child0	9.10097	-0.531516
_child0	9.10108	-0.0789845
_child0	9.10142	0.252521
_child0	9.10153	-0.928983
_child0	9.10175	-1.33848
_child0	9.10198	-0.51554
_child0	9.1032	-1.11472
_child0	9.10331	-1.08798
_child0	9.10387	-0.238531
_child0	9.10398	0.662818
_child0	9.10409	-0.265702
_child0	9.1042	0.16742
_child0	9.10442	-0.138905
_child0	9.10465	-0.901315
_child0	9.10476	-0.529254
_child0	9.10487	-1.28322
_child0	9.10498	-0.7276
_child0	9.10531	-0.551155
_child0	9.10576	0.276433
_child0	9.10598	-1.42216
_child0	9.10631	-0.633323
_child0	9.10665	-1.20995
_child0	9.10687	-0.197134
_child0	9.10698	-1.23204
_child0	9.10709	2.50881
_child0	9.10842	-1.51657
_child0	9.10853	-1.51993
_child0	9.10897	1.13193
_child0	9.10964	-0.398979
_child0	9.10975	-0.849129
_child0	9.10986	-0.574913
_child0	9.11052	0.16261
_child0	9.11107	-0.518019
_child0	9.11118	-1.42733
_child0	9.11151	-1.06722
_child0	9.11173	0.588111
_child0	9.11196	0.105524
_child0	9.11207	0.093042
_child0	9.11273	-0.797882
_child0	9.11284	1.65712
_child0	9.11295	0.267342
_child0	9.11306	-1.42957
_child0	9.11317	-1.64093
_child0	9.11328	-0.346797
_child0	9.11372	-0.207624
_child0	9.11383	-1.59592
_child0	9.11394	-1.29863
_child0	9.11405	-1.36381
_child0	9.11548	-1.35785
_child0	9.11559	-0.936179
_child0	9.11581	-0.248567
_child0	9.11592	0.0643535
_child0	9.1179	-0.345625
_child0	9.11844	-0.557362
_child0	9.11877	-1.45881
_child0	9.11932	-0.868829
_child0	9.11965	-0.449354
_child0	9.11976	-1.1629
_child0	9.16743	-1.2602
_child0	9.16806	0.910811
_child0	9.16837	1.20341
_child0	9.16868	0.173623
_child0	9.17014	0.311261
_child0	9.17118	-1.09784
_child0	9.17191	-0.813586
_child0	9.17202	-0.997717
_child0	9.17264	-0.250983
_child0	9.17378	1.2563
_child0	9.17471	-0.437094
_child0	9.17482	-1.32695
_child0	9.17502	-0.721022
_child0	9.17554	-1.17608
_child0	9.17627	0.803876
_child0	9.17647	0.537042
_child0	9.17699	-0.430319
_child0	9.17709	-1.86686
_child0	9.1772	-0.601818
_child0	9.1773	0.347836
_child0	9.17792	-0.584558
_child0	9.17854	-0.753885
_child0	9.17906	0.737791
_child0	9.17926	-1.61086
_child0	9.17947	-1.21941
_child0	9.17967	0.0867607
_child0	9.17988	-1.13987
_child0	9.1804	-0.428243
_child0	9.1806	-1.31954
_child0	9.18101	-1.32268
_child0	9.18112	-0.869046
_child0	9.18143	-1.16066
_child0	9.18174	1.92666
_child0	9.18215	-0.43377
_child0	9.18225	-0.146628
_child0	9.18235	0.235792
_child0	9.18317	-0.147937
_child0	9.18348	-1.44263
_child0	9.18359	-1.39694
_child0	9.18369	-0.455898
_child0	9.18379	-0.0717671
_child0	9.1841	-0.604574
_child0	9.1842	-1.31949
_child0	9.18451	-0.0515152
_child0	9.18502	0.439369
_child0	9.18554	0.284635
_child0	9.18574	-0.86852
_child0	9.18584	-0.485971
_child0	9.18595	1.7812
_child0	9.18605	-0.644172
_child0	9.18636	-0.877881
_child0	9.18676	-1.53746
_child0	9.18707	-1.47491
_child0	9.18758	-0.72816
_child0	9.18789	-1.45681
_child0	9.18799	1.96663
_child0	9.18871	-1.19914
_child0	9.18912	1.23353
_child0	9.18942	-0.259592
_child0	9.19034	-1.05005
_child0	9.19075	-0.450424
_child0	9.19095	-0.78414
_child0	9.19106	1.21157
_child0	9.19126	-0.0379138
_child0	9.19146	-0.433466
_child0	9.19218	-1.10309
_child0	9.19248	-0.725559
_child0	9.19258	-0.440771
_child0	9.19269	-1.31121
_child0	9.19319	0.117012
_child0	9.1933	-1.61072
_child0	9.1937	0.43501
_child0	9.19401	0.0130817
_child0	9.19411	-0.603275
_child0	9.19441	-0.682601
_child0	9.19462	-1.78954
_child0	9.19533	-0.690828
_child0	9.19624	-0.575737
_child0	9.19634	0.504189
_child0	9.19655	-0.181807
_child0	9.19675	-1.71518
_child0	9.19705	-1.20753
_child0	9.19726	-1.29448
_child0	9.19736	0.191585
_child0	9.19756	-0.577512
_child0	9.19827	-0.411445
_child0	9.19837	-0.642673
_child0	9.19847	-0.933486
_child0	9.19958	-1.04661
_child0	9.19978	-1.25693
_child0	9.19999	-0.504572
_child0	9.20029	-0.632436
_child0	9.20069	-0.185343
_child0	9.2009	-0.947577
_child0	9.201	-0.677862
_child0	9.2011	-1.15954
_child0	9.2014	0.153785
_child0	9.2015	-1.39896
_child0	9.2018	-1.49888
_child0	9.20201	-1.18137
_child0	9.20221	-0.588386
_child0	9.20281	-1.43463
_child0	9.20291	-1.73363
_child0	9.20362	-2.09368
_child0	9.20372	-0.772866
_child0	9.20392	-1.3356
_child0	9.20422	-1.14143
_child0	9.20442	-0.92388
_child0	9.20462	-1.49937
_child0	9.20472	-1.02203
_child0	9.20483	-1.41036
_child0	9.20553	-0.339746
_child0	9.20583	-1.05581
_child0	9.20613	1.31145
_child0	9.20643	-1.0104
_child0	9.20683	-1.35191
_child0	9.20693	-1.61192
_child0	9.20724	-0.895365
_child0	9.20764	-1.12183
_child0	9.20794	-0.762798
_child0	9.20814	-0.84736
_child0	9.20844	-1.15324
_child0	9.20854	-1.11004
_child0	9.20894	-0.859309
_child0	9.20944	-1.35425
_child0	9.20994	-0.196561
_child0	9.21004	-1.41803
_child0	9.21014	-0.911354
_child0	9.21024	1.13929
_child0	9.21064	-1.80742
_child0	9.25378	-0.728553
_child0	9.25388	-0.711014
_child0	9.25407	-0.0294518
_child0	9.25436	-1.03882
_child0	9.25445	-0.457738
_child0	9.25522	-0.162815
_child0	9.25541	-1.68144
_child0	9.25579	-1.27386
_child0	9.25589	1.28887
_child0	9.25617	-0.0732854
_child0	9.25675	-0.807021
_child0	9.25741	-0.8578
_child0	9.25951	-1.0587
_child0	9.25999	-0.760677
_child0	9.26103	-1.42408
_child0	9.2616	1.67422
_child0	9.2617	-0.179036
_child0	9.26208	-0.90504
_child0	9.26217	-0.490187
_child0	9.26265	-1.41687
_child0	9.26274	0.548378
_child0	9.26293	-0.836623
_child0	9.26322	-0.599193
_child0	9.26398	-0.768305
_child0	9.26407	-0.761337
_child0	9.26435	-0.784539
_child0	9.26464	-1.22181
_child0	9.26473	-1.97394
_child0	9.26483	-0.920081
_child0	9.26511	-1.81498
_child0	9.26578	-1.118
_child0	9.26587	-1.63852
_child0	9.26606	-1.46766
_child0	9.26625	-0.139661
_child0	9.267	-1.1618
_child0	9.26729	-0.494857
_child0	9.26748	-1.78629
_child0	9.26767	-1.33993
_child0	9.26785	-0.715682
_child0	9.26833	-0.959735
_child0	9.26861	-0.24423
_child0	9.2688	-0.185884
_child0	9.26927	-1.20857
_child0	9.26936	0.805598
_child0	9.26965	-0.243493
_child0	9.26974	-1.10362
_child0	9.27059	-0.331072
_child0	9.27096	-1.24048
_child0	9.27125	-0.774696
_child0	9.27134	-0.600019
_child0	9.27144	0.154968
_child0	9.27172	-1.09384
_child0	9.27219	-0.746249
_child0	9.27247	-0.401898
_child0	9.27256	-1.72009
_child0	9.27275	-2.04356
_child0	9.27322	0.203334
_child0	9.27332	-0.492556
_child0	9.27444	-1.21077
_child0	9.27463	-1.66157
_child0	9.27472	-0.163191
_child0	9.27482	-1.73805
_child0	9.27519	-0.694663
_child0	9.27529	-1.056
_child0	9.27566	0.225518
_child0	9.27575	-1.59106
_child0	9.27632	-1.33193
_child0	9.2765	0.429781
_child0	9.2766	-1.06229
_child0	9.27706	-0.989872
_child0	9.27744	0.446686
_child0	9.27763	-1.10312
_child0	9.27772	-0.416727
_child0	9.27781	-0.803588
_child0	9.27837	-0.227523
_child0	9.27884	0.226344
_child0	9.27893	-0.723765
_child0	9.27912	-1.1278
_child0	9.2794	-0.611267
_child0	9.27968	-0.529848
_child0	9.27977	-0.0900033
_child0	9.28033	0.0940536
_child0	9.28089	0.805147
_child0	9.28136	-0.853049
_child0	9.28182	-1.3119
_child0	9.28229	-0.143018
_child0	9.28247	-0.641263
_child0	9.28294	-0.400832
_child0	9.28331	-1.44663
_child0	9.28359	-1.23173
_child0	9.28424	-1.88404
_child0	9.28452	-2.06495
_child0	9.2848	-1.05745
_child0	9.28508	-0.0965938
_child0	9.28545	0.223058
_child0	9.28554	-0.691458
_child0	9.28582	-0.332823
_child0	9.28619	0.0697744
_child0	9.28739	-0.94234
_child0	9.28749	-0.601373
_child0	9.28869	-0.995041
_child0	9.28878	-0.725876
_child0	9.28897	0.0610587
_child0	9.28906	-1.4011
_child0	9.28924	-0.583167
_child0	9.28934	-1.03984
_child0	9.2898	0.26973
_child0	9.29008	-1.39016
_child0	9.29017	-0.302885
_child0	9.29072	-1.98276
_child0	9.29091	-1.14152
_child0	9.291	-0.751548
_child0	9.29109	-0.944389
_child0	9.29183	0.1362
_child0	9.29192	-0.363089
_child0	9.29201	-0.768054
_child0	9.29247	-1.45909
_child0	9.29266	-0.96385
_child0	9.29312	-0.155413
_child0	9.29349	-1.07141
_child0	9.29376	-0.869187

## Sheet: ED_fig6L_log_trial_number_coefs
Unnamed: 0	mouse	coefficient	regressor
0	SNL_photo16	-0.21963	log trial number
1	SNL_photo17	-0.378557	log trial number
2	SNL_photo18	-0.146587	log trial number
3	SNL_photo21	-0.116345	log trial number
4	SNL_photo22	-0.168626	log trial number
5	SNL_photo26	-0.331005	log trial number

[truncated: 13 more sheets: ED_fig6M_coefs_full_model_over_, ED_fig6N_between_within, ED_fig6O_pre_post_state_change, ED_fig6P_turn_angle_state_chang, ED_fig6Q_speed_state_change, ED_fig6R_performance_state_chan, ED_fig6S_response_time_state_ch, ED_fig6T_bias_state_change_Axis, ED_fig6U_bias_to_big_value_chan, ED_fig6V_missed_state_change_Ax, ED_fig6W_performance_state_chan, ED_fig6X_response_time_state_ch, ED_fig6Y_bias_value_change_Axis]
