# Supplementary material for: Dopaminergic action prediction errors serve as a value-free teaching signal
Source: Nature. 2025 May 14;643(8074):1333–42. doi: 10.1038/s41586-025-09008-9 (PMC12310545; doi:10.1038/s41586-025-09008-9)
Supplement: Supplementary file 13 — Source Data Extended Data Fig. 7 [file 41586_2025_9008_MOESM13_ESM.xlsx]

## Sheet: EDfig7C_large reward_traces_tai
Unnamed: 0	Timepoints	0	1	2	3	4	5	6	7	8	9	10	11	12	13	14	15	16	17	18	19	20	21	22	23	24	25	26	27	28	29	30	31	32	33	34	35	36	37	38	39	40	41	42	43	44	45	46	47
0	-2.02983	-0.478632	-0.233281	0.558832	-0.571912	-1.59284	-0.889794	1.22312	-0.48468	-0.42569	1.97283	0.0350024	1.50349	0.170278	-0.105118	-2.38139	0.368196	0.749638	0.569856	-2.10181	-0.406968	0.365655	0.522214	-0.108936	-1.35239	0.832813	-1.16938	0.821153	-0.281935	-1.76873	0.436951	-2.62483	-0.208929	-1.31456	1.33044	-0.538016	0.719324	0.20528	0.723204	1.80726	2.15928	-2.04104	1.56137	1.64455	0.173363	-0.626289	0.638724	1.81279	-0.608273
1	-2.01658	-0.419542	-0.216695	0.612932	-0.583432	-1.52198	-0.888879	1.19674	-0.538349	-0.444174	1.99579	0.01871	1.47668	0.197283	-0.0393473	-2.47605	0.396586	0.749982	0.52677	-2.10191	-0.350319	0.421425	0.534866	-0.114626	-1.41832	0.863836	-1.0965	0.851151	-0.245277	-1.83994	0.435583	-2.61999	-0.145182	-1.35547	1.4152	-0.563172	0.802715	0.0755141	0.693806	1.85382	2.1645	-2.10061	1.54924	1.56551	0.208878	-0.620882	0.670135	1.78166	-0.642888
2	-2.00598	-0.369082	-0.202157	0.664557	-0.600985	-1.45393	-0.892596	1.19658	-0.588865	-0.454829	1.99893	0.00194649	1.44385	0.229008	0.0262118	-2.5656	0.42454	0.747398	0.489097	-2.0916	-0.29793	0.472224	0.545795	-0.117778	-1.49028	0.897055	-1.02695	0.893759	-0.211635	-1.92191	0.43018	-2.61857	-0.0792574	-1.40104	1.49911	-0.585004	0.882844	-0.046494	0.672908	1.9012	2.14492	-2.16263	1.51973	1.48887	0.2379	-0.619893	0.700251	1.73769	-0.675663
3	-1.9999	-0.320958	-0.188077	0.714151	-0.614007	-1.37884	-0.890988	1.17223	-0.632365	-0.457717	1.99456	-0.0156688	1.40952	0.268653	0.094724	-2.6539	0.445997	0.734048	0.453829	-2.10164	-0.246355	0.520389	0.552636	-0.118358	-1.55501	0.928438	-0.95597	0.940495	-0.177483	-2.00315	0.420516	-2.59723	-0.00575434	-1.43979	1.5802	-0.606301	0.963005	-0.167683	0.647335	1.94952	2.08814	-2.20436	1.50025	1.40746	0.263938	-0.620165	0.734281	1.69002	-0.702932
4	-2.00211	-0.277062	-0.175146	0.760546	-0.629395	-1.30206	-0.894458	1.15601	-0.671191	-0.453797	2.0287	-0.0333353	1.38362	0.31475	0.165705	-2.74176	0.469954	0.723913	0.418419	-2.06682	-0.197918	0.56312	0.554285	-0.120287	-1.62202	0.962157	-0.891097	0.993675	-0.14352	-2.07158	0.405456	-2.60208	0.0727961	-1.47061	1.66793	-0.631396	1.03981	-0.286035	0.624198	1.98888	2.09899	-2.22977	1.46686	1.30909	0.286301	-0.619133	0.770463	1.63531	-0.72632
5	-1.9941	-0.241874	-0.163648	0.804038	-0.645657	-1.22634	-0.903123	1.15363	-0.704372	-0.440977	2.053	-0.0497793	1.34855	0.365444	0.236886	-2.80316	0.487011	0.70695	0.384972	-2.01175	-0.154361	0.59665	0.554252	-0.122941	-1.67726	0.997261	-0.827058	1.05622	-0.109609	-2.1468	0.38605	-2.5568	0.153508	-1.50417	1.74553	-0.65505	1.11448	-0.396632	0.604883	1.99692	2.06039	-2.27473	1.4249	1.20942	0.302418	-0.618424	0.803277	1.56582	-0.741595
6	-2.00597	-0.211902	-0.153593	0.846247	-0.660765	-1.15233	-0.900823	1.15419	-0.730041	-0.421933	2.07197	-0.064305	1.31195	0.427768	0.308852	-2.87212	0.50089	0.683749	0.351309	-2.00628	-0.114254	0.626031	0.55402	-0.125517	-1.73617	1.02955	-0.766714	1.12172	-0.0744352	-2.22238	0.362021	-2.50315	0.236669	-1.52501	1.81683	-0.677424	1.18779	-0.505276	0.583086	2.00652	2.01389	-2.28802	1.39214	1.10728	0.315385	-0.619369	0.845066	1.496	-0.749455
7	-2.00418	-0.190106	-0.144647	0.880978	-0.677491	-1.08341	-0.907011	1.15299	-0.751505	-0.394066	2.06519	-0.0753278	1.27827	0.493229	0.378578	-2.93642	0.511934	0.658702	0.320681	-1.95487	-0.0796105	0.644716	0.55171	-0.130401	-1.78923	1.06527	-0.710623	1.18414	-0.0399265	-2.28716	0.331643	-2.49685	0.31886	-1.55921	1.89006	-0.701652	1.25203	-0.605036	0.575147	2.02868	1.99306	-2.28989	1.35081	1.0026	0.323224	-0.620445	0.880765	1.42328	-0.752224
8	-1.99186	-0.175128	-0.135316	0.912355	-0.692654	-1.01804	-0.912921	1.14546	-0.768301	-0.35999	2.03561	-0.0823347	1.24355	0.564402	0.449035	-2.98278	0.518717	0.627554	0.291007	-1.91533	-0.0495302	0.65233	0.545812	-0.138645	-1.81547	1.09998	-0.655883	1.2579	-0.00378497	-2.36368	0.296039	-2.44732	0.401501	-1.57921	1.95313	-0.728041	1.32178	-0.698282	0.569116	2.00579	1.9372	-2.30115	1.30737	0.896474	0.327129	-0.618543	0.920396	1.34185	-0.753246
9	-1.99199	-0.167314	-0.126869	0.94658	-0.709895	-0.964612	-0.913801	1.14635	-0.779501	-0.32169	2.00355	-0.0845923	1.20725	0.643051	0.515185	-3.02229	0.522866	0.592612	0.26193	-1.87943	-0.0266454	0.653788	0.532744	-0.149324	-1.85217	1.13028	-0.608192	1.32937	0.0322234	-2.42236	0.253667	-2.41485	0.480981	-1.58423	2.01664	-0.751458	1.38316	-0.784156	0.567606	2.00651	1.89926	-2.25398	1.26623	0.784651	0.32782	-0.618793	0.963159	1.25886	-0.750187
10	-1.99133	-0.16609	-0.118547	0.977629	-0.727321	-0.915511	-0.923049	1.14669	-0.779796	-0.276779	1.99511	-0.0811381	1.1767	0.721444	0.577606	-3.05491	0.512703	0.553529	0.23413	-1.82456	-0.00992456	0.648158	0.513313	-0.164419	-1.88275	1.15755	-0.560059	1.40012	0.0678353	-2.48341	0.205752	-2.37368	0.555763	-1.60274	2.07148	-0.781679	1.44299	-0.864245	0.57639	2.0017	1.84599	-2.21733	1.22784	0.673296	0.326367	-0.625365	1.00425	1.17356	-0.741307
11	-1.9837	-0.171746	-0.108495	0.999397	-0.747922	-0.86942	-0.92371	1.13743	-0.776557	-0.227218	1.99937	-0.0714298	1.15128	0.808465	0.636916	-3.08549	0.505253	0.51145	0.206315	-1.78525	-0.00018484	0.630917	0.492011	-0.182562	-1.89486	1.18401	-0.517067	1.48326	0.104613	-2.54789	0.153376	-2.32157	0.626846	-1.59564	2.12125	-0.808594	1.49822	-0.935198	0.586788	1.99896	1.79963	-2.18262	1.18262	0.563095	0.321245	-0.620619	1.05034	1.08349	-0.726367
12	-1.9825	-0.183156	-0.0974343	1.02752	-0.770818	-0.837823	-0.911472	1.12675	-0.779048	-0.172634	1.94901	-0.0557095	1.12307	0.898897	0.688461	-3.08868	0.49733	0.468863	0.17896	-1.73093	0.00230479	0.606452	0.467088	-0.204911	-1.89855	1.20602	-0.478636	1.55657	0.141661	-2.58839	0.094575	-2.2784	0.690969	-1.60994	2.17693	-0.833388	1.54936	-0.998991	0.609261	1.99805	1.75288	-2.11591	1.14235	0.451913	0.312741	-0.621606	1.09181	0.999279	-0.705729
13	-1.98995	-0.199396	-0.0849779	1.04624	-0.790159	-0.810604	-0.909209	1.11617	-0.772963	-0.113608	1.91721	-0.0338779	1.10449	0.990194	0.736723	-3.08627	0.481701	0.424122	0.152524	-1.67776	-0.00190862	0.572451	0.438462	-0.230611	-1.89843	1.22215	-0.440405	1.63362	0.177557	-2.63282	0.0307368	-2.22871	0.746796	-1.63877	2.21147	-0.867155	1.60966	-1.05432	0.639623	1.94428	1.70731	-2.0471	1.1087	0.342808	0.303824	-0.620361	1.12932	0.915488	-0.681997
14	-1.96083	-0.221292	-0.0700302	1.05583	-0.814659	-0.798337	-0.907841	1.10785	-0.75842	-0.0520875	1.87833	-0.0054096	1.09326	1.08736	0.77662	-3.09299	0.469207	0.376809	0.126763	-1.62483	-0.0140016	0.529972	0.406038	-0.257032	-1.893	1.24439	-0.408085	1.70774	0.212534	-2.6751	-0.0376363	-2.17134	0.795149	-1.6467	2.25678	-0.888463	1.65192	-1.10201	0.671007	1.91347	1.67064	-1.96742	1.07245	0.235793	0.29411	-0.602638	1.17523	0.830596	-0.654508
15	-1.91691	-0.245765	-0.0530543	1.07971	-0.838422	-0.791148	-0.896239	1.10281	-0.745746	0.0130837	1.82272	0.0292983	1.08549	1.17968	0.811383	-3.06283	0.45489	0.329733	0.102083	-1.56443	-0.0319082	0.480983	0.368617	-0.286881	-1.87471	1.24424	-0.376668	1.77381	0.247003	-2.70325	-0.108938	-2.12629	0.83174	-1.66411	2.29735	-0.918945	1.70832	-1.14909	0.710963	1.86529	1.62242	-1.88448	1.04031	0.13203	0.282465	-0.600326	1.21238	0.755098	-0.623984
16	-1.91892	-0.272879	-0.0333182	1.0958	-0.863033	-0.794143	-0.880458	1.09826	-0.721903	0.0813274	1.77685	0.0688684	1.07652	1.27425	0.839152	-3.03154	0.441428	0.284218	0.0789362	-1.51004	-0.0571146	0.424151	0.330354	-0.316866	-1.84851	1.25092	-0.347563	1.84535	0.279473	-2.71296	-0.183211	-2.08173	0.858434	-1.68314	2.29924	-0.941414	1.75249	-1.18361	0.75654	1.79696	1.6021	-1.78368	1.0043	0.0330001	0.272877	-0.593739	1.24074	0.683666	-0.591956
17	-1.92946	-0.302083	-0.0107292	1.09876	-0.88957	-0.806053	-0.86451	1.09394	-0.694482	0.150743	1.71296	0.114119	1.08554	1.36748	0.85241	-2.99125	0.432784	0.23992	0.0568651	-1.45127	-0.0873881	0.363205	0.289142	-0.347499	-1.81687	1.25125	-0.321297	1.91424	0.310672	-2.71152	-0.259453	-2.0259	0.88272	-1.70136	2.32886	-0.953525	1.79455	-1.20744	0.808511	1.74079	1.57485	-1.68201	0.97181	-0.0617408	0.265035	-0.580457	1.27984	0.616819	-0.557946
18	-1.92838	-0.332402	0.014313	1.10125	-0.906661	-0.818793	-0.848721	1.08574	-0.663054	0.218787	1.6566	0.164202	1.09687	1.463	0.865933	-2.93948	0.424797	0.197291	0.0360601	-1.39295	-0.122284	0.296239	0.243489	-0.37494	-1.79554	1.24268	-0.297001	1.989	0.341247	-2.71121	-0.335401	-1.98403	0.891339	-1.71396	2.36574	-0.978504	1.85136	-1.23079	0.860628	1.66769	1.55911	-1.57818	0.942161	-0.150833	0.255351	-0.569837	1.3004	0.555521	-0.521973
19	-1.91993	-0.362863	0.0419543	1.10015	-0.92661	-0.847914	-0.829281	1.07363	-0.621817	0.288334	1.59378	0.217045	1.10684	1.55741	0.871847	-2.88325	0.425436	0.156149	0.0167203	-1.33411	-0.161909	0.223868	0.196021	-0.400389	-1.75759	1.24237	-0.273416	2.05461	0.369094	-2.70931	-0.413398	-1.93194	0.884696	-1.74176	2.39458	-0.99044	1.87935	-1.24913	0.918575	1.59579	1.55597	-1.46063	0.905753	-0.233661	0.250015	-0.552474	1.31352	0.501515	-0.486306
20	-1.91439	-0.392564	0.0718385	1.0979	-0.949264	-0.876652	-0.806436	1.06165	-0.578299	0.353669	1.52201	0.274714	1.13104	1.64371	0.87372	-2.80193	0.434602	0.117672	-0.00124531	-1.26809	-0.202417	0.148929	0.146238	-0.422574	-1.71564	1.21674	-0.250445	2.12166	0.393557	-2.71397	-0.486155	-1.89693	0.875359	-1.77043	2.40107	-0.996499	1.93793	-1.25775	0.981164	1.5241	1.54356	-1.35109	0.869354	-0.308255	0.249189	-0.534554	1.33626	0.455604	-0.452017
21	-1.91191	-0.420584	0.104351	1.09994	-0.951881	-0.914201	-0.783761	1.04788	-0.52656	0.413889	1.45887	0.335059	1.15868	1.72935	0.866389	-2.72291	0.446424	0.0814666	-0.0176392	-1.20187	-0.245429	0.0702684	0.0944729	-0.436815	-1.67763	1.19819	-0.229592	2.19214	0.41672	-2.69766	-0.555542	-1.84525	0.858916	-1.78531	2.39382	-0.993792	1.97987	-1.25785	1.04201	1.44825	1.55387	-1.23268	0.83161	-0.374735	0.248863	-0.515379	1.34237	0.413261	-0.418043
22	-1.91347	-0.447195	0.138755	1.08219	-0.954115	-0.960184	-0.757513	1.05255	-0.466763	0.472379	1.39696	0.396991	1.19025	1.81019	0.85484	-2.64431	0.46701	0.0471917	-0.0322741	-1.13534	-0.287655	-0.0118408	0.0396218	-0.450469	-1.62455	1.2051	-0.209039	2.25441	0.436788	-2.64541	-0.62427	-1.8098	0.835066	-1.81448	2.40045	-0.995961	2.00033	-1.25979	1.11157	1.37016	1.55721	-1.10761	0.791908	-0.435413	0.251248	-0.495044	1.34723	0.378127	-0.386239
23	-1.9257	-0.474695	0.174241	1.05577	-0.965053	-1.00668	-0.733864	1.04546	-0.400315	0.519843	1.32849	0.461444	1.22146	1.89387	0.85057	-2.54208	0.49241	0.0161084	-0.0450133	-1.06826	-0.329115	-0.0956023	-0.0177741	-0.454137	-1.57611	1.19017	-0.18915	2.31032	0.452292	-2.6208	-0.683524	-1.78625	0.80775	-1.8218	2.40251	-0.999626	2.0479	-1.25952	1.17581	1.29625	1.57073	-0.987348	0.74842	-0.487429	0.260578	-0.473597	1.33797	0.349211	-0.355304
24	-1.91391	-0.496822	0.211653	1.04385	-0.961715	-1.06131	-0.711462	1.03992	-0.326029	0.56171	1.25965	0.527661	1.25686	1.96857	0.832481	-2.44303	0.52169	-0.0129875	-0.055689	-1.00292	-0.367522	-0.181848	-0.0775365	-0.45185	-1.52172	1.16038	-0.170473	2.3646	0.46643	-2.58582	-0.736889	-1.73268	0.777864	-1.84034	2.40459	-0.973371	2.09614	-1.24133	1.247	1.22419	1.58437	-0.858824	0.702879	-0.533047	0.271695	-0.448113	1.3168	0.323312	-0.326712
25	-1.89879	-0.519637	0.249657	1.01858	-0.958712	-1.11901	-0.686922	1.04518	-0.245792	0.595309	1.20086	0.596018	1.29463	2.03615	0.826199	-2.34328	0.557964	-0.0399803	-0.0634521	-0.937641	-0.403197	-0.269876	-0.13962	-0.44562	-1.46648	1.15601	-0.152994	2.42753	0.474903	-2.52871	-0.782197	-1.71182	0.743558	-1.88191	2.40426	-0.958147	2.11115	-1.2479	1.31697	1.14982	1.59092	-0.732455	0.655917	-0.57086	0.284049	-0.422247	1.30413	0.307859	-0.301731
26	-1.88814	-0.541755	0.28622	0.986464	-0.94394	-1.18392	-0.667702	1.02337	-0.158312	0.618008	1.14087	0.661135	1.3207	2.10338	0.812116	-2.23243	0.597047	-0.0647446	-0.0682646	-0.873615	-0.435315	-0.357466	-0.203	-0.431233	-1.41532	1.15689	-0.13815	2.47633	0.474521	-2.47002	-0.81971	-1.67904	0.710176	-1.89879	2.4037	-0.947106	2.13368	-1.23144	1.37959	1.08222	1.61222	-0.602506	0.604423	-0.599326	0.302528	-0.394743	1.27504	0.296622	-0.279097
27	-1.88292	-0.557532	0.322669	0.951154	-0.919058	-1.25281	-0.645364	1.00684	-0.0655868	0.628906	1.08238	0.727103	1.35366	2.16507	0.796548	-2.11993	0.637478	-0.0884811	-0.0699953	-0.810496	-0.459364	-0.448459	-0.267271	-0.411605	-1.3575	1.14866	-0.125627	2.52199	0.475462	-2.41325	-0.844388	-1.65289	0.676507	-1.90229	2.40328	-0.920141	2.18171	-1.2062	1.45384	1.01888	1.6422	-0.469184	0.549787	-0.6262	0.32333	-0.364621	1.24241	0.28907	-0.262169
28	-1.88666	-0.576093	0.3587	0.91148	-0.898095	-1.3222	-0.629613	0.998861	0.0322764	0.626245	1.02447	0.794905	1.38298	2.21816	0.800866	-2.00866	0.681049	-0.110802	-0.067761	-0.751339	-0.481343	-0.539768	-0.33196	-0.384373	-1.3048	1.14306	-0.1169	2.56602	0.474293	-2.34767	-0.850706	-1.64062	0.64162	-1.94794	2.40624	-0.901599	2.19306	-1.20238	1.51499	0.962098	1.65159	-0.336026	0.491735	-0.643008	0.34916	-0.333394	1.21209	0.290917	-0.2483
29	-1.87238	-0.588648	0.392814	0.868699	-0.867478	-1.40353	-0.615175	0.997857	0.135667	0.621891	0.975231	0.856016	1.40353	2.26912	0.799268	-1.90139	0.722559	-0.133521	-0.0620236	-0.693889	-0.496233	-0.629222	-0.396423	-0.353565	-1.25199	1.14669	-0.112809	2.5997	0.461431	-2.27176	-0.852368	-1.6074	0.60809	-1.98523	2.40082	-0.877835	2.19111	-1.17127	1.57332	0.910237	1.66077	-0.197678	0.432612	-0.654492	0.376476	-0.301235	1.16938	0.296749	-0.239319
30	-1.85973	-0.600687	0.425637	0.823147	-0.833619	-1.4906	-0.60119	0.993567	0.240985	0.605769	0.929856	0.91828	1.41761	2.32279	0.799998	-1.79133	0.760283	-0.15598	-0.0518942	-0.638499	-0.50082	-0.718545	-0.460171	-0.317943	-1.20057	1.147	-0.1128	2.61657	0.44977	-2.19673	-0.846272	-1.60166	0.576318	-1.99216	2.39991	-0.853708	2.20722	-1.15667	1.62997	0.861932	1.68529	-0.0604471	0.373815	-0.662827	0.40501	-0.267861	1.12936	0.308639	-0.23729
31	-1.85305	-0.61079	0.454833	0.771452	-0.797133	-1.57014	-0.598092	0.965831	0.349484	0.579477	0.882983	0.975502	1.43196	2.36203	0.807291	-1.68314	0.799802	-0.178387	-0.0375506	-0.587992	-0.501541	-0.807925	-0.520951	-0.277579	-1.14903	1.13448	-0.118586	2.64949	0.433107	-2.11087	-0.824513	-1.597	0.550429	-2.01295	2.39519	-0.828912	2.19022	-1.12948	1.67062	0.824629	1.68194	0.0818249	0.313394	-0.668398	0.438981	-0.234696	1.09085	0.32576	-0.242255
32	-1.8562	-0.619308	0.481943	0.713194	-0.760436	-1.66101	-0.595373	0.954143	0.459128	0.548342	0.84335	1.02782	1.43434	2.41072	0.823083	-1.57428	0.827345	-0.20419	-0.0194752	-0.539631	-0.503745	-0.893766	-0.577736	-0.234348	-1.10789	1.12532	-0.131104	2.68216	0.4101	-2.02884	-0.792569	-1.59363	0.525733	-2.06352	2.38584	-0.804652	2.18808	-1.10731	1.70651	0.794509	1.68152	0.224655	0.253357	-0.674346	0.47188	-0.20229	1.04664	0.346397	-0.254638
33	-1.85342	-0.627213	0.503705	0.655338	-0.723006	-1.75247	-0.596671	0.947344	0.573296	0.509699	0.806	1.08195	1.41014	2.43571	0.837436	-1.46949	0.850975	-0.229887	0.0033451	-0.49537	-0.49912	-0.975474	-0.633627	-0.187336	-1.0692	1.12828	-0.14808	2.67888	0.385746	-1.94499	-0.750496	-1.59063	0.507228	-2.09955	2.39505	-0.781968	2.16673	-1.08681	1.72981	0.766135	1.68627	0.368376	0.194244	-0.668675	0.508658	-0.170203	1.00379	0.372267	-0.271445
34	-1.85043	-0.62616	0.522129	0.587464	-0.686935	-1.83392	-0.59653	0.923939	0.686363	0.467536	0.771364	1.12544	1.40185	2.47561	0.847993	-1.36837	0.870094	-0.258139	0.0290581	-0.456039	-0.483803	-1.05639	-0.682426	-0.138249	-1.029	1.1199	-0.170048	2.70092	0.355941	-1.85072	-0.698751	-1.59239	0.490219	-2.11191	2.36069	-0.753793	2.11937	-1.05601	1.75632	0.749558	1.66746	0.512837	0.13652	-0.660551	0.545482	-0.139834	0.962086	0.402557	-0.296496
35	-1.83232	-0.628257	0.540576	0.517269	-0.6549	-1.925	-0.598403	0.908977	0.796178	0.421731	0.74345	1.16925	1.38472	2.50503	0.870027	-1.2647	0.874531	-0.289972	0.058655	-0.419613	-0.468692	-1.12947	-0.722002	-0.0870216	-1.00268	1.10877	-0.1968	2.70794	0.322598	-1.75597	-0.641841	-1.59575	0.4771	-2.15948	2.32117	-0.730396	2.09755	-1.04979	1.7698	0.739588	1.65522	0.657311	0.0807874	-0.654069	0.577995	-0.111124	0.92281	0.434412	-0.326934
36	-1.81193	-0.628894	0.54985	0.444676	-0.621911	-2.00729	-0.607298	0.891334	0.908662	0.374804	0.718813	1.2084	1.34876	2.50279	0.890941	-1.16988	0.876882	-0.323633	0.0918472	-0.38582	-0.447031	-1.20272	-0.75899	-0.0334907	-0.972986	1.10918	-0.227537	2.69217	0.284908	-1.67161	-0.578495	-1.59359	0.476935	-2.19302	2.31186	-0.711378	2.04947	-1.0186	1.76106	0.728641	1.62988	0.803335	0.0262704	-0.650921	0.610336	-0.0842557	0.886359	0.468397	-0.363182
37	-1.82808	-0.627348	0.556101	0.365249	-0.592625	-2.08278	-0.616424	0.873106	1.01741	0.328217	0.694446	1.23591	1.30906	2.5336	0.907533	-1.07786	0.869306	-0.361115	0.126567	-0.356653	-0.420018	-1.26879	-0.786942	0.0215537	-0.957354	1.09935	-0.261731	2.6886	0.244772	-1.58862	-0.510683	-1.6025	0.476273	-2.20128	2.30514	-0.689204	2.00279	-0.998075	1.73963	0.733938	1.60423	0.941015	-0.0256191	-0.640824	0.639866	-0.0599317	0.851751	0.50667	-0.403215
38	-1.822	-0.628008	0.563378	0.285402	-0.566115	-2.16205	-0.62845	0.856639	1.12297	0.282473	0.678999	1.27225	1.25667	2.56449	0.93341	-0.985529	0.84836	-0.399109	0.164217	-0.327931	-0.392859	-1.32682	-0.814532	0.0775827	-0.957243	1.09103	-0.296281	2.64568	0.201527	-1.50845	-0.440212	-1.62778	0.478183	-2.23146	2.31243	-0.666733	1.95096	-0.999174	1.71314	0.742291	1.56884	1.08107	-0.0771504	-0.6262	0.66582	-0.0378326	0.818696	0.545573	-0.44572
39	-1.80904	-0.618883	0.562414	0.198874	-0.543852	-2.22829	-0.638785	0.838426	1.22298	0.2405	0.667038	1.291	1.19457	2.56366	0.946171	-0.898646	0.817283	-0.440041	0.204426	-0.299963	-0.360844	-1.37853	-0.834638	0.136245	-0.950905	1.0835	-0.334	2.6099	0.154578	-1.43144	-0.367677	-1.65126	0.489874	-2.26653	2.30347	-0.646561	1.88994	-0.993479	1.67838	0.749635	1.52028	1.21733	-0.127187	-0.623674	0.686629	-0.0179263	0.791566	0.585859	-0.493672
40	-1.80136	-0.606377	0.557251	0.109331	-0.525196	-2.28086	-0.647484	0.827301	1.32306	0.200653	0.656611	1.30365	1.12492	2.54912	0.956189	-0.812539	0.777054	-0.481521	0.246883	-0.274526	-0.327469	-1.42745	-0.839069	0.194431	-0.961056	1.0636	-0.369519	2.59033	0.105394	-1.36023	-0.296124	-1.6542	0.505159	-2.28953	2.28915	-0.625209	1.83195	-0.99644	1.63195	0.769339	1.47569	1.34797	-0.176338	-0.613467	0.699665	-0.000561287	0.769143	0.628579	-0.539797
41	-1.79439	-0.599079	0.55414	0.019896	-0.508657	-2.32491	-0.655253	0.808758	1.41425	0.16464	0.65386	1.31911	1.04946	2.5681	0.979676	-0.731181	0.723525	-0.523554	0.290919	-0.247288	-0.290901	-1.47759	-0.842962	0.252103	-0.984753	1.04656	-0.402144	2.53264	0.0522266	-1.29757	-0.225364	-1.67317	0.521192	-2.29276	2.29787	-0.608304	1.77291	-0.993375	1.58012	0.787403	1.41966	1.47073	-0.22684	-0.602306	0.698758	0.0146315	0.745524	0.672824	-0.588787
42	-1.7952	-0.584169	0.545741	-0.0715333	-0.499102	-2.3724	-0.664803	0.801108	1.49573	0.133577	0.652756	1.32038	0.966882	2.53595	0.992976	-0.654429	0.659333	-0.56735	0.336974	-0.217972	-0.251581	-1.50561	-0.837153	0.311814	-1.0111	1.03931	-0.432802	2.47958	-0.00338257	-1.23813	-0.155072	-1.69573	0.542373	-2.28769	2.28381	-0.588804	1.7145	-0.995248	1.51732	0.809213	1.35987	1.58289	-0.277155	-0.601733	0.699699	0.0276542	0.731714	0.718766	-0.636411
43	-1.78363	-0.573641	0.530912	-0.164433	-0.486431	-2.39581	-0.673047	0.78902	1.57992	0.105818	0.655703	1.33168	0.882169	2.4972	0.994292	-0.578581	0.587693	-0.611665	0.383805	-0.186129	-0.211112	-1.54694	-0.819855	0.370078	-1.04414	1.04634	-0.458127	2.41854	-0.0622664	-1.19083	-0.0866474	-1.69489	0.56853	-2.30086	2.25326	-0.570242	1.65081	-1.0132	1.44905	0.834111	1.29664	1.69177	-0.328878	-0.602135	0.699001	0.0384541	0.714539	0.765985	-0.680978
44	-1.77761	-0.560884	0.514422	-0.256684	-0.478377	-2.40303	-0.67769	0.778588	1.6427	0.0835011	0.663342	1.34504	0.791537	2.48673	0.994017	-0.505858	0.506476	-0.653854	0.433657	-0.151178	-0.166959	-1.5759	-0.797714	0.427765	-1.08297	1.03422	-0.482158	2.33095	-0.123764	-1.14546	-0.021463	-1.70509	0.592477	-2.2809	2.2546	-0.557342	1.58843	-1.04032	1.3751	0.853811	1.22912	1.78208	-0.381501	-0.601451	0.676419	0.0476109	0.698116	0.818873	-0.725483
45	-1.78425	-0.54242	0.496186	-0.345762	-0.479207	-2.40503	-0.678638	0.776316	1.70254	0.0657462	0.670742	1.34465	0.695848	2.44242	0.99609	-0.436433	0.414836	-0.692166	0.483339	-0.111369	-0.120684	-1.58851	-0.76599	0.483268	-1.12962	1.01245	-0.496538	2.24514	-0.188033	-1.10453	0.0411857	-1.71964	0.617117	-2.23899	2.24895	-0.538983	1.53059	-1.07126	1.30041	0.880812	1.16239	1.86689	-0.43512	-0.601475	0.649484	0.0548374	0.698973	0.871515	-0.7662
46	-1.77731	-0.52655	0.473067	-0.435702	-0.478007	-2.39767	-0.678205	0.768488	1.75385	0.0515527	0.678594	1.34392	0.60276	2.38912	0.986144	-0.371028	0.316646	-0.737286	0.530608	-0.0660803	-0.0723918	-1.61767	-0.728176	0.538052	-1.17939	1.00084	-0.501428	2.1486	-0.255754	-1.0728	0.101361	-1.72141	0.643784	-2.20859	2.22538	-0.528478	1.47618	-1.10218	1.22089	0.901638	1.0866	1.93828	-0.489408	-0.60036	0.613462	0.0609762	0.68874	0.925872	-0.807692
47	-1.75749	-0.508544	0.450073	-0.519266	-0.476914	-2.40795	-0.677859	0.764705	1.78771	0.0414873	0.687198	1.34424	0.507983	2.31419	0.966733	-0.309624	0.211498	-0.774791	0.581367	-0.0154532	-0.0208715	-1.62253	-0.68242	0.59174	-1.23189	1.00193	-0.502212	2.04565	-0.324502	-1.03943	0.157071	-1.72959	0.670517	-2.15611	2.21857	-0.515612	1.42273	-1.14242	1.13989	0.920205	1.01512	1.99834	-0.545742	-0.600531	0.566631	0.0656444	0.683446	0.984607	-0.842471
48	-1.75114	-0.490486	0.42457	-0.598675	-0.484785	-2.35965	-0.667412	0.755666	1.8207	0.0345162	0.699922	1.34364	0.41419	2.23713	0.959978	-0.249968	0.100618	-0.812357	0.628235	0.0410197	0.0320867	-1.65137	-0.627674	0.641773	-1.29223	1.0017	-0.50365	1.93597	-0.395135	-1.01137	0.208548	-1.72138	0.698765	-2.0946	2.21201	-0.504042	1.37678	-1.18707	1.06234	0.943874	0.948903	2.05613	-0.602573	-0.602803	0.510811	0.0690068	0.689961	1.04581	-0.879202
49	-1.74846	-0.468364	0.394981	-0.67496	-0.497737	-2.32168	-0.656435	0.750512	1.82316	0.0301085	0.705626	1.34327	0.324149	2.151	0.949648	-0.193011	-0.0119674	-0.850985	0.674515	0.102576	0.0870427	-1.65515	-0.56766	0.690372	-1.3497	0.995561	-0.495141	1.81242	-0.465767	-0.984868	0.255978	-1.70529	0.721619	-2.0185	2.21708	-0.494244	1.33258	-1.24282	0.983623	0.947607	0.876778	2.08195	-0.657031	-0.60099	0.446644	0.0722594	0.694364	1.1109	-0.911665
50	-1.74497	-0.443925	0.366129	-0.74172	-0.513496	-2.29452	-0.641665	0.748394	1.83378	0.0273844	0.712282	1.34541	0.238132	2.05115	0.92191	-0.137755	-0.12869	-0.876443	0.720913	0.170884	0.143671	-1.64494	-0.499111	0.735023	-1.40688	1.01696	-0.472798	1.69603	-0.537387	-0.961245	0.298494	-1.69946	0.74831	-1.92558	2.21605	-0.481418	1.29122	-1.29002	0.907775	0.958922	0.813291	2.09373	-0.711008	-0.601526	0.378391	0.074396	0.697054	1.17849	-0.937689
51	-1.73223	-0.42162	0.336353	-0.80311	-0.535228	-2.23097	-0.61822	0.742627	1.83015	0.0257357	0.725163	1.35749	0.158196	1.94465	0.906985	-0.0840888	-0.243657	-0.9156	0.762089	0.242953	0.201016	-1.64777	-0.425152	0.778798	-1.46088	1.03408	-0.445627	1.57116	-0.606297	-0.938341	0.333887	-1.67946	0.773462	-1.83217	2.20316	-0.475654	1.25882	-1.33647	0.829719	0.981946	0.753069	2.08713	-0.765741	-0.597845	0.302527	0.0764482	0.699794	1.25158	-0.967677
52	-1.72035	-0.394182	0.307077	-0.853402	-0.565956	-2.17862	-0.591962	0.741797	1.80968	0.0245439	0.727836	1.35538	0.0832111	1.81843	0.886589	-0.0325282	-0.358548	-0.937658	0.800454	0.318667	0.25873	-1.61126	-0.347516	0.821479	-1.51154	1.04465	-0.409112	1.4373	-0.67565	-0.912172	0.36371	-1.65503	0.796468	-1.72327	2.20282	-0.462562	1.22122	-1.39781	0.753826	0.988019	0.692894	2.07529	-0.815176	-0.583969	0.223473	0.0788911	0.710244	1.32071	-0.989539
53	-1.7247	-0.365147	0.278417	-0.896671	-0.601898	-2.11297	-0.561346	0.73706	1.79924	0.0229885	0.730215	1.36026	0.0144353	1.68724	0.860231	0.0187972	-0.469964	-0.955657	0.835219	0.3988	0.315233	-1.60082	-0.264835	0.859107	-1.56243	1.05177	-0.368101	1.30491	-0.742178	-0.891028	0.387998	-1.62518	0.824306	-1.61433	2.20109	-0.452933	1.2045	-1.44786	0.680107	0.994329	0.6412	2.09588	-0.858637	-0.567325	0.141046	0.081348	0.723214	1.39014	-1.00743
54	-1.71169	-0.334903	0.251057	-0.930497	-0.642746	-2.04144	-0.527194	0.729047	1.76777	0.0205863	0.729819	1.38134	-0.0479837	1.55152	0.837602	0.0689682	-0.576858	-0.98093	0.868349	0.477643	0.370108	-1.58565	-0.179313	0.896101	-1.60319	1.06181	-0.319495	1.17129	-0.799835	-0.864312	0.403243	-1.59309	0.844704	-1.49534	2.19838	-0.445349	1.18285	-1.50172	0.604756	0.995277	0.591545	2.06294	-0.904197	-0.544999	0.0557335	0.0845882	0.732803	1.46475	-1.02705
55	-1.70207	-0.301455	0.225024	-0.953432	-0.691857	-1.96931	-0.487005	0.731375	1.73382	0.0167286	0.726236	1.39054	-0.10523	1.40946	0.807779	0.118663	-0.680377	-0.990115	0.893118	0.557463	0.423158	-1.56062	-0.0913494	0.930711	-1.64035	1.08398	-0.263884	1.04009	-0.85634	-0.835852	0.415025	-1.55417	0.870208	-1.37061	2.19803	-0.433028	1.15778	-1.55169	0.530128	0.994005	0.54559	2.01571	-0.94628	-0.51686	-0.0295753	0.0884629	0.744386	1.53595	-1.04963
56	-1.69742	-0.267204	0.19993	-0.961561	-0.746437	-1.89285	-0.445081	0.73903	1.69316	0.0110838	0.721339	1.39436	-0.156065	1.2642	0.778126	0.168735	-0.770717	-0.999282	0.915511	0.636228	0.47358	-1.54066	-0.00105091	0.963756	-1.66565	1.096	-0.206435	0.907365	-0.901277	-0.807862	0.420392	-1.50696	0.892813	-1.24997	2.18319	-0.425201	1.15816	-1.5864	0.453519	0.994718	0.504348	1.98962	-0.976322	-0.483276	-0.114225	0.0928089	0.75143	1.60689	-1.05078
57	-1.69492	-0.231112	0.177979	-0.958119	-0.805968	-1.82037	-0.400768	0.742976	1.64475	0.00336648	0.711175	1.4071	-0.20219	1.11256	0.745693	0.217867	-0.85655	-0.980462	0.935632	0.713616	0.518849	-1.50465	0.0913348	0.996951	-1.6783	1.10809	-0.143174	0.779658	-0.942273	-0.777865	0.416534	-1.4627	0.906856	-1.11954	2.17036	-0.414038	1.15472	-1.61543	0.376424	0.97571	0.465907	1.93493	-1.00933	-0.445105	-0.196952	0.0981698	0.756743	1.66481	-1.0511
58	-1.69877	-0.193415	0.157756	-0.946929	-0.868605	-1.7462	-0.354738	0.746634	1.59979	-0.00667863	0.698968	1.42647	-0.243658	0.961896	0.710934	0.267295	-0.933277	-0.959728	0.947753	0.786068	0.559849	-1.47414	0.183713	1.02842	-1.69972	1.12554	-0.0783199	0.653354	-0.978357	-0.741883	0.411583	-1.41553	0.932984	-0.994744	2.1799	-0.403264	1.15521	-1.64503	0.297129	0.962853	0.430945	1.88446	-1.03894	-0.402847	-0.279135	0.103768	0.770013	1.72856	-1.05857
59	-1.68569	-0.156581	0.139939	-0.925559	-0.938992	-1.66816	-0.309878	0.753007	1.54817	-0.019278	0.678852	1.4492	-0.280179	0.814895	0.673422	0.316438	-0.99699	-0.944399	0.955851	0.851673	0.596267	-1.43501	0.276609	1.05395	-1.69194	1.14481	-0.0114479	0.526689	-0.99481	-0.705082	0.402087	-1.36534	0.944413	-0.872205	2.17247	-0.392939	1.17134	-1.66012	0.214246	0.961004	0.398478	1.81744	-1.04811	-0.355152	-0.3577	0.109707	0.773608	1.78589	-1.06504
60	-1.68408	-0.118783	0.124611	-0.890885	-1.01053	-1.59964	-0.263236	0.764438	1.48882	-0.0345182	0.658882	1.45974	-0.313995	0.665878	0.630442	0.365153	-1.05063	-0.907119	0.959358	0.910449	0.627286	-1.39778	0.370628	1.07756	-1.66603	1.1534	0.0560077	0.4053	-1.00237	-0.666832	0.387978	-1.31305	0.952594	-0.747257	2.15954	-0.379331	1.19161	-1.65154	0.130176	0.960781	0.36717	1.75441	-1.06421	-0.303508	-0.432828	0.115575	0.772949	1.82783	-1.05517
61	-1.68068	-0.0806175	0.110155	-0.840608	-1.07485	-1.5296	-0.21773	0.780136	1.43125	-0.0524692	0.634879	1.46056	-0.34608	0.520222	0.586373	0.413471	-1.09573	-0.866549	0.961602	0.957309	0.651749	-1.36374	0.463668	1.10585	-1.64252	1.15363	0.120466	0.284719	-0.999556	-0.624507	0.373515	-1.26322	0.960502	-0.623608	2.16252	-0.366844	1.21012	-1.65054	0.0442969	0.954833	0.335792	1.69398	-1.08297	-0.248912	-0.506152	0.121056	0.77301	1.87715	-1.03802
62	-1.66747	-0.04366	0.0979626	-0.782893	-1.14625	-1.46208	-0.173769	0.790849	1.37345	-0.0731086	0.607687	1.47592	-0.375241	0.382267	0.537581	0.459803	-1.13024	-0.815598	0.95973	1.00338	0.670669	-1.32413	0.555499	1.12904	-1.60687	1.1664	0.184779	0.167369	-1.00115	-0.583112	0.356892	-1.21492	0.955878	-0.499314	2.13002	-0.353307	1.23746	-1.6296	-0.0429771	0.935952	0.304642	1.61974	-1.08424	-0.191409	-0.5758	0.126168	0.763615	1.89969	-1.05099
63	-1.6618	-0.0067133	0.0868779	-0.715412	-1.21204	-1.40026	-0.130503	0.802659	1.31489	-0.0964899	0.579911	1.4815	-0.401902	0.246698	0.485978	0.506602	-1.14808	-0.75517	0.944958	1.03599	0.682778	-1.29016	0.646027	1.15057	-1.56431	1.17572	0.24546	0.052877	-0.999331	-0.539034	0.338524	-1.16134	0.950133	-0.377053	2.10284	-0.338072	1.27056	-1.60428	-0.131564	0.926769	0.273114	1.55	-1.09227	-0.130517	-0.641792	0.129598	0.754118	1.90784	-1.03704
64	-1.65296	0.0293676	0.0763165	-0.637822	-1.27336	-1.34047	-0.0896779	0.811677	1.25834	-0.123195	0.550281	1.47572	-0.428079	0.118225	0.432551	0.551013	-1.15754	-0.688613	0.92701	1.04818	0.692855	-1.2566	0.738786	1.16791	-1.50759	1.17767	0.301937	-0.0583484	-0.977684	-0.494221	0.31939	-1.11188	0.933973	-0.250749	2.09098	-0.320828	1.29917	-1.57672	-0.220966	0.9151	0.24012	1.46954	-1.09896	-0.0662571	-0.705204	0.132546	0.741007	1.95351	-1.00642
65	-1.65842	0.06442	0.0663388	-0.551919	-1.33258	-1.28614	-0.0507825	0.824479	1.1982	-0.152589	0.524238	1.48585	-0.452337	-0.00304654	0.37433	0.593444	-1.15282	-0.613729	0.910953	1.0618	0.695583	-1.22176	0.831069	1.19029	-1.44568	1.16201	0.354008	-0.167577	-0.950567	-0.449903	0.299499	-1.06497	0.91132	-0.12319	2.0985	-0.302032	1.34342	-1.52778	-0.307082	0.902041	0.205079	1.38893	-1.09203	5.37877e-05	-0.764142	0.134775	0.720745	1.96895	-1.00111
66	-1.64404	0.0982861	0.0558199	-0.459064	-1.38132	-1.23243	-0.0137374	0.835228	1.14256	-0.184485	0.498102	1.47978	-0.476516	-0.118621	0.31509	0.636235	-1.15492	-0.537333	0.886103	1.06143	0.685796	-1.19228	0.92054	1.19666	-1.3797	1.1556	0.398722	-0.271462	-0.915355	-0.405877	0.2802	-1.01966	0.880112	0.00696072	2.06725	-0.282321	1.38015	-1.47568	-0.391466	0.891463	0.168598	1.31218	-1.08703	0.0705047	-0.821208	0.13635	0.697882	1.93055	-0.974475
67	-1.64047	0.131265	0.0442881	-0.358136	-1.42545	-1.17751	0.02178	0.840406	1.09636	-0.219257	0.47649	1.46564	-0.496698	-0.225164	0.253941	0.673881	-1.15224	-0.455487	0.857389	1.05075	0.677349	-1.16193	1.01351	1.19902	-1.31124	1.15211	0.439215	-0.371207	-0.871923	-0.361635	0.259753	-0.978938	0.840693	0.139049	2.00476	-0.262919	1.42398	-1.41741	-0.473305	0.872609	0.130038	1.22737	-1.08807	0.14343	-0.87497	0.136413	0.668622	1.9257	-0.955025
68	-1.63545	0.163796	0.0313307	-0.251962	-1.46285	-1.12421	0.0556187	0.847873	1.0448	-0.256191	0.459665	1.45087	-0.513009	-0.331874	0.192069	0.709922	-1.12961	-0.372715	0.826331	1.04309	0.663436	-1.12718	1.10443	1.22778	-1.24239	1.12608	0.4744	-0.46764	-0.823678	-0.320751	0.238644	-0.938886	0.791372	0.272018	2.00196	-0.242882	1.4656	-1.35686	-0.551448	0.85784	0.0891025	1.13686	-1.08449	0.217116	-0.922786	0.134591	0.634787	1.93161	-0.934238
69	-1.60174	0.194224	0.0166364	-0.141235	-1.48828	-1.07628	0.0884927	0.848693	0.997855	-0.294595	0.44547	1.41973	-0.529247	-0.429053	0.129719	0.743772	-1.11122	-0.28994	0.78895	1.0176	0.641394	-1.1084	1.19732	1.23707	-1.16283	1.1057	0.503136	-0.555442	-0.770912	-0.28417	0.217274	-0.901878	0.73478	0.408773	1.96454	-0.222694	1.49843	-1.2891	-0.62449	0.844492	0.0467645	1.04632	-1.07936	0.293949	-0.972007	0.132953	0.598847	1.91885	-0.907988
70	-1.59667	0.223502	-0.000346056	-0.0257337	-1.50201	-1.0259	0.120624	0.84331	0.957068	-0.335212	0.438417	1.3958	-0.540878	-0.519285	0.067251	0.776658	-1.08016	-0.206283	0.746927	0.986177	0.619803	-1.07648	1.28933	1.24236	-1.09163	1.07663	0.525975	-0.638946	-0.71383	-0.248699	0.194714	-0.868875	0.674982	0.543133	1.91989	-0.203915	1.5422	-1.221	-0.693865	0.823586	0.0023294	0.955272	-1.08016	0.370459	-1.00994	0.131642	0.556729	1.90768	-0.889941
71	-1.60644	0.252623	-0.0197038	0.0928586	-1.50613	-0.975739	0.152343	0.834393	0.9147	-0.375542	0.432702	1.36225	-0.548104	-0.612497	0.00692368	0.806081	-1.0436	-0.125284	0.702121	0.947548	0.594335	-1.05327	1.38166	1.23745	-1.02502	1.04066	0.543771	-0.712633	-0.651467	-0.219722	0.172518	-0.834556	0.606665	0.683176	1.88902	-0.184989	1.57571	-1.15196	-0.756756	0.805929	-0.0434264	0.855692	-1.09368	0.447532	-1.04556	0.130609	0.510525	1.86927	-0.862671
72	-1.60564	0.280412	-0.0422176	0.214519	-1.50568	-0.92398	0.184814	0.820605	0.877503	-0.415758	0.434436	1.32038	-0.549599	-0.698576	-0.0516026	0.82925	-1.00739	-0.0458229	0.653075	0.904713	0.563406	-1.04338	1.47541	1.23787	-0.953683	1.00859	0.556286	-0.779595	-0.587738	-0.195174	0.149527	-0.799029	0.533714	0.818214	1.83596	-0.167012	1.59679	-1.08013	-0.809713	0.788912	-0.0917058	0.750342	-1.09628	0.525306	-1.08179	0.130299	0.462715	1.82949	-0.846303
73	-1.59156	0.307339	-0.0675994	0.338279	-1.4995	-0.870188	0.217559	0.803171	0.840798	-0.456576	0.441295	1.27534	-0.54294	-0.786882	-0.106661	0.852135	-0.967335	0.0307809	0.6009	0.860572	0.531435	-1.01074	1.56367	1.24737	-0.891939	0.966294	0.558777	-0.833071	-0.522927	-0.175843	0.125688	-0.765198	0.457992	0.948783	1.78729	-0.149659	1.62768	-1.01598	-0.862684	0.76701	-0.141755	0.642529	-1.09456	0.603669	-1.10632	0.131095	0.411431	1.78733	-0.830179
74	-1.59641	0.332963	-0.0962291	0.462221	-1.47721	-0.817942	0.25137	0.781426	0.802901	-0.493771	0.447853	1.21892	-0.530325	-0.871793	-0.157897	0.864231	-0.921915	0.104298	0.546418	0.814247	0.4965	-0.999347	1.65725	1.21598	-0.833449	0.920892	0.567598	-0.88037	-0.454311	-0.163452	0.102695	-0.732257	0.378999	1.08248	1.72928	-0.13189	1.65268	-0.948415	-0.904791	0.747735	-0.190866	0.527404	-1.09987	0.683384	-1.12891	0.132805	0.355384	1.73314	-0.805834
75	-1.59523	0.356868	-0.128883	0.585705	-1.44603	-0.760356	0.286107	0.751137	0.767022	-0.529331	0.456875	1.16187	-0.516056	-0.955732	-0.204202	0.882791	-0.87073	0.17409	0.489435	0.770317	0.460518	-0.998676	1.74579	1.20459	-0.780104	0.873677	0.573049	-0.923207	-0.383766	-0.156484	0.0797362	-0.69866	0.299182	1.20695	1.66777	-0.113717	1.65575	-0.884205	-0.935056	0.723595	-0.241948	0.409131	-1.09826	0.75885	-1.14827	0.136465	0.298084	1.68156	-0.79896
76	-1.56225	0.379679	-0.164925	0.710829	-1.40816	-0.702199	0.32223	0.718523	0.731484	-0.559634	0.467343	1.10243	-0.494589	-1.03756	-0.245428	0.892136	-0.817021	0.239659	0.431614	0.723549	0.425156	-0.996376	1.83095	1.19865	-0.73441	0.822281	0.562475	-0.945819	-0.313307	-0.15808	0.057053	-0.664967	0.219276	1.3308	1.60369	-0.093785	1.67289	-0.830124	-0.968845	0.696474	-0.290922	0.285823	-1.10064	0.833648	-1.1568	0.140109	0.238841	1.61529	-0.786859
77	-1.56507	0.401107	-0.205587	0.833144	-1.36154	-0.64472	0.359477	0.679993	0.692126	-0.585824	0.481512	1.0385	-0.468058	-1.11105	-0.279609	0.882547	-0.759723	0.30043	0.372138	0.678359	0.387437	-0.999905	1.91755	1.16862	-0.691722	0.766898	0.556837	-0.971063	-0.241148	-0.165616	0.0355036	-0.631946	0.141354	1.43946	1.53713	-0.0713279	1.68096	-0.777871	-0.991575	0.66833	-0.340159	0.157017	-1.1014	0.909035	-1.15422	0.145414	0.177446	1.54859	-0.776298
78	-1.56194	0.421311	-0.249657	0.950964	-1.30909	-0.583878	0.397942	0.633733	0.650477	-0.60861	0.491306	0.97035	-0.441152	-1.19103	-0.306427	0.881017	-0.700264	0.356228	0.309998	0.634564	0.349559	-0.999983	1.98714	1.1518	-0.653	0.706765	0.55356	-0.990105	-0.169322	-0.179094	0.0148133	-0.598097	0.0648621	1.54756	1.46784	-0.0451376	1.68244	-0.734231	-0.998834	0.637942	-0.388152	0.02525	-1.10066	0.979615	-1.15239	0.152783	0.115481	1.47446	-0.775666
79	-1.55613	0.43815	-0.299006	1.06529	-1.24834	-0.522816	0.438042	0.584982	0.606823	-0.620954	0.503857	0.898917	-0.410406	-1.27051	-0.328331	0.86933	-0.638301	0.408124	0.249373	0.592009	0.311299	-1.00353	2.05159	1.12377	-0.618417	0.645663	0.550332	-0.994633	-0.100484	-0.200609	-0.00484207	-0.561743	-0.00837917	1.64507	1.39173	-0.0148273	1.68312	-0.698016	-0.999059	0.605362	-0.431414	-0.109527	-1.10177	1.04531	-1.15573	0.160354	0.0529699	1.39456	-0.763345
80	-1.56426	0.45357	-0.35153	1.17368	-1.18314	-0.46168	0.48117	0.531227	0.559618	-0.632467	0.517202	0.829372	-0.379047	-1.34563	-0.341604	0.853386	-0.572175	0.451993	0.189522	0.553763	0.272815	-1.01962	2.12008	1.09171	-0.586661	0.582789	0.54442	-0.9961	-0.0335155	-0.22771	-0.0230138	-0.524949	-0.0765039	1.72322	1.31508	0.0209355	1.65057	-0.667562	-1.00741	0.569308	-0.47381	-0.244339	-1.09758	1.11307	-1.15417	0.169905	-0.00823854	1.3093	-0.753758
81	-1.55228	0.469747	-0.40612	1.27752	-1.1134	-0.400166	0.523384	0.473723	0.509969	-0.639736	0.52676	0.760879	-0.349102	-1.40865	-0.348781	0.832759	-0.506546	0.49101	0.129996	0.515993	0.235127	-1.04466	2.17325	1.06013	-0.557148	0.518046	0.538606	-0.992815	0.0298494	-0.258946	-0.0398402	-0.488159	-0.13971	1.80825	1.23487	0.0624033	1.6448	-0.651564	-1.0116	0.53152	-0.508901	-0.381078	-1.09839	1.17903	-1.15036	0.180773	-0.0687683	1.21594	-0.752425
82	-1.54687	0.475637	-0.467493	1.37547	-1.03714	-0.341579	0.564191	0.413954	0.456378	-0.632503	0.537022	0.693539	-0.321408	-1.46868	-0.347771	0.803129	-0.441912	0.524445	0.0730187	0.477937	0.1965	-1.05088	2.22035	1.02604	-0.53139	0.453389	0.528901	-0.996368	0.0897528	-0.294587	-0.0556679	-0.45077	-0.19695	1.86501	1.15449	0.110105	1.63711	-0.6409	-1.00152	0.490328	-0.541597	-0.516725	-1.07652	1.2403	-1.14405	0.193569	-0.126861	1.12623	-0.749957
83	-1.54799	0.479208	-0.531029	1.46345	-0.957987	-0.28477	0.608691	0.35097	0.400064	-0.62435	0.551929	0.627812	-0.298306	-1.53042	-0.338541	0.771163	-0.376741	0.550752	0.0188292	0.441156	0.158448	-1.06994	2.26498	0.99049	-0.504261	0.386107	0.520497	-0.978765	0.144569	-0.33433	-0.0701823	-0.412151	-0.248417	1.92384	1.07198	0.164535	1.59993	-0.638359	-1.00225	0.446341	-0.563478	-0.648357	-1.05221	1.2992	-1.11732	0.206964	-0.182567	1.02902	-0.740232
84	-1.53315	0.485735	-0.597406	1.542	-0.877216	-0.227246	0.65048	0.286344	0.340371	-0.608074	0.561993	0.563967	-0.279306	-1.57368	-0.324657	0.733559	-0.312204	0.570386	-0.0320609	0.403761	0.120502	-1.09563	2.30149	0.954109	-0.479725	0.318859	0.525607	-0.955252	0.193021	-0.375425	-0.0837024	-0.373859	-0.292737	1.96986	0.989654	0.224238	1.60053	-0.649544	-0.998787	0.401338	-0.577466	-0.776741	-1.04029	1.35098	-1.10305	0.222366	-0.236556	0.930334	-0.733007
85	-1.5294	0.481663	-0.66714	1.61795	-0.795118	-0.171189	0.694747	0.221066	0.276343	-0.582149	0.574208	0.502426	-0.265037	-1.61365	-0.303539	0.692138	-0.249048	0.578749	-0.0796618	0.365687	0.0832879	-1.10285	2.3135	0.915737	-0.456091	0.254067	0.512092	-0.975613	0.236222	-0.415366	-0.0956182	-0.335889	-0.331202	1.98338	0.909347	0.289662	1.59029	-0.664912	-0.973193	0.354518	-0.585345	-0.899206	-1.00683	1.40286	-1.09431	0.241542	-0.285707	0.833614	-0.723865
86	-1.51689	0.477408	-0.73772	1.67159	-0.711508	-0.117789	0.736572	0.155406	0.210062	-0.551634	0.590007	0.445429	-0.253528	-1.65016	-0.276542	0.645274	-0.187453	0.590905	-0.121681	0.328461	0.047583	-1.12543	2.30892	0.871069	-0.42847	0.188561	0.500067	-0.991133	0.272253	-0.45491	-0.106161	-0.297954	-0.362942	1.99989	0.828994	0.35909	1.56054	-0.690644	-0.953048	0.305084	-0.582277	-1.01448	-0.973247	1.45011	-1.06087	0.260683	-0.332222	0.731408	-0.709619
87	-1.5059	0.468798	-0.814902	1.72208	-0.62678	-0.0658466	0.778086	0.089516	0.141295	-0.513043	0.604478	0.391652	-0.247919	-1.68084	-0.244521	0.600194	-0.128098	0.595337	-0.158338	0.289013	0.0122791	-1.14343	2.3163	0.83017	-0.404975	0.125274	0.499725	-0.993515	0.301767	-0.492996	-0.115724	-0.261319	-0.387865	1.99406	0.753293	0.433577	1.55803	-0.724059	-0.923642	0.25456	-0.576485	-1.12334	-0.93777	1.48966	-1.05251	0.282012	-0.37472	0.631369	-0.698401
88	-1.50914	0.450755	-0.888531	1.76735	-0.542441	-0.0147916	0.818811	0.0256919	0.0686456	-0.466814	0.618937	0.341086	-0.250839	-1.69749	-0.208793	0.552723	-0.0696486	0.582851	-0.18992	0.247292	-0.0207552	-1.15538	2.3085	0.787638	-0.380597	0.0644173	0.487886	-1.01009	0.322822	-0.525534	-0.12238	-0.225754	-0.409432	1.99119	0.679943	0.511256	1.55152	-0.767616	-0.89163	0.203116	-0.557136	-1.22327	-0.888953	1.52947	-1.02782	0.307472	-0.410903	0.535302	-0.679311
89	-1.49924	0.430089	-0.958101	1.78548	-0.459817	0.0350218	0.854303	-0.0368681	-0.00604685	-0.41131	0.636205	0.294701	-0.257419	-1.69828	-0.169552	0.500952	-0.0134866	0.57684	-0.214553	0.204035	-0.0513174	-1.17507	2.31379	0.740168	-0.353683	0.00496069	0.477126	-1.03371	0.337673	-0.552457	-0.126755	-0.191838	-0.423614	2.00296	0.612711	0.589051	1.54807	-0.816924	-0.860141	0.15142	-0.527622	-1.31304	-0.84061	1.56643	-1.00636	0.334933	-0.443988	0.440335	-0.659557
90	-1.49801	0.405491	-1.03643	1.80207	-0.378856	0.0829496	0.897528	-0.0977362	-0.0827999	-0.349159	0.653454	0.251959	-0.267943	-1.70918	-0.12722	0.451236	0.0402949	0.563806	-0.23381	0.158691	-0.0800458	-1.1937	2.29833	0.695915	-0.328626	-0.0511207	0.462348	-1.06414	0.344755	-0.575314	-0.127761	-0.160228	-0.432517	1.95899	0.551448	0.670808	1.5455	-0.867962	-0.821188	0.0996306	-0.491617	-1.38922	-0.787375	1.59034	-0.997836	0.364383	-0.47274	0.346072	-0.640204
91	-1.49557	0.376678	-1.111	1.80109	-0.300081	0.130025	0.924797	-0.153733	-0.161875	-0.280567	0.668856	0.212592	-0.282122	-1.72529	-0.0841964	0.399859	0.094398	0.546607	-0.245823	0.111822	-0.105359	-1.19545	2.2442	0.650724	-0.30303	-0.105082	0.443467	-1.09672	0.343762	-0.588924	-0.125276	-0.130628	-0.442002	1.91899	0.494574	0.748289	1.54061	-0.926794	-0.785283	0.0469429	-0.446066	-1.45841	-0.731021	1.61031	-0.967651	0.397092	-0.495812	0.257212	-0.6145
92	-1.48133	0.343263	-1.18654	1.80013	-0.22563	0.176378	0.955758	-0.207974	-0.240838	-0.204953	0.688961	0.175165	-0.299969	-1.71826	-0.0416492	0.349475	0.146389	0.528637	-0.251038	0.0634586	-0.127131	-1.20519	2.2023	0.606033	-0.27649	-0.154118	0.424461	-1.13798	0.337935	-0.598692	-0.118707	-0.103313	-0.445864	1.88972	0.448453	0.825867	1.5487	-0.987038	-0.746202	-0.00601295	-0.390962	-1.52174	-0.676293	1.6452	-0.952366	0.432627	-0.5151	0.173529	-0.587314
93	-1.47778	0.306452	-1.26038	1.78972	-0.155011	0.221761	0.986105	-0.258422	-0.32026	-0.122481	0.707886	0.140501	-0.321111	-1.7022	-0.000400604	0.299071	0.197097	0.506292	-0.250325	0.0130966	-0.145091	-1.22981	2.13843	0.561207	-0.249945	-0.199602	0.400596	-1.18476	0.324695	-0.594931	-0.106682	-0.0783704	-0.442405	1.83237	0.409893	0.90182	1.54202	-1.0528	-0.706282	-0.0596104	-0.330955	-1.56558	-0.619162	1.66834	-0.928322	0.468475	-0.529056	0.0907943	-0.559727
94	-1.46998	0.266171	-1.33215	1.76408	-0.0864787	0.265515	0.996578	-0.303058	-0.399229	-0.0351333	0.72568	0.109339	-0.344508	-1.70089	0.0387406	0.249966	0.24662	0.486075	-0.241873	-0.0393193	-0.159292	-1.23698	2.06688	0.51699	-0.22278	-0.240938	0.374359	-1.234	0.307108	-0.582872	-0.0899112	-0.0555349	-0.436817	1.78931	0.382857	0.97032	1.55519	-1.12026	-0.668463	-0.113197	-0.264955	-1.6079	-0.562988	1.68117	-0.906341	0.506145	-0.539419	0.0142733	-0.526775
95	-1.45959	0.222991	-1.39832	1.73488	-0.0226751	0.308145	1.02401	-0.344794	-0.477026	0.0562134	0.747729	0.0802103	-0.37001	-1.68445	0.0736133	0.203061	0.294315	0.466985	-0.22833	-0.0915802	-0.170093	-1.24194	1.98081	0.475764	-0.195277	-0.275266	0.344206	-1.28781	0.283159	-0.56929	-0.0677823	-0.0343082	-0.430558	1.72709	0.362223	1.03812	1.57817	-1.19165	-0.632006	-0.168325	-0.191341	-1.63865	-0.510772	1.70662	-0.883152	0.545623	-0.550221	-0.0578908	-0.49028
96	-1.46378	0.176617	-1.46154	1.70128	0.0366857	0.350498	1.04032	-0.380324	-0.553152	0.152883	0.769688	0.0534011	-0.399064	-1.65534	0.103704	0.155799	0.34203	0.447961	-0.210427	-0.144829	-0.174786	-1.25806	1.88488	0.433633	-0.169583	-0.306548	0.311849	-1.34121	0.255946	-0.543535	-0.0405771	-0.0147405	-0.424245	1.65611	0.349286	1.09737	1.59375	-1.25896	-0.596511	-0.22275	-0.11467	-1.65392	-0.461668	1.7248	-0.852859	0.585655	-0.547793	-0.125644	-0.453228
97	-1.4601	0.126513	-1.52451	1.66166	0.0926	0.391235	1.04352	-0.412556	-0.62723	0.25231	0.795168	0.0296378	-0.430925	-1.63516	0.128733	0.111962	0.387455	0.433112	-0.188421	-0.199052	-0.175685	-1.27145	1.78583	0.394607	-0.145533	-0.328239	0.278582	-1.39156	0.226348	-0.516501	-0.00831802	0.00394923	-0.419291	1.59182	0.35171	1.15308	1.60489	-1.32617	-0.566638	-0.278374	-0.033232	-1.67482	-0.418638	1.75146	-0.829769	0.625131	-0.546582	-0.189082	-0.412833
98	-1.44318	0.0750578	-1.58198	1.61655	0.143561	0.431635	1.04309	-0.440237	-0.698269	0.356562	0.824416	0.0087525	-0.462964	-1.60937	0.147043	0.0692634	0.431728	0.423406	-0.163073	-0.252648	-0.174623	-1.28699	1.67557	0.357787	-0.122969	-0.345201	0.241891	-1.44436	0.193473	-0.485417	0.0287074	0.0226954	-0.409258	1.51391	0.360569	1.19878	1.62425	-1.40219	-0.538903	-0.336369	0.0502739	-1.6828	-0.381248	1.78618	-0.799875	0.662973	-0.544059	-0.247168	-0.368864
99	-1.44264	0.0218524	-1.64329	1.57225	0.18966	0.472095	1.02248	-0.462164	-0.763053	0.462613	0.854797	-0.0095518	-0.501659	-1.57321	0.158479	0.0287056	0.471438	0.416849	-0.135138	-0.305778	-0.167662	-1.29859	1.5586	0.321768	-0.104483	-0.35562	0.204111	-1.48419	0.161077	-0.449364	0.0694541	0.0414442	-0.400409	1.43552	0.376259	1.24009	1.65913	-1.46708	-0.513555	-0.391533	0.136195	-1.6817	-0.34989	1.80339	-0.769582	0.69906	-0.52971	-0.300205	-0.322812
100	-1.43827	-0.0341545	-1.68992	1.51494	0.231418	0.509968	1.00134	-0.483578	-0.820989	0.568975	0.890119	-0.0247674	-0.545094	-1.52494	0.162826	-0.00871521	0.510298	0.417675	-0.106472	-0.356976	-0.154753	-1.29984	1.42693	0.288441	-0.0901974	-0.353586	0.166024	-1.52892	0.128819	-0.413228	0.114157	0.0624746	-0.396839	1.34963	0.400573	1.27201	1.67327	-1.53645	-0.501464	-0.450189	0.223131	-1.68284	-0.323659	1.83419	-0.736022	0.729595	-0.526057	-0.348653	-0.275995
101	-1.42053	-0.0915607	-1.73797	1.46065	0.268265	0.548121	0.971306	-0.49988	-0.877735	0.676862	0.929002	-0.0367423	-0.590534	-1.4727	0.159679	-0.044493	0.549541	0.426168	-0.07692	-0.406348	-0.136898	-1.30209	1.29334	0.255424	-0.0798266	-0.349995	0.127389	-1.57063	0.0975732	-0.37511	0.161641	0.0844721	-0.389932	1.25268	0.432754	1.29687	1.68839	-1.60842	-0.484993	-0.50804	0.308986	-1.6793	-0.303346	1.88231	-0.702639	0.760181	-0.513552	-0.389113	-0.227271
102	-1.41412	-0.14933	-1.78394	1.40935	0.299256	0.584461	0.93028	-0.515284	-0.928349	0.78586	0.971902	-0.0456649	-0.641973	-1.41452	0.148999	-0.0772104	0.583346	0.441558	-0.0470282	-0.454324	-0.11359	-1.30655	1.16389	0.223713	-0.075771	-0.337506	0.0891494	-1.58772	0.0691835	-0.337913	0.211411	0.109743	-0.387708	1.15171	0.468189	1.3186	1.69666	-1.67248	-0.480177	-0.565527	0.394792	-1.68693	-0.288861	1.8924	-0.669517	0.785637	-0.502837	-0.426307	-0.175934
103	-1.40485	-0.208512	-1.8089	1.34858	0.327758	0.620444	0.880179	-0.5317	-0.972379	0.896962	1.01938	-0.0510782	-0.700514	-1.34841	0.130869	-0.107773	0.615547	0.464862	-0.0182583	-0.499632	-0.0843449	-1.31609	1.02622	0.194053	-0.0780491	-0.314993	0.050786	-1.60634	0.0436282	-0.302113	0.262655	0.139388	-0.386015	1.04598	0.510131	1.32228	1.70624	-1.74601	-0.495171	-0.621086	0.476765	-1.67072	-0.277459	1.92377	-0.632639	0.803762	-0.496107	-0.453258	-0.124124
104	-1.3989	-0.266698	-1.8611	1.28263	0.350862	0.657026	0.814094	-0.546367	-1.01288	1.00802	1.0699	-0.0531549	-0.762082	-1.28109	0.104651	-0.136417	0.64634	0.497778	0.00968562	-0.542721	-0.0494785	-1.3276	0.883786	0.164448	-0.0855702	-0.286405	0.013683	-1.60039	0.0222867	-0.26749	0.315103	0.170464	-0.385627	0.93428	0.556724	1.32431	1.71944	-1.8106	-0.513155	-0.676052	0.558795	-1.65855	-0.272905	1.96578	-0.599367	0.819404	-0.480733	-0.476509	-0.0715049
105	-1.4028	-0.325542	-1.89123	1.21569	0.366271	0.689825	0.74246	-0.563074	-1.04288	1.11644	1.12219	-0.0521674	-0.831138	-1.19991	0.0713261	-0.162885	0.675169	0.542572	0.0361636	-0.583332	-0.00779313	-1.32322	0.744684	0.134863	-0.0996669	-0.249442	-0.0220592	-1.5965	0.00516233	-0.235557	0.367597	0.207168	-0.391452	0.816397	0.605217	1.32194	1.72585	-1.87441	-0.538828	-0.730838	0.637692	-1.66236	-0.267665	1.9884	-0.563876	0.825952	-0.475801	-0.491046	-0.0182569
106	-1.39465	-0.384297	-1.90113	1.14669	0.380469	0.726606	0.658631	-0.57873	-1.0684	1.22037	1.17258	-0.0478769	-0.91615	-1.11187	0.0302363	-0.187704	0.701443	0.592591	0.0605571	-0.617036	0.0391503	-1.32681	0.599661	0.10661	-0.119281	-0.205369	-0.0565945	-1.61166	-0.00769762	-0.207747	0.420343	0.247207	-0.394806	0.691953	0.659713	1.32546	1.72314	-1.9352	-0.577873	-0.77725	0.710194	-1.64377	-0.261754	2.00067	-0.532619	0.828113	-0.465982	-0.495957	0.0363342
107	-1.39656	-0.438692	-1.94641	1.07345	0.392002	0.762377	0.563841	-0.593922	-1.09264	1.32388	1.22928	-0.0405788	-1.0012	-1.02166	-0.0181	-0.211269	0.728181	0.652219	0.0829084	-0.647405	0.0903954	-1.32496	0.455695	0.0799805	-0.142465	-0.153107	-0.0886229	-1.60186	-0.0161366	-0.183012	0.470585	0.291456	-0.401034	0.563703	0.715801	1.32601	1.72274	-1.98958	-0.627376	-0.826041	0.78024	-1.64579	-0.262403	1.99597	-0.504987	0.818589	-0.453582	-0.501418	0.0912008
108	-1.39292	-0.493408	-1.97587	0.995143	0.398472	0.794113	0.462312	-0.612995	-1.10255	1.42354	1.28089	-0.030521	-1.09271	-0.920826	-0.0730421	-0.233722	0.757752	0.723976	0.102366	-0.670588	0.147951	-1.3085	0.315352	0.0549218	-0.169729	-0.0953003	-0.119036	-1.5757	-0.020549	-0.161542	0.517112	0.338852	-0.409906	0.432994	0.77266	1.31078	1.72618	-2.04736	-0.688413	-0.864785	0.844237	-1.6295	-0.262381	1.99964	-0.480111	0.806372	-0.449931	-0.490536	0.146774
109	-1.36969	-0.542924	-1.98807	0.909164	0.405393	0.831528	0.348389	-0.632251	-1.11469	1.51655	1.32652	-0.0181174	-1.19851	-0.814221	-0.136223	-0.257213	0.780223	0.796932	0.119305	-0.689762	0.207891	-1.31185	0.17118	0.0322757	-0.199219	-0.0317087	-0.146718	-1.5524	-0.0211056	-0.14452	0.563639	0.388446	-0.418252	0.299846	0.828357	1.31062	1.71035	-2.09034	-0.760366	-0.90058	0.90048	-1.60401	-0.260354	2.00803	-0.461693	0.794003	-0.441324	-0.477267	0.20565
110	-1.35966	-0.588387	-1.99736	0.817871	0.412325	0.868535	0.230478	-0.651403	-1.12955	1.60721	1.37111	-0.0039803	-1.30469	-0.703544	-0.205357	-0.280598	0.80642	0.88088	0.13371	-0.702563	0.271097	-1.30117	0.0285992	0.0128713	-0.230499	0.0374684	-0.171695	-1.51458	-0.0186733	-0.131052	0.603843	0.443362	-0.423892	0.16515	0.886694	1.30702	1.69475	-2.13252	-0.840854	-0.933541	0.952034	-1.60465	-0.261107	1.99977	-0.447294	0.770382	-0.432062	-0.463573	0.264998
111	-1.35586	-0.635029	-2.00324	0.720705	0.420459	0.90328	0.104373	-0.671279	-1.12397	1.68639	1.40631	0.0115839	-1.41889	-0.58724	-0.281022	-0.305004	0.834983	0.969837	0.145033	-0.701663	0.337442	-1.30171	-0.110681	-0.00293056	-0.261695	0.109132	-0.193078	-1.47692	-0.0133741	-0.122227	0.641049	0.497643	-0.431323	0.0302967	0.946148	1.30215	1.67548	-2.18101	-0.931755	-0.946798	0.998668	-1.57656	-0.259791	1.98935	-0.439324	0.745909	-0.423882	-0.440734	0.325895
112	-1.35525	-0.677818	-2.00622	0.619526	0.431142	0.938563	-0.027641	-0.68851	-1.11236	1.76974	1.43478	0.0275289	-1.53326	-0.467897	-0.363306	-0.330404	0.859348	1.05723	0.154568	-0.700498	0.403938	-1.28598	-0.248734	-0.0144151	-0.292584	0.184443	-0.210726	-1.43628	-0.00592735	-0.117914	0.674448	0.553649	-0.436159	-0.103787	1.0039	1.30281	1.63886	-2.19595	-1.03346	-0.969396	1.03768	-1.54657	-0.252869	2.00407	-0.437495	0.720926	-0.413969	-0.414597	0.388313
113	-1.35697	-0.715393	-2.00164	0.513711	0.443664	0.977266	-0.161504	-0.710549	-1.10973	1.83169	1.45678	0.0435586	-1.65085	-0.340846	-0.451381	-0.353697	0.890632	1.15449	0.160698	-0.687518	0.471294	-1.25277	-0.388013	-0.0206908	-0.322211	0.257131	-0.225519	-1.396	0.00304792	-0.118452	0.698457	0.607648	-0.437972	-0.235028	1.06512	1.29282	1.60453	-2.20987	-1.13856	-0.987576	1.07231	-1.51876	-0.248812	1.97142	-0.443974	0.69477	-0.402004	-0.384978	0.452138
114	-1.35197	-0.752204	-2.00651	0.404299	0.462607	1.01696	-0.300099	-0.730736	-1.09926	1.88867	1.47303	0.0591599	-1.77084	-0.208805	-0.545814	-0.379929	0.922791	1.2459	0.165096	-0.660889	0.537703	-1.25042	-0.522911	-0.0215093	-0.348908	0.330899	-0.234599	-1.35894	0.013728	-0.12372	0.719252	0.662729	-0.438994	-0.360957	1.1221	1.29358	1.5628	-2.23517	-1.25414	-0.979759	1.0994	-1.47196	-0.249334	1.92559	-0.457389	0.666046	-0.386504	-0.353069	0.51643
115	-1.34283	-0.789345	-2.00578	0.290124	0.483307	1.05705	-0.436778	-0.746587	-1.07261	1.9544	1.47919	0.0730046	-1.87615	-0.0735985	-0.642789	-0.406029	0.952017	1.33391	0.167844	-0.626339	0.602603	-1.22694	-0.652915	-0.0158993	-0.375713	0.402321	-0.240432	-1.31686	0.0251657	-0.134445	0.732	0.716959	-0.432512	-0.481808	1.17663	1.29727	1.51	-2.22561	-1.37001	-0.966918	1.12389	-1.41773	-0.248462	1.89386	-0.476533	0.642708	-0.36824	-0.318778	0.58048
116	-1.34081	-0.820418	-2.00639	0.173177	0.509442	1.0982	-0.577287	-0.768507	-1.04518	1.98456	1.46858	0.08515	-1.9786	0.0664751	-0.741656	-0.432203	0.986805	1.42959	0.168198	-0.580371	0.665114	-1.21085	-0.785188	-0.00392019	-0.399569	0.467401	-0.242986	-1.28315	0.0378176	-0.151217	0.744517	0.766075	-0.423037	-0.594504	1.23595	1.29884	1.45836	-2.22177	-1.48533	-0.960973	1.14288	-1.35078	-0.248679	1.83276	-0.505306	0.619589	-0.345251	-0.283359	0.646042
117	-1.32993	-0.853019	-2.01094	0.0584737	0.54265	1.13957	-0.71391	-0.78595	-1.01592	2.02022	1.45395	0.0948929	-2.07632	0.207386	-0.844824	-0.456548	1.0211	1.51598	0.167824	-0.524758	0.726061	-1.1855	-0.912016	0.0155172	-0.423113	0.529732	-0.240823	-1.24546	0.0512631	-0.173809	0.75111	0.817357	-0.407358	-0.701765	1.28989	1.297	1.39593	-2.21595	-1.61329	-0.94346	1.15052	-1.28095	-0.248734	1.77934	-0.540759	0.605714	-0.319958	-0.246474	0.709464
118	-1.31186	-0.880498	-1.99131	-0.0549833	0.579417	1.18024	-0.848857	-0.804488	-0.977529	2.06213	1.43319	0.102232	-2.15419	0.35397	-0.950051	-0.478594	1.05451	1.60095	0.165155	-0.456825	0.783114	-1.16349	-1.03514	0.0425595	-0.447299	0.58364	-0.234629	-1.21717	0.0658567	-0.204227	0.749849	0.853756	-0.383772	-0.795223	1.34817	1.30472	1.33148	-2.2078	-1.72841	-0.911008	1.15447	-1.19956	-0.249523	1.72408	-0.583855	0.596745	-0.290684	-0.206846	0.774445
119	-1.30675	-0.90763	-1.99606	-0.166784	0.619433	1.2241	-0.98379	-0.827148	-0.936506	2.09648	1.40856	0.107274	-2.217	0.499701	-1.05556	-0.499881	1.09331	1.68519	0.163451	-0.378452	0.836531	-1.14165	-1.14994	0.0754501	-0.471597	0.635097	-0.226262	-1.18871	0.081989	-0.240568	0.75134	0.893461	-0.354077	-0.87345	1.40517	1.31411	1.26351	-2.17994	-1.84614	-0.874368	1.15646	-1.10314	-0.255601	1.65936	-0.634105	0.580726	-0.255506	-0.168309	0.835572
120	-1.30485	-0.935288	-1.98435	-0.273916	0.661929	1.26925	-1.10963	-0.846771	-0.891083	2.09726	1.37468	0.109161	-2.27281	0.647059	-1.16117	-0.515157	1.12542	1.75657	0.161032	-0.293295	0.887096	-1.1139	-1.26037	0.117619	-0.49974	0.676697	-0.215409	-1.16107	0.0987298	-0.285152	0.748834	0.933393	-0.314864	-0.944935	1.4496	1.31472	1.18533	-2.1258	-1.96774	-0.835188	1.15589	-0.999493	-0.262595	1.59154	-0.689954	0.580599	-0.218152	-0.129658	0.89376
121	-1.30267	-0.946553	-1.9345	-0.375107	0.708662	1.31318	-1.23173	-0.869518	-0.841053	2.10906	1.32987	0.10965	-2.29835	0.795137	-1.26606	-0.529547	1.15737	1.82615	0.156843	-0.199134	0.933648	-1.09764	-1.36746	0.16604	-0.528429	0.712116	-0.200508	-1.14472	0.117572	-0.336014	0.748127	0.947529	-0.269214	-1.00331	1.50761	1.32191	1.10823	-2.08958	-2.07924	-0.789856	1.15474	-0.884818	-0.26987	1.52089	-0.754428	0.590592	-0.177585	-0.0898904	0.951064
122	-1.29498	-0.969181	-1.92184	-0.469429	0.757539	1.35402	-1.34235	-0.893219	-0.789511	2.14669	1.27883	0.108732	-2.30608	0.935638	-1.3682	-0.538064	1.19426	1.89511	0.156051	-0.0979921	0.976105	-1.06121	-1.45887	0.220111	-0.563824	0.741687	-0.184268	-1.12077	0.138093	-0.395212	0.74806	0.967474	-0.214641	-1.04928	1.5626	1.32552	1.02784	-2.0367	-2.18653	-0.736966	1.15237	-0.763116	-0.277865	1.45328	-0.826069	0.601031	-0.133144	-0.0502835	1.00546
123	-1.29939	-0.992745	-1.89582	-0.557965	0.807658	1.39408	-1.45129	-0.920851	-0.736344	2.16299	1.22391	0.106463	-2.29613	1.08194	-1.467	-0.545114	1.22218	1.95073	0.153673	0.00835297	1.01426	-1.04903	-1.54772	0.282269	-0.604124	0.76161	-0.165798	-1.10131	0.160265	-0.462866	0.749062	0.986952	-0.153532	-1.08068	1.60475	1.32436	0.943619	-1.97092	-2.27993	-0.683728	1.14823	-0.632007	-0.286101	1.38159	-0.900336	0.612176	-0.0861405	-0.0105241	1.05647
124	-1.29545	-0.993658	-1.8408	-0.638882	0.856463	1.44143	-1.55565	-0.950948	-0.684942	2.15667	1.17409	0.104183	-2.25066	1.22075	-1.56446	-0.545194	1.25147	2.0068	0.151178	0.117308	1.04731	-1.02569	-1.6211	0.347384	-0.646913	0.781312	-0.144538	-1.09466	0.18445	-0.533362	0.749497	0.981953	-0.084443	-1.10127	1.65489	1.32377	0.858676	-1.90219	-2.37926	-0.628701	1.13227	-0.494085	-0.29392	1.31533	-0.979756	0.631494	-0.0376691	0.0291591	1.10361
125	-1.28236	-0.996786	-1.81086	-0.712373	0.905525	1.47952	-1.64582	-0.978499	-0.63141	2.1576	1.11701	0.101579	-2.20007	1.36042	-1.65942	-0.53481	1.28014	2.06577	0.152442	0.22808	1.0734	-0.999454	-1.68905	0.417522	-0.700725	0.79074	-0.121577	-1.08125	0.210332	-0.611241	0.748043	0.965965	-0.00730915	-1.11009	1.69672	1.32525	0.774225	-1.82897	-2.46415	-0.572697	1.11654	-0.353306	-0.30077	1.24984	-1.06303	0.65364	0.0135591	0.0682368	1.15826
126	-1.28278	-0.994768	-1.76554	-0.779882	0.954592	1.51952	-1.7339	-1.00576	-0.577363	2.16124	1.05688	0.0997727	-2.1369	1.49469	-1.75649	-0.524203	1.30124	2.10163	0.155323	0.341281	1.10197	-0.99937	-1.74551	0.492543	-0.757484	0.799715	-0.0964427	-1.05785	0.237935	-0.692123	0.753932	0.958646	0.073269	-1.10969	1.7338	1.31133	0.686914	-1.75925	-2.5443	-0.517534	1.10532	-0.207871	-0.302343	1.1807	-1.14588	0.676859	0.0653411	0.106812	1.20812
127	-1.26011	-0.972087	-1.72038	-0.841352	1.00233	1.56012	-1.81006	-1.03564	-0.528618	2.16313	1.00356	0.0995934	-2.05443	1.60828	-1.83923	-0.507623	1.3145	2.12063	0.15861	0.451592	1.12314	-0.978755	-1.7842	0.56947	-0.824519	0.800193	-0.0687133	-1.0455	0.267067	-0.77533	0.765749	0.939075	0.163277	-1.11026	1.78541	1.3026	0.600708	-1.67815	-2.62251	-0.46351	1.09345	-0.0607891	-0.300532	1.11673	-1.22871	0.701758	0.117035	0.144438	1.25323
128	-1.2463	-0.955657	-1.67801	-0.89527	1.04949	1.59286	-1.8855	-1.06663	-0.480613	2.16006	0.946585	0.100217	-1.95541	1.74138	-1.91747	-0.484675	1.33239	2.15467	0.164831	0.561607	1.14203	-0.960446	-1.81318	0.647956	-0.898011	0.798838	-0.0379012	-1.03953	0.297825	-0.860504	0.779771	0.903208	0.256012	-1.10497	1.80911	1.29531	0.520912	-1.59987	-2.66805	-0.411946	1.07917	0.0844157	-0.3011	1.05399	-1.30804	0.726144	0.17056	0.180884	1.29969
129	-1.252	-0.92764	-1.62549	-0.940504	1.09314	1.62778	-1.94849	-1.08962	-0.435619	2.15467	0.891009	0.102105	-1.84675	1.86345	-1.9993	-0.455848	1.34673	2.17494	0.173658	0.668534	1.1538	-0.958833	-1.8268	0.72741	-0.976468	0.797731	-0.00471818	-1.04305	0.327981	-0.943485	0.794041	0.865183	0.350699	-1.10221	1.8441	1.26767	0.441843	-1.52054	-2.72067	-0.361907	1.05237	0.228236	-0.294392	0.995062	-1.39129	0.755511	0.222217	0.215369	1.34803
130	-1.24738	-0.889046	-1.58737	-0.987938	1.13616	1.66897	-1.99772	-1.11333	-0.393093	2.1262	0.842635	0.104997	-1.7248	1.969	-2.0618	-0.422367	1.34245	2.17417	0.185231	0.770613	1.15188	-0.952517	-1.83635	0.805298	-1.0671	0.784298	0.0328052	-1.03681	0.358942	-1.02604	0.815659	0.816359	0.452425	-1.10083	1.89131	1.2532	0.367492	-1.43448	-2.76237	-0.317254	1.04722	0.364093	-0.279532	0.938744	-1.46739	0.781681	0.274539	0.249222	1.40032
131	-1.2383	-0.847687	-1.54262	-1.02839	1.17727	1.69592	-2.06066	-1.13764	-0.351509	2.10051	0.792142	0.108163	-1.59786	2.07848	-2.12411	-0.384968	1.34611	2.18039	0.199984	0.868519	1.16467	-0.962234	-1.81848	0.88386	-1.15711	0.779221	0.0732433	-1.0139	0.390345	-1.10115	0.838767	0.761488	0.55306	-1.09281	1.89572	1.23542	0.298025	-1.35646	-2.7973	-0.278786	1.04115	0.494671	-0.258602	0.886123	-1.53701	0.80426	0.326944	0.28041	1.44076
132	-1.24234	-0.791649	-1.50263	-1.0629	1.21963	1.71915	-2.09357	-1.1554	-0.313458	2.11218	0.745933	0.111713	-1.46452	2.17853	-2.17662	-0.34182	1.34206	2.15911	0.215306	0.960382	1.18285	-0.980849	-1.8035	0.965268	-1.25138	0.767393	0.117088	-1.00369	0.418863	-1.1741	0.864659	0.702755	0.656506	-1.08631	1.92262	1.20896	0.232429	-1.27959	-2.8128	-0.245221	1.00493	0.619298	-0.228609	0.834442	-1.60103	0.826175	0.378473	0.306629	1.48248
133	-1.23606	-0.730124	-1.46863	-1.0983	1.25984	1.75399	-2.11795	-1.172	-0.275605	2.10407	0.702992	0.113276	-1.31662	2.2818	-2.22348	-0.295394	1.3145	2.11975	0.234283	1.04675	1.19343	-0.988917	-1.7724	1.04299	-1.35516	0.751887	0.167263	-1.002	0.447282	-1.23859	0.894369	0.636859	0.764097	-1.08162	1.96753	1.18557	0.173211	-1.20493	-2.79624	-0.218768	0.997934	0.729385	-0.190149	0.783322	-1.65629	0.845717	0.429222	0.334187	1.53136
134	-1.21251	-0.662672	-1.42752	-1.12463	1.29602	1.77851	-2.16701	-1.18532	-0.238013	2.08084	0.658654	0.113059	-1.16878	2.37396	-2.26482	-0.246179	1.30932	2.09465	0.255531	1.12838	1.19211	-0.996693	-1.72864	1.11775	-1.46343	0.736235	0.220185	-1.00118	0.472447	-1.29605	0.925781	0.564621	0.869868	-1.08119	1.98715	1.15843	0.119777	-1.13134	-2.80007	-0.199631	0.999759	0.829059	-0.140794	0.740762	-1.70906	0.8567	0.477464	0.354892	1.56779
135	-1.20575	-0.587129	-1.39746	-1.15267	1.33283	1.80683	-2.19025	-1.19323	-0.200993	2.08332	0.618012	0.110522	-1.01496	2.46506	-2.28692	-0.192466	1.301	2.05106	0.277572	1.20335	1.19519	-0.995334	-1.68104	1.19337	-1.57169	0.717219	0.277812	-1.00299	0.492386	-1.34961	0.957513	0.49254	0.978727	-1.07995	1.98864	1.13149	0.0733255	-1.06302	-2.80693	-0.186365	0.975412	0.917985	-0.0798435	0.7004	-1.74592	0.865615	0.52732	0.373349	1.59305
136	-1.19966	-0.506248	-1.36368	-1.1791	1.37009	1.82482	-2.20265	-1.19406	-0.162736	2.08426	0.575291	0.103841	-0.856938	2.55205	-2.30689	-0.13637	1.27106	2.00178	0.300714	1.26985	1.19422	-1.00612	-1.61358	1.26807	-1.67773	0.701145	0.34165	-1.00126	0.509654	-1.38551	0.992434	0.418007	1.08553	-1.07693	1.99492	1.10749	0.0328487	-0.995503	-2.79574	-0.180671	0.962659	0.997969	-0.00901724	0.666899	-1.78808	0.874643	0.574253	0.389843	1.62073
137	-1.20479	-0.421299	-1.33055	-1.19999	1.40522	1.85265	-2.21104	-1.19319	-0.123596	2.02414	0.531542	0.0927207	-0.697515	2.62245	-2.30996	-0.0786807	1.25181	1.9465	0.325066	1.33167	1.19272	-1.03644	-1.54813	1.34146	-1.78164	0.678512	0.408119	-1.00161	0.522496	-1.42645	1.02793	0.339843	1.19408	-1.08337	1.99638	1.07908	-0.00120415	-0.930441	-2.80139	-0.182372	0.96081	1.06363	0.0757975	0.636656	-1.81026	0.871278	0.619198	0.39591	1.6527
138	-1.20487	-0.335992	-1.30433	-1.20793	1.44103	1.89237	-2.21812	-1.19786	-0.0827081	1.99788	0.486755	0.0760033	-0.530727	2.69329	-2.30566	-0.0197124	1.22583	1.87709	0.34912	1.37853	1.19921	-1.04149	-1.4678	1.40728	-1.88883	0.658265	0.478361	-1.01965	0.524684	-1.45971	1.05533	0.263769	1.3086	-1.07441	1.9911	1.05332	-0.0284217	-0.871406	-2.77302	-0.188202	0.955923	1.11947	0.173512	0.612902	-1.82448	0.862395	0.665847	0.405558	1.65059
139	-1.19413	-0.24963	-1.2721	-1.22249	1.47302	1.89346	-2.23961	-1.18165	-0.0390758	1.9987	0.438404	0.0538024	-0.364807	2.74744	-2.28091	0.0401478	1.20282	1.81092	0.370607	1.42636	1.17465	-1.03981	-1.38359	1.4748	-1.99655	0.636237	0.555125	-1.03787	0.523588	-1.47999	1.08846	0.186901	1.41703	-1.05417	1.99972	1.02934	-0.0496154	-0.81238	-2.72001	-0.200226	0.939639	1.16187	0.282696	0.600733	-1.85476	0.85208	0.709433	0.409842	1.66134
140	-1.19804	-0.16534	-1.24002	-1.23741	1.50026	1.91896	-2.24923	-1.15956	0.00676137	1.94893	0.388397	0.0260844	-0.200881	2.79396	-2.23625	0.100722	1.18185	1.73803	0.393914	1.46395	1.15864	-1.05401	-1.29849	1.53671	-2.0922	0.61326	0.635481	-1.03962	0.517966	-1.50069	1.12205	0.11245	1.5309	-1.04743	1.97654	1.00221	-0.0646212	-0.760584	-2.7084	-0.217351	0.932201	1.19436	0.404133	0.586594	-1.851	0.833249	0.751248	0.403892	1.68518
141	-1.18466	-0.0849725	-1.20534	-1.23666	1.53783	1.96304	-2.25746	-1.15429	0.0552194	1.91676	0.334093	-0.00715409	-0.0393567	2.8338	-2.20726	0.160968	1.15205	1.65975	0.413291	1.48976	1.15161	-1.04617	-1.20338	1.59783	-2.18932	0.594662	0.716886	-1.04653	0.502149	-1.50308	1.14389	0.041636	1.64203	-1.02549	1.93668	0.974139	-0.0739396	-0.710383	-2.67875	-0.236696	0.926981	1.22727	0.534887	0.58439	-1.84896	0.806723	0.79355	0.400343	1.66381
142	-1.16404	-0.00951713	-1.1688	-1.2454	1.57179	1.9821	-2.24794	-1.15318	0.105553	1.86923	0.27632	-0.0454697	0.1208	2.88733	-2.1644	0.221071	1.12175	1.58287	0.431794	1.5177	1.1252	-1.04539	-1.10968	1.65459	-2.28147	0.570324	0.803447	-1.03881	0.480346	-1.50983	1.16666	-0.0257582	1.74566	-0.991229	1.92083	0.946922	-0.0782121	-0.665263	-2.6245	-0.259968	0.908665	1.24723	0.676026	0.590775	-1.82742	0.777994	0.835244	0.392375	1.65272
143	-1.15598	0.0588218	-1.13184	-1.22782	1.5888	2.00245	-2.21618	-1.12808	0.157136	1.80357	0.216043	-0.0878817	0.276785	2.91136	-2.10464	0.279945	1.09564	1.50287	0.450288	1.53261	1.10208	-1.04376	-1.00859	1.70321	-2.35087	0.550159	0.891395	-1.04199	0.451257	-1.51495	1.19193	-0.087704	1.85976	-0.949942	1.90375	0.917613	-0.0773858	-0.629922	-2.6218	-0.285126	0.89998	1.26967	0.823664	0.601457	-1.80118	0.746624	0.876962	0.380472	1.63281
144	-1.15342	0.120239	-1.08441	-1.20482	1.61147	1.99515	-2.2169	-1.10866	0.212039	1.7487	0.152625	-0.134631	0.426667	2.9279	-2.04799	0.336914	1.065	1.42686	0.464437	1.55777	1.06616	-1.01948	-0.911245	1.76436	-2.42352	0.529186	0.97978	-1.04496	0.414866	-1.51264	1.20395	-0.144292	1.961	-0.899132	1.8559	0.888619	-0.0718704	-0.598381	-2.57248	-0.308738	0.888861	1.29158	0.979436	0.621306	-1.79094	0.709831	0.915738	0.367275	1.60758
145	-1.15623	0.172871	-1.03426	-1.19372	1.64544	2.02032	-2.20996	-1.10022	0.26736	1.67372	0.0873694	-0.183597	0.567892	2.92582	-1.98365	0.392466	1.03476	1.35318	0.480937	1.55414	1.02441	-1.0003	-0.814293	1.80233	-2.4797	0.506017	1.07127	-1.01171	0.370172	-1.51324	1.19903	-0.193606	2.06316	-0.839204	1.82223	0.860678	-0.0626147	-0.572992	-2.50979	-0.331614	0.869185	1.3022	1.13956	0.644469	-1.7524	0.671409	0.950261	0.349196	1.59128
146	-1.15176	0.215997	-0.981459	-1.16413	1.66782	2.07675	-2.18576	-1.07173	0.321677	1.59867	0.0209411	-0.233625	0.697826	2.90462	-1.91264	0.447665	1.00594	1.27823	0.491381	1.56219	0.978656	-0.970751	-0.710378	1.84059	-2.52791	0.48553	1.15957	-1.0035	0.316521	-1.50198	1.21564	-0.235499	2.16152	-0.765294	1.78872	0.832381	-0.048947	-0.556536	-2.49614	-0.352731	0.852048	1.31638	1.29247	0.672115	-1.71489	0.631639	0.98687	0.330032	1.54693
147	-1.14568	0.25018	-0.92116	-1.13537	1.69163	2.07967	-2.19255	-1.0525	0.376591	1.51391	-0.0471545	-0.284891	0.829264	2.89811	-1.84069	0.499994	0.971848	1.20892	0.501655	1.58633	0.919211	-0.93717	-0.612328	1.888	-2.57346	0.46274	1.24345	-0.988586	0.255819	-1.49427	1.22987	-0.269423	2.25285	-0.68546	1.73474	0.801917	-0.031682	-0.549637	-2.43711	-0.368581	0.832809	1.33795	1.45205	0.70476	-1.67696	0.590636	1.01921	0.309795	1.50386
148	-1.14699	0.273399	-0.855576	-1.09938	1.71321	2.08166	-2.12902	-1.03267	0.43018	1.42016	-0.114861	-0.333385	0.941698	2.83355	-1.76679	0.549175	0.934517	1.1431	0.51483	1.58789	0.859767	-0.901819	-0.516368	1.89645	-2.59327	0.442934	1.32958	-0.96096	0.187023	-1.48445	1.21361	-0.295577	2.34074	-0.594435	1.70231	0.769766	-0.0107714	-0.548581	-2.40616	-0.383523	0.809593	1.36446	1.60434	0.739257	-1.63092	0.549502	1.0483	0.287873	1.46684
149	-1.14107	0.289065	-0.786672	-1.05439	1.72322	2.10401	-2.09464	-1.00499	0.480491	1.32667	-0.182328	-0.381322	1.04249	2.81	-1.69112	0.594988	0.89715	1.08116	0.525933	1.59941	0.792851	-0.856075	-0.42085	1.91881	-2.60315	0.420647	1.4166	-0.937612	0.11035	-1.45518	1.20262	-0.312039	2.4115	-0.494144	1.66031	0.742696	0.0141024	-0.555008	-2.35921	-0.394104	0.784931	1.37664	1.7423	0.775824	-1.58903	0.506537	1.07709	0.265608	1.4214
150	-1.12234	0.296105	-0.713916	-1.00856	1.76125	2.08595	-2.08975	-0.979259	0.528628	1.22291	-0.251373	-0.426807	1.13519	2.77055	-1.61837	0.640672	0.856615	1.02137	0.535063	1.60747	0.718029	-0.807559	-0.328322	1.96332	-2.59431	0.397641	1.49018	-0.896804	0.0269334	-1.44795	1.20601	-0.321149	2.49472	-0.387816	1.61649	0.715444	0.0423144	-0.573176	-2.31384	-0.398539	0.758663	1.39773	1.8784	0.813055	-1.5384	0.464841	1.10107	0.243404	1.37346
151	-1.11172	0.293306	-0.635757	-0.956173	1.7812	2.1001	-2.02841	-0.950957	0.575466	1.11856	-0.318848	-0.469846	1.20526	2.69213	-1.54571	0.682234	0.810057	0.96427	0.546095	1.63723	0.641385	-0.758635	-0.236607	1.9862	-2.6015	0.377012	1.55644	-0.859661	-0.0628886	-1.42856	1.18424	-0.321397	2.55894	-0.276216	1.57763	0.684113	0.074087	-0.597802	-2.28394	-0.397253	0.730218	1.41612	2.00022	0.850385	-1.4852	0.424348	1.1173	0.222081	1.32667
152	-1.11034	0.283431	-0.557594	-0.901858	1.78911	2.11958	-2.00767	-0.918874	0.616854	1.00963	-0.384841	-0.508749	1.27557	2.63195	-1.47047	0.719963	0.759311	0.907859	0.55929	1.6666	0.558166	-0.705503	-0.146091	1.99264	-2.59468	0.353365	1.62132	-0.818945	-0.156796	-1.39658	1.16114	-0.312313	2.60394	-0.161487	1.53043	0.66068	0.108728	-0.627966	-2.23765	-0.388411	0.69953	1.44314	2.12095	0.882612	-1.43982	0.385022	1.14281	0.201577	1.27586
153	-1.10534	0.265768	-0.476204	-0.845651	1.80722	2.10495	-1.96154	-0.886316	0.652932	0.896299	-0.451359	-0.540276	1.31932	2.55342	-1.4006	0.754393	0.704372	0.854104	0.575175	1.67763	0.47075	-0.650416	-0.0570585	1.98401	-2.53268	0.331328	1.67757	-0.776064	-0.258206	-1.39798	1.14008	-0.299211	2.64384	-0.0430478	1.50048	0.637981	0.146885	-0.666712	-2.20257	-0.374649	0.668897	1.46959	2.23216	0.915875	-1.39157	0.347769	1.1548	0.182609	1.22726
154	-1.10113	0.240938	-0.391421	-0.784625	1.80918	2.11705	-1.91079	-0.853048	0.686946	0.783224	-0.516477	-0.574108	1.35855	2.46662	-1.3299	0.783368	0.643813	0.806651	0.591235	1.70694	0.382809	-0.596864	0.0308519	1.99249	-2.49858	0.309602	1.73078	-0.735243	-0.361349	-1.38577	1.11157	-0.278258	2.68116	0.0746558	1.46219	0.617332	0.187842	-0.710075	-2.1811	-0.354907	0.637579	1.48659	2.31715	0.950951	-1.34078	0.309757	1.1506	0.165857	1.18047
155	-1.10174	0.210069	-0.308584	-0.7209	1.80811	2.10724	-1.86427	-0.816776	0.714383	0.665963	-0.580252	-0.599892	1.38653	2.37759	-1.26268	0.810494	0.578848	0.756911	0.611072	1.73196	0.291761	-0.543607	0.119101	1.98576	-2.4583	0.286577	1.78106	-0.690571	-0.462704	-1.36239	1.08391	-0.250889	2.70953	0.190846	1.42363	0.602008	0.230226	-0.7597	-2.15943	-0.328673	0.603959	1.5148	2.39958	0.977068	-1.3033	0.277154	1.16874	0.152375	1.13037
156	-1.09784	0.172633	-0.225355	-0.657714	1.80215	2.08519	-1.80204	-0.776748	0.738569	0.551077	-0.645329	-0.621057	1.38901	2.27976	-1.20601	0.826852	0.50553	0.706781	0.634913	1.76624	0.199042	-0.493	0.206022	1.94581	-2.3991	0.265082	1.81227	-0.651723	-0.570412	-1.35499	1.05113	-0.221082	2.71019	0.301242	1.39839	0.583939	0.275061	-0.814524	-2.12069	-0.29632	0.569046	1.54475	2.4732	1.00199	-1.25996	0.248129	1.16527	0.140977	1.081
157	-1.08727	0.129991	-0.144922	-0.592679	1.79523	2.10377	-1.75243	-0.730636	0.762887	0.435921	-0.710176	-0.642455	1.39654	2.17746	-1.14786	0.841565	0.42554	0.659383	0.659147	1.79589	0.106818	-0.445911	0.2932	1.92688	-2.33589	0.243652	1.83991	-0.614686	-0.67157	-1.35546	1.01982	-0.187476	2.71829	0.408081	1.37032	0.576249	0.320609	-0.868438	-2.09546	-0.257797	0.534479	1.57497	2.53903	1.02676	-1.22652	0.22154	1.16148	0.133555	1.03291
158	-1.0822	0.0834616	-0.0677581	-0.526802	1.78183	2.09907	-1.68826	-0.681743	0.782997	0.320811	-0.772851	-0.658674	1.3802	2.07192	-1.09579	0.850011	0.338507	0.614761	0.688581	1.81773	0.0124565	-0.402263	0.38153	1.91573	-2.2595	0.223606	1.87669	-0.579573	-0.767554	-1.35856	0.989549	-0.151068	2.71188	0.509181	1.34833	0.570438	0.366208	-0.921961	-2.09275	-0.214589	0.499496	1.5916	2.59002	1.05235	-1.19708	0.203747	1.17036	0.130404	0.990744
159	-1.07662	0.0317531	0.00763182	-0.462798	1.7561	2.07981	-1.62049	-0.628742	0.79851	0.209746	-0.837533	-0.677098	1.35873	1.96284	-1.04638	0.849022	0.24518	0.569486	0.719389	1.86213	-0.0793275	-0.368503	0.467975	1.88156	-2.1854	0.204699	1.89645	-0.550693	-0.8653	-1.35566	0.960726	-0.113104	2.7083	0.596706	1.32522	0.565177	0.413394	-0.983771	-2.08783	-0.168298	0.465106	1.62121	2.62462	1.07219	-1.16312	0.191355	1.17307	0.129754	0.951968
160	-1.05907	-0.0227078	0.0780979	-0.398078	1.72305	2.09313	-1.55518	-0.569512	0.813936	0.0996141	-0.899148	-0.689024	1.33716	1.84732	-1.00062	0.846793	0.147161	0.524263	0.752266	1.8959	-0.168059	-0.340226	0.554407	1.84228	-2.10314	0.187782	1.89418	-0.52447	-0.949044	-1.35481	0.934072	-0.0749271	2.68697	0.673795	1.30573	0.562946	0.458174	-1.04521	-2.08762	-0.118807	0.431643	1.65757	2.66076	1.09412	-1.14969	0.187095	1.17287	0.132311	0.912887
161	-1.04538	-0.0789623	0.143713	-0.335451	1.68402	2.06772	-1.48626	-0.507496	0.830395	-0.00735639	-0.955531	-0.701114	1.30606	1.73282	-0.962036	0.832889	0.0413001	0.483178	0.787191	1.90187	-0.25617	-0.319419	0.63872	1.81301	-2.01118	0.173771	1.9003	-0.501699	-1.03178	-1.35235	0.908727	-0.0371092	2.62936	0.738208	1.29266	0.563428	0.502089	-1.10354	-2.08568	-0.0665012	0.397943	1.67912	2.68364	1.11835	-1.1282	0.193909	1.17212	0.138395	0.879779
162	-1.04686	-0.137267	0.205198	-0.276257	1.63799	2.00668	-1.41172	-0.440157	0.838012	-0.110749	-1.01516	-0.712018	1.27108	1.61797	-0.925816	0.813328	-0.0682492	0.4432	0.823335	1.92036	-0.33977	-0.310463	0.721445	1.77106	-1.92338	0.162675	1.91726	-0.4829	-1.10803	-1.354	0.88231	-0.00064781	2.61368	0.789091	1.28554	0.569444	0.546121	-1.1564	-2.07725	-0.0136946	0.364401	1.71014	2.68979	1.14332	-1.10841	0.209898	1.17649	0.14897	0.847618
163	-1.04399	-0.194492	0.259899	-0.221892	1.59151	1.99455	-1.33639	-0.367745	0.851658	-0.210729	-1.07233	-0.720223	1.23055	1.50139	-0.900558	0.789798	-0.182207	0.406288	0.863491	1.95982	-0.417991	-0.307563	0.80193	1.7234	-1.82759	0.155605	1.91071	-0.466189	-1.17154	-1.3657	0.862458	0.0349784	2.57301	0.829343	1.25592	0.572794	0.586511	-1.20642	-2.0834	0.0388863	0.332421	1.74248	2.706	1.17422	-1.10062	0.235575	1.16775	0.161823	0.814708
164	-1.03941	-0.250939	0.309668	-0.172926	1.53234	2.00072	-1.26298	-0.292256	0.861085	-0.304865	-1.12457	-0.728126	1.19263	1.38902	-0.872968	0.758663	-0.299814	0.372607	0.90591	1.97971	-0.490604	-0.31407	0.873787	1.67551	-1.72449	0.15232	1.90862	-0.452983	-1.23361	-1.37786	0.846708	0.0686441	2.51563	0.846756	1.2462	0.578093	0.625395	-1.25805	-2.08203	0.0905711	0.301156	1.78202	2.71261	1.20018	-1.09866	0.27238	1.17512	0.178581	0.792042
165	-1.04608	-0.305849	0.353574	-0.130815	1.4725	1.96296	-1.18451	-0.213145	0.872999	-0.395643	-1.17611	-0.72937	1.15033	1.27799	-0.854602	0.724613	-0.418991	0.338394	0.948914	1.98434	-0.558489	-0.32646	0.941611	1.61947	-1.62616	0.154934	1.9169	-0.44093	-1.28615	-1.38738	0.837363	0.100167	2.47702	0.85101	1.25627	0.587072	0.661837	-1.30036	-2.08026	0.138513	0.269675	1.80573	2.69531	1.23696	-1.10068	0.320132	1.18949	0.198615	0.768441
166	-1.03059	-0.356808	0.3917	-0.0979427	1.41154	1.92457	-1.11301	-0.131919	0.888922	-0.479592	-1.22509	-0.729645	1.1106	1.16616	-0.840741	0.685694	-0.54112	0.307414	0.994848	1.99786	-0.620725	-0.348042	1.00298	1.56753	-1.52522	0.163936	1.91842	-0.430044	-1.3373	-1.39503	0.821325	0.131595	2.42289	0.847887	1.24622	0.597311	0.696476	-1.34118	-2.0882	0.184417	0.238276	1.82874	2.69035	1.26936	-1.10068	0.375898	1.19031	0.221195	0.745111
167	-1.01008	-0.404425	0.424166	-0.0741818	1.34145	1.91959	-1.0435	-0.0492525	0.891459	-0.557297	-1.26464	-0.730544	1.07065	1.06146	-0.82706	0.642377	-0.660041	0.280138	1.03611	1.97938	-0.674892	-0.375568	1.05509	1.51422	-1.42033	0.178548	1.92266	-0.420911	-1.38072	-1.40059	0.802945	0.160125	2.36543	0.823014	1.24077	0.603271	0.731947	-1.37335	-2.06003	0.226184	0.207033	1.87739	2.68031	1.30783	-1.104	0.44402	1.19796	0.248132	0.729627
168	-1.00401	-0.446073	0.448927	-0.0625537	1.27419	1.89169	-0.970529	0.0342116	0.903972	-0.62696	-1.29447	-0.728763	1.0322	0.960479	-0.823395	0.599747	-0.777914	0.253615	1.08376	1.94173	-0.724069	-0.40592	1.09956	1.45829	-1.32582	0.200805	1.89779	-0.408811	-1.40994	-1.401	0.800767	0.188198	2.29904	0.784988	1.23769	0.609543	0.765523	-1.40074	-2.01191	0.261493	0.176122	1.89905	2.64361	1.3504	-1.11493	0.519745	1.1975	0.275999	0.713674
169	-0.996028	-0.481363	0.473708	-0.0620693	1.20136	1.85705	-0.90679	0.117674	0.911568	-0.688384	-1.32289	-0.718389	0.995512	0.862716	-0.80757	0.554124	-0.893349	0.229803	1.13399	1.92449	-0.76178	-0.444064	1.13398	1.40457	-1.22989	0.229767	1.88426	-0.396927	-1.4463	-1.40793	0.784347	0.216278	2.23855	0.738993	1.24079	0.624176	0.796778	-1.42218	-1.99895	0.292267	0.14514	1.90423	2.6248	1.3827	-1.12712	0.602492	1.20728	0.308452	0.700963
170	-0.99658	-0.511143	0.488593	-0.0753128	1.12105	1.84956	-0.844983	0.199635	0.91302	-0.744756	-1.34664	-0.70666	0.955427	0.771329	-0.798507	0.505156	-1.00289	0.206313	1.17557	1.91755	-0.792268	-0.480524	1.15537	1.34948	-1.12962	0.266778	1.88199	-0.38342	-1.47526	-1.42544	0.778955	0.243274	2.18105	0.679843	1.23833	0.624509	0.82736	-1.44158	-2.00114	0.314876	0.115094	1.91314	2.61747	1.43597	-1.14042	0.694226	1.22551	0.343916	0.68693
171	-0.995646	-0.532388	0.502213	-0.102278	1.04055	1.81812	-0.785594	0.279716	0.920967	-0.788713	-1.35504	-0.691519	0.921388	0.682705	-0.797859	0.457149	-1.10754	0.185098	1.2228	1.88474	-0.824797	-0.520874	1.15474	1.29436	-1.03539	0.311626	1.85196	-0.366503	-1.49232	-1.43465	0.769977	0.271112	2.10998	0.613592	1.23788	0.62257	0.858099	-1.46044	-1.95638	0.332848	0.0849339	1.94891	2.59811	1.47535	-1.156	0.788909	1.2392	0.380607	0.678305
172	-0.996462	-0.54756	0.513819	-0.141506	0.95249	1.80013	-0.734175	0.355708	0.927712	-0.82782	-1.35726	-0.666474	0.885241	0.600099	-0.799299	0.407304	-1.20796	0.167316	1.26593	1.84185	-0.839617	-0.562444	1.15381	1.23631	-0.947341	0.362643	1.84898	-0.346825	-1.51837	-1.44778	0.755125	0.298977	2.04327	0.542734	1.24954	0.623857	0.889071	-1.45904	-1.91837	0.343697	0.0548295	1.97126	2.57702	1.51517	-1.15389	0.889974	1.24019	0.423214	0.667947
173	-0.996327	-0.553565	0.518841	-0.196144	0.860226	1.80115	-0.687329	0.427875	0.926843	-0.854617	-1.36046	-0.640988	0.848756	0.520617	-0.808581	0.357631	-1.30148	0.150521	1.30458	1.81027	-0.848532	-0.600865	1.15723	1.18647	-0.861477	0.420207	1.82669	-0.322665	-1.53453	-1.45872	0.750839	0.327296	1.96802	0.467205	1.25561	0.624701	0.922063	-1.46346	-1.88409	0.343279	0.0249013	1.93689	2.55576	1.56183	-1.15339	0.985761	1.23531	0.465902	0.657837
174	-0.972717	-0.554083	0.522522	-0.261134	0.766634	1.79473	-0.645509	0.495582	0.92771	-0.873231	-1.34371	-0.609385	0.813282	0.444352	-0.818849	0.309228	-1.38406	0.138392	1.34279	1.76773	-0.85927	-0.63927	1.13608	1.13848	-0.778834	0.484538	1.80114	-0.294994	-1.5513	-1.45806	0.733461	0.355057	1.8997	0.388922	1.26197	0.618739	0.952751	-1.45862	-1.82815	0.336673	-0.00585232	1.92622	2.50505	1.59638	-1.1681	1.08557	1.24754	0.51183	0.654288
175	-0.958588	-0.552704	0.51215	-0.338718	0.665456	1.78333	-0.608314	0.557263	0.937825	-0.891311	-1.31597	-0.571393	0.780611	0.374457	-0.828496	0.260391	-1.46296	0.129067	1.38015	1.72555	-0.857754	-0.676226	1.10353	1.0872	-0.699688	0.555415	1.80286	-0.261317	-1.55923	-1.4663	0.726658	0.383233	1.83099	0.311044	1.2554	0.606514	0.984791	-1.44461	-1.77162	0.321257	-0.0357401	1.93319	2.48087	1.63734	-1.168	1.18885	1.24969	0.561538	0.647911
176	-0.95998	-0.540595	0.504482	-0.426048	0.560281	1.78959	-0.576116	0.613022	0.938014	-0.891815	-1.27995	-0.53125	0.752338	0.308853	-0.831889	0.214643	-1.53108	0.124671	1.40675	1.67826	-0.850532	-0.709734	1.06003	1.04569	-0.624618	0.626096	1.77189	-0.222814	-1.55398	-1.4836	0.716341	0.410422	1.75487	0.236052	1.25053	0.590736	1.01754	-1.44834	-1.70526	0.29661	-0.0665341	1.92338	2.49381	1.66868	-1.15886	1.28023	1.25207	0.610969	0.644911
177	-0.961658	-0.523724	0.498348	-0.519765	0.450778	1.78385	-0.551007	0.664736	0.931162	-0.883473	-1.22956	-0.486951	0.71946	0.245575	-0.825209	0.169437	-1.58487	0.126171	1.43229	1.62842	-0.836482	-0.738006	1.0062	1.00654	-0.553192	0.702224	1.75837	-0.180263	-1.55541	-1.49413	0.702033	0.435884	1.68401	0.164674	1.26648	0.570729	1.04389	-1.42438	-1.63583	0.261709	-0.0984056	1.90618	2.43808	1.70271	-1.15481	1.37272	1.25172	0.663541	0.631923
178	-0.961668	-0.50098	0.482107	-0.621174	0.3383	1.77792	-0.531385	0.712181	0.927047	-0.867812	-1.17319	-0.438989	0.697066	0.186373	-0.825522	0.125277	-1.63593	0.132251	1.45453	1.58088	-0.816852	-0.765463	0.945759	0.970706	-0.48743	0.780314	1.74932	-0.133481	-1.54831	-1.49911	0.69745	0.460417	1.60803	0.0995636	1.27672	0.548201	1.07866	-1.40006	-1.5632	0.218912	-0.129677	1.86684	2.41265	1.72627	-1.15673	1.45666	1.24529	0.719012	0.621586
179	-0.956235	-0.472394	0.464179	-0.724266	0.222541	1.78623	-0.512227	0.752036	0.925567	-0.848474	-1.10812	-0.386452	0.671483	0.128643	-0.816911	0.0840967	-1.67346	0.145665	1.45324	1.53109	-0.792544	-0.7842	0.873119	0.941955	-0.42487	0.853438	1.71585	-0.0828237	-1.55677	-1.50152	0.687106	0.482403	1.53593	0.0405925	1.28884	0.519638	1.11293	-1.4022	-1.48582	0.165286	-0.162636	1.8248	2.39475	1.74864	-1.13558	1.53073	1.24683	0.774435	0.624553
180	-0.944097	-0.442908	0.44093	-0.83343	0.103339	1.77695	-0.499189	0.788609	0.923767	-0.826018	-1.03409	-0.329781	0.652892	0.0725833	-0.804455	0.0441789	-1.69959	0.163783	1.47122	1.48538	-0.762682	-0.798936	0.792644	0.91408	-0.366022	0.930052	1.70487	-0.0291754	-1.54724	-1.50937	0.679603	0.500541	1.45962	-0.0108336	1.29698	0.490358	1.13957	-1.38454	-1.4001	0.102777	-0.196735	1.77011	2.33355	1.77749	-1.1113	1.59508	1.22647	0.833244	0.610509
181	-0.93235	-0.408931	0.413715	-0.934506	-0.0170494	1.78287	-0.48605	0.824421	0.911002	-0.796099	-0.947095	-0.270524	0.644395	0.0188295	-0.794647	0.00639606	-1.71807	0.189044	1.48354	1.43422	-0.724381	-0.803372	0.704628	0.892939	-0.31208	1.00226	1.70372	0.0255804	-1.51894	-1.52196	0.6749	0.514378	1.38226	-0.0539412	1.30035	0.456898	1.16771	-1.36507	-1.31549	0.0342616	-0.231979	1.71146	2.30884	1.78318	-1.0906	1.64736	1.20445	0.893827	0.599499
182	-0.927721	-0.371925	0.382595	-1.03591	-0.139452	1.7824	-0.477918	0.855897	0.900201	-0.764473	-0.852121	-0.207818	0.624235	-0.0356761	-0.767202	-0.03028	-1.72788	0.219966	1.4738	1.39237	-0.681533	-0.79845	0.609408	0.877096	-0.260011	1.07439	1.69652	0.0819125	-1.50332	-1.52691	0.673503	0.524732	1.31285	-0.0898233	1.31045	0.419992	1.19673	-1.35429	-1.22702	-0.0450174	-0.268899	1.64698	2.25519	1.8021	-1.05766	1.68856	1.18742	0.947741	0.599421
183	-0.925655	-0.334318	0.345157	-1.13782	-0.262375	1.77908	-0.473016	0.883949	0.902698	-0.732309	-0.755038	-0.141952	0.624159	-0.0893531	-0.733601	-0.0656317	-1.72081	0.256781	1.46142	1.34825	-0.634853	-0.800313	0.509132	0.864326	-0.211166	1.14276	1.70087	0.13714	-1.46846	-1.52436	0.669993	0.524449	1.23974	-0.117385	1.31977	0.38179	1.22415	-1.35026	-1.12905	-0.128978	-0.306987	1.56726	2.19288	1.8148	-1.02452	1.7132	1.16254	1.0082	0.58584
184	-0.917418	-0.29371	0.305015	-1.22214	-0.38415	1.78372	-0.462515	0.912689	0.895477	-0.695705	-0.650808	-0.0727965	0.627695	-0.143451	-0.695261	-0.100133	-1.70606	0.299637	1.45707	1.30758	-0.581069	-0.786128	0.403145	0.862945	-0.164743	1.20202	1.69784	0.192099	-1.43171	-1.52612	0.664307	0.523246	1.17459	-0.138313	1.3342	0.339973	1.24592	-1.33965	-1.03607	-0.219548	-0.347449	1.48412	2.12674	1.80545	-0.987228	1.73872	1.1311	1.0642	0.578318
185	-0.907806	-0.253481	0.261156	-1.31102	-0.50816	1.78199	-0.453923	0.944601	0.880862	-0.655579	-0.546161	-0.00122227	0.621328	-0.198508	-0.647746	-0.134226	-1.6929	0.343347	1.44348	1.27689	-0.52092	-0.759827	0.290701	0.860438	-0.119809	1.25943	1.69695	0.245097	-1.38883	-1.52057	0.663068	0.517795	1.1134	-0.152665	1.34225	0.29749	1.27135	-1.32753	-0.937463	-0.316251	-0.388691	1.3895	2.0475	1.80596	-0.948339	1.7491	1.09464	1.11953	0.576369
186	-0.903741	-0.215045	0.214183	-1.37947	-0.630259	1.78434	-0.444647	0.968081	0.875505	-0.618361	-0.439925	0.072273	0.627104	-0.251987	-0.591191	-0.167219	-1.66622	0.390744	1.41356	1.23529	-0.457936	-0.731796	0.175525	0.862255	-0.0768447	1.30992	1.70343	0.294002	-1.33558	-1.50653	0.662542	0.502696	1.04915	-0.161116	1.3473	0.253086	1.29185	-1.33168	-0.83641	-0.415766	-0.432411	1.29428	1.97081	1.80935	-0.905419	1.72251	1.05877	1.18033	0.564676
187	-0.898883	-0.175585	0.165027	-1.44511	-0.749789	1.78282	-0.43277	0.992059	0.873222	-0.580018	-0.33228	0.149176	0.637595	-0.306453	-0.528775	-0.200204	-1.62387	0.438504	1.39896	1.21101	-0.3894	-0.692169	0.0572679	0.876893	-0.0348263	1.35974	1.71936	0.340181	-1.286	-1.49256	0.659261	0.484482	0.989699	-0.165371	1.35822	0.206153	1.3053	-1.31489	-0.736913	-0.517558	-0.477158	1.19152	1.87675	1.80021	-0.860399	1.70442	1.01923	1.22999	0.557102
188	-0.895885	-0.137708	0.114808	-1.49965	-0.870886	1.78518	-0.419335	1.02406	0.866272	-0.53791	-0.226629	0.227614	0.644462	-0.358423	-0.462674	-0.23178	-1.58045	0.485792	1.37186	1.18098	-0.316368	-0.647447	-0.0656099	0.891483	0.00606432	1.39373	1.75654	0.383285	-1.22134	-1.46257	0.662935	0.457648	0.93435	-0.165246	1.35532	0.160269	1.3242	-1.30874	-0.63442	-0.621099	-0.521658	1.0797	1.77519	1.79908	-0.819318	1.67719	0.976444	1.28691	0.554233
189	-0.889389	-0.102184	0.0654212	-1.53525	-0.984428	1.78546	-0.402315	1.0439	0.861506	-0.498512	-0.123939	0.3083	0.649874	-0.408462	-0.389424	-0.263561	-1.52949	0.532418	1.34017	1.15572	-0.242249	-0.599014	-0.18898	0.913496	0.0453661	1.4303	1.77906	0.422446	-1.15749	-1.42253	0.669015	0.425833	0.880037	-0.162519	1.35274	0.11446	1.33727	-1.32114	-0.535858	-0.726131	-0.56675	0.973298	1.67398	1.78135	-0.777483	1.62904	0.938942	1.33537	0.551777
190	-0.88024	-0.0687334	0.0168477	-1.57401	-1.09944	1.78847	-0.382169	1.06022	0.864307	-0.457203	-0.0240451	0.390191	0.651352	-0.455711	-0.315176	-0.294174	-1.47064	0.575605	1.3153	1.14842	-0.163529	-0.540924	-0.311506	0.938023	0.0845982	1.46789	1.81696	0.457194	-1.09621	-1.37945	0.673916	0.389458	0.831182	-0.157302	1.36042	0.0677402	1.35763	-1.3191	-0.43707	-0.82649	-0.610387	0.86374	1.55944	1.75686	-0.736222	1.57561	0.901126	1.38387	0.550238
191	-0.873753	-0.0385094	-0.0283793	-1.58471	-1.2104	1.80124	-0.3585	1.07848	0.85896	-0.413654	0.0722231	0.474562	0.648393	-0.495003	-0.240524	-0.322184	-1.4172	0.613974	1.2837	1.12188	-0.0843296	-0.480694	-0.434572	0.965731	0.1223	1.48501	1.85236	0.490561	-1.02781	-1.31959	0.681144	0.346632	0.788253	-0.149823	1.34817	0.023088	1.35782	-1.33095	-0.339434	-0.927936	-0.656911	0.753046	1.43982	1.73256	-0.698635	1.51073	0.861316	1.43408	0.550371
192	-0.869985	-0.0112407	-0.0694938	-1.59896	-1.316	1.79972	-0.332203	1.09674	0.864878	-0.371239	0.161856	0.560578	0.65106	-0.531521	-0.165655	-0.349755	-1.35761	0.64653	1.24331	1.10621	-0.00421903	-0.418843	-0.552947	0.999317	0.159875	1.51996	1.8918	0.519859	-0.965021	-1.25365	0.694313	0.300566	0.744603	-0.14031	1.34914	-0.019264	1.35457	-1.34748	-0.246714	-1.02387	-0.700281	0.645549	1.31857	1.69847	-0.664025	1.43868	0.824709	1.47371	0.55159
193	-0.858621	0.0134085	-0.105697	-1.58143	-1.42203	1.80295	-0.303142	1.09819	0.869212	-0.328037	0.247302	0.644866	0.645318	-0.557504	-0.0931928	-0.375356	-1.29307	0.675818	1.20909	1.0987	0.074851	-0.351886	-0.66732	1.03221	0.196575	1.53516	1.94453	0.54549	-0.902643	-1.18156	0.709355	0.250964	0.707411	-0.129005	1.33555	-0.0595852	1.37738	-1.35344	-0.157294	-1.11158	-0.738899	0.54025	1.19641	1.66092	-0.633686	1.3564	0.788565	1.52395	0.549507
194	-0.852142	0.0349878	-0.134845	-1.56232	-1.51731	1.80735	-0.270676	1.09752	0.872267	-0.282	0.328635	0.735093	0.631879	-0.575569	-0.0223163	-0.397255	-1.23008	0.692602	1.17347	1.0868	0.151652	-0.286071	-0.779968	1.06871	0.230818	1.54554	1.99109	0.570177	-0.843476	-1.09533	0.726235	0.199673	0.673977	-0.11607	1.31454	-0.0961307	1.36833	-1.3728	-0.0721947	-1.20225	-0.776378	0.442151	1.07142	1.61373	-0.60992	1.26895	0.75408	1.56531	0.552033
195	-0.851869	0.0539856	-0.156986	-1.55006	-1.61169	1.82072	-0.236483	1.10007	0.886737	-0.235174	0.404416	0.822374	0.619326	-0.585957	0.0432662	-0.416138	-1.16685	0.705001	1.12556	1.08212	0.228002	-0.21934	-0.876564	1.10749	0.265774	1.56302	2.04374	0.59407	-0.788893	-1.00581	0.750536	0.145571	0.646288	-0.101021	1.31245	-0.129198	1.35612	-1.39561	0.00717333	-1.27983	-0.808552	0.349581	0.946791	1.55554	-0.58758	1.18184	0.725239	1.60869	0.555963
196	-0.844967	0.0709345	-0.170449	-1.51189	-1.69965	1.84965	-0.199984	1.0793	0.88942	-0.187112	0.476083	0.90909	0.598813	-0.583116	0.104432	-0.434584	-1.10879	0.715863	1.0813	1.0789	0.297953	-0.152769	-0.968393	1.14227	0.298875	1.56519	2.0887	0.617765	-0.740903	-0.912879	0.775864	0.0908384	0.624888	-0.0841268	1.30098	-0.159453	1.35911	-1.41775	0.0797112	-1.35356	-0.837331	0.261752	0.827197	1.49575	-0.574107	1.08676	0.698579	1.65079	0.553048
197	-0.843212	0.0861423	-0.175563	-1.47235	-1.78051	1.85464	-0.161537	1.0547	0.905214	-0.136239	0.542356	1.00168	0.575701	-0.579302	0.161086	-0.447036	-1.05399	0.710307	1.03679	1.08052	0.363073	-0.0882826	-1.04948	1.17933	0.330088	1.58187	2.13924	0.637148	-0.699283	-0.814026	0.803481	0.0374847	0.604142	-0.0652714	1.30269	-0.18466	1.33581	-1.4453	0.146717	-1.42365	-0.858896	0.182753	0.709096	1.43364	-0.565157	0.989737	0.670367	1.68926	0.558837
198	-0.832494	0.100583	-0.171541	-1.42045	-1.85618	1.85721	-0.122709	1.03275	0.911833	-0.0847678	0.60481	1.08794	0.547487	-0.567443	0.210687	-0.458498	-1.00019	0.701991	0.986518	1.07848	0.422171	-0.0246238	-1.11378	1.21709	0.360647	1.58908	2.17929	0.657294	-0.661893	-0.712657	0.837352	-0.0155151	0.599546	-0.0437618	1.30228	-0.206762	1.31169	-1.47474	0.206374	-1.47794	-0.875709	0.111934	0.594543	1.35345	-0.554356	0.892948	0.649391	1.72696	0.562099
199	-0.822197	0.11493	-0.158723	-1.36766	-1.92335	1.85484	-0.0828911	0.998117	0.915192	-0.0326153	0.662202	1.17416	0.51328	-0.546186	0.254216	-0.468222	-0.952379	0.69299	0.938505	1.0771	0.475553	0.0359651	-1.17473	1.25378	0.388569	1.58742	2.21116	0.675285	-0.636934	-0.610224	0.868204	-0.0655584	0.595909	-0.0200356	1.29077	-0.226457	1.28779	-1.51081	0.258975	-1.53436	-0.889951	0.0486401	0.483664	1.26669	-0.557075	0.797079	0.628679	1.76212	0.561487
200	-0.822516	0.129748	-0.13722	-1.30989	-1.97984	1.85389	-0.0428249	0.955885	0.926981	0.0193632	0.717015	1.26003	0.476857	-0.519037	0.292494	-0.473847	-0.908293	0.67273	0.88731	1.08733	0.522239	0.0942911	-1.21107	1.28571	0.414184	1.59287	2.23667	0.690614	-0.613452	-0.509748	0.900419	-0.112646	0.596636	0.00656437	1.28339	-0.242358	1.2484	-1.54442	0.303894	-1.56819	-0.892997	-0.00688974	0.379972	1.17769	-0.565382	0.707994	0.611788	1.79957	0.56992
201	-0.809811	0.144827	-0.107372	-1.25258	-2.03342	1.86899	-0.0033416	0.912731	0.92444	0.0715307	0.767561	1.34277	0.435661	-0.486315	0.322777	-0.478479	-0.869616	0.650431	0.834864	1.09632	0.558439	0.148552	-1.23939	1.31058	0.438501	1.57343	2.26233	0.703452	-0.599199	-0.410455	0.936019	-0.156788	0.60638	0.036442	1.27776	-0.258889	1.20517	-1.5782	0.342693	-1.60027	-0.889055	-0.0543766	0.284879	1.07307	-0.576527	0.619674	0.600107	1.81895	0.571341
202	-0.798815	0.162295	-0.0698878	-1.19262	-2.08629	1.8594	0.0357842	0.861534	0.921839	0.121326	0.806888	1.42432	0.393365	-0.450537	0.345146	-0.478277	-0.835761	0.622711	0.785394	1.10869	0.589968	0.198099	-1.25771	1.34309	0.459822	1.55376	2.28596	0.715113	-0.597545	-0.314797	0.966836	-0.196771	0.618674	0.0685588	1.28604	-0.274429	1.15094	-1.61587	0.3762	-1.62181	-0.877268	-0.093018	0.195129	0.968557	-0.590479	0.535947	0.582283	1.85203	0.572798
203	-0.799392	0.181502	-0.0255648	-1.12511	-2.09993	1.85487	0.0732523	0.801698	0.911133	0.167654	0.844848	1.50224	0.347301	-0.40951	0.361059	-0.476705	-0.800748	0.590877	0.733794	1.13393	0.610202	0.243699	-1.25568	1.37118	0.47902	1.55601	2.29873	0.726907	-0.596886	-0.222867	1.00132	-0.231866	0.63935	0.104332	1.29672	-0.290486	1.09206	-1.65559	0.401562	-1.63724	-0.856954	-0.124259	0.115943	0.862677	-0.608315	0.462171	0.576215	1.88278	0.576568
204	-0.795558	0.202459	0.022663	-1.07141	-2.12497	1.85306	0.110144	0.741155	0.901935	0.212621	0.876185	1.57219	0.299477	-0.366714	0.368472	-0.478551	-0.773437	0.560029	0.683168	1.15561	0.624645	0.282989	-1.25458	1.39337	0.498885	1.53996	2.28485	0.726427	-0.603955	-0.135426	1.03034	-0.262106	0.662915	0.142697	1.29803	-0.307418	1.02677	-1.68764	0.424466	-1.6587	-0.837707	-0.147557	0.0477211	0.745201	-0.633113	0.396764	0.570125	1.90072	0.575698
205	-0.782597	0.228601	0.0757349	-1.01175	-2.15535	1.85014	0.146105	0.676217	0.886492	0.251343	0.894506	1.63962	0.25291	-0.323403	0.368663	-0.483073	-0.749867	0.52411	0.636643	1.1791	0.630602	0.317331	-1.22854	1.41953	0.518282	1.51123	2.2446	0.729225	-0.618272	-0.0544483	1.05098	-0.288384	0.693711	0.184094	1.29642	-0.324847	0.952174	-1.70989	0.4393	-1.62503	-0.811385	-0.163275	-0.00998866	0.627921	-0.657789	0.34031	0.557544	1.91082	0.581973
206	-0.777043	0.256496	0.131164	-0.950382	-2.15832	1.83042	0.180702	0.606048	0.861047	0.284389	0.913353	1.69732	0.204267	-0.277335	0.360692	-0.487315	-0.724421	0.486567	0.589207	1.2156	0.628279	0.345732	-1.20386	1.44266	0.53313	1.48495	2.21569	0.728641	-0.639368	0.0229835	1.07513	-0.309502	0.723292	0.229242	1.30345	-0.348003	0.87486	-1.74834	0.453056	-1.59975	-0.780304	-0.170757	-0.055071	0.510471	-0.68671	0.29279	0.554871	1.91286	0.594549
207	-0.777776	0.285472	0.186854	-0.897104	-2.16684	1.80311	0.213878	0.534727	0.836056	0.312843	0.926455	1.74834	0.15733	-0.23015	0.345926	-0.493145	-0.701476	0.447757	0.542896	1.24244	0.622953	0.365949	-1.17555	1.455	0.549358	1.45516	2.18693	0.726466	-0.665891	0.0953676	1.09499	-0.324626	0.758222	0.275298	1.31173	-0.373076	0.791273	-1.76946	0.465921	-1.58975	-0.749353	-0.170784	-0.0875838	0.39041	-0.715184	0.257603	0.554838	1.91083	0.603053
208	-0.773544	0.318023	0.242552	-0.839705	-2.1307	1.80799	0.247027	0.463768	0.798001	0.336129	0.926819	1.7975	0.112325	-0.182871	0.325593	-0.497124	-0.678808	0.406837	0.501829	1.28103	0.607248	0.379726	-1.12682	1.46555	0.566972	1.41132	2.13045	0.718249	-0.691736	0.161342	1.1029	-0.333718	0.794075	0.323808	1.32002	-0.399836	0.706185	-1.79442	0.47298	-1.55618	-0.715342	-0.165713	-0.107423	0.269039	-0.742322	0.232865	0.554376	1.9186	0.612458
209	-0.76196	0.35335	0.296611	-0.785868	-2.10023	1.78436	0.280481	0.391646	0.754933	0.354687	0.922326	1.82292	0.0697597	-0.134023	0.298335	-0.501234	-0.654701	0.365281	0.462788	1.32306	0.589828	0.386642	-1.07297	1.48712	0.582552	1.35941	2.07302	0.704131	-0.722266	0.224163	1.11017	-0.339072	0.827158	0.374901	1.33315	-0.429782	0.618285	-1.81754	0.485772	-1.52098	-0.679858	-0.153433	-0.114981	0.148885	-0.770936	0.216175	0.555408	1.9195	0.629599
210	-0.753744	0.389875	0.347662	-0.7339	-2.07507	1.76696	0.31253	0.320829	0.706988	0.366496	0.91138	1.853	0.0293148	-0.0841799	0.26753	-0.514426	-0.629982	0.320941	0.426706	1.3606	0.567512	0.384625	-1.01329	1.4934	0.602782	1.31041	2.00876	0.696681	-0.757461	0.282093	1.10799	-0.337695	0.867509	0.426156	1.34318	-0.462347	0.526895	-1.80932	0.494072	-1.46818	-0.647173	-0.13488	-0.110467	0.0304453	-0.795634	0.211662	0.554031	1.9179	0.641724
211	-0.751942	0.428646	0.394781	-0.680279	-2.0215	1.7511	0.347775	0.253399	0.652083	0.374173	0.892836	1.875	-0.00972522	-0.0339152	0.23416	-0.53027	-0.60407	0.274554	0.395742	1.41084	0.540501	0.376784	-0.951682	1.49843	0.622039	1.24844	1.93048	0.683667	-0.792722	0.335422	1.10978	-0.329056	0.895836	0.478094	1.35399	-0.497814	0.438839	-1.80854	0.50418	-1.41612	-0.612301	-0.110985	-0.0958756	-0.0880248	-0.817946	0.218435	0.555839	1.90358	0.657152
212	-0.746938	0.467494	0.437426	-0.627365	-1.97029	1.71686	0.38093	0.189648	0.594618	0.377028	0.866438	1.88309	-0.0462834	0.0180479	0.197372	-0.543995	-0.577607	0.22722	0.366727	1.45728	0.513343	0.363373	-0.879405	1.50339	0.640577	1.1855	1.84782	0.668893	-0.831616	0.385435	1.10891	-0.314551	0.927047	0.528989	1.35497	-0.53595	0.352672	-1.80299	0.519325	-1.36205	-0.580492	-0.0812967	-0.0726927	-0.20352	-0.835955	0.232577	0.561464	1.86946	0.674727
213	-0.740291	0.508604	0.473097	-0.573437	-1.90184	1.70502	0.41256	0.132128	0.533865	0.376979	0.835999	1.8872	-0.0818589	0.070897	0.159839	-0.561098	-0.547135	0.176383	0.344534	1.50599	0.48278	0.341393	-0.802729	1.50345	0.661111	1.1207	1.75326	0.654592	-0.870801	0.432061	1.10076	-0.293321	0.964553	0.579018	1.35458	-0.575578	0.268675	-1.79662	0.53456	-1.29464	-0.555639	-0.0469031	-0.0430836	-0.317701	-0.845946	0.253783	0.564123	1.85756	0.69567
214	-0.733954	0.549191	0.504161	-0.520682	-1.82434	1.68361	0.449533	0.0812476	0.46921	0.37615	0.799062	1.86928	-0.115707	0.125191	0.122646	-0.580239	-0.514286	0.122983	0.325328	1.55745	0.452242	0.313965	-0.725915	1.50626	0.679139	1.04648	1.65297	0.638299	-0.908499	0.47583	1.09588	-0.265594	0.98721	0.62867	1.37128	-0.617435	0.187832	-1.78088	0.55356	-1.23075	-0.527421	-0.00834355	-0.00930708	-0.42774	-0.850405	0.281898	0.560974	1.82531	0.718398
215	-0.725808	0.588057	0.529128	-0.466378	-1.74533	1.6555	0.483719	0.0377546	0.40319	0.374334	0.755122	1.85113	-0.148152	0.179527	0.0870335	-0.602047	-0.480365	0.0689584	0.309377	1.60938	0.421828	0.280418	-0.64118	1.4997	0.702773	0.972951	1.55036	0.620149	-0.948605	0.514907	1.06907	-0.230875	1.01118	0.672785	1.38398	-0.659578	0.112031	-1.7564	0.575187	-1.16406	-0.509021	0.0349332	0.0262142	-0.534976	-0.851165	0.315085	0.555266	1.80522	0.738055
216	-0.72268	0.628374	0.544873	-0.410503	-1.65165	1.62173	0.519127	0.0030474	0.338573	0.372949	0.710197	1.82381	-0.179984	0.234937	0.0541703	-0.626077	-0.443536	0.0132418	0.300564	1.66694	0.392066	0.241643	-0.552667	1.50139	0.722984	0.894341	1.44244	0.604406	-0.989353	0.552778	1.05138	-0.189991	1.0302	0.715198	1.38848	-0.704298	0.0419843	-1.72743	0.596992	-1.09343	-0.494542	0.0811034	0.0606363	-0.638644	-0.841718	0.353801	0.550616	1.78936	0.764441
217	-0.714295	0.662649	0.558978	-0.356693	-1.5558	1.5981	0.556009	-0.0233446	0.275729	0.368287	0.662406	1.79463	-0.210954	0.290127	0.0245441	-0.648128	-0.406511	-0.0429656	0.292616	1.72252	0.364962	0.199808	-0.457802	1.50176	0.74641	0.816606	1.33311	0.585156	-1.02581	0.586168	1.03352	-0.142945	1.05015	0.755142	1.3969	-0.750699	-0.0222099	-1.69171	0.623815	-1.02208	-0.478496	0.130692	0.0920778	-0.736626	-0.822996	0.394666	0.543146	1.76264	0.791556
218	-0.701476	0.701936	0.563779	-0.301846	-1.45236	1.57091	0.590514	-0.0410009	0.217472	0.365805	0.610721	1.75814	-0.240853	0.343404	-0.000429489	-0.676619	-0.367111	-0.098634	0.292793	1.78239	0.340709	0.153586	-0.362615	1.48828	0.772966	0.740429	1.22139	0.568861	-1.05787	0.616161	1.0086	-0.0904569	1.04382	0.783423	1.39828	-0.793196	-0.0804437	-1.6483	0.649894	-0.946318	-0.478084	0.183936	0.11821	-0.82988	-0.798438	0.437017	0.527327	1.73391	0.821345
219	-0.700576	0.736338	0.55814	-0.24793	-1.34384	1.5314	0.625623	-0.0503159	0.163727	0.368806	0.554481	1.70916	-0.268722	0.395235	-0.0206872	-0.709111	-0.326933	-0.153367	0.298332	1.84594	0.318489	0.104582	-0.265772	1.48067	0.791228	0.65801	1.10775	0.555503	-1.09428	0.644703	0.988699	-0.0334406	1.04607	0.812273	1.40384	-0.838744	-0.132383	-1.61166	0.678125	-0.870012	-0.47663	0.237961	0.13718	-0.91511	-0.765254	0.480511	0.507934	1.70684	0.856178
220	-0.701041	0.764535	0.555497	-0.195972	-1.23106	1.49506	0.659362	-0.0523818	0.115329	0.373723	0.498764	1.66193	-0.295225	0.443062	-0.0357325	-0.739948	-0.28566	-0.203885	0.305071	1.90674	0.298436	0.0529194	-0.1658	1.46518	0.818705	0.579709	0.997796	0.534811	-1.13172	0.667128	0.954217	0.0281812	1.054	0.83633	1.40454	-0.878306	-0.175802	-1.56709	0.707617	-0.795927	-0.474286	0.295088	0.148163	-0.995065	-0.727008	0.52474	0.485607	1.69739	0.886656
221	-0.688502	0.799439	0.547118	-0.145104	-1.11208	1.45092	0.69288	-0.0478461	0.0749835	0.38105	0.444667	1.60996	-0.320169	0.48889	-0.0452312	-0.771428	-0.242457	-0.249635	0.31721	1.96868	0.282731	-0.00049125	-0.0677995	1.45174	0.839435	0.505806	0.89051	0.526714	-1.15923	0.685619	0.922473	0.0916176	1.04202	0.847577	1.39864	-0.910592	-0.212031	-1.51567	0.732531	-0.719441	-0.483073	0.352315	0.150191	-1.06217	-0.68107	0.567467	0.458877	1.66056	0.921218
222	-0.679153	0.82071	0.531008	-0.0982047	-0.995133	1.4037	0.722841	-0.0380139	0.0411651	0.395292	0.388528	1.5625	-0.341946	0.526692	-0.0495263	-0.80476	-0.197471	-0.290926	0.333534	2.03398	0.268115	-0.0541026	0.0295716	1.44377	0.86122	0.431718	0.787274	0.512078	-1.18698	0.698534	0.896039	0.155607	1.04925	0.849576	1.41074	-0.948682	-0.240116	-1.47146	0.761755	-0.646149	-0.493558	0.41158	0.142129	-1.12491	-0.627556	0.60866	0.427644	1.65131	0.957634
223	-0.676463	0.850176	0.515028	-0.0533096	-0.87443	1.35958	0.752141	-0.0240223	0.0150684	0.41418	0.332418	1.50718	-0.359124	0.557145	-0.048451	-0.844304	-0.148901	-0.325927	0.351206	2.10102	0.255752	-0.10906	0.124476	1.41612	0.885786	0.360498	0.687938	0.499507	-1.21572	0.703268	0.864527	0.220318	1.02513	0.850763	1.42169	-0.977111	-0.25967	-1.42218	0.786642	-0.574832	-0.507827	0.472018	0.12416	-1.18268	-0.572425	0.651387	0.393623	1.63341	0.992028
224	-0.672877	0.877099	0.495573	-0.0119923	-0.750845	1.30954	0.778979	-0.00742877	-0.00314358	0.437236	0.277624	1.45246	-0.370973	0.581793	-0.0429475	-0.882474	-0.100133	-0.352279	0.37212	2.17092	0.246428	-0.163023	0.216017	1.40443	0.902467	0.292383	0.594509	0.500442	-1.24473	0.7083	0.83275	0.28295	1.00281	0.847561	1.43062	-1.00875	-0.270593	-1.37051	0.807202	-0.499677	-0.524883	0.528724	0.097283	-1.22175	-0.510473	0.688618	0.357039	1.59643	1.02923
225	-0.666297	0.897157	0.473977	0.0248888	-0.627108	1.2537	0.804606	0.0106394	-0.014009	0.46802	0.223721	1.40297	-0.380708	0.595565	-0.0337963	-0.926213	-0.0486292	-0.370939	0.394786	2.23577	0.237605	-0.21591	0.302727	1.40139	0.930902	0.227233	0.509792	0.487131	-1.27145	0.707028	0.79995	0.342109	0.999265	0.829919	1.44161	-1.03676	-0.270791	-1.32218	0.828121	-0.427636	-0.542109	0.588206	0.0621465	-1.25424	-0.446516	0.725672	0.317301	1.60043	1.06593
226	-0.660674	0.925048	0.450918	0.0585595	-0.502448	1.19764	0.82942	0.0291062	-0.0173555	0.503192	0.171033	1.35424	-0.386751	0.600285	-0.0216283	-0.972931	0.00428067	-0.383635	0.418516	2.30211	0.230041	-0.267655	0.382659	1.39329	0.943338	0.166225	0.430627	0.480218	-1.29432	0.701388	0.768462	0.397275	0.967958	0.808764	1.44033	-1.0477	-0.26084	-1.27286	0.839748	-0.356592	-0.561603	0.641365	0.0187026	-1.28594	-0.382849	0.76187	0.275769	1.59753	1.10219
227	-0.654416	0.939379	0.42736	0.0875148	-0.379773	1.13991	0.845837	0.0466067	-0.0141883	0.545039	0.120118	1.30802	-0.38404	0.589779	-0.00799848	-1.01585	0.0591969	-0.385677	0.442175	2.38016	0.221517	-0.315539	0.456728	1.39063	0.956255	0.108079	0.359883	0.477599	-1.31895	0.695294	0.737216	0.444244	0.954282	0.782445	1.44519	-1.06346	-0.241705	-1.2248	0.852716	-0.285405	-0.582951	0.69507	-0.0307481	-1.30224	-0.315918	0.78875	0.232001	1.59278	1.13337
228	-0.648327	0.965045	0.405271	0.112617	-0.2583	1.08049	0.869161	0.0627256	-0.00494098	0.592511	0.0702775	1.25946	-0.377085	0.570274	0.00612942	-1.06714	0.11667	-0.378618	0.465625	2.44252	0.212101	-0.361708	0.521694	1.38969	0.981037	0.0534125	0.297825	0.475727	-1.33795	0.679283	0.705698	0.485016	0.942739	0.748274	1.45671	-1.08431	-0.212706	-1.1771	0.86091	-0.217082	-0.603916	0.745018	-0.0845841	-1.30608	-0.249504	0.820503	0.187302	1.59523	1.16401
229	-0.64498	0.984911	0.382225	0.133417	-0.141815	1.02445	0.887673	0.076406	0.00952505	0.646646	0.022256	1.21856	-0.365021	0.539479	0.0194898	-1.11331	0.173296	-0.365537	0.490628	2.51785	0.202367	-0.40376	0.578491	1.39325	0.992819	0.0022516	0.243649	0.485919	-1.35732	0.657772	0.675851	0.518688	0.919401	0.713054	1.46251	-1.09911	-0.173015	-1.1319	0.861942	-0.149405	-0.623858	0.790668	-0.142366	-1.31069	-0.183326	0.844486	0.142326	1.5936	1.19586
230	-0.63266	1.00018	0.360309	0.15033	-0.0294392	0.962385	0.901321	0.087668	0.0281381	0.709741	-0.0238574	1.18058	-0.346705	0.49576	0.0306266	-1.15638	0.231284	-0.346108	0.513592	2.59287	0.190409	-0.440328	0.629001	1.40073	0.999445	-0.0469995	0.199374	0.488336	-1.37156	0.631651	0.650863	0.54089	0.904392	0.670664	1.46049	-1.09948	-0.123326	-1.09624	0.862551	-0.0829354	-0.643288	0.836221	-0.202619	-1.30797	-0.118061	0.861297	0.0954799	1.59304	1.22151
231	-0.622553	1.02162	0.338716	0.163396	0.0801826	0.900021	0.925738	0.096867	0.0501142	0.774646	-0.0689927	1.14849	-0.322289	0.441996	0.0384811	-1.20398	0.287837	-0.320229	0.534982	2.65365	0.176308	-0.471695	0.670494	1.42125	1.00177	-0.0938457	0.162586	0.491311	-1.3869	0.601324	0.625338	0.556741	0.898742	0.623652	1.46034	-1.09994	-0.0636568	-1.05864	0.856417	-0.0173571	-0.662903	0.869505	-0.262359	-1.30071	-0.0531989	0.88176	0.0480221	1.59401	1.24074
232	-0.62223	1.04338	0.316861	0.17298	0.180483	0.842749	0.941323	0.103288	0.0749905	0.845616	-0.111902	1.12191	-0.291182	0.374217	0.0418666	-1.2409	0.343589	-0.290029	0.554319	2.72577	0.160702	-0.498666	0.700363	1.45368	1.00247	-0.13865	0.133533	0.497879	-1.39591	0.56953	0.60248	0.561474	0.892484	0.575499	1.46318	-1.10176	0.00484773	-1.02585	0.847993	0.0467555	-0.681191	0.907907	-0.320192	-1.27943	0.00989319	0.889489	0.0002326	1.59682	1.25299
233	-0.618254	1.05377	0.296469	0.178616	0.277461	0.782853	0.96127	0.107572	0.101543	0.921441	-0.151906	1.10239	-0.254584	0.295823	0.0400605	-1.27847	0.397673	-0.256688	0.571853	2.78651	0.143684	-0.519675	0.723933	1.48212	0.99979	-0.181216	0.112243	0.498903	-1.39889	0.533881	0.583549	0.557876	0.890999	0.523723	1.46169	-1.09598	0.0810569	-0.997284	0.830868	0.109528	-0.703396	0.933756	-0.376231	-1.25461	0.0705952	0.897467	-0.0487702	1.58276	1.27176
234	-0.606933	1.06709	0.275544	0.180888	0.365814	0.725359	0.984439	0.110233	0.128843	0.994671	-0.188787	1.08993	-0.209517	0.209252	0.0322472	-1.31896	0.449228	-0.219512	0.59239	2.83795	0.124803	-0.536242	0.74204	1.51525	1.00161	-0.22326	0.0966256	0.502528	-1.40088	0.495289	0.564875	0.545891	0.900331	0.472193	1.46137	-1.0942	0.1658	-0.964346	0.808876	0.170887	-0.723353	0.955797	-0.427572	-1.23398	0.131017	0.895612	-0.098106	1.5613	1.28471
235	-0.600473	1.09225	0.253493	0.180681	0.444566	0.670771	1.00505	0.11228	0.156002	1.07536	-0.222722	1.07934	-0.158674	0.111871	0.0184763	-1.34106	0.499215	-0.181922	0.60934	2.88895	0.104933	-0.547942	0.748367	1.55806	1.00078	-0.264973	0.0861268	0.514514	-1.39425	0.458181	0.5517	0.521744	0.9058	0.420056	1.45962	-1.07475	0.255022	-0.952715	0.782573	0.231394	-0.738247	0.980335	-0.474064	-1.20049	0.187368	0.883947	-0.147894	1.5622	1.27963
236	-0.601362	1.09953	0.230355	0.176676	0.520988	0.618021	1.03475	0.11309	0.183951	1.15759	-0.2519	1.0787	-0.101194	0.00885863	-0.00154453	-1.36511	0.542588	-0.144807	0.62283	2.93107	0.0845477	-0.549285	0.745453	1.61127	0.99798	-0.304209	0.0798503	0.524047	-1.39749	0.420485	0.537124	0.491773	0.924212	0.368934	1.45973	-1.05464	0.349547	-0.936633	0.749047	0.290551	-0.75586	0.989373	-0.515705	-1.16149	0.242885	0.87489	-0.198231	1.55334	1.26766
237	-0.591377	1.11296	0.206582	0.17003	0.585194	0.567883	1.06992	0.114596	0.2125	1.24194	-0.275691	1.07862	-0.0367236	-0.100414	-0.0274034	-1.38092	0.582809	-0.107051	0.642078	2.96881	0.0638935	-0.547886	0.735107	1.66391	0.999073	-0.344162	0.0757632	0.531505	-1.38374	0.381705	0.525873	0.455233	0.95154	0.320009	1.45955	-1.03745	0.447567	-0.917419	0.715169	0.346963	-0.772116	1.00202	-0.548123	-1.12451	0.295794	0.853803	-0.24794	1.52292	1.25323
238	-0.579961	1.13272	0.18172	0.160953	0.640621	0.521068	1.09632	0.117563	0.240322	1.32386	-0.295101	1.07884	0.0337616	-0.2158	-0.0580161	-1.39121	0.618678	-0.0712087	0.658162	2.99479	0.0438053	-0.539874	0.716543	1.72292	1.00202	-0.383479	0.0725265	0.546067	-1.35899	0.344542	0.515648	0.411423	0.982238	0.272602	1.46144	-1.0058	0.545194	-0.916141	0.673928	0.402674	-0.786931	0.998113	-0.571539	-1.08513	0.345081	0.829113	-0.296646	1.50319	1.24715
239	-0.577453	1.1474	0.155477	0.149215	0.688592	0.478772	1.13373	0.121027	0.268667	1.40334	-0.306931	1.09011	0.111769	-0.329751	-0.093739	-1.39982	0.649238	-0.0381613	0.671958	3.00754	0.0248734	-0.525606	0.690629	1.78665	1.00553	-0.42136	0.0693946	0.557096	-1.35502	0.307492	0.504248	0.362596	1.0206	0.230235	1.45914	-0.971785	0.647047	-0.908456	0.628723	0.455481	-0.800265	0.998842	-0.591904	-1.04487	0.391982	0.802147	-0.346186	1.48064	1.22638
240	-0.575334	1.1529	0.128249	0.134985	0.728188	0.440241	1.17811	0.127675	0.298171	1.48443	-0.312254	1.09731	0.191041	-0.446141	-0.132111	-1.3782	0.673859	-0.0079154	0.687799	3.02561	0.00794656	-0.508857	0.658771	1.8498	0.999801	-0.460433	0.0643092	0.570712	-1.34525	0.272092	0.491856	0.311396	1.06081	0.193583	1.44897	-0.930409	0.745433	-0.902632	0.584212	0.50874	-0.815719	1.00119	-0.600577	-1.00136	0.43259	0.772267	-0.394724	1.44946	1.19684
241	-0.569356	1.1526	0.100004	0.118112	0.761334	0.407333	1.2224	0.137243	0.328952	1.55944	-0.311072	1.11123	0.277707	-0.55982	-0.172944	-1.36271	0.693149	0.0183115	0.697806	3.04708	-0.00702897	-0.48835	0.621776	1.91641	1.00455	-0.494767	0.0562076	0.587948	-1.32698	0.23878	0.478458	0.258046	1.11145	0.161795	1.44116	-0.881955	0.840234	-0.899475	0.533832	0.559114	-0.830047	0.992959	-0.60022	-0.957773	0.472503	0.738737	-0.440595	1.41992	1.16689
242	-0.559267	1.17083	0.0716218	0.0987106	0.784212	0.377852	1.27225	0.150476	0.360581	1.62956	-0.301704	1.1326	0.367424	-0.670152	-0.215215	-1.34539	0.71079	0.040136	0.70596	3.04728	-0.0195191	-0.467134	0.575901	1.98674	1.02419	-0.528348	0.0448481	0.604104	-1.31598	0.206944	0.46521	0.204159	1.1603	0.136552	1.44327	-0.82827	0.933279	-0.904426	0.483723	0.606683	-0.839047	1.00075	-0.599305	-0.917053	0.505806	0.703766	-0.483258	1.38414	1.12975
243	-0.55343	1.1903	0.0422691	0.0769375	0.800418	0.35264	1.32633	0.16868	0.394974	1.70139	-0.285498	1.15488	0.457552	-0.77828	-0.256574	-1.31756	0.717752	0.0575802	0.716755	3.02672	-0.0287511	-0.442104	0.52239	2.05397	1.04835	-0.562902	0.0291919	0.62693	-1.29949	0.177305	0.448191	0.151206	1.21543	0.117523	1.43984	-0.765441	1.01942	-0.914607	0.433751	0.655724	-0.852619	0.988709	-0.588449	-0.875988	0.534533	0.671501	-0.52602	1.34153	1.08821
244	-0.549318	1.19521	0.0122875	0.0529756	0.804152	0.331988	1.38282	0.191987	0.434213	1.77316	-0.263063	1.17544	0.55248	-0.870899	-0.297051	-1.28705	0.722164	0.0702289	0.721472	3.00841	-0.0348234	-0.414887	0.467353	2.11649	1.06896	-0.593253	0.010043	0.64787	-1.29416	0.150094	0.430709	0.100108	1.27413	0.105244	1.4276	-0.696115	1.10281	-0.908796	0.380926	0.69846	-0.858797	0.965129	-0.573576	-0.837183	0.562137	0.638296	-0.566277	1.31137	1.04191
245	-0.545302	1.19398	-0.0173555	0.0266329	0.801696	0.316589	1.44178	0.22143	0.477167	1.82434	-0.234162	1.19889	0.646044	-0.961546	-0.334798	-1.24543	0.719486	0.0782543	0.722723	2.99775	-0.0372541	-0.386607	0.407187	2.17857	1.10189	-0.624231	-0.0130284	0.670972	-1.27915	0.126444	0.412556	0.052128	1.33312	0.100026	1.41215	-0.623285	1.17986	-0.917725	0.330805	0.742561	-0.873098	0.957781	-0.556056	-0.800313	0.582813	0.606836	-0.597696	1.27936	0.992555
246	-0.538735	1.20222	-0.0477936	-0.00197897	0.79418	0.303223	1.50599	0.25676	0.523373	1.88909	-0.199517	1.2149	0.742747	-1.04152	-0.368501	-1.20504	0.707953	0.0821615	0.717015	2.97936	-0.0360828	-0.358039	0.341637	2.23558	1.14122	-0.649998	-0.0391768	0.698756	-1.25634	0.105868	0.391907	0.00780076	1.39521	0.099322	1.39929	-0.542009	1.2535	-0.923478	0.281551	0.784859	-0.887724	0.959084	-0.532393	-0.766147	0.599389	0.577739	-0.630043	1.24327	0.939965
247	-0.525077	1.20491	-0.0781041	-0.0321841	0.775374	0.292612	1.56645	0.298451	0.574807	1.95061	-0.159922	1.23703	0.836335	-1.1044	-0.397832	-1.1572	0.696642	0.0819211	0.703882	2.93785	-0.0312843	-0.331608	0.275508	2.28198	1.1806	-0.674262	-0.066703	0.724987	-1.2529	0.0889657	0.371512	-0.0321702	1.45456	0.103596	1.40167	-0.456972	1.3142	-0.922671	0.23343	0.823018	-0.892474	0.962055	-0.507354	-0.735411	0.611527	0.554452	-0.654838	1.21317	0.884609
248	-0.521731	1.20043	-0.108275	-0.0651647	0.75005	0.287722	1.64106	0.346717	0.632147	1.98811	-0.116767	1.25707	0.928541	-1.16467	-0.422642	-1.10614	0.675205	0.0781187	0.69915	2.90444	-0.0227786	-0.3045	0.207116	2.32904	1.23719	-0.696594	-0.0960127	0.750382	-1.24465	0.076631	0.352351	-0.0673125	1.51211	0.111501	1.39684	-0.371142	1.36829	-0.936343	0.189246	0.85818	-0.907819	0.955459	-0.480504	-0.70424	0.625196	0.531199	-0.671472	1.17874	0.829005
249	-0.522634	1.19962	-0.139473	-0.0993388	0.713396	0.280708	1.71504	0.402881	0.694092	2.04469	-0.0699622	1.2635	1.02037	-1.20597	-0.440791	-1.05794	0.649579	0.0706929	0.687751	2.85531	-0.010852	-0.27943	0.13788	2.38681	1.29002	-0.714498	-0.123771	0.780817	-1.2411	0.0684169	0.334095	-0.0975886	1.56388	0.12133	1.39772	-0.280955	1.41845	-0.945672	0.149109	0.892278	-0.912173	0.948717	-0.452548	-0.673717	0.629276	0.511351	-0.689392	1.15721	0.770173
250	-0.509079	1.18521	-0.170827	-0.135406	0.674518	0.277559	1.78109	0.465167	0.765297	2.08462	-0.0198507	1.28565	1.1073	-1.23813	-0.452367	-1.00643	0.619771	0.0604709	0.671549	2.79834	0.00464517	-0.257604	0.0697594	2.41195	1.34642	-0.73323	-0.150195	0.81191	-1.24004	0.0648362	0.316326	-0.123139	1.62263	0.132469	1.39147	-0.189652	1.45986	-0.951625	0.113857	0.923824	-0.916813	0.946606	-0.424268	-0.646218	0.627871	0.501068	-0.688966	1.12719	0.709655
251	-0.498074	1.16082	-0.201714	-0.173531	0.628817	0.276966	1.85289	0.530744	0.841668	2.11893	0.0318671	1.29379	1.19552	-1.25717	-0.457998	-0.957873	0.581949	0.047818	0.655574	2.73455	0.0231314	-0.236567	0.00165962	2.42286	1.41252	-0.744827	-0.173463	0.842749	-1.23857	0.0650155	0.300402	-0.144404	1.67137	0.142771	1.36817	-0.0978695	1.49933	-0.947175	0.0840864	0.947686	-0.925422	0.951408	-0.394552	-0.619858	0.627326	0.487901	-0.682042	1.10203	0.646932
252	-0.499164	1.1541	-0.2335	-0.21176	0.576752	0.274853	1.92787	0.602282	0.925979	2.16906	0.0861097	1.28962	1.27834	-1.26061	-0.456923	-0.905969	0.544677	0.0323619	0.637649	2.66754	0.0446539	-0.21929	-0.0635526	2.46435	1.47592	-0.756355	-0.190816	0.875916	-1.24031	0.068688	0.288243	-0.161914	1.72762	0.151508	1.35516	-0.00820151	1.52247	-0.952917	0.0603473	0.976874	-0.927227	0.948674	-0.36744	-0.593814	0.624896	0.479275	-0.677758	1.09308	0.583985
253	-0.495506	1.14937	-0.264568	-0.252307	0.524485	0.277146	2.00838	0.682821	1.01769	2.19307	0.141155	1.29691	1.3562	-1.26001	-0.449836	-0.855917	0.500155	0.0149537	0.619696	2.59637	0.0692828	-0.205949	-0.127082	2.47095	1.53933	-0.768165	-0.204112	0.903827	-1.23865	0.0766369	0.279604	-0.176641	1.77735	0.156162	1.35657	0.0785897	1.55215	-0.959326	0.0424845	0.995424	-0.93585	0.950045	-0.340819	-0.567354	0.615524	0.479259	-0.658795	1.0687	0.519593
254	-0.484139	1.12086	-0.295436	-0.292815	0.467664	0.280159	2.07933	0.762767	1.1141	2.22794	0.196924	1.28847	1.4334	-1.25593	-0.436359	-0.816534	0.450004	-0.00503505	0.598975	2.51434	0.0961575	-0.195567	-0.187144	2.48173	1.6032	-0.774801	-0.21016	0.936211	-1.24047	0.0870096	0.276161	-0.190014	1.80221	0.15677	1.35418	0.164128	1.56507	-0.957372	0.0308377	0.997622	-0.940535	0.974224	-0.314643	-0.539332	0.605475	0.47934	-0.628575	1.04937	0.453377
255	-0.481025	1.10582	-0.327382	-0.334795	0.412845	0.283008	2.15478	0.842719	1.21922	2.26962	0.253248	1.26257	1.50359	-1.24269	-0.416567	-0.77633	0.398021	-0.0275285	0.579056	2.43513	0.126093	-0.189436	-0.242476	2.48006	1.66603	-0.777385	-0.208913	0.966706	-1.23996	0.0996949	0.277505	-0.201734	1.8416	0.153164	1.34212	0.243972	1.57184	-0.956153	0.0253565	1.0133	-0.941274	0.991273	-0.293127	-0.509092	0.592487	0.476373	-0.592464	1.04233	0.387813
256	-0.476927	1.088	-0.357157	-0.378436	0.359729	0.288894	2.22926	0.927442	1.32446	2.30387	0.308706	1.24883	1.5624	-1.21085	-0.391475	-0.738943	0.340283	-0.0519247	0.559011	2.34796	0.158478	-0.186667	-0.293884	2.48446	1.72476	-0.776372	-0.201128	0.995272	-1.24089	0.114596	0.283471	-0.213538	1.88077	0.142138	1.3328	0.319994	1.58037	-0.951473	0.0254716	1.0364	-0.943599	0.994173	-0.273352	-0.477085	0.572621	0.483927	-0.546827	1.04143	0.321252
257	-0.467976	1.05998	-0.387889	-0.423127	0.307374	0.296248	2.3053	1.01197	1.43642	2.34128	0.363343	1.22551	1.61991	-1.17758	-0.361523	-0.708504	0.278796	-0.0791641	0.53676	2.26425	0.192652	-0.18789	-0.339646	2.49059	1.78544	-0.779404	-0.184741	1.02355	-1.25916	0.130074	0.29531	-0.226243	1.90507	0.125369	1.31497	0.39119	1.56292	-0.966417	0.0304405	1.03978	-0.935805	1.00334	-0.258644	-0.442294	0.552572	0.49472	-0.492396	1.04874	0.255302
258	-0.462701	1.03641	-0.417957	-0.470528	0.259519	0.307182	2.37736	1.09193	1.54918	2.38765	0.415792	1.19151	1.66469	-1.1413	-0.326439	-0.680788	0.214145	-0.108951	0.514752	2.18507	0.229136	-0.192974	-0.380774	2.4233	1.84238	-0.77673	-0.161476	1.04281	-1.2775	0.14633	0.312314	-0.240117	1.90733	0.103157	1.313	0.457459	1.55676	-0.974079	0.0398184	1.04166	-0.927629	1.0294	-0.247677	-0.405864	0.527941	0.496854	-0.430618	1.06668	0.189238
259	-0.45558	1.00638	-0.44624	-0.516516	0.215888	0.318542	2.45038	1.17219	1.66359	2.43785	0.4667	1.15981	1.69907	-1.10094	-0.287265	-0.65274	0.147685	-0.14043	0.490034	2.08555	0.267204	-0.200682	-0.414707	2.40468	1.89616	-0.763606	-0.13128	1.06868	-1.28557	0.161918	0.336643	-0.255788	1.90444	0.074115	1.30091	0.520425	1.53883	-0.975376	0.052887	1.04167	-0.916854	1.05323	-0.238836	-0.367489	0.501661	0.500615	-0.359482	1.08724	0.125053
260	-0.450516	0.977335	-0.473712	-0.564573	0.177506	0.333978	2.52964	1.25233	1.77123	2.46439	0.512105	1.11577	1.72892	-1.0561	-0.246069	-0.63512	0.0784125	-0.173546	0.463895	1.99404	0.307177	-0.209769	-0.444646	2.38474	1.94933	-0.750984	-0.0958095	1.09157	-1.29463	0.177627	0.365969	-0.274051	1.93312	0.0399051	1.29415	0.574872	1.51152	-0.986255	0.0686895	1.02305	-0.904253	1.05786	-0.238177	-0.325903	0.472494	0.501384	-0.282578	1.10068	0.0636055
261	-0.446248	0.942506	-0.500879	-0.614544	0.144444	0.354889	2.58885	1.32474	1.87501	2.50951	0.554219	1.06673	1.74599	-1.01047	-0.201318	-0.619513	0.00780599	-0.208615	0.43778	1.90961	0.348264	-0.220607	-0.466076	2.32364	1.99955	-0.733922	-0.0551124	1.10596	-1.3011	0.192228	0.400637	-0.294649	1.94695	0.00164178	1.29308	0.627855	1.47838	-0.992782	0.0875102	0.998102	-0.889038	1.06927	-0.242322	-0.28193	0.440259	0.499594	-0.200665	1.13052	0.0040453
262	-0.438115	0.905381	-0.527975	-0.665712	0.118187	0.376549	2.65832	1.39124	1.98623	2.55498	0.590756	1.01616	1.75161	-0.966795	-0.153206	-0.604427	-0.0621274	-0.2435	0.409391	1.81684	0.390491	-0.232234	-0.478167	2.28536	2.04858	-0.707341	-0.00955836	1.1171	-1.29752	0.205773	0.444025	-0.316406	1.93455	-0.0403038	1.25194	0.676345	1.43201	-0.99685	0.107783	0.998613	-0.866557	1.08144	-0.251609	-0.237178	0.405722	0.500532	-0.111454	1.16168	-0.0516797
263	-0.430585	0.865628	-0.55306	-0.716464	0.0982222	0.404085	2.7185	1.44688	2.08166	2.59605	0.621905	0.958091	1.74169	-0.919992	-0.103858	-0.599143	-0.130767	-0.27831	0.378353	1.72753	0.43404	-0.241553	-0.48611	2.21721	2.09945	-0.67475	0.0376773	1.12907	-1.30889	0.218462	0.494165	-0.340473	1.92316	-0.0837449	1.24606	0.719364	1.38272	-0.99329	0.12975	0.993852	-0.845075	1.08649	-0.265166	-0.191118	0.370209	0.491773	-0.0177807	1.1947	-0.103144
264	-0.426286	0.818702	-0.580174	-0.767258	0.0835968	0.434808	2.77216	1.5045	2.17551	2.6157	0.650128	0.900373	1.72153	-0.880217	-0.0524211	-0.584604	-0.197006	-0.313574	0.344858	1.64032	0.479124	-0.25129	-0.485281	2.14434	2.1441	-0.638044	0.0868698	1.14056	-1.32066	0.229662	0.546572	-0.362433	1.92482	-0.127033	1.23554	0.762915	1.32194	-0.997789	0.153448	0.966682	-0.8217	1.09406	-0.279827	-0.143891	0.334719	0.48018	0.0801335	1.24127	-0.150325
265	-0.420284	0.772629	-0.606255	-0.816851	0.0760384	0.469396	2.83119	1.55953	2.25302	2.6596	0.668052	0.836073	1.69597	-0.842146	0.00168003	-0.57739	-0.261017	-0.34626	0.310121	1.55468	0.525279	-0.258528	-0.47922	2.06854	2.19973	-0.593552	0.13632	1.14621	-1.32237	0.239276	0.603822	-0.383871	1.91688	-0.169314	1.20688	0.799843	1.2534	-1.00193	0.177156	0.957593	-0.79411	1.08971	-0.29868	-0.0962894	0.297879	0.463807	0.185301	1.28096	-0.193279
266	-0.414421	0.722789	-0.628756	-0.865682	0.0743555	0.509264	2.86925	1.58839	2.32851	2.69991	0.686318	0.769691	1.65432	-0.808821	0.057264	-0.573738	-0.317275	-0.377594	0.275181	1.47311	0.571308	-0.261142	-0.463415	1.97803	2.24406	-0.542812	0.185888	1.14125	-1.33386	0.247854	0.669834	-0.405084	1.88389	-0.207692	1.19816	0.838177	1.17754	-0.995156	0.202378	0.937197	-0.765121	1.06656	-0.317643	-0.049161	0.263621	0.4423	0.291924	1.3318	-0.23108
267	-0.408282	0.66972	-0.652584	-0.914667	0.0786315	0.552534	2.91518	1.6231	2.39836	2.71518	0.695545	0.703464	1.60764	-0.783495	0.115416	-0.557983	-0.368682	-0.406679	0.239698	1.39222	0.61834	-0.260001	-0.440033	1.88233	2.28949	-0.487291	0.232691	1.12383	-1.34485	0.256074	0.737195	-0.419135	1.85894	-0.240314	1.16963	0.873403	1.0945	-1.00295	0.227515	0.909368	-0.735821	1.0524	-0.336613	-0.00307674	0.230912	0.416575	0.401694	1.38594	-0.26581
268	-0.402079	0.614572	-0.673355	-0.960895	0.0893528	0.600029	2.95019	1.65052	2.44705	2.7446	0.696522	0.629893	1.55335	-0.757719	0.175576	-0.552772	-0.413406	-0.432561	0.203534	1.31332	0.664867	-0.254716	-0.413831	1.77783	2.33715	-0.426018	0.276521	1.11149	-1.35165	0.26026	0.810608	-0.431649	1.831	-0.266643	1.14789	0.906076	1.00627	-0.999573	0.254016	0.883702	-0.705972	1.03693	-0.353535	0.0419809	0.198886	0.383551	0.515092	1.44046	-0.295956
269	-0.3966	0.559271	-0.693371	-0.998909	0.105252	0.649591	2.98492	1.65676	2.49701	2.77476	0.696689	0.55533	1.48355	-0.749859	0.237583	-0.546176	-0.448596	-0.458561	0.168982	1.24013	0.712037	-0.246033	-0.379421	1.6705	2.38356	-0.360602	0.317653	1.1067	-1.36271	0.26395	0.887733	-0.437138	1.80469	-0.284282	1.12377	0.938808	0.91284	-0.997387	0.280177	0.850878	-0.672226	1.00668	-0.36426	0.0844946	0.169302	0.347413	0.628041	1.49953	-0.320172
270	-0.391304	0.502041	-0.708135	-1.03319	0.126412	0.704729	2.99978	1.6817	2.52553	2.79422	0.687612	0.481612	1.41663	-0.74858	0.302373	-0.531216	-0.477244	-0.479238	0.135947	1.17141	0.758964	-0.23304	-0.339985	1.54965	2.4315	-0.292801	0.353242	1.09851	-1.3827	0.266559	0.965088	-0.431264	1.77949	-0.29143	1.08765	0.965655	0.819019	-0.998868	0.304481	0.823251	-0.637867	0.975423	-0.371412	0.125002	0.141577	0.306925	0.747136	1.55838	-0.343624
271	-0.383196	0.445594	-0.720426	-1.06698	0.152302	0.762278	3.03187	1.68262	2.57499	2.80178	0.674971	0.40618	1.34263	-0.746676	0.366851	-0.524388	-0.493045	-0.497168	0.104827	1.1014	0.797933	-0.215786	-0.296966	1.42485	2.46106	-0.224491	0.38717	1.08923	-1.40076	0.271122	1.04578	-0.418931	1.74319	-0.289792	1.05665	0.994016	0.722808	-0.974039	0.328005	0.789537	-0.602858	0.932287	-0.370461	0.16311	0.116967	0.2624	0.864614	1.62585	-0.362656
272	-0.375756	0.389979	-0.731787	-1.0938	0.182477	0.820791	3.0788	1.66225	2.58826	2.8112	0.658979	0.330983	1.26494	-0.759749	0.434223	-0.513725	-0.502159	-0.514822	0.0766292	1.03852	0.838074	-0.194759	-0.249574	1.29619	2.51659	-0.155475	0.412096	1.07234	-1.41333	0.274915	1.11786	-0.395579	1.71047	-0.278529	1.02252	1.01941	0.625211	-0.958856	0.348047	0.750455	-0.565715	0.883886	-0.360366	0.198063	0.0933693	0.214536	0.980126	1.69185	-0.378337
273	-0.3714	0.335979	-0.736389	-1.11866	0.215311	0.884753	3.08603	1.65195	2.57503	2.79061	0.638984	0.256678	1.18955	-0.779352	0.502698	-0.50247	-0.501593	-0.529324	0.0514085	0.978389	0.877161	-0.170519	-0.201361	1.15705	2.54136	-0.0885111	0.435281	1.04551	-1.43991	0.272386	1.19783	-0.36166	1.68378	-0.254687	0.984403	1.0439	0.525835	-0.937117	0.367432	0.710249	-0.528563	0.831541	-0.341866	0.229472	0.0710672	0.163606	1.09884	1.75993	-0.391914
274	-0.364693	0.286979	-0.742151	-1.13722	0.250495	0.948707	3.09491	1.62376	2.59482	2.78546	0.611795	0.184084	1.11259	-0.805109	0.568177	-0.489553	-0.487375	-0.545139	0.0304959	0.92252	0.902575	-0.142873	-0.15208	1.01723	2.588	-0.0251819	0.45588	1.04322	-1.4595	0.273667	1.27461	-0.316673	1.65111	-0.218994	0.942807	1.06768	0.430996	-0.902076	0.384788	0.665355	-0.488889	0.766744	-0.313612	0.256287	0.0499133	0.110811	1.2136	1.82886	-0.401486
275	-0.357749	0.24123	-0.736432	-1.14974	0.288167	1.01244	3.09556	1.59636	2.59224	2.78361	0.580908	0.113988	1.0409	-0.83679	0.635086	-0.478072	-0.465937	-0.558271	0.0135708	0.87159	0.928595	-0.111701	-0.101825	0.868104	2.63369	0.0343637	0.468096	1.04426	-1.47834	0.275128	1.34525	-0.258465	1.61429	-0.173622	0.896998	1.08917	0.338765	-0.869632	0.396645	0.617652	-0.446382	0.699277	-0.275971	0.280021	0.0271227	0.0565199	1.32955	1.89382	-0.412341
276	-0.351891	0.201124	-0.727131	-1.1544	0.326631	1.07746	3.08861	1.55335	2.58886	2.74625	0.54657	0.0468501	0.971185	-0.873185	0.700334	-0.465947	-0.435825	-0.572054	0.000805014	0.817301	0.947314	-0.0778082	-0.0533912	0.712181	2.64299	0.0870171	0.484501	1.01813	-1.49397	0.274837	1.41286	-0.189274	1.58715	-0.117254	0.849422	1.11182	0.24517	-0.824931	0.403847	0.562841	-0.404223	0.624453	-0.228931	0.300099	0.00375516	0.00124443	1.43983	1.95923	-0.418188
277	-0.345622	0.167243	-0.717109	-1.1556	0.364083	1.14464	3.13121	1.50364	2.54126	2.71439	0.508603	-0.0160777	0.903836	-0.911902	0.765693	-0.452681	-0.393743	-0.588662	-0.0073164	0.767796	0.947919	-0.0415009	-0.00631227	0.559691	2.68398	0.134112	0.49377	1.0033	-1.50556	0.278721	1.46499	-0.109681	1.54963	-0.0515843	0.803657	1.13316	0.158519	-0.775799	0.411491	0.505612	-0.36131	0.542212	-0.174758	0.314267	-0.0222731	-0.0527027	1.54644	2.01575	-0.421547
278	-0.339551	0.141387	-0.698132	-1.14816	0.400951	1.20615	3.17103	1.4546	2.50508	2.71111	0.466722	-0.0737409	0.844028	-0.948269	0.827916	-0.441973	-0.343271	-0.604906	-0.0114751	0.722407	0.94922	-0.00179477	0.0378985	0.403709	2.70441	0.173427	0.502771	1.00031	-1.53029	0.284585	1.52131	-0.0172752	1.51298	0.022598	0.75689	1.15779	0.0739501	-0.724766	0.415617	0.445465	-0.318109	0.457967	-0.11311	0.322099	-0.0513181	-0.104711	1.64772	2.0734	-0.424277
279	-0.333172	0.124774	-0.67741	-1.12508	0.437794	1.26534	3.17349	1.3937	2.49049	2.6797	0.418463	-0.125737	0.787218	-0.986477	0.885125	-0.428136	-0.285062	-0.621266	-0.0116538	0.676784	0.945514	0.0396504	0.0781551	0.244015	2.71534	0.204248	0.513441	0.998255	-1.54171	0.292807	1.5609	0.085592	1.47843	0.106651	0.703637	1.17776	-0.00698086	-0.6649	0.411073	0.379587	-0.275222	0.367231	-0.04674	0.324955	-0.0839638	-0.153504	1.74228	2.13201	-0.424487
280	-0.329033	0.116618	-0.650973	-1.10718	0.47327	1.32609	3.16981	1.32992	2.44147	2.62347	0.367663	-0.171261	0.734398	-1.01995	0.947644	-0.415313	-0.217933	-0.637164	-0.00840051	0.632838	0.921839	0.0832843	0.11472	0.0891097	2.75189	0.227959	0.522562	0.996984	-1.55511	0.304821	1.59562	0.196284	1.43875	0.197206	0.653523	1.20724	-0.0811158	-0.602898	0.412309	0.311033	-0.234113	0.273085	0.0234475	0.321285	-0.12142	-0.197034	1.83441	2.17539	-0.425587
281	-0.322316	0.119117	-0.617251	-1.08263	0.506927	1.38015	3.16662	1.26068	2.40597	2.61398	0.312681	-0.211136	0.688811	-1.04612	1.00905	-0.402194	-0.142564	-0.659101	-0.00258517	0.592514	0.892248	0.128975	0.145741	-0.0631083	2.78054	0.243801	0.529666	0.997722	-1.55772	0.322562	1.61954	0.316218	1.40045	0.295588	0.603948	1.22439	-0.152144	-0.539062	0.407462	0.237668	-0.195879	0.17697	0.0967731	0.310477	-0.161243	-0.23656	1.915	2.22374	-0.421241
282	-0.315154	0.133133	-0.578217	-1.04507	0.537236	1.42871	3.13814	1.18736	2.34903	2.56999	0.252159	-0.24333	0.649989	-1.07134	1.06953	-0.386698	-0.0617414	-0.678817	0.00539823	0.550186	0.855677	0.17606	0.17167	-0.211332	2.79379	0.25188	0.541622	0.993759	-1.55539	0.344798	1.63607	0.445483	1.35277	0.397829	0.551843	1.25046	-0.21569	-0.471373	0.39953	0.16233	-0.15951	0.0772533	0.170357	0.292688	-0.207272	-0.268624	1.99007	2.25931	-0.420659
283	-0.308965	0.158286	-0.534467	-1.00413	0.565203	1.47605	3.11016	1.11356	2.28822	2.52372	0.188401	-0.268673	0.615843	-1.09259	1.13615	-0.370291	0.0247338	-0.704734	0.0145616	0.507006	0.81173	0.22517	0.19279	-0.350117	2.8014	0.252639	0.555678	0.99577	-1.56152	0.372607	1.63839	0.578827	1.30624	0.508106	0.50223	1.27436	-0.274188	-0.403891	0.400557	0.0841209	-0.127551	-0.021165	0.242605	0.26769	-0.254978	-0.291961	2.05303	2.29984	-0.421232
284	-0.303239	0.193769	-0.484367	-0.953676	0.590555	1.53168	3.10769	1.03725	2.22939	2.49053	0.120587	-0.288859	0.58991	-1.09883	1.20799	-0.352181	0.117646	-0.726788	0.023924	0.463576	0.762828	0.274995	0.207297	-0.482056	2.80072	0.249286	0.566979	1.0007	-1.54526	0.408855	1.60879	0.71453	1.26287	0.624885	0.452631	1.29233	-0.325159	-0.337627	0.399609	0.00122815	-0.100414	-0.122782	0.312138	0.234858	-0.305654	-0.308004	2.11213	2.30435	-0.415477
285	-0.297059	0.241359	-0.427327	-0.897396	0.611459	1.57189	3.09902	0.958298	2.16288	2.43653	0.0495721	-0.302055	0.571012	-1.09913	1.27891	-0.332992	0.21328	-0.747445	0.0327916	0.416995	0.707027	0.327006	0.216954	-0.607122	2.81394	0.237929	0.581859	0.997328	-1.52255	0.449632	1.601	0.861002	1.21073	0.738204	0.40427	1.3184	-0.367764	-0.271471	0.398849	-0.0817128	-0.0781279	-0.223696	0.380382	0.194592	-0.3604	-0.31353	2.16154	2.31119	-0.417652
286	-0.29057	0.297016	-0.36481	-0.839358	0.633705	1.60179	3.07454	0.8776	2.09693	2.40029	-0.0227043	-0.310999	0.557147	-1.09903	1.36065	-0.311845	0.311481	-0.777289	0.0404424	0.369692	0.647562	0.377098	0.221955	-0.720385	2.84788	0.220286	0.593944	1.00946	-1.49744	0.497845	1.5825	1.00735	1.15643	0.854062	0.357254	1.33306	-0.403892	-0.208932	0.403467	-0.16759	-0.0616989	-0.319722	0.442076	0.148105	-0.412552	-0.313207	2.19951	2.33425	-0.418907
287	-0.285655	0.361801	-0.296241	-0.773813	0.654217	1.64554	3.04982	0.797781	2.03158	2.3462	-0.0971551	-0.314683	0.554009	-1.07683	1.4515	-0.290647	0.411341	-0.794253	0.0462915	0.319201	0.588058	0.427188	0.222189	-0.820268	2.85233	0.199005	0.606852	1.03717	-1.45769	0.552436	1.54168	1.14775	1.10263	0.974768	0.309721	1.36115	-0.428254	-0.14917	0.410524	-0.253612	-0.050842	-0.418535	0.499724	0.0944874	-0.467617	-0.306708	2.21437	2.31721	-0.419928
288	-0.279172	0.437726	-0.22166	-0.704277	0.669728	1.6778	3.02794	0.71763	1.96836	2.30518	-0.171653	-0.312922	0.557097	-1.05325	1.53978	-0.267586	0.512876	-0.817675	0.0501179	0.265225	0.527504	0.47514	0.218995	-0.909534	2.86408	0.173041	0.626258	1.04913	-1.40524	0.611516	1.50592	1.29536	1.04587	1.0964	0.265117	1.37676	-0.447496	-0.0933374	0.419646	-0.339432	-0.0463429	-0.511802	0.552946	0.0354893	-0.517436	-0.290907	2.21854	2.31791	-0.423107
289	-0.272339	0.517135	-0.139481	-0.633235	0.684272	1.68936	3.00489	0.63609	1.90532	2.25453	-0.246357	-0.31159	0.567085	-1.02794	1.64281	-0.243709	0.613914	-0.837617	0.0517229	0.207646	0.465152	0.519557	0.213352	-0.986659	2.88533	0.143273	0.642711	1.06238	-1.34065	0.677628	1.46095	1.44162	0.988453	1.21385	0.220699	1.39438	-0.455637	-0.0429579	0.432518	-0.429153	-0.0473384	-0.603307	0.5988	-0.0286704	-0.568132	-0.270178	2.21892	2.3077	-0.423932
290	-0.266532	0.603823	-0.0503899	-0.558533	0.697903	1.7113	2.97844	0.555666	1.84018	2.20525	-0.31885	-0.306857	0.584493	-0.989013	1.74687	-0.221644	0.710771	-0.849084	0.0508094	0.146094	0.404618	0.564911	0.206555	-1.05015	2.86796	0.109636	0.654647	1.08893	-1.27217	0.74337	1.4053	1.5817	0.930429	1.32746	0.176999	1.40784	-0.453944	0.00339246	0.446547	-0.516848	-0.0536807	-0.692756	0.643122	-0.0976558	-0.615157	-0.244678	2.21147	2.3101	-0.427935
291	-0.261175	0.695949	0.0441592	-0.484212	0.71502	1.72388	2.9527	0.472937	1.779	2.1545	-0.38741	-0.300103	0.605155	-0.94942	1.85519	-0.201191	0.806776	-0.865482	0.0481207	0.0820421	0.347937	0.604427	0.200314	-1.10423	2.86591	0.0733583	0.670142	1.10032	-1.19066	0.815068	1.35257	1.72053	0.873827	1.43995	0.134797	1.3983	-0.449015	0.0440589	0.46604	-0.60519	-0.0651845	-0.772033	0.682295	-0.167279	-0.654449	-0.215888	2.19957	2.29793	-0.430038
292	-0.25461	0.790063	0.145283	-0.407186	0.730929	1.72032	2.91994	0.387096	1.72292	2.09966	-0.45498	-0.292499	0.632159	-0.899473	1.96385	-0.181698	0.898877	-0.87025	0.0441648	0.014464	0.292302	0.63886	0.197777	-1.14205	2.84973	0.0335281	0.685413	1.10957	-1.0984	0.890344	1.30035	1.84825	0.816748	1.54641	0.0925394	1.41306	-0.433451	0.0796177	0.487585	-0.692388	-0.0807383	-0.848517	0.716694	-0.24086	-0.696082	-0.184696	2.15047	2.24214	-0.431253
293	-0.248072	0.891743	0.252301	-0.32841	0.746105	1.73361	2.90371	0.299084	1.66919	2.0551	-0.516504	-0.284138	0.663665	-0.846922	2.07866	-0.164818	0.991209	-0.880999	0.039099	-0.0551944	0.23911	0.667533	0.196757	-1.16044	2.79606	-0.00877015	0.696706	1.12753	-0.996301	0.958215	1.24588	1.97173	0.759184	1.64895	0.0517545	1.42856	-0.412098	0.110616	0.509774	-0.777943	-0.099941	-0.917766	0.750778	-0.315311	-0.726093	-0.152439	2.09923	2.19962	-0.431095
294	-0.241957	0.987415	0.366182	-0.251043	0.766589	1.73132	2.87294	0.208539	1.62158	1.99474	-0.573539	-0.277691	0.697457	-0.7921	2.19825	-0.151703	1.07716	-0.885678	0.0337948	-0.127066	0.188324	0.691481	0.200389	-1.18606	2.80505	-0.0541028	0.702716	1.14498	-0.885695	1.03026	1.18887	2.09274	0.705078	1.74123	0.0123835	1.41393	-0.38533	0.136895	0.535579	-0.864473	-0.12159	-0.980643	0.782605	-0.387434	-0.753981	-0.120356	2.04449	2.15291	-0.427873
295	-0.235509	1.08691	0.48566	-0.171416	0.78974	1.72237	2.82445	0.114048	1.5704	1.93897	-0.626722	-0.271124	0.737146	-0.729685	2.30709	-0.142671	1.15695	-0.879213	0.0287513	-0.198997	0.139266	0.70563	0.211941	-1.19716	2.79557	-0.102456	0.702542	1.14311	-0.771716	1.10065	1.13404	2.19923	0.653152	1.82952	-0.0259557	1.39742	-0.353691	0.158902	0.56111	-0.946439	-0.144213	-1.03342	0.815756	-0.460956	-0.77756	-0.0880937	1.95982	2.09663	-0.424231
296	-0.229006	1.19438	0.609659	-0.0917168	0.819171	1.73002	2.81076	0.0130456	1.52768	1.88838	-0.673316	-0.263717	0.776397	-0.663512	2.42224	-0.139083	1.2372	-0.875688	0.0244805	-0.268891	0.0928517	0.720539	0.230748	-1.1717	2.73696	-0.152216	0.701625	1.14613	-0.649439	1.16896	1.08777	2.30279	0.603188	1.90528	-0.0627337	1.40263	-0.319829	0.177802	0.58751	-1.03348	-0.167563	-1.07238	0.850734	-0.534624	-0.791795	-0.0574201	1.87515	2.02483	-0.414765
297	-0.223675	1.29281	0.739228	-0.0114113	0.850305	1.71364	2.77694	-0.0911151	1.49026	1.82952	-0.714427	-0.260379	0.816644	-0.591835	2.52525	-0.139468	1.30366	-0.863367	0.0214775	-0.337155	0.0478399	0.732218	0.258054	-1.1555	2.70766	-0.205025	0.701465	1.14672	-0.525186	1.22954	1.0391	2.38891	0.55615	1.96708	-0.0974753	1.38803	-0.284348	0.192637	0.613445	-1.11571	-0.19037	-1.10622	0.887012	-0.605649	-0.804708	-0.027876	1.77999	1.95058	-0.400504
298	-0.217182	1.39658	0.87295	0.0697112	0.88785	1.7012	2.72639	-0.202439	1.44226	1.77889	-0.752267	-0.260462	0.861853	-0.519394	2.62441	-0.145815	1.36907	-0.8508	0.0196046	-0.403439	0.00418564	0.726055	0.294403	-1.12473	2.65763	-0.259692	0.698936	1.12093	-0.399787	1.28191	0.992729	2.47186	0.514135	2.0319	-0.130042	1.35882	-0.250062	0.204581	0.638713	-1.19201	-0.211105	-1.1325	0.928587	-0.674315	-0.80151	-0.00042628	1.67543	1.87391	-0.384476
299	-0.210769	1.49841	1.00924	0.1503	0.92913	1.69749	2.67058	-0.318819	1.41042	1.72755	-0.786596	-0.260185	0.905277	-0.444035	2.7197	-0.158365	1.43049	-0.832246	0.0189403	-0.463097	-0.0384769	0.725341	0.340122	-1.07751	2.60911	-0.317773	0.68401	1.10864	-0.271774	1.3365	0.953833	2.53856	0.473666	2.07962	-0.159945	1.33086	-0.21679	0.214674	0.6624	-1.27512	-0.230758	-1.15068	0.97724	-0.740611	-0.800097	0.0252081	1.56591	1.78984	-0.363851
300	-0.204495	1.6011	1.14603	0.233632	0.974854	1.6752	2.62393	-0.440112	1.37375	1.67401	-0.816788	-0.260989	0.951747	-0.362676	2.79901	-0.175581	1.483	-0.806655	0.0194355	-0.515297	-0.0803178	0.716397	0.396554	-1.0244	2.55392	-0.375497	0.6631	1.09117	-0.145655	1.38127	0.919694	2.59158	0.433626	2.11582	-0.186394	1.28908	-0.185483	0.220444	0.681817	-1.34758	-0.247993	-1.1508	1.02781	-0.805858	-0.798654	0.0488896	1.44701	1.70307	-0.339341
301	-0.198813	1.70653	1.28536	0.316389	1.02723	1.66677	2.56626	-0.567342	1.32902	1.62422	-0.839866	-0.266902	0.993067	-0.280553	2.87235	-0.199118	1.53358	-0.775818	0.0203167	-0.563553	-0.120804	0.703275	0.464886	-0.956016	2.49002	-0.434162	0.63241	1.06271	-0.0206049	1.41955	0.889008	2.6464	0.398433	2.15275	-0.209486	1.24429	-0.158366	0.225833	0.700339	-1.42336	-0.261642	-1.15269	1.07952	-0.868303	-0.785331	0.0697212	1.3316	1.60956	-0.312004
302	-0.192777	1.7999	1.42724	0.399265	1.07068	1.65499	2.48891	-0.694713	1.29805	1.57366	-0.860356	-0.275474	1.03613	-0.196707	2.9423	-0.228216	1.57356	-0.736274	0.0209363	-0.600573	-0.161733	0.692582	0.539833	-0.879622	2.42577	-0.494145	0.594676	1.03713	0.102733	1.45526	0.857908	2.67877	0.36564	2.18128	-0.229738	1.18741	-0.135687	0.226873	0.712369	-1.49634	-0.272579	-1.14297	1.13689	-0.924228	-0.766539	0.0885928	1.21028	1.51759	-0.281525
303	-0.185994	1.89734	1.57098	0.483075	1.1204	1.65167	2.41386	-0.826105	1.26061	1.52515	-0.877746	-0.285016	1.07677	-0.111273	2.99395	-0.262407	1.61059	-0.693749	0.0206946	-0.63045	-0.201569	0.674354	0.624414	-0.790609	2.35123	-0.550332	0.553177	1.00395	0.221347	1.48222	0.832994	2.71033	0.335269	2.18614	-0.244609	1.11992	-0.118105	0.225337	0.722908	-1.56121	-0.281657	-1.11385	1.19553	-0.977662	-0.73886	0.104652	1.08287	1.42484	-0.24858
304	-0.180192	1.99303	1.71183	0.566359	1.17479	1.65415	2.32233	-0.95477	1.22438	1.47626	-0.88999	-0.298421	1.11466	-0.0280072	3.02491	-0.299211	1.64021	-0.642145	0.0185077	-0.647871	-0.240457	0.6546	0.718922	-0.688321	2.27329	-0.606211	0.502347	0.972782	0.336024	1.49783	0.810516	2.70851	0.30724	2.17378	-0.255738	1.04841	-0.105214	0.22465	0.727976	-1.62615	-0.290354	-1.10718	1.25253	-1.03227	-0.708922	0.117617	0.958454	1.33193	-0.213742
305	-0.173788	2.09271	1.84831	0.64986	1.22607	1.64506	2.22318	-1.08263	1.18697	1.43354	-0.89962	-0.315162	1.15332	0.0547539	3.06372	-0.342787	1.66591	-0.58345	0.0139429	-0.651285	-0.280408	0.631543	0.819738	-0.579076	2.19526	-0.657991	0.44453	0.936931	0.449074	1.50528	0.794005	2.70584	0.281523	2.17474	-0.262913	0.967031	-0.0978392	0.220014	0.727125	-1.67342	-0.298474	-1.07793	1.30627	-1.08459	-0.672257	0.127215	0.837919	1.23821	-0.176918
306	-0.167932	2.18824	1.97919	0.729008	1.2719	1.65423	2.12595	-1.20335	1.14166	1.39002	-0.90018	-0.333799	1.17598	0.13495	3.09477	-0.390414	1.68026	-0.518722	0.00599211	-0.654462	-0.318142	0.609067	0.926069	-0.459013	2.11691	-0.708114	0.382021	0.899792	0.558825	1.5058	0.778733	2.68992	0.258152	2.17469	-0.263572	0.87957	-0.0960078	0.213502	0.720132	-1.7284	-0.30497	-1.05712	1.35738	-1.12813	-0.630459	0.133243	0.72279	1.14475	-0.139207
307	-0.161729	2.26902	2.09754	0.805613	1.30384	1.65241	2.02535	-1.31726	1.10228	1.34298	-0.90028	-0.355992	1.2035	0.210424	3.09137	-0.437316	1.68399	-0.444409	-0.00588588	-0.648232	-0.355952	0.587008	1.02963	-0.329836	2.02622	-0.750999	0.31502	0.860364	0.660314	1.50807	0.760463	2.64609	0.235919	2.1278	-0.262739	0.784312	-0.0992591	0.204553	0.70574	-1.75997	-0.312955	-1.04196	1.40227	-1.16943	-0.587493	0.134582	0.609757	1.05363	-0.100912
308	-0.155227	2.35329	2.21764	0.883027	1.34539	1.66716	1.92607	-1.42371	1.0586	1.30014	-0.893927	-0.381562	1.22201	0.282078	3.08974	-0.48815	1.68558	-0.365962	-0.0222701	-0.631577	-0.393555	0.558026	1.14133	-0.196273	1.93089	-0.789514	0.243623	0.814676	0.758383	1.50615	0.74789	2.61517	0.214789	2.10077	-0.256489	0.683767	-0.108675	0.192843	0.690099	-1.79632	-0.323317	-1.00693	1.43361	-1.21028	-0.538495	0.131367	0.503668	0.965623	-0.0623048
309	-0.149807	2.43361	2.3176	0.958266	1.37305	1.69212	1.8181	-1.51141	1.01013	1.2561	-0.881992	-0.408554	1.24427	0.346319	3.097	-0.541331	1.67638	-0.280214	-0.0433632	-0.609898	-0.428055	0.526359	1.25812	-0.059332	1.8486	-0.823886	0.169814	0.772927	0.850823	1.49212	0.736518	2.5632	0.193151	2.08268	-0.245293	0.577122	-0.121958	0.179079	0.661589	-1.82253	-0.335591	-1.00416	1.46245	-1.23893	-0.489615	0.123416	0.406155	0.883204	-0.024131
310	-0.143408	2.50556	2.40693	1.03095	1.39328	1.71341	1.7152	-1.60092	0.959914	1.21862	-0.867002	-0.437296	1.25001	0.403044	3.06934	-0.595644	1.65491	-0.188673	-0.0694485	-0.582097	-0.462291	0.492941	1.36797	0.0793654	1.75427	-0.845766	0.0936277	0.729007	0.934578	1.47196	0.724958	2.49775	0.171479	2.03536	-0.231306	0.468053	-0.139969	0.162009	0.62711	-1.81118	-0.352097	-0.977099	1.47805	-1.27267	-0.440758	0.109553	0.315651	0.801702	0.013691
311	-0.137241	2.58104	2.50204	1.10147	1.40926	1.75389	1.62089	-1.6645	0.90806	1.17419	-0.845455	-0.467669	1.24539	0.453688	3.02626	-0.652813	1.62506	-0.0953806	-0.101414	-0.551938	-0.494635	0.453778	1.47732	0.218856	1.65841	-0.868957	0.017135	0.682998	1.01648	1.44128	0.709673	2.41366	0.149715	1.98997	-0.212979	0.355044	-0.161783	0.141754	0.588223	-1.82025	-0.372388	-0.9547	1.47105	-1.29973	-0.390838	0.0895874	0.232863	0.726831	0.0503882
312	-0.131306	2.63893	2.56046	1.17349	1.40358	1.7804	1.5259	-1.71667	0.85673	1.1294	-0.822669	-0.499606	1.24763	0.4961	3.00364	-0.711968	1.59536	0.000862778	-0.138064	-0.519484	-0.529034	0.40945	1.57885	0.355112	1.57285	-0.885071	-0.0577077	0.635882	1.08288	1.40164	0.699941	2.32488	0.126185	1.93162	-0.191906	0.239979	-0.187285	0.118494	0.540247	-1.81498	-0.397326	-0.961186	1.45483	-1.31894	-0.345182	0.0636928	0.157513	0.659909	0.0855981
313	-0.125017	2.69118	2.62245	1.23539	1.40488	1.82688	1.43683	-1.76741	0.800823	1.0941	-0.794758	-0.534661	1.2207	0.531917	2.97131	-0.770186	1.54883	0.0985216	-0.180745	-0.489287	-0.561823	0.358406	1.67374	0.488089	1.48605	-0.895927	-0.131375	0.585526	1.14118	1.35913	0.685957	2.2311	0.100915	1.87355	-0.168553	0.126259	-0.216588	0.0906451	0.487161	-1.80288	-0.42715	-0.959587	1.42453	-1.33586	-0.303289	0.0315114	0.090801	0.594762	0.119791
314	-0.11891	2.74197	2.6696	1.29989	1.3876	1.86796	1.35585	-1.78308	0.742607	1.04858	-0.766464	-0.569463	1.20383	0.558055	2.92169	-0.835131	1.49275	0.196658	-0.228425	-0.459661	-0.589824	0.301068	1.75801	0.613037	1.40715	-0.903527	-0.20256	0.535234	1.19121	1.31268	0.667457	2.12706	0.0729651	1.80932	-0.143162	0.0107138	-0.247848	0.0587048	0.426313	-1.76872	-0.461738	-0.958347	1.37105	-1.34293	-0.265239	-0.00685784	0.0309285	0.536769	0.152744
315	-0.112425	2.78399	2.69044	1.36905	1.35795	1.90653	1.27709	-1.79812	0.681214	1.00792	-0.736373	-0.603327	1.18312	0.579353	2.8631	-0.902851	1.43561	0.29264	-0.280586	-0.43206	-0.619418	0.23897	1.8397	0.731397	1.32967	-0.90007	-0.271679	0.486026	1.2213	1.25362	0.650925	2.01092	0.041861	1.74235	-0.116944	-0.100052	-0.282123	0.0215156	0.360086	-1.72823	-0.500197	-0.952671	1.30357	-1.35781	-0.23274	-0.0510801	-0.0215486	0.485571	0.182398
316	-0.106483	2.82108	2.71116	1.42726	1.32763	1.95685	1.20495	-1.79156	0.618011	0.975229	-0.704122	-0.638538	1.14687	0.595236	2.80257	-0.971971	1.37057	0.384248	-0.339122	-0.408435	-0.649338	0.169563	1.9159	0.841237	1.26087	-0.906819	-0.335282	0.434259	1.24996	1.18859	0.630277	1.88496	0.00742924	1.67512	-0.090212	-0.208406	-0.317605	-0.0216036	0.290059	-1.68781	-0.543674	-0.962595	1.22726	-1.35215	-0.205851	-0.0998548	-0.0683006	0.435856	0.210763
317	-0.100508	2.80729	2.70837	1.49131	1.27716	1.98863	1.14165	-1.77236	0.553381	0.935812	-0.67178	-0.67592	1.11337	0.598634	2.74796	-1.04445	1.29803	0.472654	-0.403241	-0.386302	-0.677689	0.0949489	1.96909	0.934956	1.20631	-0.907661	-0.395002	0.381072	1.25653	1.1243	0.606899	1.7621	-0.0308822	1.59461	-0.0634917	-0.312985	-0.355944	-0.0683267	0.214736	-1.62969	-0.592188	-0.984641	1.13008	-1.3497	-0.184098	-0.153184	-0.11001	0.39399	0.237515
318	-0.0940413	2.79888	2.71319	1.55092	1.21783	2.02001	1.08261	-1.7535	0.487194	0.898927	-0.636071	-0.713062	1.07267	0.601841	2.68036	-1.11512	1.21896	0.555584	-0.469555	-0.370896	-0.704508	0.0137426	2.02051	1.02155	1.15027	-0.900314	-0.453374	0.328924	1.24944	1.05342	0.578984	1.62697	-0.0733838	1.51521	-0.0376876	-0.411603	-0.395839	-0.122452	0.137769	-1.57296	-0.643751	-0.994758	1.01667	-1.34511	-0.169301	-0.210498	-0.145749	0.35905	0.261224
319	-0.0879868	2.79947	2.68968	1.60978	1.15386	2.06312	1.02738	-1.71255	0.419379	0.868938	-0.601183	-0.749331	1.03087	0.602416	2.61484	-1.19822	1.14034	0.632363	-0.539884	-0.357838	-0.732817	-0.0724303	2.07117	1.09343	1.11161	-0.896715	-0.503893	0.278621	1.24187	0.979011	0.546158	1.4892	-0.121283	1.43133	-0.0131895	-0.507705	-0.4361	-0.18245	0.0579563	-1.51057	-0.699968	-0.999957	0.898047	-1.31852	-0.159903	-0.270251	-0.177985	0.326443	0.284495
320	-0.0819465	2.8037	2.63624	1.66731	1.08237	2.10294	0.977535	-1.67067	0.349252	0.835753	-0.56358	-0.78412	0.987966	0.600583	2.5461	-1.27455	1.0599	0.700408	-0.61634	-0.350466	-0.761699	-0.1609	2.09314	1.15276	1.08118	-0.89861	-0.551926	0.230302	1.21572	0.904153	0.512482	1.35081	-0.172821	1.34161	0.00898851	-0.596237	-0.478714	-0.246455	-0.0224053	-1.43458	-0.753291	-1.01567	0.76264	-1.30973	-0.155014	-0.331986	-0.205422	0.299999	0.305651
321	-0.0757367	2.80349	2.60061	1.72045	1.00115	2.09133	0.93128	-1.61822	0.279665	0.80212	-0.524357	-0.82134	0.945416	0.603583	2.46451	-1.35332	0.976759	0.758921	-0.693805	-0.347013	-0.788743	-0.253052	2.08639	1.19896	1.05125	-0.898186	-0.595213	0.183521	1.17634	0.824117	0.475461	1.20508	-0.228101	1.24957	0.0290691	-0.681648	-0.520255	-0.317378	-0.100596	-1.36257	-0.809583	-1.0426	0.616236	-1.28789	-0.155325	-0.391826	-0.229857	0.278167	0.325886
322	-0.0696756	2.75435	2.54163	1.77792	0.916029	2.10024	0.882217	-1.5707	0.210794	0.773344	-0.482814	-0.859509	0.907359	0.599926	2.40092	-1.44037	0.892382	0.811273	-0.772315	-0.343716	-0.819294	-0.34863	2.08647	1.22771	1.04488	-0.895724	-0.634796	0.139889	1.11979	0.742603	0.433899	1.06256	-0.289035	1.15375	0.0463706	-0.764236	-0.563183	-0.393065	-0.180738	-1.28704	-0.869145	-1.05534	0.464835	-1.25775	-0.159236	-0.451397	-0.249954	0.259694	0.346344
323	-0.0634829	2.70788	2.47671	1.81772	0.827848	2.11348	0.834986	-1.50916	0.143359	0.742896	-0.436942	-0.897385	0.866075	0.599347	2.33251	-1.51436	0.809849	0.847898	-0.850293	-0.344143	-0.848176	-0.446832	2.09445	1.25273	1.04034	-0.897378	-0.673419	0.0998431	1.05651	0.660593	0.3909	0.917978	-0.353272	1.05902	0.060753	-0.838219	-0.605332	-0.472965	-0.257601	-1.20859	-0.926055	-1.06207	0.304791	-1.23556	-0.167052	-0.506914	-0.265031	0.245438	0.366834
324	-0.057337	2.65189	2.4139	1.85961	0.736664	2.10079	0.789662	-1.44052	0.0791324	0.707747	-0.386687	-0.935187	0.832215	0.596261	2.26109	-1.60235	0.73001	0.873902	-0.9256	-0.345389	-0.877436	-0.544593	2.09668	1.2558	1.04664	-0.897408	-0.704512	0.0638822	0.988603	0.579246	0.345093	0.771895	-0.420512	0.9601	0.0725377	-0.910266	-0.644114	-0.553747	-0.332989	-1.12832	-0.984864	-1.08374	0.139714	-1.20239	-0.177211	-0.556089	-0.277904	0.234808	0.388246
325	-0.0512481	2.57611	2.32743	1.90099	0.647786	2.09239	0.741751	-1.38422	0.0188736	0.672765	-0.329713	-0.971852	0.801991	0.584497	2.19455	-1.6776	0.655004	0.892142	-1.00011	-0.346634	-0.910731	-0.646161	2.04915	1.24487	1.06722	-0.898228	-0.735704	0.0329306	0.906129	0.500108	0.296499	0.629189	-0.493784	0.860265	0.080828	-0.977293	-0.681526	-0.639377	-0.407438	-1.04573	-1.03974	-1.09895	-0.0312051	-1.16518	-0.189452	-0.601011	-0.284984	0.227446	0.412438
326	-0.0450763	2.49084	2.23782	1.90513	0.561156	2.05555	0.69531	-1.31852	-0.036223	0.635045	-0.269246	-1.00982	0.772511	0.577265	2.12544	-1.75416	0.584341	0.892259	-1.0727	-0.348946	-0.939603	-0.744496	2.00844	1.22178	1.08563	-0.896985	-0.764925	0.00708619	0.817039	0.421283	0.246212	0.487546	-0.570945	0.761052	0.0864457	-1.03503	-0.714614	-0.725297	-0.477637	-0.965504	-1.09099	-1.09936	-0.204362	-1.12168	-0.20309	-0.635853	-0.288757	0.223774	0.437334
327	-0.0388652	2.39367	2.15425	1.93101	0.479231	2.00593	0.643825	-1.25826	-0.0860282	0.591534	-0.202232	-1.04345	0.749644	0.576838	2.0658	-1.8222	0.5169	0.878953	-1.13924	-0.350711	-0.974404	-0.843617	1.96623	1.18749	1.10694	-0.897034	-0.791472	-0.0129903	0.722788	0.344093	0.195105	0.350318	-0.648156	0.659537	0.0886769	-1.09472	-0.747588	-0.807455	-0.548175	-0.882765	-1.14241	-1.10616	-0.377745	-1.07716	-0.217864	-0.667834	-0.287535	0.222731	0.464461
328	-0.0327256	2.28748	2.05983	1.97282	0.401903	1.94695	0.588322	-1.20089	-0.129124	0.543738	-0.131508	-1.07692	0.724972	0.574877	2.00853	-1.87623	0.453808	0.854981	-1.19739	-0.349512	-1.01169	-0.945919	1.89412	1.14562	1.13103	-0.898343	-0.817298	-0.027039	0.620849	0.270329	0.142682	0.216465	-0.729399	0.556872	0.0882366	-1.14844	-0.776912	-0.891806	-0.615079	-0.800703	-1.19358	-1.108	-0.548771	-1.02882	-0.232894	-0.68765	-0.28106	0.222308	0.496526
329	-0.0266295	2.17301	1.96321	1.95168	0.330074	1.8655	0.53217	-1.14808	-0.166137	0.492163	-0.0579964	-1.11021	0.706742	0.562991	1.94938	-1.94483	0.397657	0.818273	-1.24872	-0.349492	-1.0436	-1.04242	1.81933	1.0966	1.15418	-0.896696	-0.842936	-0.03489	0.515706	0.200671	0.0891581	0.0848998	-0.813245	0.454224	0.0850438	-1.19242	-0.801015	-0.970718	-0.680021	-0.71929	-1.23843	-1.1056	-0.720458	-0.973637	-0.248138	-0.69518	-0.271931	0.22478	0.530639
330	-0.0204143	2.04091	1.868	1.93041	0.267154	1.77641	0.471288	-1.09796	-0.196448	0.437504	0.0210616	-1.13919	0.690799	0.55499	1.88945	-1.98358	0.346134	0.765876	-1.29818	-0.346692	-1.08028	-1.1473	1.73763	1.04148	1.18094	-0.897046	-0.870312	-0.0361641	0.40535	0.135267	0.0365274	-0.0406491	-0.89715	0.351963	0.078456	-1.23775	-0.82314	-1.0419	-0.741316	-0.638702	-1.27926	-1.1183	-0.885908	-0.91242	-0.263098	-0.696695	-0.257772	0.227447	0.567037
331	-0.0143129	1.90275	1.76516	1.9296	0.211092	1.67382	0.408936	-1.05345	-0.219696	0.378276	0.0999589	-1.17132	0.670815	0.546255	1.82849	-2.0265	0.297935	0.701311	-1.33425	-0.341781	-1.11536	-1.24164	1.64511	0.978691	1.19787	-0.893366	-0.893034	-0.0310761	0.291939	0.0740832	-0.0157147	-0.160303	-0.982125	0.249986	0.0696283	-1.27623	-0.836565	-1.11221	-0.798156	-0.55859	-1.31712	-1.12564	-1.04757	-0.847217	-0.276392	-0.684318	-0.23869	0.229324	0.60844
332	-0.00818506	1.76677	1.66316	1.91919	0.162684	1.55313	0.346603	-1.0218	-0.237118	0.314868	0.179836	-1.19913	0.656	0.530643	1.773	-2.06661	0.254632	0.625555	-1.35675	-0.336383	-1.14871	-1.33294	1.54444	0.911502	1.19601	-0.891157	-0.917055	-0.0196645	0.179656	0.0189991	-0.0669826	-0.273774	-1.06757	0.151383	0.0579174	-1.30546	-0.849099	-1.17214	-0.856083	-0.477862	-1.3495	-1.12956	-1.20894	-0.778888	-0.288862	-0.662576	-0.21614	0.231397	0.653519
333	-0.00197306	1.61113	1.56875	1.90514	0.12235	1.42672	0.282243	-0.983821	-0.247261	0.247634	0.260945	-1.23058	0.640739	0.513915	1.71503	-2.08319	0.21376	0.538263	-1.38579	-0.327787	-1.17788	-1.43848	1.4338	0.840462	1.21624	-0.89245	-0.935532	-0.00197627	0.0645304	-0.0301459	-0.11608	-0.380146	-1.15259	0.0508775	0.043598	-1.33386	-0.851951	-1.2271	-0.906277	-0.398465	-1.37976	-1.14209	-1.34987	-0.703879	-0.29666	-0.631151	-0.189707	0.232228	0.701291
334	0.00411999	1.44738	1.46469	1.86482	0.0884157	1.29309	0.217283	-0.96419	-0.250309	0.177943	0.337395	-1.25882	0.620045	0.491946	1.65717	-2.08383	0.177067	0.440505	-1.39664	-0.319366	-1.20494	-1.52213	1.31173	0.769788	1.22633	-0.892703	-0.955944	0.0211973	-0.0470629	-0.0729707	-0.162944	-0.477716	-1.23526	-0.0483204	0.0269254	-1.36197	-0.84795	-1.27312	-0.954502	-0.319146	-1.40642	-1.15066	-1.49152	-0.625913	-0.30378	-0.591546	-0.158162	0.23167	0.752437
335	0.0103251	1.28332	1.36218	1.82809	0.0606925	1.14517	0.153864	-0.944975	-0.250846	0.106721	0.412793	-1.28248	0.59682	0.465081	1.60197	-2.0909	0.143719	0.331723	-1.39664	-0.309111	-1.2245	-1.61088	1.18471	0.701763	1.23106	-0.888526	-0.977956	0.0497821	-0.157324	-0.108684	-0.206138	-0.568543	-1.31642	-0.144609	0.00782237	-1.38467	-0.852856	-1.30847	-1.00077	-0.24165	-1.4318	-1.15133	-1.61999	-0.546258	-0.308539	-0.542589	-0.122912	0.228802	0.807116
336	0.0164467	1.11508	1.26655	1.79412	0.0382415	0.990415	0.0918579	-0.924563	-0.248468	0.0341399	0.4839	-1.31249	0.571965	0.436387	1.54085	-2.09791	0.11104	0.215915	-1.39953	-0.297988	-1.2467	-1.68981	1.05451	0.633369	1.23163	-0.879987	-0.999564	0.0829784	-0.265412	-0.137202	-0.246278	-0.652069	-1.39137	-0.23932	-0.0137237	-1.39928	-0.844682	-1.33895	-1.03019	-0.165996	-1.45158	-1.1627	-1.73614	-0.464467	-0.306507	-0.485373	-0.0835301	0.223221	0.863013
337	0.0225612	0.948113	1.16678	1.74352	0.020032	0.836201	0.0319786	-0.920906	-0.239246	-0.0370065	0.544382	-1.33037	0.544027	0.401396	1.48596	-2.08327	0.0797234	0.0922212	-1.3761	-0.285329	-1.25853	-1.75544	0.918784	0.568056	1.20914	-0.875725	-0.999198	0.119114	-0.366239	-0.157797	-0.283574	-0.722338	-1.46479	-0.327838	-0.0377319	-1.40166	-0.834465	-1.35966	-1.05959	-0.091724	-1.46369	-1.1843	-1.84809	-0.382379	-0.302499	-0.422768	-0.0396336	0.214731	0.920667
338	0.0287779	0.776583	1.06617	1.70051	0.00514152	0.67596	-0.0239751	-0.904255	-0.227567	-0.107979	0.604865	-1.35634	0.511093	0.362138	1.42912	-2.07763	0.049967	-0.0390112	-1.35562	-0.271575	-1.2543	-1.82961	0.779932	0.505977	1.203	-0.876486	-1.00195	0.158884	-0.464589	-0.1717	-0.315329	-0.789445	-1.5351	-0.415329	-0.064118	-1.40142	-0.823628	-1.37572	-1.08997	-0.0205166	-1.47592	-1.20523	-1.92267	-0.301369	-0.29444	-0.354649	0.00858039	0.203195	0.978526
339	0.0348537	0.604267	0.967891	1.65339	-0.00712168	0.51507	-0.0761368	-0.902985	-0.212786	-0.177182	0.655799	-1.37326	0.474799	0.320461	1.36727	-2.09044	0.0211338	-0.173073	-1.32732	-0.258592	-1.25087	-1.87424	0.638085	0.444568	1.18629	-0.878293	-1.02732	0.199243	-0.554095	-0.177505	-0.344127	-0.84271	-1.60001	-0.497251	-0.0934701	-1.3993	-0.80803	-1.37968	-1.10417	0.0484427	-1.4827	-1.22078	-1.99876	-0.223037	-0.281617	-0.282721	0.0617405	0.188472	1.03616
340	0.0410677	0.439067	0.872801	1.60728	-0.0174718	0.354663	-0.123298	-0.907268	-0.194427	-0.242382	0.697088	-1.39692	0.436076	0.274745	1.31009	-2.05262	-0.00728978	-0.312475	-1.28715	-0.243026	-1.23631	-1.93115	0.496067	0.388093	1.15763	-0.875471	-1.02972	0.238856	-0.638507	-0.176563	-0.368035	-0.886946	-1.66391	-0.571487	-0.125625	-1.40282	-0.799876	-1.3807	-1.11026	0.113132	-1.47456	-1.24181	-2.04983	-0.148232	-0.266313	-0.20814	0.118026	0.170706	1.09749
341	0.0470379	0.275621	0.777577	1.56349	-0.0268377	0.195996	-0.165214	-0.915542	-0.174699	-0.304541	0.734003	-1.41832	0.394448	0.226035	1.25236	-1.99958	-0.0350708	-0.45523	-1.24659	-0.227588	-1.2075	-1.97077	0.356155	0.336338	1.12782	-0.88354	-1.0366	0.27882	-0.712222	-0.169852	-0.38602	-0.928006	-1.70644	-0.640255	-0.16071	-1.39832	-0.783636	-1.3757	-1.11032	0.173967	-1.4619	-1.26542	-2.08504	-0.0784487	-0.246917	-0.131576	0.177984	0.149041	1.15624
342	0.0531757	0.118127	0.685292	1.5131	-0.0356002	0.0429846	-0.201842	-0.920611	-0.153543	-0.361172	0.759098	-1.42562	0.350478	0.176864	1.19468	-1.99638	-0.0625259	-0.598471	-1.19473	-0.211997	-1.16675	-1.98711	0.217604	0.286751	1.09031	-0.893056	-1.03238	0.315173	-0.778911	-0.156382	-0.402554	-0.943767	-1.7613	-0.700997	-0.199519	-1.39801	-0.777543	-1.35765	-1.10607	0.230943	-1.45304	-1.28826	-2.11163	-0.0135242	-0.225636	-0.0561795	0.242527	0.123158	1.21065
343	0.0595541	-0.0312372	0.597362	1.46976	-0.0439149	-0.106927	-0.230604	-0.920685	-0.131821	-0.413868	0.77782	-1.45031	0.30609	0.127761	1.1404	-1.9869	-0.0892849	-0.744347	-1.14382	-0.195546	-1.11662	-1.99485	0.0811885	0.240579	1.04927	-0.889263	-1.01156	0.348202	-0.836524	-0.138423	-0.413707	-0.966495	-1.80507	-0.751976	-0.242857	-1.3964	-0.764074	-1.3543	-1.1039	0.28261	-1.43003	-1.30179	-2.08913	0.0437294	-0.203191	0.0172979	0.309705	0.0939292	1.26615
344	0.065613	-0.17694	0.510054	1.43718	-0.0525046	-0.2496	-0.252237	-0.934762	-0.110273	-0.461653	0.78101	-1.45351	0.262006	0.0787556	1.08432	-1.94106	-0.114867	-0.890438	-1.08573	-0.180012	-1.05451	-2.00144	-0.0509013	0.197423	1.00038	-0.899509	-1.00432	0.37689	-0.879691	-0.115874	-0.421725	-0.988172	-1.82268	-0.793052	-0.290135	-1.37046	-0.754136	-1.33461	-1.08666	0.329327	-1.40948	-1.31111	-2.0894	0.0936352	-0.178888	0.0871473	0.379622	0.0597951	1.316
345	0.0718772	-0.312269	0.426541	1.39793	-0.0615393	-0.381366	-0.266953	-0.946886	-0.0901156	-0.504428	0.779551	-1.45603	0.218418	0.032068	1.03458	-1.92488	-0.14004	-1.03554	-1.02542	-0.163724	-0.976877	-1.99418	-0.177747	0.15712	0.947966	-0.907481	-1.00027	0.401023	-0.925605	-0.0898294	-0.425315	-0.981436	-1.86424	-0.825927	-0.341694	-1.35623	-0.76079	-1.31275	-1.06145	0.369454	-1.38569	-1.32437	-2.08378	0.136977	-0.154258	0.151011	0.449512	0.0221839	1.36232
346	0.0778723	-0.438211	0.348753	1.37089	-0.0713226	-0.505124	-0.27432	-0.951826	-0.0718821	-0.540906	0.774141	-1.46252	0.177817	-0.0118432	0.982508	-1.91066	-0.164462	-1.18424	-0.968776	-0.147345	-0.889078	-1.94578	-0.297703	0.119101	0.891721	-0.90524	-0.997815	0.41796	-0.945253	-0.0613316	-0.424372	-0.969651	-1.88398	-0.84411	-0.398598	-1.33099	-0.763569	-1.29746	-1.03633	0.403722	-1.34849	-1.34101	-2.03688	0.172861	-0.129959	0.209437	0.521032	-0.0200511	1.40718
347	0.0840986	-0.556115	0.273114	1.3407	-0.0815778	-0.621874	-0.274399	-0.94823	-0.0565425	-0.573359	0.756282	-1.44516	0.140113	-0.0526766	0.930323	-1.87346	-0.188659	-1.33321	-0.907422	-0.131596	-0.789648	-1.91472	-0.412275	0.0830772	0.830635	-0.910892	-0.992838	0.428277	-0.958289	-0.0297794	-0.424494	-0.964459	-1.90405	-0.850548	-0.458785	-1.30537	-0.774435	-1.26657	-1.00087	0.431267	-1.3113	-1.34528	-1.98857	0.202797	-0.106668	0.259343	0.59445	-0.0670999	1.44351
348	0.0903406	-0.663164	0.202337	1.30957	-0.0920509	-0.725319	-0.265749	-0.964688	-0.045031	-0.602146	0.733595	-1.44432	0.106264	-0.090091	0.885909	-1.8627	-0.211684	-1.47299	-0.848282	-0.116978	-0.677026	-1.87187	-0.521018	0.0487069	0.768195	-0.921825	-0.995754	0.436789	-0.978512	0.00311278	-0.419463	-0.951516	-1.9068	-0.848352	-0.525307	-1.28009	-0.787031	-1.24489	-0.960435	0.451463	-1.26942	-1.32526	-1.92209	0.226438	-0.0847232	0.300898	0.665132	-0.116374	1.47121
349	0.096104	-0.762008	0.137392	1.30016	-0.102738	-0.816656	-0.249467	-0.982303	-0.0369207	-0.623201	0.703409	-1.43485	0.0775473	-0.124065	0.840603	-1.83513	-0.233735	-1.61592	-0.789733	-0.103872	-0.555944	-1.81437	-0.621275	0.016116	0.702586	-0.928679	-0.985075	0.436294	-0.972629	0.0379251	-0.412638	-0.930029	-1.90403	-0.831511	-0.596252	-1.24673	-0.80175	-1.22176	-0.918561	0.466296	-1.22731	-1.31281	-1.85118	0.245274	-0.0633939	0.334344	0.737948	-0.171475	1.49481
350	0.102478	-0.85005	0.0751252	1.26486	-0.112696	-0.902314	-0.226542	-0.986044	-0.033077	-0.64506	0.67018	-1.40711	0.0539674	-0.152755	0.795988	-1.80587	-0.256671	-1.75713	-0.7381	-0.0918613	-0.425299	-1.74817	-0.713538	-0.014805	0.633593	-0.924706	-0.962362	0.429389	-0.964611	0.0745045	-0.403731	-0.909932	-1.94045	-0.800817	-0.669986	-1.2245	-0.825336	-1.19428	-0.870995	0.475186	-1.17961	-1.29655	-1.78129	0.261531	-0.0434015	0.356263	0.80682	-0.229194	1.5057
351	0.108856	-0.929012	0.0172662	1.25272	-0.121768	-0.97561	-0.197165	-0.990548	-0.0334615	-0.661171	0.632452	-1.39875	0.0368037	-0.177431	0.758682	-1.79702	-0.279613	-1.8897	-0.688856	-0.082279	-0.288645	-1.66715	-0.800515	-0.0442493	0.56503	-0.926353	-0.961101	0.422821	-0.947615	0.112711	-0.391291	-0.883774	-1.96418	-0.758143	-0.747463	-1.19031	-0.846392	-1.17013	-0.819601	0.474145	-1.12986	-1.26712	-1.70128	0.275156	-0.0251856	0.368821	0.873843	-0.288453	1.50586
352	0.115032	-0.994103	-0.0360922	1.24148	-0.127931	-1.0392	-0.162014	-0.995493	-0.0371379	-0.672047	0.592914	-1.37955	0.0259389	-0.1983	0.723728	-1.77768	-0.303352	-2.0235	-0.645287	-0.0754976	-0.145935	-1.59125	-0.879128	-0.0722736	0.497335	-0.915375	-0.96946	0.409573	-0.914169	0.153766	-0.378429	-0.857109	-1.97672	-0.69999	-0.825505	-1.16761	-0.871622	-1.14196	-0.763779	0.466272	-1.08295	-1.22825	-1.61883	0.288295	-0.00820232	0.371936	0.939517	-0.350368	1.50696
353	0.121056	-1.05101	-0.0866595	1.20667	-0.13094	-1.09305	-0.121567	-0.99558	-0.0438703	-0.685245	0.553997	-1.34873	0.02216	-0.214392	0.695012	-1.75393	-0.327134	-2.14014	-0.608352	-0.0710061	0.00427641	-1.5034	-0.945751	-0.0992532	0.429103	-0.899617	-0.980029	0.394291	-0.882776	0.19577	-0.36387	-0.833714	-1.98405	-0.630913	-0.910558	-1.14146	-0.900332	-1.11762	-0.704862	0.454041	-1.02736	-1.17926	-1.5348	0.30238	0.00747527	0.364299	0.999552	-0.411933	1.50282
354	0.127238	-1.10307	-0.135066	1.20487	-0.130534	-1.13443	-0.077221	-0.996674	-0.0529554	-0.695193	0.510624	-1.32121	0.0257234	-0.227048	0.675326	-1.71717	-0.352843	-2.2489	-0.575361	-0.0693807	0.155935	-1.41369	-1.01046	-0.125353	0.36369	-0.899689	-0.984175	0.37892	-0.837295	0.241841	-0.346477	-0.807177	-1.99516	-0.548527	-0.994528	-1.11305	-0.924661	-1.09293	-0.644341	0.432523	-0.967981	-1.12795	-1.44947	0.316706	0.0215989	0.349353	1.05719	-0.473509	1.48759
355	0.133267	-1.13539	-0.180141	1.17756	-0.125072	-1.17221	-0.029307	-1.00141	-0.0631601	-0.7018	0.470137	-1.28697	0.0364398	-0.235767	0.658498	-1.69902	-0.380291	-2.35307	-0.553058	-0.0704962	0.310627	-1.32375	-1.06372	-0.151094	0.302383	-0.884067	-0.991283	0.362757	-0.783997	0.289878	-0.328273	-0.783404	-1.9979	-0.450929	-1.07558	-1.09728	-0.954024	-1.0674	-0.580981	0.405986	-0.913111	-1.06798	-1.35615	0.332722	0.0343745	0.326322	1.10623	-0.533842	1.45997
356	0.139112	-1.15886	-0.224121	1.15598	-0.114021	-1.1928	0.0202204	-0.996821	-0.0739615	-0.710033	0.433382	-1.24508	0.0545479	-0.239929	0.65308	-1.66617	-0.408841	-2.43605	-0.531487	-0.0742598	0.466975	-1.22916	-1.11196	-0.17689	0.244167	-0.86541	-0.99411	0.35025	-0.727612	0.339784	-0.30783	-0.759177	-1.99614	-0.341146	-1.15656	-1.05858	-0.977166	-1.0449	-0.519402	0.373796	-0.85958	-0.998184	-1.27032	0.350662	0.0456834	0.296402	1.15163	-0.590759	1.42729
357	0.145755	-1.16295	-0.267423	1.14347	-0.0957731	-1.20132	0.0706767	-0.996711	-0.0851074	-0.728374	0.398424	-1.20552	0.0801916	-0.240087	0.658562	-1.62305	-0.441076	-2.52439	-0.521611	-0.0796563	0.622494	-1.13556	-1.15521	-0.204254	0.19083	-0.847577	-0.993175	0.337612	-0.666752	0.394105	-0.285686	-0.732523	-2.02862	-0.221006	-1.2366	-1.05179	-0.999199	-1.02005	-0.45551	0.335629	-0.801688	-0.920377	-1.18546	0.370836	0.0556026	0.261488	1.19737	-0.644635	1.38426
358	0.151333	-1.15369	-0.308496	1.11032	-0.0709782	-1.20371	0.123248	-0.997764	-0.0953114	-0.737308	0.369486	-1.16002	0.112804	-0.239913	0.670873	-1.58313	-0.472462	-2.58664	-0.520248	-0.0864952	0.776413	-1.03847	-1.18626	-0.232787	0.142287	-0.825829	-0.996409	0.327904	-0.60201	0.447235	-0.26342	-0.708449	-2.07202	-0.0903349	-1.31602	-1.02938	-1.02181	-0.999095	-0.38985	0.293519	-0.744605	-0.835816	-1.09603	0.392855	0.0638806	0.222165	1.23087	-0.693712	1.33303
359	0.158133	-1.15836	-0.349673	1.08313	-0.0393953	-1.20393	0.174239	-0.997582	-0.104362	-0.74673	0.342752	-1.11106	0.151494	-0.236392	0.690874	-1.53405	-0.507297	-2.62621	-0.518179	-0.0941494	0.927314	-0.947157	-1.21188	-0.263872	0.0990581	-0.8076	-0.986186	0.322042	-0.532764	0.5057	-0.238193	-0.68415	-2.08615	0.0516613	-1.38486	-0.999603	-1.04413	-0.971268	-0.327897	0.247294	-0.691155	-0.749466	-1.0064	0.416747	0.0699176	0.180625	1.25831	-0.738472	1.27186
360	0.164254	-1.14971	-0.39029	1.05102	-0.00037907	-1.20386	0.224329	-1.00938	-0.11348	-0.763239	0.320939	-1.06343	0.19662	-0.227949	0.718345	-1.48583	-0.545797	-2.66885	-0.527521	-0.10149	1.07733	-0.853847	-1.23298	-0.298866	0.0612951	-0.781382	-0.971213	0.315627	-0.464946	0.565661	-0.21142	-0.658259	-2.08237	0.19677	-1.45262	-1.00253	-1.05318	-0.950213	-0.266527	0.198262	-0.638205	-0.658222	-0.914474	0.442736	0.0744463	0.136963	1.28776	-0.775922	1.20026
361	0.169445	-1.11606	-0.429884	1.01631	0.0447174	-1.18694	0.274917	-1.02895	-0.121606	-0.779489	0.307321	-1.00973	0.24615	-0.218122	0.752211	-1.43206	-0.582757	-2.68526	-0.541517	-0.109198	1.2246	-0.765797	-1.25737	-0.335807	0.027852	-0.758148	-0.963359	0.31207	-0.396226	0.620941	-0.184684	-0.630371	-2.11681	0.350276	-1.51603	-0.978183	-1.05746	-0.925903	-0.207043	0.14602	-0.586716	-0.562639	-0.827369	0.467292	0.0768804	0.0931122	1.3016	-0.807797	1.12335
362	0.176398	-1.07768	-0.468152	0.979853	0.0976329	-1.16164	0.323443	-1.04711	-0.129025	-0.802289	0.294268	-0.956639	0.300556	-0.20609	0.791048	-1.3753	-0.627148	-2.68362	-0.55868	-0.115068	1.36596	-0.683853	-1.24669	-0.377026	-0.000608286	-0.736578	-0.960589	0.316812	-0.326405	0.679962	-0.156851	-0.599225	-2.145	0.504727	-1.56694	-0.958352	-1.07533	-0.900696	-0.151619	0.0920357	-0.535377	-0.464006	-0.74119	0.491632	0.0765318	0.0507558	1.30757	-0.833857	1.04012
363	0.182101	-1.02918	-0.504131	0.938035	0.156113	-1.12541	0.369968	-1.05189	-0.138052	-0.830214	0.287461	-0.903945	0.357606	-0.191868	0.837845	-1.31069	-0.669968	-2.66644	-0.586086	-0.119481	1.50461	-0.602162	-1.24181	-0.4215	-0.0248201	-0.716065	-0.945818	0.323051	-0.258546	0.734972	-0.127676	-0.567656	-2.16896	0.656748	-1.61981	-0.957385	-1.07803	-0.879102	-0.0974507	0.0385464	-0.490342	-0.364794	-0.653091	0.518775	0.0748586	0.0104466	1.30876	-0.850868	0.951666
364	0.188673	-0.973134	-0.540344	0.897222	0.219159	-1.0814	0.41453	-1.07245	-0.147401	-0.860526	0.289473	-0.849352	0.415193	-0.175997	0.886089	-1.2491	-0.713484	-2.63138	-0.613917	-0.122844	1.64094	-0.526766	-1.24207	-0.468612	-0.045148	-0.695997	-0.925371	0.324845	-0.193564	0.790348	-0.0975035	-0.533308	-2.19442	0.812586	-1.65704	-0.952825	-1.08	-0.85109	-0.0460965	-0.0151982	-0.448752	-0.267733	-0.567124	0.545704	0.0714295	-0.0266525	1.30366	-0.864659	0.854245
365	0.194953	-0.911643	-0.572195	0.850465	0.290182	-1.0331	0.457324	-1.09018	-0.159369	-0.897714	0.297086	-0.791255	0.473695	-0.158436	0.93849	-1.18528	-0.761192	-2.58769	-0.646528	-0.12319	1.76991	-0.455431	-1.21897	-0.519038	-0.0617537	-0.673407	-0.912013	0.330652	-0.132978	0.839258	-0.0653675	-0.492983	-2.19574	0.954693	-1.68462	-0.937477	-1.0828	-0.826285	0.00192304	-0.0681089	-0.407503	-0.171623	-0.48554	0.572128	0.0660076	-0.0607262	1.29826	-0.873163	0.754199
366	0.200958	-0.843689	-0.604406	0.802949	0.365487	-0.975697	0.496609	-1.10236	-0.17475	-0.939784	0.30991	-0.73452	0.531735	-0.139437	0.99728	-1.10856	-0.804539	-2.52514	-0.681513	-0.121378	1.89572	-0.389366	-1.2006	-0.569538	-0.0750007	-0.658567	-0.893319	0.335364	-0.0769133	0.878367	-0.0314126	-0.449988	-2.21122	1.09164	-1.69651	-0.928437	-1.07377	-0.800699	0.0484489	-0.119438	-0.372087	-0.078727	-0.409538	0.598382	0.0592869	-0.0902497	1.27257	-0.875741	0.651618
367	0.20748	-0.772168	-0.631974	0.757107	0.445813	-0.912887	0.534582	-1.12947	-0.192611	-0.985347	0.327605	-0.683429	0.587457	-0.119089	1.0517	-1.03546	-0.853242	-2.45051	-0.716345	-0.1173	2.01564	-0.328753	-1.16547	-0.619366	-0.0847692	-0.639062	-0.87032	0.337972	-0.026073	0.921838	0.00337934	-0.404484	-2.22131	1.22583	-1.69921	-0.929559	-1.05627	-0.770912	0.0916898	-0.169085	-0.340204	0.00814063	-0.336394	0.623407	0.0515164	-0.11613	1.24996	-0.869348	0.545383
368	0.213019	-0.697533	-0.652888	0.710656	0.529879	-0.843798	0.571096	-1.14833	-0.216433	-1.04074	0.353141	-0.629878	0.63818	-0.0970689	1.11263	-0.96022	-0.902945	-2.36783	-0.755874	-0.111256	2.12432	-0.273097	-1.12064	-0.668382	-0.0917065	-0.62928	-0.844917	0.339902	0.0185969	0.944329	0.04049	-0.353606	-2.21929	1.3462	-1.70485	-0.925176	-1.04196	-0.744075	0.133485	-0.215795	-0.313176	0.0878064	-0.268778	0.649363	0.0430672	-0.138345	1.22491	-0.85887	0.438427
369	0.219112	-0.619239	-0.677557	0.666827	0.616033	-0.770903	0.60375	-1.16278	-0.244537	-1.09926	0.382212	-0.575921	0.68599	-0.0738942	1.17148	-0.885407	-0.946976	-2.27901	-0.790865	-0.103268	2.23191	-0.223649	-1.08107	-0.716165	-0.0948041	-0.618417	-0.821226	0.335735	0.0567284	0.958302	0.0780636	-0.299661	-2.217	1.45146	-1.69878	-0.926548	-1.04235	-0.716724	0.17337	-0.260164	-0.289015	0.1612	-0.207855	0.675321	0.034348	-0.156245	1.18067	-0.847587	0.330124
370	0.225256	-0.539609	-0.690912	0.627605	0.706827	-0.689744	0.637728	-1.18742	-0.275985	-1.16533	0.416011	-0.525661	0.726377	-0.0496584	1.22022	-0.808845	-0.986646	-2.18981	-0.829861	-0.0936907	2.32461	-0.182227	-1.02854	-0.756603	-0.0951587	-0.602635	-0.800779	0.330141	0.0880885	0.971144	0.116392	-0.244345	-2.22104	1.54586	-1.69239	-0.940014	-1.04366	-0.687319	0.210962	-0.301197	-0.272249	0.225972	-0.152654	0.699314	0.0255047	-0.170402	1.13028	-0.827191	0.224059
371	0.231146	-0.459398	-0.697716	0.591664	0.797227	-0.60264	0.666575	-1.21081	-0.312172	-1.23098	0.454707	-0.476279	0.761609	-0.02421	1.27678	-0.728363	-1.02788	-2.08788	-0.863376	-0.0826723	2.41945	-0.14766	-0.969873	-0.789868	-0.092835	-0.600056	-0.773755	0.32144	0.111664	0.969947	0.155783	-0.187259	-2.21384	1.62834	-1.6649	-0.948706	-1.01653	-0.658236	0.247213	-0.339138	-0.261348	0.280161	-0.104171	0.723393	0.0167665	-0.181279	1.06929	-0.802622	0.118542
372	0.238442	-0.380013	-0.70203	0.559368	0.892753	-0.514749	0.691357	-1.21394	-0.351002	-1.29397	0.494536	-0.428244	0.791462	0.00208689	1.32905	-0.652924	-1.0629	-1.97865	-0.892733	-0.0702122	2.51406	-0.120261	-0.907614	-0.819911	-0.0870805	-0.598471	-0.749174	0.3093	0.126953	0.956265	0.192259	-0.128599	-2.19789	1.68418	-1.62516	-0.945703	-0.995261	-0.628441	0.280378	-0.374476	-0.250521	0.325608	-0.0626016	0.750263	0.00856387	-0.189165	1.00853	-0.774432	0.0163989
373	0.244349	-0.303049	-0.693625	0.536442	0.987039	-0.420215	0.719637	-1.23893	-0.393024	-1.36398	0.539509	-0.383389	0.811496	0.0296228	1.37002	-0.576571	-1.0908	-1.87487	-0.925252	-0.0570056	2.58841	-0.10247	-0.836716	-0.838233	-0.0789596	-0.598336	-0.72548	0.294532	0.134714	0.928441	0.22742	-0.0700602	-2.18947	1.74094	-1.59088	-0.960052	-1.00235	-0.600159	0.312823	-0.406396	-0.249972	0.362114	-0.0278729	0.773882	0.000903498	-0.193078	0.940214	-0.742571	-0.08127
374	0.250014	-0.227122	-0.678169	0.514945	1.07691	-0.322334	0.740362	-1.2503	-0.4394	-1.42354	0.586925	-0.341042	0.827567	0.057876	1.41383	-0.503645	-1.11334	-1.76834	-0.942376	-0.0430116	2.66466	-0.0931262	-0.768024	-0.848569	-0.0687423	-0.597526	-0.700145	0.274873	0.134002	0.891851	0.260535	-0.0122832	-2.14543	1.78287	-1.53944	-0.983226	-0.989927	-0.573729	0.341044	-0.435172	-0.255422	0.387258	0.000467318	0.795231	-0.00605938	-0.194754	0.859298	-0.708254	-0.176302
375	0.256501	-0.15508	-0.653475	0.50001	1.16671	-0.222118	0.759834	-1.24464	-0.484465	-1.48204	0.63196	-0.301513	0.828482	0.0863784	1.44855	-0.433675	-1.12675	-1.66181	-0.966101	-0.0281479	2.72649	-0.0925397	-0.69569	-0.849584	-0.0568077	-0.600689	-0.679691	0.254049	0.124371	0.841932	0.288497	0.0440495	-2.10965	1.79006	-1.48996	-0.995643	-0.966409	-0.548302	0.364727	-0.462246	-0.263552	0.402726	0.0224696	0.816685	-0.0121851	-0.193108	0.776716	-0.667499	-0.263424
376	0.262747	-0.0863479	-0.622391	0.497944	1.25005	-0.119881	0.779352	-1.25757	-0.528276	-1.54097	0.678101	-0.266246	0.826985	0.115559	1.48522	-0.366115	-1.14609	-1.56189	-0.987563	-0.0127846	2.79237	-0.101357	-0.619544	-0.835012	-0.0440264	-0.607923	-0.657892	0.229653	0.106771	0.776264	0.311301	0.0970918	-2.07026	1.79914	-1.43709	-0.998763	-0.959603	-0.525132	0.385525	-0.488734	-0.276054	0.410957	0.0385439	0.834775	-0.017439	-0.188259	0.686181	-0.62638	-0.346956
377	0.26835	-0.0206744	-0.583697	0.497297	1.32929	-0.0157352	0.791209	-1.25054	-0.570716	-1.58555	0.723475	-0.234656	0.827817	0.144815	1.50846	-0.302183	-1.14302	-1.45954	-0.997156	0.00262366	2.85726	-0.117747	-0.543907	-0.814105	-0.0312979	-0.621447	-0.639541	0.202886	0.0805262	0.701668	0.328913	0.147362	-2.01015	1.78974	-1.37892	-1.01391	-0.945675	-0.500879	0.401512	-0.510997	-0.293199	0.407111	0.0497769	0.853308	-0.0215473	-0.18075	0.594462	-0.581252	-0.423217
378	0.274532	0.0397075	-0.534827	0.496665	1.40569	0.090319	0.802301	-1.25095	-0.61063	-1.62132	0.767027	-0.207676	0.814876	0.173319	1.53969	-0.240333	-1.11841	-1.36157	-1.00137	0.0186182	2.88873	-0.142931	-0.466757	-0.787087	-0.0191339	-0.636811	-0.621587	0.174867	0.046097	0.61505	0.339689	0.193056	-1.95924	1.76279	-1.322	-1.04182	-0.927782	-0.477434	0.413685	-0.531961	-0.313475	0.395083	0.0563844	0.864539	-0.0244605	-0.169804	0.499094	-0.530071	-0.491414
379	0.28053	0.0964104	-0.481984	0.50096	1.46456	0.195244	0.812435	-1.2501	-0.648602	-1.65484	0.808225	-0.184209	0.801009	0.20112	1.57234	-0.183503	-1.10023	-1.27059	-1.00027	0.0346792	2.93617	-0.173883	-0.391718	-0.750199	-0.00790636	-0.65177	-0.607345	0.144776	0.00376587	0.518392	0.34177	0.233295	-1.8916	1.72532	-1.25543	-1.04853	-0.913133	-0.457847	0.420063	-0.553764	-0.334849	0.377701	0.0592018	0.875515	-0.025825	-0.156862	0.399094	-0.480532	-0.554015
380	0.286533	0.149316	-0.425698	0.515909	1.52074	0.302948	0.822585	-1.21841	-0.678817	-1.67517	0.8468	-0.166327	0.781049	0.228596	1.57946	-0.130032	-1.0708	-1.1849	-0.999427	0.0507711	2.98531	-0.209541	-0.319029	-0.707767	0.00188956	-0.671093	-0.599471	0.114518	-0.0460752	0.416806	0.337693	0.27034	-1.82463	1.6718	-1.19519	-1.04976	-0.899636	-0.438793	0.420276	-0.573638	-0.357444	0.350932	0.058836	0.889729	-0.0256581	-0.142028	0.29906	-0.427747	-0.605408
381	0.293063	0.198991	-0.364179	0.53056	1.5665	0.407874	0.827958	-1.20362	-0.702988	-1.6805	0.882309	-0.154411	0.755629	0.255201	1.60922	-0.0792827	-1.02775	-1.10503	-1.00364	0.0674282	3.00155	-0.250965	-0.249327	-0.6619	0.010196	-0.691449	-0.583811	0.0827778	-0.10303	0.305168	0.326607	0.301414	-1.75862	1.60772	-1.13531	-1.06337	-0.882408	-0.420222	0.416181	-0.593904	-0.380243	0.318515	0.0557551	0.892768	-0.0235606	-0.126556	0.19568	-0.372269	-0.651194
382	0.299641	0.246627	-0.301074	0.541273	1.59401	0.511184	0.828215	-1.18254	-0.723027	-1.68388	0.916027	-0.145925	0.729642	0.278649	1.62068	-0.0323059	-0.974694	-1.03168	-1.00363	0.0839818	3.03231	-0.29334	-0.18455	-0.611159	0.0171236	-0.717919	-0.576007	0.0510501	-0.167483	0.189506	0.307709	0.326477	-1.68258	1.52966	-1.0701	-1.08081	-0.863865	-0.402186	0.406619	-0.615436	-0.404813	0.279428	0.0506029	0.894875	-0.0192085	-0.11186	0.0926321	-0.317236	-0.68767
383	0.305203	0.2918	-0.238307	0.556808	1.62835	0.613493	0.826777	-1.1481	-0.737924	-1.67459	0.952213	-0.144387	0.699327	0.300487	1.64219	0.0116524	-0.912224	-0.964992	-0.999923	0.101605	3.04023	-0.337255	-0.124934	-0.560906	0.0230357	-0.739937	-0.574082	0.0197116	-0.237112	0.0714707	0.280588	0.346319	-1.61289	1.43836	-1.00993	-1.08057	-0.849457	-0.385677	0.3934	-0.635546	-0.428594	0.235245	0.0436304	0.89387	-0.0127323	-0.0975793	-0.0129301	-0.262634	-0.714601
384	0.311464	0.335386	-0.176434	0.566746	1.64335	0.707505	0.828117	-1.1174	-0.743792	-1.64604	0.977291	-0.148438	0.664782	0.320478	1.65984	0.0520485	-0.844165	-0.904215	-1.00397	0.11904	3.05959	-0.378596	-0.0719111	-0.516	0.0282596	-0.766204	-0.562534	-0.0109178	-0.311889	-0.0518022	0.247331	0.360822	-1.54032	1.33659	-0.947875	-1.07553	-0.834365	-0.370355	0.376259	-0.658358	-0.449992	0.187838	0.0353085	0.886833	-0.00357907	-0.0865695	-0.118589	-0.20939	-0.733782
385	0.318446	0.378157	-0.117757	0.57772	1.65099	0.80024	0.828297	-1.07654	-0.738357	-1.61369	1.00469	-0.157337	0.625662	0.338778	1.6542	0.0894206	-0.764992	-0.852923	-0.997203	0.137215	3.08121	-0.417366	-0.025836	-0.471319	0.0334948	-0.798386	-0.554124	-0.0398491	-0.391158	-0.172218	0.207956	0.37156	-1.47521	1.22698	-0.888884	-1.06696	-0.823935	-0.353581	0.354255	-0.687347	-0.472026	0.135636	0.0256571	0.878559	0.00748374	-0.0801074	-0.223395	-0.15856	-0.744895
386	0.323364	0.42118	-0.0634095	0.588209	1.64907	0.886757	0.826591	-1.03678	-0.724171	-1.58402	1.03043	-0.171564	0.587502	0.355258	1.66927	0.122803	-0.681896	-0.806239	-0.995893	0.155848	3.0887	-0.4526	0.0126533	-0.432791	0.0395051	-0.824777	-0.549551	-0.0675506	-0.475049	-0.29404	0.163897	0.374678	-1.41248	1.10945	-0.833982	-1.04278	-0.805005	-0.338446	0.32829	-0.715691	-0.491699	0.0812709	0.015197	0.86217	0.0210897	-0.0786482	-0.329848	-0.111243	-0.749696
387	0.329421	0.462901	-0.0130853	0.596619	1.61272	0.964175	0.826359	-1.00149	-0.702854	-1.53672	1.04568	-0.19068	0.547683	0.368168	1.68189	0.151985	-0.59804	-0.766358	-0.994731	0.172674	3.09331	-0.480821	0.043674	-0.402378	0.0465579	-0.857719	-0.536605	-0.091963	-0.561842	-0.412877	0.116944	0.374569	-1.34422	0.987433	-0.778442	-1.04806	-0.803226	-0.323867	0.298769	-0.74784	-0.509296	0.0237135	0.00375062	0.852524	0.0368819	-0.0844524	-0.433989	-0.0672346	-0.740338
388	0.336016	0.504524	0.0318232	0.598648	1.59773	1.03952	0.828219	-0.960998	-0.676191	-1.48626	1.05903	-0.212984	0.502815	0.380939	1.68084	0.176539	-0.506578	-0.7378	-0.973436	0.191398	3.05976	-0.50509	0.066734	-0.377324	0.0554257	-0.887513	-0.523452	-0.113703	-0.647847	-0.525707	0.0668379	0.374056	-1.29037	0.854451	-0.726991	-1.03308	-0.792485	-0.311678	0.266723	-0.782949	-0.526476	-0.0351617	-0.00862249	0.838015	0.0538154	-0.0976624	-0.537459	-0.0280669	-0.726636
389	0.34166	0.547862	0.0703961	0.600105	1.56963	1.09997	0.827694	-0.921319	-0.641067	-1.43324	1.0719	-0.239788	0.457738	0.393455	1.68701	0.195843	-0.415714	-0.710787	-0.963613	0.207538	3.04757	-0.516708	0.0823296	-0.363349	0.0663202	-0.9189	-0.508966	-0.131878	-0.736276	-0.636235	0.0162178	0.366413	-1.23886	0.716991	-0.677322	-1.00756	-0.775472	-0.301142	0.229815	-0.822417	-0.540673	-0.093705	-0.0217933	0.815769	0.0726414	-0.119131	-0.639393	0.00558411	-0.711059
390	0.348726	0.588853	0.103541	0.598565	1.52003	1.14958	0.827427	-0.886156	-0.595676	-1.37176	1.09153	-0.270864	0.412047	0.404907	1.67988	0.209912	-0.326059	-0.698616	-0.957633	0.222398	3.04459	-0.522513	0.091126	-0.357075	0.079455	-0.95481	-0.489432	-0.145643	-0.821554	-0.738116	-0.0346055	0.354766	-1.19209	0.580236	-0.63102	-0.995186	-0.788121	-0.291441	0.190179	-0.869365	-0.554126	-0.154077	-0.0361274	0.800366	0.0919288	-0.149639	-0.73762	0.033909	-0.686315
391	0.354847	0.624368	0.129908	0.585436	1.47646	1.19615	0.833424	-0.846725	-0.544936	-1.30921	1.09919	-0.302642	0.366715	0.416101	1.67739	0.21737	-0.237032	-0.690905	-0.935367	0.236325	3.01794	-0.521701	0.0930757	-0.359337	0.0950031	-0.984967	-0.468381	-0.155692	-0.906007	-0.836286	-0.0840347	0.340746	-1.15354	0.439061	-0.587455	-0.967436	-0.791265	-0.28736	0.147143	-0.914871	-0.56543	-0.213951	-0.051097	0.780496	0.111733	-0.188688	-0.834967	0.0555479	-0.660282
392	0.360917	0.661489	0.15032	0.576879	1.41849	1.22739	0.841206	-0.81217	-0.48798	-1.24462	1.1004	-0.337137	0.322375	0.429418	1.68951	0.218676	-0.153922	-0.687544	-0.91571	0.245385	3.00204	-0.507364	0.0894929	-0.370538	0.112445	-1.01792	-0.443433	-0.161431	-0.986195	-0.923985	-0.13067	0.322436	-1.11627	0.297325	-0.547415	-0.950617	-0.795453	-0.28484	0.0994761	-0.967172	-0.575427	-0.274876	-0.0672944	0.757309	0.131246	-0.236284	-0.924322	0.0710258	-0.62963
393	0.368125	0.696463	0.164369	0.561459	1.36368	1.25096	0.847566	-0.784739	-0.424801	-1.17997	1.0989	-0.371996	0.279187	0.442223	1.66414	0.213601	-0.0738024	-0.697044	-0.898838	0.255543	2.98956	-0.487379	0.0814318	-0.387888	0.132641	-1.04415	-0.414366	-0.162888	-1.05857	-1.00087	-0.174766	0.300991	-1.09737	0.155457	-0.513495	-0.92634	-0.806958	-0.287705	0.0493284	-1.02111	-0.57797	-0.334179	-0.0846294	0.736817	0.150637	-0.292389	-1.0104	0.0799371	-0.594583
394	0.373501	0.725745	0.169995	0.540935	1.30969	1.26616	0.848889	-0.75795	-0.35748	-1.11645	1.09252	-0.407665	0.238625	0.457455	1.65153	0.201916	7.37229e-05	-0.708436	-0.875657	0.260486	2.97361	-0.460102	0.0699158	-0.411326	0.154162	-1.07721	-0.384199	-0.160257	-1.12861	-1.06955	-0.214869	0.275261	-1.07188	0.0152955	-0.481027	-0.904932	-0.817492	-0.297793	-0.00531881	-1.07498	-0.578879	-0.391701	-0.103344	0.715957	0.169144	-0.354695	-1.09345	0.081811	-0.557739
395	0.378624	0.756077	0.170304	0.517793	1.24079	1.27738	0.857969	-0.738156	-0.287468	-1.05089	1.09149	-0.444554	0.199745	0.474497	1.63757	0.182968	0.06836	-0.724126	-0.853284	0.260714	2.93306	-0.422861	0.0563791	-0.439777	0.177366	-1.10581	-0.352728	-0.154494	-1.1854	-1.12479	-0.251409	0.245571	-1.04763	-0.121323	-0.452126	-0.891102	-0.836401	-0.312227	-0.0635501	-1.13459	-0.592552	-0.448697	-0.123413	0.691871	0.185585	-0.4249	-1.16552	0.0772358	-0.518108
396	0.385599	0.778923	0.164856	0.489605	1.17463	1.27775	0.869305	-0.718579	-0.21439	-0.984722	1.06937	-0.479654	0.164284	0.492244	1.6087	0.156953	0.132211	-0.747593	-0.826546	0.261759	2.89311	-0.381061	0.0419073	-0.472971	0.203178	-1.13241	-0.319144	-0.145207	-1.23907	-1.17934	-0.282181	0.212601	-1.04574	-0.255653	-0.427573	-0.867791	-0.857617	-0.333403	-0.124118	-1.19084	-0.595176	-0.502705	-0.144671	0.667085	0.201496	-0.499072	-1.23935	0.0653559	-0.478049
397	0.393265	0.795977	0.152004	0.459443	1.11061	1.25509	0.874451	-0.703635	-0.137705	-0.923647	1.0512	-0.513754	0.132921	0.513572	1.5933	0.125323	0.187543	-0.776053	-0.79805	0.258141	2.88932	-0.33428	0.0276169	-0.507239	0.229544	-1.1632	-0.284777	-0.133552	-1.28055	-1.21605	-0.308389	0.175142	-1.04166	-0.383676	-0.404369	-0.853576	-0.886501	-0.361007	-0.189679	-1.24678	-0.581467	-0.56011	-0.167743	0.645992	0.213886	-0.57565	-1.304	0.0468081	-0.435496
398	0.397913	0.806053	0.133169	0.424153	1.04355	1.2506	0.881265	-0.700265	-0.0602261	-0.866357	1.03994	-0.544179	0.105294	0.537173	1.56179	0.0872342	0.239187	-0.803306	-0.767232	0.251639	2.85224	-0.283537	0.0146819	-0.541694	0.258065	-1.18276	-0.25066	-0.120198	-1.3048	-1.247	-0.330475	0.133468	-1.05044	-0.507619	-0.384739	-0.850842	-0.91985	-0.395132	-0.257089	-1.31096	-0.579052	-0.609495	-0.191238	0.622659	0.226089	-0.657362	-1.36583	0.0212867	-0.392339
399	0.403	0.821741	0.109325	0.386188	0.977103	1.23471	0.890479	-0.699597	0.0199324	-0.81055	1.01755	-0.574192	0.0826684	0.560378	1.52773	0.04402	0.285443	-0.838104	-0.730955	0.24393	2.80311	-0.230765	0.00373729	-0.574748	0.287189	-1.2089	-0.217015	-0.104569	-1.32282	-1.27265	-0.345155	0.0875448	-1.06907	-0.624668	-0.369138	-0.849268	-0.951315	-0.437228	-0.325382	-1.3716	-0.574435	-0.655742	-0.216354	0.597053	0.234796	-0.736717	-1.42415	-0.0112191	-0.348432
400	0.409235	0.829002	0.0814705	0.346866	0.905596	1.20927	0.89254	-0.70838	0.101409	-0.763465	0.992293	-0.60093	0.0640425	0.584819	1.48999	-0.00301021	0.32561	-0.87222	-0.69457	0.233996	2.79974	-0.173789	-0.00466213	-0.607338	0.317605	-1.22771	-0.184186	-0.0878538	-1.32329	-1.27354	-0.355384	0.0383611	-1.08694	-0.734876	-0.358214	-0.85458	-0.988647	-0.483613	-0.397143	-1.41995	-0.558749	-0.704112	-0.243778	0.57089	0.238058	-0.819153	-1.47663	-0.0501171	-0.301934
401	0.416576	0.82328	0.0499603	0.30602	0.837429	1.18718	0.889096	-0.728394	0.182897	-0.722351	0.962397	-0.624925	0.0506846	0.611291	1.4467	-0.0545382	0.361591	-0.903449	-0.655249	0.222922	2.78507	-0.116391	-0.0100523	-0.637394	0.351063	-1.25398	-0.153555	-0.0693301	-1.31585	-1.28194	-0.361173	-0.014784	-1.10272	-0.837287	-0.34746	-0.867292	-1.02577	-0.535299	-0.469675	-1.47454	-0.544773	-0.743831	-0.269808	0.542854	0.242358	-0.899773	-1.53416	-0.0947926	-0.255783
402	0.422999	0.824011	0.0165882	0.265138	0.774174	1.15238	0.892335	-0.754395	0.265788	-0.68445	0.932547	-0.647685	0.0426168	0.638493	1.39542	-0.108173	0.392201	-0.940398	-0.614988	0.209462	2.73771	-0.0589646	-0.0125067	-0.667017	0.384464	-1.27476	-0.124646	-0.0493903	-1.29906	-1.279	-0.358308	-0.0723242	-1.12665	-0.931657	-0.34029	-0.882423	-1.06175	-0.592309	-0.540927	-1.53393	-0.527546	-0.780584	-0.29749	0.512235	0.242615	-0.973302	-1.57365	-0.144732	-0.207701
403	0.426406	0.80859	-0.0177088	0.223951	0.70765	1.12295	0.892201	-0.789031	0.346349	-0.657083	0.897504	-0.663371	0.0399764	0.66575	1.34437	-0.163008	0.419834	-0.972619	-0.57298	0.195674	2.71563	-0.00240684	-0.0119595	-0.695649	0.419925	-1.2968	-0.0974551	-0.0286262	-1.26289	-1.25969	-0.351067	-0.130993	-1.1593	-1.02265	-0.338077	-0.901856	-1.09911	-0.650582	-0.612186	-1.58123	-0.50663	-0.811516	-0.326299	0.478697	0.240007	-1.04496	-1.62086	-0.201948	-0.159118
404	0.43378	0.799754	-0.0523402	0.184148	0.643553	1.0891	0.891527	-0.830381	0.429282	-0.635752	0.861051	-0.68035	0.0434092	0.69262	1.29769	-0.219199	0.444672	-1.00773	-0.52704	0.180949	2.7025	0.0535333	-0.00867457	-0.719664	0.456947	-1.31822	-0.0724222	-0.00562964	-1.22262	-1.2473	-0.340251	-0.192259	-1.18051	-1.09819	-0.334462	-0.928209	-1.13147	-0.712139	-0.683623	-1.62915	-0.486502	-0.841348	-0.352826	0.440361	0.235191	-1.10818	-1.66659	-0.262376	-0.110316
405	0.440885	0.792808	-0.0842652	0.147335	0.579066	1.05376	0.891946	-0.887229	0.511349	-0.621417	0.828193	-0.692956	0.0519291	0.718877	1.23196	-0.274674	0.467583	-1.03282	-0.482491	0.16454	2.68554	0.10847	-0.00309884	-0.745005	0.493875	-1.33335	-0.0498631	0.0186583	-1.17074	-1.21891	-0.321951	-0.255299	-1.20745	-1.1685	-0.336618	-0.958998	-1.16436	-0.7742	-0.751665	-1.67685	-0.463404	-0.858787	-0.382063	0.395531	0.226145	-1.16673	-1.69712	-0.327397	-0.0590121
406	0.446981	0.779451	-0.113895	0.114179	0.516125	1.01719	0.891352	-0.949315	0.590375	-0.618897	0.794151	-0.698704	0.0667406	0.744354	1.16363	-0.330177	0.488007	-1.05936	-0.438041	0.147779	2.67099	0.1606	0.00447466	-0.768993	0.532736	-1.36333	-0.0299209	0.0443275	-1.10158	-1.18419	-0.297634	-0.31683	-1.22372	-1.23253	-0.341365	-0.992284	-1.20149	-0.836926	-0.818917	-1.71577	-0.439913	-0.870522	-0.411368	0.344394	0.215812	-1.21127	-1.73847	-0.395187	-0.00843574
407	0.45493	0.764612	-0.139675	0.0852729	0.454895	0.97835	0.893779	-1.01388	0.668388	-0.625928	0.75772	-0.707687	0.0861687	0.76878	1.09749	-0.384107	0.506655	-1.08512	-0.391904	0.129686	2.64385	0.212006	0.0133912	-0.792276	0.570655	-1.37812	-0.0120821	0.0717164	-1.0297	-1.14824	-0.269117	-0.381425	-1.24651	-1.28534	-0.345553	-1.0312	-1.22846	-0.900447	-0.884476	-1.76011	-0.4184	-0.890187	-0.438559	0.287078	0.204378	-1.25073	-1.76857	-0.464569	0.0425102
408	0.456174	0.746634	-0.160625	0.0617693	0.392659	0.94097	0.892005	-1.09708	0.742467	-0.641012	0.722162	-0.714553	0.110472	0.794235	1.02172	-0.433621	0.527133	-1.09908	-0.346731	0.110945	2.6234	0.260252	0.0231736	-0.815294	0.607646	-1.39915	0.00337375	0.0999451	-0.952315	-1.10575	-0.236546	-0.443514	-1.26788	-1.34124	-0.353988	-1.07642	-1.24696	-0.959071	-0.944444	-1.79687	-0.399881	-0.886798	-0.464812	0.221338	0.191368	-1.28488	-1.80329	-0.540099	0.0929876
409	0.46536	0.730319	-0.176534	0.0445779	0.333442	0.900669	0.900088	-1.17646	0.812924	-0.662865	0.68945	-0.720108	0.139492	0.8199	0.946095	-0.481648	0.54627	-1.11717	-0.302955	0.0912834	2.61851	0.306609	0.033264	-0.837711	0.645709	-1.41698	0.0165052	0.129689	-0.869781	-1.06499	-0.198712	-0.501714	-1.27913	-1.379	-0.363166	-1.12274	-1.26955	-1.01636	-1.00365	-1.81991	-0.383364	-0.880212	-0.492655	0.145577	0.177441	-1.29511	-1.82624	-0.612678	0.142741
410	0.473624	0.714851	-0.185833	0.0346139	0.274355	0.860563	0.913367	-1.25738	0.876754	-0.689234	0.658766	-0.726924	0.170167	0.843524	0.867805	-0.529309	0.564864	-1.12364	-0.259188	0.0706869	2.60291	0.351348	0.0428555	-0.865775	0.679601	-1.43374	0.027593	0.159091	-0.784258	-1.02246	-0.157175	-0.562174	-1.29568	-1.40438	-0.374707	-1.16934	-1.29913	-1.07011	-1.05875	-1.86049	-0.369944	-0.870275	-0.520945	0.0612201	0.163433	-1.30129	-1.83235	-0.689458	0.192697
411	0.473634	0.699391	-0.189469	0.0330875	0.215521	0.818483	0.911788	-1.34727	0.938367	-0.724784	0.62928	-0.728872	0.203559	0.869039	0.784488	-0.57491	0.587501	-1.12601	-0.216853	0.0490232	2.59352	0.395005	0.0511392	-0.892347	0.712176	-1.45333	0.0367577	0.187754	-0.695749	-0.980162	-0.111854	-0.617442	-1.29471	-1.42916	-0.388755	-1.21925	-1.30435	-1.1209	-1.10779	-1.88508	-0.361394	-0.854674	-0.547533	-0.0322047	0.149981	-1.29524	-1.86425	-0.766221	0.238515
412	0.480577	0.682674	-0.186523	0.039333	0.156981	0.777845	0.924337	-1.43009	0.989148	-0.763291	0.599926	-0.731919	0.238046	0.892012	0.701086	-0.614174	0.611116	-1.12612	-0.177536	0.0258938	2.5982	0.436978	0.057566	-0.920826	0.739979	-1.4554	0.0441044	0.215571	-0.607256	-0.938821	-0.0635308	-0.670239	-1.29213	-1.44051	-0.403511	-1.26913	-1.30988	-1.17	-1.15591	-1.90007	-0.352526	-0.836994	-0.573543	-0.134872	0.137064	-1.27035	-1.89188	-0.838311	0.284437
413	0.491354	0.670513	-0.176561	0.0540447	0.0989716	0.736112	0.946117	-1.51391	1.03729	-0.807744	0.570883	-0.731116	0.272722	0.908816	0.613546	-0.652816	0.634603	-1.12119	-0.14054	0.00196726	2.59749	0.475685	0.0612154	-0.952729	0.764206	-1.47444	0.0502581	0.239886	-0.521242	-0.898336	-0.0132938	-0.719026	-1.27567	-1.43935	-0.420322	-1.32368	-1.3224	-1.20539	-1.19847	-1.91337	-0.350421	-0.809326	-0.599101	-0.245857	0.126228	-1.24524	-1.89688	-0.915605	0.32522
414	0.498353	0.657404	-0.160006	0.0785146	0.0421465	0.696052	0.947622	-1.59524	1.07781	-0.857801	0.542463	-0.728884	0.306633	0.92856	0.526374	-0.686752	0.660047	-1.10992	-0.105742	-0.0240408	2.59886	0.515668	0.0614142	-0.981235	0.785472	-1.48212	0.0554599	0.262019	-0.437272	-0.860428	0.0401333	-0.766246	-1.25668	-1.44803	-0.441087	-1.37545	-1.32074	-1.24197	-1.23893	-1.91808	-0.354926	-0.782514	-0.625757	-0.363368	0.1179	-1.20483	-1.89748	-0.989849	0.362073
415	0.498529	0.64881	-0.136883	0.111271	-0.0139207	0.657993	0.960049	-1.66636	1.10156	-0.908763	0.514306	-0.737894	0.338715	0.94364	0.44123	-0.715263	0.683063	-1.09854	-0.0743138	-0.0520322	2.59801	0.5543	0.0576251	-1.0128	0.794543	-1.49111	0.0597567	0.278958	-0.355657	-0.825575	0.0946896	-0.812704	-1.242	-1.43381	-0.463377	-1.42628	-1.33615	-1.27405	-1.2731	-1.90577	-0.360956	-0.749725	-0.650396	-0.486547	0.110352	-1.15036	-1.89975	-1.06217	0.397282
416	0.501573	0.646321	-0.107458	0.152984	-0.0680712	0.616618	0.985156	-1.73781	1.12812	-0.965897	0.487128	-0.739253	0.369414	0.951878	0.355245	-0.743254	0.704653	-1.09841	-0.0460566	-0.0822837	2.60231	0.591165	0.0488466	-1.04735	0.800308	-1.5033	0.063779	0.290518	-0.278932	-0.802382	0.151119	-0.847703	-1.21369	-1.40677	-0.485968	-1.47297	-1.34345	-1.29152	-1.30061	-1.90795	-0.370272	-0.714862	-0.675787	-0.614617	0.105453	-1.09607	-1.89617	-1.13208	0.424659
417	0.514383	0.628387	-0.0717832	0.20252	-0.120579	0.577427	0.993092	-1.78643	1.14465	-1.02198	0.457109	-0.743795	0.39667	0.954296	0.270161	-0.760174	0.726993	-1.06288	-0.0216994	-0.11574	2.58201	0.628668	0.0350332	-1.08017	0.793835	-1.49651	0.0675454	0.299181	-0.208575	-0.778889	0.208617	-0.884781	-1.19403	-1.39182	-0.512478	-1.51311	-1.34053	-1.30466	-1.32858	-1.93043	-0.380703	-0.679137	-0.699004	-0.744083	0.102592	-1.03155	-1.88738	-1.19916	0.45148
418	0.522141	0.622776	-0.0310062	0.259236	-0.170375	0.539363	0.996139	-1.84315	1.14402	-1.08039	0.425044	-0.749694	0.420234	0.957203	0.187159	-0.781732	0.743976	-1.05099	-0.00195932	-0.151683	2.55545	0.662306	0.0161273	-1.11832	0.779439	-1.5035	0.0710413	0.297449	-0.14491	-0.759396	0.266568	-0.914845	-1.1686	-1.35974	-0.540923	-1.5568	-1.34574	-1.30226	-1.34702	-1.92974	-0.394754	-0.641468	-0.72184	-0.874232	0.0999368	-0.96179	-1.86907	-1.26176	0.466289
419	0.523636	0.627476	0.0151454	0.322747	-0.21587	0.50003	1.00155	-1.89407	1.14931	-1.13824	0.393658	-0.750375	0.442588	0.960733	0.107237	-0.794461	0.756166	-1.04414	0.0132811	-0.191412	2.56816	0.69564	-0.0083479	-1.157	0.758306	-1.50206	0.0742466	0.287387	-0.0883943	-0.753504	0.32559	-0.944112	-1.13212	-1.32685	-0.57041	-1.583	-1.33438	-1.30432	-1.3615	-1.91868	-0.407792	-0.604512	-0.74232	-1.00532	0.100029	-0.889566	-1.85711	-1.31928	0.480975
420	0.530998	0.622144	0.0653454	0.390145	-0.25851	0.462664	0.995538	-1.89835	1.14057	-1.19859	0.359848	-0.758366	0.465162	0.960104	0.0300093	-0.792534	0.766524	-1.01092	0.0229588	-0.23481	2.52107	0.727926	-0.0374114	-1.19011	0.722554	-1.49593	0.0770899	0.27154	-0.0400285	-0.747997	0.38195	-0.976053	-1.11231	-1.28726	-0.602167	-1.6009	-1.3243	-1.29657	-1.38261	-1.91945	-0.421421	-0.567644	-0.755875	-1.13102	0.100429	-0.810843	-1.83412	-1.37451	0.494968
421	0.539902	0.627436	0.118236	0.462691	-0.29559	0.425339	0.999115	-1.91663	1.11537	-1.26067	0.324391	-0.767258	0.482844	0.957754	-0.0421298	-0.799527	0.775598	-1.00182	0.0269114	-0.282496	2.49492	0.758563	-0.0713232	-1.22775	0.682494	-1.49633	0.0785153	0.246452	5.24249e-05	-0.754328	0.437263	-0.992295	-1.07774	-1.24203	-0.633816	-1.60157	-1.32442	-1.26432	-1.38988	-1.92192	-0.437368	-0.532567	-0.774166	-1.24751	0.0999556	-0.733323	-1.80369	-1.41325	0.495268
422	0.547392	0.628359	0.173599	0.535603	-0.327208	0.387686	0.996686	-1.93569	1.09576	-1.31516	0.287133	-0.78271	0.49873	0.946142	-0.109655	-0.791991	0.770364	-0.977551	0.0248225	-0.335084	2.51195	0.784933	-0.109707	-1.25916	0.633325	-1.49264	0.0783311	0.213952	0.0324211	-0.770634	0.491401	-1.00799	-1.05266	-1.19721	-0.66598	-1.60142	-1.31346	-1.24066	-1.39274	-1.91011	-0.446637	-0.498791	-0.78634	-1.36533	0.100095	-0.654869	-1.79233	-1.45267	0.499583
423	0.550255	0.624743	0.229855	0.610181	-0.354874	0.35141	0.970584	-1.93856	1.06626	-1.37824	0.248121	-0.791889	0.514871	0.929917	-0.172049	-0.782383	0.755713	-0.956047	0.0156088	-0.389742	2.48824	0.805852	-0.149526	-1.29064	0.574946	-1.48935	0.0762319	0.174057	0.0570301	-0.786344	0.539503	-1.02876	-1.04055	-1.1475	-0.69936	-1.60027	-1.30494	-1.2071	-1.39225	-1.91656	-0.461705	-0.469223	-0.79721	-1.47644	0.0976693	-0.580227	-1.76302	-1.48464	0.494171
424	0.555119	0.627269	0.286834	0.686195	-0.372889	0.314714	0.954683	-1.92876	1.02755	-1.43427	0.206297	-0.807418	0.529988	0.915102	-0.226499	-0.778886	0.739235	-0.93539	-9.15987e-06	-0.447711	2.48914	0.828263	-0.193072	-1.32281	0.512794	-1.46823	0.0711286	0.126681	0.0740356	-0.809396	0.584029	-1.05189	-1.00905	-1.09815	-0.730722	-1.57594	-1.29928	-1.16243	-1.38948	-1.91329	-0.470959	-0.443113	-0.806796	-1.5807	0.0917444	-0.509647	-1.72267	-1.50266	0.482511
425	0.563856	0.625709	0.341353	0.758574	-0.387899	0.278506	0.92689	-1.91557	0.983961	-1.47862	0.162546	-0.828111	0.546809	0.900942	-0.274543	-0.76193	0.714159	-0.907869	-0.0237703	-0.511202	2.44042	0.84214	-0.238315	-1.3422	0.443448	-1.45732	0.0624771	0.0721454	0.0839718	-0.840441	0.626106	-1.04796	-0.999566	-1.04788	-0.760985	-1.54522	-1.29499	-1.11935	-1.39782	-1.91892	-0.47674	-0.418673	-0.815844	-1.68003	0.0827244	-0.439886	-1.69595	-1.52277	0.478566
426	0.572008	0.628893	0.393778	0.82974	-0.395453	0.241839	0.887833	-1.89206	0.934781	-1.53173	0.118989	-0.838936	0.563778	0.882702	-0.31471	-0.748443	0.680446	-0.884201	-0.0549758	-0.577019	2.38912	0.846707	-0.282694	-1.36148	0.370538	-1.45131	0.0491521	0.0131114	0.0876986	-0.873734	0.660345	-1.05142	-0.999386	-0.997289	-0.791517	-1.49844	-1.29496	-1.06784	-1.37895	-1.91824	-0.488585	-0.39777	-0.828825	-1.76665	0.0686501	-0.375845	-1.6628	-1.52651	0.465897
427	0.575771	0.636129	0.442066	0.895569	-0.392842	0.203084	0.848653	-1.8456	0.881317	-1.57108	0.0743544	-0.856193	0.58182	0.863571	-0.347215	-0.736625	0.641951	-0.856145	-0.0929257	-0.642958	2.4051	0.85622	-0.327289	-1.37666	0.295881	-1.41617	0.0313627	-0.0521464	0.0867396	-0.908659	0.687177	-1.07112	-0.996792	-0.945324	-0.818172	-1.43775	-1.26551	-1.01867	-1.35863	-1.91579	-0.49585	-0.380361	-0.828312	-1.85268	0.0504199	-0.316826	-1.62675	-1.5226	0.453058
428	0.576203	0.642987	0.484444	0.958379	-0.388424	0.165228	0.801396	-1.81275	0.819839	-1.60653	0.0291302	-0.872416	0.603826	0.851285	-0.372062	-0.722036	0.596724	-0.826971	-0.1393	-0.711963	2.33967	0.856258	-0.370405	-1.38562	0.218964	-1.4002	0.00861615	-0.120923	0.0816021	-0.94387	0.705957	-1.08118	-0.996526	-0.894928	-0.843121	-1.3715	-1.24928	-0.966296	-1.35379	-1.91677	-0.499898	-0.366616	-0.831719	-1.92057	0.0270138	-0.264505	-1.60051	-1.52484	0.440261
429	0.585669	0.650794	0.522967	1.01762	-0.375141	0.125966	0.75016	-1.76396	0.755536	-1.63977	-0.0164275	-0.887575	0.626036	0.833166	-0.388765	-0.706807	0.544209	-0.791842	-0.193003	-0.782122	2.30977	0.851707	-0.410609	-1.39832	0.140734	-1.382	-0.0192596	-0.190343	0.0731119	-0.984778	0.718551	-1.09169	-0.994282	-0.847261	-0.865034	-1.29318	-1.24342	-0.908958	-1.33002	-1.91333	-0.498728	-0.35741	-0.842582	-1.99021	-0.00195524	-0.217799	-1.57282	-1.51413	0.423828
430	0.598013	0.650962	0.553651	1.07248	-0.353732	0.0846193	0.696423	-1.70795	0.688355	-1.65721	-0.0611348	-0.904944	0.647262	0.823456	-0.399379	-0.698267	0.488606	-0.755771	-0.254287	-0.848974	2.30207	0.849708	-0.446714	-1.38665	0.0634647	-1.35049	-0.0525687	-0.26333	0.0628838	-1.02239	0.728995	-1.09939	-0.99611	-0.799831	-0.887529	-1.20653	-1.21228	-0.853218	-1.30621	-1.91766	-0.504967	-0.348312	-0.849296	-2.05169	-0.0351877	-0.176673	-1.53442	-1.501	0.408642
431	0.599283	0.657108	0.576514	1.1249	-0.32588	0.0436139	0.639401	-1.66072	0.616268	-1.6611	-0.104624	-0.911168	0.670635	0.81358	-0.400641	-0.696608	0.427994	-0.718449	-0.320074	-0.917958	2.23092	0.8379	-0.48099	-1.36308	-0.0111986	-1.32966	-0.0910371	-0.333981	0.0511908	-1.06062	0.725158	-1.10095	-0.999139	-0.757734	-0.907684	-1.11626	-1.20002	-0.793948	-1.283	-1.91419	-0.517742	-0.34085	-0.850557	-2.09046	-0.0734396	-0.143023	-1.50517	-1.48592	0.392308
432	0.602654	0.668407	0.5904	1.17434	-0.290349	0.000427613	0.578099	-1.60341	0.542577	-1.65886	-0.146991	-0.921349	0.691369	0.800731	-0.398582	-0.696039	0.364471	-0.676062	-0.392803	-0.982101	2.21353	0.819511	-0.506589	-1.35848	-0.0853379	-1.29975	-0.133916	-0.406915	0.0393287	-1.09732	0.712136	-1.10999	-1.01528	-0.718321	-0.918267	-1.02277	-1.17611	-0.736268	-1.24838	-1.92846	-0.521352	-0.336063	-0.858981	-2.14243	-0.114809	-0.114739	-1.48822	-1.4676	0.375855
433	0.612143	0.674797	0.599997	1.21387	-0.247564	-0.0425724	0.515968	-1.54221	0.466037	-1.65223	-0.187383	-0.927323	0.710108	0.795614	-0.402268	-0.697618	0.300701	-0.632182	-0.470678	-1.04396	2.15996	0.80275	-0.52813	-1.33535	-0.156817	-1.27382	-0.182335	-0.479186	0.0280288	-1.12974	0.695202	-1.12907	-1.04193	-0.683899	-0.938313	-0.920037	-1.14755	-0.67626	-1.21473	-1.91859	-0.520877	-0.330302	-0.86836	-2.18503	-0.161232	-0.0925493	-1.45941	-1.4397	0.357976
434	0.619575	0.681354	0.595606	1.25458	-0.198547	-0.0855618	0.455791	-1.48316	0.38893	-1.63615	-0.225783	-0.926314	0.726313	0.79759	-0.39978	-0.699847	0.234957	-0.587413	-0.548313	-1.10833	2.11767	0.776814	-0.545829	-1.31122	-0.224219	-1.25042	-0.23449	-0.54526	0.0173538	-1.162	0.669919	-1.14557	-1.05488	-0.660204	-0.948574	-0.818554	-1.12435	-0.616991	-1.17614	-1.9046	-0.523546	-0.326332	-0.875371	-2.2046	-0.209418	-0.076595	-1.4518	-1.4102	0.339943
435	0.625524	0.68577	0.582569	1.28905	-0.143728	-0.128932	0.397621	-1.42335	0.310865	-1.61408	-0.261734	-0.925368	0.735736	0.791188	-0.391492	-0.714873	0.170942	-0.540556	-0.631583	-1.16308	2.08166	0.748018	-0.549556	-1.28756	-0.289507	-1.22114	-0.290097	-0.61198	0.00801211	-1.18753	0.641791	-1.16136	-1.07482	-0.637083	-0.949369	-0.719822	-1.09047	-0.560137	-1.13481	-1.91378	-0.524278	-0.320356	-0.888399	-2.21314	-0.25889	-0.0656572	-1.43299	-1.3931	0.321945
436	0.628395	0.693789	0.568748	1.31656	-0.0828948	-0.169716	0.339685	-1.36304	0.23009	-1.56962	-0.296003	-0.910045	0.741586	0.78096	-0.38928	-0.73224	0.108556	-0.490919	-0.716883	-1.21647	2.02458	0.718182	-0.551138	-1.24735	-0.350279	-1.20167	-0.349064	-0.673594	-0.000237905	-1.21491	0.60781	-1.18258	-1.10584	-0.622637	-0.969592	-0.619787	-1.0665	-0.502872	-1.09616	-1.90148	-0.531596	-0.313262	-0.891211	-2.2338	-0.31264	-0.0601811	-1.4075	-1.36005	0.301404
437	0.638621	0.697086	0.543317	1.35452	-0.0173493	-0.211086	0.283139	-1.29966	0.151605	-1.51901	-0.327883	-0.902055	0.737158	0.783771	-0.384205	-0.74787	0.0477893	-0.441097	-0.798788	-1.26734	2.00024	0.679092	-0.548055	-1.21169	-0.409069	-1.17131	-0.411706	-0.733433	-0.00738755	-1.23046	0.569565	-1.20972	-1.12918	-0.617685	-0.989165	-0.523405	-1.03777	-0.448727	-1.05388	-1.90006	-0.53737	-0.305879	-0.893706	-2.25471	-0.364081	-0.0596552	-1.40688	-1.33371	0.281957
438	0.645397	0.69521	0.513787	1.37819	0.0508273	-0.249307	0.230565	-1.23811	0.0722149	-1.47168	-0.356781	-0.895147	0.722527	0.789707	-0.379117	-0.776854	-0.00875851	-0.389037	-0.881513	-1.30857	1.93662	0.637729	-0.535668	-1.17557	-0.467461	-1.1518	-0.477507	-0.789875	-0.0137505	-1.25097	0.530139	-1.23067	-1.16505	-0.618734	-0.997591	-0.432393	-1.01422	-0.394926	-1.01473	-1.89402	-0.538954	-0.295456	-0.897787	-2.24402	-0.416944	-0.0640487	-1.39525	-1.31064	0.262649
439	0.648237	0.699716	0.480042	1.40075	0.121068	-0.285214	0.182028	-1.18171	-0.00697655	-1.40396	-0.38284	-0.873966	0.701579	0.781669	-0.378451	-0.806592	-0.0624099	-0.335566	-0.962033	-1.34941	1.90752	0.593018	-0.519378	-1.14221	-0.52147	-1.13611	-0.542393	-0.842383	-0.0195798	-1.25543	0.487267	-1.26055	-1.20013	-0.626275	-0.998052	-0.348085	-0.99056	-0.344596	-0.974225	-1.88579	-0.540851	-0.281994	-0.889452	-2.22743	-0.46734	-0.0734542	-1.3957	-1.27227	0.242083
440	0.654246	0.692511	0.442044	1.42526	0.191158	-0.317511	0.138479	-1.12088	-0.0835817	-1.33254	-0.408115	-0.857476	0.670523	0.778304	-0.379577	-0.840548	-0.111815	-0.282721	-1.04012	-1.38879	1.87134	0.541626	-0.49648	-1.10245	-0.57364	-1.11385	-0.61219	-0.892986	-0.0249894	-1.25121	0.444944	-1.2934	-1.241	-0.637376	-1.01192	-0.269274	-0.961162	-0.300475	-0.935347	-1.88073	-0.539231	-0.265513	-0.882405	-2.21236	-0.515421	-0.0877453	-1.38998	-1.24782	0.222902
441	0.662073	0.682668	0.403001	1.4417	0.259287	-0.346661	0.0992033	-1.06596	-0.158696	-1.26145	-0.431548	-0.838732	0.627983	0.777515	-0.382275	-0.87929	-0.155592	-0.227032	-1.11384	-1.41268	1.81707	0.484845	-0.470582	-1.0616	-0.626899	-1.09976	-0.682842	-0.935992	-0.0302885	-1.2701	0.404339	-1.328	-1.28712	-0.654297	-1.0401	-0.196423	-0.953511	-0.259337	-0.902415	-1.8552	-0.541643	-0.246675	-0.865047	-2.20503	-0.565285	-0.107449	-1.36625	-1.21928	0.205132
442	0.668056	0.677136	0.362	1.45443	0.326055	-0.374836	0.0647043	-1.0188	-0.230765	-1.18469	-0.454006	-0.816989	0.57745	0.763724	-0.38828	-0.92095	-0.195031	-0.172768	-1.18362	-1.43876	1.80148	0.422645	-0.443841	-1.03106	-0.677697	-1.09046	-0.749881	-0.978765	-0.0355381	-1.26636	0.364004	-1.3621	-1.33347	-0.675268	-1.05064	-0.130799	-0.936945	-0.22399	-0.868733	-1.84876	-0.538688	-0.224426	-0.843272	-2.18064	-0.607778	-0.132339	-1.35869	-1.18425	0.190048
443	0.672922	0.6636	0.321258	1.46425	0.386484	-0.394596	0.0359952	-0.971071	-0.300657	-1.10393	-0.477346	-0.795521	0.519181	0.753311	-0.394052	-0.965624	-0.229201	-0.120112	-1.24593	-1.46546	1.75627	0.358124	-0.41504	-0.993513	-0.727487	-1.06986	-0.821623	-1.0171	-0.0405611	-1.25258	0.324874	-1.39278	-1.39485	-0.700019	-1.06345	-0.0708618	-0.923082	-0.195501	-0.842862	-1.85472	-0.532573	-0.199445	-0.816869	-2.12843	-0.6462	-0.163587	-1.34019	-1.15717	0.177198
444	0.68168	0.652477	0.28126	1.47971	0.442574	-0.416917	0.0117853	-0.929909	-0.36491	-1.01906	-0.498087	-0.773635	0.452911	0.739931	-0.400499	-1.01262	-0.257794	-0.0670535	-1.29939	-1.47966	1.71824	0.288636	-0.385448	-0.963807	-0.777766	-1.0515	-0.892002	-1.04323	-0.0448754	-1.25275	0.289202	-1.42192	-1.45023	-0.72571	-1.08549	-0.0170997	-0.913605	-0.171441	-0.815257	-1.84987	-0.536161	-0.17319	-0.7807	-2.09095	-0.682042	-0.200099	-1.31514	-1.12703	0.167647
445	0.686583	0.638785	0.243144	1.48984	0.493104	-0.433624	-0.00756937	-0.899958	-0.423609	-0.933356	-0.520615	-0.753543	0.382253	0.719963	-0.410028	-1.06302	-0.280146	-0.0171269	-1.3501	-1.49529	1.69299	0.21645	-0.355351	-0.936255	-0.831362	-1.04386	-0.961125	-1.06756	-0.0481679	-1.24503	0.257093	-1.44403	-1.51178	-0.756607	-1.10306	0.0315565	-0.904449	-0.15331	-0.802464	-1.84098	-0.539424	-0.14477	-0.740436	-2.03611	-0.714592	-0.242632	-1.29275	-1.09211	0.162882
446	0.69396	0.61873	0.205289	1.49403	0.534074	-0.446808	-0.022716	-0.873185	-0.480179	-0.850289	-0.543301	-0.729946	0.30572	0.699339	-0.419665	-1.11117	-0.29509	0.0306739	-1.39686	-1.49531	1.66193	0.142668	-0.326381	-0.912187	-0.884114	-1.04101	-1.02723	-1.09504	-0.0497333	-1.24781	0.227892	-1.46853	-1.57736	-0.785309	-1.12471	0.0753545	-0.914563	-0.14001	-0.792952	-1.8426	-0.54038	-0.115503	-0.688285	-1.97848	-0.740741	-0.290814	-1.25373	-1.05439	0.162047
447	0.701953	0.598354	0.16997	1.5016	0.57014	-0.463347	-0.0342763	-0.849283	-0.531152	-0.766713	-0.568656	-0.709641	0.225106	0.676031	-0.429524	-1.16025	-0.305531	0.074281	-1.4369	-1.49795	1.63327	0.0666955	-0.298724	-0.897977	-0.932439	-1.04329	-1.09027	-1.10567	-0.0489802	-1.22881	0.203792	-1.48669	-1.64571	-0.817132	-1.14326	0.115092	-0.916762	-0.130808	-0.781646	-1.84561	-0.545496	-0.0863649	-0.633262	-1.91592	-0.758639	-0.343724	-1.21481	-1.01918	0.1674
448	0.704459	0.577649	0.138703	1.50108	0.595127	-0.470072	-0.0427652	-0.841987	-0.572755	-0.677874	-0.5959	-0.688435	0.14472	0.652489	-0.441204	-1.20929	-0.310779	0.113152	-1.46924	-1.49902	1.59985	-0.00810266	-0.272183	-0.881792	-0.986801	-1.04023	-1.15569	-1.10798	-0.0450667	-1.20483	0.184706	-1.4941	-1.72561	-0.855147	-1.16695	0.151441	-0.919912	-0.125145	-0.786462	-1.83857	-0.552348	-0.0582991	-0.571641	-1.83781	-0.773674	-0.402163	-1.16956	-0.982579	0.177773
449	0.711618	0.556554	0.110176	1.51389	0.614571	-0.48361	-0.0489846	-0.840459	-0.609445	-0.593201	-0.624677	-0.667114	0.0633045	0.627464	-0.454476	-1.26178	-0.30773	0.146652	-1.49383	-1.47468	1.57438	-0.0827602	-0.246366	-0.876295	-1.03641	-1.04227	-1.21459	-1.11859	-0.0376699	-1.19511	0.17116	-1.49666	-1.79989	-0.890778	-1.19763	0.18419	-0.940271	-0.120736	-0.798187	-1.85232	-0.562209	-0.0323512	-0.503169	-1.76041	-0.777737	-0.462894	-1.11524	-0.940524	0.19325
450	0.717951	0.532247	0.0856453	1.52173	0.628816	-0.493378	-0.0532579	-0.839625	-0.641978	-0.508732	-0.659761	-0.650528	-0.0179016	0.6013	-0.465018	-1.3076	-0.298025	0.173254	-1.51591	-1.4555	1.54227	-0.153182	-0.22151	-0.872339	-1.08768	-1.05238	-1.26868	-1.11627	-0.0266853	-1.16774	0.163468	-1.49581	-1.88221	-0.931288	-1.2204	0.214834	-0.949564	-0.119193	-0.811882	-1.89398	-0.57965	-0.00956043	-0.428715	-1.66832	-0.777795	-0.528737	-1.05675	-0.897384	0.215405
451	0.722896	0.507423	0.0644542	1.52394	0.628736	-0.50062	-0.0563835	-0.846273	-0.667151	-0.420625	-0.695297	-0.634504	-0.0965139	0.57428	-0.476535	-1.34629	-0.282496	0.193936	-1.53426	-1.43309	1.5037	-0.220401	-0.197742	-0.875613	-1.14105	-1.04403	-1.32032	-1.10729	-0.0115275	-1.13797	0.162133	-1.48885	-1.96551	-0.977739	-1.24122	0.242003	-0.955856	-0.117089	-0.831986	-1.89943	-0.59601	0.0088987	-0.346361	-1.57163	-0.775691	-0.595624	-0.990306	-0.847976	0.241492
452	0.729315	0.48311	0.0483181	1.54275	0.626537	-0.511216	-0.0583357	-0.850173	-0.688083	-0.334505	-0.73436	-0.622544	-0.174927	0.548644	-0.488785	-1.38509	-0.261244	0.205123	-1.54437	-1.39992	1.47272	-0.283612	-0.174599	-0.889472	-1.18366	-1.04486	-1.36838	-1.10211	0.00712975	-1.10867	0.167087	-1.46958	-2.05043	-1.03	-1.26891	0.268143	-0.971649	-0.114158	-0.863618	-1.90284	-0.616916	0.0224096	-0.260565	-1.47108	-0.760246	-0.658838	-0.916721	-0.797206	0.272805
453	0.734284	0.455315	0.0370125	1.54559	0.614088	-0.522493	-0.0600699	-0.870893	-0.705422	-0.246515	-0.775426	-0.607203	-0.248656	0.524175	-0.5034	-1.42605	-0.233981	0.207752	-1.55019	-1.36159	1.43584	-0.340665	-0.152385	-0.906998	-1.23257	-1.06722	-1.41516	-1.08915	0.0289747	-1.0721	0.178662	-1.44277	-2.13709	-1.08293	-1.2905	0.292529	-0.993694	-0.111487	-0.893408	-1.95847	-0.639858	0.0300305	-0.169236	-1.36091	-0.741665	-0.72394	-0.842384	-0.743969	0.307896
454	0.742042	0.425632	0.0309553	1.54378	0.593339	-0.533073	-0.06184	-0.885894	-0.713162	-0.159846	-0.817813	-0.59835	-0.31825	0.499491	-0.51743	-1.4595	-0.20143	0.202628	-1.55863	-1.32109	1.40783	-0.392713	-0.131303	-0.93158	-1.27273	-1.0787	-1.45108	-1.0653	0.053008	-1.03085	0.198147	-1.40994	-2.22131	-1.13938	-1.30795	0.313918	-0.997925	-0.106647	-0.930804	-1.98175	-0.663974	0.0315714	-0.0746011	-1.25007	-0.715644	-0.786309	-0.764939	-0.683894	0.347722
455	0.7485	0.393982	0.030696	1.56598	0.569022	-0.545741	-0.0637108	-0.901386	-0.72225	-0.0728905	-0.865666	-0.596825	-0.388718	0.476991	-0.530352	-1.48243	-0.165304	0.186908	-1.55508	-1.27815	1.38033	-0.437263	-0.112106	-0.966907	-1.30828	-1.08966	-1.48734	-1.04114	0.078636	-0.987085	0.221049	-1.3731	-2.31091	-1.20167	-1.32117	0.335089	-0.997672	-0.101241	-0.974766	-2.00196	-0.692401	0.0263382	0.0235676	-1.13506	-0.685943	-0.841793	-0.680879	-0.621359	0.391469
456	0.750501	0.359304	0.0360198	1.58566	0.534218	-0.557979	-0.0660363	-0.927435	-0.728945	0.0153011	-0.91085	-0.595416	-0.452017	0.455487	-0.547111	-1.51885	-0.125071	0.160573	-1.54678	-1.22031	1.33877	-0.478322	-0.0948824	-1.00675	-1.34918	-1.09956	-1.52558	-1.01406	0.104693	-0.942149	0.250375	-1.32837	-2.39229	-1.26301	-1.34023	0.353379	-1.02328	-0.094982	-1.01943	-2.05123	-0.716829	0.0147655	0.124502	-1.01575	-0.650121	-0.893078	-0.595783	-0.556977	0.434826
457	0.761894	0.320125	0.0476543	1.5998	0.493519	-0.570697	-0.0685896	-0.939353	-0.729018	0.10139	-0.95694	-0.599921	-0.512497	0.434703	-0.565571	-1.54058	-0.0822325	0.123811	-1.54908	-1.16508	1.31391	-0.510739	-0.0797073	-1.05384	-1.38336	-1.10167	-1.55484	-0.986158	0.130002	-0.892718	0.284611	-1.2754	-2.48003	-1.33061	-1.35406	0.370957	-1.04076	-0.0879632	-1.07151	-2.08938	-0.745201	-0.00313215	0.226174	-0.89811	-0.606511	-0.939707	-0.510399	-0.488783	0.481646
458	0.768181	0.276907	0.0644891	1.60732	0.446812	-0.583909	-0.0719196	-0.965472	-0.736314	0.187135	-1.00193	-0.606726	-0.57032	0.41484	-0.582234	-1.54852	-0.0378929	0.0767748	-1.53984	-1.10949	1.28159	-0.538918	-0.0673228	-1.10658	-1.40735	-1.11198	-1.57957	-0.957002	0.15399	-0.842072	0.320952	-1.22209	-2.55191	-1.39991	-1.35178	0.384773	-1.03837	-0.0807226	-1.12606	-2.10514	-0.772831	-0.0268695	0.32888	-0.783085	-0.558992	-0.972115	-0.423525	-0.416882	0.528859
459	0.770998	0.230413	0.0869873	1.62616	0.39283	-0.595808	-0.0766883	-0.98501	-0.741312	0.270765	-1.04394	-0.619019	-0.623202	0.396124	-0.600349	-1.56623	0.00607404	0.0184696	-1.52209	-1.04894	1.25452	-0.564745	-0.0577292	-1.15898	-1.43466	-1.1223	-1.60403	-0.925331	0.174699	-0.791128	0.360233	-1.16552	-2.62347	-1.46178	-1.36264	0.39709	-1.04453	-0.0733235	-1.18412	-2.13638	-0.798427	-0.0552472	0.430102	-0.666443	-0.504946	-1.00102	-0.337336	-0.344318	0.575625
460	0.782859	0.178036	0.113621	1.64981	0.333985	-0.608026	-0.0817258	-1.00096	-0.74086	0.3532	-1.08543	-0.635217	-0.675301	0.379402	-0.62123	-1.58171	0.0486642	-0.0501657	-1.51149	-0.987137	1.24198	-0.581616	-0.051095	-1.22079	-1.46334	-1.13338	-1.63991	-0.891594	0.193896	-0.736742	0.398501	-1.10452	-2.7084	-1.52192	-1.38141	0.410087	-1.04512	-0.0672488	-1.24271	-2.18611	-0.825683	-0.0878266	0.527189	-0.553006	-0.448063	-1.01513	-0.255227	-0.270396	0.623476
461	0.786158	0.120807	0.144666	1.65425	0.272198	-0.61919	-0.0879533	-1.02122	-0.74653	0.431535	-1.11886	-0.655106	-0.721199	0.365022	-0.643235	-1.58279	0.0901665	-0.128215	-1.50272	-0.92369	1.21044	-0.598252	-0.0476385	-1.28226	-1.4781	-1.14857	-1.66657	-0.859264	0.209452	-0.682361	0.437499	-1.0424	-2.76765	-1.58644	-1.37741	0.419959	-1.01698	-0.0615984	-1.3052	-2.20149	-0.844571	-0.122773	0.622781	-0.446445	-0.385266	-1.00598	-0.176841	-0.195285	0.67096
462	0.791084	0.0586465	0.178578	1.6648	0.205872	-0.631469	-0.0955088	-1.04381	-0.747536	0.506801	-1.14634	-0.681359	-0.767497	0.351309	-0.664272	-1.58148	0.12764	-0.214601	-1.50042	-0.861526	1.20027	-0.612057	-0.0472021	-1.34908	-1.50264	-1.15624	-1.68211	-0.828939	0.220567	-0.627835	0.472318	-0.976593	-2.81974	-1.64582	-1.36098	0.42958	-0.997689	-0.0573237	-1.37448	-2.21066	-0.865121	-0.160357	0.713502	-0.343095	-0.316852	-1.00592	-0.102578	-0.120193	0.716084
463	0.797635	-0.00892487	0.214413	1.6803	0.13739	-0.64212	-0.103246	-1.05436	-0.752158	0.578204	-1.17088	-0.710167	-0.80491	0.338771	-0.685216	-1.5703	0.160428	-0.309148	-1.49832	-0.79437	1.19811	-0.625705	-0.0496928	-1.41503	-1.51517	-1.15333	-1.70355	-0.799391	0.230629	-0.573602	0.502303	-0.913246	-2.88442	-1.69216	-1.35587	0.434205	-1.00224	-0.0555253	-1.43765	-2.24865	-0.884277	-0.197629	0.795306	-0.247142	-0.24581	-1.00803	-0.0346641	-0.0447828	0.754971
464	0.796004	-0.0801454	0.252339	1.68383	0.0680719	-0.648468	-0.111946	-1.06074	-0.763869	0.643691	-1.19645	-0.745241	-0.839415	0.329265	-0.71023	-1.56124	0.188144	-0.410987	-1.4881	-0.731152	1.19224	-0.637313	-0.0541855	-1.4731	-1.53067	-1.17118	-1.7172	-0.768536	0.236655	-0.519132	0.52788	-0.849366	-2.93066	-1.74246	-1.35603	0.441688	-0.985841	-0.0551099	-1.5021	-2.24826	-0.89628	-0.233754	0.869295	-0.159635	-0.17219	-0.982713	0.0263533	0.0303683	0.793012
465	0.79842	-0.155208	0.287686	1.69289	-0.00211878	-0.648905	-0.120846	-1.07417	-0.778013	0.705786	-1.19798	-0.780449	-0.875626	0.322988	-0.729707	-1.54557	0.208886	-0.517362	-1.48527	-0.668917	1.19935	-0.649799	-0.0610804	-1.53228	-1.54671	-1.19645	-1.73335	-0.743467	0.239419	-0.463385	0.544377	-0.782595	-2.96791	-1.78597	-1.34059	0.446241	-0.960377	-0.058048	-1.56524	-2.25276	-0.90574	-0.269704	0.932162	-0.0779439	-0.0963403	-0.943716	0.0797129	0.104929	0.825354
466	0.811678	-0.23305	0.322623	1.70278	-0.0705307	-0.651413	-0.129617	-1.08292	-0.790167	0.758627	-1.2002	-0.820642	-0.899003	0.320049	-0.752003	-1.51541	0.224079	-0.628369	-1.47852	-0.604205	1.20019	-0.664978	-0.0702842	-1.5822	-1.54737	-1.19934	-1.74441	-0.718975	0.240259	-0.410916	0.552937	-0.723961	-3.00141	-1.81437	-1.32744	0.444653	-0.954126	-0.0636801	-1.63095	-2.28888	-0.917804	-0.301168	0.987843	-0.00382206	-0.0194748	-0.900492	0.126555	0.178589	0.852752
467	0.828118	-0.311899	0.354053	1.69659	-0.139766	-0.644298	-0.138291	-1.09517	-0.805179	0.807009	-1.22053	-0.865688	-0.929051	0.319308	-0.775357	-1.49327	0.232879	-0.738576	-1.46667	-0.542224	1.20631	-0.681928	-0.0809727	-1.63821	-1.5653	-1.20866	-1.76453	-0.692688	0.240605	-0.359434	0.553742	-0.666354	-3.00962	-1.8401	-1.31123	0.44225	-0.940457	-0.0731029	-1.69583	-2.27254	-0.925851	-0.329456	1.03183	0.0624082	0.0561124	-0.843689	0.163742	0.249638	0.877734
468	0.828309	-0.394006	0.381023	1.69183	-0.20541	-0.628262	-0.145767	-1.09531	-0.827245	0.850844	-1.21284	-0.910049	-0.945909	0.320521	-0.793041	-1.46123	0.233528	-0.851046	-1.46099	-0.480359	1.23072	-0.701834	-0.0938188	-1.67779	-1.58489	-1.22958	-1.78304	-0.679184	0.23879	-0.305315	0.545539	-0.609078	-3.03387	-1.86139	-1.29734	0.435632	-0.930802	-0.0875761	-1.75674	-2.26054	-0.927474	-0.353442	1.06781	0.121056	0.13035	-0.784251	0.191769	0.320377	0.891634
469	0.831752	-0.475628	0.403331	1.67648	-0.268875	-0.611911	-0.152575	-1.09035	-0.845442	0.883773	-1.20238	-0.959286	-0.951796	0.326766	-0.813098	-1.4251	0.227647	-0.96475	-1.45819	-0.421845	1.25506	-0.722941	-0.10753	-1.69956	-1.58932	-1.2453	-1.78619	-0.660608	0.233397	-0.252504	0.523689	-0.559294	-3.04625	-1.8828	-1.29643	0.427197	-0.922087	-0.105627	-1.81698	-2.25204	-0.939338	-0.371297	1.09314	0.172035	0.200182	-0.714324	0.212083	0.390604	0.899678
470	0.844456	-0.554323	0.418173	1.65815	-0.332631	-0.586365	-0.158124	-1.0858	-0.867867	0.914467	-1.19783	-1.00554	-0.975858	0.336017	-0.83466	-1.38259	0.214592	-1.07113	-1.45094	-0.364741	1.27882	-0.74989	-0.124418	-1.72661	-1.59069	-1.25443	-1.78618	-0.649925	0.227745	-0.201806	0.49073	-0.510751	-3.04726	-1.88431	-1.26086	0.41595	-0.926832	-0.130764	-1.8713	-2.22418	-0.94593	-0.384881	1.09987	0.215106	0.265584	-0.636987	0.222233	0.456941	0.899112
471	0.845662	-0.635162	0.428551	1.64884	-0.392125	-0.55179	-0.162687	-1.0724	-0.899562	0.940207	-1.2009	-1.05226	-0.989673	0.349765	-0.855859	-1.3387	0.195875	-1.17909	-1.42252	-0.311146	1.3064	-0.778913	-0.143394	-1.74479	-1.58953	-1.27209	-1.78337	-0.643711	0.21949	-0.151394	0.448738	-0.466971	-3.05797	-1.87999	-1.24445	0.401134	-0.939114	-0.161358	-1.92482	-2.211	-0.946794	-0.390042	1.10185	0.251773	0.323545	-0.559302	0.224967	0.523567	0.898747
472	0.850479	-0.71171	0.429205	1.62303	-0.450693	-0.511835	-0.167483	-1.05498	-0.924821	0.951592	-1.1874	-1.10375	-0.992579	0.368566	-0.873009	-1.30457	0.171161	-1.28061	-1.40632	-0.261913	1.33258	-0.810401	-0.164346	-1.75217	-1.58877	-1.29348	-1.78306	-0.623867	0.209064	-0.102067	0.393141	-0.427987	-3.03373	-1.88817	-1.24328	0.383819	-0.950347	-0.198625	-1.96946	-2.18688	-0.948981	-0.390385	1.09219	0.282212	0.375122	-0.473793	0.220001	0.588054	0.893776
473	0.854843	-0.787039	0.425734	1.59787	-0.506605	-0.465103	-0.171621	-1.04475	-0.951497	0.955263	-1.16007	-1.15387	-1.00124	0.386249	-0.898251	-1.26079	0.139885	-1.37605	-1.38802	-0.215606	1.36717	-0.845967	-0.189489	-1.75284	-1.59486	-1.29936	-1.78872	-0.626133	0.197488	-0.0537297	0.326587	-0.39235	-3.01373	-1.86744	-1.21768	0.36385	-0.974613	-0.242685	-2.01934	-2.17833	-0.947916	-0.385953	1.06399	0.30349	0.418821	-0.387562	0.207007	0.64664	0.878887
474	0.863145	-0.859882	0.416491	1.56927	-0.561745	-0.410827	-0.176032	-1.02583	-0.977865	0.965498	-1.15401	-1.20212	-0.989486	0.407756	-0.923211	-1.21292	0.104098	-1.4698	-1.35082	-0.175092	1.40194	-0.885155	-0.217087	-1.74589	-1.58287	-1.31001	-1.77926	-0.626243	0.182486	-0.00799795	0.250288	-0.365954	-3.01029	-1.85124	-1.2063	0.341077	-1.00314	-0.291685	-2.06351	-2.15475	-0.950622	-0.372839	1.03059	0.318963	0.450734	-0.302637	0.187143	0.707836	0.862046
475	0.870206	-0.928353	0.398721	1.52588	-0.612779	-0.350711	-0.18061	-0.999373	-1.00502	0.964397	-1.14579	-1.25003	-0.970201	0.431452	-0.944702	-1.1712	0.0629746	-1.55743	-1.31032	-0.139728	1.43923	-0.926125	-0.248655	-1.73081	-1.55951	-1.32283	-1.75973	-0.623298	0.165603	0.0355041	0.163222	-0.341679	-2.98592	-1.82796	-1.19818	0.318052	-1.04181	-0.350445	-2.09907	-2.0987	-0.94679	-0.354301	0.989364	0.329235	0.477964	-0.217993	0.161789	0.765974	0.84302
476	0.875077	-0.998685	0.380037	1.4811	-0.658829	-0.285597	-0.187096	-0.972183	-1.03288	0.957762	-1.12413	-1.30088	-0.964537	0.454228	-0.971732	-1.12849	0.0174953	-1.63394	-1.26517	-0.1106	1.4751	-0.967143	-0.283378	-1.71259	-1.55419	-1.32642	-1.73765	-0.62797	0.146943	0.0767429	0.0667727	-0.322765	-2.95231	-1.80619	-1.19839	0.294688	-1.08171	-0.414491	-2.11108	-2.09236	-0.950813	-0.329825	0.939721	0.330722	0.491956	-0.135533	0.131179	0.818017	0.819707
477	0.890886	-1.0564	0.357211	1.43636	-0.704252	-0.216507	-0.194585	-0.938806	-1.05087	0.949565	-1.10758	-1.33989	-0.952641	0.477822	-0.996333	-1.08574	-0.0310043	-1.70314	-1.21444	-0.0879388	1.50102	-1.01157	-0.321576	-1.69417	-1.55877	-1.32391	-1.71558	-0.624476	0.126106	0.115286	-0.0376971	-0.310691	-2.91467	-1.79336	-1.18313	0.268517	-1.12559	-0.486632	-2.13814	-2.07808	-0.953677	-0.300501	0.881443	0.327803	0.499569	-0.0562951	0.0968426	0.868836	0.797875
478	0.88951	-1.11141	0.332504	1.38293	-0.74402	-0.1453	-0.202783	-0.903053	-1.07236	0.925569	-1.10375	-1.38405	-0.931171	0.498483	-1.0228	-1.0468	-0.0835035	-1.76948	-1.1553	-0.0725021	1.53664	-1.0565	-0.362738	-1.66516	-1.53783	-1.3232	-1.69545	-0.629075	0.103124	0.15193	-0.148035	-0.301835	-2.8584	-1.76431	-1.15959	0.242421	-1.1774	-0.565608	-2.16867	-2.03136	-0.949574	-0.2663	0.816899	0.320094	0.499758	0.0170003	0.0600206	0.919517	0.776044
479	0.895769	-1.16469	0.308236	1.32719	-0.780112	-0.0715722	-0.212663	-0.863556	-1.09319	0.90464	-1.09699	-1.42594	-0.905689	0.517417	-1.0518	-1.0107	-0.137936	-1.81627	-1.08718	-0.0646843	1.56932	-1.10168	-0.407145	-1.6301	-1.51057	-1.32798	-1.66729	-0.62803	0.078782	0.184531	-0.263825	-0.298494	-2.80249	-1.74304	-1.15614	0.216982	-1.23147	-0.649613	-2.18675	-2.00114	-0.975758	-0.227036	0.74888	0.306747	0.486091	0.0854125	0.020683	0.967255	0.751566
480	0.910531	-1.21119	0.282449	1.26828	-0.809952	0.00159235	-0.221636	-0.817891	-1.0967	0.877161	-1.08538	-1.45556	-0.876298	0.53495	-1.0782	-0.978713	-0.194146	-1.85908	-1.00577	-0.0644179	1.58878	-1.1466	-0.453316	-1.59705	-1.49296	-1.31815	-1.62984	-0.628651	0.0522768	0.214483	-0.382694	-0.30044	-2.74225	-1.7102	-1.15527	0.19136	-1.2872	-0.743922	-2.19628	-2.00041	-0.992331	-0.18416	0.676149	0.288377	0.471315	0.145248	-0.0202377	1.00735	0.735377
481	0.905123	-1.25579	0.259111	1.20828	-0.832557	0.0739597	-0.232351	-0.773507	-1.10169	0.844077	-1.09193	-1.50016	-0.843744	0.550097	-1.10468	-0.946892	-0.250662	-1.89929	-0.916345	-0.0720284	1.61328	-1.18843	-0.498666	-1.55803	-1.46429	-1.30851	-1.58834	-0.639367	0.0235323	0.241424	-0.504642	-0.309068	-2.67798	-1.69536	-1.1569	0.165921	-1.33762	-0.839986	-2.19986	-1.9926	-0.993135	-0.137908	0.605234	0.265234	0.448816	0.197106	-0.0624348	1.05048	0.71923
482	0.909761	-1.28521	0.23731	1.14521	-0.850715	0.144005	-0.241661	-0.726983	-1.10794	0.811161	-1.09343	-1.52313	-0.805692	0.557516	-1.12834	-0.918021	-0.30721	-1.90314	-0.817228	-0.0862436	1.63637	-1.23092	-0.545922	-1.51387	-1.42948	-1.29977	-1.54482	-0.646879	-0.00755196	0.265532	-0.626495	-0.320813	-2.60518	-1.68326	-1.15768	0.141321	-1.39572	-0.942087	-2.20337	-1.94297	-1.00807	-0.0895768	0.532184	0.237547	0.420297	0.240717	-0.10504	1.08271	0.702414
483	0.924467	-1.31551	0.216388	1.07783	-0.860347	0.208796	-0.249986	-0.677026	-1.10697	0.772343	-1.0887	-1.54818	-0.763343	0.566703	-1.14665	-0.891679	-0.364678	-1.91027	-0.703274	-0.108583	1.65138	-1.2727	-0.591188	-1.47033	-1.39714	-1.29764	-1.50271	-0.656467	-0.0411166	0.288136	-0.74378	-0.335493	-2.51708	-1.64678	-1.15455	0.116799	-1.45184	-1.0516	-2.19971	-1.9169	-1.02978	-0.0399178	0.459907	0.206203	0.390901	0.273778	-0.149269	1.11197	0.701772
484	0.92121	-1.33613	0.197426	1.01238	-0.863208	0.269453	-0.258022	-0.628525	-1.1004	0.731086	-1.09702	-1.57193	-0.716759	0.574039	-1.15416	-0.865612	-0.418503	-1.93488	-0.583868	-0.137138	1.65883	-1.30877	-0.634364	-1.42299	-1.35495	-1.27337	-1.45558	-0.668571	-0.0780023	0.307358	-0.858113	-0.354443	-2.43048	-1.64522	-1.157	0.0924161	-1.50585	-1.16228	-2.19789	-1.92048	-1.04953	0.0106651	0.393196	0.172183	0.358049	0.297719	-0.194968	1.14077	0.698334
485	0.925156	-1.3496	0.179143	0.943225	-0.860693	0.322984	-0.261205	-0.580536	-1.09906	0.68853	-1.09958	-1.58962	-0.66432	0.564481	-1.1572	-0.845842	-0.47097	-1.94226	-0.450789	-0.171262	1.6724	-1.34346	-0.676498	-1.3722	-1.30529	-1.24625	-1.40615	-0.68637	-0.1196	0.32319	-0.972014	-0.376487	-2.34071	-1.63293	-1.15623	0.0683486	-1.55301	-1.27797	-2.1995	-1.92136	-1.06481	0.0610288	0.329548	0.134436	0.325254	0.310272	-0.242125	1.15332	0.697794
486	0.944215	-1.35572	0.162039	0.872261	-0.855568	0.370157	-0.262449	-0.532752	-1.08842	0.648635	-1.10329	-1.60275	-0.609797	0.554859	-1.15653	-0.823403	-0.519095	-1.94257	-0.305952	-0.210666	1.69081	-1.3768	-0.717739	-1.32249	-1.25342	-1.24774	-1.35564	-0.706053	-0.165113	0.336232	-1.07427	-0.400924	-2.24181	-1.60124	-1.15571	0.0436176	-1.59689	-1.39145	-2.19847	-1.91744	-1.09259	0.110835	0.27168	0.0942901	0.291314	0.31266	-0.291873	1.15622	0.71167
487	0.948373	-1.3515	0.14469	0.803065	-0.846384	0.409112	-0.25959	-0.486935	-1.06036	0.60943	-1.12627	-1.59206	-0.555018	0.543904	-1.15643	-0.802096	-0.560826	-1.92168	-0.151402	-0.252442	1.69787	-1.39858	-0.751255	-1.27192	-1.19594	-1.21688	-1.30525	-0.730433	-0.215825	0.345713	-1.17108	-0.426334	-2.14817	-1.59966	-1.16069	0.018811	-1.65172	-1.50801	-2.20127	-1.90057	-1.11455	0.159521	0.219845	0.0518902	0.257735	0.304016	-0.343871	1.15496	0.731429
488	0.949259	-1.34825	0.125862	0.733053	-0.830076	0.438242	-0.252223	-0.439044	-1.04963	0.568441	-1.14115	-1.61436	-0.498044	0.525232	-1.15425	-0.781744	-0.602312	-1.91754	0.0130883	-0.297309	1.69988	-1.42273	-0.78393	-1.21893	-1.13284	-1.20021	-1.25896	-0.762551	-0.273051	0.349092	-1.25893	-0.452777	-2.04257	-1.59815	-1.15918	-0.00632352	-1.6869	-1.62545	-2.20227	-1.86806	-1.13744	0.205246	0.17386	0.00701984	0.22589	0.283703	-0.398644	1.15504	0.757578
489	0.955456	-1.32907	0.106158	0.658974	-0.810471	0.459894	-0.242145	-0.391783	-1.0308	0.528651	-1.14917	-1.62278	-0.438635	0.502915	-1.12832	-0.760801	-0.637496	-1.91804	0.188973	-0.342798	1.70034	-1.45004	-0.818627	-1.16579	-1.06434	-1.19552	-1.2109	-0.791496	-0.33555	0.351026	-1.33515	-0.477968	-1.93301	-1.59168	-1.15548	-0.0311775	-1.72173	-1.74042	-2.20011	-1.85845	-1.16357	0.247444	0.134455	-0.0382469	0.19611	0.253377	-0.455626	1.15232	0.797284
490	0.952075	-1.31389	0.0847319	0.582097	-0.789274	0.4702	-0.226364	-0.348154	-1.00619	0.491419	-1.16851	-1.60186	-0.379906	0.475431	-1.09987	-0.741936	-0.666512	-1.91125	0.372477	-0.38804	1.69743	-1.45449	-0.842064	-1.117	-0.989098	-1.16139	-1.1636	-0.826702	-0.404535	0.350259	-1.41351	-0.505538	-1.83832	-1.5932	-1.15499	-0.0561457	-1.75582	-1.85971	-2.1989	-1.84192	-1.18679	0.285858	0.101019	-0.0848589	0.16853	0.210554	-0.516478	1.13163	0.842652
491	0.963772	-1.29354	0.0612748	0.505685	-0.765465	0.470663	-0.205889	-0.304715	-0.982415	0.455022	-1.19202	-1.59378	-0.321513	0.444393	-1.06624	-0.719971	-0.690845	-1.91979	0.557446	-0.431831	1.69864	-1.47166	-0.869779	-1.072	-0.912213	-1.15533	-1.1188	-0.868462	-0.482123	0.341536	-1.47047	-0.532545	-1.73659	-1.59228	-1.15448	-0.0801159	-1.78286	-1.9626	-2.1998	-1.81323	-1.21067	0.319885	0.0732993	-0.131923	0.141149	0.157836	-0.581213	1.10096	0.892874
492	0.982218	-1.26055	0.0367037	0.425298	-0.739666	0.462516	-0.181553	-0.262134	-0.958342	0.420841	-1.20627	-1.5944	-0.263966	0.408246	-1.02019	-0.700082	-0.710172	-1.91176	0.755331	-0.470832	1.67175	-1.47991	-0.893265	-1.02668	-0.829773	-1.1433	-1.07466	-0.912601	-0.562925	0.329854	-1.52642	-0.556119	-1.62929	-1.59313	-1.15598	-0.10274	-1.81601	-2.06757	-2.19783	-1.79987	-1.22162	0.348775	0.0504039	-0.177565	0.116517	0.0956253	-0.647929	1.06633	0.961447
493	0.986133	-1.23534	0.0102563	0.34102	-0.71347	0.444198	-0.152304	-0.223048	-0.933002	0.387375	-1.21604	-1.59144	-0.210656	0.369334	-0.976218	-0.675567	-0.72381	-1.91837	0.950708	-0.507443	1.65663	-1.4777	-0.910674	-0.988793	-0.743893	-1.11582	-1.03705	-0.95788	-0.649694	0.312943	-1.56553	-0.580804	-1.52993	-1.60045	-1.14237	-0.123561	-1.8238	-2.17021	-2.19898	-1.76939	-1.24971	0.371558	0.0319721	-0.222961	0.0939751	0.0227457	-0.715325	1.02154	1.03756
494	0.992511	-1.20371	-0.0170204	0.256289	-0.684572	0.418407	-0.119351	-0.18603	-0.900746	0.352802	-1.24221	-1.60101	-0.160332	0.328502	-0.925894	-0.649551	-0.732614	-1.90572	1.14749	-0.539118	1.64444	-1.48143	-0.936786	-0.954563	-0.662365	-1.11014	-1.00119	-1.00555	-0.745946	0.292548	-1.5845	-0.601751	-1.43367	-1.59734	-1.11837	-0.141473	-1.83259	-2.25603	-2.20268	-1.73267	-1.25011	0.387884	0.0166215	-0.265388	0.0725986	-0.0569485	-0.784829	0.972441	1.12023
495	0.99687	-1.16234	-0.0440791	0.16786	-0.654249	0.383633	-0.0819048	-0.151527	-0.87482	0.320093	-1.25378	-1.58459	-0.113948	0.284253	-0.872485	-0.628659	-0.742743	-1.91682	1.34259	-0.566701	1.61076	-1.45717	-0.945459	-0.923236	-0.581296	-1.1022	-0.968331	-1.0564	-0.843715	0.268826	-1.61419	-0.623273	-1.34253	-1.59453	-1.10499	-0.156525	-1.84994	-2.33473	-2.19862	-1.69383	-1.25013	0.398538	0.0036033	-0.304921	0.0537911	-0.144785	-0.856583	0.915745	1.21444
496	0.99612	-1.12508	-0.0716408	0.0775718	-0.622888	0.342442	-0.0410101	-0.12099	-0.847393	0.286572	-1.26579	-1.55748	-0.0730567	0.240189	-0.82187	-0.602704	-0.746478	-1.95563	1.53096	-0.586169	1.59444	-1.44905	-0.955947	-0.901682	-0.500015	-1.09317	-0.934884	-1.10293	-0.946435	0.239514	-1.62956	-0.643271	-1.25392	-1.59509	-1.08162	-0.166837	-1.84158	-2.4	-2.2043	-1.64172	-1.25655	0.401459	-0.00755683	-0.342051	0.0364183	-0.237817	-0.930021	0.8522	1.31585
497	1.00031	-1.08464	-0.0972664	-0.0128413	-0.587515	0.296032	0.00130421	-0.0945382	-0.818799	0.251087	-1.2886	-1.5595	-0.0367239	0.195985	-0.768363	-0.577172	-0.747949	-1.97428	1.72059	-0.599759	1.55847	-1.43384	-0.98151	-0.884178	-0.425031	-1.08854	-0.902473	-1.15703	-1.05097	0.208368	-1.64583	-0.659041	-1.17557	-1.59269	-1.05444	-0.174463	-1.80717	-2.46697	-2.20032	-1.59184	-1.25145	0.401216	-0.0178653	-0.373976	0.0209837	-0.336474	-1.00121	0.786237	1.42446
498	1.00177	-1.04167	-0.121825	-0.106474	-0.554335	0.243554	0.0466792	-0.073494	-0.791015	0.214879	-1.29695	-1.54005	-0.00646043	0.150867	-0.719202	-0.551954	-0.750006	-1.99715	1.89564	-0.605136	1.5142	-1.40366	-0.990837	-0.875872	-0.356337	-1.08455	-0.875013	-1.20845	-1.15246	0.175006	-1.62198	-0.675672	-1.10353	-1.59724	-1.02663	-0.178509	-1.79827	-2.51702	-2.18543	-1.53613	-1.23917	0.397762	-0.0273689	-0.403077	0.00745644	-0.440344	-1.07083	0.718199	1.54077
499	1.00086	-1.00138	-0.144644	-0.199783	-0.520799	0.186736	0.0923811	-0.0592163	-0.764021	0.177265	-1.31143	-1.51484	0.0184919	0.106969	-0.672158	-0.525103	-0.750504	-1.99115	2.06977	-0.601192	1.47687	-1.39287	-0.99679	-0.874345	-0.295849	-1.08018	-0.84741	-1.25834	-1.25904	0.14045	-1.59772	-0.689011	-1.03748	-1.61118	-0.991336	-0.17806	-1.78312	-2.5564	-2.17917	-1.47815	-1.21435	0.387325	-0.036437	-0.429774	-0.00443841	-0.543165	-1.14308	0.648699	1.66798
500	1.01821	-0.959848	-0.165218	-0.292385	-0.484839	0.125852	0.137489	-0.0526231	-0.742549	0.138167	-1.32921	-1.49933	0.037951	0.0641649	-0.625076	-0.503659	-0.753794	-2.00768	2.23944	-0.601119	1.42511	-1.36539	-1.00405	-0.87946	-0.24492	-1.07872	-0.82035	-1.31405	-1.3671	0.105377	-1.59906	-0.701945	-0.980219	-1.6301	-0.960579	-0.17501	-1.74438	-2.59765	-2.17035	-1.41749	-1.19356	0.374062	-0.0447685	-0.449201	-0.0146459	-0.647507	-1.21402	0.577512	1.78946
501	1.03834	-0.914214	-0.184646	-0.382514	-0.450161	0.0622155	0.182737	-0.0530397	-0.720151	0.0963783	-1.34868	-1.47815	0.051598	0.0231078	-0.581866	-0.48044	-0.749329	-2.04564	2.38929	-0.593121	1.37156	-1.32918	-0.996696	-0.893377	-0.206201	-1.08137	-0.796431	-1.36431	-1.46913	0.0702206	-1.57722	-0.710224	-0.931561	-1.65356	-0.925494	-0.169577	-1.71005	-2.60096	-2.1357	-1.34901	-1.1572	0.358148	-0.0524063	-0.465925	-0.0235168	-0.755289	-1.27799	0.509079	1.91736
502	1.04025	-0.869076	-0.201017	-0.473122	-0.414969	-0.00414276	0.225366	-0.063303	-0.705352	0.0526779	-1.36249	-1.45638	0.0603012	-0.0160454	-0.54164	-0.45873	-0.756069	-2.07875	2.52337	-0.578189	1.31665	-1.29236	-0.997131	-0.915132	-0.179996	-1.07404	-0.771382	-1.41872	-1.56332	0.0358633	-1.5544	-0.720604	-0.887527	-1.65789	-0.88721	-0.162506	-1.66669	-2.61071	-2.10185	-1.28439	-1.1173	0.342478	-0.0586669	-0.484089	-0.0313512	-0.860007	-1.34147	0.438768	2.04647
503	1.03926	-0.828151	-0.217217	-0.562471	-0.381058	-0.071716	0.264329	-0.0840141	-0.69027	0.00836647	-1.38574	-1.42603	0.0639293	-0.0538117	-0.504409	-0.438677	-0.766751	-2.09921	2.65752	-0.560144	1.25551	-1.25453	-0.998457	-0.945681	-0.165293	-1.08639	-0.746478	-1.46836	-1.66173	0.00286955	-1.51926	-0.727193	-0.858135	-1.6574	-0.852468	-0.154008	-1.61624	-2.61196	-2.10057	-1.21931	-1.07657	0.32582	-0.0625086	-0.494806	-0.0383881	-0.957877	-1.40586	0.372188	2.1617
504	1.04812	-0.786718	-0.231868	-0.645316	-0.347914	-0.14115	0.299034	-0.11412	-0.676759	-0.0371207	-1.41164	-1.40471	0.0631396	-0.0883018	-0.468157	-0.417405	-0.768885	-2.10248	2.76636	-0.532939	1.19209	-1.22679	-0.975816	-0.979812	-0.166026	-1.09743	-0.722324	-1.51747	-1.75196	-0.0270144	-1.47794	-0.727755	-0.838594	-1.67817	-0.816207	-0.146049	-1.55784	-2.59567	-2.05257	-1.15144	-1.02744	0.30965	-0.0640245	-0.504303	-0.0451072	-1.05128	-1.45798	0.31144	2.28741
505	1.05449	-0.749176	-0.245193	-0.72646	-0.316991	-0.211823	0.328974	-0.156161	-0.673723	-0.083474	-1.42889	-1.37842	0.0584138	-0.120968	-0.433048	-0.401595	-0.781023	-2.13481	2.86094	-0.505721	1.12822	-1.18642	-0.955802	-1.0221	-0.179295	-1.09809	-0.698331	-1.56378	-1.82888	-0.0539601	-1.43584	-0.73094	-0.823393	-1.68887	-0.783923	-0.138609	-1.50365	-2.59947	-2.01165	-1.08984	-0.974713	0.298002	-0.0623283	-0.516082	-0.0519571	-1.14316	-1.50872	0.253472	2.40854
506	1.05294	-0.715789	-0.260001	-0.799779	-0.2906	-0.282554	0.353208	-0.209267	-0.671633	-0.129366	-1.4576	-1.34489	0.0504555	-0.150938	-0.399088	-0.38581	-0.79267	-2.15192	2.96336	-0.475468	1.06253	-1.14552	-0.930505	-1.07078	-0.204931	-1.12051	-0.6743	-1.6059	-1.90745	-0.0771482	-1.38336	-0.729192	-0.824061	-1.69849	-0.752583	-0.132799	-1.45351	-2.55713	-1.97427	-1.03501	-0.922828	0.290293	-0.0565634	-0.527806	-0.059143	-1.2266	-1.56308	0.202997	2.51866
507	1.06382	-0.679314	-0.274059	-0.865851	-0.268114	-0.353958	0.369539	-0.275176	-0.673085	-0.173575	-1.47839	-1.31562	0.0397588	-0.177615	-0.365066	-0.371613	-0.807368	-2.17333	3.02646	-0.440598	0.993256	-1.1139	-0.892859	-1.11632	-0.24213	-1.13616	-0.647528	-1.64711	-1.98523	-0.0963395	-1.32581	-0.734664	-0.826777	-1.71297	-0.72149	-0.13024	-1.39766	-2.50564	-1.9152	-0.980634	-0.868448	0.285602	-0.0457888	-0.537753	-0.0671827	-1.29817	-1.59666	0.15828	2.62262
508	1.07737	-0.65095	-0.289877	-0.922657	-0.250432	-0.423405	0.377043	-0.35076	-0.675009	-0.21652	-1.50862	-1.27871	0.0270737	-0.201789	-0.331599	-0.358419	-0.827433	-2.19834	3.1007	-0.404094	0.921333	-1.07838	-0.856357	-1.16573	-0.28839	-1.15432	-0.619426	-1.672	-2.04818	-0.110942	-1.26218	-0.738258	-0.842431	-1.72908	-0.698235	-0.129656	-1.34945	-2.4827	-1.86977	-0.935847	-0.813391	0.286886	-0.0303491	-0.551421	-0.0758515	-1.36998	-1.63069	0.120679	2.72376
509	1.08061	-0.625742	-0.306451	-0.970676	-0.235773	-0.492423	0.378719	-0.437855	-0.677035	-0.257372	-1.5368	-1.24026	0.0134639	-0.221006	-0.298637	-0.34543	-0.851546	-2.19031	3.15055	-0.363148	0.851249	-1.05665	-0.812893	-1.22181	-0.344254	-1.18438	-0.589603	-1.70156	-2.10551	-0.120959	-1.19551	-0.7389	-0.868228	-1.7637	-0.672643	-0.131593	-1.30475	-2.43174	-1.80369	-0.897758	-0.759334	0.295612	-0.00907904	-0.562996	-0.0856113	-1.42451	-1.66301	0.0905796	2.81871
510	1.09388	-0.601901	-0.32405	-1.00828	-0.226543	-0.557045	0.370467	-0.537344	-0.685857	-0.293854	-1.56336	-1.20472	-0.000414389	-0.236301	-0.264605	-0.33484	-0.879237	-2.19089	3.18509	-0.320559	0.782915	-1.02868	-0.762963	-1.27795	-0.405282	-1.21479	-0.555601	-1.71614	-2.16421	-0.126892	-1.11767	-0.742051	-0.897013	-1.77667	-0.653204	-0.137158	-1.26943	-2.37873	-1.7393	-0.864625	-0.703636	0.309093	0.0175998	-0.576873	-0.0966953	-1.47554	-1.67887	0.0671693	2.88707
511	1.09813	-0.58116	-0.344144	-1.03495	-0.223583	-0.618923	0.350812	-0.644031	-0.698836	-0.327161	-1.59203	-1.16698	-0.0134847	-0.245465	-0.230267	-0.322857	-0.910504	-2.2012	3.2109	-0.276222	0.713253	-1.001	-0.710644	-1.32794	-0.471939	-1.24347	-0.522248	-1.71992	-2.20446	-0.128068	-1.02938	-0.739946	-0.934049	-1.80348	-0.642729	-0.145925	-1.23008	-2.33381	-1.67803	-0.847406	-0.649989	0.329383	0.0489371	-0.593864	-0.108895	-1.51493	-1.69733	0.0512116	2.97894
512	1.09661	-0.563512	-0.364024	-1.05355	-0.222808	-0.679517	0.323071	-0.76262	-0.700986	-0.356047	-1.6162	-1.1322	-0.0252358	-0.249901	-0.195686	-0.316385	-0.946031	-2.18019	3.21201	-0.229104	0.648278	-0.996057	-0.654852	-1.37836	-0.544449	-1.27987	-0.486666	-1.74552	-2.24122	-0.125461	-0.938681	-0.746118	-0.977303	-1.82284	-0.62513	-0.157119	-1.20502	-2.26592	-1.60628	-0.833921	-0.599755	0.355962	0.0854409	-0.614532	-0.122289	-1.5415	-1.69986	0.0409599	3.03612
513	1.10437	-0.552786	-0.386366	-1.04712	-0.224853	-0.732746	0.284326	-0.882688	-0.704182	-0.378012	-1.64847	-1.09352	-0.0350528	-0.248586	-0.160061	-0.307154	-0.982425	-2.18061	3.27149	-0.178387	0.586377	-0.994472	-0.596529	-1.4252	-0.614798	-1.32344	-0.447045	-1.74147	-2.29384	-0.119262	-0.838512	-0.748377	-1.03209	-1.82887	-0.624096	-0.171694	-1.19367	-2.22112	-1.54436	-0.828335	-0.553144	0.389091	0.124805	-0.636277	-0.13678	-1.57462	-1.69747	0.0364113	3.08963
514	1.10592	-0.534597	-0.40884	-1.04483	-0.231102	-0.784009	0.236458	-1.01162	-0.717929	-0.394981	-1.67234	-1.05763	-0.0424868	-0.239765	-0.124906	-0.301503	-1.0252	-2.18082	3.26893	-0.125301	0.529334	-0.99342	-0.536571	-1.46869	-0.687379	-1.36777	-0.407973	-1.7149	-2.305	-0.110158	-0.730656	-0.750246	-1.08622	-1.86234	-0.628194	-0.186896	-1.16535	-2.15876	-1.47345	-0.834104	-0.50971	0.428766	0.168842	-0.655508	-0.15231	-1.58175	-1.68408	0.0370265	3.15852
515	1.11288	-0.527904	-0.429971	-1.04562	-0.23989	-0.828366	0.179519	-1.14863	-0.720193	-0.406112	-1.69102	-1.03	-0.0472535	-0.225892	-0.090226	-0.29907	-1.07157	-2.15345	3.22427	-0.0708008	0.477197	-0.998039	-0.4764	-1.50355	-0.760262	-1.41463	-0.366701	-1.71025	-2.30876	-0.0981236	-0.618892	-0.761112	-1.14765	-1.89222	-0.626481	-0.203901	-1.15381	-2.11201	-1.40679	-0.847387	-0.469079	0.472627	0.214181	-0.680206	-0.168965	-1.59435	-1.66172	0.0414651	3.17635
516	1.12023	-0.519223	-0.452402	-1.02341	-0.250111	-0.869304	0.114679	-1.28488	-0.720404	-0.41137	-1.71097	-0.992316	-0.0493732	-0.205342	-0.055459	-0.29192	-1.11463	-2.13398	3.21815	-0.0127027	0.427717	-0.994288	-0.417426	-1.52643	-0.828811	-1.46649	-0.324868	-1.7017	-2.35842	-0.0845759	-0.50119	-0.770029	-1.21334	-1.89925	-0.641489	-0.221181	-1.16518	-2.07952	-1.34699	-0.870116	-0.432499	0.520858	0.260572	-0.705839	-0.187034	-1.58275	-1.63987	0.0490697	3.20324
517	1.12739	-0.501888	-0.475774	-0.99506	-0.262085	-0.907175	0.0432155	-1.41875	-0.720052	-0.408158	-1.7244	-0.965625	-0.0496293	-0.179395	-0.021973	-0.293136	-1.16127	-2.08561	3.19143	0.046836	0.387841	-0.998951	-0.359208	-1.55155	-0.899689	-1.52297	-0.282773	-1.68229	-2.38281	-0.0707488	-0.37986	-0.782183	-1.27565	-1.90314	-0.654998	-0.237749	-1.17726	-2.01144	-1.28664	-0.898118	-0.401928	0.571525	0.30632	-0.728217	-0.204328	-1.56452	-1.60956	0.0597607	3.19099
518	1.14039	-0.50099	-0.49429	-0.958911	-0.274177	-0.934217	-0.0346171	-1.54669	-0.719967	-0.399328	-1.74324	-0.942255	-0.0481546	-0.149414	0.0111336	-0.297906	-1.20459	-2.09221	3.19837	0.107665	0.352634	-1.01987	-0.303837	-1.55579	-0.963073	-1.58208	-0.239991	-1.65525	-2.3908	-0.0572463	-0.259401	-0.792406	-1.34699	-1.95587	-0.669018	-0.253438	-1.19674	-2.00198	-1.2281	-0.933721	-0.378058	0.623689	0.349745	-0.745738	-0.221186	-1.55702	-1.58231	0.0725236	3.19119
519	1.14504	-0.491589	-0.511967	-0.912404	-0.287993	-0.963152	-0.115489	-1.68071	-0.722567	-0.386428	-1.74865	-0.914305	-0.0458557	-0.115575	0.0429885	-0.303382	-1.24541	-2.07737	3.16195	0.169185	0.322307	-1.04487	-0.251727	-1.55063	-1.02315	-1.63858	-0.19745	-1.62062	-2.3941	-0.0459398	-0.138631	-0.80554	-1.40704	-1.98799	-0.691072	-0.267139	-1.2167	-1.97414	-1.1703	-0.975897	-0.359223	0.675432	0.394146	-0.764278	-0.238588	-1.52185	-1.54138	0.0869537	3.19876
520	1.1496	-0.480906	-0.531773	-0.862222	-0.300268	-0.989855	-0.199106	-1.80446	-0.713339	-0.367809	-1.75086	-0.899992	-0.0435015	-0.0794374	0.0734432	-0.313429	-1.28735	-2.01122	3.12701	0.230071	0.299084	-1.06479	-0.20321	-1.5467	-1.07918	-1.70093	-0.153605	-1.59598	-2.38155	-0.0377152	-0.0183168	-0.821176	-1.4644	-1.99183	-0.711625	-0.280534	-1.24214	-1.92783	-1.12061	-1.02586	-0.345511	0.725603	0.43166	-0.782188	-0.25257	-1.48846	-1.49505	0.103089	3.19126
521	1.15176	-0.48031	-0.543474	-0.804605	-0.311679	-1.00014	-0.282465	-1.91861	-0.70253	-0.346282	-1.74537	-0.887267	-0.0415841	-0.042004	0.10354	-0.328986	-1.3311	-2.00654	3.1093	0.290322	0.281512	-1.08923	-0.159533	-1.52138	-1.12821	-1.76298	-0.109681	-1.56311	-2.39667	-0.0341414	0.09867	-0.839926	-1.52915	-2.03106	-0.738331	-0.289476	-1.27127	-1.92039	-1.06794	-1.07974	-0.339363	0.774288	0.467991	-0.793474	-0.264763	-1.44266	-1.45497	0.12045	3.1937
522	1.15398	-0.47814	-0.554164	-0.742248	-0.321876	-0.997849	-0.36524	-2.02614	-0.700429	-0.319634	-1.71859	-0.874427	-0.0411241	-0.00469662	0.132697	-0.346619	-1.36411	-1.96377	3.04619	0.347718	0.270113	-1.11623	-0.120075	-1.49538	-1.17493	-1.82559	-0.0652439	-1.52325	-2.386	-0.0359611	0.214322	-0.858352	-1.58344	-2.07472	-0.765495	-0.298141	-1.30142	-1.91474	-1.02312	-1.13712	-0.338185	0.820186	0.503041	-0.802125	-0.274174	-1.38787	-1.41267	0.139371	3.18952
523	1.1554	-0.473951	-0.565875	-0.674772	-0.329541	-1.01051	-0.446782	-2.12429	-0.699586	-0.290903	-1.70545	-0.863263	-0.0425887	0.0311263	0.162296	-0.368906	-1.39526	-1.91027	3.01042	0.40479	0.262706	-1.14419	-0.0855894	-1.45528	-1.20936	-1.89577	-0.0196112	-1.48423	-2.33051	-0.0447784	0.322354	-0.877874	-1.63114	-2.11094	-0.794254	-0.304067	-1.33982	-1.89194	-0.984098	-1.20089	-0.342281	0.860452	0.531153	-0.802381	-0.276792	-1.33427	-1.36949	0.159267	3.20276
524	1.15716	-0.469573	-0.572032	-0.603737	-0.337618	-1.03133	-0.524605	-2.20904	-0.687204	-0.260727	-1.69276	-0.862704	-0.0461589	0.0639731	0.192346	-0.399041	-1.43029	-1.8683	2.96669	0.457326	0.262569	-1.17985	-0.0564289	-1.40607	-1.23855	-1.96111	0.0267579	-1.43919	-2.30708	-0.0609336	0.422242	-0.901433	-1.67665	-2.14019	-0.823709	-0.30885	-1.3697	-1.86877	-0.940245	-1.26203	-0.353406	0.895553	0.557936	-0.795678	-0.276716	-1.26647	-1.32586	0.180302	3.19503
525	1.17356	-0.471112	-0.574785	-0.527339	-0.340918	-1.03588	-0.598246	-2.27163	-0.680026	-0.228798	-1.65424	-0.865159	-0.0528019	0.0928739	0.223912	-0.431035	-1.45122	-1.8011	2.91831	0.502759	0.268223	-1.21081	-0.032276	-1.35358	-1.2612	-2.02807	0.0734418	-1.39407	-2.3123	-0.0847752	0.517114	-0.922432	-1.71166	-2.188	-0.854708	-0.313108	-1.40856	-1.8595	-0.906375	-1.33116	-0.368056	0.926872	0.581955	-0.782012	-0.270899	-1.19798	-1.28318	0.20256	3.18809
526	1.18798	-0.475781	-0.576227	-0.445633	-0.343629	-1.01738	-0.665789	-2.33226	-0.678764	-0.196067	-1.61653	-0.873498	-0.0616084	0.118122	0.256527	-0.467539	-1.47573	-1.7421	2.86254	0.545675	0.277786	-1.24701	-0.013666	-1.29128	-1.28581	-2.08618	0.119775	-1.34936	-2.27052	-0.117462	0.602685	-0.947265	-1.74109	-2.23589	-0.887839	-0.311618	-1.44633	-1.85022	-0.874911	-1.39725	-0.387768	0.946818	0.605527	-0.763056	-0.256117	-1.12594	-1.24278	0.224689	3.1809
527	1.19396	-0.473297	-0.577709	-0.362499	-0.345968	-1.00133	-0.726993	-2.37962	-0.673453	-0.162701	-1.58114	-0.887111	-0.0727486	0.137538	0.291996	-0.510295	-1.49607	-1.67946	2.8087	0.582295	0.292503	-1.28179	-0.000423498	-1.22627	-1.29723	-2.15108	0.16665	-1.30044	-2.22568	-0.157531	0.677801	-0.973733	-1.77739	-2.26955	-0.914274	-0.313493	-1.47748	-1.84164	-0.850615	-1.46249	-0.411478	0.957487	0.627539	-0.731057	-0.23486	-1.05097	-1.19857	0.247084	3.18713
528	1.20005	-0.478168	-0.576587	-0.276332	-0.341854	-1.00311	-0.782071	-2.40802	-0.668306	-0.130171	-1.53705	-0.897145	-0.0867159	0.151338	0.330613	-0.556859	-1.50308	-1.60839	2.75669	0.612647	0.312308	-1.31061	0.00753194	-1.16037	-1.28827	-2.21991	0.211646	-1.2513	-2.20415	-0.206571	0.740385	-1.00096	-1.78231	-2.3221	-0.950057	-0.311656	-1.51197	-1.81414	-0.828168	-1.52825	-0.437225	0.960938	0.648432	-0.692367	-0.204651	-0.976935	-1.16065	0.269059	3.19618
529	1.20401	-0.492587	-0.577659	-0.188802	-0.33915	-0.986345	-0.831334	-2.40022	-0.661236	-0.0990356	-1.48883	-0.913641	-0.102286	0.160076	0.37127	-0.608791	-1.51764	-1.53823	2.69064	0.635504	0.335935	-1.34747	0.010059	-1.09206	-1.29548	-2.27418	0.254116	-1.2045	-2.14159	-0.262001	0.794907	-1.02766	-1.7926	-2.36036	-0.97956	-0.311726	-1.53763	-1.80231	-0.80415	-1.58917	-0.464799	0.961274	0.671493	-0.647102	-0.165953	-0.900773	-1.12462	0.289632	3.18468
530	1.2028	-0.495407	-0.577891	-0.0996269	-0.335985	-0.962182	-0.870186	-2.39374	-0.656663	-0.0696302	-1.43692	-0.93803	-0.1197	0.162673	0.417602	-0.660992	-1.52158	-1.46151	2.63463	0.654968	0.364878	-1.38302	0.00709542	-1.025	-1.29424	-2.3302	0.295653	-1.15833	-2.10211	-0.324652	0.836742	-1.0531	-1.79866	-2.41159	-1.00799	-0.308678	-1.5658	-1.7867	-0.79848	-1.64644	-0.495001	0.956711	0.692565	-0.589367	-0.120195	-0.826203	-1.08933	0.308906	3.19279
531	1.19997	-0.500056	-0.575916	-0.0107131	-0.329966	-0.943831	-0.909337	-2.40816	-0.65256	-0.0416295	-1.38402	-0.965722	-0.138288	0.160389	0.465528	-0.717954	-1.52442	-1.3848	2.56982	0.668336	0.399206	-1.4061	-0.00107692	-0.96	-1.28805	-2.37609	0.333249	-1.11714	-2.06516	-0.393676	0.864567	-1.0762	-1.76679	-2.44477	-1.04148	-0.302588	-1.58712	-1.76973	-0.793781	-1.69371	-0.52636	0.936714	0.716935	-0.526819	-0.0667617	-0.752888	-1.05873	0.326236	3.15719
532	1.21271	-0.511879	-0.581448	0.0754794	-0.326269	-0.911178	-0.938787	-2.37368	-0.650677	-0.0160601	-1.32699	-0.993053	-0.159318	0.15414	0.516417	-0.776764	-1.52194	-1.31166	2.5054	0.672726	0.433253	-1.43863	-0.0148397	-0.8925	-1.27001	-2.42449	0.36825	-1.07878	-2.00901	-0.46564	0.885399	-1.1026	-1.76091	-2.48108	-1.06834	-0.298835	-1.5887	-1.7466	-0.79691	-1.75763	-0.557495	0.912237	0.745284	-0.458767	-0.00629618	-0.683335	-1.0269	0.342527	3.1134
533	1.22821	-0.521121	-0.590865	0.161499	-0.325117	-0.879685	-0.9491	-2.32388	-0.649499	0.00632771	-1.27546	-1.02699	-0.18162	0.143519	0.569695	-0.834189	-1.50693	-1.23827	2.44338	0.67319	0.474283	-1.46905	-0.034047	-0.831387	-1.24951	-2.47431	0.400626	-1.0377	-1.96156	-0.541725	0.892567	-1.12534	-1.73991	-2.51157	-1.10108	-0.289969	-1.59277	-1.71026	-0.80818	-1.79589	-0.58921	0.883346	0.770486	-0.385692	0.0603349	-0.617614	-0.998604	0.355573	3.12086
534	1.23965	-0.53141	-0.600122	0.244225	-0.32484	-0.845327	-0.966884	-2.29604	-0.64699	0.02584	-1.21927	-1.06319	-0.205218	0.129078	0.625282	-0.900564	-1.50299	-1.16264	2.36686	0.665972	0.520675	-1.48629	-0.05801	-0.780726	-1.24585	-2.52172	0.424887	-1.00859	-1.91027	-0.620144	0.88489	-1.1444	-1.70672	-2.50841	-1.12192	-0.280193	-1.59606	-1.69279	-0.824604	-1.83116	-0.618633	0.842958	0.797826	-0.310449	0.131788	-0.556601	-0.969265	0.363807	3.109
535	1.23769	-0.54241	-0.608497	0.322538	-0.32557	-0.806805	-0.987059	-2.23248	-0.644502	0.0422905	-1.16049	-1.10257	-0.23107	0.112144	0.681921	-0.964414	-1.49061	-1.08905	2.30275	0.6533	0.566398	-1.50403	-0.0872022	-0.729375	-1.23751	-2.57326	0.447792	-0.981781	-1.84967	-0.701669	0.865614	-1.16222	-1.68295	-2.5189	-1.14676	-0.268846	-1.57131	-1.65486	-0.853738	-1.88862	-0.643644	0.799669	0.826632	-0.233928	0.206837	-0.502806	-0.940932	0.370062	3.0577
536	1.23516	-0.551865	-0.621946	0.397022	-0.330306	-0.767356	-0.992238	-2.15624	-0.639485	0.0553148	-1.10504	-1.14135	-0.257533	0.0938289	0.733548	-1.02339	-1.46682	-1.0176	2.23109	0.634913	0.61527	-1.51662	-0.121052	-0.682739	-1.24124	-2.59976	0.465629	-0.955555	-1.78597	-0.780732	0.840321	-1.17949	-1.63942	-2.51096	-1.17274	-0.254698	-1.556	-1.61287	-0.881656	-1.89797	-0.670782	0.746846	0.850897	-0.159604	0.283397	-0.454119	-0.915587	0.373312	3.01288
537	1.25352	-0.561985	-0.634527	0.468583	-0.340779	-0.725026	-0.98288	-2.09548	-0.641621	0.0649439	-1.05052	-1.18242	-0.286009	0.0745673	0.789072	-1.09414	-1.44716	-0.950066	2.15276	0.612466	0.664043	-1.52635	-0.158539	-0.642982	-1.23155	-2.62131	0.475666	-0.948095	-1.73098	-0.861067	0.804124	-1.20147	-1.58981	-2.51072	-1.19359	-0.238847	-1.53554	-1.57084	-0.919722	-1.91995	-0.695118	0.687859	0.881745	-0.090311	0.361635	-0.410813	-0.887115	0.370647	2.97296
538	1.25716	-0.574931	-0.646006	0.53413	-0.355884	-0.68503	-0.967851	-2.02044	-0.629275	0.0711245	-0.996012	-1.21928	-0.315358	0.0552116	0.843352	-1.15611	-1.41869	-0.885082	2.07677	0.585933	0.716181	-1.52389	-0.198932	-0.60393	-1.21167	-2.66162	0.489012	-0.934323	-1.66799	-0.940786	0.762111	-1.1997	-1.53895	-2.5235	-1.21438	-0.221736	-1.4992	-1.51734	-0.965843	-1.97083	-0.712861	0.626617	0.903974	-0.0274562	0.440396	-0.374481	-0.860141	0.36339	2.91161
539	1.25154	-0.589109	-0.659557	0.592914	-0.376851	-0.642705	-0.962048	-1.933	-0.622849	0.0744177	-0.942968	-1.25604	-0.346471	0.037361	0.890116	-1.21366	-1.3865	-0.82071	2.00002	0.556202	0.763883	-1.52425	-0.243546	-0.56931	-1.21689	-2.69116	0.496408	-0.922824	-1.60003	-1.01094	0.716233	-1.20768	-1.4853	-2.49489	-1.22956	-0.20251	-1.46178	-1.46188	-1.01626	-1.98323	-0.728701	0.55794	0.921527	0.0280241	0.518688	-0.344379	-0.831645	0.352378	2.84033
540	1.27086	-0.603303	-0.67299	0.651142	-0.404082	-0.601019	-0.951725	-1.85933	-0.629631	0.0751207	-0.889875	-1.29658	-0.378756	0.0212627	0.935352	-1.2767	-1.34993	-0.759368	1.92128	0.523621	0.809857	-1.52599	-0.28892	-0.540509	-1.21352	-2.70422	0.491784	-0.93628	-1.53174	-1.07917	0.660671	-1.22866	-1.42467	-2.48786	-1.25199	-0.18173	-1.4202	-1.402	-1.07442	-1.99492	-0.740401	0.485832	0.947998	0.0735049	0.593282	-0.319145	-0.802703	0.336817	2.77291
541	1.28193	-0.618807	-0.686832	0.705099	-0.435518	-0.559378	-0.926935	-1.77432	-0.621428	0.0729527	-0.839537	-1.32384	-0.40917	0.00815606	0.975111	-1.33336	-1.30462	-0.698973	1.84481	0.488463	0.855978	-1.51213	-0.333456	-0.512881	-1.20817	-2.72301	0.485371	-0.94492	-1.45281	-1.14031	0.60622	-1.2357	-1.36104	-2.48558	-1.25377	-0.160548	-1.37469	-1.33912	-1.13401	-2.0033	-0.75032	0.411429	0.951685	0.107102	0.664588	-0.299029	-0.770189	0.315138	2.69447
542	1.28538	-0.637836	-0.693769	0.75315	-0.475273	-0.517762	-0.911272	-1.68186	-0.623972	0.0691807	-0.791365	-1.34899	-0.439114	-0.00104519	1.01004	-1.3922	-1.25868	-0.641686	1.77107	0.452076	0.896054	-1.50427	-0.380176	-0.485809	-1.20136	-2.76247	0.481365	-0.954441	-1.37474	-1.19153	0.548887	-1.24116	-1.28989	-2.43572	-1.26672	-0.138599	-1.33066	-1.26626	-1.19903	-1.99273	-0.750835	0.334136	0.958379	0.128873	0.73379	-0.282659	-0.735174	0.28805	2.60909
543	1.29728	-0.657957	-0.702078	0.796615	-0.52225	-0.480073	-0.887254	-1.6024	-0.625397	0.0634444	-0.743924	-1.37607	-0.46622	-0.00618057	1.0377	-1.44367	-1.20789	-0.584505	1.68467	0.414023	0.936489	-1.48915	-0.425051	-0.462618	-1.20363	-2.77749	0.471578	-0.9763	-1.29877	-1.23173	0.487894	-1.24012	-1.21173	-2.40173	-1.27994	-0.11731	-1.28678	-1.19214	-1.26966	-1.99754	-0.748322	0.25529	0.973638	0.136683	0.793895	-0.268297	-0.701026	0.255912	2.51869
544	1.29381	-0.678698	-0.703833	0.83528	-0.572763	-0.441218	-0.86128	-1.51737	-0.621983	0.0562033	-0.697402	-1.39638	-0.490094	-0.00594825	1.06355	-1.49564	-1.14869	-0.528484	1.60152	0.374189	0.969934	-1.46864	-0.46906	-0.438152	-1.20616	-2.78853	0.455527	-1.00491	-1.21249	-1.2634	0.430522	-1.23899	-1.13681	-2.40666	-1.27726	-0.0961323	-1.24567	-1.11494	-1.33825	-2.00471	-0.750435	0.176879	0.974936	0.130487	0.853437	-0.256295	-0.662428	0.215919	2.42423
545	1.30345	-0.700107	-0.700505	0.874651	-0.628101	-0.402916	-0.839074	-1.42836	-0.625954	0.047724	-0.651502	-1.39786	-0.511433	-0.00055841	1.08711	-1.54306	-1.08936	-0.475241	1.52453	0.333451	0.995997	-1.44429	-0.509098	-0.412818	-1.19921	-2.78907	0.438856	-1.0317	-1.12013	-1.29001	0.372412	-1.24253	-1.05589	-2.38326	-1.27954	-0.076053	-1.20503	-1.02552	-1.40992	-2.0038	-0.748932	0.0996358	0.967744	0.111196	0.907886	-0.244734	-0.624846	0.169375	2.319
546	1.30795	-0.724876	-0.70087	0.90355	-0.688358	-0.365034	-0.809291	-1.34891	-0.628308	0.0377058	-0.609442	-1.39938	-0.524734	0.0108721	1.10008	-1.59428	-1.02354	-0.42183	1.44878	0.293358	1.01807	-1.41551	-0.544007	-0.391897	-1.2047	-2.77455	0.417979	-1.0685	-1.03262	-1.30103	0.314823	-1.23298	-0.966606	-2.32737	-1.2774	-0.0580302	-1.16954	-0.934539	-1.48245	-2.00769	-0.748746	0.0235917	0.956272	0.0779095	0.948599	-0.232358	-0.585711	0.117251	2.22204
547	1.30446	-0.753561	-0.692065	0.927418	-0.752033	-0.327534	-0.78413	-1.27315	-0.636392	0.02644	-0.567786	-1.41159	-0.5297	0.0282113	1.1082	-1.64219	-0.947912	-0.369916	1.37446	0.252869	1.04153	-1.38977	-0.57738	-0.368914	-1.17932	-2.80213	0.39419	-1.10328	-0.94104	-1.29729	0.257896	-1.22557	-0.875203	-2.31379	-1.27129	-0.0418184	-1.14386	-0.839139	-1.55215	-2.00227	-0.749873	-0.0483554	0.951332	0.033326	0.992585	-0.218433	-0.545672	0.0575725	2.12277
548	1.32203	-0.780784	-0.676945	0.948885	-0.816624	-0.290549	-0.754937	-1.19809	-0.648575	0.0132369	-0.52639	-1.40018	-0.530252	0.0513645	1.1094	-1.68107	-0.871181	-0.317419	1.2973	0.211408	1.0497	-1.35244	-0.603139	-0.345131	-1.15782	-2.76325	0.36825	-1.1352	-0.847858	-1.27561	0.202232	-1.21211	-0.781071	-2.30453	-1.24664	-0.0288968	-1.11754	-0.737325	-1.62916	-2.00302	-0.742515	-0.115276	0.935713	-0.0221645	1.02688	-0.20096	-0.507302	-0.00803861	2.01128
549	1.32215	-0.808534	-0.660195	0.953873	-0.883109	-0.253086	-0.726888	-1.12717	-0.658944	-0.00172113	-0.487262	-1.39681	-0.526013	0.0812259	1.10887	-1.73669	-0.789712	-0.264915	1.22124	0.170077	1.04726	-1.31423	-0.622571	-0.322521	-1.14638	-2.71934	0.340052	-1.17751	-0.757896	-1.24696	0.147568	-1.19752	-0.682462	-2.27013	-1.24589	-0.0198139	-1.09673	-0.630803	-1.69287	-2.01093	-0.73827	-0.177746	0.918779	-0.0876024	1.04817	-0.180325	-0.46905	-0.0786944	1.9108
550	1.32932	-0.83917	-0.639132	0.961569	-0.949192	-0.216446	-0.700362	-1.06166	-0.676237	-0.0191904	-0.449508	-1.38813	-0.513513	0.115841	1.10988	-1.76866	-0.703691	-0.213351	1.1483	0.130217	1.05325	-1.27412	-0.641543	-0.297915	-1.12016	-2.71677	0.312961	-1.21802	-0.663895	-1.21016	0.0927157	-1.20362	-0.580308	-2.24094	-1.2451	-0.0150104	-1.08711	-0.519016	-1.76142	-1.99777	-0.742285	-0.232774	0.903316	-0.158809	1.07256	-0.155922	-0.434932	-0.155356	1.80749
551	1.34324	-0.870162	-0.612282	0.967322	-1.01771	-0.179255	-0.668953	-0.99955	-0.697441	-0.0393583	-0.414576	-1.36177	-0.490363	0.157671	1.10833	-1.81904	-0.615509	-0.16064	1.08037	0.0892739	1.05264	-1.23084	-0.649596	-0.274064	-1.09521	-2.66324	0.284303	-1.2586	-0.571458	-1.1593	0.0392743	-1.17903	-0.475589	-2.19945	-1.20633	-0.0155418	-1.08476	-0.404443	-1.82522	-1.9943	-0.740843	-0.280288	0.890329	-0.235923	1.09269	-0.12652	-0.403636	-0.235473	1.70119
552	1.34196	-0.902155	-0.579113	0.960344	-1.08428	-0.142585	-0.641272	-0.945119	-0.720411	-0.062109	-0.38177	-1.35251	-0.460142	0.205255	1.10939	-1.86273	-0.5261	-0.107598	1.01122	0.0487772	1.05901	-1.18547	-0.649957	-0.249384	-1.06042	-2.61081	0.255375	-1.30222	-0.482825	-1.10576	-0.0134198	-1.15614	-0.371038	-2.19612	-1.20565	-0.02237	-1.07801	-0.286184	-1.87935	-1.99942	-0.746112	-0.320929	0.876232	-0.316743	1.10051	-0.0929154	-0.377377	-0.319722	1.59281
553	1.34959	-0.939104	-0.542525	0.954853	-1.13785	-0.107267	-0.614301	-0.89992	-0.74928	-0.0879485	-0.351398	-1.34206	-0.42349	0.25924	1.10552	-1.89639	-0.436408	-0.054271	0.941535	0.0098306	1.05583	-1.13343	-0.650819	-0.223443	-1.027	-2.55474	0.229318	-1.34039	-0.396081	-1.03863	-0.0650172	-1.14394	-0.26769	-2.15244	-1.18274	-0.0355278	-1.08245	-0.16584	-1.94364	-2.0012	-0.749207	-0.352561	0.858179	-0.397857	1.09673	-0.0551448	-0.354559	-0.404534	1.48675
554	1.35409	-0.977746	-0.502465	0.932433	-1.19566	-0.0721277	-0.586532	-0.853477	-0.778099	-0.116316	-0.321804	-1.32541	-0.38077	0.319424	1.10204	-1.95116	-0.344161	-0.000385704	0.879329	-0.0286518	1.05443	-1.07481	-0.640069	-0.198887	-0.994086	-2.48378	0.204197	-1.37579	-0.312614	-0.963645	-0.11652	-1.11481	-0.164786	-2.101	-1.15548	-0.0566749	-1.09323	-0.0439036	-1.98067	-1.98475	-0.753128	-0.376385	0.85292	-0.478079	1.09681	-0.013847	-0.335495	-0.487789	1.39212
555	1.35769	-1.0148	-0.459892	0.909698	-1.24631	-0.0386359	-0.55815	-0.815798	-0.808975	-0.146914	-0.29868	-1.31531	-0.332901	0.384722	1.09923	-1.98141	-0.253682	0.0529255	0.816772	-0.0647639	1.04548	-1.01418	-0.623631	-0.174098	-0.9558	-2.40621	0.180874	-1.41833	-0.232355	-0.883774	-0.166963	-1.08949	-0.0654593	-2.10331	-1.14926	-0.0859923	-1.09941	0.0788571	-2.02863	-1.99221	-0.766132	-0.392439	0.84992	-0.555363	1.08423	0.0305322	-0.325774	-0.572621	1.29423
556	1.36745	-1.059	-0.413619	0.881964	-1.28488	-0.00680904	-0.534443	-0.788548	-0.841011	-0.179033	-0.278459	-1.30452	-0.281481	0.456632	1.09534	-2.01115	-0.167274	0.104896	0.75563	-0.0998312	1.04353	-0.953095	-0.60462	-0.149587	-0.920027	-2.31445	0.159846	-1.45035	-0.157097	-0.793661	-0.216197	-1.05523	0.0308712	-2.03712	-1.12004	-0.122846	-1.11435	0.199695	-2.07718	-1.99052	-0.770068	-0.399843	0.845254	-0.625908	1.05928	0.0766648	-0.318678	-0.652438	1.19961
557	1.37265	-1.10255	-0.365879	0.84222	-1.32678	0.0230551	-0.511307	-0.761416	-0.876612	-0.212158	-0.260615	-1.2996	-0.228167	0.531579	1.09051	-2.04507	-0.0836302	0.156533	0.698063	-0.132078	1.04404	-0.884915	-0.576814	-0.126426	-0.88858	-2.21905	0.141233	-1.4843	-0.0872007	-0.701463	-0.264319	-1.01898	0.122034	-2.00517	-1.10692	-0.168679	-1.13678	0.319604	-2.10428	-1.94114	-0.77721	-0.40211	0.839307	-0.692901	1.04735	0.123762	-0.315798	-0.73018	1.11224
558	1.38346	-1.15042	-0.318126	0.805589	-1.34547	0.0497213	-0.491391	-0.749109	-0.90932	-0.244568	-0.251284	-1.29856	-0.174743	0.616219	1.07394	-2.09602	-0.00373365	0.204687	0.643035	-0.161073	1.00871	-0.816159	-0.547553	-0.10487	-0.851801	-2.11911	0.1259	-1.51424	-0.0240733	-0.605157	-0.310962	-0.982913	0.206709	-1.97456	-1.08208	-0.222033	-1.15981	0.434608	-2.12221	-1.92933	-0.786803	-0.399056	0.84359	-0.755248	1.02729	0.171902	-0.320081	-0.798255	1.02451
559	1.38989	-1.20343	-0.268417	0.760184	-1.36768	0.0736452	-0.47707	-0.737376	-0.940871	-0.274854	-0.241635	-1.29835	-0.122372	0.703178	1.0748	-2.08438	0.0705234	0.24925	0.588635	-0.187109	1.00071	-0.744485	-0.513265	-0.0863766	-0.816058	-2.01052	0.112622	-1.54234	0.0318747	-0.505991	-0.354742	-0.938887	0.285872	-1.92371	-1.05765	-0.283633	-1.1803	0.546173	-2.15329	-1.91724	-0.791242	-0.390242	0.850729	-0.805568	1.0058	0.218486	-0.324511	-0.861914	0.943231
560	1.39202	-1.25875	-0.21988	0.711188	-1.387	0.0944779	-0.460758	-0.728108	-0.971756	-0.304479	-0.238849	-1.29696	-0.0726322	0.793424	1.07986	-2.09074	0.139386	0.289756	0.535014	-0.208204	0.994839	-0.668	-0.474966	-0.0714758	-0.787075	-1.8928	0.100471	-1.57002	0.0800623	-0.407253	-0.39627	-0.894801	0.357159	-1.89156	-1.03854	-0.352371	-1.20817	0.651768	-2.19171	-1.91207	-0.794753	-0.379906	0.847626	-0.84821	0.978578	0.262872	-0.331392	-0.91919	0.869695
561	1.39938	-1.31561	-0.172971	0.660419	-1.37382	0.111253	-0.452551	-0.738256	-0.993471	-0.329494	-0.245121	-1.29496	-0.0289267	0.889895	1.07932	-2.11736	0.202814	0.324282	0.4856	-0.227075	0.966681	-0.5937	-0.435063	-0.0609211	-0.760853	-1.77819	0.0891718	-1.59097	0.119404	-0.308335	-0.436475	-0.849266	0.421178	-1.8312	-1.01076	-0.425944	-1.23054	0.745781	-2.1942	-1.8941	-0.79509	-0.366128	0.855497	-0.883097	0.946716	0.305995	-0.340855	-0.958284	0.799912
562	1.40533	-1.36753	-0.126945	0.603589	-1.36273	0.12357	-0.445789	-0.742697	-1.01647	-0.350554	-0.255814	-1.30296	0.00817413	0.98191	1.08279	-2.1005	0.25934	0.353976	0.436656	-0.239811	0.956021	-0.515588	-0.39084	-0.05505	-0.734967	-1.65602	0.0791253	-1.60501	0.149997	-0.209776	-0.470909	-0.802446	0.477611	-1.77672	-0.98744	-0.506296	-1.2545	0.836932	-2.20043	-1.86117	-0.796497	-0.352774	0.862152	-0.903657	0.92065	0.345102	-0.346108	-1.00414	0.738005
563	1.39542	-1.43393	-0.0835425	0.544742	-1.34301	0.131499	-0.441887	-0.75277	-1.03836	-0.368189	-0.271811	-1.30546	0.0376409	1.08311	1.07722	-2.11017	0.3101	0.376129	0.391261	-0.249597	0.930392	-0.435675	-0.346191	-0.0546192	-0.712495	-1.52988	0.0693815	-1.59973	0.171069	-0.112609	-0.503983	-0.753571	0.527078	-1.71683	-0.957118	-0.591091	-1.27764	0.916499	-2.20467	-1.84948	-0.797682	-0.340691	0.872443	-0.917996	0.887032	0.380837	-0.350247	-1.02946	0.683749
564	1.40466	-1.49596	-0.0423939	0.485331	-1.31241	0.134701	-0.443968	-0.773468	-1.04933	-0.37568	-0.292576	-1.31139	0.0583252	1.18647	1.08751	-2.08724	0.355138	0.393828	0.347132	-0.255616	0.903673	-0.356549	-0.300704	-0.0605091	-0.70004	-1.40309	0.0597139	-1.61241	0.183087	-0.0171457	-0.532377	-0.703046	0.565798	-1.64837	-0.931878	-0.67886	-1.29638	0.983238	-2.18289	-1.81457	-0.794735	-0.330292	0.887955	-0.927499	0.852655	0.413293	-0.347902	-1.04494	0.638518
565	1.42243	-1.56097	-0.00507957	0.423588	-1.27085	0.132821	-0.44763	-0.789033	-1.05428	-0.377148	-0.319221	-1.33388	0.0698103	1.28948	1.09818	-2.09588	0.395896	0.406201	0.301824	-0.253879	0.878113	-0.276107	-0.255603	-0.0714208	-0.685777	-1.27013	0.0515456	-1.62721	0.185569	0.0766584	-0.554608	-0.655957	0.598368	-1.57198	-0.904576	-0.76744	-1.31417	1.04712	-2.18512	-1.80219	-0.799665	-0.324094	0.889874	-0.919412	0.819447	0.441624	-0.340097	-1.05793	0.602316
566	1.43033	-1.62102	0.0280441	0.35764	-1.21674	0.125208	-0.453062	-0.810535	-1.05627	-0.374365	-0.349865	-1.34454	0.0717121	1.39042	1.0974	-2.08428	0.431536	0.412848	0.260352	-0.250585	0.846141	-0.196631	-0.212477	-0.0876597	-0.677386	-1.14245	0.043884	-1.64069	0.178652	0.168594	-0.577388	-0.608963	0.625681	-1.48687	-0.874336	-0.860222	-1.33846	1.09491	-2.14245	-1.78341	-0.790409	-0.3204	0.903131	-0.906612	0.782643	0.465854	-0.326701	-1.05142	0.572109
567	1.43865	-1.67276	0.0568848	0.292014	-1.16232	0.111899	-0.460585	-0.828857	-1.0485	-0.361659	-0.385022	-1.35229	0.0643383	1.4822	1.11933	-2.0221	0.462081	0.418587	0.220385	-0.24112	0.814927	-0.116562	-0.170542	-0.108626	-0.679005	-1.01336	0.0376571	-1.63672	0.163461	0.258968	-0.59232	-0.563765	0.640569	-1.40451	-0.846753	-0.952978	-1.35299	1.13102	-2.10122	-1.75865	-0.780479	-0.320289	0.912439	-0.890267	0.745845	0.486713	-0.304453	-1.04758	0.551973
568	1.43875	-1.74041	0.0801634	0.226815	-1.0962	0.0935862	-0.474836	-0.84609	-1.05066	-0.338772	-0.424056	-1.37058	0.047814	1.57804	1.13468	-2.00253	0.488226	0.420818	0.180911	-0.225749	0.775567	-0.0361111	-0.130933	-0.1328	-0.674925	-0.883347	0.034132	-1.61976	0.140874	0.345965	-0.603208	-0.520864	0.654644	-1.30593	-0.81645	-1.03956	-1.35534	1.16638	-2.08777	-1.7353	-0.782397	-0.32581	0.913103	-0.861779	0.704504	0.507213	-0.274518	-1.02651	0.542674
569	1.44561	-1.78188	0.0974485	0.160249	-1.02193	0.0697449	-0.486642	-0.86225	-1.04575	-0.306358	-0.467517	-1.39386	0.0239812	1.65954	1.14963	-1.94581	0.510191	0.42064	0.143828	-0.205239	0.736848	0.0436626	-0.0942541	-0.160533	-0.681733	-0.757244	0.0328244	-1.6098	0.111386	0.431618	-0.612967	-0.480354	0.658499	-1.20341	-0.788321	-1.13478	-1.36905	1.19256	-2.03668	-1.70338	-0.778054	-0.335242	0.923743	-0.832056	0.660256	0.522702	-0.233871	-1.00433	0.538969
570	1.45865	-1.84135	0.107345	0.0937985	-0.947818	0.0408514	-0.501077	-0.875855	-1.0479	-0.265204	-0.51101	-1.40739	-0.00756322	1.74048	1.17015	-1.8877	0.531419	0.420288	0.108718	-0.177553	0.696978	0.123093	-0.0610988	-0.189091	-0.700383	-0.636723	0.0364063	-1.59755	0.0755904	0.516099	-0.618462	-0.445859	0.65515	-1.09932	-0.757783	-1.22984	-1.38102	1.20032	-1.99065	-1.69167	-0.777244	-0.348214	0.92762	-0.797201	0.61426	0.537416	-0.184579	-0.975873	0.543406
571	1.45851	-1.88003	0.110142	0.0272272	-0.868057	0.00813457	-0.51904	-0.889706	-1.02775	-0.214004	-0.554735	-1.41878	-0.0444741	1.81474	1.1907	-1.83423	0.547876	0.4208	0.075546	-0.144349	0.651736	0.203306	-0.0314858	-0.217692	-0.715071	-0.522483	0.0439885	-1.59585	0.0352784	0.597932	-0.618284	-0.418818	0.653544	-0.987852	-0.728262	-1.31527	-1.37913	1.1967	-1.93065	-1.65492	-0.776948	-0.365108	0.921781	-0.754419	0.568252	0.553324	-0.127738	-0.933539	0.555588
572	1.46275	-1.90769	0.105193	-0.0390975	-0.783699	-0.0285359	-0.534496	-0.892293	-0.996141	-0.151938	-0.599488	-1.44785	-0.0855595	1.87139	1.21609	-1.75539	0.564022	0.420751	0.0454774	-0.104766	0.60633	0.284063	-0.00622504	-0.246163	-0.736518	-0.412152	0.0569691	-1.60547	-0.00913947	0.677562	-0.619605	-0.396215	0.642195	-0.880178	-0.696118	-1.40067	-1.38509	1.20017	-1.85919	-1.61501	-0.77654	-0.38404	0.925952	-0.711475	0.519638	0.566952	-0.0637049	-0.891583	0.572955
573	1.47943	-1.96237	0.0911533	-0.104664	-0.702607	-0.0672286	-0.551501	-0.889832	-1.0022	-0.0811211	-0.643379	-1.45577	-0.132176	1.93157	1.23765	-1.69019	0.580242	0.419075	0.0181386	-0.0588562	0.558674	0.362928	0.0141833	-0.274009	-0.763638	-0.308179	0.0769024	-1.58269	-0.0553957	0.749122	-0.619352	-0.381437	0.625429	-0.771869	-0.662757	-1.48353	-1.39651	1.19758	-1.80121	-1.59023	-0.772582	-0.403985	0.918822	-0.667963	0.468248	0.582751	0.00765276	-0.839969	0.59669
574	1.48199	-1.98063	0.0686109	-0.169316	-0.623424	-0.106984	-0.567086	-0.886116	-0.986416	0.00049938	-0.685455	-1.46778	-0.180263	1.98008	1.26037	-1.60986	0.594054	0.421491	-0.00642479	-0.00658131	0.511346	0.441142	0.0297025	-0.300581	-0.79506	-0.212305	0.101501	-1.55908	-0.103197	0.816767	-0.620409	-0.375037	0.606714	-0.664123	-0.632102	-1.56907	-1.38321	1.19949	-1.72699	-1.54301	-0.760114	-0.423528	0.900768	-0.622578	0.417703	0.599542	0.0844888	-0.786677	0.624707
575	1.49061	-1.99691	0.0367453	-0.233025	-0.549149	-0.148102	-0.583779	-0.878255	-0.956585	0.0896092	-0.726394	-1.48756	-0.231536	2.00514	1.27756	-1.52075	0.609925	0.420144	-0.0276143	0.0505756	0.464227	0.518022	0.0396124	-0.324909	-0.833177	-0.126409	0.134685	-1.57333	-0.15141	0.879735	-0.624537	-0.373615	0.582131	-0.557513	-0.597345	-1.64358	-1.37781	1.19113	-1.64507	-1.49948	-0.752868	-0.441323	0.901092	-0.576135	0.366966	0.619977	0.164253	-0.731146	0.656294
576	1.49653	-1.9989	-0.00409654	-0.294241	-0.480523	-0.187931	-0.599133	-0.862794	-0.955481	0.186862	-0.765386	-1.49452	-0.285703	1.99438	1.30049	-1.43675	0.624524	0.415664	-0.0456469	0.111814	0.416665	0.594633	0.0440632	-0.348975	-0.87017	-0.0505258	0.172105	-1.56274	-0.196835	0.931553	-0.607276	-0.384547	0.555912	-0.453386	-0.564478	-1.71039	-1.3696	1.16416	-1.56397	-1.45343	-0.74436	-0.456998	0.884488	-0.529036	0.316246	0.640217	0.247566	-0.668228	0.691255
577	1.49585	-1.99121	-0.0539626	-0.35222	-0.417196	-0.227658	-0.611334	-0.848327	-0.943092	0.29297	-0.801033	-1.50223	-0.341054	2.01613	1.31423	-1.34313	0.640516	0.411518	-0.0605645	0.17872	0.369323	0.667212	0.0430356	-0.372314	-0.911416	0.0157515	0.215815	-1.54581	-0.2407	0.974828	-0.598494	-0.405282	0.528104	-0.35413	-0.532876	-1.7853	-1.35688	1.15463	-1.47748	-1.39346	-0.723335	-0.468055	0.862205	-0.487	0.265637	0.663006	0.331194	-0.60664	0.727826
578	1.50217	-1.99848	-0.11252	-0.408348	-0.363259	-0.265518	-0.624085	-0.831373	-0.932788	0.402401	-0.83276	-1.50107	-0.399133	2.02585	1.3268	-1.24542	0.658668	0.401808	-0.0726075	0.246885	0.321643	0.736774	0.0365294	-0.393391	-0.955732	0.0709723	0.267494	-1.56978	-0.279761	1.00419	-0.601339	-0.431461	0.496378	-0.259315	-0.49931	-1.83703	-1.35358	1.14939	-1.39404	-1.33752	-0.701204	-0.475169	0.848035	-0.448542	0.215744	0.690995	0.411446	-0.544894	0.762286
579	1.49973	-2.0011	-0.179545	-0.460878	-0.31539	-0.299834	-0.634329	-0.809114	-0.926786	0.519195	-0.86042	-1.50481	-0.457915	2.01111	1.33796	-1.1441	0.679587	0.389206	-0.0816084	0.315958	0.275641	0.805089	0.0244983	-0.415998	-0.999291	0.114262	0.321922	-1.58367	-0.315332	1.03186	-0.587252	-0.46931	0.465654	-0.168765	-0.468164	-1.90002	-1.33111	1.12772	-1.31031	-1.27619	-0.676438	-0.473959	0.824086	-0.410937	0.166411	0.717373	0.490064	-0.479951	0.798266
580	1.50783	-1.99627	-0.253938	-0.506598	-0.274677	-0.334057	-0.645212	-0.795101	-0.923926	0.639291	-0.889427	-1.50611	-0.520663	2.01074	1.34424	-1.0379	0.703807	0.368516	-0.0884743	0.389306	0.231554	0.863633	0.00746188	-0.440582	-1.04892	0.145664	0.384133	-1.59261	-0.344623	1.04425	-0.578102	-0.515107	0.433526	-0.0825825	-0.438718	-1.95571	-1.30739	1.11355	-1.2245	-1.20932	-0.643076	-0.463825	0.802448	-0.379092	0.118094	0.74326	0.566118	-0.415385	0.835842
581	1.52395	-1.99065	-0.334306	-0.545371	-0.244196	-0.365518	-0.653719	-0.77839	-0.922388	0.763282	-0.906399	-1.50301	-0.586446	1.99336	1.34513	-0.928969	0.729118	0.341921	-0.0933877	0.460675	0.188745	0.91997	-0.0139614	-0.465924	-1.09497	0.165223	0.450163	-1.60664	-0.366621	1.02126	-0.568418	-0.566983	0.401149	-0.00277166	-0.40757	-1.98772	-1.28448	1.10842	-1.1404	-1.14226	-0.60331	-0.447835	0.7802	-0.353047	0.0703708	0.768399	0.633854	-0.351714	0.869442
582	1.52231	-1.99947	-0.4222	-0.577713	-0.222068	-0.395059	-0.660896	-0.759796	-0.912825	0.887462	-0.922887	-1.50808	-0.653343	2.00416	1.32677	-0.820538	0.758165	0.309698	-0.0958837	0.53046	0.147062	0.970488	-0.0398791	-0.496128	-1.13632	0.171602	0.521217	-1.62696	-0.385421	1.00408	-0.555086	-0.625162	0.37031	0.0723611	-0.377353	-2.03566	-1.24581	1.11024	-1.06124	-1.07112	-0.555644	-0.422406	0.756641	-0.334223	0.023718	0.793072	0.695042	-0.289497	0.901254
583	1.53369	-1.96941	-0.511336	-0.601092	-0.206297	-0.423104	-0.674926	-0.74914	-0.925139	1.00873	-0.944059	-1.50545	-0.725718	1.97993	1.30796	-0.709015	0.792387	0.268268	-0.097261	0.599834	0.107698	1.01427	-0.0693281	-0.531664	-1.18144	0.166385	0.594631	-1.66502	-0.395709	0.976854	-0.542199	-0.688003	0.339337	0.143299	-0.351586	-2.07351	-1.20839	1.10866	-0.98594	-0.99607	-0.502598	-0.389894	0.73164	-0.324784	-0.0221332	0.817762	0.744755	-0.229691	0.936765
584	1.54505	-1.92875	-0.604658	-0.620159	-0.199132	-0.448403	-0.68915	-0.737875	-0.924676	1.13387	-0.944608	-1.49994	-0.795831	1.92233	1.28487	-0.594941	0.828997	0.219203	-0.0966428	0.66607	0.0700053	1.05826	-0.102092	-0.57356	-1.22587	0.149661	0.67029	-1.67976	-0.400857	0.926723	-0.529609	-0.754444	0.309234	0.207204	-0.326595	-2.1058	-1.1672	1.10915	-0.915569	-0.923198	-0.442186	-0.348432	0.707522	-0.320831	-0.0685174	0.838488	0.783622	-0.172385	0.969311
585	1.53886	-1.92659	-0.701578	-0.628336	-0.200433	-0.474372	-0.704744	-0.731808	-0.924899	1.25351	-0.949741	-1.48282	-0.865454	1.90833	1.25199	-0.483052	0.870091	0.162651	-0.094367	0.729911	0.0340365	1.09048	-0.137561	-0.617985	-1.26716	0.120979	0.748033	-1.71775	-0.400642	0.87281	-0.515528	-0.822632	0.281436	0.266886	-0.302486	-2.10128	-1.11308	1.12518	-0.849579	-0.850899	-0.375018	-0.297969	0.684426	-0.324024	-0.113148	0.855037	0.814972	-0.118402	0.990782
586	1.56568	-1.90111	-0.796474	-0.625353	-0.206577	-0.498425	-0.720194	-0.72977	-0.941868	1.37116	-0.963105	-1.45984	-0.940149	1.87776	1.2204	-0.371104	0.918861	0.0997808	-0.0914129	0.788856	0.00138566	1.11785	-0.174339	-0.669501	-1.3007	0.0816576	0.826041	-1.76172	-0.39482	0.803966	-0.50317	-0.89115	0.255942	0.322503	-0.280584	-2.10353	-1.05241	1.14167	-0.785087	-0.779366	-0.302278	-0.241946	0.659629	-0.335473	-0.158429	0.869643	0.825799	-0.0681913	1.02096
587	1.56848	-1.86904	-0.891859	-0.612911	-0.218414	-0.521593	-0.739304	-0.728958	-0.943877	1.4837	-0.953365	-1.44034	-1.00618	1.83517	1.18039	-0.258974	0.965334	0.0280933	-0.0867854	0.84639	-0.0290208	1.14192	-0.21254	-0.732349	-1.3347	0.0305742	0.911	-1.79176	-0.385257	0.727496	-0.495098	-0.959576	0.232137	0.371944	-0.259314	-2.14328	-0.990067	1.15471	-0.726215	-0.711586	-0.222494	-0.178223	0.634745	-0.354042	-0.20458	0.88554	0.828982	-0.0231502	1.04521
588	1.54901	-1.85	-0.98404	-0.588275	-0.234488	-0.546037	-0.763612	-0.734033	-0.961228	1.58789	-0.949582	-1.41152	-1.0662	1.80741	1.1312	-0.15016	1.01905	-0.0499301	-0.0808827	0.898049	-0.0565872	1.15278	-0.252906	-0.796057	-1.36581	-0.0303272	0.991071	-1.84206	-0.371137	0.644871	-0.48288	-1.02895	0.211149	0.418997	-0.240633	-2.14874	-0.926684	1.16721	-0.672996	-0.644603	-0.139767	-0.110236	0.606043	-0.378911	-0.249298	0.892941	0.822975	0.0161141	1.05538
589	1.56728	-1.81924	-1.07233	-0.559315	-0.252909	-0.567313	-0.791098	-0.742965	-0.981601	1.68655	-0.949813	-1.37792	-1.12724	1.77882	1.08269	-0.0460666	1.07774	-0.133666	-0.0736566	0.946857	-0.080858	1.15426	-0.292185	-0.868865	-1.38775	-0.0999477	1.06723	-1.87363	-0.354822	0.556974	-0.477985	-1.08712	0.193152	0.460651	-0.223394	-2.13051	-0.856835	1.20028	-0.623522	-0.582565	-0.0517139	-0.0401341	0.575467	-0.409129	-0.295412	0.896132	0.794878	0.0495061	1.07082
590	1.58404	-1.80268	-1.15753	-0.522621	-0.27396	-0.588352	-0.819511	-0.750595	-0.998775	1.77595	-0.938104	-1.3474	-1.17868	1.75174	1.02991	0.0536483	1.13604	-0.22376	-0.0647655	0.993067	-0.102194	1.15597	-0.330573	-0.94929	-1.40611	-0.180516	1.14512	-1.91559	-0.33457	0.471427	-0.480344	-1.14576	0.177268	0.495447	-0.208255	-2.09387	-0.785515	1.22113	-0.578432	-0.525801	0.0391346	0.0336081	0.541079	-0.443442	-0.341028	0.901828	0.755471	0.0751349	1.09153
591	1.58672	-1.77725	-1.23491	-0.476946	-0.297077	-0.609925	-0.854745	-0.76684	-1.03005	1.8628	-0.928913	-1.3147	-1.22222	1.72003	0.97332	0.147584	1.20017	-0.317653	-0.054581	1.02747	-0.119799	1.15355	-0.370131	-1.03221	-1.41171	-0.268493	1.21702	-1.95602	-0.312656	0.383467	-0.474049	-1.19838	0.16448	0.528808	-0.19567	-2.07641	-0.712128	1.23437	-0.538139	-0.473742	0.132702	0.106931	0.503494	-0.480234	-0.383799	0.89447	0.700792	0.0928578	1.09787
592	1.58964	-1.75619	-1.302	-0.426605	-0.319238	-0.631431	-0.892593	-0.784286	-1.05942	1.93023	-0.910808	-1.27348	-1.25929	1.70561	0.920877	0.233618	1.26557	-0.418235	-0.0429541	1.06587	-0.134447	1.15554	-0.407527	-1.12276	-1.43078	-0.362334	1.28438	-1.99058	-0.288994	0.29896	-0.479139	-1.24466	0.154776	0.558562	-0.184664	-2.09947	-0.638614	1.25961	-0.502461	-0.42894	0.226652	0.178722	0.465592	-0.519108	-0.428132	0.884043	0.632618	0.101669	1.09745
593	1.59267	-1.72728	-1.367	-0.372054	-0.34069	-0.651397	-0.926786	-0.795239	-1.09066	1.98569	-0.901931	-1.23217	-1.28582	1.69686	0.869956	0.313155	1.33967	-0.521858	-0.0297765	1.09133	-0.14578	1.14414	-0.444386	-1.21469	-1.42794	-0.464598	1.35528	-2.00055	-0.261637	0.221736	-0.490136	-1.28884	0.147817	0.585678	-0.177675	-2.04794	-0.567116	1.27939	-0.468521	-0.389396	0.318894	0.248917	0.42299	-0.559862	-0.47066	0.874778	0.55216	0.100655	1.10156
594	1.59579	-1.70573	-1.42374	-0.316053	-0.361271	-0.671875	-0.967499	-0.818743	-1.12809	2.04874	-0.890133	-1.19379	-1.30266	1.68096	0.815175	0.383387	1.41083	-0.628894	-0.0158419	1.11719	-0.153698	1.12044	-0.479674	-1.31226	-1.4057	-0.572253	1.41216	-2.00012	-0.233814	0.151922	-0.499271	-1.32206	0.142425	0.611046	-0.172476	-2.0101	-0.493299	1.29876	-0.439666	-0.35484	0.41252	0.315976	0.377179	-0.601751	-0.510244	0.860177	0.456958	0.0902485	1.09505
595	1.59603	-1.69389	-1.46691	-0.258475	-0.380507	-0.696266	-1.00471	-0.8362	-1.16305	2.0882	-0.867603	-1.14913	-1.30742	1.68362	0.760471	0.4451	1.47895	-0.739183	-0.000832264	1.14662	-0.158863	1.10003	-0.51351	-1.41227	-1.40297	-0.682915	1.4616	-2.04386	-0.203781	0.0921443	-0.515544	-1.35428	0.139162	0.632522	-0.170154	-1.98689	-0.423456	1.30345	-0.415262	-0.326194	0.50285	0.377406	0.329976	-0.641602	-0.549551	0.845065	0.351452	0.0693994	1.0903
596	1.59357	-1.66732	-1.50372	-0.201445	-0.39727	-0.717021	-1.04246	-0.85384	-1.2032	2.10856	-0.853421	-1.10133	-1.30731	1.68384	0.71048	0.499923	1.55567	-0.84929	0.0148691	1.14903	-0.161772	1.06779	-0.543012	-1.51342	-1.37535	-0.796039	1.51921	-2.0712	-0.171671	0.0435851	-0.533547	-1.37768	0.137755	0.651093	-0.172357	-1.93223	-0.356203	1.30945	-0.393683	-0.302894	0.592123	0.432993	0.28063	-0.679259	-0.579826	0.820916	0.234534	0.038967	1.08851
597	1.60121	-1.65153	-1.53387	-0.146433	-0.41251	-0.740247	-1.08375	-0.88022	-1.24318	2.14016	-0.839895	-1.05775	-1.30045	1.67993	0.664789	0.542093	1.62951	-0.962299	0.0304828	1.16077	-0.161733	1.03521	-0.568944	-1.61348	-1.33912	-0.911246	1.56466	-2.06321	-0.136818	0.00738749	-0.552075	-1.39962	0.137749	0.665115	-0.178122	-1.89246	-0.291027	1.32278	-0.375646	-0.282848	0.674639	0.483913	0.229304	-0.717282	-0.608759	0.79814	0.109641	-0.00188535	1.07621
598	1.61459	-1.62205	-1.55638	-0.094446	-0.427615	-0.765757	-1.11744	-0.896351	-1.28179	2.15882	-0.822662	-1.01534	-1.29401	1.69177	0.620431	0.580597	1.70428	-1.07732	0.0461505	1.18084	-0.159026	0.999556	-0.592247	-1.71186	-1.29953	-1.02738	1.6133	-2.014	-0.0989859	-0.0161291	-0.574358	-1.40572	0.139128	0.678648	-0.185771	-1.83036	-0.2311	1.32799	-0.361296	-0.268958	0.755213	0.529824	0.178078	-0.750159	-0.637744	0.769636	-0.0243045	-0.0518508	1.06542
599	1.6339	-1.59769	-1.56175	-0.0477009	-0.440609	-0.788367	-1.15261	-0.922651	-1.31762	2.17604	-0.804901	-0.977883	-1.27301	1.69882	0.579345	0.606453	1.77376	-1.18872	0.0610611	1.19641	-0.155604	0.958385	-0.610128	-1.81397	-1.24094	-1.14014	1.65489	-1.99406	-0.0584484	-0.0260922	-0.598462	-1.40166	0.141091	0.693779	-0.196296	-1.77271	-0.175132	1.31496	-0.348503	-0.258768	0.82921	0.568412	0.126945	-0.778732	-0.659201	0.737853	-0.162327	-0.11012	1.04783
600	1.65039	-1.58123	-1.55731	-0.00565346	-0.454572	-0.81337	-1.17802	-0.942431	-1.35167	2.18717	-0.793036	-0.943832	-1.24788	1.69923	0.541794	0.618463	1.84538	-1.30054	0.0755134	1.20232	-0.149757	0.912246	-0.624531	-1.90382	-1.17763	-1.25149	1.69163	-2.00272	-0.0129613	-0.0243046	-0.619698	-1.40118	0.144282	0.705106	-0.210073	-1.71672	-0.125251	1.30661	-0.338004	-0.250953	0.889682	0.596247	0.0755497	-0.812019	-0.677908	0.705405	-0.306165	-0.177639	1.04404
601	1.65468	-1.55847	-1.5508	0.0306721	-0.468397	-0.83606	-1.20595	-0.952759	-1.38434	2.16832	-0.776743	-0.910461	-1.22584	1.70108	0.51105	0.633951	1.90946	-1.41779	0.0888876	1.20269	-0.142486	0.865701	-0.635264	-1.99658	-1.10554	-1.35716	1.72715	-1.94791	0.0355733	-0.0108566	-0.645099	-1.40083	0.14785	0.717733	-0.22472	-1.64431	-0.080459	1.30243	-0.330229	-0.249222	0.951992	0.622104	0.025454	-0.832251	-0.692254	0.668285	-0.452499	-0.250731	1.04539
602	1.66099	-1.52545	-1.55724	0.0609686	-0.482401	-0.858319	-1.23071	-0.978516	-1.40751	2.16213	-0.756932	-0.884169	-1.19096	1.70021	0.48495	0.636412	1.96262	-1.5294	0.100916	1.20513	-0.133877	0.82101	-0.641707	-2.08096	-1.02955	-1.45588	1.76575	-1.91567	0.0895173	0.0130886	-0.670872	-1.40024	0.15231	0.731388	-0.241513	-1.57488	-0.0404099	1.27791	-0.322224	-0.248524	1.00524	0.641811	-0.0230123	-0.854549	-0.704458	0.630962	-0.595647	-0.331655	1.01619
603	1.65711	-1.49611	-1.53928	0.0853943	-0.498347	-0.880433	-1.2477	-0.991134	-1.43188	2.14932	-0.747483	-0.863079	-1.15363	1.70169	0.462945	0.627702	2.02423	-1.64146	0.112519	1.20292	-0.123292	0.772513	-0.636941	-2.1538	-0.948598	-1.54701	1.80366	-1.88051	0.146973	0.0446841	-0.691821	-1.37693	0.157587	0.74452	-0.259914	-1.50596	-0.00703037	1.25423	-0.314054	-0.249616	1.04862	0.651697	-0.0691944	-0.877954	-0.713978	0.588108	-0.742718	-0.416505	0.997132
604	1.65851	-1.46679	-1.51494	0.103443	-0.515462	-0.899219	-1.26468	-0.996507	-1.45123	2.11063	-0.735507	-0.850498	-1.11573	1.70009	0.447287	0.61632	2.07277	-1.75278	0.123392	1.20632	-0.111695	0.724932	-0.627543	-2.23528	-0.86377	-1.6296	1.8232	-1.82507	0.207631	0.0849848	-0.712577	-1.35868	0.164404	0.763887	-0.279819	-1.43035	0.0212044	1.2317	-0.304844	-0.256373	1.08346	0.661647	-0.113935	-0.889824	-0.720991	0.545724	-0.877609	-0.505993	0.998442
605	1.67619	-1.43271	-1.5014	0.116122	-0.536247	-0.911574	-1.2832	-1.00146	-1.45992	2.08734	-0.72588	-0.842778	-1.07312	1.67979	0.437595	0.594663	2.11303	-1.86509	0.133397	1.20068	-0.0981763	0.676802	-0.616148	-2.2828	-0.783218	-1.70817	1.87116	-1.78856	0.273172	0.129795	-0.732075	-1.33615	0.172339	0.783358	-0.300772	-1.3497	0.0447421	1.19629	-0.293079	-0.266939	1.10338	0.661642	-0.15509	-0.903648	-0.728193	0.50153	-1.01396	-0.600827	0.981903
606	1.68402	-1.39862	-1.47227	0.123833	-0.559735	-0.923564	-1.29417	-1.00159	-1.46136	2.09265	-0.720283	-0.838218	-1.02956	1.64692	0.434477	0.564623	2.15883	-1.98171	0.14395	1.20496	-0.082798	0.625564	-0.59572	-2.32159	-0.697717	-1.77058	1.89734	-1.74108	0.340828	0.177751	-0.746033	-1.30189	0.181379	0.806893	-0.324225	-1.26982	0.0637443	1.15912	-0.279039	-0.279536	1.12592	0.65633	-0.194071	-0.910923	-0.735939	0.451021	-1.14262	-0.694581	0.963884
607	1.68376	-1.35729	-1.45764	0.126473	-0.585224	-0.926779	-1.29554	-1.00327	-1.45055	2.07441	-0.719335	-0.8402	-0.981555	1.61021	0.437556	0.52807	2.20333	-2.08685	0.154598	1.19728	-0.0657327	0.573872	-0.568696	-2.37403	-0.613365	-1.82478	1.90346	-1.7027	0.411675	0.230983	-0.75946	-1.26838	0.192604	0.830307	-0.348529	-1.18782	0.0795701	1.12242	-0.260841	-0.296874	1.1414	0.649789	-0.230864	-0.92414	-0.742461	0.401587	-1.25463	-0.791504	0.957484
608	1.69225	-1.31428	-1.42382	0.124552	-0.616072	-0.92749	-1.30266	-0.999461	-1.44781	2.02086	-0.728118	-0.839014	-0.935237	1.56696	0.445677	0.482946	2.21102	-2.20263	0.165701	1.16612	-0.0465478	0.524766	-0.537443	-2.3983	-0.538364	-1.86856	1.95211	-1.65266	0.483085	0.283612	-0.770857	-1.22877	0.205479	0.860592	-0.37219	-1.10914	0.0927438	1.08225	-0.236985	-0.317282	1.14539	0.634676	-0.262472	-0.926276	-0.752151	0.350442	-1.37067	-0.886877	0.935679
609	1.69907	-1.27191	-1.40332	0.11842	-0.652282	-0.926031	-1.30501	-1.00401	-1.42543	1.99261	-0.738778	-0.844237	-0.891332	1.51283	0.4586	0.430717	2.24168	-2.31248	0.17874	1.1551	-0.0253948	0.477226	-0.501123	-2.40316	-0.46623	-1.8972	1.98152	-1.60837	0.553905	0.336034	-0.775106	-1.18527	0.219535	0.891274	-0.4008	-1.02744	0.104477	1.03757	-0.208447	-0.342298	1.14753	0.619264	-0.292994	-0.922941	-0.765856	0.297043	-1.45981	-0.985947	0.911854
610	1.69848	-1.22222	-1.38961	0.108924	-0.696631	-0.912773	-1.29571	-0.99355	-1.40575	1.99951	-0.755799	-0.850238	-0.846648	1.45244	0.478745	0.372822	2.28163	-2.40897	0.191701	1.13016	-0.00256804	0.427686	-0.457773	-2.40443	-0.398886	-1.91501	1.9931	-1.57906	0.624373	0.393113	-0.778894	-1.13964	0.23474	0.919915	-0.430198	-0.945644	0.116428	0.992181	-0.172882	-0.372773	1.14091	0.598453	-0.31873	-0.928333	-0.780922	0.244626	-1.54789	-1.08262	0.898979
611	1.69897	-1.17087	-1.35819	0.096483	-0.748376	-0.898844	-1.29536	-0.966733	-1.38561	1.97624	-0.777919	-0.848139	-0.807254	1.37571	0.504148	0.308415	2.29275	-2.50634	0.206441	1.09742	0.0216596	0.378261	-0.411735	-2.39514	-0.33877	-1.92198	2.00221	-1.53306	0.693303	0.447602	-0.773403	-1.0891	0.25067	0.95456	-0.460468	-0.869597	0.128644	0.951437	-0.131339	-0.407131	1.11931	0.569842	-0.340791	-0.92419	-0.795644	0.191236	-1.62465	-1.17439	0.876123
612	1.707	-1.12364	-1.3476	0.0812639	-0.805458	-0.875126	-1.2788	-0.949301	-1.34957	1.93375	-0.806139	-0.857263	-0.770464	1.29287	0.534028	0.239854	2.30706	-2.59674	0.22372	1.0596	0.0468647	0.330617	-0.361598	-2.40397	-0.286689	-1.91929	1.99954	-1.49372	0.757167	0.502745	-0.760164	-1.03468	0.267329	0.983033	-0.492962	-0.79063	0.142005	0.907436	-0.08339	-0.444725	1.10448	0.538531	-0.358927	-0.92321	-0.815075	0.138967	-1.68165	-1.26892	0.853657
613	1.72177	-1.06875	-1.32759	0.0639601	-0.869503	-0.844444	-1.25495	-0.92065	-1.3182	1.91914	-0.841033	-0.861849	-0.738462	1.20649	0.568124	0.167438	2.30584	-2.68337	0.241334	1.01188	0.0728928	0.284531	-0.307916	-2.36307	-0.241887	-1.90985	1.99973	-1.45297	0.819466	0.55789	-0.746652	-0.980141	0.28335	1.0134	-0.526614	-0.717751	0.158528	0.862953	-0.0286558	-0.486781	1.09982	0.50426	-0.369935	-0.916632	-0.838932	0.0882845	-1.74379	-1.35662	0.832012
614	1.72163	-1.01547	-1.30665	0.0449602	-0.945876	-0.813054	-1.24708	-0.886329	-1.27516	1.8888	-0.8846	-0.854592	-0.714791	1.10997	0.605677	0.091128	2.30753	-2.76124	0.261331	0.959324	0.0994664	0.239958	-0.255135	-2.32413	-0.204762	-1.89223	2.00012	-1.41163	0.874389	0.608323	-0.722701	-0.922352	0.297248	1.0402	-0.561696	-0.648428	0.177722	0.821831	0.0318886	-0.533827	1.07565	0.46708	-0.378957	-0.904162	-0.864816	0.0387214	-1.76941	-1.44385	0.803518
615	1.72197	-0.965866	-1.30898	0.0251023	-1.03019	-0.772866	-1.22336	-0.850911	-1.23308	1.83607	-0.932185	-0.851501	-0.693058	1.01435	0.647582	0.0139988	2.3075	-2.83589	0.281809	0.897516	0.125806	0.195895	-0.201762	-2.29486	-0.176241	-1.85622	2.00525	-1.36944	0.919754	0.661754	-0.692471	-0.862355	0.311083	1.06291	-0.596978	-0.582526	0.200295	0.780224	0.100514	-0.581459	1.05395	0.424069	-0.381452	-0.897949	-0.890467	-0.00868616	-1.80464	-1.52215	0.77396
616	1.73947	-0.912544	-1.30691	0.00509522	-1.11863	-0.730377	-1.20302	-0.807908	-1.18799	1.80474	-0.982081	-0.847398	-0.679317	0.913209	0.691608	-0.0632805	2.30531	-2.8992	0.303587	0.830463	0.15229	0.15494	-0.148553	-2.23233	-0.155378	-1.82051	2.00437	-1.31787	0.965913	0.709795	-0.656705	-0.804382	0.321085	1.08717	-0.633006	-0.524155	0.227236	0.743276	0.172472	-0.633831	1.03548	0.377588	-0.378122	-0.884067	-0.918141	-0.0548483	-1.81862	-1.60844	0.740564
617	1.74936	-0.863883	-1.30695	-0.0147217	-1.22097	-0.684872	-1.17877	-0.759397	-1.13251	1.76467	-1.03965	-0.835052	-0.674935	0.812363	0.739544	-0.139456	2.29169	-2.9553	0.325912	0.754357	0.177923	0.116466	-0.0969787	-2.18221	-0.142447	-1.78236	2.0055	-1.26737	0.991308	0.758134	-0.61199	-0.745741	0.325085	1.10061	-0.668447	-0.469	0.257681	0.708622	0.248732	-0.687605	1.00849	0.328817	-0.371052	-0.869635	-0.948619	-0.0976186	-1.80856	-1.67938	0.705268
618	1.74917	-0.819529	-1.31791	-0.0334844	-1.32092	-0.636781	-1.15021	-0.7107	-1.08104	1.71404	-1.10139	-0.818834	-0.672235	0.710061	0.784783	-0.213532	2.24704	-2.99292	0.34842	0.674158	0.20244	0.0804027	-0.048767	-2.11414	-0.134031	-1.73183	2.00272	-1.2125	1.00729	0.805863	-0.559939	-0.686058	0.325022	1.10943	-0.705845	-0.42257	0.292794	0.677169	0.330363	-0.739357	0.981416	0.275419	-0.359055	-0.854139	-0.977454	-0.138191	-1.81229	-1.74016	0.667137
619	1.74958	-0.777479	-1.32635	-0.0509819	-1.42753	-0.587112	-1.12119	-0.65925	-1.02394	1.66514	-1.16495	-0.802733	-0.672336	0.605694	0.831339	-0.285072	2.22354	-3.00941	0.371444	0.589743	0.226732	0.0491054	-0.00406763	-2.04218	-0.130924	-1.68251	1.99647	-1.149	1.0163	0.847275	-0.500995	-0.627784	0.319791	1.10971	-0.739201	-0.385069	0.332345	0.648294	0.41388	-0.793529	0.953412	0.219141	-0.342725	-0.841994	-1.00537	-0.177671	-1.80545	-1.81773	0.623557
620	1.76955	-0.737102	-1.33997	-0.0665796	-1.54402	-0.534178	-1.08623	-0.60496	-0.963626	1.60405	-1.23156	-0.782846	-0.669881	0.504539	0.880721	-0.35251	2.18528	-3.01662	0.392444	0.500071	0.250392	0.0215325	0.0370039	-1.97608	-0.133537	-1.63195	1.99817	-1.07881	1.00982	0.888224	-0.436949	-0.568405	0.306922	1.10787	-0.775515	-0.353905	0.374703	0.623014	0.501219	-0.842077	0.923522	0.160844	-0.322965	-0.826325	-1.03337	-0.213894	-1.79187	-1.86548	0.579261
621	1.7816	-0.700697	-1.36129	-0.0798894	-1.64671	-0.483499	-1.05064	-0.552844	-0.899866	1.54259	-1.29638	-0.759604	-0.671783	0.405275	0.925919	-0.415005	2.12677	-3.00741	0.414839	0.406585	0.273663	-0.00103615	0.0730459	-1.89119	-0.137837	-1.57934	1.99933	-1.0047	1.00698	0.921662	-0.367194	-0.508914	0.287283	1.11357	-0.806558	-0.332918	0.420364	0.602719	0.589648	-0.889893	0.893011	0.0996714	-0.301189	-0.808763	-1.06212	-0.248262	-1.76322	-1.92665	0.530647
622	1.78522	-0.671493	-1.38219	-0.091205	-1.75829	-0.434207	-1.01481	-0.497368	-0.83199	1.48307	-1.36762	-0.735424	-0.675057	0.310838	0.967313	-0.470309	2.06963	-3.00732	0.432186	0.310932	0.296556	-0.0181865	0.104409	-1.80442	-0.141996	-1.52375	1.98708	-0.922923	0.993167	0.959522	-0.292953	-0.451451	0.260574	1.10458	-0.833714	-0.320073	0.469286	0.583172	0.676472	-0.938601	0.85814	0.0369959	-0.277684	-0.800171	-1.0882	-0.281067	-1.72857	-1.98087	0.480193
623	1.78707	-0.641701	-1.40924	-0.0996776	-1.86554	-0.384014	-0.972134	-0.443414	-0.762206	1.4154	-1.43868	-0.711316	-0.66683	0.219751	1.00519	-0.521576	1.99878	-2.99227	0.449775	0.212423	0.318179	-0.029753	0.130404	-1.71655	-0.144478	-1.46663	1.98816	-0.835173	0.955841	0.986818	-0.2145	-0.393615	0.225321	1.10101	-0.866715	-0.316945	0.521653	0.566157	0.762082	-0.978986	0.819185	-0.0274539	-0.251731	-0.784364	-1.11708	-0.313065	-1.70411	-1.99324	0.42895
624	1.78099	-0.619072	-1.44029	-0.105897	-1.96058	-0.336433	-0.92666	-0.395983	-0.689723	1.34892	-1.50956	-0.687893	-0.657045	0.133136	1.04412	-0.566586	1.9183	-2.94243	0.46709	0.112949	0.339733	-0.0348875	0.15072	-1.62188	-0.144176	-1.41021	1.99302	-0.741222	0.91184	0.998871	-0.132878	-0.335538	0.184055	1.08399	-0.88719	-0.323728	0.574045	0.55286	0.847792	-1.01778	0.782816	-0.0930929	-0.226079	-0.776838	-1.1352	-0.343457	-1.67027	-2.01691	0.374848
625	1.80305	-0.598601	-1.46594	-0.110042	-2.05699	-0.292434	-0.87929	-0.350536	-0.616558	1.27586	-1.5808	-0.664093	-0.638007	0.0508301	1.07376	-0.603645	1.83005	-2.8918	0.473581	0.0139879	0.361272	-0.0339808	0.165599	-1.53085	-0.139554	-1.35532	1.94457	-0.634113	0.85938	1.02114	-0.0503183	-0.277733	0.135887	1.05664	-0.916252	-0.338129	0.625137	0.545396	0.925899	-1.05536	0.741044	-0.158049	-0.199713	-0.771171	-1.15655	-0.372044	-1.62472	-2.06785	0.320738
626	1.79776	-0.580656	-1.49249	-0.111975	-2.14354	-0.252039	-0.830376	-0.310555	-0.541718	1.19814	-1.65488	-0.638752	-0.607289	-0.0258302	1.10447	-0.634626	1.73397	-2.83544	0.481558	-0.0861965	0.381173	-0.0262645	0.175759	-1.43664	-0.129136	-1.30753	1.91401	-0.523368	0.797116	1.03912	0.0345905	-0.220638	0.0822987	1.04441	-0.936785	-0.361329	0.677624	0.533325	1.00116	-1.0899	0.697669	-0.223196	-0.172194	-0.758415	-1.1821	-0.402255	-1.59564	-2.08014	0.266294
627	1.79285	-0.571651	-1.52778	-0.11246	-2.22017	-0.215028	-0.776322	-0.276721	-0.468806	1.13112	-1.72952	-0.615058	-0.569835	-0.0960555	1.1307	-0.656442	1.62456	-2.77384	0.486388	-0.181813	0.398695	-0.0120016	0.180624	-1.34248	-0.111884	-1.25508	1.91701	-0.403001	0.729914	1.04038	0.118607	-0.163258	0.0244814	1.01767	-0.953	-0.390867	0.730843	0.522013	1.07475	-1.11953	0.654174	-0.285609	-0.144499	-0.758146	-1.20052	-0.429697	-1.55838	-2.07064	0.212523
628	1.81739	-0.560043	-1.55629	-0.111574	-2.27625	-0.181593	-0.718967	-0.248887	-0.392849	1.05722	-1.79621	-0.594058	-0.521319	-0.161501	1.14658	-0.673117	1.50819	-2.68842	0.483469	-0.277895	0.416302	0.00897675	0.179042	-1.25143	-0.0873489	-1.20222	1.91869	-0.276033	0.657076	1.04397	0.203022	-0.106122	-0.0384095	0.990898	-0.981329	-0.425986	0.780672	0.52418	1.13856	-1.14606	0.606357	-0.34523	-0.115761	-0.763896	-1.2165	-0.45562	-1.51978	-2.09645	0.159479
629	1.80879	-0.556006	-1.58405	-0.109181	-2.32405	-0.152502	-0.661311	-0.22919	-0.316631	0.981145	-1.86949	-0.572351	-0.464562	-0.220125	1.16532	-0.683638	1.38654	-2.60038	0.475181	-0.369773	0.43111	0.0362481	0.172212	-1.15817	-0.0553294	-1.15139	1.92292	-0.145274	0.579556	1.03108	0.285295	-0.0497407	-0.102598	0.964819	-0.993219	-0.465177	0.829523	0.525552	1.19723	-1.17005	0.559063	-0.400923	-0.0870116	-0.766854	-1.2365	-0.482303	-1.49145	-2.05335	0.107192
630	1.81455	-0.553761	-1.60977	-0.106233	-2.36183	-0.126811	-0.600701	-0.21614	-0.242328	0.910154	-1.93595	-0.556921	-0.397967	-0.273292	1.18124	-0.686869	1.25835	-2.51457	0.457274	-0.457086	0.443346	0.0697895	0.160857	-1.06941	-0.0156974	-1.0972	1.91216	-0.0049708	0.500697	1.01047	0.36442	0.00676778	-0.169189	0.934576	-1.00343	-0.50582	0.876765	0.522093	1.25076	-1.1969	0.509281	-0.451175	-0.0574772	-0.775984	-1.2507	-0.510171	-1.45423	-2.00578	0.0565897
631	1.8212	-0.553745	-1.6345	-0.103021	-2.39847	-0.104098	-0.537907	-0.210332	-0.167391	0.83818	-2.00024	-0.541424	-0.324294	-0.320161	1.1994	-0.684748	1.12639	-2.42526	0.432406	-0.53963	0.453258	0.109909	0.144905	-0.979874	0.030877	-1.04482	1.90778	0.136122	0.421112	0.992532	0.442314	0.0620065	-0.237257	0.909712	-1.02733	-0.548986	0.922074	0.521003	1.29939	-1.21835	0.458632	-0.498172	-0.0274926	-0.786195	-1.25722	-0.540401	-1.41825	-2.00104	0.00736225
632	1.83301	-0.562472	-1.66136	-0.0991724	-2.40647	-0.0841807	-0.474965	-0.212093	-0.0950538	0.77124	-2.05379	-0.525323	-0.245216	-0.360586	1.20065	-0.679541	0.989543	-2.32987	0.401479	-0.614812	0.462068	0.154364	0.125785	-0.894025	0.0854635	-0.991206	1.91776	0.282594	0.341493	0.956262	0.516036	0.117066	-0.303031	0.88199	-1.04812	-0.593604	0.967469	0.525564	1.32781	-1.23472	0.409122	-0.53594	0.00248494	-0.795072	-1.27287	-0.567383	-1.38881	-1.95391	-0.0393872
633	1.85086	-0.57035	-1.68001	-0.0957227	-2.3852	-0.065841	-0.412435	-0.21988	-0.0223537	0.704608	-2.10039	-0.520775	-0.162324	-0.396847	1.19673	-0.66949	0.857136	-2.23401	0.361824	-0.685901	0.468666	0.203726	0.103705	-0.813602	0.146991	-0.937406	1.92178	0.430709	0.264628	0.916134	0.586463	0.170014	-0.368272	0.856937	-1.05439	-0.635484	1.00906	0.529753	1.35751	-1.25968	0.359132	-0.569113	0.0322808	-0.810566	-1.28053	-0.596779	-1.35238	-1.90939	-0.08449
634	1.85407	-0.577555	-1.69513	-0.092702	-2.40393	-0.0483846	-0.347846	-0.235002	0.0477934	0.642223	-2.14809	-0.520113	-0.0799078	-0.428076	1.21054	-0.654355	0.724689	-2.13912	0.314571	-0.74629	0.47135	0.256823	0.0788743	-0.733368	0.213606	-0.886831	1.92059	0.582263	0.190708	0.869211	0.652577	0.222474	-0.43039	0.832687	-1.07487	-0.677952	1.05236	0.535632	1.37704	-1.27545	0.310257	-0.595451	0.0612228	-0.830449	-1.29186	-0.625944	-1.31654	-1.85544	-0.126312
635	1.86215	-0.590255	-1.70001	-0.0899186	-2.3857	-0.0313175	-0.28247	-0.255541	0.117491	0.587264	-2.18428	-0.519487	0.0016267	-0.454268	1.22677	-0.637808	0.59754	-2.04136	0.260762	-0.805657	0.472069	0.313211	0.0529543	-0.659295	0.284089	-0.835532	1.9085	0.73314	0.120773	0.816128	0.715537	0.273234	-0.489344	0.809672	-1.09415	-0.71864	1.09487	0.546008	1.38671	-1.29009	0.263381	-0.613115	0.0890363	-0.844042	-1.29899	-0.650559	-1.28496	-1.78652	-0.16514
636	1.84615	-0.606707	-1.71145	-0.0874866	-2.33533	-0.0131839	-0.217388	-0.282775	0.186443	0.532511	-2.20932	-0.521062	0.0792872	-0.479072	1.23817	-0.61741	0.47936	-1.94481	0.200137	-0.853274	0.467506	0.371666	0.027151	-0.587329	0.359293	-0.781592	1.9089	0.880792	0.0560372	0.757564	0.774466	0.319256	-0.543178	0.790239	-1.109	-0.753175	1.13822	0.548926	1.39646	-1.29975	0.219567	-0.625674	0.115254	-0.864175	-1.29718	-0.676804	-1.24411	-1.72584	-0.200898
637	1.84881	-0.617175	-1.72762	-0.0851305	-2.31126	0.0067133	-0.150735	-0.315977	0.252192	0.483894	-2.21402	-0.530152	0.151549	-0.501368	1.23782	-0.594037	0.36672	-1.84901	0.133887	-0.891236	0.459782	0.431566	0.00198219	-0.519755	0.438701	-0.727952	1.9166	1.03224	-0.00258132	0.693295	0.826721	0.364346	-0.590335	0.770156	-1.1295	-0.78987	1.18337	0.553803	1.3754	-1.30491	0.178403	-0.625497	0.140203	-0.884139	-1.29838	-0.699917	-1.20267	-1.65599	-0.231241
638	1.87786	-0.631136	-1.74667	-0.0825848	-2.25875	0.0289094	-0.0832602	-0.353574	0.317721	0.441654	-2.22175	-0.548688	0.216415	-0.523294	1.23741	-0.570096	0.26532	-1.75356	0.0635908	-0.928763	0.454298	0.491065	-0.0217597	-0.45874	0.518278	-0.676026	1.92301	1.17538	-0.0552701	0.628764	0.879303	0.404716	-0.634513	0.751886	-1.15075	-0.81805	1.22719	0.566005	1.36098	-1.30814	0.141399	-0.623629	0.162194	-0.900091	-1.29626	-0.720911	-1.15894	-1.58551	-0.258566
639	1.89724	-0.649384	-1.74524	-0.0792022	-2.21403	0.0538233	-0.0150506	-0.395908	0.379151	0.402259	-2.21766	-0.567969	0.272117	-0.547202	1.24261	-0.547481	0.174093	-1.65583	-0.0107786	-0.947172	0.445232	0.54798	-0.0431775	-0.397731	0.599515	-0.626761	1.91733	1.31815	-0.102055	0.560074	0.925768	0.441479	-0.67165	0.733673	-1.17398	-0.848136	1.27402	0.572734	1.34234	-1.30542	0.110214	-0.613124	0.181867	-0.921986	-1.29014	-0.737452	-1.11134	-1.51648	-0.280946
640	1.8976	-0.663681	-1.71737	-0.0745976	-2.15165	0.0820983	0.0553207	-0.442517	0.438835	0.366442	-2.2028	-0.59295	0.317761	-0.571077	1.23982	-0.525604	0.0947124	-1.56213	-0.0877658	-0.96798	0.433792	0.60648	-0.0615705	-0.341985	0.67927	-0.579169	1.89889	1.45503	-0.141319	0.490318	0.965323	0.473635	-0.70198	0.71354	-1.19937	-0.877269	1.31974	0.578821	1.30987	-1.30982	0.0842981	-0.594883	0.200818	-0.937568	-1.27926	-0.749488	-1.06372	-1.45075	-0.299619
641	1.89538	-0.677681	-1.70638	-0.0676174	-2.08581	0.114055	0.128095	-0.493527	0.49525	0.333955	-2.19465	-0.620847	0.353061	-0.594676	1.24544	-0.503567	0.0282971	-1.46703	-0.165529	-0.990151	0.423356	0.661213	-0.0765375	-0.29051	0.76176	-0.532538	1.90101	1.58302	-0.174122	0.422479	1.00578	0.501816	-0.727397	0.692097	-1.21924	-0.894967	1.36773	0.591087	1.27961	-1.3083	0.0651552	-0.573401	0.216888	-0.96059	-1.26865	-0.761832	-1.01271	-1.38343	-0.314663
642	1.90582	-0.693757	-1.69941	-0.0583715	-2.03113	0.148762	0.202856	-0.545003	0.548103	0.303774	-2.15	-0.652863	0.379687	-0.62519	1.23111	-0.487036	-0.0257498	-1.36784	-0.243294	-0.988823	0.410657	0.710719	-0.0881862	-0.241213	0.843868	-0.48969	1.89396	1.71558	-0.199462	0.355873	1.03483	0.525808	-0.743251	0.669936	-1.24669	-0.923527	1.42096	0.600893	1.24411	-1.30413	0.0529394	-0.541844	0.232313	-0.981718	-1.25739	-0.768935	-0.96205	-1.32137	-0.32196
643	1.8961	-0.709789	-1.6731	-0.0459983	-1.96472	0.188134	0.281758	-0.601631	0.596056	0.275105	-2.10756	-0.686798	0.395848	-0.662906	1.20578	-0.470869	-0.0666697	-1.2696	-0.319237	-0.974404	0.400523	0.759453	-0.096809	-0.195382	0.922612	-0.449936	1.87035	1.8355	-0.215878	0.29213	1.06478	0.542624	-0.751045	0.64592	-1.27813	-0.938022	1.47001	0.601666	1.20063	-1.29476	0.0478614	-0.50392	0.246915	-1.00335	-1.25174	-0.774452	-0.907842	-1.2678	-0.328074
644	1.90316	-0.725067	-1.64018	-0.0290695	-1.90669	0.229245	0.364242	-0.660028	0.638612	0.249055	-2.05718	-0.720121	0.401149	-0.699592	1.20525	-0.457376	-0.0955371	-1.17385	-0.394136	-0.963368	0.392488	0.799862	-0.102479	-0.15124	0.997718	-0.41211	1.86284	1.94404	-0.225332	0.232223	1.08941	0.55853	-0.753588	0.617752	-1.30565	-0.957682	1.52359	0.605402	1.1506	-1.26816	0.0506516	-0.462235	0.260783	-1.02661	-1.24508	-0.769634	-0.856833	-1.21386	-0.332139
645	1.91824	-0.739225	-1.59798	-0.00846845	-1.84936	0.271566	0.447733	-0.719102	0.677808	0.223559	-1.9919	-0.758542	0.400742	-0.739629	1.18819	-0.449364	-0.111737	-1.07594	-0.465602	-0.955166	0.387207	0.836346	-0.105977	-0.109047	1.06905	-0.378071	1.83724	2.05603	-0.227366	0.176376	1.10751	0.569294	-0.752716	0.587704	-1.34013	-0.984885	1.57432	0.616181	1.10324	-1.2457	0.0611512	-0.411504	0.27567	-1.04717	-1.24462	-0.759365	-0.806124	-1.17287	-0.33
646	1.91528	-0.759209	-1.54876	0.0171551	-1.7927	0.319558	0.538515	-0.780906	0.708792	0.196823	-1.93808	-0.789587	0.393185	-0.781746	1.16255	-0.441285	-0.116015	-0.975004	-0.530628	-0.934144	0.382484	0.868907	-0.107662	-0.0680376	1.13839	-0.346725	1.80998	2.15308	-0.221229	0.12458	1.13087	0.576612	-0.745439	0.552845	-1.37034	-0.993247	1.62123	0.618104	1.05543	-1.21893	0.0782645	-0.354826	0.289169	-1.07097	-1.24163	-0.748161	-0.752438	-1.12773	-0.327931
647	1.90905	-0.778127	-1.4956	0.0477929	-1.74233	0.366634	0.631443	-0.840274	0.73834	0.17062	-1.86798	-0.822983	0.378767	-0.826451	1.13948	-0.43922	-0.108237	-0.877764	-0.591708	-0.903052	0.382008	0.892504	-0.10897	-0.0288005	1.19663	-0.317874	1.79112	2.23392	-0.207896	0.0772447	1.14486	0.577033	-0.729555	0.51465	-1.40116	-1.00092	1.67849	0.606888	1.00906	-1.18338	0.102247	-0.295482	0.304105	-1.10042	-1.21603	-0.730565	-0.703065	-1.10254	-0.323088
648	1.9083	-0.798328	-1.43504	0.0829431	-1.69481	0.413887	0.725274	-0.899433	0.757251	0.144408	-1.79388	-0.852112	0.360786	-0.874934	1.10483	-0.436406	-0.0899773	-0.782861	-0.648848	-0.867882	0.387728	0.911683	-0.110661	0.00957308	1.24713	-0.291759	1.75381	2.32178	-0.187889	0.034341	1.15328	0.576118	-0.709097	0.476178	-1.42775	-1.02403	1.7267	0.600157	0.961232	-1.14438	0.132655	-0.230634	0.319478	-1.12493	-1.20744	-0.709802	-0.656374	-1.08955	-0.315581
649	1.933	-0.821661	-1.36626	0.122991	-1.6501	0.464719	0.823245	-0.956113	0.773576	0.118145	-1.72652	-0.878552	0.337141	-0.921772	1.06791	-0.439509	-0.0602314	-0.686662	-0.695195	-0.825456	0.392341	0.922048	-0.112744	0.0468087	1.29069	-0.268048	1.71936	2.40153	-0.160959	-0.00303646	1.15577	0.57202	-0.68248	0.433489	-1.4574	-1.04588	1.77757	0.588873	0.914597	-1.10196	0.166901	-0.161561	0.335173	-1.15024	-1.20244	-0.682553	-0.610658	-1.05668	-0.308359
650	1.94682	-0.846287	-1.29856	0.167908	-1.60937	0.514607	0.921151	-1.01213	0.785891	0.0921293	-1.65191	-0.899652	0.312074	-0.963605	1.02627	-0.445046	-0.0204314	-0.592512	-0.735601	-0.778815	0.403144	0.927855	-0.116841	0.0829367	1.3248	-0.246831	1.67742	2.46367	-0.128491	-0.0360916	1.15297	0.560429	-0.651241	0.387221	-1.48464	-1.04757	1.83429	0.569633	0.872828	-1.05227	0.206822	-0.0874269	0.351587	-1.18225	-1.19359	-0.652343	-0.566825	-1.04801	-0.300589
651	1.94152	-0.873025	-1.22787	0.216847	-1.58013	0.563554	1.02189	-1.06317	0.780799	0.0668475	-1.57529	-0.910874	0.287874	-1.00236	0.981641	-0.449804	0.0284813	-0.502264	-0.771718	-0.725386	0.416666	0.920586	-0.123471	0.119253	1.35023	-0.226327	1.62722	2.5184	-0.0904308	-0.0636643	1.15596	0.552127	-0.617307	0.340694	-1.49486	-1.06092	1.87469	0.545127	0.831579	-1.00086	0.250612	-0.0105692	0.366159	-1.21026	-1.19877	-0.616125	-0.527672	-1.05108	-0.291812
652	1.95734	-0.898656	-1.15862	0.268801	-1.55088	0.611204	1.11734	-1.1107	0.776252	0.0432317	-1.50306	-0.933573	0.261147	-1.03822	0.93424	-0.460503	0.0873432	-0.415499	-0.798097	-0.665548	0.43169	0.906901	-0.132811	0.153827	1.35734	-0.207369	1.57754	2.56619	-0.0482126	-0.0850155	1.15265	0.539651	-0.576668	0.292929	-1.50968	-1.08035	1.93215	0.514076	0.797596	-0.948356	0.295607	0.0689156	0.382272	-1.23267	-1.18244	-0.572781	-0.492141	-1.05478	-0.283
653	1.97996	-0.928534	-1.09089	0.325847	-1.51966	0.659903	1.21317	-1.15562	0.76156	0.0212636	-1.42904	-0.946846	0.234836	-1.06185	0.88161	-0.470801	0.153173	-0.332946	-0.819085	-0.601008	0.449736	0.897869	-0.145155	0.188056	1.35335	-0.19012	1.51885	2.60439	-0.00279888	-0.100695	1.1503	0.526874	-0.533084	0.243617	-1.52304	-1.09006	1.97392	0.47815	0.764247	-0.889632	0.343038	0.151696	0.396383	-1.25964	-1.15971	-0.529777	-0.45725	-1.07249	-0.275009
654	1.98717	-0.958061	-1.02007	0.381502	-1.49381	0.70863	1.30889	-1.18577	0.741821	0.00273914	-1.35212	-0.948889	0.209633	-1.08394	0.830938	-0.485106	0.227496	-0.254511	-0.82786	-0.53084	0.463283	0.877215	-0.161625	0.221641	1.35798	-0.17128	1.45543	2.62748	0.0455039	-0.10819	1.14263	0.514844	-0.487213	0.192521	-1.52736	-1.10123	2.01693	0.436546	0.737291	-0.832853	0.392433	0.235484	0.41011	-1.28798	-1.15234	-0.482409	-0.424676	-1.08948	-0.266852
655	1.98901	-0.986242	-0.960061	0.439046	-1.47101	0.753135	1.39799	-1.21386	0.71829	-0.0129721	-1.28225	-0.949444	0.184351	-1.09774	0.778963	-0.501708	0.306842	-0.181995	-0.828296	-0.458903	0.481212	0.855958	-0.180883	0.253765	1.34508	-0.152544	1.39048	2.66354	0.0943417	-0.108733	1.11692	0.500984	-0.437809	0.141757	-1.52371	-1.10105	2.07008	0.392794	0.713636	-0.77583	0.443852	0.321935	0.423385	-1.31088	-1.15446	-0.431383	-0.394277	-1.09815	-0.258601
656	1.98716	-1.01728	-0.904076	0.500832	-1.44183	0.796563	1.48986	-1.23429	0.686703	-0.023322	-1.20934	-0.949034	0.160197	-1.09697	0.726598	-0.518681	0.392928	-0.114824	-0.828053	-0.379835	0.495837	0.833243	-0.202701	0.285144	1.31576	-0.132922	1.31839	2.6837	0.142964	-0.0992198	1.10429	0.488121	-0.385808	0.0914539	-1.51077	-1.10993	2.10043	0.345942	0.6918	-0.719599	0.494818	0.410456	0.435213	-1.32942	-1.1558	-0.377361	-0.365559	-1.11519	-0.250256
657	1.99453	-1.04066	-0.85253	0.556672	-1.41627	0.83406	1.56684	-1.23959	0.651786	-0.0291473	-1.1385	-0.949148	0.137663	-1.09332	0.680785	-0.540185	0.48122	-0.0532818	-0.817413	-0.296778	0.500119	0.809109	-0.227687	0.315445	1.28418	-0.111884	1.24571	2.68882	0.191453	-0.0814764	1.09146	0.477454	-0.333151	0.0411105	-1.4977	-1.12339	2.1187	0.297481	0.676959	-0.667788	0.544131	0.499393	0.449752	-1.34665	-1.15153	-0.323406	-0.340184	-1.14171	-0.242407
658	2.00496	-1.05708	-0.812585	0.612106	-1.38631	0.871398	1.64678	-1.24342	0.610131	-0.0295626	-1.06721	-0.946686	0.115175	-1.07317	0.634013	-0.5633	0.571095	0.00176873	-0.797286	-0.213793	0.501067	0.787546	-0.253419	0.343627	1.2438	-0.0884758	1.17011	2.68657	0.236373	-0.0545442	1.06481	0.463039	-0.277933	-0.00769123	-1.47419	-1.1224	2.15122	0.248707	0.660418	-0.615223	0.595269	0.589047	0.462604	-1.35384	-1.15793	-0.26934	-0.315331	-1.14874	-0.233966
659	1.99524	-1.07828	-0.778837	0.665133	-1.34572	0.910358	1.71863	-1.24219	0.563547	-0.0222774	-0.993382	-0.951232	0.0932246	-1.04707	0.590823	-0.587116	0.665309	0.0513261	-0.770955	-0.126956	0.502367	0.765486	-0.280451	0.36954	1.19896	-0.0611167	1.09446	2.68512	0.277242	-0.0158905	1.04894	0.452814	-0.219507	-0.0558354	-1.44282	-1.13872	2.18846	0.200495	0.650005	-0.567109	0.646178	0.681265	0.479874	-1.35615	-1.15746	-0.212865	-0.290678	-1.15624	-0.226112
660	1.99106	-1.09434	-0.753538	0.711056	-1.30737	0.934818	1.77529	-1.22095	0.516442	-0.011563	-0.929514	-0.948885	0.0732036	-1.01441	0.553508	-0.610564	0.753187	0.093903	-0.736572	-0.0433376	0.503255	0.749502	-0.307604	0.394301	1.14925	-0.0329291	1.02412	2.6916	0.314673	0.0274165	1.02396	0.446085	-0.16303	-0.10045	-1.40784	-1.14417	2.19762	0.155621	0.638229	-0.523589	0.692575	0.77155	0.496336	-1.35639	-1.15354	-0.159458	-0.268879	-1.18124	-0.218169
661	2.00248	-1.08927	-0.742948	0.754235	-1.2524	0.964724	1.84307	-1.1947	0.461634	0.010126	-0.85321	-0.940742	0.0522851	-0.963151	0.521062	-0.637551	0.84745	0.132066	-0.692715	0.0441226	0.493516	0.736882	-0.33362	0.418438	1.09298	0.00317369	0.948301	2.66578	0.34399	0.0846075	1.00015	0.433702	-0.100065	-0.14485	-1.36046	-1.14267	2.19416	0.111207	0.622474	-0.484547	0.738502	0.867166	0.516778	-1.35455	-1.17424	-0.101466	-0.248242	-1.19297	-0.208013
662	2.00165	-1.09576	-0.738606	0.792489	-1.20181	0.986277	1.88588	-1.16578	0.411596	0.0340592	-0.787089	-0.944229	0.0338649	-0.917502	0.496877	-0.663037	0.931145	0.164001	-0.650823	0.12318	0.47812	0.730025	-0.356979	0.439333	1.04595	0.0383312	0.881428	2.63348	0.366583	0.142424	0.979833	0.427227	-0.041905	-0.184529	-1.31586	-1.15485	2.20285	0.0734246	0.61002	-0.455043	0.782202	0.953351	0.542198	-1.34736	-1.19162	-0.0489543	-0.230152	-1.19443	-0.199343
663	1.99108	-1.09161	-0.74189	0.822646	-1.14014	0.997354	1.93439	-1.11875	0.356095	0.0657613	-0.717981	-0.936003	0.0155628	-0.858039	0.475903	-0.683638	1.01036	0.19093	-0.598006	0.200684	0.454493	0.727118	-0.376878	0.457012	0.98972	0.0787382	0.815221	2.61441	0.384355	0.207805	0.953586	0.418637	0.0193935	-0.22031	-1.25958	-1.15297	2.18989	0.0385714	0.591035	-0.424426	0.822482	1.03906	0.570633	-1.31269	-1.19741	0.00595825	-0.212495	-1.19548	-0.18797
664	2.00861	-1.07351	-0.760371	0.85106	-1.06689	1.01918	1.98492	-1.06891	0.296177	0.110144	-0.640363	-0.931019	-0.00329981	-0.787928	0.46292	-0.709249	1.0989	0.215423	-0.539575	0.280694	0.424145	0.730084	-0.394389	0.477032	0.935229	0.128359	0.752436	2.60609	0.396982	0.285028	0.931528	0.406648	0.0869399	-0.256705	-1.20404	-1.15831	2.17984	0.00635965	0.569703	-0.398174	0.865555	1.13754	0.61062	-1.27329	-1.21538	0.0664887	-0.196836	-1.20476	-0.175596
665	2.03696	-1.06909	-0.773759	0.867992	-1.03739	1.03278	2.0051	-1.05308	0.270588	0.132579	-0.608879	-0.93878	-0.011634	-0.759869	0.461426	-0.723945	1.14387	0.226967	-0.515396	0.317396	0.411226	0.735262	-0.403546	0.490088	0.916711	0.152478	0.728766	2.61233	0.403899	0.322309	0.92547	0.403961	0.11815	-0.274429	-1.18399	-1.17206	2.18798	-0.00707234	0.562615	-0.389971	0.890054	1.18824	0.634418	-1.26224	-1.23159	0.094428	-0.191092	-1.21603	-0.171146
666	2.04408	-1.0697	-0.775805	0.87075	-1.03502	1.03474	2.00809	-1.05285	0.268079	0.135224	-0.606323	-0.941306	-0.0125421	-0.757614	0.461915	-0.72585	1.14977	0.228472	-0.513145	0.321631	0.410097	0.736382	-0.405028	0.492313	0.91557	0.155306	0.726894	2.61462	0.40529	0.326741	0.925669	0.4043	0.12169	-0.276676	-1.18222	-1.1753	2.19091	-0.00848656	0.562445	-0.389563	0.893789	1.19487	0.638014	-1.26232	-1.23444	0.0975906	-0.190669	-1.2185	-0.170853
[truncated: 69 more columns]

## Sheet: EDfig7C_normal_traces_tail
Unnamed: 0	Timepoints	0	1	2	3	4	5	6	7	8	9	10	11	12	13	14	15	16	17	18	19	20	21	22	23	24	25	26	27	28	29	30	31	32	33	34	35	36	37	38	39	40	41	42	43	44	45	46	47
0	-2.02983	0.248807	-0.506164	1.66107	-0.497223	-0.979214	1.71244	-0.915618	-0.405283	1.30204	1.49886	1.33778	-0.460363	0.128521	-1.13923	-0.241727	1.72118	-0.37778	0.528429	1.99284	-1.05373	1.78545	0.482918	-0.474377	0.374231	0.234842	-0.960085	-0.0381054	0.17915	-0.646485	-1.80324	-0.599992	-1.55652	0.560504	-0.540601	-0.443008	-0.971885	0.540933	0.998245	0.831553	-0.229064	-1.91411	0.66465	-1.10135	-0.904956	0.276442	-0.165659	0.758062	-0.777748
1	-2.01658	0.210809	-0.468012	1.75186	-0.526406	-1.06585	1.61772	-0.8883	-0.456784	1.19345	1.4879	1.3153	-0.471157	0.134001	-1.20013	-0.334267	1.70703	-0.36027	0.59704	1.99945	-0.896092	1.68567	0.505021	-0.501949	0.440897	0.196881	-0.952123	-0.0175037	0.162618	-0.563379	-1.74782	-0.573606	-1.55618	0.525766	-0.469391	-0.376652	-0.960901	0.52607	1.02372	0.80309	-0.204538	-1.90385	0.604155	-1.09871	-0.936803	0.316323	-0.206409	0.803099	-0.887909
2	-2.00598	0.17519	-0.439116	1.82865	-0.557627	-1.15429	1.52515	-0.856145	-0.509001	1.08949	1.45954	1.30711	-0.475051	0.139219	-1.26594	-0.417155	1.69681	-0.346518	0.664211	1.96657	-0.739297	1.6062	0.52564	-0.524655	0.505237	0.156183	-0.927516	0.00241671	0.150238	-0.486873	-1.69726	-0.548276	-1.54948	0.496253	-0.400121	-0.311862	-0.959195	0.523355	1.04765	0.787754	-0.187144	-1.87066	0.545065	-1.10071	-0.970668	0.355516	-0.248875	0.849183	-0.987533
3	-1.9999	0.137042	-0.41168	1.89721	-0.584947	-1.23453	1.41513	-0.824303	-0.561935	0.984765	1.44921	1.29635	-0.477354	0.14246	-1.32987	-0.496613	1.66811	-0.334331	0.731725	1.92809	-0.576361	1.52123	0.541338	-0.546939	0.561764	0.109684	-0.892584	0.0242889	0.141197	-0.409456	-1.63467	-0.534293	-1.5548	0.469395	-0.328835	-0.243194	-0.946517	0.50668	1.05475	0.773159	-0.174682	-1.85635	0.482303	-1.09305	-1.0033	0.394321	-0.294284	0.889423	-1.08379
4	-2.00211	0.0978089	-0.389322	1.95933	-0.613059	-1.31866	1.29478	-0.790377	-0.613457	0.879793	1.43314	1.28895	-0.489146	0.144126	-1.40101	-0.569371	1.62704	-0.326286	0.801076	1.92553	-0.415958	1.4269	0.553209	-0.563035	0.617307	0.0580787	-0.849681	0.0472709	0.136559	-0.335035	-1.57676	-0.51253	-1.5444	0.446169	-0.25531	-0.172274	-0.932947	0.499808	1.08429	0.764194	-0.167773	-1.84004	0.420467	-1.07024	-1.04097	0.432481	-0.341662	0.929102	-1.17829
5	-1.9941	0.060495	-0.375201	1.99462	-0.638056	-1.39983	1.1784	-0.753611	-0.662899	0.776861	1.40104	1.26216	-0.495105	0.142624	-1.47568	-0.636028	1.58111	-0.317115	0.863366	1.90391	-0.256405	1.34089	0.561918	-0.574289	0.661623	0.0028708	-0.792368	0.0717203	0.135851	-0.265618	-1.51698	-0.500951	-1.51767	0.425962	-0.183301	-0.101903	-0.919746	0.498163	1.09766	0.763608	-0.167361	-1.80808	0.357776	-1.0524	-1.07558	0.468722	-0.387348	0.965544	-1.25681
6	-2.00597	0.0222675	-0.359975	2.00192	-0.657845	-1.47615	1.05446	-0.71987	-0.709413	0.68042	1.39756	1.24796	-0.497776	0.138686	-1.55108	-0.69913	1.52781	-0.310481	0.924666	1.86477	-0.0949618	1.25664	0.564335	-0.589686	0.703877	-0.0567231	-0.726048	0.0993279	0.137985	-0.198986	-1.45352	-0.498896	-1.50664	0.408931	-0.110707	-0.0310847	-0.905254	0.487977	1.11211	0.771346	-0.173654	-1.79754	0.294913	-1.02857	-1.11231	0.501868	-0.43371	1.00181	-1.33591
7	-2.00418	-0.0122692	-0.351232	2.00596	-0.675884	-1.54353	0.927634	-0.682991	-0.747491	0.590653	1.37936	1.24223	-0.494136	0.133148	-1.62599	-0.751353	1.46494	-0.310765	0.977251	1.83694	0.0609629	1.16623	0.560055	-0.597446	0.739108	-0.116694	-0.6498	0.128625	0.143668	-0.138458	-1.39107	-0.481686	-1.48836	0.397742	-0.0404145	0.0368662	-0.90134	0.480317	1.13824	0.780863	-0.185317	-1.77092	0.233971	-0.993901	-1.14382	0.530599	-0.477196	1.0288	-1.40689
8	-1.99186	-0.0462838	-0.34826	2.0071	-0.687347	-1.60851	0.803706	-0.647252	-0.780704	0.50533	1.36074	1.2197	-0.483246	0.124317	-1.7034	-0.803831	1.3942	-0.311025	1.02438	1.80801	0.210517	1.07238	0.55355	-0.601256	0.758183	-0.17968	-0.56535	0.161876	0.152575	-0.0817902	-1.3293	-0.480569	-1.45835	0.390048	0.0285194	0.105543	-0.886817	0.479064	1.14815	0.793468	-0.203176	-1.73725	0.171929	-0.958978	-1.17726	0.557601	-0.517636	1.05052	-1.47036
9	-1.99199	-0.0776543	-0.344915	1.99937	-0.698826	-1.66938	0.681856	-0.615297	-0.806017	0.429573	1.36124	1.20632	-0.478911	0.113409	-1.7758	-0.846083	1.31505	-0.310189	1.07043	1.78747	0.354857	0.981338	0.54011	-0.608081	0.781161	-0.242125	-0.472498	0.197078	0.163654	-0.0323039	-1.2724	-0.491663	-1.42233	0.385881	0.0950232	0.170028	-0.879605	0.478464	1.16776	0.818261	-0.228681	-1.71	0.1109	-0.914359	-1.21123	0.577417	-0.556501	1.07308	-1.5288
10	-1.99133	-0.105833	-0.344665	2.0036	-0.70549	-1.71774	0.566042	-0.582694	-0.823172	0.360874	1.35496	1.19928	-0.470003	0.100645	-1.84466	-0.887458	1.22956	-0.312456	1.10161	1.74965	0.496525	0.884743	0.520734	-0.620194	0.790479	-0.302096	-0.372597	0.237184	0.175903	0.0109663	-1.2195	-0.496141	-1.38796	0.38742	0.15781	0.231814	-0.869343	0.476279	1.18427	0.842048	-0.256424	-1.68076	0.0498354	-0.86239	-1.23526	0.596704	-0.589298	1.09094	-1.58625
11	-1.9837	-0.132963	-0.350061	1.96257	-0.70189	-1.76456	0.454412	-0.552386	-0.83823	0.301116	1.3542	1.19772	-0.452599	0.0851484	-1.90642	-0.923214	1.14028	-0.314378	1.12961	1.7116	0.625321	0.78873	0.495387	-0.626451	0.797934	-0.361399	-0.266823	0.280787	0.188449	0.0483909	-1.17478	-0.504412	-1.34852	0.39098	0.217284	0.289686	-0.853831	0.486125	1.19814	0.870852	-0.290354	-1.64047	-0.0110006	-0.806854	-1.26217	0.608468	-0.619895	1.09852	-1.63315
12	-1.9825	-0.155479	-0.354679	1.91747	-0.700267	-1.80368	0.353618	-0.525497	-0.840926	0.248682	1.36944	1.17977	-0.434308	0.0681231	-1.96662	-0.952105	1.04385	-0.317824	1.15371	1.6947	0.747915	0.694667	0.46687	-0.632598	0.796145	-0.414748	-0.154885	0.325785	0.200873	0.0787349	-1.12659	-0.518084	-1.30701	0.398714	0.272671	0.341764	-0.85096	0.494508	1.20405	0.903662	-0.328959	-1.60232	-0.071031	-0.744262	-1.28489	0.61676	-0.648986	1.10001	-1.67118
13	-1.98995	-0.177368	-0.360988	1.86571	-0.700674	-1.83074	0.262768	-0.500303	-0.832406	0.204211	1.38782	1.16218	-0.412421	0.0494222	-2.02927	-0.983657	0.946361	-0.324049	1.15435	1.6613	0.861109	0.597605	0.435827	-0.647486	0.781552	-0.464536	-0.0380315	0.376646	0.213232	0.102196	-1.09597	-0.52641	-1.26139	0.410417	0.323962	0.391548	-0.846925	0.497411	1.20022	0.936122	-0.368728	-1.56437	-0.129966	-0.676659	-1.29882	0.626267	-0.673048	1.09673	-1.70842
14	-1.96083	-0.195107	-0.368485	1.79278	-0.700966	-1.85533	0.181687	-0.475728	-0.818387	0.168217	1.40718	1.15343	-0.38797	0.0288865	-2.07412	-0.993763	0.848059	-0.328817	1.16042	1.61975	0.957911	0.500439	0.40138	-0.658294	0.781156	-0.508749	0.0820806	0.43007	0.224236	0.118668	-1.0681	-0.53447	-1.20516	0.421681	0.369053	0.433764	-0.842694	0.503896	1.2049	0.97659	-0.41377	-1.51656	-0.18789	-0.60389	-1.30869	0.62442	-0.692798	1.09861	-1.73061
15	-1.91691	-0.210116	-0.373861	1.73229	-0.698444	-1.87336	0.113832	-0.455562	-0.801504	0.138529	1.43852	1.15179	-0.361273	0.00712912	-2.09932	-1.00332	0.744852	-0.33651	1.17334	1.59061	1.05299	0.40445	0.369253	-0.673761	0.766716	-0.547765	0.202457	0.485592	0.234537	0.128803	-1.04256	-0.544535	-1.15104	0.436604	0.40942	0.471766	-0.832894	0.515677	1.18805	1.01664	-0.458454	-1.46777	-0.24434	-0.525436	-1.31481	0.627835	-0.709777	1.08464	-1.75723
16	-1.91892	-0.224751	-0.384016	1.65528	-0.696719	-1.88669	0.0573384	-0.438052	-0.780413	0.116989	1.4769	1.13745	-0.335455	-0.0164832	-2.11128	-1.02413	0.645883	-0.344488	1.16301	1.55756	1.13726	0.312871	0.337991	-0.691152	0.747186	-0.579423	0.324838	0.543885	0.242747	0.132004	-1.0467	-0.547563	-1.09462	0.450757	0.445278	0.503529	-0.822293	0.528367	1.16408	1.05354	-0.503582	-1.41359	-0.297683	-0.445975	-1.32887	0.628466	-0.725784	1.06024	-1.77556
17	-1.92946	-0.23371	-0.392799	1.57255	-0.695703	-1.88609	0.0141831	-0.419727	-0.754418	0.100681	1.5173	1.11392	-0.308368	-0.041201	-2.14295	-1.04018	0.547759	-0.352312	1.15195	1.51626	1.20654	0.222084	0.30578	-0.708815	0.729764	-0.604901	0.447059	0.605587	0.25029	0.128182	-1.05272	-0.545731	-1.03085	0.466507	0.473823	0.529703	-0.823015	0.540743	1.13984	1.09576	-0.546953	-1.35601	-0.347772	-0.363762	-1.34267	0.626754	-0.740166	1.04603	-1.78589
18	-1.92838	-0.243186	-0.398613	1.48865	-0.696495	-1.88993	-0.0159017	-0.405222	-0.72876	0.0883094	1.57095	1.10205	-0.281789	-0.0668903	-2.1565	-1.04194	0.450465	-0.362276	1.15402	1.47604	1.26943	0.133696	0.277016	-0.733421	0.704802	-0.630798	0.567733	0.670302	0.255896	0.117464	-1.07327	-0.533682	-0.962986	0.482045	0.498927	0.552584	-0.813136	0.557454	1.09849	1.13949	-0.586577	-1.29471	-0.394288	-0.280857	-1.34328	0.632503	-0.751319	1.01927	-1.78278
19	-1.91993	-0.247589	-0.407944	1.40002	-0.697585	-1.88342	-0.0328344	-0.391397	-0.700979	0.0810499	1.62015	1.07843	-0.257755	-0.0935359	-2.15627	-1.03862	0.358965	-0.3698	1.12997	1.43419	1.32323	0.0503116	0.250786	-0.756309	0.681856	-0.643665	0.687237	0.735278	0.260793	0.100177	-1.10368	-0.517793	-0.894707	0.494837	0.515872	0.569659	-0.798851	0.574438	1.05391	1.18081	-0.62563	-1.22702	-0.434757	-0.200552	-1.34225	0.639544	-0.760353	0.991989	-1.77057
20	-1.91439	-0.249144	-0.417113	1.31352	-0.696422	-1.86169	-0.0374349	-0.378311	-0.672455	0.0765405	1.67877	1.05405	-0.235664	-0.120915	-2.11828	-1.04605	0.272654	-0.380279	1.11254	1.383	1.36659	-0.0309793	0.22593	-0.783882	0.655796	-0.652551	0.801734	0.803586	0.263216	0.0762164	-1.13683	-0.49619	-0.827818	0.508979	0.525057	0.581615	-0.796431	0.600343	1.00053	1.22171	-0.657598	-1.15793	-0.472199	-0.120882	-1.34153	0.645494	-0.769825	0.959022	-1.74838
21	-1.91191	-0.249891	-0.426521	1.22282	-0.700182	-1.84354	-0.0304201	-0.366396	-0.645547	0.0732465	1.73082	1.03072	-0.21612	-0.14794	-2.09011	-1.0342	0.194125	-0.391349	1.09878	1.33606	1.40101	-0.107381	0.203313	-0.809087	0.626311	-0.66	0.907482	0.870612	0.263761	0.0452051	-1.184	-0.464933	-0.757588	0.520999	0.537856	0.592629	-0.797263	0.627606	0.935363	1.25992	-0.685527	-1.08464	-0.505136	-0.0447214	-1.34199	0.653561	-0.774995	0.922812	-1.71868
22	-1.91347	-0.244246	-0.436954	1.1335	-0.705961	-1.8174	-0.0120778	-0.35264	-0.623404	0.0722228	1.78142	0.999082	-0.199407	-0.1746	-2.09472	-1.00887	0.123397	-0.401037	1.06886	1.28728	1.42894	-0.179399	0.182169	-0.834569	0.596084	-0.662005	1.00534	0.939432	0.267079	0.00791721	-1.23563	-0.426309	-0.68506	0.526485	0.541609	0.601317	-0.796782	0.659772	0.865434	1.30145	-0.706888	-1.00928	-0.528723	0.027223	-1.34723	0.66521	-0.776779	0.887651	-1.68777
23	-1.9257	-0.238526	-0.449216	1.04413	-0.711994	-1.79818	0.0154531	-0.339646	-0.602387	0.0713285	1.84795	0.970759	-0.185718	-0.201203	-2.04421	-0.997778	0.0623942	-0.411422	1.0511	1.23133	1.44713	-0.247401	0.161158	-0.863603	0.564102	-0.66253	1.10108	1.00916	0.269421	-0.0355427	-1.29823	-0.378771	-0.617611	0.531499	0.531876	0.598494	-0.796648	0.699473	0.78959	1.34753	-0.720352	-0.936151	-0.552323	0.0925378	-1.34642	0.681621	-0.777979	0.840248	-1.63865
24	-1.91391	-0.230082	-0.464283	0.956296	-0.72238	-1.77022	0.0517628	-0.325225	-0.582738	0.0692663	1.88589	0.934269	-0.1737	-0.225322	-2.00647	-0.998326	0.0120733	-0.422314	1.02698	1.17978	1.45831	-0.310687	0.13994	-0.884967	0.532878	-0.655239	1.18554	1.08051	0.272113	-0.0843727	-1.36052	-0.324356	-0.547736	0.541705	0.524973	0.601118	-0.797151	0.738502	0.706932	1.38084	-0.728818	-0.861535	-0.569697	0.151198	-1.34777	0.700222	-0.776517	0.793425	-1.587
25	-1.89879	-0.217802	-0.48184	0.869628	-0.727812	-1.73095	0.0944286	-0.307675	-0.573785	0.0667032	1.93981	0.895048	-0.16444	-0.246483	-1.96074	-0.98881	-0.0273998	-0.431905	1.00149	1.12137	1.46182	-0.369242	0.11722	-0.913139	0.498193	-0.653481	1.25697	1.15789	0.273959	-0.138234	-1.42807	-0.263602	-0.478745	0.54477	0.511352	0.600889	-0.79677	0.78483	0.620488	1.42103	-0.730102	-0.784329	-0.579129	0.204067	-1.35313	0.721416	-0.77739	0.746308	-1.51983
26	-1.88814	-0.204323	-0.50017	0.785683	-0.732909	-1.69676	0.142108	-0.288627	-0.564344	0.0625168	1.98584	0.859765	-0.156945	-0.265506	-1.89621	-0.965572	-0.0547357	-0.440318	0.976548	1.06205	1.45909	-0.423002	0.0925172	-0.933809	0.465614	-0.644205	1.32365	1.22734	0.277646	-0.19627	-1.49735	-0.197815	-0.416068	0.544741	0.491148	0.600941	-0.794972	0.83709	0.531218	1.46131	-0.726703	-0.711048	-0.588812	0.246503	-1.34707	0.743947	-0.769291	0.692343	-1.45115
27	-1.88292	-0.189031	-0.522417	0.70708	-0.743702	-1.65971	0.193598	-0.265843	-0.554349	0.0561394	1.99199	0.818917	-0.150004	-0.281352	-1.83481	-0.954748	-0.0703263	-0.451232	0.951689	1.00576	1.45677	-0.472897	0.0661989	-0.958727	0.433129	-0.630654	1.3775	1.29817	0.28233	-0.257719	-1.56246	-0.127543	-0.353311	0.548532	0.468292	0.597562	-0.797371	0.895192	0.438783	1.49834	-0.713358	-0.640994	-0.594701	0.281892	-1.34295	0.768575	-0.757211	0.637377	-1.37679
28	-1.88666	-0.173021	-0.547986	0.630417	-0.747385	-1.61703	0.246592	-0.239575	-0.557969	0.0477594	2.01257	0.776399	-0.143643	-0.287915	-1.76068	-0.941615	-0.074297	-0.456436	0.923283	0.942769	1.42593	-0.518026	0.0365319	-0.982622	0.397923	-0.621645	1.42043	1.37121	0.288763	-0.321326	-1.62922	-0.0541422	-0.294762	0.550496	0.438912	0.582717	-0.79663	0.951978	0.345493	1.53921	-0.697605	-0.573515	-0.598127	0.31016	-1.346	0.787921	-0.750408	0.57861	-1.2875
29	-1.87238	-0.155476	-0.577334	0.557219	-0.750267	-1.57025	0.300365	-0.210272	-0.566047	0.0372151	2.05422	0.735716	-0.136472	-0.289089	-1.68795	-0.918531	-0.0663672	-0.461809	0.891274	0.883125	1.4027	-0.556241	0.00482629	-0.999228	0.364928	-0.606302	1.4518	1.44035	0.298545	-0.385148	-1.68261	0.0214867	-0.241761	0.546353	0.406455	0.57659	-0.797027	1.01512	0.251799	1.57425	-0.675201	-0.511607	-0.59175	0.329169	-1.33058	0.805714	-0.736836	0.51414	-1.19991
30	-1.85973	-0.138007	-0.612604	0.489267	-0.752281	-1.52077	0.349809	-0.177702	-0.57209	0.0247256	2.08243	0.694026	-0.129194	-0.289717	-1.60345	-0.904294	-0.0478064	-0.470847	0.862437	0.827943	1.38184	-0.591598	-0.0288464	-1.01842	0.331435	-0.600228	1.47454	1.50746	0.308682	-0.448591	-1.74438	0.0978356	-0.19219	0.54435	0.369244	0.565833	-0.804006	1.08299	0.158389	1.60455	-0.642655	-0.455876	-0.580947	0.339356	-1.31015	0.824145	-0.720237	0.450017	-1.10684
31	-1.85305	-0.120597	-0.64869	0.425926	-0.7527	-1.47233	0.395556	-0.141967	-0.584804	0.010763	2.07671	0.653522	-0.121201	-0.282411	-1.51365	-0.88748	-0.018846	-0.473693	0.830105	0.771902	1.34039	-0.622239	-0.0656114	-1.03823	0.298618	-0.590143	1.49025	1.57455	0.322046	-0.509794	-1.79216	0.171131	-0.147782	0.546706	0.326302	0.553841	-0.814743	1.14341	0.0677281	1.63663	-0.60936	-0.406794	-0.577652	0.341821	-1.30486	0.827875	-0.703303	0.385276	-1.01059
32	-1.8562	-0.103116	-0.686797	0.364598	-0.752664	-1.41701	0.437562	-0.103667	-0.600024	-0.00427304	2.08646	0.614863	-0.111451	-0.265591	-1.42652	-0.864805	0.0202795	-0.474042	0.796414	0.719637	1.30147	-0.646308	-0.10248	-1.05284	0.26793	-0.577672	1.49333	1.63634	0.338796	-0.56774	-1.82769	0.244011	-0.108891	0.546745	0.279604	0.54272	-0.826454	1.21543	-0.0193207	1.67183	-0.568968	-0.362267	-0.575261	0.339462	-1.28789	0.82472	-0.681354	0.316	-0.910861
33	-1.85342	-0.0868989	-0.727099	0.308313	-0.747003	-1.36033	0.470561	-0.0639977	-0.615513	-0.0196009	2.0849	0.57714	-0.0996636	-0.241534	-1.33171	-0.842892	0.0664735	-0.475185	0.762106	0.672789	1.24712	-0.667923	-0.140302	-1.06254	0.237361	-0.576286	1.48741	1.6881	0.35649	-0.621897	-1.87184	0.31232	-0.0754696	0.543711	0.229617	0.528207	-0.827173	1.28116	-0.104028	1.69171	-0.523337	-0.325391	-0.565973	0.328584	-1.26064	0.822212	-0.658136	0.245972	-0.812739
34	-1.85043	-0.0713518	-0.770309	0.257615	-0.749394	-1.30204	0.498329	-0.022763	-0.634184	-0.0346093	2.0362	0.543979	-0.0854494	-0.210017	-1.2322	-0.821211	0.121152	-0.47551	0.724825	0.627581	1.18714	-0.682848	-0.178881	-1.08756	0.208468	-0.577783	1.46642	1.7486	0.378096	-0.673036	-1.89314	0.374898	-0.0476725	0.541108	0.176331	0.514856	-0.831222	1.34508	-0.183515	1.71431	-0.4751	-0.295426	-0.555637	0.312162	-1.23613	0.806411	-0.632589	0.177284	-0.717121
35	-1.83232	-0.0568222	-0.81595	0.208239	-0.74768	-1.24454	0.515821	0.0185667	-0.652669	-0.0481685	2.00645	0.514256	-0.0691748	-0.171125	-1.13709	-0.797386	0.181767	-0.473969	0.686223	0.585584	1.12578	-0.697689	-0.215927	-1.10051	0.18139	-0.575789	1.44146	1.79016	0.403952	-0.720475	-1.90751	0.434453	-0.0257814	0.537298	0.119605	0.499402	-0.839663	1.41235	-0.256503	1.73847	-0.420826	-0.272668	-0.550497	0.291214	-1.20142	0.776772	-0.603625	0.108476	-0.619156
36	-1.81193	-0.0431403	-0.861047	0.16249	-0.739803	-1.18329	0.523465	0.0586633	-0.669963	-0.0594152	1.99906	0.486506	-0.0504072	-0.125657	-1.04512	-0.772197	0.247121	-0.475524	0.643227	0.549968	1.05348	-0.702017	-0.252171	-1.10192	0.15527	-0.578554	1.41198	1.83621	0.433039	-0.760235	-1.92311	0.4848	-0.0096428	0.527607	0.0609169	0.485433	-0.8467	1.46948	-0.325025	1.75006	-0.363207	-0.254994	-0.544944	0.262596	-1.16527	0.73542	-0.57474	0.0402841	-0.526079
37	-1.82808	-0.0305659	-0.904326	0.119902	-0.740754	-1.12466	0.525559	0.0975217	-0.690412	-0.0677573	1.9963	0.465056	-0.0293748	-0.0750581	-0.950918	-0.744255	0.31853	-0.475489	0.59852	0.518122	0.974742	-0.702465	-0.286671	-1.11504	0.130234	-0.590944	1.37606	1.88789	0.463156	-0.796347	-1.92338	0.529006	0.000806427	0.524391	0.0006791	0.474942	-0.850281	1.52777	-0.3853	1.75544	-0.304221	-0.2429	-0.537966	0.230129	-1.12486	0.685243	-0.54028	-0.0260051	-0.437919
38	-1.822	-0.0189462	-0.945656	0.0779368	-0.733876	-1.0724	0.516281	0.133963	-0.711799	-0.0719269	1.95367	0.445073	-0.00538064	-0.0198673	-0.862106	-0.717824	0.390744	-0.472888	0.551916	0.493557	0.887372	-0.70644	-0.319277	-1.12428	0.105062	-0.605481	1.32912	1.89356	0.498956	-0.824941	-1.91369	0.566945	0.00591496	0.517039	-0.0609423	0.462035	-0.847569	1.58397	-0.440615	1.74984	-0.2427	-0.238247	-0.531552	0.193052	-1.07862	0.62549	-0.499677	-0.0899776	-0.35411
39	-1.80904	-0.00767919	-0.988621	0.0385767	-0.729631	-1.01603	0.499666	0.166629	-0.732795	-0.0716232	1.91693	0.430677	0.0211221	0.0374309	-0.775504	-0.692147	0.465866	-0.471861	0.500166	0.473123	0.79728	-0.701305	-0.347722	-1.12913	0.0794346	-0.615332	1.27871	1.92492	0.540339	-0.848439	-1.89941	0.595382	0.00631809	0.503674	-0.121825	0.448337	-0.849437	1.63631	-0.488932	1.75404	-0.178989	-0.236034	-0.530117	0.150397	-1.03587	0.553405	-0.459624	-0.150377	-0.275356
40	-1.80136	0.00292276	-1.02271	0.000527586	-0.729178	-0.963605	0.477845	0.195442	-0.754855	-0.0660178	1.90109	0.421764	0.0504022	0.0962464	-0.695055	-0.665751	0.54206	-0.468408	0.444352	0.456127	0.70163	-0.702168	-0.373755	-1.12484	0.0530097	-0.634936	1.22903	1.97269	0.58352	-0.873638	-1.87139	0.620139	0.00239408	0.491643	-0.182581	0.435445	-0.850152	1.68492	-0.526315	1.74683	-0.115454	-0.239287	-0.536991	0.104541	-0.985291	0.47223	-0.417454	-0.207563	-0.204253
41	-1.79439	0.0131798	-1.0521	-0.0364233	-0.727052	-0.915391	0.448932	0.220392	-0.776802	-0.054736	1.85877	0.413891	0.0832498	0.153892	-0.619013	-0.638173	0.619044	-0.463214	0.384529	0.449227	0.598456	-0.696135	-0.396066	-1.12568	0.0248311	-0.656279	1.16765	1.9825	0.632525	-0.886649	-1.83915	0.63728	-0.00514508	0.474535	-0.242678	0.422411	-0.848355	1.73289	-0.561339	1.71956	-0.0526786	-0.246706	-0.54388	0.054471	-0.93567	0.383837	-0.370662	-0.262252	-0.139528
42	-1.7952	0.0232675	-1.08389	-0.071044	-0.720923	-0.870643	0.418427	0.240206	-0.801125	-0.0380618	1.81669	0.414555	0.117965	0.209328	-0.54806	-0.612601	0.695183	-0.456489	0.31846	0.446081	0.491568	-0.681988	-0.416169	-1.1301	-0.00544246	-0.679604	1.11017	2.00124	0.688378	-0.901103	-1.80972	0.64529	-0.0159933	0.454151	-0.298754	0.406734	-0.846968	1.78395	-0.584163	1.70454	0.00952309	-0.256819	-0.554486	0.000800634	-0.887907	0.288977	-0.321512	-0.312223	-0.0794528
43	-1.78363	0.0328266	-1.10437	-0.105412	-0.706257	-0.831014	0.385663	0.25545	-0.826268	-0.0150816	1.77812	0.41757	0.156663	0.261087	-0.485122	-0.593338	0.768125	-0.449637	0.246884	0.44857	0.379047	-0.669302	-0.434548	-1.11804	-0.038725	-0.707258	1.05369	1.99468	0.748801	-0.904406	-1.7723	0.649946	-0.0295911	0.428984	-0.352148	0.389733	-0.832731	1.81338	-0.600553	1.68193	0.068619	-0.270075	-0.569388	-0.055549	-0.83771	0.188031	-0.271024	-0.357479	-0.025826
44	-1.77761	0.0422707	-1.12192	-0.136799	-0.700144	-0.794677	0.352496	0.266403	-0.855059	0.0130522	1.73558	0.424526	0.198689	0.3057	-0.425686	-0.56767	0.842864	-0.439844	0.170621	0.456801	0.265133	-0.649238	-0.446218	-1.11124	-0.0749721	-0.734349	0.994311	2.00209	0.814487	-0.902779	-1.72474	0.649449	-0.0446474	0.400077	-0.402727	0.369705	-0.827194	1.8444	-0.606848	1.65483	0.124878	-0.285818	-0.588346	-0.114882	-0.792405	0.0837315	-0.220317	-0.398647	0.0220306
45	-1.78425	0.0515667	-1.14127	-0.166125	-0.686672	-0.76361	0.3238	0.272609	-0.887037	0.0465128	1.68948	0.437341	0.242738	0.345237	-0.373984	-0.552243	0.915768	-0.427126	0.0895749	0.469754	0.148605	-0.628003	-0.460727	-1.10841	-0.114949	-0.764234	0.937778	2.04809	0.886286	-0.91142	-1.69282	0.640118	-0.0619346	0.366377	-0.449522	0.344926	-0.82286	1.89669	-0.60159	1.62201	0.176815	-0.304927	-0.612012	-0.176353	-0.746263	-0.0215981	-0.169229	-0.434899	0.0642511
46	-1.77731	0.0599028	-1.14633	-0.193784	-0.664521	-0.731573	0.298619	0.274456	-0.920033	0.084872	1.63835	0.453196	0.291619	0.377255	-0.327753	-0.540592	0.984007	-0.413552	0.00253252	0.487629	0.0291829	-0.604557	-0.471321	-1.10462	-0.158835	-0.794105	0.883031	2.07509	0.96424	-0.909551	-1.64503	0.626057	-0.0812084	0.32726	-0.492543	0.317551	-0.807277	1.89684	-0.601885	1.59315	0.223242	-0.326342	-0.637914	-0.237964	-0.703316	-0.128672	-0.119043	-0.467435	0.102714
47	-1.75749	0.067406	-1.14487	-0.2156	-0.63995	-0.704762	0.280752	0.271889	-0.959459	0.126745	1.59062	0.472512	0.343003	0.400832	-0.287393	-0.524428	1.04588	-0.398113	-0.0875416	0.511027	-0.0879766	-0.575839	-0.475787	-1.09878	-0.206518	-0.833183	0.831167	2.08363	1.04783	-0.90446	-1.59841	0.610686	-0.100944	0.283733	-0.528957	0.285545	-0.798782	1.90732	-0.590506	1.57174	0.264879	-0.350709	-0.666546	-0.299614	-0.663612	-0.232002	-0.0705498	-0.495357	0.137428
48	-1.75114	0.0736938	-1.14761	-0.235692	-0.609301	-0.685128	0.271195	0.265928	-0.996092	0.172545	1.53835	0.495039	0.396228	0.416752	-0.254564	-0.525073	1.10725	-0.380979	-0.181281	0.538033	-0.205693	-0.548275	-0.487227	-1.09145	-0.260721	-0.869194	0.778043	2.08192	1.13187	-0.902126	-1.55945	0.590234	-0.122664	0.233671	-0.561001	0.250565	-0.787807	1.96302	-0.567026	1.54068	0.297961	-0.377107	-0.698434	-0.36215	-0.625148	-0.333113	-0.0238007	-0.518617	0.167968
49	-1.74846	0.0784076	-1.14431	-0.250391	-0.572005	-0.66385	0.269069	0.257993	-1.03863	0.219596	1.48467	0.522208	0.452706	0.424129	-0.226513	-0.523809	1.16661	-0.364536	-0.277337	0.567698	-0.319494	-0.518961	-0.498131	-1.08459	-0.318943	-0.904333	0.728201	2.10695	1.22592	-0.898597	-1.51031	0.562941	-0.14613	0.178343	-0.591829	0.211297	-0.77543	1.9806	-0.540532	1.51335	0.32508	-0.404924	-0.731708	-0.422052	-0.590501	-0.431424	0.0199306	-0.538543	0.197403
50	-1.74497	0.0810417	-1.12904	-0.260015	-0.526809	-0.649706	0.277399	0.247691	-1.0891	0.269356	1.42474	0.550688	0.51047	0.42448	-0.204354	-0.525219	1.21904	-0.34683	-0.374107	0.603467	-0.431817	-0.488088	-0.496935	-1.07463	-0.383183	-0.940404	0.682638	2.14291	1.32194	-0.888026	-1.48315	0.532157	-0.170382	0.119569	-0.619206	0.167495	-0.759268	1.99465	-0.507506	1.49038	0.346158	-0.438232	-0.765586	-0.481058	-0.557074	-0.520591	0.0599102	-0.551149	0.224366
51	-1.73223	0.0806796	-1.10766	-0.268057	-0.475876	-0.638304	0.296054	0.235993	-1.13523	0.319551	1.35791	0.582294	0.568483	0.415102	-0.187423	-0.538977	1.26958	-0.331498	-0.473434	0.638237	-0.541396	-0.458493	-0.501149	-1.05914	-0.454413	-0.969896	0.636465	2.17058	1.41654	-0.873408	-1.44317	0.495827	-0.196586	0.0558771	-0.639261	0.122474	-0.742641	1.99655	-0.468686	1.46926	0.356751	-0.473656	-0.796919	-0.540594	-0.525647	-0.603431	0.0950876	-0.560909	0.248558
52	-1.72035	0.077345	-1.10304	-0.268013	-0.418185	-0.624099	0.327674	0.223013	-1.18731	0.368753	1.29351	0.615486	0.62843	0.398132	-0.175652	-0.551182	1.31026	-0.318515	-0.56832	0.675159	-0.643186	-0.428976	-0.510825	-1.04993	-0.528766	-1.00634	0.590005	2.19491	1.51595	-0.858965	-1.4133	0.45524	-0.224325	-0.0118836	-0.656939	0.0756171	-0.725913	2.0112	-0.426443	1.46185	0.362292	-0.512656	-0.828856	-0.595856	-0.497681	-0.678721	0.125529	-0.568892	0.271645
53	-1.7247	0.0706665	-1.09196	-0.263468	-0.352301	-0.620804	0.370132	0.208553	-1.23945	0.41575	1.21934	0.648512	0.686305	0.375563	-0.168411	-0.56518	1.34175	-0.306889	-0.66288	0.712984	-0.74178	-0.402141	-0.519132	-1.04267	-0.612602	-1.03339	0.542857	2.20966	1.61186	-0.84607	-1.3945	0.41046	-0.253264	-0.0816526	-0.674953	0.0277486	-0.708957	2.04124	-0.38221	1.45116	0.359349	-0.555106	-0.855726	-0.648415	-0.471818	-0.744931	0.149803	-0.572413	0.293675
54	-1.71169	0.0603518	-1.06314	-0.257057	-0.282026	-0.618799	0.424408	0.19299	-1.29243	0.460528	1.14084	0.684653	0.744284	0.344779	-0.163974	-0.584874	1.37226	-0.300017	-0.755125	0.75098	-0.83098	-0.376113	-0.522565	-1.03874	-0.699177	-1.05329	0.493954	2.22226	1.70962	-0.824563	-1.3594	0.359226	-0.282834	-0.153101	-0.693183	-0.019228	-0.689286	2.0741	-0.336761	1.4407	0.347933	-0.599597	-0.880671	-0.701372	-0.44832	-0.798149	0.168657	-0.5734	0.313909
55	-1.70207	0.0466179	-1.04914	-0.245652	-0.205008	-0.617081	0.488968	0.176616	-1.3514	0.504885	1.06475	0.718995	0.801021	0.307773	-0.162627	-0.602526	1.39318	-0.292899	-0.844019	0.789748	-0.917278	-0.353589	-0.509832	-1.04513	-0.790247	-1.06983	0.445571	2.24817	1.80364	-0.807941	-1.34768	0.304706	-0.313017	-0.226452	-0.70701	-0.0648161	-0.668732	2.10189	-0.290338	1.44276	0.329978	-0.651517	-0.902589	-0.75153	-0.425774	-0.844701	0.181506	-0.56422	0.331878
56	-1.69742	0.0294666	-1.02789	-0.231268	-0.121712	-0.618766	0.563885	0.159759	-1.4053	0.539785	0.981043	0.752389	0.849393	0.263876	-0.1644	-0.621451	1.39948	-0.288273	-0.931561	0.8234	-0.992611	-0.334108	-0.502725	-1.02233	-0.887979	-1.08409	0.396712	2.27494	1.89355	-0.789605	-1.34214	0.24652	-0.345343	-0.29865	-0.721033	-0.107218	-0.649764	2.085	-0.243964	1.45009	0.304082	-0.707798	-0.910436	-0.798876	-0.404004	-0.882481	0.187369	-0.554802	0.349339
57	-1.69492	0.00872152	-1.00738	-0.215251	-0.0359268	-0.618497	0.649876	0.141543	-1.45167	0.570858	0.891816	0.784205	0.900386	0.213215	-0.166471	-0.641535	1.40324	-0.290333	-1.00463	0.856831	-1.0555	-0.317038	-0.489943	-1.0025	-0.984329	-1.09094	0.343891	2.28841	1.97562	-0.765461	-1.34426	0.18451	-0.37685	-0.370397	-0.736115	-0.14481	-0.627162	2.10633	-0.199832	1.45866	0.273911	-0.769079	-0.922714	-0.844029	-0.384229	-0.905285	0.188126	-0.54837	0.364208
58	-1.69877	-0.0150251	-0.983122	-0.196939	0.0537133	-0.624416	0.740381	0.122654	-1.49896	0.597361	0.800638	0.815043	0.948066	0.155287	-0.169157	-0.66177	1.39158	-0.29682	-1.07734	0.886083	-1.12084	-0.303262	-0.466207	-1.00262	-1.0841	-1.07148	0.290733	2.30635	2.05347	-0.748696	-1.34144	0.120417	-0.407273	-0.442516	-0.747383	-0.176865	-0.606401	2.1489	-0.157775	1.47153	0.238486	-0.830541	-0.91768	-0.887864	-0.364488	-0.925687	0.182709	-0.534571	0.377143
59	-1.68569	-0.0415787	-0.958238	-0.178327	0.147713	-0.635696	0.842268	0.102354	-1.54885	0.615237	0.70594	0.848984	0.99138	0.0901207	-0.172335	-0.680876	1.36818	-0.300085	-1.14963	0.912206	-1.16908	-0.290764	-0.437933	-0.997774	-1.17832	-1.0549	0.237423	2.30843	2.12137	-0.727107	-1.3436	0.0543649	-0.437263	-0.510371	-0.76654	-0.202574	-0.585113	2.17572	-0.117292	1.48941	0.199681	-0.896518	-0.90325	-0.925932	-0.344571	-0.940572	0.172033	-0.521479	0.389249
60	-1.68408	-0.0702857	-0.933815	-0.159652	0.240475	-0.648881	0.951867	0.0810153	-1.5765	0.627532	0.611634	0.880862	1.03462	0.0197868	-0.174593	-0.694724	1.34338	-0.299695	-1.20731	0.939915	-1.2068	-0.281383	-0.39825	-0.999008	-1.27476	-1.0299	0.182777	2.3147	2.18811	-0.707306	-1.36049	-0.0128969	-0.466556	-0.577564	-0.783851	-0.220898	-0.558975	2.19402	-0.0801717	1.52156	0.158127	-0.970107	-0.896261	-0.960668	-0.324468	-0.946752	0.156958	-0.508311	0.397578
61	-1.68068	-0.0998653	-0.902956	-0.141808	0.33593	-0.662155	1.06005	0.0595158	-1.60548	0.628297	0.520486	0.914084	1.06666	-0.0587574	-0.175639	-0.707649	1.30621	-0.301969	-1.26202	0.951101	-1.23379	-0.271749	-0.351696	-0.99899	-1.36368	-0.987414	0.129319	2.31653	2.25448	-0.685252	-1.38252	-0.0809238	-0.492496	-0.641967	-0.799977	-0.23017	-0.529973	2.1983	-0.0467532	1.5522	0.113913	-1.04069	-0.87137	-0.999993	-0.304301	-0.947279	0.137664	-0.492955	0.404776
62	-1.66747	-0.130695	-0.876869	-0.125588	0.431	-0.679169	1.17479	0.0376562	-1.6336	0.623432	0.42978	0.943902	1.10266	-0.14232	-0.175245	-0.715823	1.26166	-0.302528	-1.30464	0.956466	-1.24419	-0.265406	-0.295437	-1.00222	-1.44125	-0.939987	0.0765458	2.31055	2.28311	-0.660998	-1.41418	-0.148747	-0.516609	-0.70621	-0.822583	-0.230558	-0.497589	2.20392	-0.016465	1.58345	0.0694188	-1.11481	-0.83788	-1.02734	-0.283	-0.946828	0.115128	-0.479601	0.413585
63	-1.6618	-0.162236	-0.842691	-0.111278	0.521403	-0.701025	1.28953	0.0160909	-1.64523	0.609243	0.342367	0.973527	1.13237	-0.232592	-0.174686	-0.725718	1.20192	-0.301291	-1.33917	0.96705	-1.24746	-0.259608	-0.228769	-1.00611	-1.51568	-0.878048	0.0247532	2.34178	2.32268	-0.640886	-1.43624	-0.215343	-0.539362	-0.76684	-0.845896	-0.223111	-0.462293	2.19896	0.0108354	1.62077	0.0248927	-1.19598	-0.799015	-1.05251	-0.259961	-0.94461	0.0899265	-0.465043	0.418665
64	-1.65296	-0.193231	-0.808483	-0.0995314	0.612172	-0.721369	1.40436	-0.00445264	-1.65611	0.588157	0.262065	1.00763	1.1546	-0.330194	-0.175459	-0.731674	1.1377	-0.294433	-1.37201	0.9621	-1.2352	-0.252865	-0.155164	-0.999305	-1.56666	-0.804427	-0.0239744	2.36549	2.366	-0.616087	-1.47882	-0.280073	-0.559728	-0.821892	-0.868026	-0.206501	-0.419862	2.20207	0.0351676	1.66585	-0.0195083	-1.26951	-0.754353	-1.08253	-0.236394	-0.939528	0.0628547	-0.451454	0.421085
65	-1.65842	-0.222093	-0.771065	-0.0898629	0.696394	-0.746348	1.5177	-0.0231837	-1.63421	0.560514	0.187342	1.03536	1.17687	-0.429414	-0.173862	-0.725727	1.06979	-0.279169	-1.39444	0.957647	-1.21252	-0.247701	-0.0735805	-1.00822	-1.6104	-0.722816	-0.0698851	2.38276	2.38603	-0.589996	-1.52815	-0.342471	-0.578193	-0.876751	-0.892951	-0.18099	-0.372756	2.19687	0.0573117	1.71492	-0.0627602	-1.33944	-0.703981	-1.10338	-0.211618	-0.933706	0.0347901	-0.437642	0.423856
66	-1.64404	-0.249704	-0.727459	-0.0833798	0.778705	-0.773897	1.6307	-0.0395305	-1.60517	0.524617	0.120497	1.07145	1.1919	-0.536213	-0.169288	-0.725114	0.991794	-0.258578	-1.40604	0.944313	-1.17976	-0.241324	0.015379	-1.03142	-1.64439	-0.632069	-0.112681	2.40411	2.40403	-0.563577	-1.56794	-0.403383	-0.590969	-0.923526	-0.923637	-0.148011	-0.321333	2.19169	0.0781731	1.75568	-0.104228	-1.41605	-0.643502	-1.12942	-0.184308	-0.921875	0.00600689	-0.424467	0.425136
67	-1.64047	-0.276275	-0.68266	-0.0793331	0.855117	-0.796543	1.73619	-0.0525109	-1.58686	0.483923	0.0630558	1.10763	1.20214	-0.647161	-0.16439	-0.719495	0.912453	-0.230074	-1.41687	0.918895	-1.12896	-0.235226	0.111547	-1.04527	-1.65415	-0.531727	-0.150724	2.39673	2.40825	-0.532052	-1.62053	-0.460537	-0.603952	-0.972287	-0.9531	-0.107638	-0.263338	2.17673	0.0981679	1.81078	-0.143932	-1.48386	-0.579845	-1.14656	-0.156051	-0.923753	-0.0229678	-0.411781	0.425202
68	-1.63545	-0.298735	-0.631616	-0.0779782	0.923067	-0.822208	1.83015	-0.0615681	-1.54463	0.437558	0.0138548	1.13767	1.19705	-0.762355	-0.157237	-0.706402	0.828361	-0.193491	-1.43174	0.897909	-1.07146	-0.227809	0.212668	-1.04968	-1.65212	-0.425524	-0.184341	2.4182	2.38792	-0.498931	-1.6694	-0.513884	-0.615371	-1.01229	-0.982839	-0.0605529	-0.200672	2.11753	0.118151	1.85275	-0.182296	-1.54922	-0.51154	-1.15269	-0.1268	-0.917113	-0.0509455	-0.396773	0.425469
69	-1.60174	-0.318502	-0.575307	-0.0798048	0.987341	-0.843399	1.92638	-0.0664613	-1.49435	0.387606	-0.0258105	1.17479	1.20067	-0.879424	-0.147726	-0.697524	0.743937	-0.149521	-1.43661	0.862088	-1.00447	-0.220436	0.318089	-1.07047	-1.62586	-0.315258	-0.213082	2.46472	2.38884	-0.463182	-1.71675	-0.562964	-0.623293	-1.04132	-1.01593	-0.00852072	-0.13243	2.10172	0.138576	1.90388	-0.219132	-1.61503	-0.441104	-1.17444	-0.0963797	-0.905239	-0.0783803	-0.381225	0.424921
70	-1.59667	-0.334501	-0.512459	-0.0834742	1.04034	-0.861368	2.00735	-0.0665086	-1.44263	0.334463	-0.0563859	1.20627	1.20273	-0.995501	-0.13603	-0.681479	0.660037	-0.097532	-1.43239	0.824784	-0.928848	-0.212367	0.425437	-1.09353	-1.58704	-0.199715	-0.237459	2.4745	2.3914	-0.42441	-1.77049	-0.607504	-0.630102	-1.06498	-1.04662	0.0476354	-0.0612078	2.07115	0.160424	1.95566	-0.253971	-1.66731	-0.367395	-1.1953	-0.0658379	-0.912952	-0.104992	-0.363624	0.420121
71	-1.60644	-0.346127	-0.444436	-0.0887358	1.09008	-0.883719	2.08281	-0.0615751	-1.37962	0.278423	-0.0784693	1.23903	1.19513	-1.1173	-0.121267	-0.662349	0.576586	-0.0379318	-1.42615	0.785458	-0.84862	-0.201567	0.536042	-1.10356	-1.53244	-0.083011	-0.256825	2.47839	2.34401	-0.383064	-1.80515	-0.647948	-0.636503	-1.08346	-1.08136	0.10809	0.0128232	2.01063	0.184083	1.99606	-0.287948	-1.71753	-0.288177	-1.19752	-0.0342489	-0.904202	-0.129295	-0.341955	0.412588
72	-1.60564	-0.35098	-0.370308	-0.0946549	1.12474	-0.890456	2.15056	-0.0517666	-1.3141	0.22098	-0.0926616	1.27494	1.20174	-1.24047	-0.103355	-0.638314	0.500268	0.0275496	-1.40978	0.740079	-0.760236	-0.191376	0.652501	-1.11879	-1.45706	0.0381205	-0.270296	2.50411	2.30911	-0.337913	-1.83315	-0.683514	-0.641869	-1.09162	-1.11915	0.170272	0.0893249	1.96669	0.210199	2.04805	-0.32057	-1.76539	-0.208621	-1.2139	-0.00344392	-0.898042	-0.15257	-0.318606	0.401365
73	-1.59156	-0.34957	-0.289367	-0.100609	1.15569	-0.89744	2.19637	-0.0369867	-1.24683	0.163104	-0.100512	1.3044	1.17957	-1.36293	-0.0815545	-0.613523	0.426584	0.0982845	-1.39828	0.697032	-0.668249	-0.179613	0.769208	-1.14332	-1.36867	0.159371	-0.279632	2.53076	2.31031	-0.290782	-1.87871	-0.717356	-0.646481	-1.07123	-1.14988	0.234862	0.165751	1.90517	0.239239	2.08935	-0.352347	-1.79829	-0.128355	-1.24204	0.0261686	-0.899111	-0.174521	-0.291551	0.385677
74	-1.59641	-0.350141	-0.203557	-0.106787	1.1782	-0.898204	2.23879	-0.0178526	-1.17658	0.105392	-0.102225	1.33573	1.15784	-1.48191	-0.0559081	-0.585655	0.359631	0.174133	-1.40376	0.650554	-0.575119	-0.166023	0.883173	-1.15467	-1.26366	0.281787	-0.284876	2.56928	2.29186	-0.240935	-1.9021	-0.743623	-0.646724	-1.05286	-1.18171	0.299413	0.242032	1.84318	0.270802	2.12095	-0.384231	-1.81888	-0.0470041	-1.2519	0.055139	-0.889463	-0.19353	-0.259488	0.367133
75	-1.59523	-0.342804	-0.112939	-0.110801	1.19505	-0.885737	2.28283	0.00543175	-1.10229	0.0481171	-0.0992522	1.3705	1.15611	-1.59898	-0.0258133	-0.551185	0.301001	0.25343	-1.37998	0.606149	-0.47998	-0.151823	0.995575	-1.15294	-1.14461	0.402762	-0.28717	2.58804	2.24985	-0.18859	-1.89843	-0.766389	-0.638577	-1.02102	-1.21572	0.361718	0.315859	1.77549	0.304989	2.15578	-0.414238	-1.84511	0.0354982	-1.27171	0.0812366	-0.878657	-0.211183	-0.224127	0.341278
76	-1.56225	-0.3277	-0.0171871	-0.112748	1.20396	-0.876967	2.30768	0.0327284	-1.02703	-0.00762377	-0.0924645	1.39844	1.12888	-1.71468	0.00873067	-0.517574	0.249198	0.335265	-1.35881	0.564324	-0.386196	-0.135436	1.11214	-1.16988	-1.01473	0.520301	-0.282948	2.59407	2.21656	-0.134332	-1.90124	-0.784828	-0.627674	-0.96841	-1.24846	0.425353	0.388423	1.70463	0.341573	2.19416	-0.441557	-1.85387	0.116698	-1.29581	0.105572	-0.863167	-0.227414	-0.18407	0.308787
77	-1.56507	-0.30912	0.0833635	-0.112568	1.19413	-0.855158	2.31372	0.0627156	-0.958434	-0.0607204	-0.0834587	1.42347	1.10559	-1.8265	0.0481923	-0.478106	0.206821	0.41665	-1.34489	0.522795	-0.294166	-0.117009	1.22201	-1.18786	-0.873718	0.639344	-0.276356	2.60891	2.19156	-0.0783053	-1.88845	-0.795555	-0.622552	-0.910053	-1.2807	0.484691	0.458793	1.63633	0.381163	2.20204	-0.469708	-1.85278	0.198115	-1.30882	0.126787	-0.845269	-0.240752	-0.139168	0.270487
78	-1.56194	-0.284744	0.18704	-0.108916	1.20067	-0.829916	2.31287	0.0959581	-0.88577	-0.111025	-0.0730109	1.45789	1.07981	-1.93624	0.0928364	-0.436402	0.172324	0.496477	-1.31654	0.486084	-0.203939	-0.0964547	1.32955	-1.19282	-0.72497	0.752538	-0.26939	2.61287	2.17483	-0.0202887	-1.85371	-0.802653	-0.61304	-0.834276	-1.29807	0.542844	0.52433	1.55342	0.42303	2.20212	-0.496517	-1.84016	0.278873	-1.32797	0.144603	-0.820945	-0.252202	-0.0902725	0.224471
79	-1.55613	-0.256836	0.292089	-0.102434	1.18854	-0.79982	2.30889	0.131234	-0.815229	-0.157759	-0.061468	1.47944	1.04293	-2.04001	0.141334	-0.396864	0.147222	0.576668	-1.29214	0.452026	-0.118187	-0.0741944	1.43232	-1.19438	-0.568592	0.862425	-0.258989	2.61614	2.13967	0.0382458	-1.81446	-0.79664	-0.595886	-0.748366	-1.31901	0.598265	0.583449	1.47727	0.464889	2.1974	-0.5207	-1.81033	0.356698	-1.35202	0.159944	-0.790859	-0.262242	-0.0382596	0.170533
80	-1.56426	-0.224501	0.399029	-0.0931427	1.15954	-0.764688	2.31344	0.168183	-0.753797	-0.199061	-0.0503274	1.50761	1.00756	-2.1371	0.19545	-0.354178	0.131192	0.653458	-1.25925	0.423322	-0.0377778	-0.04853	1.52656	-1.1922	-0.40605	0.969362	-0.247242	2.61403	2.0915	0.0974397	-1.7612	-0.799382	-0.576893	-0.653726	-1.33778	0.642875	0.638874	1.39692	0.508703	2.20026	-0.545119	-1.79806	0.435526	-1.37186	0.170842	-0.757107	-0.270593	0.0173564	0.108864
81	-1.55228	-0.190326	0.506499	-0.0813452	1.15691	-0.727576	2.30722	0.207645	-0.69254	-0.23699	-0.0400155	1.52695	0.960467	-2.23123	0.253743	-0.31366	0.121397	0.722256	-1.2234	0.400222	0.0378452	-0.0204134	1.6238	-1.17391	-0.239945	1.0702	-0.235486	2.61522	2.08805	0.158951	-1.69682	-0.803495	-0.555402	-0.547739	-1.3402	0.683963	0.691367	1.30828	0.551301	2.19477	-0.56496	-1.7643	0.511355	-1.3961	0.178771	-0.71715	-0.277591	0.0761892	0.0399488
82	-1.54687	-0.154882	0.615986	-0.067709	1.14501	-0.683835	2.30085	0.248031	-0.632254	-0.26915	-0.0312439	1.53831	0.914774	-2.31831	0.315659	-0.276122	0.119865	0.787716	-1.18605	0.380873	0.107105	0.0105362	1.70151	-1.15518	-0.0729779	1.16399	-0.223792	2.61289	2.08977	0.219438	-1.62343	-0.787721	-0.528777	-0.4373	-1.34827	0.71868	0.73637	1.22352	0.591276	2.14192	-0.58551	-1.71783	0.5853	-1.41679	0.182207	-0.675932	-0.284085	0.137188	-0.0364227
83	-1.54799	-0.117451	0.722844	-0.0528685	1.11701	-0.640275	2.26634	0.289736	-0.58133	-0.295676	-0.0242377	1.56098	0.864179	-2.39926	0.383269	-0.241784	0.1261	0.845926	-1.14398	0.367943	0.169997	0.0453075	1.77742	-1.15637	0.0914501	1.25985	-0.211856	2.61035	2.02815	0.280787	-1.54573	-0.777601	-0.499783	-0.321558	-1.33807	0.746974	0.778838	1.13987	0.633608	2.10068	-0.602702	-1.67525	0.656591	-1.43972	0.18207	-0.629285	-0.288123	0.200463	-0.120497
84	-1.53315	-0.0807311	0.824766	-0.0377854	1.10059	-0.594491	2.22475	0.332925	-0.535143	-0.317716	-0.0196794	1.56506	0.804891	-2.46104	0.453008	-0.211679	0.137571	0.899234	-1.10259	0.361427	0.226507	0.0824087	1.84386	-1.13992	0.25428	1.34237	-0.200859	2.60235	1.99959	0.341454	-1.46097	-0.764947	-0.467695	-0.202093	-1.32121	0.764174	0.815304	1.05127	0.668905	2.05391	-0.617827	-1.62375	0.724867	-1.46374	0.179877	-0.579818	-0.287943	0.264474	-0.211611
85	-1.5294	-0.0447689	0.928337	-0.0236473	1.07623	-0.546617	2.20167	0.377341	-0.493712	-0.331567	-0.0179009	1.57486	0.746316	-2.51459	0.524223	-0.186622	0.153305	0.945205	-1.05674	0.360121	0.275934	0.122983	1.89596	-1.11468	0.411757	1.41229	-0.191618	2.60486	1.9981	0.401588	-1.37004	-0.747723	-0.432068	-0.0837941	-1.30154	0.776367	0.846425	0.964579	0.70136	1.99031	-0.634713	-1.57113	0.794737	-1.48757	0.172528	-0.53159	-0.290598	0.32991	-0.309939
86	-1.51689	-0.0109058	1.02764	-0.0113561	1.0481	-0.501356	2.15515	0.422282	-0.459571	-0.342298	-0.0189401	1.58647	0.681091	-2.5742	0.599057	-0.168418	0.173371	0.978053	-1.00857	0.365634	0.319745	0.165596	1.95405	-1.0957	0.565634	1.48488	-0.18342	2.5871	1.99161	0.462132	-1.27645	-0.739077	-0.393756	0.0343454	-1.26231	0.782588	0.874393	0.880053	0.733393	1.92007	-0.643761	-1.51333	0.856359	-1.51205	0.162183	-0.479308	-0.294427	0.396851	-0.415498
87	-1.5059	0.0203503	1.12778	-0.00146246	1.02413	-0.455804	2.1098	0.468492	-0.431661	-0.345214	-0.0232825	1.57923	0.613236	-2.61386	0.676791	-0.155753	0.197135	1.01131	-0.956177	0.377042	0.357297	0.212548	1.98683	-1.0608	0.709241	1.54244	-0.176427	2.52298	1.99942	0.518945	-1.18189	-0.719738	-0.351866	0.150666	-1.22596	0.773077	0.896853	0.793432	0.75717	1.84386	-0.653157	-1.45673	0.910939	-1.53733	0.148598	-0.424367	-0.297885	0.461799	-0.524992
88	-1.50914	0.0483856	1.22176	0.00528204	0.995028	-0.412525	2.06429	0.515733	-0.410236	-0.342106	-0.0310718	1.56317	0.547311	-2.63626	0.75361	-0.15085	0.224097	1.03532	-0.903429	0.394694	0.38805	0.260912	1.99919	-1.03202	0.842136	1.60139	-0.170501	2.50223	1.96129	0.572297	-1.08767	-0.704955	-0.306796	0.261367	-1.17522	0.760228	0.908615	0.710953	0.776989	1.7632	-0.659296	-1.40307	0.964648	-1.57138	0.130603	-0.37062	-0.298709	0.526814	-0.640317
89	-1.49924	0.0726088	1.30761	0.00835263	0.962033	-0.371569	2.00838	0.564885	-0.393903	-0.338261	-0.0425831	1.55975	0.478493	-2.66853	0.831042	-0.155658	0.253344	1.04444	-0.850955	0.420376	0.414037	0.311429	2.00756	-1.00331	0.970611	1.65038	-0.16591	2.46869	1.92663	0.621897	-0.995051	-0.694471	-0.258477	0.366513	-1.11261	0.740301	0.920175	0.630476	0.78751	1.67035	-0.660943	-1.34592	1.01626	-1.58476	0.109403	-0.316094	-0.294273	0.591782	-0.761788
90	-1.49801	0.0929613	1.39623	0.00784124	0.929158	-0.332956	1.95257	0.612633	-0.382987	-0.329512	-0.0570969	1.54109	0.41082	-2.67991	0.908919	-0.167013	0.284457	1.05281	-0.79382	0.452598	0.435115	0.366586	1.99548	-0.965642	1.08498	1.6846	-0.162157	2.41887	1.92745	0.670635	-0.905046	-0.679786	-0.207107	0.465226	-1.05016	0.712741	0.928749	0.552538	0.796164	1.57888	-0.659971	-1.2897	1.06184	-1.60709	0.0853946	-0.262174	-0.289989	0.654205	-0.881718
91	-1.49557	0.108766	1.47606	0.00364814	0.894152	-0.298623	1.90119	0.659458	-0.376785	-0.316933	-0.0753012	1.51296	0.345517	-2.68967	0.987435	-0.187141	0.316872	1.05151	-0.73625	0.488627	0.450501	0.420224	1.99435	-0.928785	1.19151	1.72051	-0.158311	2.37868	1.91611	0.715494	-0.815874	-0.674108	-0.150978	0.556095	-0.980484	0.684591	0.927504	0.479484	0.793193	1.48084	-0.660941	-1.23506	1.10378	-1.63609	0.0584206	-0.209768	-0.288516	0.716133	-1.00482
92	-1.48133	0.12044	1.55423	-0.00374694	0.855138	-0.268762	1.84518	0.705887	-0.375832	-0.302012	-0.0976578	1.47998	0.280781	-2.688	1.06752	-0.216688	0.350195	1.0383	-0.679735	0.531911	0.460517	0.477923	1.9956	-0.885671	1.28284	1.7376	-0.154249	2.3169	1.90897	0.754498	-0.734154	-0.662694	-0.0920702	0.638732	-0.907135	0.652408	0.928007	0.405755	0.782757	1.38166	-0.664935	-1.17996	1.14069	-1.66236	0.0287074	-0.158638	-0.28808	0.772002	-1.13249
93	-1.47778	0.127181	1.63405	-0.0138468	0.816825	-0.243938	1.77955	0.746796	-0.378522	-0.286929	-0.122727	1.43628	0.220699	-2.64205	1.14564	-0.253695	0.384935	1.04844	-0.622862	0.580533	0.468513	0.538414	1.94854	-0.839855	1.36522	1.75821	-0.148768	2.26593	1.88329	0.793623	-0.655909	-0.657291	-0.0318518	0.713215	-0.830317	0.618163	0.914781	0.33533	0.773726	1.28559	-0.659579	-1.13328	1.1718	-1.68482	-0.00305513	-0.109216	-0.282208	0.826528	-1.25079
94	-1.46998	0.130556	1.70158	-0.026189	0.77398	-0.223679	1.72122	0.787392	-0.383994	-0.271488	-0.151861	1.39174	0.165124	-2.61767	1.21785	-0.301504	0.420535	1.03486	-0.565758	0.630859	0.471866	0.598147	1.91631	-0.790641	1.44035	1.78489	-0.141888	2.20432	1.86287	0.824307	-0.579383	-0.652277	0.0305149	0.782126	-0.753302	0.580777	0.901758	0.268839	0.754013	1.18497	-0.654528	-1.08746	1.20591	-1.70907	-0.0368818	-0.0626132	-0.27644	0.878343	-1.36887
95	-1.45959	0.129737	1.76558	-0.0398269	0.726639	-0.209166	1.66157	0.822659	-0.391371	-0.258275	-0.185297	1.33503	0.114494	-2.59978	1.2895	-0.358121	0.454449	1.00805	-0.510003	0.685903	0.465981	0.660322	1.86588	-0.736161	1.48862	1.78813	-0.132632	2.1273	1.85078	0.850316	-0.510782	-0.650937	0.0926885	0.841141	-0.675904	0.545149	0.892632	0.204026	0.733936	1.09349	-0.650486	-1.03924	1.23164	-1.7371	-0.0722009	-0.020649	-0.270741	0.924559	-1.48944
96	-1.46378	0.12432	1.82336	-0.0542763	0.681811	-0.201107	1.59703	0.854596	-0.395655	-0.247428	-0.221361	1.272	0.0700166	-2.53614	1.36129	-0.420974	0.488534	0.998774	-0.455019	0.74448	0.456883	0.72446	1.79922	-0.681059	1.53936	1.77004	-0.120486	2.05872	1.81424	0.87858	-0.447161	-0.649728	0.1536	0.894805	-0.602001	0.512657	0.868816	0.142875	0.70953	1.00266	-0.648198	-0.993061	1.25261	-1.75901	-0.108306	0.0170115	-0.263812	0.97021	-1.59822
97	-1.4601	0.115355	1.89063	-0.0683653	0.632698	-0.197762	1.54061	0.879603	-0.401489	-0.239667	-0.260995	1.20259	0.0315903	-2.49156	1.42612	-0.495033	0.524284	0.972028	-0.401176	0.80707	0.444634	0.790234	1.74281	-0.621406	1.57993	1.75875	-0.104675	1.98153	1.80265	0.898238	-0.387916	-0.644664	0.211554	0.942768	-0.535329	0.481792	0.848223	0.0832515	0.682589	0.912334	-0.648966	-0.950562	1.26523	-1.78926	-0.145331	0.0487752	-0.256327	1.00682	-1.69654
98	-1.44318	0.102374	1.94598	-0.0817867	0.583929	-0.20034	1.47926	0.894446	-0.406754	-0.237939	-0.305238	1.12091	-8.29944e-05	-2.42768	1.49428	-0.575267	0.557707	0.949803	-0.347939	0.869697	0.426214	0.855661	1.66703	-0.556746	1.59571	1.73533	-0.0854126	1.90938	1.78091	0.913434	-0.334476	-0.650225	0.266768	0.983546	-0.470869	0.456742	0.824644	0.0258176	0.652615	0.82796	-0.648496	-0.909639	1.2775	-1.81815	-0.183312	0.0730514	-0.248351	1.03615	-1.79483
99	-1.44264	0.0864786	1.99555	-0.0941343	0.53408	-0.207359	1.41695	0.911264	-0.411007	-0.241621	-0.35219	1.04252	-0.0251129	-2.35503	1.55274	-0.661112	0.589652	0.924476	-0.297733	0.933234	0.40399	0.924933	1.5898	-0.488532	1.60272	1.71028	-0.0625186	1.82921	1.73841	0.934313	-0.2868	-0.646617	0.315524	1.01943	-0.416229	0.432512	0.795238	-0.0297375	0.62267	0.747107	-0.649188	-0.864507	1.29318	-1.82613	-0.220831	0.089089	-0.24147	1.06449	-1.8819
100	-1.43827	0.0661211	2.05781	-0.104737	0.481711	-0.217935	1.358	0.913804	-0.40589	-0.250532	-0.401121	0.959461	-0.0435437	-2.29422	1.61022	-0.752532	0.620196	0.893081	-0.24959	0.999485	0.377513	0.994343	1.50606	-0.419424	1.60841	1.67865	-0.0349153	1.74196	1.70465	0.950528	-0.244653	-0.638964	0.356579	1.04465	-0.371646	0.412393	0.7726	-0.0843827	0.595121	0.673405	-0.652585	-0.822358	1.29423	-1.85184	-0.258061	0.095283	-0.235133	1.0873	-1.95221
101	-1.42053	0.0423614	2.08961	-0.113591	0.433129	-0.232782	1.29239	0.903926	-0.401251	-0.264694	-0.456253	0.864438	-0.0552811	-2.21102	1.67113	-0.847157	0.649446	0.863857	-0.201763	1.06249	0.347436	1.06331	1.42055	-0.348326	1.60313	1.6318	-0.00353318	1.65914	1.67022	0.949153	-0.208863	-0.640795	0.392402	1.07124	-0.331673	0.398344	0.744371	-0.137494	0.567924	0.606406	-0.659122	-0.780842	1.29467	-1.87438	-0.294853	0.0918571	-0.229859	1.10207	-2.02552
102	-1.41412	0.0147641	2.11832	-0.119721	0.383532	-0.250897	1.2243	0.903267	-0.395743	-0.28544	-0.51404	0.769764	-0.060902	-2.12395	1.71444	-0.945486	0.676853	0.830843	-0.155647	1.1321	0.315192	1.13278	1.33738	-0.275416	1.60011	1.58523	0.0323351	1.57332	1.62882	0.959873	-0.179116	-0.641509	0.4168	1.09373	-0.303046	0.385127	0.720284	-0.189459	0.543213	0.545141	-0.666146	-0.734566	1.26934	-1.88221	-0.330799	0.0765943	-0.225364	1.10858	-2.07429
103	-1.40485	-0.0170686	2.17258	-0.123924	0.334894	-0.269961	1.15691	0.892333	-0.382875	-0.312586	-0.573021	0.67096	-0.0604352	-2.0425	1.76217	-1.0417	0.700968	0.797823	-0.111165	1.20935	0.280511	1.19555	1.2461	-0.204332	1.58567	1.52721	0.0712348	1.49037	1.58092	0.98071	-0.153792	-0.63906	0.434579	1.10186	-0.284913	0.376887	0.698643	-0.241107	0.520613	0.48922	-0.675556	-0.688863	1.2483	-1.8896	-0.367776	0.0497571	-0.22401	1.10833	-2.11219
104	-1.3989	-0.0526416	2.19469	-0.126181	0.289498	-0.290183	1.08571	0.868635	-0.367653	-0.343403	-0.637081	0.570157	-0.0544629	-1.9564	1.80424	-1.14047	0.724588	0.767745	-0.0671529	1.27961	0.245068	1.25843	1.15318	-0.133673	1.55135	1.46954	0.114173	1.40461	1.53355	0.986857	-0.133914	-0.640011	0.444791	1.11597	-0.275488	0.372291	0.672068	-0.292781	0.504432	0.440554	-0.684799	-0.639838	1.24658	-1.88389	-0.402849	0.0115558	-0.224899	1.106	-2.14958
105	-1.4028	-0.0931158	2.21229	-0.124098	0.24611	-0.313344	1.01086	0.845021	-0.348182	-0.379019	-0.703767	0.468587	-0.0431915	-1.86882	1.82609	-1.2349	0.744403	0.736964	-0.0236294	1.35376	0.210091	1.3183	1.0606	-0.0655063	1.51233	1.40665	0.161569	1.32224	1.48789	0.993561	-0.118766	-0.641398	0.443172	1.12629	-0.276109	0.368876	0.657691	-0.344061	0.487626	0.398373	-0.699746	-0.58742	1.22235	-1.88645	-0.437932	-0.038957	-0.225944	1.09962	-2.18463
106	-1.39465	-0.135231	2.23831	-0.119053	0.208268	-0.336952	0.935637	0.813271	-0.326686	-0.420308	-0.768583	0.363187	-0.0272242	-1.78248	1.85371	-1.32659	0.767312	0.711276	0.0190966	1.43536	0.176882	1.37173	0.967239	-0.00155883	1.46155	1.34137	0.209247	1.24583	1.44074	0.999717	-0.106865	-0.646369	0.433651	1.12559	-0.286546	0.364671	0.63719	-0.3948	0.478192	0.364497	-0.709676	-0.534171	1.19821	-1.8858	-0.472092	-0.0991588	-0.231651	1.07676	-2.19439
107	-1.39656	-0.183409	2.24442	-0.111849	0.17468	-0.360403	0.854599	0.77764	-0.301037	-0.462594	-0.838318	0.25966	-0.00758368	-1.69623	1.874	-1.41975	0.786179	0.686559	0.0630327	1.51437	0.146731	1.41815	0.872166	0.0576445	1.41061	1.27637	0.26209	1.16477	1.38856	0.994852	-0.098183	-0.649647	0.415998	1.12519	-0.305475	0.362944	0.624726	-0.4451	0.478299	0.339159	-0.720768	-0.475566	1.17072	-1.86379	-0.503917	-0.170051	-0.240384	1.05064	-2.17456
108	-1.39292	-0.234992	2.27143	-0.100911	0.145949	-0.381625	0.76999	0.739842	-0.27186	-0.507706	-0.907261	0.156472	0.0165838	-1.61321	1.89183	-1.50243	0.799736	0.662916	0.106895	1.59512	0.120063	1.46011	0.780729	0.111622	1.35547	1.20501	0.317604	1.08963	1.33795	0.997309	-0.0923159	-0.648459	0.391695	1.12414	-0.333772	0.358997	0.618656	-0.495037	0.476909	0.319603	-0.735767	-0.412072	1.13955	-1.8515	-0.538698	-0.24948	-0.24972	1.01529	-2.18154
109	-1.36969	-0.287764	2.28924	-0.0867431	0.124334	-0.403945	0.683926	0.694752	-0.24199	-0.554565	-0.975349	0.0534283	0.043789	-1.53242	1.89755	-1.58597	0.821897	0.649492	0.152189	1.68007	0.0986121	1.49028	0.68556	0.159128	1.28948	1.13757	0.373313	1.02128	1.29394	1.00268	-0.0881749	-0.65112	0.36043	1.11145	-0.369317	0.352611	0.604975	-0.543929	0.480581	0.31087	-0.74259	-0.346413	1.1108	-1.82857	-0.567529	-0.336322	-0.261327	0.970929	-2.15948
110	-1.35966	-0.345812	2.29737	-0.0687381	0.10862	-0.425136	0.593922	0.646431	-0.208666	-0.599074	-1.04684	-0.0470991	0.074226	-1.45536	1.87943	-1.66038	0.837227	0.629886	0.198583	1.75938	0.0823652	1.50768	0.589824	0.199886	1.22671	1.0696	0.431435	0.954089	1.24586	0.998568	-0.0856044	-0.654014	0.322702	1.10131	-0.410521	0.346851	0.602374	-0.592614	0.495607	0.309963	-0.757183	-0.274478	1.07617	-1.80623	-0.595174	-0.429898	-0.274123	0.92259	-2.11089
111	-1.35586	-0.403644	2.28878	-0.0467512	0.100917	-0.440745	0.501717	0.596097	-0.172917	-0.644324	-1.11645	-0.147271	0.107504	-1.38292	1.85843	-1.72933	0.849845	0.621651	0.244015	1.83986	0.0715657	1.52255	0.497848	0.23496	1.15785	1.00133	0.490885	0.891055	1.20509	0.997349	-0.084217	-0.65429	0.278986	1.0991	-0.46077	0.334372	0.601444	-0.638729	0.516904	0.31753	-0.764473	-0.197286	1.04121	-1.78811	-0.625193	-0.526042	-0.286798	0.863537	-2.10008
112	-1.35525	-0.464868	2.29083	-0.0205395	0.100725	-0.460216	0.408528	0.540642	-0.135752	-0.68818	-1.1857	-0.24353	0.142442	-1.30989	1.83447	-1.79823	0.868039	0.625976	0.292211	1.91376	0.0669952	1.527	0.403879	0.263626	1.0816	0.939123	0.550218	0.833606	1.16555	1.00104	-0.0839172	-0.654369	0.230144	1.07088	-0.514251	0.319253	0.600838	-0.683949	0.545497	0.334488	-0.772746	-0.117385	1.01129	-1.75056	-0.648841	-0.625072	-0.298911	0.802409	-2.05618
113	-1.35697	-0.527847	2.29737	0.0105085	0.108343	-0.472038	0.312456	0.484931	-0.0966012	-0.730686	-1.24532	-0.335167	0.180514	-1.23657	1.79628	-1.85434	0.882201	0.621726	0.3405	1.9841	0.0682761	1.51317	0.311389	0.286339	1.00954	0.879409	0.609146	0.780991	1.12413	0.996359	-0.0848273	-0.653726	0.175954	1.05424	-0.57067	0.300481	0.600633	-0.727316	0.585939	0.355789	-0.782202	-0.0314319	0.975928	-1.71894	-0.672979	-0.72607	-0.312162	0.735017	-2.00933
114	-1.35197	-0.590026	2.27508	0.0459424	0.123286	-0.477967	0.215748	0.427466	-0.0562361	-0.76841	-1.31069	-0.42355	0.21923	-1.16511	1.74205	-1.91734	0.901331	0.623201	0.391284	2.05731	0.0746286	1.49926	0.21988	0.304661	0.933811	0.822436	0.6694	0.734457	1.10231	0.992807	-0.0863088	-0.653274	0.11801	1.03921	-0.631833	0.274913	0.601664	-0.769505	0.632364	0.388538	-0.779375	0.0576265	0.935997	-1.683	-0.695109	-0.827387	-0.32142	0.664411	-1.96279
115	-1.34283	-0.653885	2.2658	0.0857457	0.144266	-0.491652	0.117915	0.365459	-0.0151697	-0.801586	-1.37383	-0.506963	0.260004	-1.09949	1.68444	-1.96443	0.910468	0.630382	0.443463	2.11281	0.086089	1.4716	0.128428	0.318651	0.856524	0.770528	0.726184	0.696628	1.06767	0.999082	-0.0895427	-0.649206	0.0568554	1.0131	-0.695038	0.244592	0.603109	-0.810008	0.690827	0.429773	-0.778015	0.148293	0.902407	-1.64026	-0.711858	-0.925502	-0.32732	0.592429	-1.89618
116	-1.34081	-0.716725	2.24054	0.130567	0.171929	-0.495558	0.0205541	0.30281	0.0270787	-0.831946	-1.43179	-0.588225	0.301204	-1.03527	1.6113	-2.00918	0.922356	0.640372	0.494782	2.1814	0.101566	1.42925	0.0388381	0.329574	0.780931	0.72174	0.77806	0.66295	1.04403	0.983424	-0.0935747	-0.637677	-0.00654092	0.995171	-0.75927	0.20854	0.598948	-0.845189	0.758882	0.474478	-0.774675	0.24236	0.867886	-1.6003	-0.729604	-1.01728	-0.33495	0.518328	-1.8397
117	-1.32993	-0.781514	2.20913	0.181264	0.204682	-0.487348	-0.074274	0.23904	0.0701262	-0.859569	-1.49821	-0.662314	0.341154	-0.969305	1.52764	-2.067	0.940184	0.647468	0.547048	2.23891	0.119155	1.38438	-0.0499655	0.338561	0.700266	0.67656	0.830636	0.639298	1.04561	0.965743	-0.0990526	-0.622298	-0.0719026	0.968038	-0.823572	0.167181	0.601503	-0.881454	0.82844	0.527039	-0.77757	0.336485	0.828457	-1.54861	-0.743294	-1.11141	-0.335042	0.445618	-1.77908
118	-1.31186	-0.844642	2.20087	0.234644	0.24327	-0.482063	-0.168797	0.174311	0.113633	-0.883589	-1.54496	-0.729509	0.382089	-0.904632	1.43658	-2.10392	0.95003	0.649892	0.59889	2.28706	0.139061	1.33009	-0.136785	0.346051	0.620776	0.637395	0.881429	0.622279	1.02371	0.959274	-0.105651	-0.602887	-0.14062	0.949849	-0.888755	0.119351	0.592592	-0.912071	0.913518	0.585695	-0.776599	0.432171	0.790483	-1.49468	-0.749745	-1.19917	-0.329874	0.373348	-1.72185
119	-1.30675	-0.906091	2.16591	0.291587	0.285644	-0.479748	-0.262074	0.109727	0.157027	-0.897147	-1.59707	-0.793183	0.422127	-0.836702	1.33424	-2.12331	0.953357	0.650658	0.651739	2.34706	0.160086	1.26886	-0.219703	0.351888	0.540441	0.600334	0.925484	0.604142	1.00697	0.93566	-0.113235	-0.579722	-0.2094	0.925104	-0.949692	0.0659075	0.580462	-0.941641	1.00615	0.650425	-0.76158	0.524866	0.753628	-1.44114	-0.761945	-1.27637	-0.322237	0.304696	-1.66438
120	-1.30485	-0.964846	2.12051	0.353239	0.330928	-0.470491	-0.350368	0.0440349	0.201378	-0.910242	-1.64947	-0.847807	0.461564	-0.770615	1.2259	-2.17077	0.954793	0.650544	0.702306	2.37216	0.180763	1.20512	-0.298577	0.357322	0.457285	0.56511	0.968308	0.600125	1.00156	0.909888	-0.122255	-0.551773	-0.278385	0.904944	-1.00583	0.00679961	0.575139	-0.97263	1.10122	0.719521	-0.750527	0.615087	0.716799	-1.38173	-0.772847	-1.35046	-0.307391	0.238125	-1.60453
121	-1.30267	-1.02477	2.07903	0.415943	0.377485	-0.458929	-0.433718	-0.0211593	0.24723	-0.922721	-1.68516	-0.898454	0.497851	-0.705353	1.09996	-2.19596	0.971262	0.650536	0.75123	2.41527	0.201727	1.13516	-0.373185	0.36527	0.378266	0.535753	1.00517	0.604502	1.00165	0.881206	-0.131695	-0.519562	-0.347821	0.884887	-1.05686	-0.0581555	0.559096	-0.995227	1.20631	0.79163	-0.732942	0.703438	0.681132	-1.32079	-0.771247	-1.41237	-0.287853	0.176274	-1.55756
122	-1.29498	-1.08163	2.01501	0.480759	0.427468	-0.45141	-0.517039	-0.0860728	0.293175	-0.927657	-1.72911	-0.94426	0.533204	-0.638904	0.968587	-2.20886	0.98255	0.63862	0.800096	2.44733	0.222116	1.0595	-0.442963	0.370365	0.298517	0.509915	1.04039	0.614119	1.02321	0.843316	-0.142653	-0.484388	-0.41745	0.858552	-1.10195	-0.128406	0.54634	-1.01806	1.31429	0.869838	-0.711177	0.782202	0.647534	-1.25794	-0.774447	-1.46837	-0.263634	0.121387	-1.50674
123	-1.29939	-1.13308	1.95672	0.547943	0.478599	-0.437407	-0.592205	-0.149907	0.339229	-0.935554	-1.76511	-0.981925	0.565197	-0.571442	0.833936	-2.23249	0.986895	0.621264	0.845411	2.48415	0.241956	0.983166	-0.508087	0.376967	0.219026	0.485704	1.07232	0.629136	1.03723	0.802392	-0.153684	-0.444755	-0.485642	0.837233	-1.14348	-0.203271	0.531302	-1.04345	1.42142	0.948232	-0.68861	0.865546	0.6161	-1.19516	-0.772813	-1.51024	-0.233676	0.070989	-1.4598
124	-1.29545	-1.18943	1.88489	0.612662	0.528119	-0.426824	-0.661725	-0.211985	0.384868	-0.939517	-1.80655	-1.01266	0.593823	-0.500282	0.683096	-2.24824	0.993543	0.602779	0.888783	2.50876	0.261299	0.908164	-0.568346	0.385704	0.141238	0.465213	1.09689	0.644403	1.04037	0.75141	-0.165236	-0.402888	-0.551654	0.808825	-1.18188	-0.282646	0.517433	-1.05255	1.53379	1.02933	-0.658542	0.935284	0.587232	-1.132	-0.759124	-1.54881	-0.199063	0.0272679	-1.42192
125	-1.28236	-1.23817	1.79174	0.676594	0.580195	-0.422038	-0.726086	-0.274171	0.433814	-0.942239	-1.82277	-1.03938	0.620439	-0.427666	0.529302	-2.25383	0.994445	0.573336	0.93166	2.49788	0.280292	0.83246	-0.620627	0.393955	0.0663421	0.448341	1.12259	0.666322	1.04901	0.696349	-0.175477	-0.358564	-0.618298	0.781529	-1.20154	-0.36652	0.501183	-1.06194	1.64317	1.11186	-0.633236	0.994185	0.563618	-1.06645	-0.749753	-1.57453	-0.159209	-0.0092766	-1.3837
126	-1.28278	-1.28335	1.69916	0.737042	0.630916	-0.413805	-0.782739	-0.335618	0.482591	-0.942311	-1.84185	-1.0596	0.641672	-0.353072	0.373247	-2.25254	0.99683	0.541077	0.974155	2.53029	0.299754	0.760305	-0.667619	0.403759	-0.00433844	0.432134	1.14167	0.687901	1.05134	0.635055	-0.185849	-0.311306	-0.682226	0.752862	-1.20739	-0.453219	0.484925	-1.07572	1.74488	1.19595	-0.604255	1.05495	0.54854	-1.00619	-0.734037	-1.5785	-0.115578	-0.0385797	-1.35711
127	-1.26011	-1.33111	1.59298	0.794429	0.680658	-0.411836	-0.834669	-0.39425	0.529574	-0.937124	-1.88062	-1.07394	0.660051	-0.277432	0.210706	-2.26064	0.993276	0.504926	1.00884	2.55463	0.319688	0.692641	-0.707851	0.416197	-0.0723522	0.421611	1.15225	0.713587	1.0678	0.56621	-0.197271	-0.261795	-0.739535	0.71883	-1.22575	-0.546041	0.476851	-1.07638	1.84763	1.2822	-0.572119	1.10042	0.531986	-0.951844	-0.707684	-1.5818	-0.0691714	-0.0617383	-1.33233
128	-1.2463	-1.369	1.47409	0.851092	0.728098	-0.413206	-0.873763	-0.451132	0.579961	-0.942418	-1.89668	-1.09618	0.67306	-0.199527	0.0496251	-2.23534	0.99375	0.461248	1.04272	2.55759	0.342112	0.627296	-0.744224	0.426974	-0.134671	0.4095	1.15236	0.736331	1.07738	0.494221	-0.204821	-0.209302	-0.793688	0.681743	-1.21729	-0.637022	0.464967	-1.08834	1.93664	1.36297	-0.545406	1.14886	0.525466	-0.897705	-0.681259	-1.56989	-0.0208656	-0.0784758	-1.31142
129	-1.252	-1.40191	1.34863	0.895946	0.775068	-0.415562	-0.913624	-0.505939	0.62737	-0.936575	-1.89872	-1.08959	0.683189	-0.118941	-0.113597	-2.22621	1.00111	0.416981	1.07768	2.5607	0.365725	0.567588	-0.775543	0.437866	-0.189849	0.401356	1.15467	0.756448	1.07666	0.416766	-0.213493	-0.154965	-0.847408	0.641102	-1.20341	-0.728321	0.459918	-1.08428	2.01745	1.44551	-0.516704	1.17725	0.533365	-0.849715	-0.649948	-1.54271	0.0282307	-0.0896112	-1.30296
130	-1.24738	-1.43402	1.21504	0.939038	0.821254	-0.422945	-0.940848	-0.557169	0.674472	-0.929001	-1.89661	-1.08933	0.691808	-0.0383337	-0.274595	-2.21166	0.998125	0.369641	1.1053	2.55681	0.393284	0.513391	-0.799805	0.452407	-0.237859	0.398512	1.15392	0.778359	1.08462	0.333407	-0.220034	-0.0973382	-0.895894	0.595924	-1.1985	-0.822774	0.455466	-1.08239	2.09746	1.52439	-0.490422	1.20175	0.544319	-0.809008	-0.61227	-1.50557	0.0773262	-0.0965687	-1.29921
131	-1.2383	-1.46422	1.07838	0.974622	0.864269	-0.432777	-0.95225	-0.6076	0.722083	-0.935023	-1.89884	-1.09701	0.690606	0.0429217	-0.432058	-2.19581	1.00849	0.319384	1.14033	2.54525	0.422544	0.466207	-0.821644	0.463277	-0.276901	0.389741	1.15208	0.791062	1.07	0.243838	-0.225748	-0.0382598	-0.938305	0.547191	-1.16889	-0.912773	0.456923	-1.07872	2.16397	1.60008	-0.467573	1.22429	0.563312	-0.774028	-0.56927	-1.46079	0.124498	-0.0988018	-1.30069
132	-1.24234	-1.49004	0.935084	0.995261	0.906698	-0.446374	-0.972532	-0.654895	0.76401	-0.939704	-1.88562	-1.08615	0.683302	0.123755	-0.58463	-2.18223	1.02868	0.26785	1.16615	2.49465	0.452057	0.423974	-0.835601	0.477647	-0.307381	0.387172	1.15387	0.801601	1.05244	0.151577	-0.232426	0.0234865	-0.979598	0.497885	-1.13434	-1.00199	0.46515	-1.05983	2.22382	1.67481	-0.446152	1.23263	0.589492	-0.744645	-0.523439	-1.40098	0.169511	-0.100178	-1.29889
133	-1.23606	-1.50288	0.789786	1.02139	0.941412	-0.462088	-0.982106	-0.69758	0.809301	-0.940224	-1.8588	-1.07721	0.677273	0.203644	-0.729458	-2.12087	1.04652	0.215512	1.18737	2.48492	0.485152	0.387125	-0.844404	0.490014	-0.329265	0.393093	1.13214	0.799743	1.04142	0.056496	-0.23585	0.0881152	-1.01578	0.442621	-1.09191	-1.08527	0.470555	-1.04741	2.2739	1.74451	-0.42769	1.2473	0.620492	-0.720665	-0.475473	-1.33648	0.210679	-0.0984875	-1.29713
134	-1.21251	-1.51366	0.640516	1.04054	0.97794	-0.480684	-0.970425	-0.738016	0.85149	-0.939365	-1.83172	-1.05209	0.662225	0.282576	-0.870363	-2.10554	1.04792	0.163777	1.21222	2.49052	0.519602	0.356953	-0.850627	0.498271	-0.337681	0.395489	1.11048	0.797554	1.01396	-0.0434133	-0.242625	0.154335	-1.04016	0.385727	-1.04194	-1.16588	0.481728	-1.04129	2.30505	1.81318	-0.411071	1.22429	0.659442	-0.703008	-0.422717	-1.2614	0.247217	-0.0968862	-1.3027
135	-1.20575	-1.52431	0.487381	1.03704	1.01115	-0.501617	-0.963219	-0.775996	0.889475	-0.943339	-1.80333	-1.04999	0.643272	0.357117	-0.997109	-2.06239	1.06443	0.110476	1.22921	2.43533	0.555998	0.331738	-0.849633	0.509511	-0.338573	0.39706	1.08714	0.798169	0.980715	-0.146027	-0.249586	0.223773	-1.06878	0.326076	-0.993095	-1.24209	0.494728	-1.04738	2.30662	1.87325	-0.395787	1.20518	0.703486	-0.687304	-0.368861	-1.17617	0.279851	-0.0981959	-1.30669
136	-1.19966	-1.52159	0.336914	1.04343	1.0355	-0.523538	-0.951579	-0.807913	0.926197	-0.942022	-1.76276	-1.0395	0.618085	0.427449	-1.11616	-2.01535	1.09041	0.058351	1.25098	2.40712	0.590627	0.310926	-0.839979	0.521297	-0.333387	0.402055	1.05374	0.783102	0.942734	-0.252081	-0.25718	0.29371	-1.09504	0.262268	-0.935036	-1.31035	0.511725	-1.0279	2.3214	1.93511	-0.382655	1.19869	0.749988	-0.67702	-0.313276	-1.09213	0.305636	-0.0979694	-1.31329
137	-1.20479	-1.52613	0.184105	1.04074	1.06205	-0.54547	-0.924043	-0.836381	0.959609	-0.942413	-1.70634	-1.00474	0.584436	0.493196	-1.22893	-1.98909	1.10141	0.00591243	1.26214	2.37424	0.627533	0.293985	-0.825016	0.52683	-0.318173	0.406359	1.01621	0.761535	0.894933	-0.360195	-0.267376	0.365433	-1.10252	0.197051	-0.873906	-1.37377	0.523287	-1.00124	2.33344	1.97966	-0.370762	1.16844	0.798518	-0.673121	-0.255153	-1.00069	0.326922	-0.100659	-1.32749
138	-1.20487	-1.52534	0.0326756	1.01351	1.08831	-0.566324	-0.90064	-0.863622	0.992071	-0.942922	-1.65038	-1.00222	0.5495	0.549722	-1.33088	-1.93753	1.11796	-0.047865	1.2856	2.31669	0.663685	0.279385	-0.808389	0.529797	-0.29717	0.413661	0.970267	0.730121	0.843491	-0.466717	-0.278682	0.43768	-1.11326	0.128255	-0.814833	-1.42894	0.540011	-1.00054	2.31913	2.02456	-0.357647	1.13468	0.848738	-0.668861	-0.197438	-0.904848	0.343946	-0.106258	-1.33949
139	-1.19413	-1.51265	-0.116818	1.00232	1.10452	-0.588684	-0.869883	-0.883242	1.02167	-0.934944	-1.581	-0.9809	0.505239	0.600187	-1.41962	-1.8994	1.13713	-0.100431	1.30194	2.25932	0.694438	0.26671	-0.787241	0.53609	-0.271476	0.419785	0.925217	0.692268	0.78545	-0.572573	-0.292205	0.510349	-1.12079	0.057902	-0.754171	-1.47876	0.556862	-0.99631	2.30745	2.0808	-0.345545	1.09678	0.899011	-0.658615	-0.138276	-0.806179	0.355844	-0.113838	-1.35111
140	-1.19804	-1.50693	-0.265178	0.977571	1.11034	-0.606062	-0.832706	-0.902667	1.05156	-0.928521	-1.50172	-0.958836	0.453427	0.641903	-1.49426	-1.8433	1.15491	-0.156499	1.30507	2.20193	0.729287	0.253917	-0.760736	0.544093	-0.242152	0.425043	0.87258	0.648219	0.722108	-0.680341	-0.308644	0.582656	-1.12373	-0.0150989	-0.694311	-1.53053	0.567785	-0.99546	2.31221	2.10375	-0.334265	1.05285	0.945733	-0.655246	-0.0771781	-0.701174	0.365335	-0.12517	-1.36378
141	-1.18466	-1.49597	-0.408465	0.941606	1.13148	-0.624494	-0.797074	-0.912873	1.07611	-0.922655	-1.42176	-0.945035	0.398176	0.675075	-1.5687	-1.8081	1.16889	-0.213925	1.31321	2.12975	0.760781	0.240158	-0.73269	0.548805	-0.212418	0.432399	0.81467	0.59338	0.656845	-0.783066	-0.328118	0.651859	-1.12742	-0.0890492	-0.637521	-1.56921	0.583724	-0.994109	2.2823	2.13454	-0.322398	1.00518	0.988953	-0.653135	-0.0161534	-0.596931	0.372258	-0.138832	-1.37875
142	-1.16404	-1.49241	-0.552577	0.910726	1.14574	-0.639082	-0.757133	-0.922543	1.10234	-0.920032	-1.33341	-0.917492	0.336974	0.696073	-1.62706	-1.765	1.1925	-0.273198	1.30807	2.06214	0.791505	0.225954	-0.700138	0.550215	-0.183275	0.44039	0.758935	0.53387	0.586631	-0.884985	-0.348443	0.720267	-1.12175	-0.163971	-0.584825	-1.59216	0.592372	-0.994375	2.23197	2.18735	-0.311342	0.953647	1.02707	-0.640218	0.0452767	-0.489513	0.377717	-0.156537	-1.39932
143	-1.15598	-1.4733	-0.691875	0.873509	1.14336	-0.649533	-0.714194	-0.933466	1.12615	-0.907537	-1.23383	-0.902175	0.270775	0.702119	-1.67142	-1.71353	1.19978	-0.337419	1.31368	1.99652	0.819534	0.209229	-0.663964	0.55933	-0.155537	0.44801	0.696911	0.466326	0.515011	-0.97882	-0.370726	0.784543	-1.11373	-0.241164	-0.535558	-1.62338	0.601224	-0.997187	2.1907	2.19516	-0.299197	0.895315	1.06061	-0.626924	0.107684	-0.37927	0.381843	-0.176639	-1.41173
144	-1.15342	-1.451	-0.827178	0.82994	1.14994	-0.658836	-0.670109	-0.939642	1.14592	-0.897777	-1.12852	-0.888907	0.200141	0.702181	-1.71194	-1.68005	1.1988	-0.406504	1.31479	1.9128	0.841407	0.189591	-0.626199	0.569726	-0.130332	0.457734	0.633048	0.392302	0.443051	-1.06472	-0.394728	0.842733	-1.099	-0.317238	-0.490657	-1.65275	0.600377	-0.994486	2.1303	2.20988	-0.289681	0.834154	1.08832	-0.610787	0.169766	-0.266526	0.388081	-0.200714	-1.43034
145	-1.15623	-1.44816	-0.961688	0.784666	1.13698	-0.661495	-0.626611	-0.944247	1.16468	-0.898279	-1.02384	-0.869461	0.126346	0.689792	-1.73547	-1.6325	1.22334	-0.479135	1.30321	1.83641	0.866129	0.166544	-0.584887	0.579684	-0.10874	0.467581	0.569887	0.315346	0.367188	-1.14631	-0.418865	0.896098	-1.10015	-0.392687	-0.452748	-1.65648	0.59836	-1.00715	2.07072	2.22396	-0.283142	0.774179	1.1063	-0.588537	0.23173	-0.15055	0.393862	-0.228599	-1.45305
146	-1.15176	-1.41857	-1.08849	0.737033	1.11402	-0.663748	-0.582397	-0.936117	1.18087	-0.892277	-0.906876	-0.855631	0.0497458	0.661929	-1.76822	-1.59728	1.23226	-0.556045	1.30212	1.75758	0.885679	0.14062	-0.540387	0.5924	-0.0906383	0.480106	0.503403	0.231813	0.292623	-1.21332	-0.442877	0.946058	-1.0768	-0.466103	-0.420475	-1.66802	0.598587	-1.03226	1.99898	2.2312	-0.275158	0.706308	1.1204	-0.562791	0.29233	-0.0340998	0.400805	-0.259074	-1.45842
147	-1.14568	-1.402	-1.21205	0.686344	1.10522	-0.66145	-0.5375	-0.930859	1.20495	-0.8913	-0.783916	-0.847317	-0.0274481	0.626496	-1.78035	-1.5579	1.23667	-0.637702	1.29219	1.67005	0.904023	0.111145	-0.494823	0.609655	-0.0760458	0.494174	0.436414	0.145476	0.219654	-1.27777	-0.466776	0.99037	-1.05247	-0.535364	-0.395958	-1.6845	0.587198	-1.06014	1.91515	2.24022	-0.272458	0.63563	1.13004	-0.532508	0.35101	0.0870191	0.410374	-0.293398	-1.47391
148	-1.14699	-1.40348	-1.33521	0.63578	1.08158	-0.656025	-0.491202	-0.920608	1.19915	-0.89168	-0.659505	-0.838104	-0.10455	0.577567	-1.77562	-1.51407	1.22613	-0.719567	1.2635	1.59074	0.915688	0.0773186	-0.447425	0.628306	-0.0649259	0.510358	0.370537	0.0569143	0.14672	-1.32888	-0.490121	1.02723	-1.0486	-0.600534	-0.377313	-1.66854	0.573359	-1.08556	1.83383	2.24675	-0.273937	0.564736	1.12286	-0.499118	0.407557	0.207866	0.423287	-0.329836	-1.49074
149	-1.14107	-1.3762	-1.45299	0.586377	1.05219	-0.646477	-0.445567	-0.905603	1.20756	-0.886456	-0.529323	-0.833628	-0.181404	0.517213	-1.77274	-1.48907	1.20594	-0.809763	1.24421	1.50172	0.9266	0.041081	-0.396263	0.650135	-0.0566178	0.529546	0.303413	-0.0315311	0.076729	-1.36131	-0.509607	1.05637	-1.01778	-0.662255	-0.364859	-1.65417	0.551995	-1.12104	1.73099	2.25751	-0.274782	0.486952	1.10847	-0.462848	0.460422	0.330905	0.437844	-0.372882	-1.49277
150	-1.12234	-1.35787	-1.56041	0.535863	1.0246	-0.631667	-0.400849	-0.89651	1.22483	-0.892075	-0.3959	-0.822674	-0.254198	0.447909	-1.75033	-1.45053	1.20017	-0.898863	1.21766	1.41172	0.933589	0.00194625	-0.343324	0.675345	-0.049947	0.553386	0.236984	-0.119823	0.00896811	-1.38552	-0.528745	1.08356	-1.00546	-0.714565	-0.3586	-1.64281	0.525338	-1.16284	1.62799	2.23557	-0.279256	0.408991	1.08827	-0.425885	0.510267	0.45545	0.453354	-0.41684	-1.4979
151	-1.11172	-1.34973	-1.66739	0.487128	0.986223	-0.614982	-0.354052	-0.875331	1.21518	-0.891857	-0.257905	-0.819707	-0.325073	0.368026	-1.72208	-1.41032	1.17571	-0.985978	1.1757	1.32708	0.930917	-0.0391016	-0.288846	0.701546	-0.0438348	0.580449	0.171695	-0.20748	-0.0562978	-1.4024	-0.544927	1.10073	-0.978429	-0.760987	-0.356508	-1.6144	0.492964	-1.20359	1.52617	2.21747	-0.289324	0.32811	1.05631	-0.388555	0.553847	0.57729	0.47266	-0.463056	-1.49565
152	-1.11034	-1.32312	-1.76648	0.441753	0.944981	-0.595604	-0.30895	-0.854316	1.21806	-0.892855	-0.116775	-0.821854	-0.390161	0.281599	-1.69453	-1.38008	1.14159	-1.07969	1.13553	1.24204	0.928506	-0.0809337	-0.232077	0.734243	-0.0376875	0.610649	0.107278	-0.290072	-0.117775	-1.40506	-0.556729	1.10622	-0.95517	-0.800952	-0.360965	-1.59676	0.45362	-1.25268	1.40876	2.21748	-0.302494	0.243301	1.01131	-0.349733	0.594221	0.699684	0.493872	-0.512762	-1.49548
153	-1.10534	-1.31171	-1.8521	0.398929	0.900751	-0.57169	-0.264619	-0.830725	1.20795	-0.90727	0.0279478	-0.805506	-0.449689	0.189921	-1.65582	-1.34975	1.1017	-1.16226	1.09188	1.15416	0.916217	-0.123611	-0.17505	0.767093	-0.0300425	0.642399	0.0433638	-0.370401	-0.175531	-1.39	-0.56916	1.11158	-0.941602	-0.829435	-0.370599	-1.56576	0.409467	-1.29868	1.29002	2.21201	-0.319405	0.157873	0.959999	-0.312469	0.627403	0.81485	0.516556	-0.563376	-1.48593
154	-1.10113	-1.2921	-1.93797	0.359094	0.851432	-0.545821	-0.219023	-0.801455	1.20441	-0.909479	0.174868	-0.799747	-0.505148	0.0923123	-1.60748	-1.32051	1.05499	-1.24838	1.03887	1.06609	0.896972	-0.164864	-0.116944	0.802487	-0.0198574	0.67632	-0.0203218	-0.444051	-0.22826	-1.36418	-0.575509	1.10706	-0.91273	-0.850781	-0.383463	-1.52419	0.359295	-1.34344	1.16775	2.18784	-0.342396	0.0694952	0.901548	-0.278192	0.651257	0.929202	0.542842	-0.615292	-1.46207
155	-1.10174	-1.26741	-2.01436	0.324082	0.802067	-0.518805	-0.173759	-0.775696	1.1967	-0.907038	0.32322	-0.80249	-0.552274	-0.00951751	-1.55261	-1.28665	1.00191	-1.32817	0.978696	0.98505	0.869713	-0.204183	-0.0581733	0.844171	-0.0064407	0.716368	-0.0830592	-0.509992	-0.274998	-1.33179	-0.576676	1.11149	-0.9003	-0.857468	-0.400356	-1.48605	0.304367	-1.38695	1.04489	2.17445	-0.366818	-0.0189835	0.831889	-0.246044	0.670708	1.03758	0.571447	-0.665136	-1.45083
156	-1.09784	-1.25227	-2.07247	0.293038	0.747987	-0.488644	-0.128103	-0.745276	1.17078	-0.917127	0.473564	-0.791509	-0.597186	-0.112588	-1.49217	-1.25561	0.941505	-1.3906	0.910294	0.902321	0.831121	-0.241288	-4.37878e-05	0.882415	0.0113033	0.754773	-0.145206	-0.568505	-0.318404	-1.29141	-0.577665	1.10716	-0.879301	-0.863214	-0.419988	-1.44383	0.24388	-1.4303	0.918032	2.14252	-0.396871	-0.108974	0.755187	-0.217148	0.676348	1.13486	0.600265	-0.718227	-1.42561
157	-1.08727	-1.22108	-2.12767	0.266519	0.691392	-0.460553	-0.0820105	-0.714592	1.15242	-0.928037	0.626012	-0.779772	-0.634992	-0.218337	-1.42336	-1.22881	0.873448	-1.45477	0.838571	0.819841	0.785935	-0.274042	0.0577201	0.926126	0.0333696	0.793452	-0.205276	-0.618933	-0.354887	-1.24182	-0.577179	1.0978	-0.860419	-0.862051	-0.438888	-1.40052	0.178437	-1.46732	0.790415	2.0932	-0.429674	-0.198885	0.672072	-0.192874	0.676301	1.22774	0.629847	-0.761913	-1.39924
158	-1.0822	-1.20019	-2.17795	0.246529	0.633673	-0.433043	-0.0354404	-0.683545	1.12097	-0.925329	0.776404	-0.767656	-0.671142	-0.323972	-1.34926	-1.20284	0.797397	-1.50386	0.75921	0.744461	0.730332	-0.303054	0.11466	0.969931	0.0604675	0.833994	-0.262957	-0.656286	-0.384411	-1.18391	-0.57833	1.09251	-0.847979	-0.853768	-0.460833	-1.35734	0.108276	-1.49492	0.664312	2.0971	-0.464964	-0.288087	0.584912	-0.172446	0.676522	1.30608	0.661079	-0.808324	-1.36972
159	-1.07662	-1.17495	-2.19637	0.231514	0.574259	-0.405797	0.0121971	-0.649475	1.08393	-0.929944	0.92789	-0.74722	-0.704415	-0.427437	-1.26714	-1.17038	0.72173	-1.5469	0.670421	0.673584	0.665166	-0.327018	0.172028	1.01171	0.0932129	0.872123	-0.321107	-0.685758	-0.408366	-1.12731	-0.569845	1.06099	-0.834447	-0.846718	-0.482007	-1.3111	0.0338766	-1.51649	0.539395	2.06668	-0.506322	-0.376868	0.494573	-0.157165	0.662411	1.37962	0.692001	-0.849855	-1.33271
160	-1.05907	-1.14371	-2.2114	0.222237	0.517671	-0.381411	0.0609339	-0.614727	1.04386	-0.937106	1.07955	-0.722551	-0.729833	-0.531267	-1.17579	-1.14083	0.641747	-1.57685	0.577378	0.606871	0.592227	-0.344196	0.229828	1.05526	0.130439	0.91237	-0.377159	-0.708555	-0.423164	-1.0615	-0.556788	1.05514	-0.818979	-0.828708	-0.50401	-1.26196	-0.0425272	-1.52223	0.421437	2.00448	-0.546066	-0.459765	0.399879	-0.14702	0.639741	1.44115	0.725588	-0.880236	-1.29678
161	-1.04538	-1.11946	-2.21933	0.21884	0.459022	-0.359826	0.110118	-0.57883	1.00001	-0.938881	1.22685	-0.691499	-0.759468	-0.629648	-1.08222	-1.1176	0.556449	-1.59549	0.479086	0.546688	0.510028	-0.358567	0.286954	1.09668	0.172528	0.953563	-0.427987	-0.707617	-0.43374	-0.992244	-0.545948	1.03409	-0.805649	-0.811847	-0.525823	-1.22175	-0.122811	-1.52638	0.304526	2.00283	-0.590643	-0.544153	0.303847	-0.140468	0.611105	1.48084	0.756579	-0.919213	-1.25909
162	-1.04686	-1.08606	-2.20665	0.220417	0.399233	-0.341691	0.160121	-0.541637	0.952055	-0.941679	1.37251	-0.655977	-0.784716	-0.726727	-0.982305	-1.08542	0.470488	-1.60406	0.372969	0.491785	0.420981	-0.366907	0.344765	1.13199	0.218293	0.986446	-0.480189	-0.703641	-0.437268	-0.926306	-0.528319	1.00549	-0.797212	-0.795723	-0.541138	-1.17883	-0.205132	-1.52223	0.192024	1.97078	-0.636841	-0.625075	0.209576	-0.139035	0.57355	1.51379	0.785555	-0.937887	-1.21882
163	-1.04399	-1.05462	-2.19734	0.227177	0.342607	-0.326284	0.210824	-0.503885	0.899208	-0.940889	1.50602	-0.615276	-0.812222	-0.818206	-0.872167	-1.05544	0.383166	-1.5995	0.259973	0.443894	0.326316	-0.371049	0.405119	1.16555	0.267753	1.01903	-0.528828	-0.690922	-0.43097	-0.855842	-0.509898	0.996469	-0.785389	-0.784184	-0.560133	-1.13142	-0.28888	-1.51035	0.0853307	1.91555	-0.684081	-0.699226	0.116207	-0.142509	0.533134	1.52667	0.817464	-0.961614	-1.17163
164	-1.03941	-1.03126	-2.14912	0.239178	0.28566	-0.315322	0.261554	-0.465412	0.850193	-0.941408	1.64001	-0.566845	-0.842242	-0.899198	-0.762567	-1.02642	0.295838	-1.58795	0.142457	0.40272	0.225687	-0.37169	0.468772	1.19303	0.321014	1.05185	-0.570266	-0.659287	-0.41933	-0.787027	-0.487632	0.970822	-0.775925	-0.771785	-0.570407	-1.08938	-0.375453	-1.48745	-0.0159125	1.90159	-0.732044	-0.774495	0.0257857	-0.149395	0.485191	1.52195	0.840666	-0.984983	-1.13235
165	-1.04608	-1.00281	-2.10153	0.256415	0.229717	-0.306414	0.312372	-0.424935	0.795893	-0.942977	1.76941	-0.51104	-0.872558	-0.974818	-0.645689	-0.993276	0.206421	-1.56027	0.0199228	0.36826	0.120101	-0.366649	0.534166	1.20684	0.375294	1.07947	-0.613655	-0.617801	-0.400593	-0.718178	-0.46008	0.953687	-0.757646	-0.757363	-0.577506	-1.04757	-0.460239	-1.44884	-0.109447	1.87916	-0.774404	-0.838197	-0.0599013	-0.158742	0.429629	1.51304	0.867914	-0.993807	-1.09546
166	-1.03059	-0.974905	-2.05383	0.278039	0.175958	-0.300135	0.362879	-0.382945	0.73817	-0.941708	1.88218	-0.446868	-0.906999	-1.03761	-0.524357	-0.964543	0.118256	-1.52598	-0.105069	0.339554	0.01214	-0.363374	0.6026	1.21691	0.431547	1.10865	-0.651146	-0.565193	-0.375672	-0.650481	-0.430163	0.929606	-0.75144	-0.755523	-0.590486	-1.00493	-0.547209	-1.40215	-0.198248	1.83326	-0.82212	-0.900089	-0.141105	-0.17169	0.3723	1.48495	0.895168	-0.999681	-1.05051
167	-1.01008	-0.947024	-1.97908	0.303874	0.123125	-0.298915	0.41264	-0.341288	0.681749	-0.943708	1.98991	-0.376047	-0.939126	-1.09419	-0.401838	-0.929329	0.0310064	-1.48473	-0.234086	0.317331	-0.0987356	-0.358868	0.675652	1.21248	0.487326	1.132	-0.68422	-0.501989	-0.344439	-0.584943	-0.396744	0.905439	-0.741953	-0.750957	-0.594019	-0.961369	-0.63354	-1.35166	-0.277414	1.80514	-0.86392	-0.960761	-0.213968	-0.185926	0.311063	1.43638	0.911938	-0.995812	-1.00962
168	-1.00401	-0.922173	-1.90175	0.33366	0.0718135	-0.297733	0.459677	-0.298133	0.625021	-0.940443	2.08476	-0.298721	-0.976489	-1.14217	-0.276854	-0.893613	-0.0566852	-1.43412	-0.364407	0.300013	-0.210222	-0.351486	0.75107	1.20385	0.543805	1.15811	-0.71577	-0.429003	-0.307578	-0.517297	-0.358451	0.881608	-0.727434	-0.75401	-0.598758	-0.91871	-0.71851	-1.29693	-0.349095	1.78652	-0.902325	-1.01203	-0.279672	-0.201441	0.245272	1.37515	0.936317	-0.998594	-0.971086
169	-0.996028	-0.900523	-1.81311	0.364696	0.0215777	-0.297784	0.505732	-0.254273	0.571184	-0.931807	2.17458	-0.214168	-1.0152	-1.17958	-0.152685	-0.861183	-0.142662	-1.37845	-0.496802	0.286224	-0.320935	-0.343591	0.83009	1.19993	0.600119	1.1782	-0.74026	-0.34764	-0.265751	-0.452968	-0.315423	0.853839	-0.721118	-0.765146	-0.595469	-0.872321	-0.804992	-1.23203	-0.410619	1.74999	-0.938739	-1.06058	-0.337337	-0.217787	0.176991	1.30354	0.948149	-0.994719	-0.928472
170	-0.99658	-0.876871	-1.71671	0.398925	-0.0280307	-0.300799	0.551164	-0.211065	0.517607	-0.929363	2.24159	-0.124138	-1.05478	-1.20323	-0.0244733	-0.824993	-0.228329	-1.31578	-0.629989	0.277485	-0.430826	-0.337775	0.912753	1.17036	0.657136	1.19672	-0.765171	-0.258624	-0.218406	-0.390991	-0.269572	0.831461	-0.707246	-0.776697	-0.582975	-0.821509	-0.884979	-1.16445	-0.46206	1.71971	-0.969066	-1.10051	-0.384001	-0.233713	0.105855	1.21743	0.953484	-0.997432	-0.88787
171	-0.995646	-0.855233	-1.61056	0.435408	-0.076777	-0.299627	0.59452	-0.167474	0.466613	-0.917773	2.29699	-0.0286037	-1.10169	-1.19862	0.0982771	-0.786722	-0.309921	-1.24958	-0.758418	0.269517	-0.53919	-0.331173	1.00217	1.1327	0.711687	1.21109	-0.785256	-0.164213	-0.165895	-0.328965	-0.219574	0.8037	-0.702768	-0.788774	-0.576557	-0.770574	-0.966235	-1.0951	-0.508294	1.69108	-1.00411	-1.13835	-0.421613	-0.249836	0.0316816	1.11545	0.975569	-0.989262	-0.850939
172	-0.996462	-0.841359	-1.50146	0.471413	-0.125285	-0.300991	0.634433	-0.124923	0.420585	-0.906373	2.32625	0.0725748	-1.14108	-1.2016	0.221795	-0.748426	-0.393754	-1.18366	-0.892019	0.263261	-0.641754	-0.326966	1.08939	1.08136	0.75891	1.2274	-0.800147	-0.0667009	-0.109711	-0.269682	-0.165627	0.775511	-0.700789	-0.806928	-0.562701	-0.715023	-1.04588	-1.02327	-0.536426	1.66326	-1.02906	-1.17484	-0.448163	-0.263387	-0.0441402	1.0105	0.989687	-0.960618	-0.81076
173	-0.996327	-0.829879	-1.38604	0.507501	-0.174701	-0.305573	0.671482	-0.0829715	0.376506	-0.895338	2.3496	0.17383	-1.18129	-1.19436	0.344046	-0.706672	-0.474523	-1.1129	-1.02282	0.257648	-0.736138	-0.324543	1.17862	1.01483	0.809938	1.25069	-0.816135	0.0322046	-0.0502664	-0.212014	-0.107372	0.746458	-0.693146	-0.82829	-0.542471	-0.657375	-1.12049	-0.954808	-0.558135	1.63719	-1.05381	-1.2032	-0.465481	-0.276545	-0.122381	0.894878	0.994727	-0.956224	-0.772204
174	-0.972717	-0.809334	-1.26585	0.543716	-0.225551	-0.308769	0.708256	-0.0421149	0.336971	-0.871089	2.39243	0.276401	-1.22597	-1.15368	0.460175	-0.661729	-0.5503	-1.04419	-1.14845	0.251284	-0.826507	-0.321198	1.27465	0.945509	0.857052	1.25835	-0.827263	0.13127	0.013343	-0.154979	-0.04667	0.717399	-0.687537	-0.843541	-0.520599	-0.598147	-1.19516	-0.887913	-0.572298	1.61242	-1.07869	-1.22603	-0.474349	-0.285463	-0.203477	0.771215	0.994718	-0.940786	-0.73452
175	-0.958588	-0.801653	-1.14499	0.581452	-0.276996	-0.310581	0.744269	-0.00243825	0.303919	-0.849854	2.35416	0.379157	-1.26853	-1.10936	0.576753	-0.616439	-0.626196	-0.974965	-1.27552	0.24312	-0.906708	-0.317868	1.35918	0.864141	0.90267	1.27259	-0.836598	0.227985	0.0779659	-0.100367	0.0156835	0.687599	-0.680203	-0.869943	-0.491686	-0.535541	-1.26199	-0.821545	-0.566867	1.58834	-1.09828	-1.24601	-0.471132	-0.290854	-0.285746	0.647466	0.993719	-0.913726	-0.695168
176	-0.95998	-0.790875	-1.01516	0.615769	-0.330968	-0.305572	0.777537	0.0361597	0.275825	-0.823187	2.3186	0.476536	-1.312	-1.04823	0.684922	-0.568924	-0.696434	-0.90604	-1.40575	0.232569	-0.980303	-0.313676	1.44642	0.774605	0.947113	1.29192	-0.844917	0.321629	0.143267	-0.0475094	0.0804414	0.652531	-0.677619	-0.894605	-0.457958	-0.472042	-1.32407	-0.759322	-0.552891	1.56392	-1.12133	-1.26819	-0.458808	-0.29751	-0.368839	0.519491	0.998272	-0.895316	-0.657509
177	-0.961658	-0.777203	-0.89086	0.646168	-0.386636	-0.301809	0.812518	0.0728977	0.254283	-0.792656	2.30558	0.573338	-1.34948	-0.971052	0.794138	-0.521426	-0.764749	-0.84358	-1.53631	0.220645	-1.04183	-0.315968	1.52876	0.680171	0.986391	1.2997	-0.848991	0.408615	0.210662	0.00518396	0.145024	0.617154	-0.676156	-0.908164	-0.421768	-0.406068	-1.3866	-0.702027	-0.529591	1.54696	-1.14058	-1.28926	-0.441429	-0.296565	-0.452876	0.392661	0.982544	-0.865462	-0.617666
178	-0.961668	-0.778299	-0.765598	0.676284	-0.443054	-0.297439	0.848287	0.108653	0.240766	-0.759726	2.25316	0.665723	-1.38635	-0.883143	0.896868	-0.469456	-0.827058	-0.78319	-1.66497	0.2055	-1.08772	-0.31972	1.61344	0.580301	1.0247	1.30404	-0.8577	0.487123	0.276626	0.055782	0.207703	0.582549	-0.675633	-0.930933	-0.383223	-0.338053	-1.43675	-0.649521	-0.495753	1.51338	-1.15777	-1.29837	-0.416152	-0.290487	-0.540232	0.263906	0.965792	-0.835501	-0.579641
179	-0.956235	-0.7645	-0.63796	0.70643	-0.502947	-0.288033	0.885032	0.142772	0.232751	-0.721852	2.19289	0.749101	-1.42187	-0.781606	0.990316	-0.412847	-0.887026	-0.730307	-1.7943	0.187968	-1.12641	-0.321756	1.69374	0.479849	1.0533	1.30654	-0.864994	0.560988	0.341257	0.105655	0.268786	0.547544	-0.672092	-0.948113	-0.342377	-0.269496	-1.48559	-0.600546	-0.454208	1.49701	-1.17546	-1.31546	-0.384108	-0.284346	-0.627808	0.135546	0.960636	-0.805356	-0.545215
180	-0.944097	-0.751692	-0.515507	0.737318	-0.562175	-0.276587	0.924149	0.1762	0.232527	-0.687183	2.11585	0.825594	-1.45171	-0.671998	1.08402	-0.356089	-0.942787	-0.68353	-1.92028	0.168727	-1.14907	-0.327008	1.75597	0.378038	1.09324	1.30635	-0.87587	0.622471	0.403118	0.15422	0.327086	0.512169	-0.666839	-0.952848	-0.299947	-0.200006	-1.53586	-0.555873	-0.402633	1.49089	-1.19806	-1.33815	-0.347761	-0.272383	-0.714641	0.0130623	0.939429	-0.770991	-0.510417
181	-0.93235	-0.749717	-0.396224	0.766537	-0.624846	-0.260345	0.965423	0.207316	0.24126	-0.651316	2.02836	0.894758	-1.48309	-0.551441	1.17405	-0.2959	-0.994044	-0.64325	-2.05077	0.146832	-1.15288	-0.332462	1.82951	0.277515	1.12361	1.31038	-0.885916	0.675606	0.459328	0.200345	0.378201	0.476078	-0.656776	-0.955186	-0.258318	-0.129685	-1.57359	-0.519568	-0.342873	1.46164	-1.21145	-1.35579	-0.307514	-0.256738	-0.799715	-0.107941	0.917909	-0.735469	-0.477963
182	-0.927721	-0.735257	-0.281716	0.794123	-0.689182	-0.241254	1.00922	0.236815	0.257269	-0.616442	1.93665	0.954129	-1.51225	-0.421516	1.2577	-0.233124	-1.04508	-0.609453	-2.17591	0.123259	-1.15455	-0.34202	1.87437	0.180992	1.14832	1.30636	-0.896314	0.719894	0.513675	0.24798	0.422311	0.439263	-0.65099	-0.960471	-0.21892	-0.0589935	-1.60477	-0.487921	-0.277449	1.44498	-1.22629	-1.37046	-0.265017	-0.238016	-0.885915	-0.222936	0.896771	-0.697615	-0.44726
183	-0.925655	-0.728747	-0.168658	0.824842	-0.751249	-0.218077	1.0527	0.266595	0.281853	-0.584466	1.84414	1.00648	-1.53355	-0.288484	1.32452	-0.169517	-1.08393	-0.583773	-2.29045	0.0978175	-1.14427	-0.352177	1.92105	0.0880657	1.18448	1.30148	-0.90658	0.751165	0.564029	0.293742	0.45854	0.405622	-0.65003	-0.961639	-0.182701	0.0113321	-1.63763	-0.462024	-0.205807	1.43943	-1.24998	-1.39713	-0.218925	-0.215262	-0.972015	-0.334749	0.862982	-0.660625	-0.418064
184	-0.917418	-0.720367	-0.0616299	0.856517	-0.813016	-0.18983	1.09808	0.294566	0.313623	-0.552705	1.74201	1.04878	-1.55368	-0.148625	1.39592	-0.104718	-1.12314	-0.564369	-2.40596	0.0709188	-1.11612	-0.364368	1.9776	0.00255794	1.21304	1.29192	-0.913454	0.773083	0.605588	0.33942	0.48574	0.372559	-0.631609	-0.961374	-0.150412	0.0834653	-1.66819	-0.440642	-0.129654	1.41735	-1.25796	-1.41834	-0.169969	-0.190906	-1.05341	-0.439735	0.833182	-0.624836	-0.390395
185	-0.907806	-0.705655	0.0400361	0.885679	-0.87438	-0.158279	1.1432	0.322383	0.354178	-0.526456	1.63581	1.08231	-1.57148	-0.00768866	1.45319	-0.0370445	-1.16013	-0.552013	-2.51813	0.042688	-1.08193	-0.380189	1.9842	-0.0754076	1.24459	1.26482	-0.919994	0.778877	0.64493	0.38548	0.500183	0.339194	-0.626013	-0.948924	-0.122992	0.156629	-1.68504	-0.424718	-0.0523574	1.40154	-1.26578	-1.43707	-0.120143	-0.163067	-1.13482	-0.537718	0.800255	-0.587312	-0.366497
186	-0.903741	-0.699895	0.138295	0.920011	-0.936491	-0.122308	1.18833	0.350084	0.401999	-0.501994	1.53757	1.10189	-1.58078	0.133143	1.49997	0.0327589	-1.18767	-0.550938	-2.62182	0.0137532	-1.03241	-0.395861	2.00018	-0.144868	1.26628	1.24826	-0.924769	0.779247	0.676331	0.429885	0.503691	0.310533	-0.617209	-0.925956	-0.101698	0.228284	-1.70212	-0.41173	0.0258057	1.40079	-1.2751	-1.46257	-0.0676999	-0.133317	-1.2121	-0.631638	0.765524	-0.549036	-0.345807
187	-0.898883	-0.687159	0.229631	0.95522	-0.987667	-0.081452	1.22915	0.37547	0.455845	-0.483179	1.43416	1.10677	-1.58178	0.27517	1.55282	0.101746	-1.21507	-0.549219	-2.70945	-0.0159793	-0.976198	-0.415396	2.0067	-0.20448	1.29403	1.22742	-0.941122	0.771392	0.698641	0.478051	0.499962	0.284384	-0.602044	-0.906328	-0.0859864	0.30117	-1.71675	-0.401405	0.105245	1.3831	-1.2857	-1.47769	-0.0138011	-0.102913	-1.28527	-0.716278	0.729639	-0.512149	-0.32577
188	-0.895885	-0.67691	0.317897	0.98983	-1.03815	-0.0351045	1.26372	0.401285	0.518501	-0.471401	1.33726	1.11094	-1.58271	0.413615	1.57629	0.175497	-1.23592	-0.551507	-2.78645	-0.0465939	-0.912955	-0.433801	1.99086	-0.254543	1.3252	1.19227	-0.946194	0.74822	0.719069	0.525004	0.480244	0.261859	-0.600358	-0.873967	-0.0763799	0.372518	-1.73177	-0.399529	0.180675	1.36032	-1.29437	-1.50358	0.0416096	-0.0715575	-1.35171	-0.797659	0.692542	-0.479092	-0.311184
189	-0.889389	-0.665104	0.398626	1.03138	-1.08519	0.0155638	1.30911	0.427418	0.588516	-0.459399	1.25281	1.10875	-1.56769	0.549956	1.60674	0.249134	-1.25298	-0.559403	-2.86264	-0.0769953	-0.84193	-0.453423	2.00024	-0.294618	1.35037	1.16327	-0.949113	0.716813	0.725721	0.574698	0.450158	0.243816	-0.588385	-0.837688	-0.0721515	0.442948	-1.74851	-0.397172	0.253059	1.35246	-1.28478	-1.51747	0.0988124	-0.0398042	-1.41933	-0.869456	0.656524	-0.44954	-0.297893
190	-0.88024	-0.65549	0.473103	1.07115	-1.12463	0.0718001	1.33537	0.451065	0.663882	-0.454061	1.16945	1.10658	-1.55977	0.678731	1.62703	0.323348	-1.26593	-0.569579	-2.92552	-0.1079	-0.767967	-0.471522	1.95901	-0.324084	1.37948	1.13259	-0.951824	0.67378	0.730372	0.626078	0.410451	0.230055	-0.578958	-0.795647	-0.0715996	0.513053	-1.74998	-0.399531	0.321671	1.3411	-1.26503	-1.53159	0.156082	-0.00810597	-1.4815	-0.933756	0.623031	-0.422783	-0.289263
191	-0.873753	-0.644876	0.547291	1.11119	-1.16442	0.133697	1.35382	0.476163	0.746901	-0.452835	1.09518	1.09296	-1.54664	0.802498	1.63654	0.403975	-1.28492	-0.581024	-2.97231	-0.13732	-0.69139	-0.488328	1.91787	-0.343808	1.39593	1.09657	-0.956877	0.623986	0.730444	0.676967	0.35867	0.222047	-0.576896	-0.744285	-0.0745871	0.579656	-1.74944	-0.402997	0.382668	1.31273	-1.25821	-1.55026	0.215993	0.0224554	-1.53957	-0.995113	0.593194	-0.397165	-0.283135
192	-0.869985	-0.630222	0.614309	1.15163	-1.1902	0.200662	1.38024	0.500388	0.837852	-0.459658	1.03044	1.06411	-1.51855	0.914959	1.64271	0.482533	-1.29906	-0.591012	-3.00188	-0.165419	-0.615028	-0.505501	1.89845	-0.355564	1.40541	1.06231	-0.976038	0.56521	0.726262	0.733286	0.301363	0.219084	-0.578758	-0.690759	-0.0798587	0.645297	-1.76653	-0.408467	0.438517	1.30493	-1.24594	-1.54522	0.275336	0.0521132	-1.60313	-1.04532	0.564295	-0.377844	-0.277429
193	-0.858621	-0.617936	0.676329	1.19452	-1.21362	0.272627	1.38791	0.523556	0.934012	-0.46661	0.976176	1.03803	-1.5003	1.02287	1.61326	0.565413	-1.29994	-0.606352	-3.01163	-0.191845	-0.539803	-0.517112	1.84604	-0.361812	1.42358	1.02968	-0.98951	0.496596	0.718989	0.785626	0.235009	0.221781	-0.576921	-0.627685	-0.0857394	0.705234	-1.77506	-0.41604	0.486599	1.29156	-1.2185	-1.54971	0.335921	0.0802557	-1.64938	-1.08965	0.54416	-0.363151	-0.279481
194	-0.852142	-0.601326	0.739669	1.24048	-1.23009	0.349827	1.39549	0.544301	1.03507	-0.475274	0.935921	1.00792	-1.47462	1.12479	1.60226	0.650476	-1.29568	-0.61469	-3.01335	-0.215493	-0.468614	-0.528296	1.80356	-0.357316	1.4396	1.00356	-0.993444	0.420675	0.705715	0.837085	0.162991	0.23069	-0.57645	-0.560332	-0.0908069	0.758848	-1.7727	-0.421845	0.526452	1.25346	-1.19469	-1.54412	0.397107	0.10574	-1.70902	-1.12491	0.520324	-0.352431	-0.283788
195	-0.851869	-0.58512	0.79804	1.27424	-1.2395	0.432944	1.3874	0.562857	1.14097	-0.489147	0.902786	0.974262	-1.4432	1.2131	1.58375	0.733757	-1.2995	-0.624506	-3.01041	-0.236193	-0.399275	-0.525833	1.74904	-0.347212	1.43813	0.971028	-0.993676	0.338734	0.691849	0.892451	0.0885395	0.245149	-0.587183	-0.49223	-0.0937591	0.805417	-1.77925	-0.430662	0.557645	1.25185	-1.16561	-1.51806	0.457248	0.130437	-1.75902	-1.15551	0.505216	-0.349329	-0.29164
196	-0.844967	-0.568477	0.853346	1.31596	-1.24203	0.519357	1.36525	0.583795	1.25613	-0.501514	0.883024	0.935736	-1.40617	1.29859	1.54251	0.818369	-1.29898	-0.632676	-2.99969	-0.252386	-0.335907	-0.522943	1.69866	-0.335896	1.4449	0.953758	-0.998076	0.2532	0.670083	0.944727	0.0111905	0.265634	-0.596075	-0.417406	-0.0936797	0.848719	-1.77429	-0.440423	0.581306	1.22405	-1.13175	-1.50653	0.518848	0.152878	-1.80326	-1.18178	0.495733	-0.349628	-0.305154
197	-0.843212	-0.546356	0.908935	1.35983	-1.23992	0.609111	1.34439	0.597273	1.37115	-0.517568	0.875137	0.89545	-1.37042	1.37394	1.50202	0.899895	-1.29323	-0.642121	-2.96582	-0.264965	-0.280315	-0.523644	1.65284	-0.320251	1.42876	0.939326	-0.996489	0.162764	0.657582	0.994166	-0.0658912	0.293718	-0.602781	-0.338526	-0.0896574	0.884935	-1.77303	-0.450061	0.596601	1.19903	-1.0975	-1.47828	0.57975	0.172991	-1.85032	-1.20081	0.481125	-0.356197	-0.321684
198	-0.832494	-0.525698	0.963015	1.39344	-1.24557	0.700441	1.31477	0.603019	1.49197	-0.53542	0.875195	0.85516	-1.33928	1.43657	1.44678	0.979293	-1.29166	-0.64846	-2.91221	-0.273292	-0.229767	-0.511907	1.60432	-0.302892	1.40559	0.919094	-0.996408	0.0720406	0.640491	1.04125	-0.141815	0.324363	-0.614503	-0.259277	-0.0808359	0.908379	-1.78653	-0.456569	0.599559	1.20009	-1.06039	-1.43788	0.639977	0.190934	-1.89493	-1.20822	0.479547	-0.367039	-0.3438
199	-0.822197	-0.50374	1.01352	1.43337	-1.22436	0.792162	1.27219	0.607684	1.61611	-0.553693	0.889558	0.809676	-1.3066	1.49216	1.37949	1.04789	-1.26552	-0.647906	-2.83862	-0.276932	-0.188129	-0.494093	1.56916	-0.283975	1.40032	0.91526	-1.00232	-0.0192377	0.626504	1.09012	-0.215541	0.361824	-0.625197	-0.180084	-0.0674498	0.92829	-1.77242	-0.469176	0.60061	1.16331	-1.02068	-1.39322	0.697106	0.205598	-1.94664	-1.22538	0.47578	-0.381266	-0.371541
200	-0.822516	-0.477197	1.06115	1.4725	-1.20368	0.886804	1.2212	0.606548	1.73565	-0.570986	0.914449	0.765086	-1.2703	1.54619	1.30398	1.11595	-1.24837	-0.651914	-2.74969	-0.275704	-0.153974	-0.467694	1.52005	-0.265849	1.36803	0.911761	-1.00139	-0.109253	0.621875	1.13274	-0.284944	0.405019	-0.630589	-0.102058	-0.0487127	0.940969	-1.75603	-0.474441	0.596085	1.15312	-0.98618	-1.33781	0.754635	0.219852	-1.97456	-1.24131	0.479501	-0.401606	-0.403906
201	-0.809811	-0.449996	1.10792	1.50323	-1.20701	0.983337	1.16455	0.602146	1.86395	-0.587789	0.947036	0.71543	-1.2418	1.58665	1.22245	1.1761	-1.239	-0.645055	-2.65362	-0.269903	-0.12687	-0.433808	1.4916	-0.247048	1.33196	0.918843	-1.00538	-0.195996	0.606918	1.16786	-0.349825	0.449766	-0.642368	-0.0274477	-0.0252353	0.942414	-1.75183	-0.476772	0.579274	1.14268	-0.951299	-1.28344	0.814287	0.229608	-2.01548	-1.23664	0.489483	-0.425262	-0.441396
202	-0.798815	-0.420932	1.15444	1.53873	-1.18428	1.07572	1.095	0.593608	1.99306	-0.602826	0.985521	0.664747	-1.20972	1.62333	1.1292	1.22764	-1.21252	-0.646016	-2.54753	-0.25907	-0.107493	-0.394843	1.46331	-0.229353	1.29288	0.934636	-0.997998	-0.279628	0.607243	1.20358	-0.408805	0.500574	-0.648044	0.0429551	0.00207301	0.941962	-1.747	-0.490327	0.558298	1.11833	-0.917383	-1.21669	0.866889	0.238022	-2.05713	-1.23812	0.496805	-0.450826	-0.482838
203	-0.799392	-0.389509	1.2	1.57482	-1.15923	1.16691	1.01893	0.573615	2.11643	-0.617441	1.03092	0.616473	-1.17333	1.65491	1.02826	1.27383	-1.18605	-0.644254	-2.42404	-0.243996	-0.0941837	-0.347751	1.42098	-0.215146	1.24495	0.944627	-0.996821	-0.356593	0.614484	1.23232	-0.46371	0.550099	-0.649213	0.107488	0.033399	0.934535	-1.73199	-0.496145	0.532468	1.11168	-0.892044	-1.14307	0.92225	0.245255	-2.09579	-1.24038	0.500332	-0.479237	-0.528786
204	-0.795558	-0.356251	1.23364	1.59147	-1.15207	1.25458	0.937541	0.549401	2.23188	-0.633047	1.08512	0.561606	-1.15611	1.67433	0.921806	1.2974	-1.1536	-0.625706	-2.29279	-0.225851	-0.0878915	-0.297419	1.39875	-0.200408	1.19655	0.963819	-0.996555	-0.429296	0.62494	1.25526	-0.512707	0.602295	-0.650638	0.163258	0.0670308	0.917097	-1.70897	-0.499785	0.5019	1.0968	-0.865953	-1.07172	0.975758	0.249173	-2.11304	-1.23135	0.498867	-0.512952	-0.580702
[truncated: 462 more rows]
[truncated: 810 more columns]

## Sheet: EDfig7C_omission_traces_tail
Unnamed: 0	Timepoints	0	1	2	3	4	5	6	7	8	9	10	11	12	13	14	15	16	17	18	19	20	21	22	23	24	25	26	27	28	29	30	31	32	33	34	35	36	37	38	39	40	41	42	43	44	45	46	47
[truncated: 667 more rows]
[truncated: 61 more columns]

## Sheet: ED_fig7D_large_rewards_omission
Unnamed: 0	mouse	reward	peak
0	SNL_photo21	large reward	-0.0788697
1	SNL_photo21	normal	0.131666
[truncated: 13 more rows]

## Sheet: EDfig7E_large reward_traces_VS
Unnamed: 0	Timepoints	0	1	2	3	4	5	6	7	8	9	10	11	12	13	14	15	16	17	18	19	20	21	22	23	24	25	26	27	28	29	30	31	32	33	34	35	36	37	38	39	40	41	42	43	44	45	46	47
[truncated: 667 more rows]
[truncated: 44 more columns]

[truncated: 11 more sheets: EDfig7E_normal_traces_VS, EDfig7E_omission_traces_Nacc, ED_fig7F_large_rewards_omission, EDfig7I_reward_amount_-4, EDfig7I_reward_amount_0, EDfig7I_reward_amount_4, ED_fig7J_value_change_tail_summ, EDfig7K_reward_amount_-4, EDfig7K_reward_amount_0, EDfig7K_reward_amount_4, ED_fig7L_value_change_VS_summ]
