# Supplementary material for: Dopaminergic action prediction errors serve as a value-free teaching signal
Source: Nature. 2025 May 14;643(8074):1333–42. doi: 10.1038/s41586-025-09008-9 (PMC12310545; doi:10.1038/s41586-025-09008-9)
Supplement: Supplementary file 14 — Source Data Extended Data Fig. 9 [file 41586_2025_9008_MOESM14_ESM.xlsx]

## Sheet: ED fig9c
Right Stim Curves y axis
39.3008	39.7461	40.2056	40.6793	41.1672	41.6696	42.1864	42.7177	43.2635	43.8236	44.3981	44.9868	45.5895	46.2061	46.8363	47.4798	48.1363	48.8054	49.4867	50.1798	50.8842	51.5992	52.3244	53.0591	53.8026	54.5543	55.3134	56.0791	56.8507	57.6273	58.4081	59.1923	59.9789	60.7671	61.556	62.3447	63.1323	63.9179	64.7007	65.4796	66.2541	67.023	67.7858	68.5416	69.2896	70.0291	70.7595	71.4801	72.1903	72.8895
22.8481	23.6029	24.4308	25.337	26.3262	27.4033	28.5724	29.8373	31.2011	32.6661	34.2332	35.9024	37.6722	39.5394	41.4993	43.5453	45.6691	47.8608	50.1089	52.4006	54.7219	57.0582	59.3944	61.7155	64.0069	66.2545	68.4457	70.5689	72.6141	74.5732	76.4395	78.2084	79.8767	81.443	82.907	84.2699	85.534	86.7022	87.7785	88.767	89.6724	90.4997	91.2538	91.9398	92.5627	93.1273	93.6382	94.0999	94.5166	94.8922
44.3334	44.9675	45.6532	46.3926	47.1881	48.0415	48.9542	49.9273	50.9611	52.0555	53.2097	54.4219	55.6897	57.0097	58.3778	59.7888	61.237	62.7157	64.2179	65.7359	67.2616	68.787	70.3039	71.8043	73.2807	74.7258	76.1333	77.4973	78.8129	80.0759	81.2831	82.4321	83.5213	84.5498	85.5175	86.4249	87.2731	88.0636	88.7983	89.4793	90.1091	90.6902	91.2253	91.7171	92.1683	92.5817	92.9598	93.3052	93.6203	93.9075
13.9044	14.0466	14.2057	14.3836	14.5824	14.8045	15.0523	15.3287	15.6368	15.9798	16.3614	16.7853	17.2559	17.7774	18.3546	18.9922	19.6954	20.4693	21.3192	22.2502	23.2673	24.3753	25.5784	26.8803	28.2839	29.7911	31.4023	33.117	34.9328	36.8457	38.8498	40.9374	43.0991	45.3236	47.5981	49.9088	52.2407	54.5782	56.9058	59.208	61.4702	63.6787	65.8211	67.8868	69.8665	71.7533	73.5418	75.2283	76.8111	78.2897
26.7931	27.5943	28.4788	29.4524	30.521	31.6898	32.9635	34.3461	35.8402	37.4474	39.1675	40.9985	42.9363	44.9747	47.1053	49.3174	51.5981	53.933	56.3057	58.699	61.0949	63.4756	65.8236	68.1221	70.3561	72.5123	74.5793	76.5479	78.4113	80.1648	81.8059	83.3337	84.7494	86.0553	87.255	88.353	89.3544	90.2649	91.0904	91.8368	92.5101	93.1163	93.6609	94.1494	94.5868	94.9781	95.3276	95.6394	95.9174	96.1649
17.4643	17.6619	17.8879	18.1464	18.4416	18.7783	19.1619	19.5982	20.0937	20.6552	21.2901	22.0063	22.8119	23.7151	24.7241	25.847	27.0909	28.4622	29.9659	31.6048	33.3797	35.2885	37.3258	39.4829	41.7476	44.1041	46.5335	49.0141	51.5226	54.0341	56.524	58.9685	61.3453	63.6348	65.8204	67.8889	69.8308	71.6398	73.3131	74.8507	76.255	77.5305	78.6833	79.7204	80.6495	81.4789	82.2169	82.8716	83.451	83.9624
Pre Stim Right curves y axis
13.67	14.0866	14.518	14.9647	15.4268	15.9048	16.399	16.9096	17.4371	17.9817	18.5436	19.1231	19.7205	20.3359	20.9696	21.6217	22.2924	22.9816	23.6896	24.4164	25.1619	25.9261	26.7089	27.5102	28.3299	29.1677	30.0233	30.8966	31.787	32.6942	33.6178	34.5572	35.5119	36.4813	37.4648	38.4616	39.471	40.4922	41.5244	42.5667	43.6182	44.6779	45.745	46.8183	47.8968	48.9796	50.0655	51.1535	52.2425	53.3313
13.9511	14.2389	14.5449	14.8699	15.2152	15.5816	15.9702	16.3822	16.8185	17.2804	17.7689	18.2851	18.8302	19.4052	20.0111	20.649	21.3199	22.0246	22.764	23.5387	24.3495	25.1969	26.0812	27.0027	27.9614	28.9572	29.9898	31.0587	32.1633	33.3025	34.4752	35.6799	36.9151	38.1788	39.469	40.7834	42.1194	43.4743	44.8453	46.2293	47.6232	49.0237	50.4277	51.8317	53.2324	54.6265	56.0108	57.3822	58.7376	60.0741
21.4224	21.5934	21.7781	21.9774	22.1923	22.4241	22.6737	22.9425	23.2318	23.5428	23.877	24.2358	24.6205	25.0329	25.4743	25.9463	26.4504	26.9882	27.5611	28.1705	28.8179	29.5045	30.2314	30.9995	31.8098	32.6628	33.5589	34.4981	35.4803	36.5049	37.5711	38.6777	39.8229	41.005	42.2213	43.4693	44.7458	46.0473	47.3701	48.7102	50.0632	51.4247	52.7903	54.1552	55.515	56.8651	58.2011	59.5188	60.8142	62.0836
1.76368	1.87688	1.9972	2.12508	2.26096	2.40532	2.55866	2.72152	2.89444	3.07801	3.27284	3.47958	3.69889	3.93148	4.17808	4.43946	4.7164	5.00975	5.32035	5.64911	5.99692	6.36476	6.75359	7.16441	7.59825	8.05615	8.53918	9.04842	9.58494	10.1498	10.7442	11.3691	12.0256	12.7148	13.4377	14.1952	14.9882	15.8177	16.6843	17.5889	18.532	19.5141	20.5357	21.5968	22.6978	23.8384	25.0185	26.2377	27.4954	28.7907
3.65527	3.91337	4.18868	4.48219	4.79493	5.12797	5.48241	5.85939	6.26006	6.6856	7.13719	7.61604	8.12334	8.66029	9.22805	9.82777	10.4606	11.1275	11.8294	12.5674	13.3422	14.1544	15.0046	15.8932	16.8205	17.7864	18.7907	19.8332	20.9131	22.0296	23.1817	24.3678	25.5864	26.8355	28.113	29.4165	30.7434	32.0907	33.4554	34.8343	36.224	37.6211	39.0219	40.4229	41.8205	43.2111	44.5913	45.9576	47.3069	48.636
4.81732	5.00582	5.20721	5.42229	5.6519	5.89693	6.15828	6.43691	6.73381	7.05	7.38653	7.7445	8.125	8.52919	8.9582	9.4132	9.89535	10.4058	10.9458	11.5163	12.1186	12.7535	13.4223	14.1256	14.8645	15.6396	16.4515	17.3006	18.1874	19.1119	20.0741	21.0738	22.1104	23.1832	24.2914	25.4338	26.6088	27.8149	29.05	30.3119	31.5983	32.9065	34.2335	35.5764	36.932	38.297	39.6679	41.0412	42.4136	43.7814
Left Stim Curves y axis
1.58504	1.65678	1.73174	1.81006	1.8919	1.9774	2.06674	2.16006	2.25756	2.35942	2.46582	2.57696	2.69305	2.8143	2.94094	3.0732	3.21132	3.35556	3.50617	3.66342	3.82761	3.99902	4.17796	4.36475	4.55972	4.76321	4.97557	5.19718	5.42841	5.66966	5.92135	6.18389	6.45772	6.74331	7.04111	7.35162	7.67534	8.01279	8.3645	8.73102	9.11292	9.51079	9.92523	10.3569	10.8063	11.2742	11.7613	12.2682	12.7956	13.3442
2.73386	2.90796	3.09267	3.28855	3.49623	3.71632	3.94948	4.19639	4.45773	4.73423	5.02662	5.33567	5.66213	6.0068	6.37046	6.75392	7.15799	7.58347	8.03116	8.50184	8.9963	9.51527	10.0595	10.6296	11.2263	11.8501	12.5016	13.1812	13.8893	14.6261	15.3918	16.1865	17.0101	17.8625	18.7434	19.6521	20.5883	21.5511	22.5395	23.5526	24.589	25.6474	26.7263	27.8239	28.9385	30.068	31.2104	32.3636	33.5252	34.693
1.95653	2.02321	2.09217	2.16348	2.23722	2.31347	2.39231	2.47384	2.55814	2.64531	2.73545	2.82866	2.92504	3.0247	3.12774	3.2343	3.34448	3.45841	3.57621	3.69802	3.82397	3.95421	4.08887	4.22811	4.37208	4.52095	4.67487	4.83403	4.99859	5.16874	5.34467	5.52657	5.71465	5.90912	6.11018	6.31807	6.53301	6.75524	6.98501	7.22257	7.46818	7.72212	7.98467	8.25611	8.53674	8.82687	9.12683	9.43694	9.75755	10.089
9.97416	10.2177	10.4683	10.7262	10.9914	11.2642	11.5447	11.8332	12.1298	12.4347	12.7482	13.0703	13.4013	13.7414	14.0907	14.4495	14.818	15.1963	15.5847	15.9834	16.3925	16.8123	17.2428	17.6845	18.1373	18.6016	19.0774	19.5651	20.0647	20.5764	21.1005	21.637	22.1862	22.7482	23.3231	23.9111	24.5124	25.127	25.7551	26.3968	27.0522	27.7213	28.4043	29.1013	29.8123	30.5373	31.2763	32.0295	32.7967	33.578
14.3397	14.6072	14.8864	15.1778	15.4817	15.7986	16.1288	16.4728	16.831	17.2038	17.5916	17.9948	18.4137	18.8488	19.3003	19.7688	20.2543	20.7574	21.2782	21.817	22.3739	22.9493	23.5432	24.1558	24.7871	25.4371	26.1058	26.7932	27.499	28.2232	28.9654	29.7254	30.5028	31.2971	32.1079	32.9345	33.7765	34.633	35.5034	36.3868	37.2824	38.1893	39.1063	40.0327	40.9672	41.9088	42.8563	43.8085	44.7643	45.7224
7.71135	8.0077	8.31459	8.6323	8.96116	9.30149	9.65358	10.0178	10.3944	10.7837	11.1862	11.602	12.0315	12.475	12.9329	13.4055	13.893	14.3959	14.9143	15.4485	15.999	16.5659	17.1494	17.75	18.3677	19.0028	19.6555	20.3261	21.0146	21.7212	22.4461	23.1893	23.951	24.7311	25.5297	26.3467	27.1823	28.0361	28.9083	29.7985	30.7067	31.6326	32.576	33.5365	34.5139	35.5077	36.5176	37.5431	38.5837	39.6388
3.01081	3.14625	3.29267	3.45089	3.62181	3.80636	4.00553	4.22038	4.45202	4.70161	4.97038	5.25961	5.57063	5.90481	6.2636	6.64844	7.06085	7.50233	7.97441	8.47863	9.01648	9.58945	10.1989	10.8463	11.5328	12.2595	13.0274	13.8373	14.6897	15.585	16.5232	17.5041	18.5271	19.5913	20.6953	21.8377	23.0162	24.2285	25.4718	26.7429	28.0384	29.3543	30.6867	32.0313	33.3837	34.7393	36.0934	37.4417	38.7795	40.1025
Pre Stim Left curves y axis
5.15236	5.3869	5.63159	5.88681	6.15298	6.43049	6.71978	7.02126	7.33539	7.66261	8.00338	8.35816	8.72744	9.11168	9.51139	9.92703	10.3591	10.8082	11.2746	11.7591	12.2619	12.7837	13.325	13.8861	14.4677	15.0701	15.6938	16.3392	17.0069	17.6971	18.4103	19.1467	19.9068	20.6908	21.499	22.3316	23.1887	24.0705	24.9771	25.9086	26.8648	27.8458	28.8513	29.8813	30.9354	32.0132	33.1146	34.2388	35.3855	36.554
6.12856	6.33259	6.54916	6.77897	7.02275	7.28125	7.55528	7.84565	8.15321	8.47885	8.82346	9.18799	9.57338	9.98062	10.4107	10.8646	11.3434	11.8481	12.3797	12.9393	13.5279	14.1464	14.7958	15.4771	16.1911	16.9387	17.7207	18.5377	19.3903	20.2792	21.2045	22.1667	23.1658	24.2018	25.2746	26.3838	27.5289	28.7091	29.9237	31.1713	32.4508	33.7606	35.0991	36.4643	37.8541	39.2662	40.6982	42.1475	43.6114	45.087
14.1049	14.6892	15.3011	15.9415	16.6112	17.311	18.0415	18.8033	19.5972	20.4237	21.2831	22.1759	23.1023	24.0626	25.0567	26.0846	27.146	28.2407	29.3682	30.5278	31.7187	32.94	34.1905	35.469	36.7741	38.1041	39.4573	40.8318	42.2256	43.6365	45.0622	46.5003	47.9484	49.404	50.8644	52.327	53.7892	55.2483	56.7017	58.1469	59.5813	61.0025	62.4081	63.7959	65.1637	66.5097	67.8318	69.1285	70.3982	71.6394
15.969	16.5025	17.0692	17.6705	18.3077	18.982	19.6946	20.4465	21.2386	22.0717	22.9464	23.863	24.8218	25.8227	26.8653	27.9489	29.0727	30.2354	31.4354	32.6707	33.9392	35.2381	36.5648	37.9159	39.2881	40.6776	42.0806	43.4931	44.9108	46.3296	47.7453	49.1537	50.5507	51.9323	53.2947	54.6344	55.9481	57.2326	58.4853	59.7038	60.8859	62.0299	63.1344	64.1983	65.2207	66.2013	67.1397	68.036	68.8904	69.7036
29.0171	29.6035	30.2268	30.8885	31.5897	32.3317	33.1156	33.9423	34.8124	35.7264	36.6846	37.687	38.7332	39.8225	40.954	42.1262	43.3375	44.5856	45.8682	47.1823	48.5248	49.892	51.2803	52.6854	54.103	55.5288	56.9581	58.3864	59.809	61.2214	62.6193	63.9984	65.3548	66.6847	67.9848	69.2519	70.4835	71.6771	72.8308	73.9432	75.0128	76.039	77.0212	77.9592	78.853	79.7032	80.5101	81.2747	81.9979	82.6809
3.27873	3.46234	3.65589	3.85987	4.07479	4.30121	4.53966	4.79075	5.05506	5.33321	5.62586	5.93367	6.25731	6.5975	6.95494	7.3304	7.72461	8.13836	8.57242	9.0276	9.5047	10.0045	10.5279	11.0757	11.6486	12.2476	12.8733	13.5267	14.2083	14.9191	15.6596	16.4306	17.2327	18.0665	18.9324	19.831	20.7625	21.7274	22.7258	23.7578	24.8235	25.9227	27.0553	28.221	29.4192	30.6494	31.9108	33.2027	34.524	35.8735
8.30826	8.55643	8.82011	9.10013	9.39737	9.71276	10.0472	10.4017	10.7773	11.1749	11.5955	12.0403	12.5102	13.0063	13.5297	14.0814	14.6624	15.2737	15.9163	16.591	17.2988	18.0403	18.8164	19.6275	20.4742	21.3569	22.2758	23.231	24.2224	25.2497	26.3126	27.4103	28.5421	29.7069	30.9034	32.1303	33.3857	34.6678	35.9745	37.3035	38.6523	40.0183	41.3986	42.7905	44.1908	45.5965	47.0045	48.4116	49.8146	51.2105
X axis for all plots
1	1.06061	1.12121	1.18182	1.24242	1.30303	1.36364	1.42424	1.48485	1.54545	1.60606	1.66667	1.72727	1.78788	1.84848	1.90909	1.9697	2.0303	2.09091	2.15152	2.21212	2.27273	2.33333	2.39394	2.45455	2.51515	2.57576	2.63636	2.69697	2.75758	2.81818	2.87879	2.93939	3	3.06061	3.12121	3.18182	3.24242	3.30303	3.36364	3.42424	3.48485	3.54545	3.60606	3.66667	3.72727	3.78788	3.84848	3.90909	3.9697
[truncated: 50 more columns]

## Sheet: ED fig9d
8mW
x axis (Block progression index)	0	75	100	125	150	175	200	225	250	275	300	325	350	375	400	425	450	475	500	525	550	575	600	0	75	100	125	150	175	200	225	250	275	300	325	350	375	400	425	450	475	500	525	550	575	600	625	650	0
y axis (Stim choice bias)	0	-10.43	-6.27	-10.43	-14.6	-14.6	-6.27	-14.6	-52.1	-35.43	-31.27	18.73	-22.93	-27.1	-22.93	-18.77	18.73	18.73	6.23	43.73	35.39	27.06	18.73	0	41.5	33.5	21.5	29.5	29.5	25.5	13.5	5.5	25.5	1.5	45.5	41.5	29.5	37.5	37.5	17.5	25.5	5.5	33.5	13.5	5.5	9.5	21.5	9.5	0
4mW
x axis (Block progression index)	0	74.5	99.5	124.5	149.5	174.5	199.5	224.5	249.5	274.5	374.5	399.5	424.5	449.5	474.5	499.5	524.5	549.5	0.5	74.5	99.5	124.5	149.5	174.5	199.5	224.5	249.5	274.5	299.5	324.5	349.5	374.5	399.5	424.5	449.5	474.5	499.5	524.5	549.5	474.5	499.5	524.5	549.5	0.5	74.5	99.5	124.5	149.5	174.5
y axis (Stim choice bias)	0	-5.11797	-3.29846	-6.02273	-3.39839	-2.67806	-0.130385	-2.3937	0.624684	1.11612	9.53622	10.5652	10.7516	6.80934	6.21211	5.85927	3.7933	-0.667141	0	17.5921	15.9831	15.8659	22.8717	19.1734	15.9685	15.4516	22.8967	24.5882	26.4935	30.434	38.0888	38.8599	37.3876	39.2834	35.7183	32.8602	29.4051	27.9584	22.7645	24.8792	21.6799	19.4905	18.4313	0	9.94305	13.8009	12.4516	13.7076	11.9742
[truncated: 417 more columns]

## Sheet: ED fig9f
4mW	8mW
5.31498	1.22
0.384651	0.01
-12.3625	7.3
-4.9693	-4.59
0.229051	-1.01
-6.12376	-6.67
-3.83447	0.58
8.79096	1.35
-0.329444	5.29
5.21786	3.91
7.61851	-13.1
-1.04636	-8.02
5.06186	11.97
-16.4351
-6.52772
-9.60333
-1.24133

## Sheet: ED fig9h
Mouse ID	4mW					No Stim					20mW					No Stim
JK1	99.0099	100	0	3.0303		100	100	15.8416	6.54206		100	100	0	0		100	100	0	6
JK2	100	97	2.0202	1.94175		98	96.0784	1.9802	9.70874		96.0784	98	22.0183	3.80952		88
JK3	45	100	3	0		100	100	1	1.78571		100	81	0	0
JK4	88.1188	76	17	9.09091		78	94	13	2.88462		98	100	4.80769	0		99	95	89
JK5	100										97.0874	70	9.90099	64.7619		99	83	25
JK6	93	99	6	0		96	56.4356	5	13		100	3	4			95	21	5	0

## Sheet: ED fig9j
20mW (TS)	No Stim (TS)		8mW (VS)	No stim (VS)
52.5253	71.7172		55.814	30
61	43.1373		95.6268	81.13
59	58.8785		97.3684	21.2903
31.3725	61		98.5465	60.7407
74	59		57.3034	46.2312
65	66		90	67.8571
45.4545	49.4949		74.3119	29.0123
60.7843	50.9804		83.7037	50.2618
71	75
18.8119	66
51.9608	49.4845
24	47
36	49
37	65.6863
50	21
37.2549	43
63	42
38.835	52.8846
47.4747	54.5455
48	56
36.6337	37.6238
32.3529	65
43.4343	54.2857
55.2381
