# Supplementary material for: Dopaminergic action prediction errors serve as a value-free teaching signal
Source: Nature. 2025 May 14;643(8074):1333–42. doi: 10.1038/s41586-025-09008-9 (PMC12310545; doi:10.1038/s41586-025-09008-9)
Supplement: Supplementary file 15 — Source Data Extended Data Fig. 10 [file 41586_2025_9008_MOESM15_ESM.xlsx]

## Sheet: ED fig10b
	phase	FALSE	TRUE	proportion_occupancy_chamber1	subject
0	0	5389	3844	41.6333	rtpp_JK1__2023_10_12_11_42_48
1	1	7795	1423	15.4372	rtpp_JK1__2023_10_12_11_42_48
2	2	4965	4242	46.0736	rtpp_JK1__2023_10_12_11_42_48
0	0	6742	2672	28.3833	rtpp_JK2__2023_10_12_12_24_23
1	1	6056	3355	35.6498	rtpp_JK2__2023_10_12_12_24_23
2	2	6261	3175	33.6477	rtpp_JK2__2023_10_12_12_24_23
0	0	5863	3253	35.6845	rtpp_JK3__2023_10_12_14_24_02
1	1	5199	3920	42.9872	rtpp_JK3__2023_10_12_14_24_02
2	2	5837	3283	35.9978	rtpp_JK3__2023_10_12_14_24_02
0	0	5994	3177	34.6418	rtpp_JK4__2023_10_12_15_11_21
1	1	4518	4623	50.5743	rtpp_JK4__2023_10_12_15_11_21
2	2	5106	3979	43.7975	rtpp_JK4__2023_10_12_15_11_21
0	0	4970	4254	46.1188	rtpp_JK5__2023_10_12_15_54_32
1	1	5341	3885	42.1093	rtpp_JK5__2023_10_12_15_54_32
2	2	5804	3383	36.8238	rtpp_JK5__2023_10_12_15_54_32
0	0	5012	4015	44.4777	rtpp_JK6__2023_10_12_16_33_03
1	1	5247	3785	41.9066	rtpp_JK6__2023_10_12_16_33_03
2	2	5181	3851	42.6373	rtpp_JK6__2023_10_12_16_33_03

## Sheet: ED fig10e
	xs	ON	OFF
0	0	0.923642	0.894872
1	1	1.15591	1.13109
2	2	1.36581	1.35353
3	3	1.19936	1.19295
4	4	1.1115	1.07115
5	5	1.02716	1.00737
6	6	0.953355	0.940705
7	7	0.89361	0.873718
8	8	0.844089	0.841987
9	9	0.804153	0.821154
10	10	0.765176	0.790385
11	11	0.765176	0.752244
12	12	0.756869	0.722756
13	13	0.752077	0.695833
14	14	0.738658	0.683654
15	15	0.719808	0.659615
16	16	0.688498	0.652885
17	17	0.668371	0.622115
18	18	0.647284	0.619551
19	19	0.632268	0.594872
20	20	0.630032	0.58109
21	21	0.617891	0.572436
22	22	0.607668	0.599038
23	23	0.596166	0.591346
24	24	0.584026	0.608654
25	25	0.560064	0.622115
26	26	0.62492	0.722115
27	27	0.725879	0.845833
28	28	0.848882	1.01442
29	29	1.01502	1.19872
30	30	1.19617	1.39776
31	31	1.32141	1.54295
32	32	1.45974	1.70833
33	33	1.58562	1.83622
34	34	1.74505	1.95801
35	35	1.86486	2.06731
36	36	1.96965	2.13782
37	37	2.09265	2.18654
38	38	2.19137	2.17276
39	39	2.17061	2.15673
40	40	2.20767	2.15064
41	41	2.24537	2.17019
42	42	2.22524	2.15769
43	43	2.20319	2.21859
44	44	2.21885	2.27628
45	45	2.2099	2.29679
46	46	2.223	2.31154
47	47	2.2492	2.33526
48	48	2.23003	2.34199
49	49	2.20703	2.34423
50	50	2.16038	2.43494
51	51	2.11374	2.4641
52	52	2.09137	2.4891
53	53	2.12364	2.5
54	54	2.15176	2.49615
55	55	2.21917	2.43397
56	56	2.2853	2.45224
57	57	2.29521	2.47276
58	58	2.31502	2.49038
59	59	2.3508	2.57596
60	60	2.40032	2.57244
61	61	2.37572	2.54038
62	62	2.39776	2.52756
63	63	2.42652	2.53654
64	64	2.44984	2.50705
65	65	2.41789	2.55705
66	66	2.54089	2.57564
67	67	2.51949	2.53077
68	68	2.49042	2.46442
69	69	2.50192	2.38173
70	70	2.5524	2.325
71	71	2.55176	2.28814
72	72	2.59904	2.3125
73	73	2.63898	2.35929
74	74	2.62268	2.39647
75	75	2.6607	2.425
76	76	2.67668	2.48173
77	77	2.66997	2.46699
78	78	2.67955	2.43782
79	79	2.65559	2.49038
80	80	2.58498	2.50705
81	81	2.60351	2.47564
82	82	2.6115	2.51763
83	83	2.60064	2.56891
84	84	2.59968	2.53141
85	85	2.62939	2.53526
86	86	2.5754	2.5375
87	87	2.53674	2.5266
88	88	2.52939	2.55673
89	89	2.54026	2.52821
90	90	2.52939	2.50224
91	91	2.50639	2.53429
92	92	2.45272	2.47051
93	93	2.44473	2.46987
94	94	2.43802	2.49904
95	95	2.47827	2.5109
96	96	2.48403	2.51058
97	97	2.45879	2.60128
98	98	2.4492	2.63397
99	99	2.4492	2.68846
100	100	2.43642	2.68686
101	101	2.49233	2.65481
102	102	2.60831	2.61442
103	103	2.61182	2.61571
104	104	2.61374	2.58526
105	105	2.65783	2.64615
106	106	2.68882	2.65673
107	107	2.65016	2.7766
108	108	2.68147	2.72853
109	109	2.6508	2.78237
110	110	2.61693	2.75
111	111	2.65304	2.80032
112	112	2.61534	2.73045
113	113	2.62524	2.76218
114	114	2.78818	2.82244
115	115	2.86997	2.85417
116	116	2.92684	2.86827
117	117	2.92109	2.85513
118	118	2.96933	2.84423
119	119	2.90383	2.78622
120	120	2.87636	2.76058
121	121	2.73962	2.74712
122	122	2.71693	2.81603
123	123	2.75335	2.86955
124	124	2.74026	2.87853
125	125	2.72173	2.9125
126	126	2.68275	2.86506
127	127	2.68722	2.79327
128	128	2.71981	2.72436
129	129	2.75623	2.63942
130	130	2.78051	2.53237
131	131	2.89744	2.53269
132	132	2.92428	2.55801
133	133	2.95016	2.61314
134	134	2.87444	2.64487
135	135	2.89904	2.68045
136	136	2.83866	2.72885
137	137	2.84089	2.69712
138	138	2.78371	2.60833
139	139	2.80799	2.64968
140	140	2.75751	2.64936
141	141	2.75974	2.65737
142	142	2.79808	2.65929
143	143	2.8278	2.70545
144	144	2.81534	2.60513
145	145	2.87125	2.62885
146	146	2.84026	2.58333
147	147	2.78051	2.57885
148	148	2.7901	2.5266
149	149	2.84569	2.49263
150	150	2.82716	2.45449
151	151	2.90319	2.47756
152	152	2.93514	2.56058
153	153	2.92013	2.66154
154	154	2.92652	2.68429
155	155	2.85208	2.70641
156	156	2.81054	2.70417
157	157	2.78307	2.68846
158	158	2.79617	2.54904
159	159	2.79297	2.56955
160	160	2.81597	2.59679
161	161	2.85783	2.60385
162	162	2.83067	2.61667
163	163	2.8377	2.66538
164	164	2.81565	2.65321
165	165	2.75783	2.61667
166	166	2.71949	2.57532
167	167	2.70543	2.56731
168	168	2.7131	2.55481
169	169	2.74409	2.60833
170	170	2.78978	2.6016
171	171	2.76805	2.60288
172	172	2.75399	2.61923
173	173	2.66741	2.6391
174	174	2.63323	2.59103
175	175	2.06837	2.08942
176	176	1.56134	1.59455

## Sheet: ED fig10f
4mW					8mW
	animal_id	stim_trial	latency_to_move			animal_id	stim_trial	latency_to_move
0	DAopto-01	TRUE	1.3		0	MAR1	TRUE	1.63333
1	DAopto-01	TRUE	1.63333		1	MAR1	TRUE	1.33333
2	DAopto-01	TRUE	1.1		2	MAR1	TRUE	1.03333
3	DAopto-01	TRUE	3.9		3	MAR1	TRUE	0.266667
4	DAopto-01	TRUE	0.966667		4	MAR1	TRUE	0.0666667
5	DAopto-01	TRUE	5.76667		5	MAR1	TRUE	0.433333
6	DAopto-01	TRUE	0.533333		6	MAR1	TRUE	1.3
7	DAopto-01	TRUE	1.9		7	MAR1	TRUE	0.633333
8	DAopto-01	TRUE	0.3		8	MAR1	TRUE	0.533333
9	DAopto-01	TRUE	0.466667		9	MAR1	TRUE	0.566667
10	DAopto-01	TRUE	0.266667		10	MAR1	TRUE	0.333333
11	DAopto-01	TRUE	1.23333		11	MAR1	TRUE	0.833333
12	DAopto-01	TRUE	0.7		12	MAR1	TRUE	3.2
13	DAopto-01	TRUE	1.86667		13	MAR1	TRUE	1.86667
14	DAopto-01	TRUE	3.5		14	MAR1	TRUE	2.03333
15	DAopto-01	TRUE	2.43333		15	MAR1	TRUE	2.83333
16	DAopto-01	TRUE	3		16	MAR1	TRUE	1.86667
17	DAopto-01	TRUE	0.233333		17	MAR1	TRUE	2.03333
18	DAopto-01	TRUE	3.26667		18	MAR1	TRUE	0.966667
19	DAopto-01	TRUE	2.46667		19	MAR1	TRUE	0.133333
20	DAopto-01	TRUE	1.16667		20	MAR1	TRUE	1.13333
21	DAopto-01	TRUE	0.466667		21	MAR1	TRUE	0.266667
22	DAopto-01	TRUE	2		22	MAR1	TRUE	0.2
23	DAopto-01	TRUE	0.166667		23	MAR1	TRUE	0.866667
24	DAopto-01	TRUE	1.53333		24	MAR1	TRUE	0.366667
25	DAopto-01	TRUE	4.6		25	MAR1	TRUE	0.2
26	DAopto-01	TRUE	5.76667		26	MAR1	TRUE	0.366667
27	DAopto-01	TRUE	0.366667		27	MAR1	TRUE	0.133333
28	DAopto-01	TRUE	0.566667		28	MAR1	TRUE	1.7
29	DAopto-01	TRUE	5.76667		29	MAR1	TRUE	1.53333
30	DAopto-01	TRUE	5.76667		30	MAR1	TRUE	0.533333
31	DAopto-01	TRUE	5.76667		31	MAR1	TRUE	0.3
32	DAopto-01	TRUE	1.93333		32	MAR1	TRUE	1.96667
33	DAopto-01	TRUE	1.33333		33	MAR1	TRUE	1.76667
34	DAopto-01	TRUE	0.233333		34	MAR2	TRUE	2.2
35	DAopto-01	TRUE	4.8		35	MAR2	TRUE	0.366667
36	DAopto-02	TRUE	2.56667		36	MAR2	TRUE	1.8
37	DAopto-02	TRUE	0.633333		37	MAR2	TRUE	0.7
38	DAopto-02	TRUE	0.533333		38	MAR2	TRUE	0.7
39	DAopto-02	TRUE	0.433333		39	MAR2	TRUE	0.766667
40	DAopto-02	TRUE	3.5		40	MAR2	TRUE	1.43333
41	DAopto-02	TRUE	5.76667		41	MAR2	TRUE	5.76667
42	DAopto-02	TRUE	2.26667		42	MAR2	TRUE	5.76667
43	DAopto-02	TRUE	1.26667		43	MAR2	TRUE	5.76667
44	DAopto-02	TRUE	0.933333		44	MAR2	TRUE	0.133333
45	DAopto-02	TRUE	4.53333		45	MAR2	TRUE	0.633333
46	DAopto-02	TRUE	1.33333		46	MAR2	TRUE	1.73333
47	DAopto-02	TRUE	0.333333		47	MAR2	TRUE	5.76667
48	DAopto-02	TRUE	0.966667		48	MAR2	TRUE	4.73333
49	DAopto-02	TRUE	1		49	MAR2	TRUE	1.16667
50	DAopto-02	TRUE	0.2		50	MAR2	TRUE	5.76667
51	DAopto-02	TRUE	0.9		51	MAR2	TRUE	5.76667
52	DAopto-02	TRUE	0.633333		52	MAR2	TRUE	1.63333
53	DAopto-02	TRUE	2.36667		53	MAR2	TRUE	1.63333
54	DAopto-02	TRUE	0.233333		54	MAR2	TRUE	0.3
55	DAopto-02	TRUE	0.266667		55	MAR2	TRUE	3.36667
56	DAopto-02	TRUE	0.3		56	MAR2	TRUE	2.5
57	DAopto-02	TRUE	2		57	MAR2	TRUE	2.13333
58	DAopto-02	TRUE	1.13333		58	MAR2	TRUE	0.366667
59	DAopto-02	TRUE	0.5		59	MAR2	TRUE	3.7
60	DAopto-02	TRUE	0.9		60	MAR2	TRUE	0.166667
61	DAopto-02	TRUE	1.66667		61	MAR2	TRUE	0.433333
62	DAopto-02	TRUE	5.76667		62	MAR2	TRUE	4.63333
63	DAopto-03	TRUE	3.1		63	MAR2	TRUE	0.166667
64	DAopto-03	TRUE	0.333333		64	MAR2	TRUE	1.23333
65	DAopto-03	TRUE	0.766667		65	MAR2	TRUE	0.333333
66	DAopto-03	TRUE	1.1		66	MAR2	TRUE	3.83333
67	DAopto-03	TRUE	5.76667		67	MAR3	TRUE	2.26667
68	DAopto-03	TRUE	5.76667		68	MAR3	TRUE	0.7
69	DAopto-03	TRUE	0.666667		69	MAR3	TRUE	3.46667
70	DAopto-03	TRUE	0.333333		70	MAR3	TRUE	0.6
71	DAopto-03	TRUE	1.5		71	MAR3	TRUE	1.1
72	DAopto-03	TRUE	0.566667		72	MAR3	TRUE	2.93333
73	DAopto-03	TRUE	4.36667		73	MAR3	TRUE	3.33333
74	DAopto-03	TRUE	0.633333		74	MAR3	TRUE	0.4
75	DAopto-03	TRUE	2.33333		75	MAR3	TRUE	0.333333
76	DAopto-03	TRUE	0.466667		76	MAR3	TRUE	0.233333
77	DAopto-03	TRUE	0.0666667		77	MAR3	TRUE	0.266667
78	DAopto-03	TRUE	0.466667		78	MAR3	TRUE	0.3
79	DAopto-03	TRUE	5.76667		79	MAR3	TRUE	0.166667
80	DAopto-03	TRUE	5.76667		80	MAR3	TRUE	0.133333
81	DAopto-03	TRUE	1.66667		81	MAR3	TRUE	0.366667
82	DAopto-03	TRUE	0.933333		82	MAR3	TRUE	2.7
83	DAopto-03	TRUE	3.1		83	MAR3	TRUE	0.7
84	DAopto-03	TRUE	0.233333		84	MAR3	TRUE	0.4
85	DAopto-03	TRUE	2.3		85	MAR3	TRUE	2.6
86	DAopto-03	TRUE	1.66667		86	MAR3	TRUE	0.166667
87	DAopto-03	TRUE	0.966667		87	MAR3	TRUE	0.7
88	DAopto-03	TRUE	0.333333		88	MAR3	TRUE	0.666667
89	DAopto-04	TRUE	3.13333		89	MAR3	TRUE	0.9
90	DAopto-04	TRUE	0.366667		90	MAR3	TRUE	0.4
91	DAopto-04	TRUE	2.33333		91	MAR3	TRUE	2
92	DAopto-04	TRUE	1.83333		92	MAR3	TRUE	0.566667
93	DAopto-04	TRUE	2.56667		93	MAR4	TRUE	2.13333
94	DAopto-04	TRUE	5.76667		94	MAR4	TRUE	0.4
95	DAopto-04	TRUE	0.3		95	MAR4	TRUE	2.56667
96	DAopto-04	TRUE	1.93333		96	MAR4	TRUE	5.76667
97	DAopto-04	TRUE	1.36667		97	MAR4	TRUE	5.76667
98	DAopto-04	TRUE	1.73333		98	MAR4	TRUE	3.66667
99	DAopto-04	TRUE	0.633333		99	MAR4	TRUE	5.76667
100	DAopto-04	TRUE	1.33333		100	MAR4	TRUE	5.76667
101	DAopto-04	TRUE	0.3		101	MAR4	TRUE	5.76667
102	DAopto-04	TRUE	0.7		102	MAR4	TRUE	3.96667
103	DAopto-04	TRUE	5.76667		103	MAR4	TRUE	0.433333
104	DAopto-04	TRUE	1.06667		104	MAR4	TRUE	0.966667
105	DAopto-04	TRUE	0.633333		105	MAR4	TRUE	0.3
106	DAopto-04	TRUE	2.16667		106	MAR4	TRUE	0.366667
107	DAopto-04	TRUE	0.866667		107	MAR4	TRUE	1.83333
108	DAopto-04	TRUE	2.63333		108	MAR4	TRUE	1.33333
109	DAopto-04	TRUE	0.366667		109	MAR4	TRUE	0.933333
110	DAopto-04	TRUE	1.6		110	MAR4	TRUE	0.9
111	DAopto-04	TRUE	1.16667		111	MAR4	TRUE	5.76667
112	DAopto-04	TRUE	0.433333		112	MAR4	TRUE	0.833333
113	DAopto-04	TRUE	1.6		113	MAR4	TRUE	1.86667
114	DAopto-04	TRUE	1.73333		114	MAR4	TRUE	4.8
115	DAopto-04	TRUE	5.76667		115	MAR4	TRUE	0.866667
116	DAopto-04	TRUE	1.43333		116	MAR4	TRUE	0.0666667
117	DAopto-04	TRUE	3.53333		117	MAR4	TRUE	0.3
118	DAopto-04	TRUE	0.466667		118	MAR4	TRUE	5.76667
119	DAopto-04	TRUE	0.1		119	MAR4	TRUE	2.26667
120	DAopto-04	TRUE	1.63333		120	MAR4	TRUE	1.4
121	DAopto-04	TRUE	0.633333		121	MAR4	TRUE	4.1
122	DAopto-04	TRUE	0.833333		122	MAR4	TRUE	3.43333
123	DAopto-04	TRUE	5.76667		123	MAR4	TRUE	5.76667
124	DAopto-04	TRUE	2.13333		124	MAR4	TRUE	4.8
125	DAopto-04	TRUE	5.76667		125	MAR4	TRUE	4.56667
126	DAopto-04	TRUE	1.36667		126	MAR4	TRUE	1
127	DAopto-04	TRUE	0.2		127	MAR4	TRUE	0.233333
128	DAopto-04	TRUE	1.63333		128	MAR4	TRUE	5.76667
129	DAopto-04	TRUE	0.733333		129	MAR4	TRUE	2.36667
130	DAopto-04	TRUE	1.1		130	MAR4	TRUE	0.466667
131	DAopto-04	TRUE	0.466667		131	MAR4	TRUE	1.9
132	DAopto-04	TRUE	5.76667		132	MAR4	TRUE	0.366667
133	DAopto-04	TRUE	3		133	MAR4	TRUE	0.433333
134	DAopto-04	TRUE	0.333333		134	MAR4	TRUE	0.733333
135	DAopto-04	TRUE	3		135	MAR4	TRUE	0.833333
136	DAopto-05	TRUE	5.76667		136	MAR4	TRUE	2.96667
137	DAopto-05	TRUE	5.76667		137	MAR4	TRUE	0.266667
138	DAopto-05	TRUE	0.266667		138	MAR4	TRUE	2.6
139	DAopto-05	TRUE	0.566667		139	MAR4	TRUE	0.133333
140	DAopto-05	TRUE	0.1		140	MAR4	TRUE	2.33333
141	DAopto-05	TRUE	0.466667		141	MAR4	TRUE	1.76667
142	DAopto-05	TRUE	1.6		142	MAR5	TRUE	3.36667
143	DAopto-05	TRUE	2.06667		143	MAR5	TRUE	2.5
144	DAopto-05	TRUE	2.4		144	MAR5	TRUE	0.933333
145	DAopto-05	TRUE	1.43333		145	MAR5	TRUE	1.53333
146	DAopto-05	TRUE	4.06667		146	MAR5	TRUE	2.03333
147	DAopto-05	TRUE	1.93333		147	MAR5	TRUE	1.43333
148	DAopto-05	TRUE	1.9		148	MAR5	TRUE	0.466667
149	DAopto-05	TRUE	3.2		149	MAR5	TRUE	2.76667
150	DAopto-05	TRUE	4.06667		150	MAR5	TRUE	5.76667
151	DAopto-05	TRUE	1.13333		151	MAR5	TRUE	2.73333
152	DAopto-05	TRUE	0.2		152	MAR5	TRUE	1.8
153	DAopto-05	TRUE	3.56667		153	MAR5	TRUE	2.1
154	DAopto-05	TRUE	0.6		154	MAR5	TRUE	1.76667
155	DAopto-05	TRUE	1.13333		155	MAR5	TRUE	0.933333
156	DAopto-05	TRUE	0.433333		156	MAR5	TRUE	1.2
157	DAopto-05	TRUE	0.266667		157	MAR5	TRUE	2.36667
158	DAopto-05	TRUE	0.0666667		158	MAR5	TRUE	2.8
159	DAopto-05	TRUE	0.0333333		159	MAR5	TRUE	5.76667
160	DAopto-05	TRUE	0.3		160	MAR5	TRUE	3.36667
161	DAopto-05	TRUE	0.566667		161	MAR5	TRUE	2.4
162	DAopto-05	TRUE	0.333333		162	MAR5	TRUE	0.233333
163	DAopto-05	TRUE	0.766667		163	MAR5	TRUE	0.633333
164	DAopto-05	TRUE	5.76667		164	MAR5	TRUE	2.46667
165	DAopto-05	TRUE	0.9		165	MAR5	TRUE	0.366667
166	DAopto-05	TRUE	1.66667		166	MAR5	TRUE	0.3
167	DAopto-05	TRUE	0.266667		167	MAR5	TRUE	2.33333
168	DAopto-05	TRUE	0.6		168	MAR5	TRUE	0.1
169	DAopto-05	TRUE	3.36667		169	MAR5	TRUE	0.766667
170	DAopto-05	TRUE	1.16667		170	MAR5	TRUE	2.4
171	DAopto-05	TRUE	0.266667		171	MAR5	TRUE	0.366667
172	DAopto-06	TRUE	1.5		172	MAR5	TRUE	0.8
173	DAopto-06	TRUE	5.76667		173	MAR5	TRUE	3.63333
174	DAopto-06	TRUE	0.133333		174	MAR5	TRUE	0.1
175	DAopto-06	TRUE	5.76667		175	MAR5	TRUE	0.5
176	DAopto-06	TRUE	2.33333		176	MAR5	TRUE	0.3
177	DAopto-06	TRUE	3.56667		177	MAR5	TRUE	1.5
178	DAopto-06	TRUE	0.433333		178	MAR5	TRUE	0.133333
179	DAopto-06	TRUE	0.6		179	MAR5	TRUE	1.53333
180	DAopto-06	TRUE	1.03333		180	MAR5	TRUE	1.33333
181	DAopto-06	TRUE	2.46667		181	MAR5	TRUE	1.23333
182	DAopto-06	TRUE	0.566667		182	MAR5	TRUE	2.2
183	DAopto-06	TRUE	5.76667		183	MAR5	TRUE	3.73333
184	DAopto-06	TRUE	1.06667		184	MAR5	TRUE	0.166667
185	DAopto-06	TRUE	2.63333		185	MAR5	TRUE	1
186	DAopto-06	TRUE	5.76667		186	MAR5	TRUE	4.13333
187	DAopto-06	TRUE	1.9		187	MAR5	TRUE	1.9
188	DAopto-06	TRUE	3.26667		188	MAR5	TRUE	1.26667
189	DAopto-06	TRUE	3.03333		189	MAR5	TRUE	2.23333
190	DAopto-06	TRUE	3.73333		190	MAR5	TRUE	0.266667
191	DAopto-06	TRUE	2.6		191	MAR5	TRUE	2.9
192	DAopto-06	TRUE	5.76667		192	MAR5	TRUE	1.96667
193	DAopto-06	TRUE	0.533333		193	MAR5	TRUE	0.0666667
194	DAopto-06	TRUE	3		194	MAR5	TRUE	1.03333
195	DAopto-06	TRUE	1.56667		195	MAR6	TRUE	0.366667
196	DAopto-06	TRUE	3.73333		196	MAR6	TRUE	3.53333
197	DAopto-06	TRUE	0.0666667		197	MAR6	TRUE	0.4
198	DAopto-06	TRUE	1.66667		198	MAR6	TRUE	4.4
199	DAopto-06	TRUE	5.76667		199	MAR6	TRUE	1.56667
200	DAopto-06	TRUE	5.76667		200	MAR6	TRUE	0.133333
201	DAopto-06	TRUE	5.76667		201	MAR6	TRUE	0.166667
202	DAopto-06	TRUE	5.76667		202	MAR6	TRUE	1.4
203	DAopto-06	TRUE	4.8		203	MAR6	TRUE	0.7
204	DAopto-06	TRUE	5.76667		204	MAR6	TRUE	2.36667
205	DAopto-06	TRUE	2.26667		205	MAR6	TRUE	2.53333
206	DAopto-06	TRUE	1.16667		206	MAR6	TRUE	0.533333
207	DAopto-06	TRUE	0.433333		207	MAR6	TRUE	0.2
208	DAopto-06	TRUE	5.76667		208	MAR6	TRUE	5.76667
209	DAopto-06	TRUE	0.4		209	MAR6	TRUE	2.43333
210	DAopto-06	TRUE	0		210	MAR6	TRUE	5.76667
211	DAopto-06	TRUE	0.866667		211	MAR7	TRUE	0.733333
212	DAopto-06	TRUE	2.63333		212	MAR7	TRUE	3.26667
213	DAopto-06	TRUE	1.2		213	MAR7	TRUE	1.63333
214	DAopto-06	TRUE	5.76667		214	MAR7	TRUE	2.06667
215	DAopto-06	TRUE	1.83333		215	MAR7	TRUE	5.76667
216	DAopto-06	TRUE	1.1		216	MAR7	TRUE	4.8
217	DAopto-06	TRUE	0.866667		217	MAR7	TRUE	5.76667
218	DAopto-06	TRUE	0.966667		218	MAR7	TRUE	2.7
219	DAopto-06	TRUE	5.76667		219	MAR7	TRUE	2.33333
220	DAopto-06	TRUE	1.53333		220	MAR7	TRUE	2.1
221	DAopto-06	TRUE	1.53333		221	MAR7	TRUE	1.13333
222	DAopto-07	TRUE	1.3		222	MAR7	TRUE	5.76667
223	DAopto-07	TRUE	2.4		223	MAR7	TRUE	5.76667
224	DAopto-07	TRUE	0.266667		224	MAR7	TRUE	5.76667
225	DAopto-07	TRUE	2.36667		225	MAR7	TRUE	2
226	DAopto-07	TRUE	2.2		226	MAR7	TRUE	4.5
227	DAopto-07	TRUE	1.06667		227	MAR7	TRUE	0.7
228	DAopto-07	TRUE	3.9		228	MAR7	TRUE	1.13333
229	DAopto-07	TRUE	5.76667		229	MAR7	TRUE	0.433333
230	DAopto-07	TRUE	0.333333		230	MAR7	TRUE	3.76667
231	DAopto-07	TRUE	0.7		231	MAR7	TRUE	0.333333
232	DAopto-07	TRUE	0.2		232	MAR7	TRUE	5.76667
233	DAopto-07	TRUE	0.666667		233	MAR7	TRUE	3.16667
234	DAopto-07	TRUE	1.7		234	MAR7	TRUE	2.6
235	DAopto-07	TRUE	1		235	MAR7	TRUE	0.433333
236	DAopto-07	TRUE	1.3		236	MAR7	TRUE	0.2
237	DAopto-07	TRUE	1.33333		237	MAR7	TRUE	1.26667
238	DAopto-07	TRUE	3.63333		238	MAR7	TRUE	4.56667
239	DAopto-07	TRUE	1.86667		239	MAR7	TRUE	5.76667
240	DAopto-07	TRUE	0.533333		240	MAR7	TRUE	0.9
241	DAopto-07	TRUE	4.76667		241	MAR7	TRUE	4.26667
242	DAopto-07	TRUE	0.366667		242	MAR7	TRUE	1.1
243	DAopto-07	TRUE	2.1		243	MAR7	TRUE	2.9
244	DAopto-07	TRUE	3.8		244	MAR7	TRUE	1.8
245	DAopto-07	TRUE	1.5		245	MAR7	TRUE	0.266667
246	DAopto-07	TRUE	0.266667		246	MAR7	TRUE	0.366667
247	DAopto-07	TRUE	1.7		247	MAR7	TRUE	2.2
248	DAopto-07	TRUE	0.366667		248	MAR7	TRUE	3.86667
249	DAopto-07	TRUE	0.966667		249	MAR7	TRUE	0.3
250	DAopto-07	TRUE	4.1		250	MAR7	TRUE	0.733333
251	DAopto-07	TRUE	0.333333		251	MAR7	TRUE	1.3
252	DAopto-07	TRUE	0.933333		252	MAR7	TRUE	1.26667
253	DAopto-07	TRUE	0.7		253	MAR7	TRUE	1.86667
254	DAopto-07	TRUE	0.566667		254	MAR7	TRUE	1.53333
255	DAopto-07	TRUE	5.76667		255	MAR7	TRUE	0.8
256	DAopto-08	TRUE	0.366667		256	MAR7	TRUE	4.33333
257	DAopto-08	TRUE	1.53333		257	MAR7	TRUE	0.833333
258	DAopto-08	TRUE	0.666667		258	MAR7	TRUE	1.23333
259	DAopto-08	TRUE	3.53333		259	MAR7	TRUE	0.966667
260	DAopto-08	TRUE	0.133333		260	MAR1	FALSE	1.73333
261	DAopto-08	TRUE	1.6		261	MAR1	FALSE	1.06667
262	DAopto-08	TRUE	0.8		262	MAR1	FALSE	2.6
263	DAopto-08	TRUE	5.76667		263	MAR1	FALSE	0.2
264	DAopto-08	TRUE	1.36667		264	MAR1	FALSE	0.833333
265	DAopto-08	TRUE	4.26667		265	MAR1	FALSE	3.23333
266	DAopto-08	TRUE	1.9		266	MAR1	FALSE	1.26667
267	DAopto-08	TRUE	3.6		267	MAR1	FALSE	0.266667
268	DAopto-08	TRUE	1.73333		268	MAR1	FALSE	1
269	DAopto-08	TRUE	1.73333		269	MAR1	FALSE	0.0666667
270	DAopto-08	TRUE	5.76667		270	MAR1	FALSE	0.566667
271	DAopto-08	TRUE	0.4		271	MAR1	FALSE	1.9
272	DAopto-08	TRUE	1.26667		272	MAR1	FALSE	0.0333333
273	DAopto-08	TRUE	5.76667		273	MAR1	FALSE	1.1
274	DAopto-08	TRUE	2.5		274	MAR1	FALSE	1.23333
275	DAopto-08	TRUE	2.96667		275	MAR1	FALSE	1.56667
276	DAopto-08	TRUE	1.26667		276	MAR1	FALSE	1.96667
277	DAopto-08	TRUE	0.333333		277	MAR1	FALSE	0.233333
278	DAopto-10	TRUE	0.8		278	MAR1	FALSE	1.03333
279	DAopto-10	TRUE	0.333333		279	MAR1	FALSE	0.266667
280	DAopto-10	TRUE	0.166667		280	MAR1	FALSE	1.06667
281	DAopto-10	TRUE	4.53333		281	MAR1	FALSE	0.3
282	DAopto-10	TRUE	4.4		282	MAR1	FALSE	2.06667
283	DAopto-10	TRUE	1.86667		283	MAR1	FALSE	0.966667
284	DAopto-10	TRUE	4.23333		284	MAR1	FALSE	0.133333
285	DAopto-10	TRUE	1.43333		285	MAR1	FALSE	1.46667
286	DAopto-10	TRUE	2.06667		286	MAR1	FALSE	5.76667
287	DAopto-10	TRUE	1.03333		287	MAR1	FALSE	0.233333
288	DAopto-10	TRUE	0.733333		288	MAR1	FALSE	5.76667
289	DAopto-10	TRUE	0.366667		289	MAR1	FALSE	0.1
290	DAopto-10	TRUE	0.366667		290	MAR2	FALSE	0.0333333
291	DAopto-10	TRUE	0.366667		291	MAR2	FALSE	2.93333
292	DAopto-10	TRUE	1.26667		292	MAR2	FALSE	0.466667
293	DAopto-10	TRUE	1.46667		293	MAR2	FALSE	2.23333
294	DAopto-10	TRUE	1.46667		294	MAR2	FALSE	1.33333
295	DAopto-10	TRUE	1.3		295	MAR2	FALSE	0.933333
296	DAopto-10	TRUE	1.46667		296	MAR2	FALSE	0.266667
297	DAopto-10	TRUE	0.866667		297	MAR2	FALSE	2.73333
298	DAopto-10	TRUE	1.13333		298	MAR2	FALSE	5.76667
299	DAopto-10	TRUE	1.2		299	MAR2	FALSE	1.76667
300	DAopto-10	TRUE	4.43333		300	MAR2	FALSE	5.76667
301	DAopto-10	TRUE	2.33333		301	MAR2	FALSE	3.26667
302	DAopto-10	TRUE	0.4		302	MAR2	FALSE	5.76667
303	DAopto-10	TRUE	5.76667		303	MAR2	FALSE	3.96667
304	DAopto-10	TRUE	0.166667		304	MAR2	FALSE	5.76667
305	DAopto-10	TRUE	2.1		305	MAR2	FALSE	5.76667
306	DAopto-10	TRUE	5.76667		306	MAR2	FALSE	5.76667
307	DAopto-10	TRUE	4.26667		307	MAR2	FALSE	3.26667
308	DAopto-10	TRUE	1.63333		308	MAR2	FALSE	2
309	DAopto-10	TRUE	5.76667		309	MAR2	FALSE	1.8
310	DAopto-10	TRUE	1.3		310	MAR2	FALSE	1.63333
311	DAopto-10	TRUE	0.766667		311	MAR2	FALSE	0.233333
312	DAopto-10	TRUE	0.433333		312	MAR2	FALSE	0.4
313	DAopto-01	FALSE	3.33333		313	MAR2	FALSE	1.76667
314	DAopto-01	FALSE	0.233333		314	MAR2	FALSE	1.86667
315	DAopto-01	FALSE	0.9		315	MAR2	FALSE	1.46667
316	DAopto-01	FALSE	0.266667		316	MAR2	FALSE	1.3
317	DAopto-01	FALSE	0.733333		317	MAR2	FALSE	0.7
318	DAopto-01	FALSE	1.13333		318	MAR2	FALSE	0.633333
319	DAopto-01	FALSE	0.833333		319	MAR2	FALSE	1.26667
320	DAopto-01	FALSE	0.766667		320	MAR2	FALSE	0.8
321	DAopto-01	FALSE	0.9		321	MAR2	FALSE	5.76667
322	DAopto-01	FALSE	1.76667		322	MAR2	FALSE	1.5
323	DAopto-01	FALSE	1.8		323	MAR2	FALSE	1.1
324	DAopto-01	FALSE	0.0666667		324	MAR3	FALSE	2.36667
325	DAopto-01	FALSE	5.76667		325	MAR3	FALSE	2.86667
326	DAopto-01	FALSE	1.7		326	MAR3	FALSE	0.366667
327	DAopto-01	FALSE	5.76667		327	MAR3	FALSE	0.466667
328	DAopto-01	FALSE	2.06667		328	MAR3	FALSE	2.93333
329	DAopto-01	FALSE	1.56667		329	MAR3	FALSE	0.1
330	DAopto-01	FALSE	2.43333		330	MAR3	FALSE	1.1
331	DAopto-01	FALSE	5.76667		331	MAR3	FALSE	3.6
332	DAopto-01	FALSE	1.66667		332	MAR3	FALSE	0.7
333	DAopto-01	FALSE	3.26667		333	MAR3	FALSE	0.333333
334	DAopto-01	FALSE	2.43333		334	MAR3	FALSE	1.13333
335	DAopto-01	FALSE	3.66667		335	MAR3	FALSE	1.4
336	DAopto-01	FALSE	1.1		336	MAR3	FALSE	0.2
337	DAopto-01	FALSE	0.633333		337	MAR3	FALSE	1.33333
338	DAopto-01	FALSE	5.76667		338	MAR3	FALSE	1.5
339	DAopto-01	FALSE	5.76667		339	MAR3	FALSE	0.9
340	DAopto-01	FALSE	5.76667		340	MAR3	FALSE	0.766667
341	DAopto-01	FALSE	2.23333		341	MAR3	FALSE	1.13333
342	DAopto-01	FALSE	0.566667		342	MAR3	FALSE	1.63333
343	DAopto-01	FALSE	2.53333		343	MAR4	FALSE	0.733333
344	DAopto-01	FALSE	1.86667		344	MAR4	FALSE	0.1
345	DAopto-01	FALSE	5.76667		345	MAR4	FALSE	0.233333
346	DAopto-01	FALSE	0.533333		346	MAR4	FALSE	1.13333
347	DAopto-01	FALSE	0.833333		347	MAR4	FALSE	5.76667
348	DAopto-01	FALSE	2.26667		348	MAR4	FALSE	3.03333
349	DAopto-01	FALSE	0.866667		349	MAR4	FALSE	5.76667
350	DAopto-02	FALSE	2.03333		350	MAR4	FALSE	5.76667
351	DAopto-02	FALSE	0.833333		351	MAR4	FALSE	4.56667
352	DAopto-02	FALSE	0.766667		352	MAR4	FALSE	1.03333
353	DAopto-02	FALSE	0.6		353	MAR4	FALSE	0.8
354	DAopto-02	FALSE	0.1		354	MAR4	FALSE	0.666667
355	DAopto-02	FALSE	0.133333		355	MAR4	FALSE	2.2
356	DAopto-02	FALSE	0.6		356	MAR4	FALSE	0.366667
357	DAopto-02	FALSE	0.5		357	MAR4	FALSE	3.23333
358	DAopto-02	FALSE	0.4		358	MAR4	FALSE	1.3
359	DAopto-02	FALSE	0.333333		359	MAR4	FALSE	5.76667
360	DAopto-02	FALSE	0.266667		360	MAR4	FALSE	1.43333
361	DAopto-02	FALSE	0.5		361	MAR4	FALSE	3.46667
362	DAopto-02	FALSE	0.266667		362	MAR4	FALSE	3.43333
363	DAopto-02	FALSE	5.76667		363	MAR4	FALSE	2.8
364	DAopto-02	FALSE	0.233333		364	MAR4	FALSE	0.6
365	DAopto-02	FALSE	0.866667		365	MAR4	FALSE	3.03333
366	DAopto-02	FALSE	5.76667		366	MAR4	FALSE	0.533333
367	DAopto-02	FALSE	0.7		367	MAR4	FALSE	0.233333
368	DAopto-02	FALSE	0.966667		368	MAR4	FALSE	0.566667
369	DAopto-02	FALSE	0.833333		369	MAR4	FALSE	0.5
370	DAopto-02	FALSE	0.233333		370	MAR4	FALSE	1.96667
371	DAopto-02	FALSE	1.6		371	MAR4	FALSE	5.76667
372	DAopto-02	FALSE	0.766667		372	MAR4	FALSE	5.76667
373	DAopto-02	FALSE	1.03333		373	MAR4	FALSE	2.2
374	DAopto-02	FALSE	0.366667		374	MAR4	FALSE	0.7
375	DAopto-02	FALSE	0.1		375	MAR4	FALSE	0.4
376	DAopto-02	FALSE	0.766667		376	MAR4	FALSE	2.26667
377	DAopto-02	FALSE	1.86667		377	MAR4	FALSE	-0.0333333
378	DAopto-03	FALSE	0.533333		378	MAR4	FALSE	0.533333
379	DAopto-03	FALSE	1.13333		379	MAR5	FALSE	0.433333
380	DAopto-03	FALSE	1.33333		380	MAR5	FALSE	1.1
381	DAopto-03	FALSE	5.76667		381	MAR5	FALSE	2.86667
382	DAopto-03	FALSE	0.8		382	MAR5	FALSE	3.7
383	DAopto-03	FALSE	1.43333		383	MAR5	FALSE	0.933333
384	DAopto-03	FALSE	3.2		384	MAR5	FALSE	0.833333
385	DAopto-03	FALSE	1.83333		385	MAR5	FALSE	1.63333
386	DAopto-03	FALSE	0.566667		386	MAR5	FALSE	0.5
387	DAopto-03	FALSE	0.3		387	MAR5	FALSE	1.9
388	DAopto-03	FALSE	4.23333		388	MAR5	FALSE	3.23333
389	DAopto-03	FALSE	0.3		389	MAR5	FALSE	0.9
390	DAopto-03	FALSE	2.86667		390	MAR5	FALSE	0.1
391	DAopto-03	FALSE	5.76667		391	MAR5	FALSE	2.66667
392	DAopto-03	FALSE	5.76667		392	MAR5	FALSE	1.76667
393	DAopto-03	FALSE	3.86667		393	MAR5	FALSE	2.6
394	DAopto-03	FALSE	2.3		394	MAR5	FALSE	5.76667
395	DAopto-03	FALSE	2.93333		395	MAR5	FALSE	4.9
396	DAopto-03	FALSE	0.0666667		396	MAR5	FALSE	1.33333
397	DAopto-03	FALSE	0.466667		397	MAR5	FALSE	1.4
398	DAopto-03	FALSE	1.26667		398	MAR5	FALSE	0.2
399	DAopto-03	FALSE	5.76667		399	MAR5	FALSE	1.1
400	DAopto-03	FALSE	5.76667		400	MAR5	FALSE	2.33333
401	DAopto-03	FALSE	3.46667		401	MAR5	FALSE	0.233333
402	DAopto-03	FALSE	0.566667		402	MAR5	FALSE	0.7
403	DAopto-03	FALSE	0.3		403	MAR5	FALSE	0.433333
404	DAopto-03	FALSE	1.4		404	MAR5	FALSE	2.16667
405	DAopto-04	FALSE	1.6		405	MAR5	FALSE	1.86667
406	DAopto-04	FALSE	0.366667		406	MAR5	FALSE	0.333333
407	DAopto-04	FALSE	3.3		407	MAR5	FALSE	0.266667
408	DAopto-04	FALSE	1.36667		408	MAR5	FALSE	1.26667
409	DAopto-04	FALSE	1.1		409	MAR5	FALSE	2.96667
410	DAopto-04	FALSE	1.5		410	MAR5	FALSE	5.76667
411	DAopto-04	FALSE	1.06667		411	MAR5	FALSE	1.76667
412	DAopto-04	FALSE	1.3		412	MAR5	FALSE	0.266667
413	DAopto-04	FALSE	0.333333		413	MAR5	FALSE	0.233333
414	DAopto-04	FALSE	1.86667		414	MAR5	FALSE	1.76667
415	DAopto-04	FALSE	0.366667		415	MAR5	FALSE	0.866667
416	DAopto-04	FALSE	0.366667		416	MAR5	FALSE	2.66667
417	DAopto-04	FALSE	2.26667		417	MAR5	FALSE	0.6
418	DAopto-04	FALSE	0.366667		418	MAR5	FALSE	0
419	DAopto-04	FALSE	2.3		419	MAR5	FALSE	5.76667
420	DAopto-04	FALSE	0.0333333		420	MAR5	FALSE	0.766667
421	DAopto-04	FALSE	2.16667		421	MAR6	FALSE	0.866667
422	DAopto-04	FALSE	0.7		422	MAR6	FALSE	0.3
423	DAopto-04	FALSE	2.53333		423	MAR6	FALSE	0.1
424	DAopto-04	FALSE	0.333333		424	MAR6	FALSE	0.633333
425	DAopto-04	FALSE	0.333333		425	MAR6	FALSE	2.03333
426	DAopto-04	FALSE	0		426	MAR6	FALSE	0.6
427	DAopto-04	FALSE	0.666667		427	MAR6	FALSE	4.43333
428	DAopto-04	FALSE	0.833333		428	MAR6	FALSE	1
429	DAopto-04	FALSE	0.266667		429	MAR6	FALSE	0.333333
430	DAopto-04	FALSE	0.166667		430	MAR6	FALSE	2.36667
431	DAopto-04	FALSE	0.3		431	MAR7	FALSE	1.56667
432	DAopto-04	FALSE	2.4		432	MAR7	FALSE	1.26667
433	DAopto-04	FALSE	1.6		433	MAR7	FALSE	0.133333
434	DAopto-04	FALSE	0.366667		434	MAR7	FALSE	1.86667
435	DAopto-04	FALSE	0.4		435	MAR7	FALSE	3.8
436	DAopto-04	FALSE	0.866667		436	MAR7	FALSE	0.266667
437	DAopto-04	FALSE	0.366667		437	MAR7	FALSE	2.56667
438	DAopto-04	FALSE	0.166667		438	MAR7	FALSE	0.966667
439	DAopto-04	FALSE	0.966667		439	MAR7	FALSE	0.333333
440	DAopto-04	FALSE	0.133333		440	MAR7	FALSE	1.7
441	DAopto-04	FALSE	5.76667		441	MAR7	FALSE	1.13333
442	DAopto-04	FALSE	5.76667		442	MAR7	FALSE	0.433333
443	DAopto-04	FALSE	5.76667		443	MAR7	FALSE	1.8
444	DAopto-04	FALSE	5.76667		444	MAR7	FALSE	1.2
445	DAopto-04	FALSE	5.76667		445	MAR7	FALSE	0.233333
446	DAopto-04	FALSE	5.76667		446	MAR7	FALSE	0.666667
447	DAopto-04	FALSE	2.03333		447	MAR7	FALSE	1.63333
448	DAopto-04	FALSE	0.933333		448	MAR7	FALSE	1.36667
449	DAopto-04	FALSE	0.466667		449	MAR7	FALSE	3.36667
450	DAopto-04	FALSE	0.2		450	MAR7	FALSE	0.166667
451	DAopto-04	FALSE	3.86667		451	MAR7	FALSE	3.1
452	DAopto-04	FALSE	0.233333		452	MAR7	FALSE	1.7
453	DAopto-04	FALSE	1.93333		453	MAR7	FALSE	0.7
454	DAopto-04	FALSE	3.13333		454	MAR7	FALSE	5.76667
455	DAopto-04	FALSE	0.6		455	MAR7	FALSE	3.03333
456	DAopto-05	FALSE	1.53333		456	MAR7	FALSE	2.86667
457	DAopto-05	FALSE	0.966667		457	MAR7	FALSE	5.76667
458	DAopto-05	FALSE	5.76667		458	MAR7	FALSE	4.43333
459	DAopto-05	FALSE	0.733333		459	MAR7	FALSE	0.0333333
460	DAopto-05	FALSE	0.133333		460	MAR7	FALSE	0.3
461	DAopto-05	FALSE	1.46667		461	MAR7	FALSE	0.6
462	DAopto-05	FALSE	0.2		462	MAR7	FALSE	0.5
463	DAopto-05	FALSE	1.36667		463	MAR7	FALSE	1.76667
464	DAopto-05	FALSE	1.7		464	MAR7	FALSE	0.366667
465	DAopto-05	FALSE	1.1		465	MAR7	FALSE	5.76667
466	DAopto-05	FALSE	1.46667		466	MAR7	FALSE	3.96667
467	DAopto-05	FALSE	1.53333		467	MAR7	FALSE	5.76667
468	DAopto-05	FALSE	0.166667		468	MAR7	FALSE	2.23333
469	DAopto-05	FALSE	0.266667		469	MAR7	FALSE	1.66667
470	DAopto-05	FALSE	1.66667		470	MAR7	FALSE	5.76667
471	DAopto-05	FALSE	1.56667		471	MAR7	FALSE	1.16667
472	DAopto-05	FALSE	1.06667		472	MAR7	FALSE	0.4
473	DAopto-05	FALSE	0.533333
474	DAopto-05	FALSE	1.26667
475	DAopto-05	FALSE	0.2
476	DAopto-05	FALSE	0.166667
477	DAopto-05	FALSE	1.63333
478	DAopto-05	FALSE	0.566667
479	DAopto-05	FALSE	3.8
480	DAopto-05	FALSE	1.23333
481	DAopto-05	FALSE	5.76667
482	DAopto-05	FALSE	0.0666667
483	DAopto-05	FALSE	0.2
484	DAopto-05	FALSE	0.633333
485	DAopto-05	FALSE	0.266667
486	DAopto-05	FALSE	0.2
487	DAopto-05	FALSE	1.86667
488	DAopto-06	FALSE	0.333333
489	DAopto-06	FALSE	1.56667
490	DAopto-06	FALSE	2.83333
491	DAopto-06	FALSE	3.63333
492	DAopto-06	FALSE	5.76667
493	DAopto-06	FALSE	3.03333
494	DAopto-06	FALSE	1.63333
495	DAopto-06	FALSE	1.56667
496	DAopto-06	FALSE	0.7
497	DAopto-06	FALSE	0.166667
498	DAopto-06	FALSE	2.16667
499	DAopto-06	FALSE	5.76667
500	DAopto-06	FALSE	0.0666667
501	DAopto-06	FALSE	5.76667
502	DAopto-06	FALSE	5.76667
503	DAopto-06	FALSE	5.76667
504	DAopto-06	FALSE	5.76667
505	DAopto-06	FALSE	5.76667
506	DAopto-06	FALSE	5.76667
507	DAopto-06	FALSE	5.76667
508	DAopto-06	FALSE	5.76667
509	DAopto-06	FALSE	1.33333
510	DAopto-06	FALSE	0.533333
511	DAopto-06	FALSE	0.966667
512	DAopto-06	FALSE	5.76667
513	DAopto-06	FALSE	1.46667
514	DAopto-06	FALSE	1.26667
515	DAopto-06	FALSE	1.86667
516	DAopto-06	FALSE	1.9
517	DAopto-06	FALSE	5.76667
518	DAopto-06	FALSE	2.36667
519	DAopto-06	FALSE	0.9
520	DAopto-06	FALSE	5.76667
521	DAopto-06	FALSE	3.73333
522	DAopto-06	FALSE	4.53333
523	DAopto-06	FALSE	1.4
524	DAopto-06	FALSE	1.63333
525	DAopto-06	FALSE	0.9
526	DAopto-06	FALSE	2.6
527	DAopto-06	FALSE	0.633333
528	DAopto-06	FALSE	3.4
529	DAopto-06	FALSE	2.7
530	DAopto-06	FALSE	5.76667
531	DAopto-06	FALSE	2.26667
532	DAopto-06	FALSE	2.66667
533	DAopto-06	FALSE	5.76667
534	DAopto-06	FALSE	0.266667
535	DAopto-06	FALSE	5.76667
536	DAopto-06	FALSE	5.76667
537	DAopto-06	FALSE	0.733333
538	DAopto-06	FALSE	2.56667
539	DAopto-06	FALSE	1.5
540	DAopto-06	FALSE	1.73333
541	DAopto-06	FALSE	1.5
542	DAopto-06	FALSE	5.76667
543	DAopto-06	FALSE	2.03333
544	DAopto-06	FALSE	0.766667
545	DAopto-06	FALSE	2.2
546	DAopto-06	FALSE	0.666667
547	DAopto-06	FALSE	2.73333
548	DAopto-07	FALSE	0.833333
549	DAopto-07	FALSE	0.2
550	DAopto-07	FALSE	1.96667
551	DAopto-07	FALSE	0.933333
552	DAopto-07	FALSE	0.766667
553	DAopto-07	FALSE	0.7
554	DAopto-07	FALSE	1.56667
555	DAopto-07	FALSE	2.66667
556	DAopto-07	FALSE	0.9
557	DAopto-07	FALSE	4.16667
558	DAopto-07	FALSE	0.233333
559	DAopto-07	FALSE	3.93333
560	DAopto-07	FALSE	0.3
561	DAopto-07	FALSE	5.76667
562	DAopto-07	FALSE	1.2
563	DAopto-07	FALSE	1.13333
564	DAopto-07	FALSE	0.233333
565	DAopto-07	FALSE	0.2
566	DAopto-07	FALSE	1.43333
567	DAopto-07	FALSE	1.86667
568	DAopto-07	FALSE	0.5
569	DAopto-07	FALSE	2.06667
570	DAopto-07	FALSE	0.933333
571	DAopto-07	FALSE	0.1
572	DAopto-07	FALSE	5.76667
573	DAopto-07	FALSE	3.56667
574	DAopto-07	FALSE	1.13333
575	DAopto-07	FALSE	0.0333333
576	DAopto-08	FALSE	1.3
577	DAopto-08	FALSE	1.03333
578	DAopto-08	FALSE	0.233333
579	DAopto-08	FALSE	1.8
580	DAopto-08	FALSE	0.466667
581	DAopto-08	FALSE	3.16667
582	DAopto-08	FALSE	2.13333
583	DAopto-08	FALSE	0.5
584	DAopto-08	FALSE	0.7
585	DAopto-08	FALSE	0.6
586	DAopto-08	FALSE	0.233333
587	DAopto-08	FALSE	0.233333
588	DAopto-08	FALSE	0.0666667
589	DAopto-08	FALSE	1.46667
590	DAopto-08	FALSE	0.266667
591	DAopto-08	FALSE	1.1
592	DAopto-08	FALSE	1.13333
593	DAopto-10	FALSE	4.53333
594	DAopto-10	FALSE	0.8
595	DAopto-10	FALSE	5.76667
596	DAopto-10	FALSE	5.76667
597	DAopto-10	FALSE	2.96667
598	DAopto-10	FALSE	0.366667
599	DAopto-10	FALSE	0.8
600	DAopto-10	FALSE	0.9
601	DAopto-10	FALSE	0.233333
602	DAopto-10	FALSE	2.93333
603	DAopto-10	FALSE	1.13333
604	DAopto-10	FALSE	0.6
605	DAopto-10	FALSE	0.766667
606	DAopto-10	FALSE	0.2
607	DAopto-10	FALSE	0.0333333
608	DAopto-10	FALSE	2.2
609	DAopto-10	FALSE	1
610	DAopto-10	FALSE	0.4
611	DAopto-10	FALSE	0.1
612	DAopto-10	FALSE	4.36667
613	DAopto-10	FALSE	2.7
614	DAopto-10	FALSE	2.13333
615	DAopto-10	FALSE	0.1
616	DAopto-10	FALSE	1.43333
617	DAopto-10	FALSE	5.76667
618	DAopto-10	FALSE	1.36667
619	DAopto-10	FALSE	1.1
620	DAopto-10	FALSE	0.9
621	DAopto-10	FALSE	2.03333
622	DAopto-10	FALSE	2.8
623	DAopto-10	FALSE	1.16667
624	DAopto-10	FALSE	2.96667

## Sheet: ED fig10g
4mW					8mW
	animal_id	stim_trial	average_movement			animal_id	stim_trial	average_movement
0	DAopto-01	TRUE	3.87867		0	MAR1	TRUE	2.23067
1	DAopto-01	TRUE	2.76533		1	MAR1	TRUE	6.25067
2	DAopto-01	TRUE	4.08867		2	MAR1	TRUE	3.40667
3	DAopto-01	TRUE	1.57667		3	MAR1	TRUE	3.47
4	DAopto-01	TRUE	2.51667		4	MAR1	TRUE	2.68
5	DAopto-01	TRUE	0.940667		5	MAR1	TRUE	4.052
6	DAopto-01	TRUE	3.432		6	MAR1	TRUE	4.15733
7	DAopto-01	TRUE	1.98467		7	MAR1	TRUE	3.696
8	DAopto-01	TRUE	3.40267		8	MAR1	TRUE	4.096
9	DAopto-01	TRUE	3.17933		9	MAR1	TRUE	4.088
10	DAopto-01	TRUE	2.428		10	MAR1	TRUE	5.372
11	DAopto-01	TRUE	2.714		11	MAR1	TRUE	3.61467
12	DAopto-01	TRUE	2.61333		12	MAR1	TRUE	2.52467
13	DAopto-01	TRUE	2.24667		13	MAR1	TRUE	1.88067
14	DAopto-01	TRUE	1.31867		14	MAR1	TRUE	1.978
15	DAopto-01	TRUE	1.59133		15	MAR1	TRUE	1.09467
16	DAopto-01	TRUE	2.052		16	MAR1	TRUE	2.08533
17	DAopto-01	TRUE	4.13467		17	MAR1	TRUE	2.39867
18	DAopto-01	TRUE	2.184		18	MAR1	TRUE	3.22733
19	DAopto-01	TRUE	4.07		19	MAR1	TRUE	2.464
20	DAopto-01	TRUE	2.67867		20	MAR1	TRUE	2.16733
21	DAopto-01	TRUE	4.81933		21	MAR1	TRUE	4.10533
22	DAopto-01	TRUE	1.78067		22	MAR1	TRUE	3.746
23	DAopto-01	TRUE	1.27867		23	MAR1	TRUE	4.51333
24	DAopto-01	TRUE	1.06267		24	MAR1	TRUE	1.62667
25	DAopto-01	TRUE	1.396		25	MAR1	TRUE	4.15467
26	DAopto-01	TRUE	0.528667		26	MAR1	TRUE	3.94733
27	DAopto-01	TRUE	2.85		27	MAR1	TRUE	5.54
28	DAopto-01	TRUE	2.76733		28	MAR1	TRUE	2.76467
29	DAopto-01	TRUE	0.317333		29	MAR1	TRUE	2.01867
30	DAopto-01	TRUE	0.904		30	MAR1	TRUE	3.848
31	DAopto-01	TRUE	0.915333		31	MAR1	TRUE	3.508
32	DAopto-01	TRUE	2.066		32	MAR1	TRUE	1.82867
33	DAopto-01	TRUE	3.278		33	MAR1	TRUE	1.234
34	DAopto-01	TRUE	4.854		34	MAR2	TRUE	2.78733
35	DAopto-01	TRUE	1.124		35	MAR2	TRUE	4.66733
36	DAopto-02	TRUE	3.76467		36	MAR2	TRUE	3.35533
37	DAopto-02	TRUE	4.68667		37	MAR2	TRUE	3.83467
38	DAopto-02	TRUE	3.35667		38	MAR2	TRUE	3.30333
39	DAopto-02	TRUE	2.48267		39	MAR2	TRUE	5.2
40	DAopto-02	TRUE	2.20333		40	MAR2	TRUE	2.194
41	DAopto-02	TRUE	0.673333		41	MAR2	TRUE	0.761333
42	DAopto-02	TRUE	1.73467		42	MAR2	TRUE	0.505333
43	DAopto-02	TRUE	2.75667		43	MAR2	TRUE	0.432667
44	DAopto-02	TRUE	3.35467		44	MAR2	TRUE	3.486
45	DAopto-02	TRUE	2.10867		45	MAR2	TRUE	2.176
46	DAopto-02	TRUE	2.77867		46	MAR2	TRUE	2.28067
47	DAopto-02	TRUE	3.19133		47	MAR2	TRUE	1.01333
48	DAopto-02	TRUE	2.47933		48	MAR2	TRUE	0.994
49	DAopto-02	TRUE	3.08933		49	MAR2	TRUE	3.91667
50	DAopto-02	TRUE	2.872		50	MAR2	TRUE	1.15333
51	DAopto-02	TRUE	2.118		51	MAR2	TRUE	0.826
52	DAopto-02	TRUE	3.06867		52	MAR2	TRUE	1.13867
53	DAopto-02	TRUE	2.93533		53	MAR2	TRUE	4.25733
54	DAopto-02	TRUE	3.27333		54	MAR2	TRUE	2.77933
55	DAopto-02	TRUE	2.75		55	MAR2	TRUE	2.25267
56	DAopto-02	TRUE	2.58667		56	MAR2	TRUE	1.25133
57	DAopto-02	TRUE	3.162		57	MAR2	TRUE	1.222
58	DAopto-02	TRUE	1.86133		58	MAR2	TRUE	3.91333
59	DAopto-02	TRUE	2.818		59	MAR2	TRUE	1.22333
60	DAopto-02	TRUE	3.54533		60	MAR2	TRUE	2.02667
61	DAopto-02	TRUE	2.51533		61	MAR2	TRUE	2.62267
62	DAopto-02	TRUE	0.572667		62	MAR2	TRUE	1.72933
63	DAopto-03	TRUE	3.11267		63	MAR2	TRUE	1.94467
64	DAopto-03	TRUE	4.49133		64	MAR2	TRUE	1.55667
65	DAopto-03	TRUE	3.122		65	MAR2	TRUE	1.6
66	DAopto-03	TRUE	2.48067		66	MAR2	TRUE	1.77533
67	DAopto-03	TRUE	0.685333		67	MAR3	TRUE	2.922
68	DAopto-03	TRUE	0.849333		68	MAR3	TRUE	3.81267
69	DAopto-03	TRUE	4.03267		69	MAR3	TRUE	1.90467
70	DAopto-03	TRUE	3.136		70	MAR3	TRUE	4.83467
71	DAopto-03	TRUE	3.92333		71	MAR3	TRUE	1.33
72	DAopto-03	TRUE	3.74533		72	MAR3	TRUE	3.238
73	DAopto-03	TRUE	2.06067		73	MAR3	TRUE	3.32467
74	DAopto-03	TRUE	1.61333		74	MAR3	TRUE	5.19467
75	DAopto-03	TRUE	2.606		75	MAR3	TRUE	2.606
76	DAopto-03	TRUE	2.59333		76	MAR3	TRUE	6.95933
77	DAopto-03	TRUE	4.58933		77	MAR3	TRUE	3.84067
78	DAopto-03	TRUE	3.156		78	MAR3	TRUE	5.56133
79	DAopto-03	TRUE	0.796		79	MAR3	TRUE	4.57467
80	DAopto-03	TRUE	0.742		80	MAR3	TRUE	5.05067
81	DAopto-03	TRUE	3.12933		81	MAR3	TRUE	2.02933
82	DAopto-03	TRUE	3.99733		82	MAR3	TRUE	3.20533
83	DAopto-03	TRUE	2.482		83	MAR3	TRUE	5.05733
84	DAopto-03	TRUE	1.95533		84	MAR3	TRUE	4.75533
85	DAopto-03	TRUE	3.00133		85	MAR3	TRUE	3.62333
86	DAopto-03	TRUE	3.06733		86	MAR3	TRUE	5.64067
87	DAopto-03	TRUE	3.526		87	MAR3	TRUE	3.63267
88	DAopto-03	TRUE	2.94533		88	MAR3	TRUE	2.57267
89	DAopto-04	TRUE	1.15		89	MAR3	TRUE	5.60533
90	DAopto-04	TRUE	3.354		90	MAR3	TRUE	5.14867
91	DAopto-04	TRUE	1.18267		91	MAR3	TRUE	1.97533
92	DAopto-04	TRUE	2.18133		92	MAR3	TRUE	4.87933
93	DAopto-04	TRUE	2.546		93	MAR4	TRUE	3.034
94	DAopto-04	TRUE	0.724		94	MAR4	TRUE	2.43533
95	DAopto-04	TRUE	3.29733		95	MAR4	TRUE	2.83467
96	DAopto-04	TRUE	1.71333		96	MAR4	TRUE	0.35
97	DAopto-04	TRUE	2.244		97	MAR4	TRUE	0.378667
98	DAopto-04	TRUE	4.17133		98	MAR4	TRUE	1.74667
99	DAopto-04	TRUE	3.78067		99	MAR4	TRUE	0.821333
100	DAopto-04	TRUE	2.55267		100	MAR4	TRUE	0.824667
101	DAopto-04	TRUE	2.64133		101	MAR4	TRUE	0.679333
102	DAopto-04	TRUE	3.61067		102	MAR4	TRUE	1.748
103	DAopto-04	TRUE	0.746		103	MAR4	TRUE	4.91267
104	DAopto-04	TRUE	2.004		104	MAR4	TRUE	4.24133
105	DAopto-04	TRUE	2.76667		105	MAR4	TRUE	2.57267
106	DAopto-04	TRUE	2.418		106	MAR4	TRUE	1.88733
107	DAopto-04	TRUE	3.21667		107	MAR4	TRUE	2.81133
108	DAopto-04	TRUE	1.29533		108	MAR4	TRUE	4.35
109	DAopto-04	TRUE	3.47267		109	MAR4	TRUE	4.80867
110	DAopto-04	TRUE	2.002		110	MAR4	TRUE	2.98867
111	DAopto-04	TRUE	3.358		111	MAR4	TRUE	1.286
112	DAopto-04	TRUE	2.23867		112	MAR4	TRUE	2.15933
113	DAopto-04	TRUE	1.33667		113	MAR4	TRUE	2.59733
114	DAopto-04	TRUE	3.54933		114	MAR4	TRUE	1.18867
115	DAopto-04	TRUE	0.518667		115	MAR4	TRUE	4.31667
116	DAopto-04	TRUE	2.45867		116	MAR4	TRUE	3.094
117	DAopto-04	TRUE	1.514		117	MAR4	TRUE	3.15733
118	DAopto-04	TRUE	4.42067		118	MAR4	TRUE	1.50067
119	DAopto-04	TRUE	2.36933		119	MAR4	TRUE	2.38667
120	DAopto-04	TRUE	3.172		120	MAR4	TRUE	1.81733
121	DAopto-04	TRUE	1.90933		121	MAR4	TRUE	2.38
122	DAopto-04	TRUE	3.016		122	MAR4	TRUE	1.54467
123	DAopto-04	TRUE	1.27667		123	MAR4	TRUE	0.614
124	DAopto-04	TRUE	1.24133		124	MAR4	TRUE	1.30133
125	DAopto-04	TRUE	0.632		125	MAR4	TRUE	1.00933
126	DAopto-04	TRUE	1.85267		126	MAR4	TRUE	3.87533
127	DAopto-04	TRUE	2.718		127	MAR4	TRUE	1.666
128	DAopto-04	TRUE	2.60267		128	MAR4	TRUE	0.833333
129	DAopto-04	TRUE	4.05333		129	MAR4	TRUE	1.50733
130	DAopto-04	TRUE	2.61733		130	MAR4	TRUE	4.64067
131	DAopto-04	TRUE	3.974		131	MAR4	TRUE	4.33533
132	DAopto-04	TRUE	0.747333		132	MAR4	TRUE	5.682
133	DAopto-04	TRUE	2.95267		133	MAR4	TRUE	2.56067
134	DAopto-04	TRUE	1.588		134	MAR4	TRUE	3.606
135	DAopto-04	TRUE	1.52267		135	MAR4	TRUE	2.63267
136	DAopto-05	TRUE	0.922667		136	MAR4	TRUE	1.85
137	DAopto-05	TRUE	0.619333		137	MAR4	TRUE	3.91533
138	DAopto-05	TRUE	2.86733		138	MAR4	TRUE	1.92067
139	DAopto-05	TRUE	3.94133		139	MAR4	TRUE	6.42267
140	DAopto-05	TRUE	2.66733		140	MAR4	TRUE	4.25867
141	DAopto-05	TRUE	3.25667		141	MAR4	TRUE	1.71
142	DAopto-05	TRUE	2.57333		142	MAR5	TRUE	2.328
143	DAopto-05	TRUE	2.94867		143	MAR5	TRUE	2.57867
144	DAopto-05	TRUE	3.72067		144	MAR5	TRUE	2.166
145	DAopto-05	TRUE	2.68867		145	MAR5	TRUE	2.28
146	DAopto-05	TRUE	1.43467		146	MAR5	TRUE	1.32667
147	DAopto-05	TRUE	2.50267		147	MAR5	TRUE	3.26467
148	DAopto-05	TRUE	1.584		148	MAR5	TRUE	1.90733
149	DAopto-05	TRUE	1.436		149	MAR5	TRUE	1.30467
150	DAopto-05	TRUE	1.46733		150	MAR5	TRUE	1.19467
151	DAopto-05	TRUE	3.084		151	MAR5	TRUE	2.632
152	DAopto-05	TRUE	3.066		152	MAR5	TRUE	1.65867
153	DAopto-05	TRUE	1.54		153	MAR5	TRUE	2.49867
154	DAopto-05	TRUE	3.83267		154	MAR5	TRUE	3.27667
155	DAopto-05	TRUE	3.06933		155	MAR5	TRUE	1.96867
156	DAopto-05	TRUE	4.03933		156	MAR5	TRUE	1.25133
157	DAopto-05	TRUE	2.69067		157	MAR5	TRUE	2.46733
158	DAopto-05	TRUE	3.03267		158	MAR5	TRUE	2.14467
159	DAopto-05	TRUE	3.63067		159	MAR5	TRUE	1.106
160	DAopto-05	TRUE	1.85533		160	MAR5	TRUE	2.768
161	DAopto-05	TRUE	4.08267		161	MAR5	TRUE	2.67467
162	DAopto-05	TRUE	4.41933		162	MAR5	TRUE	1.688
163	DAopto-05	TRUE	2.22133		163	MAR5	TRUE	4.93333
164	DAopto-05	TRUE	0.933333		164	MAR5	TRUE	3.44133
165	DAopto-05	TRUE	3.12667		165	MAR5	TRUE	2.916
166	DAopto-05	TRUE	2.62267		166	MAR5	TRUE	5.076
167	DAopto-05	TRUE	3.20933		167	MAR5	TRUE	3.95867
168	DAopto-05	TRUE	2.958		168	MAR5	TRUE	2.61867
169	DAopto-05	TRUE	2.09867		169	MAR5	TRUE	5.13333
170	DAopto-05	TRUE	3.56067		170	MAR5	TRUE	3.162
171	DAopto-05	TRUE	3.74867		171	MAR5	TRUE	4.37267
172	DAopto-06	TRUE	1.784		172	MAR5	TRUE	1.69667
173	DAopto-06	TRUE	0.552		173	MAR5	TRUE	1.476
174	DAopto-06	TRUE	4.01067		174	MAR5	TRUE	2.31133
175	DAopto-06	TRUE	0.346667		175	MAR5	TRUE	2.72533
176	DAopto-06	TRUE	2.42533		176	MAR5	TRUE	5.14067
177	DAopto-06	TRUE	1.566		177	MAR5	TRUE	3.52467
178	DAopto-06	TRUE	4.02467		178	MAR5	TRUE	3.89267
179	DAopto-06	TRUE	1.9		179	MAR5	TRUE	3.28533
180	DAopto-06	TRUE	2.94		180	MAR5	TRUE	2.05067
181	DAopto-06	TRUE	1.21067		181	MAR5	TRUE	2.25
182	DAopto-06	TRUE	1.96733		182	MAR5	TRUE	2.80467
183	DAopto-06	TRUE	0.844		183	MAR5	TRUE	5.222
184	DAopto-06	TRUE	2.398		184	MAR5	TRUE	9.67933
185	DAopto-06	TRUE	2.052		185	MAR5	TRUE	2.848
186	DAopto-06	TRUE	0.955333		186	MAR5	TRUE	2.17867
187	DAopto-06	TRUE	3.38133		187	MAR5	TRUE	1.97867
188	DAopto-06	TRUE	1.916		188	MAR5	TRUE	2.11867
189	DAopto-06	TRUE	2.55933		189	MAR5	TRUE	2.12667
190	DAopto-06	TRUE	1.37467		190	MAR5	TRUE	3.32467
191	DAopto-06	TRUE	0.983333		191	MAR5	TRUE	1.16867
192	DAopto-06	TRUE	1.164		192	MAR5	TRUE	2.22867
193	DAopto-06	TRUE	2.868		193	MAR5	TRUE	4.50933
194	DAopto-06	TRUE	2.40667		194	MAR5	TRUE	2.52467
195	DAopto-06	TRUE	1.70867		195	MAR6	TRUE	7.298
196	DAopto-06	TRUE	0.799333		196	MAR6	TRUE	2.248
197	DAopto-06	TRUE	4.20267		197	MAR6	TRUE	5.43133
198	DAopto-06	TRUE	3.05133		198	MAR6	TRUE	1.544
199	DAopto-06	TRUE	0.54		199	MAR6	TRUE	5.49733
200	DAopto-06	TRUE	0.311333		200	MAR6	TRUE	5.27333
201	DAopto-06	TRUE	0.613333		201	MAR6	TRUE	8.066
202	DAopto-06	TRUE	0.239333		202	MAR6	TRUE	5.936
203	DAopto-06	TRUE	1.43067		203	MAR6	TRUE	6.10267
204	DAopto-06	TRUE	1.062		204	MAR6	TRUE	4.168
205	DAopto-06	TRUE	1.57867		205	MAR6	TRUE	5.13
206	DAopto-06	TRUE	2.26533		206	MAR6	TRUE	4.432
207	DAopto-06	TRUE	2.01933		207	MAR6	TRUE	6.526
208	DAopto-06	TRUE	0.552		208	MAR6	TRUE	1.086
209	DAopto-06	TRUE	4.07		209	MAR6	TRUE	2.168
210	DAopto-06	TRUE	5.174		210	MAR6	TRUE	1.11267
211	DAopto-06	TRUE	2.33067		211	MAR7	TRUE	5.57933
212	DAopto-06	TRUE	1.48333		212	MAR7	TRUE	3.106
213	DAopto-06	TRUE	2.42667		213	MAR7	TRUE	3.22533
214	DAopto-06	TRUE	1.62133		214	MAR7	TRUE	0.902
215	DAopto-06	TRUE	3.52533		215	MAR7	TRUE	0.716667
216	DAopto-06	TRUE	2.62867		216	MAR7	TRUE	0.843333
217	DAopto-06	TRUE	2.45267		217	MAR7	TRUE	0.900667
218	DAopto-06	TRUE	2.29333		218	MAR7	TRUE	2.472
219	DAopto-06	TRUE	1.15333		219	MAR7	TRUE	1.494
220	DAopto-06	TRUE	3.292		220	MAR7	TRUE	2.824
221	DAopto-06	TRUE	1.71733		221	MAR7	TRUE	2.358
222	DAopto-07	TRUE	2.846		222	MAR7	TRUE	1.41267
223	DAopto-07	TRUE	3.29867		223	MAR7	TRUE	0.808667
224	DAopto-07	TRUE	2.07067		224	MAR7	TRUE	0.458
225	DAopto-07	TRUE	4.898		225	MAR7	TRUE	2.29067
226	DAopto-07	TRUE	2.91		226	MAR7	TRUE	2.00667
227	DAopto-07	TRUE	2.486		227	MAR7	TRUE	3.16733
228	DAopto-07	TRUE	1.61867		228	MAR7	TRUE	1.29467
229	DAopto-07	TRUE	1.59667		229	MAR7	TRUE	2.92467
230	DAopto-07	TRUE	1.93067		230	MAR7	TRUE	1.59467
231	DAopto-07	TRUE	2.69667		231	MAR7	TRUE	3.61533
232	DAopto-07	TRUE	2.108		232	MAR7	TRUE	1.15867
233	DAopto-07	TRUE	3.66267		233	MAR7	TRUE	1.36933
234	DAopto-07	TRUE	3.028		234	MAR7	TRUE	1.31867
235	DAopto-07	TRUE	3.306		235	MAR7	TRUE	2.84933
236	DAopto-07	TRUE	3.08067		236	MAR7	TRUE	4.47133
237	DAopto-07	TRUE	4.20333		237	MAR7	TRUE	2.58667
238	DAopto-07	TRUE	1.64933		238	MAR7	TRUE	1.888
239	DAopto-07	TRUE	1.70267		239	MAR7	TRUE	0.879333
240	DAopto-07	TRUE	2.86733		240	MAR7	TRUE	1.49533
241	DAopto-07	TRUE	1.22		241	MAR7	TRUE	1.376
242	DAopto-07	TRUE	2.94467		242	MAR7	TRUE	4.55667
243	DAopto-07	TRUE	2.282		243	MAR7	TRUE	2.41333
244	DAopto-07	TRUE	1.75067		244	MAR7	TRUE	2.89667
245	DAopto-07	TRUE	2.97933		245	MAR7	TRUE	1.61867
246	DAopto-07	TRUE	3.71267		246	MAR7	TRUE	2.27533
247	DAopto-07	TRUE	3.646		247	MAR7	TRUE	2.65333
248	DAopto-07	TRUE	3.87		248	MAR7	TRUE	1.512
249	DAopto-07	TRUE	2.26333		249	MAR7	TRUE	4.81467
250	DAopto-07	TRUE	1.32733		250	MAR7	TRUE	2.26333
251	DAopto-07	TRUE	2.586		251	MAR7	TRUE	3.25467
252	DAopto-07	TRUE	3.754		252	MAR7	TRUE	1.66533
253	DAopto-07	TRUE	3.758		253	MAR7	TRUE	1.79733
254	DAopto-07	TRUE	2.17133		254	MAR7	TRUE	2.702
255	DAopto-07	TRUE	1.36133		255	MAR7	TRUE	3.01067
256	DAopto-08	TRUE	6.51333		256	MAR7	TRUE	1.27133
257	DAopto-08	TRUE	4.01467		257	MAR7	TRUE	3.12733
258	DAopto-08	TRUE	2.71467		258	MAR7	TRUE	4.62733
259	DAopto-08	TRUE	1.97667		259	MAR7	TRUE	3.708
260	DAopto-08	TRUE	3.318		260	MAR1	FALSE	4.816
261	DAopto-08	TRUE	3.01267		261	MAR1	FALSE	4.43267
262	DAopto-08	TRUE	3.10867		262	MAR1	FALSE	3.46267
263	DAopto-08	TRUE	1.69667		263	MAR1	FALSE	3.242
264	DAopto-08	TRUE	4.28		264	MAR1	FALSE	2.07733
265	DAopto-08	TRUE	2.064		265	MAR1	FALSE	2.6
266	DAopto-08	TRUE	1.68467		266	MAR1	FALSE	2.71733
267	DAopto-08	TRUE	2.04133		267	MAR1	FALSE	3.084
268	DAopto-08	TRUE	4.29667		268	MAR1	FALSE	3.41533
269	DAopto-08	TRUE	2.91933		269	MAR1	FALSE	3.02867
270	DAopto-08	TRUE	0.832		270	MAR1	FALSE	2.90867
271	DAopto-08	TRUE	2.498		271	MAR1	FALSE	2.732
272	DAopto-08	TRUE	2.984		272	MAR1	FALSE	3.12333
273	DAopto-08	TRUE	1.55067		273	MAR1	FALSE	3.54933
274	DAopto-08	TRUE	2.55533		274	MAR1	FALSE	3.502
275	DAopto-08	TRUE	1.81467		275	MAR1	FALSE	2.352
276	DAopto-08	TRUE	2.65933		276	MAR1	FALSE	2.32667
277	DAopto-08	TRUE	3.468		277	MAR1	FALSE	3.66333
278	DAopto-10	TRUE	2.886		278	MAR1	FALSE	5.36133
279	DAopto-10	TRUE	3.31667		279	MAR1	FALSE	3.65533
280	DAopto-10	TRUE	2.94467		280	MAR1	FALSE	1.79067
281	DAopto-10	TRUE	1.55533		281	MAR1	FALSE	3.42533
282	DAopto-10	TRUE	1.47333		282	MAR1	FALSE	2.32467
283	DAopto-10	TRUE	2.124		283	MAR1	FALSE	3.63867
284	DAopto-10	TRUE	1.254		284	MAR1	FALSE	8.49467
285	DAopto-10	TRUE	2.79867		285	MAR1	FALSE	3.96733
286	DAopto-10	TRUE	3.374		286	MAR1	FALSE	1.04867
287	DAopto-10	TRUE	3.952		287	MAR1	FALSE	3.238
288	DAopto-10	TRUE	3.57867		288	MAR1	FALSE	1.26333
289	DAopto-10	TRUE	2.15733		289	MAR1	FALSE	3.374
290	DAopto-10	TRUE	4.288		290	MAR2	FALSE	4.08933
291	DAopto-10	TRUE	2.552		291	MAR2	FALSE	2.24
292	DAopto-10	TRUE	4.204		292	MAR2	FALSE	1.91067
293	DAopto-10	TRUE	2.98133		293	MAR2	FALSE	2.34333
294	DAopto-10	TRUE	3.54133		294	MAR2	FALSE	1.67667
295	DAopto-10	TRUE	3.15933		295	MAR2	FALSE	2.64467
296	DAopto-10	TRUE	4.15933		296	MAR2	FALSE	2.22133
297	DAopto-10	TRUE	3.68867		297	MAR2	FALSE	3.46733
298	DAopto-10	TRUE	3.664		298	MAR2	FALSE	0.710667
299	DAopto-10	TRUE	2.38267		299	MAR2	FALSE	1.10067
300	DAopto-10	TRUE	1.68		300	MAR2	FALSE	0.848
301	DAopto-10	TRUE	2.67133		301	MAR2	FALSE	2.30867
302	DAopto-10	TRUE	1.35067		302	MAR2	FALSE	0.942667
303	DAopto-10	TRUE	1.11467		303	MAR2	FALSE	2.14267
304	DAopto-10	TRUE	3.958		304	MAR2	FALSE	0.734667
305	DAopto-10	TRUE	2.87467		305	MAR2	FALSE	0.771333
306	DAopto-10	TRUE	1.14533		306	MAR2	FALSE	0.688667
307	DAopto-10	TRUE	1.458		307	MAR2	FALSE	1.55467
308	DAopto-10	TRUE	2.28133		308	MAR2	FALSE	4.31067
309	DAopto-10	TRUE	0.758		309	MAR2	FALSE	1.28067
310	DAopto-10	TRUE	3.60867		310	MAR2	FALSE	3.772
311	DAopto-10	TRUE	3.83933		311	MAR2	FALSE	3.96267
312	DAopto-10	TRUE	2.67533		312	MAR2	FALSE	1.304
313	DAopto-01	FALSE	2.03533		313	MAR2	FALSE	4.162
314	DAopto-01	FALSE	2.788		314	MAR2	FALSE	3.542
315	DAopto-01	FALSE	2.624		315	MAR2	FALSE	1.43
316	DAopto-01	FALSE	4.06933		316	MAR2	FALSE	3.02867
317	DAopto-01	FALSE	3.09267		317	MAR2	FALSE	3.958
318	DAopto-01	FALSE	1.24467		318	MAR2	FALSE	3.46667
319	DAopto-01	FALSE	3.286		319	MAR2	FALSE	4.03133
320	DAopto-01	FALSE	3.33467		320	MAR2	FALSE	2.22
321	DAopto-01	FALSE	2.89933		321	MAR2	FALSE	1.32133
322	DAopto-01	FALSE	3.032		322	MAR2	FALSE	2.72867
323	DAopto-01	FALSE	2.16267		323	MAR2	FALSE	3.89733
324	DAopto-01	FALSE	2.97267		324	MAR3	FALSE	4.11667
325	DAopto-01	FALSE	0.587333		325	MAR3	FALSE	1.38467
326	DAopto-01	FALSE	4.31133		326	MAR3	FALSE	3.92333
327	DAopto-01	FALSE	1.17333		327	MAR3	FALSE	1.94733
328	DAopto-01	FALSE	2.408		328	MAR3	FALSE	4.44467
329	DAopto-01	FALSE	1.74067		329	MAR3	FALSE	10.6433
330	DAopto-01	FALSE	1.504		330	MAR3	FALSE	5.73133
331	DAopto-01	FALSE	1.35333		331	MAR3	FALSE	1.334
332	DAopto-01	FALSE	0.886		332	MAR3	FALSE	2.46133
333	DAopto-01	FALSE	1.85067		333	MAR3	FALSE	3.65
334	DAopto-01	FALSE	1.526		334	MAR3	FALSE	3.32467
335	DAopto-01	FALSE	1.25067		335	MAR3	FALSE	2.836
336	DAopto-01	FALSE	4.51733		336	MAR3	FALSE	5.21667
337	DAopto-01	FALSE	4.09333		337	MAR3	FALSE	2.89133
338	DAopto-01	FALSE	0.719333		338	MAR3	FALSE	2.89333
339	DAopto-01	FALSE	0.697333		339	MAR3	FALSE	4.526
340	DAopto-01	FALSE	0.863333		340	MAR3	FALSE	5.558
341	DAopto-01	FALSE	2.202		341	MAR3	FALSE	4.358
342	DAopto-01	FALSE	2.14333		342	MAR3	FALSE	3.93867
343	DAopto-01	FALSE	2.56333		343	MAR4	FALSE	1.62533
344	DAopto-01	FALSE	3.464		344	MAR4	FALSE	2.70733
345	DAopto-01	FALSE	0.431333		345	MAR4	FALSE	2.48933
346	DAopto-01	FALSE	1.83133		346	MAR4	FALSE	2.58733
347	DAopto-01	FALSE	2.14733		347	MAR4	FALSE	0.646
348	DAopto-01	FALSE	2.82733		348	MAR4	FALSE	2.868
349	DAopto-01	FALSE	3.24067		349	MAR4	FALSE	0.78
350	DAopto-02	FALSE	3.23333		350	MAR4	FALSE	0.608667
351	DAopto-02	FALSE	4.312		351	MAR4	FALSE	0.996667
352	DAopto-02	FALSE	2.922		352	MAR4	FALSE	2.754
353	DAopto-02	FALSE	1.808		353	MAR4	FALSE	4.098
354	DAopto-02	FALSE	3.76667		354	MAR4	FALSE	3.59933
355	DAopto-02	FALSE	4.19733		355	MAR4	FALSE	3.54467
356	DAopto-02	FALSE	2.80933		356	MAR4	FALSE	3.87467
357	DAopto-02	FALSE	2.00133		357	MAR4	FALSE	2.73
358	DAopto-02	FALSE	2.55667		358	MAR4	FALSE	2.48267
359	DAopto-02	FALSE	3.95467		359	MAR4	FALSE	0.459333
360	DAopto-02	FALSE	5.996		360	MAR4	FALSE	2.422
361	DAopto-02	FALSE	4.26933		361	MAR4	FALSE	1.598
362	DAopto-02	FALSE	3.67467		362	MAR4	FALSE	2.434
363	DAopto-02	FALSE	1.22333		363	MAR4	FALSE	3.12933
364	DAopto-02	FALSE	3.308		364	MAR4	FALSE	6.78067
365	DAopto-02	FALSE	2.94467		365	MAR4	FALSE	2.468
366	DAopto-02	FALSE	0.560667		366	MAR4	FALSE	4.502
367	DAopto-02	FALSE	3.91667		367	MAR4	FALSE	4.35867
368	DAopto-02	FALSE	3.10667		368	MAR4	FALSE	2.57667
369	DAopto-02	FALSE	2.97933		369	MAR4	FALSE	4.05333
370	DAopto-02	FALSE	2.91467		370	MAR4	FALSE	2.502
371	DAopto-02	FALSE	2.20733		371	MAR4	FALSE	0.638
372	DAopto-02	FALSE	2.20267		372	MAR4	FALSE	0.493333
373	DAopto-02	FALSE	5.05467		373	MAR4	FALSE	1.21267
374	DAopto-02	FALSE	2.86733		374	MAR4	FALSE	4.86867
375	DAopto-02	FALSE	2.79133		375	MAR4	FALSE	3.648
376	DAopto-02	FALSE	3.11467		376	MAR4	FALSE	2.376
377	DAopto-02	FALSE	1.20533		377	MAR4	FALSE	2.49133
378	DAopto-03	FALSE	3.90533		378	MAR4	FALSE	3.32733
379	DAopto-03	FALSE	2.84733		379	MAR5	FALSE	3.542
380	DAopto-03	FALSE	2.94867		380	MAR5	FALSE	4.324
381	DAopto-03	FALSE	0.722667		381	MAR5	FALSE	3.83
382	DAopto-03	FALSE	2.196		382	MAR5	FALSE	2.192
383	DAopto-03	FALSE	4.06867		383	MAR5	FALSE	1.89933
384	DAopto-03	FALSE	1.42333		384	MAR5	FALSE	3.28867
385	DAopto-03	FALSE	3.75267		385	MAR5	FALSE	2.668
386	DAopto-03	FALSE	2.072		386	MAR5	FALSE	1.95
387	DAopto-03	FALSE	3.56867		387	MAR5	FALSE	3.48533
388	DAopto-03	FALSE	1.876		388	MAR5	FALSE	0.857333
389	DAopto-03	FALSE	3.72733		389	MAR5	FALSE	5.416
390	DAopto-03	FALSE	2.12733		390	MAR5	FALSE	5.05933
391	DAopto-03	FALSE	1.00667		391	MAR5	FALSE	1.20133
392	DAopto-03	FALSE	0.736		392	MAR5	FALSE	1.37
393	DAopto-03	FALSE	2.57467		393	MAR5	FALSE	1.16333
394	DAopto-03	FALSE	2.63133		394	MAR5	FALSE	0.854667
395	DAopto-03	FALSE	2.34267		395	MAR5	FALSE	1.50867
396	DAopto-03	FALSE	4.106		396	MAR5	FALSE	2.71267
397	DAopto-03	FALSE	3.15267		397	MAR5	FALSE	2.58133
398	DAopto-03	FALSE	2.41333		398	MAR5	FALSE	3.70067
399	DAopto-03	FALSE	1.01067		399	MAR5	FALSE	5.404
400	DAopto-03	FALSE	0.590667		400	MAR5	FALSE	1.08467
401	DAopto-03	FALSE	1.58333		401	MAR5	FALSE	5.43
402	DAopto-03	FALSE	4.40667		402	MAR5	FALSE	0.976
403	DAopto-03	FALSE	1.55133		403	MAR5	FALSE	3.58533
404	DAopto-03	FALSE	3.562		404	MAR5	FALSE	1.994
405	DAopto-04	FALSE	1.502		405	MAR5	FALSE	2.58867
406	DAopto-04	FALSE	2.65267		406	MAR5	FALSE	1.65333
407	DAopto-04	FALSE	1.50867		407	MAR5	FALSE	3.01667
408	DAopto-04	FALSE	1.70667		408	MAR5	FALSE	2.68867
409	DAopto-04	FALSE	2.56067		409	MAR5	FALSE	2.468
410	DAopto-04	FALSE	2.48533		410	MAR5	FALSE	1.01467
411	DAopto-04	FALSE	1.84		411	MAR5	FALSE	2.15667
412	DAopto-04	FALSE	1.81133		412	MAR5	FALSE	4.61933
413	DAopto-04	FALSE	1.87467		413	MAR5	FALSE	3.096
414	DAopto-04	FALSE	1.47533		414	MAR5	FALSE	2.142
415	DAopto-04	FALSE	3.27933		415	MAR5	FALSE	2.068
416	DAopto-04	FALSE	1.974		416	MAR5	FALSE	2.71333
417	DAopto-04	FALSE	3.94667		417	MAR5	FALSE	2.85867
418	DAopto-04	FALSE	2.63		418	MAR5	FALSE	7.65533
419	DAopto-04	FALSE	2.096		419	MAR5	FALSE	0.889333
420	DAopto-04	FALSE	3.818		420	MAR5	FALSE	2.218
421	DAopto-04	FALSE	1.89733		421	MAR6	FALSE	5.47133
422	DAopto-04	FALSE	2.10933		422	MAR6	FALSE	4.09667
423	DAopto-04	FALSE	2.40867		423	MAR6	FALSE	6.06467
424	DAopto-04	FALSE	3.75133		424	MAR6	FALSE	6.944
425	DAopto-04	FALSE	1.90533		425	MAR6	FALSE	2.26067
426	DAopto-04	FALSE	1.67933		426	MAR6	FALSE	5.27467
427	DAopto-04	FALSE	2.50067		427	MAR6	FALSE	1.20067
428	DAopto-04	FALSE	3.048		428	MAR6	FALSE	4.618
429	DAopto-04	FALSE	3.59867		429	MAR6	FALSE	2.17867
430	DAopto-04	FALSE	3.19933		430	MAR6	FALSE	3.70733
431	DAopto-04	FALSE	1.98133		431	MAR7	FALSE	3.18733
432	DAopto-04	FALSE	2.42133		432	MAR7	FALSE	1.272
433	DAopto-04	FALSE	2.23733		433	MAR7	FALSE	2.58
434	DAopto-04	FALSE	2.87333		434	MAR7	FALSE	3.306
435	DAopto-04	FALSE	1.98733		435	MAR7	FALSE	2.13667
436	DAopto-04	FALSE	3.26067		436	MAR7	FALSE	3.18667
437	DAopto-04	FALSE	2.906		437	MAR7	FALSE	1.34267
438	DAopto-04	FALSE	2.79467		438	MAR7	FALSE	3.53067
439	DAopto-04	FALSE	3.44667		439	MAR7	FALSE	4.86867
440	DAopto-04	FALSE	2.42733		440	MAR7	FALSE	4.67467
441	DAopto-04	FALSE	0.916667		441	MAR7	FALSE	2.95533
442	DAopto-04	FALSE	0.739333		442	MAR7	FALSE	4.80267
443	DAopto-04	FALSE	0.585333		443	MAR7	FALSE	2.168
444	DAopto-04	FALSE	0.474		444	MAR7	FALSE	3.39133
445	DAopto-04	FALSE	0.7		445	MAR7	FALSE	2.83133
446	DAopto-04	FALSE	1.10733		446	MAR7	FALSE	3.65533
447	DAopto-04	FALSE	1.92533		447	MAR7	FALSE	2.24133
448	DAopto-04	FALSE	2.48533		448	MAR7	FALSE	2.02067
449	DAopto-04	FALSE	2.34333		449	MAR7	FALSE	1.218
450	DAopto-04	FALSE	3.18867		450	MAR7	FALSE	4.58333
451	DAopto-04	FALSE	1.91733		451	MAR7	FALSE	2.62733
452	DAopto-04	FALSE	3.49067		452	MAR7	FALSE	2.82733
453	DAopto-04	FALSE	1.53067		453	MAR7	FALSE	3.95
454	DAopto-04	FALSE	1.272		454	MAR7	FALSE	1.02
455	DAopto-04	FALSE	2.26467		455	MAR7	FALSE	0.665333
456	DAopto-05	FALSE	4.046		456	MAR7	FALSE	3.79533
457	DAopto-05	FALSE	2.442		457	MAR7	FALSE	0.965333
458	DAopto-05	FALSE	1.048		458	MAR7	FALSE	1.212
459	DAopto-05	FALSE	3.20133		459	MAR7	FALSE	4.248
460	DAopto-05	FALSE	2.914		460	MAR7	FALSE	3.068
461	DAopto-05	FALSE	3.75067		461	MAR7	FALSE	3.71333
462	DAopto-05	FALSE	4.832		462	MAR7	FALSE	2.26467
463	DAopto-05	FALSE	2.53133		463	MAR7	FALSE	2.25333
464	DAopto-05	FALSE	2.98067		464	MAR7	FALSE	4.46733
465	DAopto-05	FALSE	3.77067		465	MAR7	FALSE	0.778
466	DAopto-05	FALSE	2.95133		466	MAR7	FALSE	0.914667
467	DAopto-05	FALSE	4.32333		467	MAR7	FALSE	0.406667
468	DAopto-05	FALSE	3.612		468	MAR7	FALSE	2.69733
469	DAopto-05	FALSE	4.036		469	MAR7	FALSE	3.25733
470	DAopto-05	FALSE	1.64333		470	MAR7	FALSE	1.29
471	DAopto-05	FALSE	3.69333		471	MAR7	FALSE	2.50133
472	DAopto-05	FALSE	1.32467		472	MAR7	FALSE	1.782
473	DAopto-05	FALSE	2.98733
474	DAopto-05	FALSE	3.59933
475	DAopto-05	FALSE	3.94533
476	DAopto-05	FALSE	3.658
477	DAopto-05	FALSE	3.016
478	DAopto-05	FALSE	4.02267
479	DAopto-05	FALSE	1.46467
480	DAopto-05	FALSE	3.26467
481	DAopto-05	FALSE	0.842
482	DAopto-05	FALSE	1.892
483	DAopto-05	FALSE	5.56733
484	DAopto-05	FALSE	3.99533
485	DAopto-05	FALSE	2.59
486	DAopto-05	FALSE	3.54333
487	DAopto-05	FALSE	2.79
488	DAopto-06	FALSE	1.82333
489	DAopto-06	FALSE	2.87933
490	DAopto-06	FALSE	1.72933
491	DAopto-06	FALSE	2.03867
492	DAopto-06	FALSE	0.855333
493	DAopto-06	FALSE	1.14267
494	DAopto-06	FALSE	1.66733
495	DAopto-06	FALSE	2.164
496	DAopto-06	FALSE	1.73733
497	DAopto-06	FALSE	2.17333
498	DAopto-06	FALSE	1.72267
499	DAopto-06	FALSE	0.715333
500	DAopto-06	FALSE	4.36733
501	DAopto-06	FALSE	0.617333
502	DAopto-06	FALSE	0.613333
503	DAopto-06	FALSE	1.232
504	DAopto-06	FALSE	1.13333
505	DAopto-06	FALSE	0.828667
506	DAopto-06	FALSE	0.651333
507	DAopto-06	FALSE	0.589333
508	DAopto-06	FALSE	0.817333
509	DAopto-06	FALSE	1.29867
510	DAopto-06	FALSE	4.42267
511	DAopto-06	FALSE	2.6
512	DAopto-06	FALSE	0.987333
513	DAopto-06	FALSE	2.07333
514	DAopto-06	FALSE	1.92867
515	DAopto-06	FALSE	1.384
516	DAopto-06	FALSE	1.94467
517	DAopto-06	FALSE	0.85
518	DAopto-06	FALSE	1.426
519	DAopto-06	FALSE	1.53067
520	DAopto-06	FALSE	0.489333
521	DAopto-06	FALSE	1.11
522	DAopto-06	FALSE	1.45467
523	DAopto-06	FALSE	3.72267
524	DAopto-06	FALSE	2.31333
525	DAopto-06	FALSE	3.97867
526	DAopto-06	FALSE	1.37133
527	DAopto-06	FALSE	3.93733
528	DAopto-06	FALSE	2.52933
529	DAopto-06	FALSE	1.49067
530	DAopto-06	FALSE	0.612
531	DAopto-06	FALSE	2.48733
532	DAopto-06	FALSE	2.266
533	DAopto-06	FALSE	1.24133
534	DAopto-06	FALSE	3.44667
535	DAopto-06	FALSE	1.03667
536	DAopto-06	FALSE	0.47
537	DAopto-06	FALSE	1.37467
538	DAopto-06	FALSE	2.93
539	DAopto-06	FALSE	4.028
540	DAopto-06	FALSE	2.908
541	DAopto-06	FALSE	2.79467
542	DAopto-06	FALSE	0.697333
543	DAopto-06	FALSE	1.942
544	DAopto-06	FALSE	4.15733
545	DAopto-06	FALSE	2.17467
546	DAopto-06	FALSE	2.57133
547	DAopto-06	FALSE	3.18467
548	DAopto-07	FALSE	3.87267
549	DAopto-07	FALSE	4.53067
550	DAopto-07	FALSE	3.706
551	DAopto-07	FALSE	5.58
552	DAopto-07	FALSE	2.49467
553	DAopto-07	FALSE	2.414
554	DAopto-07	FALSE	3.58
555	DAopto-07	FALSE	2.692
556	DAopto-07	FALSE	3.626
557	DAopto-07	FALSE	1.69533
558	DAopto-07	FALSE	2.62
559	DAopto-07	FALSE	2.05267
560	DAopto-07	FALSE	1.12333
561	DAopto-07	FALSE	0.429333
562	DAopto-07	FALSE	2.62067
563	DAopto-07	FALSE	2.94267
564	DAopto-07	FALSE	2.91333
565	DAopto-07	FALSE	3.46467
566	DAopto-07	FALSE	2.35467
567	DAopto-07	FALSE	3.148
568	DAopto-07	FALSE	2.39867
569	DAopto-07	FALSE	2.69933
570	DAopto-07	FALSE	4.79267
571	DAopto-07	FALSE	2.222
572	DAopto-07	FALSE	1.29667
573	DAopto-07	FALSE	1.826
574	DAopto-07	FALSE	1.86467
575	DAopto-07	FALSE	2.70667
576	DAopto-08	FALSE	2.97667
577	DAopto-08	FALSE	2.58867
578	DAopto-08	FALSE	2.84067
579	DAopto-08	FALSE	2.594
580	DAopto-08	FALSE	3.77933
581	DAopto-08	FALSE	3.11733
582	DAopto-08	FALSE	3.986
583	DAopto-08	FALSE	3.878
584	DAopto-08	FALSE	3.57933
585	DAopto-08	FALSE	4.65133
586	DAopto-08	FALSE	1.71267
587	DAopto-08	FALSE	2.93933
588	DAopto-08	FALSE	3.38933
589	DAopto-08	FALSE	3.55533
590	DAopto-08	FALSE	2.502
591	DAopto-08	FALSE	2.47133
592	DAopto-08	FALSE	4.42133
593	DAopto-10	FALSE	2.202
594	DAopto-10	FALSE	2.13867
595	DAopto-10	FALSE	1.31067
596	DAopto-10	FALSE	0.922
597	DAopto-10	FALSE	2.77333
598	DAopto-10	FALSE	3.51
599	DAopto-10	FALSE	1.814
600	DAopto-10	FALSE	2.22467
601	DAopto-10	FALSE	3.67867
602	DAopto-10	FALSE	2.416
603	DAopto-10	FALSE	2.248
604	DAopto-10	FALSE	2.60067
605	DAopto-10	FALSE	2.46267
606	DAopto-10	FALSE	3.31133
607	DAopto-10	FALSE	3.17667
608	DAopto-10	FALSE	2.37933
609	DAopto-10	FALSE	3.244
610	DAopto-10	FALSE	2.154
611	DAopto-10	FALSE	3.42933
612	DAopto-10	FALSE	1.18667
613	DAopto-10	FALSE	3.08667
614	DAopto-10	FALSE	3.40133
615	DAopto-10	FALSE	2.06067
616	DAopto-10	FALSE	2.36467
617	DAopto-10	FALSE	0.703333
618	DAopto-10	FALSE	2.696
619	DAopto-10	FALSE	2.76867
620	DAopto-10	FALSE	2.30067
621	DAopto-10	FALSE	2.37067
622	DAopto-10	FALSE	2.17733
623	DAopto-10	FALSE	2.304
624	DAopto-10	FALSE	2.722

## Sheet: ED fig10h
4mW					8mW
	animal_id	stim_trial	trial_with_movement			animal_id	stim_trial	trial_with_movement
0	DAopto-01	TRUE	TRUE		0	MAR1	TRUE	TRUE
1	DAopto-01	TRUE	TRUE		1	MAR1	TRUE	TRUE
2	DAopto-01	TRUE	TRUE		2	MAR1	TRUE	TRUE
3	DAopto-01	TRUE	TRUE		3	MAR1	TRUE	TRUE
4	DAopto-01	TRUE	TRUE		4	MAR1	TRUE	TRUE
5	DAopto-01	TRUE	FALSE		5	MAR1	TRUE	TRUE
6	DAopto-01	TRUE	TRUE		6	MAR1	TRUE	TRUE
7	DAopto-01	TRUE	TRUE		7	MAR1	TRUE	TRUE
8	DAopto-01	TRUE	TRUE		8	MAR1	TRUE	TRUE
9	DAopto-01	TRUE	TRUE		9	MAR1	TRUE	TRUE
10	DAopto-01	TRUE	TRUE		10	MAR1	TRUE	TRUE
11	DAopto-01	TRUE	TRUE		11	MAR1	TRUE	TRUE
12	DAopto-01	TRUE	TRUE		12	MAR1	TRUE	TRUE
13	DAopto-01	TRUE	TRUE		13	MAR1	TRUE	TRUE
14	DAopto-01	TRUE	TRUE		14	MAR1	TRUE	TRUE
15	DAopto-01	TRUE	TRUE		15	MAR1	TRUE	TRUE
16	DAopto-01	TRUE	TRUE		16	MAR1	TRUE	TRUE
17	DAopto-01	TRUE	TRUE		17	MAR1	TRUE	TRUE
18	DAopto-01	TRUE	TRUE		18	MAR1	TRUE	TRUE
19	DAopto-01	TRUE	TRUE		19	MAR1	TRUE	TRUE
20	DAopto-01	TRUE	TRUE		20	MAR1	TRUE	TRUE
21	DAopto-01	TRUE	TRUE		21	MAR1	TRUE	TRUE
22	DAopto-01	TRUE	TRUE		22	MAR1	TRUE	TRUE
23	DAopto-01	TRUE	TRUE		23	MAR1	TRUE	TRUE
24	DAopto-01	TRUE	TRUE		24	MAR1	TRUE	TRUE
25	DAopto-01	TRUE	TRUE		25	MAR1	TRUE	TRUE
26	DAopto-01	TRUE	FALSE		26	MAR1	TRUE	TRUE
27	DAopto-01	TRUE	TRUE		27	MAR1	TRUE	TRUE
28	DAopto-01	TRUE	TRUE		28	MAR1	TRUE	TRUE
29	DAopto-01	TRUE	FALSE		29	MAR1	TRUE	TRUE
30	DAopto-01	TRUE	FALSE		30	MAR1	TRUE	TRUE
31	DAopto-01	TRUE	FALSE		31	MAR1	TRUE	TRUE
32	DAopto-01	TRUE	TRUE		32	MAR1	TRUE	TRUE
33	DAopto-01	TRUE	TRUE		33	MAR1	TRUE	TRUE
34	DAopto-01	TRUE	TRUE		34	MAR2	TRUE	TRUE
35	DAopto-01	TRUE	TRUE		35	MAR2	TRUE	TRUE
36	DAopto-02	TRUE	TRUE		36	MAR2	TRUE	TRUE
37	DAopto-02	TRUE	TRUE		37	MAR2	TRUE	TRUE
38	DAopto-02	TRUE	TRUE		38	MAR2	TRUE	TRUE
39	DAopto-02	TRUE	TRUE		39	MAR2	TRUE	TRUE
40	DAopto-02	TRUE	TRUE		40	MAR2	TRUE	TRUE
41	DAopto-02	TRUE	FALSE		41	MAR2	TRUE	FALSE
42	DAopto-02	TRUE	TRUE		42	MAR2	TRUE	FALSE
43	DAopto-02	TRUE	TRUE		43	MAR2	TRUE	FALSE
44	DAopto-02	TRUE	TRUE		44	MAR2	TRUE	TRUE
45	DAopto-02	TRUE	TRUE		45	MAR2	TRUE	TRUE
46	DAopto-02	TRUE	TRUE		46	MAR2	TRUE	TRUE
47	DAopto-02	TRUE	TRUE		47	MAR2	TRUE	FALSE
48	DAopto-02	TRUE	TRUE		48	MAR2	TRUE	TRUE
49	DAopto-02	TRUE	TRUE		49	MAR2	TRUE	TRUE
50	DAopto-02	TRUE	TRUE		50	MAR2	TRUE	FALSE
51	DAopto-02	TRUE	TRUE		51	MAR2	TRUE	FALSE
52	DAopto-02	TRUE	TRUE		52	MAR2	TRUE	TRUE
53	DAopto-02	TRUE	TRUE		53	MAR2	TRUE	TRUE
54	DAopto-02	TRUE	TRUE		54	MAR2	TRUE	TRUE
55	DAopto-02	TRUE	TRUE		55	MAR2	TRUE	TRUE
56	DAopto-02	TRUE	TRUE		56	MAR2	TRUE	TRUE
57	DAopto-02	TRUE	TRUE		57	MAR2	TRUE	TRUE
58	DAopto-02	TRUE	TRUE		58	MAR2	TRUE	TRUE
59	DAopto-02	TRUE	TRUE		59	MAR2	TRUE	TRUE
60	DAopto-02	TRUE	TRUE		60	MAR2	TRUE	TRUE
61	DAopto-02	TRUE	TRUE		61	MAR2	TRUE	TRUE
62	DAopto-02	TRUE	FALSE		62	MAR2	TRUE	TRUE
63	DAopto-03	TRUE	TRUE		63	MAR2	TRUE	TRUE
64	DAopto-03	TRUE	TRUE		64	MAR2	TRUE	TRUE
65	DAopto-03	TRUE	TRUE		65	MAR2	TRUE	TRUE
66	DAopto-03	TRUE	TRUE		66	MAR2	TRUE	TRUE
67	DAopto-03	TRUE	FALSE		67	MAR3	TRUE	TRUE
68	DAopto-03	TRUE	FALSE		68	MAR3	TRUE	TRUE
69	DAopto-03	TRUE	TRUE		69	MAR3	TRUE	TRUE
70	DAopto-03	TRUE	TRUE		70	MAR3	TRUE	TRUE
71	DAopto-03	TRUE	TRUE		71	MAR3	TRUE	TRUE
72	DAopto-03	TRUE	TRUE		72	MAR3	TRUE	TRUE
73	DAopto-03	TRUE	TRUE		73	MAR3	TRUE	TRUE
74	DAopto-03	TRUE	TRUE		74	MAR3	TRUE	TRUE
75	DAopto-03	TRUE	TRUE		75	MAR3	TRUE	TRUE
76	DAopto-03	TRUE	TRUE		76	MAR3	TRUE	TRUE
77	DAopto-03	TRUE	TRUE		77	MAR3	TRUE	TRUE
78	DAopto-03	TRUE	TRUE		78	MAR3	TRUE	TRUE
79	DAopto-03	TRUE	FALSE		79	MAR3	TRUE	TRUE
80	DAopto-03	TRUE	FALSE		80	MAR3	TRUE	TRUE
81	DAopto-03	TRUE	TRUE		81	MAR3	TRUE	TRUE
82	DAopto-03	TRUE	TRUE		82	MAR3	TRUE	TRUE
83	DAopto-03	TRUE	TRUE		83	MAR3	TRUE	TRUE
84	DAopto-03	TRUE	TRUE		84	MAR3	TRUE	TRUE
85	DAopto-03	TRUE	TRUE		85	MAR3	TRUE	TRUE
86	DAopto-03	TRUE	TRUE		86	MAR3	TRUE	TRUE
87	DAopto-03	TRUE	TRUE		87	MAR3	TRUE	TRUE
88	DAopto-03	TRUE	TRUE		88	MAR3	TRUE	TRUE
89	DAopto-04	TRUE	TRUE		89	MAR3	TRUE	TRUE
90	DAopto-04	TRUE	TRUE		90	MAR3	TRUE	TRUE
91	DAopto-04	TRUE	TRUE		91	MAR3	TRUE	TRUE
92	DAopto-04	TRUE	TRUE		92	MAR3	TRUE	TRUE
93	DAopto-04	TRUE	TRUE		93	MAR4	TRUE	TRUE
94	DAopto-04	TRUE	FALSE		94	MAR4	TRUE	TRUE
95	DAopto-04	TRUE	TRUE		95	MAR4	TRUE	TRUE
96	DAopto-04	TRUE	TRUE		96	MAR4	TRUE	FALSE
97	DAopto-04	TRUE	TRUE		97	MAR4	TRUE	FALSE
98	DAopto-04	TRUE	TRUE		98	MAR4	TRUE	TRUE
99	DAopto-04	TRUE	TRUE		99	MAR4	TRUE	FALSE
100	DAopto-04	TRUE	TRUE		100	MAR4	TRUE	FALSE
101	DAopto-04	TRUE	TRUE		101	MAR4	TRUE	FALSE
102	DAopto-04	TRUE	TRUE		102	MAR4	TRUE	TRUE
103	DAopto-04	TRUE	FALSE		103	MAR4	TRUE	TRUE
104	DAopto-04	TRUE	TRUE		104	MAR4	TRUE	TRUE
105	DAopto-04	TRUE	TRUE		105	MAR4	TRUE	TRUE
106	DAopto-04	TRUE	TRUE		106	MAR4	TRUE	TRUE
107	DAopto-04	TRUE	TRUE		107	MAR4	TRUE	TRUE
108	DAopto-04	TRUE	TRUE		108	MAR4	TRUE	TRUE
109	DAopto-04	TRUE	TRUE		109	MAR4	TRUE	TRUE
110	DAopto-04	TRUE	TRUE		110	MAR4	TRUE	TRUE
111	DAopto-04	TRUE	TRUE		111	MAR4	TRUE	FALSE
112	DAopto-04	TRUE	TRUE		112	MAR4	TRUE	TRUE
113	DAopto-04	TRUE	TRUE		113	MAR4	TRUE	TRUE
114	DAopto-04	TRUE	TRUE		114	MAR4	TRUE	TRUE
115	DAopto-04	TRUE	FALSE		115	MAR4	TRUE	TRUE
116	DAopto-04	TRUE	TRUE		116	MAR4	TRUE	TRUE
117	DAopto-04	TRUE	TRUE		117	MAR4	TRUE	TRUE
118	DAopto-04	TRUE	TRUE		118	MAR4	TRUE	FALSE
119	DAopto-04	TRUE	TRUE		119	MAR4	TRUE	TRUE
120	DAopto-04	TRUE	TRUE		120	MAR4	TRUE	TRUE
121	DAopto-04	TRUE	TRUE		121	MAR4	TRUE	TRUE
122	DAopto-04	TRUE	TRUE		122	MAR4	TRUE	TRUE
123	DAopto-04	TRUE	FALSE		123	MAR4	TRUE	FALSE
124	DAopto-04	TRUE	TRUE		124	MAR4	TRUE	TRUE
125	DAopto-04	TRUE	FALSE		125	MAR4	TRUE	TRUE
126	DAopto-04	TRUE	TRUE		126	MAR4	TRUE	TRUE
127	DAopto-04	TRUE	TRUE		127	MAR4	TRUE	TRUE
128	DAopto-04	TRUE	TRUE		128	MAR4	TRUE	FALSE
129	DAopto-04	TRUE	TRUE		129	MAR4	TRUE	TRUE
130	DAopto-04	TRUE	TRUE		130	MAR4	TRUE	TRUE
131	DAopto-04	TRUE	TRUE		131	MAR4	TRUE	TRUE
132	DAopto-04	TRUE	FALSE		132	MAR4	TRUE	TRUE
133	DAopto-04	TRUE	TRUE		133	MAR4	TRUE	TRUE
134	DAopto-04	TRUE	TRUE		134	MAR4	TRUE	TRUE
135	DAopto-04	TRUE	TRUE		135	MAR4	TRUE	TRUE
136	DAopto-05	TRUE	FALSE		136	MAR4	TRUE	TRUE
137	DAopto-05	TRUE	FALSE		137	MAR4	TRUE	TRUE
138	DAopto-05	TRUE	TRUE		138	MAR4	TRUE	TRUE
139	DAopto-05	TRUE	TRUE		139	MAR4	TRUE	TRUE
140	DAopto-05	TRUE	TRUE		140	MAR4	TRUE	TRUE
141	DAopto-05	TRUE	TRUE		141	MAR4	TRUE	TRUE
142	DAopto-05	TRUE	TRUE		142	MAR5	TRUE	TRUE
143	DAopto-05	TRUE	TRUE		143	MAR5	TRUE	TRUE
144	DAopto-05	TRUE	TRUE		144	MAR5	TRUE	TRUE
145	DAopto-05	TRUE	TRUE		145	MAR5	TRUE	TRUE
146	DAopto-05	TRUE	TRUE		146	MAR5	TRUE	TRUE
147	DAopto-05	TRUE	TRUE		147	MAR5	TRUE	TRUE
148	DAopto-05	TRUE	TRUE		148	MAR5	TRUE	TRUE
149	DAopto-05	TRUE	TRUE		149	MAR5	TRUE	TRUE
150	DAopto-05	TRUE	TRUE		150	MAR5	TRUE	FALSE
151	DAopto-05	TRUE	TRUE		151	MAR5	TRUE	TRUE
152	DAopto-05	TRUE	TRUE		152	MAR5	TRUE	TRUE
153	DAopto-05	TRUE	TRUE		153	MAR5	TRUE	TRUE
154	DAopto-05	TRUE	TRUE		154	MAR5	TRUE	TRUE
155	DAopto-05	TRUE	TRUE		155	MAR5	TRUE	TRUE
156	DAopto-05	TRUE	TRUE		156	MAR5	TRUE	TRUE
157	DAopto-05	TRUE	TRUE		157	MAR5	TRUE	TRUE
158	DAopto-05	TRUE	TRUE		158	MAR5	TRUE	TRUE
159	DAopto-05	TRUE	TRUE		159	MAR5	TRUE	FALSE
160	DAopto-05	TRUE	TRUE		160	MAR5	TRUE	TRUE
161	DAopto-05	TRUE	TRUE		161	MAR5	TRUE	TRUE
162	DAopto-05	TRUE	TRUE		162	MAR5	TRUE	TRUE
163	DAopto-05	TRUE	TRUE		163	MAR5	TRUE	TRUE
164	DAopto-05	TRUE	FALSE		164	MAR5	TRUE	TRUE
165	DAopto-05	TRUE	TRUE		165	MAR5	TRUE	TRUE
166	DAopto-05	TRUE	TRUE		166	MAR5	TRUE	TRUE
167	DAopto-05	TRUE	TRUE		167	MAR5	TRUE	TRUE
168	DAopto-05	TRUE	TRUE		168	MAR5	TRUE	TRUE
169	DAopto-05	TRUE	TRUE		169	MAR5	TRUE	TRUE
170	DAopto-05	TRUE	TRUE		170	MAR5	TRUE	TRUE
171	DAopto-05	TRUE	TRUE		171	MAR5	TRUE	TRUE
172	DAopto-06	TRUE	TRUE		172	MAR5	TRUE	TRUE
173	DAopto-06	TRUE	FALSE		173	MAR5	TRUE	TRUE
174	DAopto-06	TRUE	TRUE		174	MAR5	TRUE	TRUE
175	DAopto-06	TRUE	FALSE		175	MAR5	TRUE	TRUE
176	DAopto-06	TRUE	TRUE		176	MAR5	TRUE	TRUE
177	DAopto-06	TRUE	TRUE		177	MAR5	TRUE	TRUE
178	DAopto-06	TRUE	TRUE		178	MAR5	TRUE	TRUE
179	DAopto-06	TRUE	TRUE		179	MAR5	TRUE	TRUE
180	DAopto-06	TRUE	TRUE		180	MAR5	TRUE	TRUE
181	DAopto-06	TRUE	TRUE		181	MAR5	TRUE	TRUE
182	DAopto-06	TRUE	TRUE		182	MAR5	TRUE	TRUE
183	DAopto-06	TRUE	FALSE		183	MAR5	TRUE	TRUE
184	DAopto-06	TRUE	TRUE		184	MAR5	TRUE	TRUE
185	DAopto-06	TRUE	TRUE		185	MAR5	TRUE	TRUE
186	DAopto-06	TRUE	FALSE		186	MAR5	TRUE	TRUE
187	DAopto-06	TRUE	TRUE		187	MAR5	TRUE	TRUE
188	DAopto-06	TRUE	TRUE		188	MAR5	TRUE	TRUE
189	DAopto-06	TRUE	TRUE		189	MAR5	TRUE	TRUE
190	DAopto-06	TRUE	TRUE		190	MAR5	TRUE	TRUE
191	DAopto-06	TRUE	TRUE		191	MAR5	TRUE	TRUE
192	DAopto-06	TRUE	FALSE		192	MAR5	TRUE	TRUE
193	DAopto-06	TRUE	TRUE		193	MAR5	TRUE	TRUE
194	DAopto-06	TRUE	TRUE		194	MAR5	TRUE	TRUE
195	DAopto-06	TRUE	TRUE		195	MAR6	TRUE	TRUE
196	DAopto-06	TRUE	TRUE		196	MAR6	TRUE	TRUE
197	DAopto-06	TRUE	TRUE		197	MAR6	TRUE	TRUE
198	DAopto-06	TRUE	TRUE		198	MAR6	TRUE	TRUE
199	DAopto-06	TRUE	FALSE		199	MAR6	TRUE	TRUE
200	DAopto-06	TRUE	FALSE		200	MAR6	TRUE	TRUE
201	DAopto-06	TRUE	FALSE		201	MAR6	TRUE	TRUE
202	DAopto-06	TRUE	FALSE		202	MAR6	TRUE	TRUE
203	DAopto-06	TRUE	TRUE		203	MAR6	TRUE	TRUE
204	DAopto-06	TRUE	FALSE		204	MAR6	TRUE	TRUE
205	DAopto-06	TRUE	TRUE		205	MAR6	TRUE	TRUE
206	DAopto-06	TRUE	TRUE		206	MAR6	TRUE	TRUE
207	DAopto-06	TRUE	TRUE		207	MAR6	TRUE	TRUE
208	DAopto-06	TRUE	FALSE		208	MAR6	TRUE	FALSE
209	DAopto-06	TRUE	TRUE		209	MAR6	TRUE	TRUE
210	DAopto-06	TRUE	TRUE		210	MAR6	TRUE	FALSE
211	DAopto-06	TRUE	TRUE		211	MAR7	TRUE	TRUE
212	DAopto-06	TRUE	TRUE		212	MAR7	TRUE	TRUE
213	DAopto-06	TRUE	TRUE		213	MAR7	TRUE	TRUE
214	DAopto-06	TRUE	FALSE		214	MAR7	TRUE	TRUE
215	DAopto-06	TRUE	TRUE		215	MAR7	TRUE	FALSE
216	DAopto-06	TRUE	TRUE		216	MAR7	TRUE	TRUE
217	DAopto-06	TRUE	TRUE		217	MAR7	TRUE	FALSE
218	DAopto-06	TRUE	TRUE		218	MAR7	TRUE	TRUE
219	DAopto-06	TRUE	FALSE		219	MAR7	TRUE	TRUE
220	DAopto-06	TRUE	TRUE		220	MAR7	TRUE	TRUE
221	DAopto-06	TRUE	TRUE		221	MAR7	TRUE	TRUE
222	DAopto-07	TRUE	TRUE		222	MAR7	TRUE	FALSE
223	DAopto-07	TRUE	TRUE		223	MAR7	TRUE	FALSE
224	DAopto-07	TRUE	TRUE		224	MAR7	TRUE	FALSE
225	DAopto-07	TRUE	TRUE		225	MAR7	TRUE	TRUE
226	DAopto-07	TRUE	TRUE		226	MAR7	TRUE	TRUE
227	DAopto-07	TRUE	TRUE		227	MAR7	TRUE	TRUE
228	DAopto-07	TRUE	TRUE		228	MAR7	TRUE	TRUE
229	DAopto-07	TRUE	FALSE		229	MAR7	TRUE	TRUE
230	DAopto-07	TRUE	TRUE		230	MAR7	TRUE	TRUE
231	DAopto-07	TRUE	TRUE		231	MAR7	TRUE	TRUE
232	DAopto-07	TRUE	TRUE		232	MAR7	TRUE	FALSE
233	DAopto-07	TRUE	TRUE		233	MAR7	TRUE	TRUE
234	DAopto-07	TRUE	TRUE		234	MAR7	TRUE	TRUE
235	DAopto-07	TRUE	TRUE		235	MAR7	TRUE	TRUE
236	DAopto-07	TRUE	TRUE		236	MAR7	TRUE	TRUE
237	DAopto-07	TRUE	TRUE		237	MAR7	TRUE	TRUE
238	DAopto-07	TRUE	TRUE		238	MAR7	TRUE	TRUE
239	DAopto-07	TRUE	TRUE		239	MAR7	TRUE	FALSE
240	DAopto-07	TRUE	TRUE		240	MAR7	TRUE	TRUE
241	DAopto-07	TRUE	TRUE		241	MAR7	TRUE	TRUE
242	DAopto-07	TRUE	TRUE		242	MAR7	TRUE	TRUE
243	DAopto-07	TRUE	TRUE		243	MAR7	TRUE	TRUE
244	DAopto-07	TRUE	TRUE		244	MAR7	TRUE	TRUE
245	DAopto-07	TRUE	TRUE		245	MAR7	TRUE	TRUE
246	DAopto-07	TRUE	TRUE		246	MAR7	TRUE	TRUE
247	DAopto-07	TRUE	TRUE		247	MAR7	TRUE	TRUE
248	DAopto-07	TRUE	TRUE		248	MAR7	TRUE	TRUE
249	DAopto-07	TRUE	TRUE		249	MAR7	TRUE	TRUE
250	DAopto-07	TRUE	TRUE		250	MAR7	TRUE	TRUE
251	DAopto-07	TRUE	TRUE		251	MAR7	TRUE	TRUE
252	DAopto-07	TRUE	TRUE		252	MAR7	TRUE	TRUE
253	DAopto-07	TRUE	TRUE		253	MAR7	TRUE	TRUE
254	DAopto-07	TRUE	TRUE		254	MAR7	TRUE	TRUE
255	DAopto-07	TRUE	FALSE		255	MAR7	TRUE	TRUE
256	DAopto-08	TRUE	TRUE		256	MAR7	TRUE	TRUE
257	DAopto-08	TRUE	TRUE		257	MAR7	TRUE	TRUE
258	DAopto-08	TRUE	TRUE		258	MAR7	TRUE	TRUE
259	DAopto-08	TRUE	TRUE		259	MAR7	TRUE	TRUE
260	DAopto-08	TRUE	TRUE		260	MAR1	FALSE	TRUE
261	DAopto-08	TRUE	TRUE		261	MAR1	FALSE	TRUE
262	DAopto-08	TRUE	TRUE		262	MAR1	FALSE	TRUE
263	DAopto-08	TRUE	FALSE		263	MAR1	FALSE	TRUE
264	DAopto-08	TRUE	TRUE		264	MAR1	FALSE	TRUE
265	DAopto-08	TRUE	TRUE		265	MAR1	FALSE	TRUE
266	DAopto-08	TRUE	TRUE		266	MAR1	FALSE	TRUE
267	DAopto-08	TRUE	TRUE		267	MAR1	FALSE	TRUE
268	DAopto-08	TRUE	TRUE		268	MAR1	FALSE	TRUE
269	DAopto-08	TRUE	TRUE		269	MAR1	FALSE	TRUE
270	DAopto-08	TRUE	FALSE		270	MAR1	FALSE	TRUE
271	DAopto-08	TRUE	TRUE		271	MAR1	FALSE	TRUE
272	DAopto-08	TRUE	TRUE		272	MAR1	FALSE	TRUE
273	DAopto-08	TRUE	FALSE		273	MAR1	FALSE	TRUE
274	DAopto-08	TRUE	TRUE		274	MAR1	FALSE	TRUE
275	DAopto-08	TRUE	TRUE		275	MAR1	FALSE	TRUE
276	DAopto-08	TRUE	TRUE		276	MAR1	FALSE	TRUE
277	DAopto-08	TRUE	TRUE		277	MAR1	FALSE	TRUE
278	DAopto-10	TRUE	TRUE		278	MAR1	FALSE	TRUE
279	DAopto-10	TRUE	TRUE		279	MAR1	FALSE	TRUE
280	DAopto-10	TRUE	TRUE		280	MAR1	FALSE	TRUE
281	DAopto-10	TRUE	TRUE		281	MAR1	FALSE	TRUE
282	DAopto-10	TRUE	TRUE		282	MAR1	FALSE	TRUE
283	DAopto-10	TRUE	TRUE		283	MAR1	FALSE	TRUE
284	DAopto-10	TRUE	TRUE		284	MAR1	FALSE	TRUE
285	DAopto-10	TRUE	TRUE		285	MAR1	FALSE	TRUE
286	DAopto-10	TRUE	TRUE		286	MAR1	FALSE	FALSE
287	DAopto-10	TRUE	TRUE		287	MAR1	FALSE	TRUE
288	DAopto-10	TRUE	TRUE		288	MAR1	FALSE	FALSE
289	DAopto-10	TRUE	TRUE		289	MAR1	FALSE	TRUE
290	DAopto-10	TRUE	TRUE		290	MAR2	FALSE	TRUE
291	DAopto-10	TRUE	TRUE		291	MAR2	FALSE	TRUE
292	DAopto-10	TRUE	TRUE		292	MAR2	FALSE	TRUE
293	DAopto-10	TRUE	TRUE		293	MAR2	FALSE	TRUE
294	DAopto-10	TRUE	TRUE		294	MAR2	FALSE	TRUE
295	DAopto-10	TRUE	TRUE		295	MAR2	FALSE	TRUE
296	DAopto-10	TRUE	TRUE		296	MAR2	FALSE	TRUE
297	DAopto-10	TRUE	TRUE		297	MAR2	FALSE	TRUE
298	DAopto-10	TRUE	TRUE		298	MAR2	FALSE	FALSE
299	DAopto-10	TRUE	TRUE		299	MAR2	FALSE	TRUE
300	DAopto-10	TRUE	TRUE		300	MAR2	FALSE	FALSE
301	DAopto-10	TRUE	TRUE		301	MAR2	FALSE	TRUE
302	DAopto-10	TRUE	TRUE		302	MAR2	FALSE	FALSE
303	DAopto-10	TRUE	FALSE		303	MAR2	FALSE	TRUE
304	DAopto-10	TRUE	TRUE		304	MAR2	FALSE	FALSE
305	DAopto-10	TRUE	TRUE		305	MAR2	FALSE	FALSE
306	DAopto-10	TRUE	FALSE		306	MAR2	FALSE	FALSE
307	DAopto-10	TRUE	TRUE		307	MAR2	FALSE	TRUE
308	DAopto-10	TRUE	TRUE		308	MAR2	FALSE	TRUE
309	DAopto-10	TRUE	FALSE		309	MAR2	FALSE	TRUE
310	DAopto-10	TRUE	TRUE		310	MAR2	FALSE	TRUE
311	DAopto-10	TRUE	TRUE		311	MAR2	FALSE	TRUE
312	DAopto-10	TRUE	TRUE		312	MAR2	FALSE	TRUE
313	DAopto-01	FALSE	TRUE		313	MAR2	FALSE	TRUE
314	DAopto-01	FALSE	TRUE		314	MAR2	FALSE	TRUE
315	DAopto-01	FALSE	TRUE		315	MAR2	FALSE	TRUE
316	DAopto-01	FALSE	TRUE		316	MAR2	FALSE	TRUE
317	DAopto-01	FALSE	TRUE		317	MAR2	FALSE	TRUE
318	DAopto-01	FALSE	TRUE		318	MAR2	FALSE	TRUE
319	DAopto-01	FALSE	TRUE		319	MAR2	FALSE	TRUE
320	DAopto-01	FALSE	TRUE		320	MAR2	FALSE	TRUE
321	DAopto-01	FALSE	TRUE		321	MAR2	FALSE	FALSE
322	DAopto-01	FALSE	TRUE		322	MAR2	FALSE	TRUE
323	DAopto-01	FALSE	TRUE		323	MAR2	FALSE	TRUE
324	DAopto-01	FALSE	TRUE		324	MAR3	FALSE	TRUE
325	DAopto-01	FALSE	FALSE		325	MAR3	FALSE	TRUE
326	DAopto-01	FALSE	TRUE		326	MAR3	FALSE	TRUE
327	DAopto-01	FALSE	FALSE		327	MAR3	FALSE	TRUE
328	DAopto-01	FALSE	TRUE		328	MAR3	FALSE	TRUE
329	DAopto-01	FALSE	TRUE		329	MAR3	FALSE	TRUE
330	DAopto-01	FALSE	TRUE		330	MAR3	FALSE	TRUE
331	DAopto-01	FALSE	FALSE		331	MAR3	FALSE	TRUE
332	DAopto-01	FALSE	TRUE		332	MAR3	FALSE	TRUE
333	DAopto-01	FALSE	TRUE		333	MAR3	FALSE	TRUE
334	DAopto-01	FALSE	TRUE		334	MAR3	FALSE	TRUE
335	DAopto-01	FALSE	TRUE		335	MAR3	FALSE	TRUE
336	DAopto-01	FALSE	TRUE		336	MAR3	FALSE	TRUE
337	DAopto-01	FALSE	TRUE		337	MAR3	FALSE	TRUE
338	DAopto-01	FALSE	FALSE		338	MAR3	FALSE	TRUE
339	DAopto-01	FALSE	FALSE		339	MAR3	FALSE	TRUE
340	DAopto-01	FALSE	FALSE		340	MAR3	FALSE	TRUE
341	DAopto-01	FALSE	TRUE		341	MAR3	FALSE	TRUE
342	DAopto-01	FALSE	TRUE		342	MAR3	FALSE	TRUE
343	DAopto-01	FALSE	TRUE		343	MAR4	FALSE	TRUE
344	DAopto-01	FALSE	TRUE		344	MAR4	FALSE	TRUE
345	DAopto-01	FALSE	FALSE		345	MAR4	FALSE	TRUE
346	DAopto-01	FALSE	TRUE		346	MAR4	FALSE	TRUE
347	DAopto-01	FALSE	TRUE		347	MAR4	FALSE	FALSE
348	DAopto-01	FALSE	TRUE		348	MAR4	FALSE	TRUE
349	DAopto-01	FALSE	TRUE		349	MAR4	FALSE	FALSE
350	DAopto-02	FALSE	TRUE		350	MAR4	FALSE	FALSE
351	DAopto-02	FALSE	TRUE		351	MAR4	FALSE	TRUE
352	DAopto-02	FALSE	TRUE		352	MAR4	FALSE	TRUE
353	DAopto-02	FALSE	TRUE		353	MAR4	FALSE	TRUE
354	DAopto-02	FALSE	TRUE		354	MAR4	FALSE	TRUE
355	DAopto-02	FALSE	TRUE		355	MAR4	FALSE	TRUE
356	DAopto-02	FALSE	TRUE		356	MAR4	FALSE	TRUE
357	DAopto-02	FALSE	TRUE		357	MAR4	FALSE	TRUE
358	DAopto-02	FALSE	TRUE		358	MAR4	FALSE	TRUE
359	DAopto-02	FALSE	TRUE		359	MAR4	FALSE	FALSE
360	DAopto-02	FALSE	TRUE		360	MAR4	FALSE	TRUE
361	DAopto-02	FALSE	TRUE		361	MAR4	FALSE	TRUE
362	DAopto-02	FALSE	TRUE		362	MAR4	FALSE	TRUE
363	DAopto-02	FALSE	FALSE		363	MAR4	FALSE	TRUE
364	DAopto-02	FALSE	TRUE		364	MAR4	FALSE	TRUE
365	DAopto-02	FALSE	TRUE		365	MAR4	FALSE	TRUE
366	DAopto-02	FALSE	FALSE		366	MAR4	FALSE	TRUE
367	DAopto-02	FALSE	TRUE		367	MAR4	FALSE	TRUE
368	DAopto-02	FALSE	TRUE		368	MAR4	FALSE	TRUE
369	DAopto-02	FALSE	TRUE		369	MAR4	FALSE	TRUE
370	DAopto-02	FALSE	TRUE		370	MAR4	FALSE	TRUE
371	DAopto-02	FALSE	TRUE		371	MAR4	FALSE	FALSE
372	DAopto-02	FALSE	TRUE		372	MAR4	FALSE	FALSE
373	DAopto-02	FALSE	TRUE		373	MAR4	FALSE	TRUE
374	DAopto-02	FALSE	TRUE		374	MAR4	FALSE	TRUE
375	DAopto-02	FALSE	TRUE		375	MAR4	FALSE	TRUE
376	DAopto-02	FALSE	TRUE		376	MAR4	FALSE	TRUE
377	DAopto-02	FALSE	TRUE		377	MAR4	FALSE	TRUE
378	DAopto-03	FALSE	TRUE		378	MAR4	FALSE	TRUE
379	DAopto-03	FALSE	TRUE		379	MAR5	FALSE	TRUE
380	DAopto-03	FALSE	TRUE		380	MAR5	FALSE	TRUE
381	DAopto-03	FALSE	FALSE		381	MAR5	FALSE	TRUE
382	DAopto-03	FALSE	TRUE		382	MAR5	FALSE	TRUE
383	DAopto-03	FALSE	TRUE		383	MAR5	FALSE	TRUE
384	DAopto-03	FALSE	TRUE		384	MAR5	FALSE	TRUE
385	DAopto-03	FALSE	TRUE		385	MAR5	FALSE	TRUE
386	DAopto-03	FALSE	TRUE		386	MAR5	FALSE	TRUE
387	DAopto-03	FALSE	TRUE		387	MAR5	FALSE	TRUE
388	DAopto-03	FALSE	TRUE		388	MAR5	FALSE	TRUE
389	DAopto-03	FALSE	TRUE		389	MAR5	FALSE	TRUE
390	DAopto-03	FALSE	TRUE		390	MAR5	FALSE	TRUE
391	DAopto-03	FALSE	FALSE		391	MAR5	FALSE	TRUE
392	DAopto-03	FALSE	FALSE		392	MAR5	FALSE	TRUE
393	DAopto-03	FALSE	TRUE		393	MAR5	FALSE	TRUE
394	DAopto-03	FALSE	TRUE		394	MAR5	FALSE	FALSE
395	DAopto-03	FALSE	TRUE		395	MAR5	FALSE	TRUE
396	DAopto-03	FALSE	TRUE		396	MAR5	FALSE	TRUE
397	DAopto-03	FALSE	TRUE		397	MAR5	FALSE	TRUE
398	DAopto-03	FALSE	TRUE		398	MAR5	FALSE	TRUE
399	DAopto-03	FALSE	FALSE		399	MAR5	FALSE	TRUE
400	DAopto-03	FALSE	FALSE		400	MAR5	FALSE	TRUE
401	DAopto-03	FALSE	TRUE		401	MAR5	FALSE	TRUE
402	DAopto-03	FALSE	TRUE		402	MAR5	FALSE	TRUE
403	DAopto-03	FALSE	TRUE		403	MAR5	FALSE	TRUE
404	DAopto-03	FALSE	TRUE		404	MAR5	FALSE	TRUE
405	DAopto-04	FALSE	TRUE		405	MAR5	FALSE	TRUE
406	DAopto-04	FALSE	TRUE		406	MAR5	FALSE	TRUE
407	DAopto-04	FALSE	TRUE		407	MAR5	FALSE	TRUE
408	DAopto-04	FALSE	TRUE		408	MAR5	FALSE	TRUE
409	DAopto-04	FALSE	TRUE		409	MAR5	FALSE	TRUE
410	DAopto-04	FALSE	TRUE		410	MAR5	FALSE	FALSE
411	DAopto-04	FALSE	TRUE		411	MAR5	FALSE	TRUE
412	DAopto-04	FALSE	TRUE		412	MAR5	FALSE	TRUE
413	DAopto-04	FALSE	TRUE		413	MAR5	FALSE	TRUE
414	DAopto-04	FALSE	TRUE		414	MAR5	FALSE	TRUE
415	DAopto-04	FALSE	TRUE		415	MAR5	FALSE	TRUE
416	DAopto-04	FALSE	TRUE		416	MAR5	FALSE	TRUE
417	DAopto-04	FALSE	TRUE		417	MAR5	FALSE	TRUE
418	DAopto-04	FALSE	TRUE		418	MAR5	FALSE	TRUE
419	DAopto-04	FALSE	TRUE		419	MAR5	FALSE	FALSE
420	DAopto-04	FALSE	TRUE		420	MAR5	FALSE	TRUE
421	DAopto-04	FALSE	TRUE		421	MAR6	FALSE	TRUE
422	DAopto-04	FALSE	TRUE		422	MAR6	FALSE	TRUE
423	DAopto-04	FALSE	TRUE		423	MAR6	FALSE	TRUE
424	DAopto-04	FALSE	TRUE		424	MAR6	FALSE	TRUE
425	DAopto-04	FALSE	TRUE		425	MAR6	FALSE	TRUE
426	DAopto-04	FALSE	TRUE		426	MAR6	FALSE	TRUE
427	DAopto-04	FALSE	TRUE		427	MAR6	FALSE	TRUE
428	DAopto-04	FALSE	TRUE		428	MAR6	FALSE	TRUE
429	DAopto-04	FALSE	TRUE		429	MAR6	FALSE	TRUE
430	DAopto-04	FALSE	TRUE		430	MAR6	FALSE	TRUE
431	DAopto-04	FALSE	TRUE		431	MAR7	FALSE	TRUE
432	DAopto-04	FALSE	TRUE		432	MAR7	FALSE	TRUE
433	DAopto-04	FALSE	TRUE		433	MAR7	FALSE	TRUE
434	DAopto-04	FALSE	TRUE		434	MAR7	FALSE	TRUE
435	DAopto-04	FALSE	TRUE		435	MAR7	FALSE	TRUE
436	DAopto-04	FALSE	TRUE		436	MAR7	FALSE	TRUE
437	DAopto-04	FALSE	TRUE		437	MAR7	FALSE	TRUE
438	DAopto-04	FALSE	TRUE		438	MAR7	FALSE	TRUE
439	DAopto-04	FALSE	TRUE		439	MAR7	FALSE	TRUE
440	DAopto-04	FALSE	TRUE		440	MAR7	FALSE	TRUE
441	DAopto-04	FALSE	FALSE		441	MAR7	FALSE	TRUE
442	DAopto-04	FALSE	FALSE		442	MAR7	FALSE	TRUE
443	DAopto-04	FALSE	FALSE		443	MAR7	FALSE	TRUE
444	DAopto-04	FALSE	FALSE		444	MAR7	FALSE	TRUE
445	DAopto-04	FALSE	FALSE		445	MAR7	FALSE	TRUE
446	DAopto-04	FALSE	FALSE		446	MAR7	FALSE	TRUE
447	DAopto-04	FALSE	TRUE		447	MAR7	FALSE	TRUE
448	DAopto-04	FALSE	TRUE		448	MAR7	FALSE	TRUE
449	DAopto-04	FALSE	TRUE		449	MAR7	FALSE	TRUE
450	DAopto-04	FALSE	TRUE		450	MAR7	FALSE	TRUE
451	DAopto-04	FALSE	TRUE		451	MAR7	FALSE	TRUE
452	DAopto-04	FALSE	TRUE		452	MAR7	FALSE	TRUE
453	DAopto-04	FALSE	TRUE		453	MAR7	FALSE	TRUE
454	DAopto-04	FALSE	TRUE		454	MAR7	FALSE	FALSE
455	DAopto-04	FALSE	TRUE		455	MAR7	FALSE	TRUE
456	DAopto-05	FALSE	TRUE		456	MAR7	FALSE	TRUE
457	DAopto-05	FALSE	TRUE		457	MAR7	FALSE	FALSE
458	DAopto-05	FALSE	FALSE		458	MAR7	FALSE	TRUE
459	DAopto-05	FALSE	TRUE		459	MAR7	FALSE	TRUE
460	DAopto-05	FALSE	TRUE		460	MAR7	FALSE	TRUE
461	DAopto-05	FALSE	TRUE		461	MAR7	FALSE	TRUE
462	DAopto-05	FALSE	TRUE		462	MAR7	FALSE	TRUE
463	DAopto-05	FALSE	TRUE		463	MAR7	FALSE	TRUE
464	DAopto-05	FALSE	TRUE		464	MAR7	FALSE	TRUE
465	DAopto-05	FALSE	TRUE		465	MAR7	FALSE	FALSE
466	DAopto-05	FALSE	TRUE		466	MAR7	FALSE	TRUE
467	DAopto-05	FALSE	TRUE		467	MAR7	FALSE	FALSE
468	DAopto-05	FALSE	TRUE		468	MAR7	FALSE	TRUE
469	DAopto-05	FALSE	TRUE		469	MAR7	FALSE	TRUE
470	DAopto-05	FALSE	TRUE		470	MAR7	FALSE	FALSE
471	DAopto-05	FALSE	TRUE		471	MAR7	FALSE	TRUE
472	DAopto-05	FALSE	TRUE		472	MAR7	FALSE	TRUE
473	DAopto-05	FALSE	TRUE
474	DAopto-05	FALSE	TRUE
475	DAopto-05	FALSE	TRUE
476	DAopto-05	FALSE	TRUE
477	DAopto-05	FALSE	TRUE
478	DAopto-05	FALSE	TRUE
479	DAopto-05	FALSE	TRUE
480	DAopto-05	FALSE	TRUE
481	DAopto-05	FALSE	FALSE
482	DAopto-05	FALSE	TRUE
483	DAopto-05	FALSE	TRUE
484	DAopto-05	FALSE	TRUE
485	DAopto-05	FALSE	TRUE
486	DAopto-05	FALSE	TRUE
487	DAopto-05	FALSE	TRUE
488	DAopto-06	FALSE	TRUE
489	DAopto-06	FALSE	TRUE
490	DAopto-06	FALSE	TRUE
491	DAopto-06	FALSE	TRUE
492	DAopto-06	FALSE	FALSE
493	DAopto-06	FALSE	TRUE
494	DAopto-06	FALSE	TRUE
495	DAopto-06	FALSE	TRUE
496	DAopto-06	FALSE	TRUE
497	DAopto-06	FALSE	TRUE
498	DAopto-06	FALSE	TRUE
499	DAopto-06	FALSE	FALSE
500	DAopto-06	FALSE	TRUE
501	DAopto-06	FALSE	FALSE
502	DAopto-06	FALSE	FALSE
503	DAopto-06	FALSE	FALSE
504	DAopto-06	FALSE	FALSE
505	DAopto-06	FALSE	FALSE
506	DAopto-06	FALSE	FALSE
507	DAopto-06	FALSE	FALSE
508	DAopto-06	FALSE	FALSE
509	DAopto-06	FALSE	TRUE
510	DAopto-06	FALSE	TRUE
511	DAopto-06	FALSE	TRUE
512	DAopto-06	FALSE	FALSE
513	DAopto-06	FALSE	TRUE
514	DAopto-06	FALSE	TRUE
515	DAopto-06	FALSE	TRUE
516	DAopto-06	FALSE	TRUE
517	DAopto-06	FALSE	FALSE
518	DAopto-06	FALSE	TRUE
519	DAopto-06	FALSE	TRUE
520	DAopto-06	FALSE	FALSE
521	DAopto-06	FALSE	TRUE
522	DAopto-06	FALSE	TRUE
523	DAopto-06	FALSE	TRUE
524	DAopto-06	FALSE	TRUE
525	DAopto-06	FALSE	TRUE
526	DAopto-06	FALSE	TRUE
527	DAopto-06	FALSE	TRUE
528	DAopto-06	FALSE	TRUE
529	DAopto-06	FALSE	TRUE
530	DAopto-06	FALSE	FALSE
531	DAopto-06	FALSE	TRUE
532	DAopto-06	FALSE	TRUE
533	DAopto-06	FALSE	FALSE
534	DAopto-06	FALSE	TRUE
535	DAopto-06	FALSE	FALSE
536	DAopto-06	FALSE	FALSE
537	DAopto-06	FALSE	TRUE
538	DAopto-06	FALSE	TRUE
539	DAopto-06	FALSE	TRUE
540	DAopto-06	FALSE	TRUE
541	DAopto-06	FALSE	TRUE
542	DAopto-06	FALSE	FALSE
543	DAopto-06	FALSE	TRUE
544	DAopto-06	FALSE	TRUE
545	DAopto-06	FALSE	TRUE
546	DAopto-06	FALSE	TRUE
547	DAopto-06	FALSE	TRUE
548	DAopto-07	FALSE	TRUE
549	DAopto-07	FALSE	TRUE
550	DAopto-07	FALSE	TRUE
551	DAopto-07	FALSE	TRUE
552	DAopto-07	FALSE	TRUE
553	DAopto-07	FALSE	TRUE
554	DAopto-07	FALSE	TRUE
555	DAopto-07	FALSE	TRUE
556	DAopto-07	FALSE	TRUE
557	DAopto-07	FALSE	TRUE
558	DAopto-07	FALSE	TRUE
559	DAopto-07	FALSE	TRUE
560	DAopto-07	FALSE	TRUE
561	DAopto-07	FALSE	FALSE
562	DAopto-07	FALSE	TRUE
563	DAopto-07	FALSE	TRUE
564	DAopto-07	FALSE	TRUE
565	DAopto-07	FALSE	TRUE
566	DAopto-07	FALSE	TRUE
567	DAopto-07	FALSE	TRUE
568	DAopto-07	FALSE	TRUE
569	DAopto-07	FALSE	TRUE
570	DAopto-07	FALSE	TRUE
571	DAopto-07	FALSE	TRUE
572	DAopto-07	FALSE	FALSE
573	DAopto-07	FALSE	TRUE
574	DAopto-07	FALSE	TRUE
575	DAopto-07	FALSE	TRUE
576	DAopto-08	FALSE	TRUE
577	DAopto-08	FALSE	TRUE
578	DAopto-08	FALSE	TRUE
579	DAopto-08	FALSE	TRUE
580	DAopto-08	FALSE	TRUE
581	DAopto-08	FALSE	TRUE
582	DAopto-08	FALSE	TRUE
583	DAopto-08	FALSE	TRUE
584	DAopto-08	FALSE	TRUE
585	DAopto-08	FALSE	TRUE
586	DAopto-08	FALSE	TRUE
587	DAopto-08	FALSE	TRUE
588	DAopto-08	FALSE	TRUE
589	DAopto-08	FALSE	TRUE
590	DAopto-08	FALSE	TRUE
591	DAopto-08	FALSE	TRUE
592	DAopto-08	FALSE	TRUE
593	DAopto-10	FALSE	TRUE
594	DAopto-10	FALSE	TRUE
595	DAopto-10	FALSE	FALSE
596	DAopto-10	FALSE	FALSE
597	DAopto-10	FALSE	TRUE
598	DAopto-10	FALSE	TRUE
599	DAopto-10	FALSE	TRUE
600	DAopto-10	FALSE	TRUE
601	DAopto-10	FALSE	TRUE
602	DAopto-10	FALSE	TRUE
603	DAopto-10	FALSE	TRUE
604	DAopto-10	FALSE	TRUE
605	DAopto-10	FALSE	TRUE
606	DAopto-10	FALSE	TRUE
607	DAopto-10	FALSE	TRUE
608	DAopto-10	FALSE	TRUE
609	DAopto-10	FALSE	TRUE
610	DAopto-10	FALSE	TRUE
611	DAopto-10	FALSE	TRUE
612	DAopto-10	FALSE	TRUE
613	DAopto-10	FALSE	TRUE
614	DAopto-10	FALSE	TRUE
615	DAopto-10	FALSE	TRUE
616	DAopto-10	FALSE	TRUE
617	DAopto-10	FALSE	FALSE
618	DAopto-10	FALSE	TRUE
619	DAopto-10	FALSE	TRUE
620	DAopto-10	FALSE	TRUE
621	DAopto-10	FALSE	TRUE
622	DAopto-10	FALSE	TRUE
623	DAopto-10	FALSE	TRUE
624	DAopto-10	FALSE	TRUE

## Sheet: ED fig10i
4mW					8mW
	animal_id	stim_trial	instant_speed			animal_id	stim_trial	instant_speed
0	DAopto-01	TRUE	6.58889		0	MAR1	TRUE	9.58889
1	DAopto-01	TRUE	6.34444		1	MAR1	TRUE	5.85556
2	DAopto-01	TRUE	5.06667		2	MAR1	TRUE	5.7
3	DAopto-01	TRUE	5.55556		3	MAR1	TRUE	8.9
4	DAopto-01	TRUE	8.02222		4	MAR1	TRUE	3.82222
5	DAopto-01	TRUE	4.06667		5	MAR1	TRUE	3.14444
6	DAopto-01	TRUE	8.18889		6	MAR1	TRUE	4.57778
7	DAopto-01	TRUE	10.2222		7	MAR1	TRUE	3.82222
8	DAopto-02	TRUE	3.7		8	MAR1	TRUE	5.78889
9	DAopto-02	TRUE	6.82222		9	MAR1	TRUE	8.68889
10	DAopto-02	TRUE	3.06667		10	MAR1	TRUE	20
11	DAopto-02	TRUE	3.26667		11	MAR1	TRUE	8.48889
12	DAopto-02	TRUE	6.08889		12	MAR2	TRUE	5.46667
13	DAopto-02	TRUE	6.61111		13	MAR2	TRUE	6.12222
14	DAopto-03	TRUE	6.86667		14	MAR2	TRUE	6.94444
15	DAopto-03	TRUE	4.15556		15	MAR2	TRUE	6.88889
16	DAopto-03	TRUE	4.72222		16	MAR2	TRUE	4.07778
17	DAopto-03	TRUE	9.54444		17	MAR2	TRUE	3.3
18	DAopto-03	TRUE	5.36667		18	MAR2	TRUE	3.48889
19	DAopto-03	TRUE	3.71111		19	MAR2	TRUE	6.42222
20	DAopto-03	TRUE	4.94444		20	MAR3	TRUE	4.96667
21	DAopto-04	TRUE	6.5		21	MAR3	TRUE	6.35556
22	DAopto-04	TRUE	4.88889		22	MAR3	TRUE	10.1222
23	DAopto-04	TRUE	6.91111		23	MAR3	TRUE	6.44444
24	DAopto-04	TRUE	6.03333		24	MAR3	TRUE	11.9667
25	DAopto-04	TRUE	7.28889		25	MAR3	TRUE	5.32222
26	DAopto-04	TRUE	10.3222		26	MAR3	TRUE	8.95556
27	DAopto-04	TRUE	8.68889		27	MAR3	TRUE	3.31111
28	DAopto-04	TRUE	4.74444		28	MAR3	TRUE	7.84444
29	DAopto-04	TRUE	7.6		29	MAR3	TRUE	4.76667
30	DAopto-04	TRUE	2.57778		30	MAR3	TRUE	6.32222
31	DAopto-05	TRUE	4.02222		31	MAR4	TRUE	7.78889
32	DAopto-05	TRUE	5.31111		32	MAR4	TRUE	5.3
33	DAopto-05	TRUE	3.74444		33	MAR4	TRUE	7.53333
34	DAopto-05	TRUE	10.0556		34	MAR4	TRUE	5.12222
35	DAopto-05	TRUE	7.24444		35	MAR4	TRUE	6.83333
36	DAopto-05	TRUE	7.6		36	MAR4	TRUE	6.58889
37	DAopto-05	TRUE	6.74444		37	MAR4	TRUE	6.06667
38	DAopto-05	TRUE	5.6		38	MAR4	TRUE	6.53333
39	DAopto-05	TRUE	6.03333		39	MAR4	TRUE	9.06667
40	DAopto-05	TRUE	8.32222		40	MAR4	TRUE	6.45556
41	DAopto-05	TRUE	4.14444		41	MAR4	TRUE	2.87778
42	DAopto-05	TRUE	8.24444		42	MAR4	TRUE	10.0111
43	DAopto-06	TRUE	7.62222		43	MAR5	TRUE	7.44444
44	DAopto-06	TRUE	6.28889		44	MAR5	TRUE	7.85556
45	DAopto-06	TRUE	8.34444		45	MAR5	TRUE	5.34444
46	DAopto-06	TRUE	9.48889		46	MAR5	TRUE	8.3
47	DAopto-06	TRUE	4.51111		47	MAR5	TRUE	5.34444
48	DAopto-06	TRUE	9.22222		48	MAR5	TRUE	13.7556
49	DAopto-07	TRUE	6.12222		49	MAR5	TRUE	2.68889
50	DAopto-07	TRUE	5.24444		50	MAR5	TRUE	8.35556
51	DAopto-07	TRUE	3.66667		51	MAR5	TRUE	8.43333
52	DAopto-07	TRUE	5.87778		52	MAR5	TRUE	20
53	DAopto-07	TRUE	8.22222		53	MAR5	TRUE	6.56667
54	DAopto-07	TRUE	5.68889		54	MAR5	TRUE	8.56667
55	DAopto-07	TRUE	5.48889		55	MAR6	TRUE	7.88889
56	DAopto-08	TRUE	8.71111		56	MAR6	TRUE	13.5
57	DAopto-08	TRUE	4.44444		57	MAR6	TRUE	11.2667
58	DAopto-08	TRUE	7.53333		58	MAR6	TRUE	9.18889
59	DAopto-08	TRUE	3.11111		59	MAR6	TRUE	5.56667
60	DAopto-10	TRUE	4.22222		60	MAR7	TRUE	4.62222
61	DAopto-10	TRUE	8.96667		61	MAR7	TRUE	4.9
62	DAopto-10	TRUE	3.97778		62	MAR7	TRUE	4
63	DAopto-10	TRUE	3.66667		63	MAR7	TRUE	9.35556
64	DAopto-10	TRUE	3.34444		64	MAR7	TRUE	9.31111
65	DAopto-10	TRUE	5.16667		65	MAR7	TRUE	2.37778
66	DAopto-10	TRUE	5.37778		66	MAR7	TRUE	8.27778
67	DAopto-10	TRUE	4.41111		67	MAR1	FALSE	8.3
68	DAopto-01	FALSE	4.71111		68	MAR1	FALSE	8.68889
69	DAopto-01	FALSE	7.02222		69	MAR1	FALSE	5.78889
70	DAopto-01	FALSE	7.04444		70	MAR1	FALSE	6.03333
71	DAopto-02	FALSE	8.37778		71	MAR1	FALSE	6.77778
72	DAopto-02	FALSE	7.7		72	MAR1	FALSE	3.93333
73	DAopto-02	FALSE	4.3		73	MAR1	FALSE	5.77778
74	DAopto-02	FALSE	4.63333		74	MAR1	FALSE	8.74444
75	DAopto-02	FALSE	7.76667		75	MAR1	FALSE	9.84444
76	DAopto-02	FALSE	3.44444		76	MAR1	FALSE	9.42222
77	DAopto-02	FALSE	11.4222		77	MAR2	FALSE	8.93333
78	DAopto-02	FALSE	5.38889		78	MAR2	FALSE	5.41111
79	DAopto-02	FALSE	9.92222		79	MAR2	FALSE	2.32222
80	DAopto-02	FALSE	4.95556		80	MAR2	FALSE	3.66667
81	DAopto-03	FALSE	7.31111		81	MAR2	FALSE	2.9
82	DAopto-03	FALSE	3.77778		82	MAR3	FALSE	5.62222
83	DAopto-03	FALSE	11.0111		83	MAR3	FALSE	3.78889
84	DAopto-03	FALSE	6.4		84	MAR3	FALSE	18.4889
85	DAopto-03	FALSE	2.57778		85	MAR3	FALSE	3.84444
86	DAopto-04	FALSE	5.48889		86	MAR3	FALSE	10.3222
87	DAopto-04	FALSE	6.31111		87	MAR4	FALSE	4.3
88	DAopto-04	FALSE	2.77778		88	MAR4	FALSE	4.52222
89	DAopto-04	FALSE	6.78889		89	MAR4	FALSE	3.72222
90	DAopto-04	FALSE	2.94444		90	MAR4	FALSE	8.15556
91	DAopto-04	FALSE	10.6111		91	MAR4	FALSE	7.55556
92	DAopto-04	FALSE	8.65556		92	MAR4	FALSE	7.14444
93	DAopto-04	FALSE	5.77778		93	MAR5	FALSE	5.61111
94	DAopto-04	FALSE	5.7		94	MAR5	FALSE	20
95	DAopto-04	FALSE	4.23333		95	MAR5	FALSE	8.01111
96	DAopto-04	FALSE	7.75556		96	MAR5	FALSE	4.94444
97	DAopto-04	FALSE	7.24444		97	MAR5	FALSE	5.64444
98	DAopto-04	FALSE	6.81111		98	MAR5	FALSE	4.85556
99	DAopto-04	FALSE	4.45556		99	MAR5	FALSE	4.92222
100	DAopto-04	FALSE	11.5333		100	MAR5	FALSE	9.1
101	DAopto-04	FALSE	7.62222		101	MAR5	FALSE	6.3
102	DAopto-04	FALSE	7.44444		102	MAR5	FALSE	18.0667
103	DAopto-04	FALSE	6.21111		103	MAR6	FALSE	4.44444
104	DAopto-04	FALSE	5.22222		104	MAR6	FALSE	8.52222
105	DAopto-04	FALSE	7.18889		105	MAR6	FALSE	5.83333
106	DAopto-05	FALSE	7.7		106	MAR7	FALSE	4.34444
107	DAopto-05	FALSE	2.61111		107	MAR7	FALSE	5.48889
108	DAopto-05	FALSE	4.85556		108	MAR7	FALSE	10.1444
109	DAopto-05	FALSE	3.33333		109	MAR7	FALSE	9.31111
110	DAopto-05	FALSE	5.02222		110	MAR7	FALSE	5.01111
111	DAopto-05	FALSE	7.21111		111	MAR7	FALSE	8.53333
112	DAopto-05	FALSE	3.4		112	MAR7	FALSE	3.64444
113	DAopto-05	FALSE	2.38889		113	MAR7	FALSE	9.5
114	DAopto-05	FALSE	3.98889		114	MAR7	FALSE	3.9
115	DAopto-05	FALSE	6.94444		115	MAR7	FALSE	4.42222
116	DAopto-06	FALSE	5.2
117	DAopto-06	FALSE	3.87778
118	DAopto-06	FALSE	6.25556
119	DAopto-06	FALSE	7.8
120	DAopto-07	FALSE	6.42222
121	DAopto-07	FALSE	4.88889
122	DAopto-07	FALSE	6.24444
123	DAopto-07	FALSE	5.94444
124	DAopto-07	FALSE	4.61111
125	DAopto-07	FALSE	2.17778
126	DAopto-07	FALSE	7.2
127	DAopto-08	FALSE	5.11111
128	DAopto-08	FALSE	9.17778
129	DAopto-08	FALSE	8.87778
130	DAopto-08	FALSE	5.93333
131	DAopto-08	FALSE	5.73333
132	DAopto-08	FALSE	3.93333
133	DAopto-10	FALSE	6.2
134	DAopto-10	FALSE	5.61111
135	DAopto-10	FALSE	6.02222
136	DAopto-10	FALSE	13.7
137	DAopto-10	FALSE	2.44444
138	DAopto-10	FALSE	4.82222
139	DAopto-10	FALSE	3.02222

## Sheet: ED fig10j
Unnamed: 0	index	regressor	coefficient	p_value	significant
0	6	Turn Ang Abs Diff	-1.5612	0.119271	FALSE
1	7	Turn Ang Abs Diff	-0.647945	0.301122	FALSE
2	8	Turn Ang Abs Diff	-2.75933	0.0123941	TRUE
3	9	Turn Ang Abs Diff	-0.679141	0.377042	FALSE
4	10	Turn Ang Abs Diff	-0.661866	0.29442	FALSE
5	11	Turn Ang Abs Diff	0.344651	0.579551	FALSE
