# Supplementary material for: Dopaminergic action prediction errors serve as a value-free teaching signal
Source: Nature. 2025 May 14;643(8074):1333–42. doi: 10.1038/s41586-025-09008-9 (PMC12310545; doi:10.1038/s41586-025-09008-9)
Supplement: Supplementary file 16 — Source Data Extended Data Fig. 11 [file 41586_2025_9008_MOESM16_ESM.xlsx]

## Sheet: ED fig11b
Actor
High (left)	1	1.01742	1.01725	1.03571	1.03537	1.05402	1.0535	1.07419	1.07346	1.09713	1.09617	1.11919	1.11799	1.14058	1.13917	1.15782	1.15623	1.17766	1.17587	1.19617	1.19422	1.21422	1.21209	1.23447	1.23212	1.25095	1.24844	1.26914	1.26645	1.28584	1.28298	1.29988	1.29688	1.31409	1.31096	1.3301	1.3268	1.34437	1.34093	1.3591	1.35552	1.37187	1.36815	1.38504	1.38118	1.39632	1.39236	1.40856	1.40448
High (right)	1	1	0.999637	0.999639	0.999008	0.999017	0.997974	0.997993	0.996806	0.996837	0.995586	0.995629	0.994041	0.9941	0.992229	0.992306	0.990796	0.990888	0.98873	0.988844	0.987218	0.987345	0.984974	0.985124	0.983061	0.98323	0.98121	0.981397	0.978953	0.979163	0.977288	0.977515	0.975532	0.975777	0.973996	0.974256	0.972601	0.972875	0.97113	0.971419	0.969503	0.969808	0.968658	0.968971	0.966839	0.967171	0.966041	0.96638	0.965522
Low (left)	1	1	1	0.999668	0.99967	0.999022	0.999031	0.998217	0.998234	0.997382	0.997406	0.99646	0.996495	0.99525	0.995296	0.993324	0.99339	0.991731	0.991814	0.989854	0.989956	0.988104	0.988223	0.986999	0.987129	0.985174	0.985323	0.983763	0.983925	0.981844	0.982025	0.979534	0.979738	0.977708	0.97793	0.976689	0.976922	0.975093	0.975342	0.974011	0.974271	0.972631	0.972905	0.971893	0.972174	0.970816	0.971108	0.970671	0.970964
Low (right)	1.01742	1.01725	1.03574	1.0354	1.05404	1.05352	1.07166	1.07095	1.09034	1.08946	1.10958	1.10848	1.12679	1.12552	1.14562	1.14417	1.16613	1.16447	1.18562	1.18376	1.20537	1.20332	1.22225	1.22002	1.23934	1.23695	1.25648	1.25392	1.27255	1.26983	1.28859	1.28571	1.30485	1.30181	1.32021	1.31701	1.33477	1.33142	1.34918	1.34568	1.3631	1.35948	1.37645	1.3727	1.38739	1.38352	1.39926	1.39526	1.41069
Tail
High (left)	1	1.00871	1.00871	1.01817	1.01817	1.02799	1.02799	1.03914	1.03914	1.05218	1.05218	1.06532	1.06532	1.07858	1.07858	1.09001	1.09001	1.10329	1.10329	1.11624	1.11624	1.12949	1.12949	1.14453	1.14453	1.15792	1.15792	1.1727	1.1727	1.18702	1.18702	1.20024	1.20024	1.214	1.214	1.22933	1.22933	1.24403	1.24403	1.25948	1.25948	1.27426	1.27426	1.28979	1.28979	1.30459	1.30459	1.32054	1.32054
High (right)	1.01109	1.01109	1.02133	1.02133	1.03113	1.03113	1.04088	1.04088	1.04962	1.04962	1.05753	1.05753	1.06594	1.06594	1.07325	1.07325	1.07892	1.07892	1.08485	1.08485	1.08974	1.08974	1.09573	1.09573	1.10092	1.10092	1.10553	1.10553	1.11036	1.11036	1.11433	1.11433	1.11782	1.11782	1.12106	1.12106	1.12408	1.12408	1.1268	1.1268	1.12942	1.12942	1.13137	1.13137	1.13438	1.13438	1.13614	1.13614	1.13754
Low (left)	1	1.0112	1.0112	1.02154	1.02154	1.03139	1.03139	1.03982	1.03982	1.04624	1.04624	1.05242	1.05242	1.05839	1.05839	1.06607	1.06607	1.07182	1.07182	1.0777	1.0777	1.08319	1.08319	1.08678	1.08678	1.09183	1.09183	1.09539	1.09539	1.09933	1.09933	1.10414	1.10414	1.10814	1.10814	1.11051	1.11051	1.11346	1.11346	1.11547	1.11547	1.11803	1.11803	1.11966	1.11966	1.12177	1.12177	1.12267	1.12267
Low (right)	1.0088	1.0088	1.01836	1.01836	1.02823	1.02823	1.03806	1.03806	1.04881	1.04881	1.06028	1.06028	1.07106	1.07106	1.08302	1.08302	1.09638	1.09638	1.10955	1.10955	1.12352	1.12352	1.13625	1.13625	1.1496	1.1496	1.16343	1.16343	1.17699	1.17699	1.1911	1.1911	1.20573	1.20573	1.22037	1.22037	1.23504	1.23504	1.25002	1.25002	1.26514	1.26514	1.28055	1.28055	1.29473	1.29473	1.31004	1.31004	1.32556
Critic
High	0	0.0176	0.0176	0.036096	0.036096	0.0546516	0.0546516	0.075265	0.075265	0.099055	0.099055	0.122293	0.122293	0.145001	0.145001	0.163202	0.163202	0.184674	0.184674	0.204886	0.204886	0.225091	0.225091	0.248487	0.248487	0.267749	0.267749	0.289438	0.289438	0.30946	0.30946	0.326682	0.326682	0.344815	0.344815	0.365822	0.365822	0.384789	0.384789	0.404998	0.404998	0.423198	0.423198	0.44267	0.44267	0.460163	0.460163	0.479756	0.479756
Low	0.0176	0.0176	0.036096	0.036096	0.0546517	0.0546517	0.0724651	0.0724651	0.0915671	0.0915671	0.111504	0.111504	0.129444	0.129444	0.149067	0.149067	0.171104	0.171104	0.19186	0.19186	0.213786	0.213786	0.232434	0.232434	0.251937	0.251937	0.27186	0.27186	0.290585	0.290585	0.310161	0.310161	0.330155	0.330155	0.349749	0.349749	0.368959	0.368959	0.3882	0.3882	0.407073	0.407073	0.42639	0.42639	0.442534	0.442534	0.460833	0.460833	0.479199
[truncated: 950 more columns]
