# Supplementary material for: Dopaminergic action prediction errors serve as a value-free teaching signal
Source: Nature. 2025 May 14;643(8074):1333–42. doi: 10.1038/s41586-025-09008-9 (PMC12310545; doi:10.1038/s41586-025-09008-9)
Supplement: Supplementary file 17 — Source Data Extended Data Fig. 12 [file 41586_2025_9008_MOESM17_ESM.xlsx]

## Sheet: fig_ED12d_signals_data
sub-005_id-TS24_trial0	sub-005_id-TS24_trial1	sub-005_id-TS24_trial2	sub-006_id-TS26_trial1	sub-006_id-TS26_trial2	sub-007_id-TS33_trial0	sub-007_id-TS33_trial1	sub-007_id-TS33_trial2	sub-008_id-TS34_trial0	sub-008_id-TS34_trial1	sub-008_id-TS34_trial2
-0.00240886	-5.14572e-05	0.00129479	-0.00120893	-0.00434479	0.00419915	0.00213478	0.000693624	0.00064989	0.00717728	-0.0044776
-0.00256697	-6.11741e-05	0.00094632	-0.00145004	-0.00429115	0.00370339	0.00230371	0.000638201	0.000822276	0.00669265	-0.00449313
-0.00274107	-6.59475e-05	0.000606887	-0.00167048	-0.00422055	0.00326053	0.0024086	0.00060116	0.00100451	0.0062167	-0.00451393
-0.00290944	-9.09308e-05	0.000297848	-0.00185638	-0.0041084	0.00287389	0.00241531	0.000593814	0.00117958	0.00574686	-0.00453176
-0.00308695	-0.000150635	3.06561e-05	-0.00199508	-0.00393234	0.0025272	0.00232468	0.000612105	0.00134598	0.0053213	-0.00456046
-0.0033217	-0.00025071	-0.000166281	-0.00210533	-0.00366777	0.00219433	0.00216688	0.00064258	0.00150756	0.00493163	-0.00460518
-0.00363802	-0.000402436	-0.000240962	-0.00218711	-0.00332098	0.00187047	0.00199082	0.00067315	0.00167658	0.00454549	-0.00466102
-0.00402484	-0.000599867	-0.000150663	-0.00223281	-0.00295048	0.00156109	0.00183735	0.000696441	0.00185356	0.00413626	-0.00470942
-0.00443021	-0.000807466	7.61918e-05	-0.002242	-0.00265909	0.00127178	0.00170891	0.000700371	0.00204926	0.00366864	-0.00472489
-0.00478346	-0.000998648	0.000373305	-0.00221101	-0.00253016	0.00103079	0.00159483	0.000658295	0.00226882	0.00312696	-0.00472279
-0.00504347	-0.00114262	0.000681674	-0.00215416	-0.0025866	0.000860384	0.00150251	0.000556413	0.00248919	0.00252592	-0.00473877
-0.00518734	-0.00118952	0.000961855	-0.00209773	-0.0027968	0.000745297	0.00145436	0.000420178	0.00269064	0.00188977	-0.00480541
-0.00518861	-0.00109102	0.00119811	-0.00206399	-0.00308841	0.00065024	0.00145022	0.000272016	0.00286625	0.0012616	-0.0049234
-0.0050206	-0.000814426	0.00139812	-0.00207134	-0.00339037	0.000544857	0.00145138	0.000115396	0.00300925	0.000693255	-0.00504787
-0.00468144	-0.000371062	0.00157798	-0.00211077	-0.00365029	0.000410427	0.00145834	-2.52761e-05	0.00311586	0.000183989	-0.00511056
-0.00419515	0.000166857	0.00174542	-0.00215445	-0.00384381	0.000245751	0.00148213	-0.00012606	0.00317573	-0.000278199	-0.00505402
-0.00356038	0.000716197	0.00189089	-0.00218101	-0.00398215	6.60806e-05	0.00150491	-0.000174134	0.0031517	-0.0006882	-0.00487436
-0.00278092	0.00121365	0.00198838	-0.00218326	-0.00409174	-0.000101767	0.00152056	-0.000148944	0.00302157	-0.00102838	-0.00461116
-0.00189809	0.00160952	0.00204603	-0.00216809	-0.00420282	-0.000233014	0.00153637	-6.16891e-05	0.00279397	-0.00129309	-0.004311
-0.000957233	0.00187113	0.00209669	-0.00215159	-0.00434476	-0.000332861	0.00156852	5.22584e-05	0.00251159	-0.00147977	-0.00400291
-7.18947e-06	0.00199385	0.00215561	-0.00214606	-0.00452211	-0.000408828	0.00162546	0.000158592	0.00223046	-0.00160791	-0.00371381
0.000877696	0.00199215	0.0022176	-0.0021329	-0.00471602	-0.000471663	0.00169558	0.000238441	0.00198639	-0.00170266	-0.00348022
0.00164897	0.00190484	0.00226918	-0.00208469	-0.0049203	-0.000531507	0.00175481	0.00028682	0.00176949	-0.00177605	-0.00333456
0.00226684	0.00179328	0.00229804	-0.00199273	-0.00511579	-0.000596755	0.00177253	0.000300921	0.00155428	-0.00183633	-0.00330086
0.00269942	0.00170219	0.00230225	-0.00184	-0.00524875	-0.000695615	0.00173939	0.000261578	0.00132141	-0.00190672	-0.00335496
0.00293788	0.00166403	0.0022908	-0.00160491	-0.00529171	-0.000846752	0.00165697	0.000161563	0.00106743	-0.00199006	-0.0034665
0.00297461	0.00167497	0.0022611	-0.00127801	-0.00524983	-0.00102879	0.00151888	1.38182e-05	0.000801088	-0.00206125	-0.00363347
0.00281904	0.00169382	0.00220353	-0.000847039	-0.00515158	-0.00120537	0.00133823	-0.000149731	0.000538777	-0.00210795	-0.00383939
0.00249475	0.00169389	0.00210776	-0.00030865	-0.00503422	-0.00134078	0.00116081	-0.000292524	0.000314927	-0.00213196	-0.00406703
0.00205276	0.00165864	0.00197891	0.000324289	-0.00491546	-0.00142432	0.00102502	-0.000406849	0.000192057	-0.0021528	-0.00430068
0.00157634	0.00156246	0.00181153	0.00101901	-0.00480484	-0.00146442	0.000957288	-0.000496591	0.000213439	-0.00220974	-0.00449736
0.00115208	0.00138378	0.00160392	0.00171318	-0.00469955	-0.00148656	0.000965632	-0.000573301	0.000366891	-0.00231227	-0.00461222
0.000836013	0.00111881	0.00137105	0.00235183	-0.00459476	-0.00153266	0.0010371	-0.000639065	0.00058851	-0.002438	-0.00463035
0.000632956	0.000757552	0.00112026	0.00288976	-0.00448459	-0.00162234	0.00115787	-0.000681816	0.000802504	-0.00256815	-0.00458141
0.000528574	0.000319623	0.000858924	0.00330606	-0.00435587	-0.00172951	0.00128898	-0.000697655	0.000944393	-0.00268317	-0.00450182
0.000528149	-0.000125747	0.000602573	0.00359376	-0.00420089	-0.00182174	0.00137583	-0.000707985	0.000988233	-0.00274947	-0.00442193
0.000627338	-0.000515573	0.00036117	0.00373572	-0.00403592	-0.00188093	0.00138724	-0.00073883	0.000943147	-0.0027498	-0.00435915
0.000803345	-0.000837504	0.000137478	0.00374519	-0.00388212	-0.00189832	0.00130942	-0.000784736	0.000837913	-0.00268162	-0.00431589
0.00104627	-0.0010944	-7.25876e-05	0.00366485	-0.00372609	-0.00186991	0.00114636	-0.000821722	0.000689396	-0.00255481	-0.00428934
0.00131425	-0.00129175	-0.000284156	0.00352	-0.00355846	-0.00181349	0.000914679	-0.000820842	0.000497384	-0.00240568	-0.00426888
0.00154883	-0.00143457	-0.000511753	0.00331725	-0.00340201	-0.00176012	0.000632368	-0.000776144	0.000281799	-0.00227652	-0.00421474
0.00168418	-0.00150943	-0.000743237	0.00307897	-0.00327509	-0.00174583	0.000334255	-0.00069864	7.37949e-05	-0.00218718	-0.00406724
0.00167061	-0.00150632	-0.000962052	0.0028219	-0.00317337	-0.00180562	5.39893e-05	-0.000592331	-8.37941e-05	-0.00213094	-0.00379941
0.0015035	-0.00145201	-0.00115918	0.00254844	-0.00309464	-0.00194469	-0.000173667	-0.000469012	-0.000170371	-0.00209348	-0.0034308
0.00120085	-0.00139575	-0.00133535	0.00225768	-0.00304948	-0.00214671	-0.000322767	-0.000363654	-0.000179415	-0.00208343	-0.00300605
0.000787059	-0.00136984	-0.00148683	0.00196026	-0.00304416	-0.00237861	-0.00039227	-0.000290402	-0.000114039	-0.00210731	-0.00256654
0.000297618	-0.00137559	-0.00159232	0.00167042	-0.00308193	-0.00261169	-0.000374467	-0.000219617	-1.75619e-05	-0.00214265	-0.00213336
-0.000226616	-0.00141697	-0.00162899	0.0014021	-0.00318926	-0.00282407	-0.000274302	-0.000111887	7.40774e-05	-0.00214822	-0.0017262
-0.000726704	-0.00148062	-0.00160563	0.00115624	-0.0033684	-0.00299489	-0.000129787	5.18272e-05	0.000147313	-0.00211562	-0.00136077
-0.00114729	-0.00153443	-0.00154929	0.000933971	-0.0035854	-0.00311309	-4.98671e-06	0.000248104	0.000202413	-0.00202894	-0.00105487
-0.0014604	-0.00156069	-0.00145671	0.0007327	-0.00383233	-0.00317504	3.74647e-05	0.000432969	0.000241987	-0.00184797	-0.00083595
-0.00164874	-0.00157349	-0.00131391	0.000541965	-0.00409471	-0.00320144	-2.43033e-05	0.000543881	0.000262389	-0.00157516	-0.000734853
-0.00171289	-0.0015971	-0.00112143	0.000373509	-0.00432564	-0.00322094	-0.000188231	0.000534453	0.000286599	-0.0012367	-0.00076596
-0.00166794	-0.00164193	-0.000881732	0.000235383	-0.0044875	-0.00327484	-0.000437004	0.000400458	0.000333151	-0.000860298	-0.000935361
-0.00150923	-0.00172008	-0.000598335	0.000136936	-0.00456052	-0.00339532	-0.000727252	0.000175834	0.000400019	-0.000466573	-0.00124965
-0.00122664	-0.00184444	-0.000273835	9.14939e-05	-0.00453492	-0.0035832	-0.00101784	-9.27272e-05	0.00047022	-0.00010638	-0.00168639
-0.000825162	-0.00201084	6.57912e-05	0.00012728	-0.00442853	-0.00382813	-0.00129657	-0.000385392	0.0005282	0.000152959	-0.00217547
-0.000305132	-0.00219831	0.000372937	0.000299141	-0.00428956	-0.00409838	-0.00154597	-0.000702507	0.000567709	0.000285531	-0.00264107
0.000342991	-0.00239275	0.000590428	0.000635692	-0.00417279	-0.00435456	-0.00174706	-0.00102474	0.000581848	0.000300673	-0.00306347
0.00110006	-0.00258768	0.000685369	0.00115779	-0.00413544	-0.00457159	-0.00189933	-0.00131449	0.000565427	0.000237966	-0.00342483
0.0018785	-0.0027604	0.000658469	0.00187829	-0.00418331	-0.00473343	-0.00202722	-0.00154177	0.000510583	0.000135572	-0.00367614
0.00257375	-0.0028852	0.000517518	0.00275578	-0.00427182	-0.00481315	-0.00215776	-0.00169614	0.000400624	1.82194e-05	-0.00377329
0.00311545	-0.00293254	0.000287186	0.003705	-0.00437125	-0.00479296	-0.002267	-0.00177901	0.000223173	-9.42846e-05	-0.00368472
0.00346504	-0.00287882	1.3758e-05	0.00462351	-0.00447219	-0.00467	-0.00230329	-0.00180852	-2.63707e-05	-0.000188373	-0.00343997
0.00363082	-0.00272365	-0.000270292	0.00542733	-0.00457539	-0.00445238	-0.00224831	-0.00180847	-0.000332817	-0.000236425	-0.0031201
0.00368297	-0.00250313	-0.000531489	0.00608023	-0.00467658	-0.00417579	-0.00212276	-0.00178965	-0.000666308	-0.000201428	-0.00284921
0.00370492	-0.00226359	-0.000745973	0.00656612	-0.00474831	-0.00388381	-0.00194455	-0.00177176	-0.00099214	-4.05812e-05	-0.00271543
0.00372796	-0.00202913	-0.000926124	0.00686659	-0.00476235	-0.00362179	-0.00173808	-0.00177578	-0.00126322	0.000257171	-0.0027069
0.00377167	-0.00180036	-0.00109566	0.00696895	-0.00470839	-0.00345174	-0.00153843	-0.00182013	-0.00143544	0.000649835	-0.00276333
0.00384441	-0.00157276	-0.00127438	0.0068955	-0.00459917	-0.00343258	-0.0013823	-0.00192182	-0.00149016	0.0010908	-0.00281906
0.00390788	-0.00136681	-0.00145669	0.00668675	-0.00446668	-0.00355025	-0.00129566	-0.00206827	-0.00142685	0.00153736	-0.0028624
0.00390614	-0.00120423	-0.00164633	0.00636045	-0.00432987	-0.00370116	-0.00127594	-0.00222853	-0.0012546	0.00193633	-0.00290587
0.00378555	-0.0010943	-0.00184908	0.00592587	-0.00418792	-0.00379796	-0.00130015	-0.00236347	-0.00097746	0.00224219	-0.00297895
0.00353309	-0.00105488	-0.0020451	0.00542269	-0.00402601	-0.00380336	-0.00134372	-0.00245827	-0.000597084	0.00243582	-0.00310064
0.00317212	-0.00111101	-0.00219734	0.00490329	-0.00381455	-0.00372222	-0.00136214	-0.00252223	-0.000160634	0.00251207	-0.00328304
0.00276348	-0.00125085	-0.0022982	0.00442469	-0.00354721	-0.00359028	-0.00131098	-0.0025602	0.000257817	0.00246078	-0.00352082
0.00237414	-0.00143651	-0.00237527	0.00402709	-0.00326038	-0.00345438	-0.00118587	-0.00258081	0.000607251	0.00226973	-0.00377883
0.00205858	-0.00161871	-0.00245638	0.0037184	-0.00299915	-0.00334752	-0.00101321	-0.00257926	0.000846756	0.00193651	-0.0040338
0.00186237	-0.00175755	-0.00254905	0.00348109	-0.00280244	-0.00326717	-0.000802973	-0.00253864	0.00097306	0.00148976	-0.00427176
0.00181831	-0.00180622	-0.00263212	0.00328714	-0.00269603	-0.00319869	-0.000578901	-0.0024494	0.00102274	0.00097619	-0.00449397
0.00192855	-0.00176737	-0.00267169	0.00312475	-0.00268047	-0.00315083	-0.000380842	-0.00232197	0.00101942	0.000446577	-0.00473362
0.00217005	-0.00167739	-0.00261761	0.00298046	-0.00273372	-0.00313252	-0.000239661	-0.00219686	0.000943692	-4.9632e-05	-0.0050063
0.00251053	-0.00155391	-0.00242883	0.00284637	-0.00283731	-0.00313304	-0.000160983	-0.00210886	0.000765613	-0.000466733	-0.00530058
0.00291348	-0.00140487	-0.00210319	0.00270512	-0.00296331	-0.00313761	-0.000142659	-0.00207191	0.000506237	-0.000800775	-0.0055771
0.00332575	-0.00122924	-0.00166032	0.00254952	-0.0030769	-0.00314026	-0.000175166	-0.00208339	0.000205445	-0.00107026	-0.00578356
0.00369537	-0.00102831	-0.00112839	0.00238653	-0.00315664	-0.00314917	-0.000230088	-0.00212389	-8.83238e-05	-0.0013066	-0.00588517
0.00399888	-0.000817891	-0.000530853	0.00222783	-0.00317983	-0.00318379	-0.000280011	-0.00216386	-0.000315117	-0.00153067	-0.00588753
0.00424201	-0.000612945	0.000102586	0.0020781	-0.00311912	-0.00327035	-0.0003362	-0.00217318	-0.0004672	-0.00173401	-0.0058122
0.00444192	-0.000411767	0.000732297	0.00194146	-0.00297219	-0.00342391	-0.000419814	-0.00215122	-0.000578041	-0.00188585	-0.0056673
0.00458115	-0.000201029	0.00131957	0.00182243	-0.0027522	-0.00363576	-0.000521082	-0.00212434	-0.000687695	-0.00194412	-0.00545268
0.00462078	1.57744e-05	0.00184279	0.00171293	-0.00248701	-0.00385541	-0.000616097	-0.00208897	-0.000832606	-0.00190308	-0.00518455
0.00453612	0.000217721	0.0022907	0.00160599	-0.00222923	-0.00401141	-0.000705358	-0.00204561	-0.00100977	-0.00183701	-0.00487417
0.00431715	0.000386512	0.00264554	0.0015131	-0.00202633	-0.00407739	-0.000792645	-0.00200945	-0.00119573	-0.0018148	-0.00453399
0.00397602	0.000507265	0.00287948	0.001474	-0.00188692	-0.00407464	-0.000838007	-0.00197865	-0.00137082	-0.0018474	-0.0042061
0.00354043	0.000567307	0.00297486	0.0015145	-0.0017949	-0.00403057	-0.000775674	-0.00194696	-0.00150998	-0.00192187	-0.00392091
0.00305428	0.000555856	0.00293411	0.00162264	-0.00173995	-0.00398196	-0.000553063	-0.00192132	-0.00157126	-0.00200698	-0.0036497
0.00258631	0.000460401	0.00275849	0.00176574	-0.00169692	-0.00393564	-0.000123456	-0.00192077	-0.00153038	-0.00207475	-0.00336037
0.00220303	0.000276413	0.00247604	0.0018998	-0.00164299	-0.00388532	0.000544036	-0.00193901	-0.0013862	-0.00210245	-0.00306859
0.00195279	3.45302e-05	0.00213967	0.00198178	-0.00157144	-0.00383356	0.00147151	-0.00198167	-0.0011668	-0.00207768	-0.00283671
0.00184268	-0.000220705	0.00179854	0.00200446	-0.00149834	-0.00377826	0.00263854	-0.00205822	-0.000928124	-0.00199594	-0.00269649
0.00183182	-0.000452464	0.00150788	0.00199774	-0.0014471	-0.00371186	0.00393771	-0.00214003	-0.000741122	-0.0018488	-0.00264759
0.0018571	-0.000613546	0.00130371	0.00199325	-0.00141966	-0.00365041	0.00521203	-0.00218668	-0.000679757	-0.00163957	-0.00267863
0.00184482	-0.000654498	0.00117035	0.00203451	-0.00141878	-0.00363366	0.00629019	-0.00218035	-0.000750902	-0.00137793	-0.00272339
0.00177302	-0.000579274	0.00106286	0.00215416	-0.00144413	-0.00367781	0.00704268	-0.00211071	-0.000902754	-0.00105844	-0.00273142
0.00166136	-0.000437899	0.000963266	0.00234365	-0.00150464	-0.00376964	0.00743985	-0.00197906	-0.00110243	-0.000699335	-0.00268151
0.0015339	-0.000303282	0.000888758	0.00257395	-0.00162715	-0.0038837	0.0075213	-0.00182204	-0.00132387	-0.000345818	-0.00257053
0.00140568	-0.00023245	0.00085246	0.00281108	-0.00181412	-0.00401558	0.00738532	-0.00167424	-0.0015148	-3.53965e-05	-0.00246711
0.00129137	-0.000233257	0.000850576	0.00304208	-0.00205181	-0.00414294	0.00712228	-0.00154183	-0.00162514	0.000194177	-0.00244579
0.00121317	-0.000302528	0.000859843	0.00327345	-0.00233449	-0.00420639	0.00679398	-0.0014391	-0.00165378	0.00029801	-0.00251368
0.00117546	-0.000440924	0.000848344	0.00349221	-0.00266018	-0.00416473	0.00646595	-0.00137804	-0.00162472	0.000261587	-0.00264728
0.00118402	-0.000639705	0.000804257	0.00366015	-0.00300926	-0.00401891	0.00618225	-0.00135985	-0.00155549	9.03422e-05	-0.00282949
0.00126497	-0.00088	0.000730677	0.00372076	-0.00333924	-0.0037855	0.00595818	-0.00137575	-0.0014513	-0.000219381	-0.00304664
0.00144619	-0.0011398	0.000633171	0.00364317	-0.00361847	-0.00347689	0.00578712	-0.00139864	-0.00129555	-0.000637151	-0.00327291
0.0017467	-0.00137573	0.000529818	0.00343961	-0.00383794	-0.00310567	0.00565827	-0.00141562	-0.00108536	-0.00110511	-0.00349446
0.00217049	-0.00153393	0.000457569	0.00314226	-0.00399228	-0.0026999	0.00556018	-0.00142491	-0.00086322	-0.00157215	-0.00372596
0.00269439	-0.00158537	0.000437688	0.0027873	-0.00409331	-0.00229836	0.00546865	-0.00144349	-0.000695922	-0.00200358	-0.00398339
0.00325122	-0.00154916	0.000453656	0.0024039	-0.00416652	-0.00190562	0.00534803	-0.00149713	-0.000628124	-0.00236707	-0.00423779
0.00374329	-0.00146867	0.000504003	0.00200489	-0.00423627	-0.00153276	0.00515347	-0.00159335	-0.000653121	-0.00262026	-0.00445658
0.00410225	-0.00136601	0.000600433	0.00161793	-0.00431263	-0.00122193	0.00486552	-0.00173651	-0.000735336	-0.00276709	-0.00465869
0.00430538	-0.00127061	0.000701097	0.00127951	-0.00438356	-0.00100221	0.00450298	-0.00194031	-0.000840655	-0.00286551	-0.00486468
0.00435025	-0.00121164	0.00076166	0.00100076	-0.00442864	-0.000896146	0.00410656	-0.00222148	-0.000967898	-0.00296092	-0.00507156
0.00424155	-0.00117934	0.000760797	0.000796206	-0.00444578	-0.000914152	0.00370225	-0.00255651	-0.0011142	-0.00306765	-0.00527743
0.00397935	-0.00115301	0.000690281	0.000696803	-0.00445293	-0.00104853	0.00330827	-0.00288254	-0.00123933	-0.0031898	-0.00546827
0.00359147	-0.00110622	0.000552428	0.000718987	-0.00446331	-0.00126554	0.00295211	-0.00313388	-0.00130766	-0.0033281	-0.00561438
0.00313085	-0.00101665	0.000356411	0.000809526	-0.00448495	-0.00151558	0.00264634	-0.00327663	-0.00129826	-0.00348349	-0.00569922
0.00264262	-0.000887364	0.000102246	0.000888891	-0.00451786	-0.00175271	0.0023715	-0.00330262	-0.00119722	-0.00365955	-0.00573276
0.00218371	-0.000720274	-0.00019764	0.000904013	-0.00457436	-0.00194116	0.00208939	-0.00321187	-0.00100816	-0.00382049	-0.00573308
0.00184672	-0.000502683	-0.000514937	0.000829725	-0.00465661	-0.00205772	0.00179247	-0.00300903	-0.000739903	-0.00391863	-0.00570405
0.00168903	-0.000247209	-0.000807631	0.000669946	-0.00473315	-0.00210756	0.00151448	-0.002686	-0.000418136	-0.0039451	-0.00565045
0.00171961	4.93339e-06	-0.00101632	0.000455349	-0.00475983	-0.00210592	0.00128127	-0.00223642	-6.08185e-05	-0.00390238	-0.00558086
0.00190764	0.000216271	-0.00111033	0.000235042	-0.00471722	-0.00206444	0.00108963	-0.00167503	0.000304162	-0.00376339	-0.0054847
0.00219054	0.000350991	-0.0010903	2.79655e-05	-0.00461671	-0.0019997	0.000930345	-0.00104168	0.000638824	-0.00353597	-0.00533943
0.00248035	0.000377246	-0.000954415	-0.000169487	-0.00448315	-0.00194215	0.00078348	-0.000422625	0.000943092	-0.00327405	-0.00513289
0.00270676	0.000276451	-0.000675774	-0.000343665	-0.00434145	-0.00191972	0.000639203	9.47746e-05	0.00120425	-0.00305796	-0.00486365
0.00283821	5.34059e-05	-0.000244342	-0.000468999	-0.00420595	-0.00196063	0.00048068	0.000466726	0.00138303	-0.00293701	-0.00455562
0.00287532	-0.000266134	0.000309949	-0.000541648	-0.00410445	-0.00209192	0.000299896	0.000674377	0.00145459	-0.00289483	-0.00426825
0.00283317	-0.000651982	0.000909317	-0.000586013	-0.0040543	-0.00229366	0.000130066	0.000707837	0.0014039	-0.00290413	-0.00405161
0.00270542	-0.00106148	0.00147448	-0.000619656	-0.00406819	-0.00252542	-1.1292e-05	0.000588912	0.00122104	-0.00295926	-0.00392747
0.00249193	-0.00145859	0.00197097	-0.000652077	-0.00416375	-0.00276489	-0.000112743	0.000368376	0.000924404	-0.00304172	-0.00386617
0.00221222	-0.00182614	0.0023936	-0.000699458	-0.00432856	-0.00299941	-0.000180273	8.97756e-05	0.000560342	-0.00312678	-0.00380167
0.001899	-0.0021508	0.00277164	-0.00074741	-0.00454114	-0.00320987	-0.00023156	-0.000208656	0.000147005	-0.00320706	-0.00371605
0.00158904	-0.00245009	0.00314205	-0.000755475	-0.00475255	-0.00338672	-0.000281179	-0.00048628	-0.00031262	-0.00328412	-0.00365312
0.00131957	-0.00273727	0.00350232	-0.000720572	-0.00493072	-0.00355003	-0.000348606	-0.00071642	-0.000777195	-0.00334365	-0.00365888
0.00111749	-0.00300508	0.00382435	-0.000664084	-0.00506631	-0.00372075	-0.000449054	-0.000897198	-0.00119249	-0.00334845	-0.00374619
0.000991253	-0.00322725	0.0040589	-0.000616869	-0.00516077	-0.00388147	-0.000569643	-0.00103405	-0.00153699	-0.00329337	-0.00386508
0.00093963	-0.00334857	0.00415612	-0.000602865	-0.00522762	-0.00401036	-0.000699366	-0.0011462	-0.00179788	-0.00320987	-0.00394371
0.000938199	-0.00333938	0.00410669	-0.00062815	-0.00526619	-0.00410176	-0.000839073	-0.00125609	-0.00196167	-0.003103	-0.00395136
0.000937729	-0.00319397	0.00392371	-0.00070197	-0.00525727	-0.00414014	-0.000991509	-0.0013439	-0.00202654	-0.00293756	-0.00389727
0.000903946	-0.00293526	0.00363225	-0.00082627	-0.00516644	-0.0041244	-0.00114821	-0.00137688	-0.00201174	-0.00269724	-0.00380226
0.000829	-0.0025982	0.00327453	-0.000984608	-0.00499868	-0.00407082	-0.00130766	-0.00133817	-0.00194955	-0.00238841	-0.00367996
0.000734953	-0.00219809	0.00290879	-0.0011595	-0.00477879	-0.003991	-0.00147789	-0.00123768	-0.00186857	-0.00202772	-0.00353255
0.000638805	-0.00176792	0.00258495	-0.0013276	-0.00453114	-0.00389461	-0.00164991	-0.00110036	-0.00177545	-0.00165298	-0.00334861
0.000527622	-0.00132892	0.0023326	-0.0014769	-0.00427702	-0.00378634	-0.00179223	-0.000949356	-0.00166687	-0.00129094	-0.00311939
0.000406356	-0.000865701	0.00217125	-0.00161392	-0.00401169	-0.00366386	-0.00187477	-0.000821981	-0.0015502	-0.000975453	-0.00284829
0.000314074	-0.000383349	0.00210106	-0.00174856	-0.00372428	-0.00352426	-0.00187703	-0.000733971	-0.00142122	-0.00073758	-0.00251976
0.000301087	9.0104e-05	0.0020913	-0.00187588	-0.00344926	-0.00337036	-0.00178683	-0.000670439	-0.00128544	-0.000597933	-0.00211588
0.000414002	0.000528209	0.00210494	-0.00198234	-0.00323647	-0.00320473	-0.00163675	-0.000620536	-0.00118885	-0.000572711	-0.00167002
0.000677662	0.000905044	0.00210878	-0.00204372	-0.00309834	-0.00300767	-0.00147837	-0.000568875	-0.0011878	-0.000670582	-0.00121896
0.00106865	0.0012281	0.00205422	-0.00204532	-0.00301643	-0.00273948	-0.00135072	-0.000526868	-0.00128353	-0.000862832	-0.000760851
0.00151194	0.0015102	0.00189851	-0.00200652	-0.00298003	-0.00235577	-0.00126971	-0.000507067	-0.0014423	-0.00109041	-0.000318549
0.00194703	0.00174628	0.00162846	-0.00196369	-0.00300339	-0.00185234	-0.0012203	-0.000514129	-0.00161618	-0.00131616	7.70086e-05
0.00233656	0.00192177	0.00126622	-0.0019412	-0.00308967	-0.00126665	-0.00117096	-0.000554361	-0.00175297	-0.00153508	0.00039644
0.00265267	0.00203904	0.000826749	-0.00195101	-0.00322204	-0.000657461	-0.00109525	-0.000599088	-0.00182336	-0.00173154	0.000613772
0.00286937	0.00212378	0.00029714	-0.00199044	-0.0033757	-9.9827e-05	-0.00097514	-0.000626912	-0.00181315	-0.00187774	0.000725269
0.00295553	0.00219903	-0.00030138	-0.00206294	-0.00350189	0.000363441	-0.000791549	-0.000634033	-0.0017054	-0.0019739	0.000729935
0.0029117	0.00228249	-0.000910602	-0.00218585	-0.00356226	0.000726325	-0.000550875	-0.000623892	-0.00149522	-0.00201063	0.000662352
0.00276131	0.00238554	-0.00148011	-0.00234525	-0.00352826	0.00097471	-0.000271327	-0.000604827	-0.00120176	-0.00197149	0.000573902
0.0025469	0.00248698	-0.00198558	-0.00248812	-0.00338489	0.00107888	2.87851e-05	-0.000572605	-0.000858551	-0.00187835	0.000480763
0.00231647	0.00255902	-0.00242131	-0.00257029	-0.00315887	0.0010392	0.000356528	-0.000532704	-0.00047514	-0.00176828	0.000385895
0.00209184	0.00259174	-0.00278399	-0.00257246	-0.00286959	0.00087602	0.000712029	-0.000502622	-5.94695e-05	-0.00165238	0.000295014
0.00187702	0.00259047	-0.00306893	-0.00247888	-0.0025453	0.000630959	0.00104721	-0.000504452	0.000376395	-0.00153408	0.000209166
0.00165885	0.00256971	-0.00325014	-0.00228647	-0.00221515	0.000383094	0.00131276	-0.000548628	0.000813055	-0.00142809	0.000132944
0.00143861	0.00254553	-0.00329974	-0.00200485	-0.00190446	0.000189421	0.00147916	-0.000630325	0.00121973	-0.00133409	6.22498e-05
0.00121903	0.00252251	-0.00322552	-0.00166712	-0.00162728	5.49809e-05	0.0015468	-0.000732472	0.00156116	-0.00124111	-4.39287e-06
0.00100533	0.00251949	-0.00304772	-0.00131961	-0.00136519	-3.83263e-05	0.00153578	-0.000823068	0.0018054	-0.00114637	-7.07373e-05
0.000800918	0.00255631	-0.00279617	-0.00100152	-0.00110873	-9.95969e-05	0.001475	-0.00085517	0.00194023	-0.00105884	-0.000147362
0.000599837	0.00262624	-0.00249161	-0.000748294	-0.000855162	-0.00013486	0.00138391	-0.000792315	0.00199283	-0.00100754	-0.000229975
0.000422021	0.00269809	-0.00213793	-0.000568813	-0.000601592	-0.000162278	0.00128975	-0.000641226	0.00199134	-0.00101983	-0.00030638
0.000294265	0.0027426	-0.001778	-0.000424264	-0.000352569	-0.00019956	0.00122841	-0.000410891	0.00197168	-0.0010956	-0.000370354
0.000258035	0.00272623	-0.00147748	-0.000293447	-0.000130478	-0.000252333	0.00119187	-9.26895e-05	0.00194509	-0.00120734	-0.000433583
0.00035537	0.0026108	-0.00125945	-0.000175334	4.56695e-05	-0.000331585	0.00117223	0.000288164	0.00191011	-0.00129985	-0.000499199
0.000569251	0.0023953	-0.00110652	-6.7092e-05	0.000185256	-0.000447667	0.00115945	0.000673843	0.00186388	-0.00130944	-0.00056243
0.000846164	0.00210825	-0.00099155	1.4853e-05	0.000309448	-0.000595922	0.00112507	0.00102888	0.00179499	-0.00120713	-0.000632505
0.00112604	0.00178652	-0.000893652	5.75642e-05	0.000433353	-0.000757523	0.00103796	0.00132191	0.00169902	-0.000994446	-0.000687492
0.00134226	0.00146054	-0.000791162	7.25514e-05	0.000539302	-0.000906649	0.000882241	0.00151735	0.00156617	-0.000716838	-0.000675893
0.00145776	0.0011635	-0.000653841	5.54798e-05	0.000622895	-0.00100495	0.000665522	0.00159335	0.00142327	-0.000435737	-0.000586244
0.00145814	0.000901603	-0.000471905	5.57902e-07	0.000684737	-0.00102107	0.000421699	0.00155109	0.00128017	-0.000187233	-0.000424238
0.00136717	0.000680706	-0.000253158	-7.33374e-05	0.00071693	-0.000962485	0.000205333	0.00142124	0.00111702	0	-0.000224541
0.00120788	0.000504489	0	-0.000129077	0.000701059	-0.000853692	5.76286e-05	0.00121598	0.000943331	0.000134171	-4.78291e-05
0.000973309	0.000376608	0.00025589	-0.000145632	0.000622701	-0.000711208	0	0.000940977	0.00076903	0.000244132	5.1756e-05
0.000670678	0.000280272	0.000467792	-0.000122467	0.00047856	-0.000526533	1.51333e-05	0.000624306	0.00057148	0.000348862	5.75635e-05
0.000337009	0.000164626	0.000604493	-7.66084e-05	0.000267711	-0.000288291	4.59321e-05	0.000304975	0.000315582	0.000446974	0
0	0	0.000646261	-3.36281e-05	0	0	3.26794e-05	0	0	0.00048047	-7.91428e-05
-0.000350793	-0.000231797	0.000569218	-6.44402e-06	-0.000308426	0.000321417	-7.29581e-05	-0.000303315	-0.000373344	0.000410708	-0.000141924
-0.000707234	-0.000534769	0.000366028	3.26753e-06	-0.000635357	0.000669917	-0.000289541	-0.000607081	-0.00082052	0.000237769	-0.000114364
-0.00104139	-0.000875828	7.38503e-05	2.90039e-06	-0.00095794	0.00106679	-0.000610075	-0.000911662	-0.00132086	-2.94992e-05	6.41014e-05
-0.00134562	-0.00121558	-0.000250742	0	-0.00124723	0.00151314	-0.000985675	-0.00123673	-0.00181107	-0.000332531	0.000389171
-0.00160693	-0.0015083	-0.000530771	1.60852e-05	-0.00146693	0.00199116	-0.00133801	-0.00160293	-0.0022249	-0.000597343	0.000818917
-0.00181047	-0.00167695	-0.000655366	0.000103752	-0.00156689	0.00247526	-0.0015674	-0.00196281	-0.0025021	-0.000749881	0.00134999
-0.00193674	-0.00162129	-0.000490295	0.000358374	-0.00146642	0.00294586	-0.00155222	-0.00220484	-0.00254977	-0.000707103	0.00206375
-0.00190236	-0.00122218	0.00011903	0.000904766	-0.00105967	0.00341748	-0.00117928	-0.00218303	-0.00225389	-0.000377683	0.00308841
-0.00157959	-0.000325218	0.0013696	0.00185695	-0.000240784	0.00395122	-0.000344274	-0.00173301	-0.00149146	0.000332992	0.00460767
-0.000835358	0.00125636	0.00347941	0.00331341	0.00110989	0.0046519	0.00103478	-0.000678044	-0.000113643	0.00150958	0.0068598
0.000472737	0.00364092	0.00657881	0.00535652	0.00312722	0.00565552	0.0030048	0.00114175	0.00199986	0.00326346	0.010077
0.00244831	0.0068802	0.0107015	0.00799313	0.00587259	0.00707159	0.00554875	0.00381204	0.00492492	0.00570341	0.0143524
0.00511891	0.0108774	0.0156835	0.0110432	0.00925294	0.00893672	0.00851344	0.00734886	0.00861572	0.00878839	0.0195769
0.0083697	0.0152437	0.0210306	0.0141781	0.012953	0.0111658	0.0116051	0.0116359	0.0128034	0.012243	0.0253151
0.011867	0.0194093	0.0261305	0.0170144	0.0165006	0.013522	0.0144338	0.0162708	0.0170353	0.0155754	0.0308482
0.0151742	0.0228453	0.0304912	0.0192275	0.0195298	0.015687	0.0166637	0.0207133	0.0207882	0.0183429	0.0355489
0.0178652	0.0252222	0.0337919	0.0206866	0.0218176	0.0174307	0.0181562	0.0244754	0.0236799	0.0203637	0.0390106
0.0196216	0.0264814	0.0359287	0.021427	0.0232479	0.0186327	0.0189233	0.0272334	0.0256008	0.0215967	0.0410649
0.0203349	0.0267143	0.0369422	0.0215817	0.0238543	0.0192793	0.0190885	0.0289153	0.0265831	0.0220995	0.0418162
0.0200812	0.0261062	0.0369947	0.0212934	0.023755	0.0194482	0.0188338	0.0296149	0.0267575	0.0220217	0.0415338
0.0190762	0.0248949	0.0363231	0.0206659	0.0231234	0.0192286	0.0182869	0.0295388	0.0263293	0.0215239	0.0405425
0.0175845	0.0232964	0.0351666	0.0198004	0.022159	0.0186999	0.0175356	0.0289373	0.0255223	0.0207783	0.0390925
0.0158528	0.0215369	0.033737	0.0187865	0.0210063	0.0179255	0.0166721	0.0280114	0.0245366	0.0199104	0.037366
0.0140703	0.0197543	0.0321831	0.0177089	0.0197432	0.0169798	0.0158004	0.0268991	0.0235221	0.0189912	0.0355318
0.0123395	0.0180453	0.0305917	0.0166355	0.0184079	0.0159402	0.0150366	0.025666	0.0225539	0.0180561	0.0336725
0.0107319	0.0164869	0.0290194	0.0155957	0.0170408	0.014856	0.0144314	0.0243633	0.0216462	0.0171143	0.0318401
0.00927784	0.015072	0.0274743	0.0146127	0.0157097	0.0137587	0.0139974	0.0230349	0.0207664	0.0161595	0.0301092
0.0079673	0.0137719	0.0259313	0.0137072	0.0144602	0.0126958	0.0137154	0.0216964	0.0198486	0.0152196	0.0285247
0.0068141	0.0125671	0.0243781	0.0128662	0.0132935	0.0117218	0.0135267	0.0203897	0.0188717	0.0143135	0.0270844
0.00582822	0.0114321	0.0228065	0.0120741	0.0121913	0.0108652	0.0133432	0.0191839	0.0178587	0.0134532	0.0257752
0.00502095	0.01035	0.0212312	0.0113267	0.0111361	0.0101249	0.0130753	0.0180993	0.0168553	0.0126354	0.0245961
0.0043935	0.00935949	0.0197146	0.0106052	0.0101276	0.00947313	0.0126763	0.0171292	0.0159126	0.011836	0.0235357
0.00391472	0.00851374	0.0183057	0.00989904	0.0091875	0.00888322	0.0121285	0.0162641	0.0150607	0.0110566	0.02258
0.00354687	0.00786112	0.0170766	0.00920674	0.00835087	0.00834547	0.0114697	0.0154847	0.0143123	0.0103267	0.0216804
0.00327812	0.0074328	0.0161534	0.00851882	0.00767826	0.00785805	0.0107618	0.0147569	0.0136613	0.00964787	0.0207894
0.0031643	0.00723586	0.0156551	0.00785078	0.00724953	0.00739171	0.0100616	0.0140513	0.0130819	0.00902855	0.019885
0.0033405	0.00730343	0.0156886	0.00726244	0.0071413	0.00691785	0.00942752	0.0133448	0.012569	0.0084959	0.018941
0.00394239	0.00769455	0.0163564	0.00684827	0.0074245	0.00644076	0.00888978	0.0126223	0.0121244	0.00805047	0.0179576
0.00505332	0.00847962	0.0177295	0.00671377	0.00813861	0.00599949	0.00846709	0.0119019	0.0117299	0.00769444	0.0169699
0.00673992	0.00974003	0.0198241	0.00697034	0.00928823	0.00563606	0.00817968	0.0112106	0.0113983	0.00742342	0.0160144
0.00896328	0.0114936	0.0225122	0.00771317	0.010812	0.00536792	0.00804499	0.0105803	0.0111389	0.00720518	0.0151098
0.0114858	0.0136621	0.0254633	0.00899106	0.0125242	0.00518674	0.00807508	0.0100458	0.0109248	0.00704159	0.0142464
0.0139762	0.0159972	0.0281828	0.0107559	0.014167	0.00508476	0.00826393	0.00961568	0.0107417	0.00694093	0.0133888
0.01608	0.0181169	0.0302419	0.0128558	0.0154896	0.00504563	0.0085721	0.0092934	0.0105958	0.00689253	0.0125113
0.017525	0.0197335	0.0314676	0.0150466	0.0163233	0.00503547	0.00891993	0.00910253	0.010481	0.00689297	0.0116239
0.0182448	0.0206955	0.031848	0.017033	0.0166505	0.00500632	0.00922484	0.00903536	0.01036	0.00694886	0.010779
0.0182771	0.0209948	0.0314824	0.018618	0.016539	0.00492367	0.00943426	0.0090537	0.0101881	0.00703495	0.0100427
0.017708	0.0207442	0.0305267	0.0197069	0.0160819	0.00477775	0.00950771	0.00909447	0.0099427	0.00712129	0.00944433
0.0166612	0.0200909	0.0291422	0.0202786	0.0153866	0.00457872	0.00942394	0.00911307	0.00960236	0.0071944	0.00896049
0.0152895	0.0192136	0.0275118	0.020382	0.0145572	0.00433996	0.00920903	0.00908478	0.00916478	0.00721492	0.0085482
0.0137555	0.0182896	0.0257792	0.0201111	0.0136775	0.00409301	0.00891651	0.00898769	0.00865619	0.00714706	0.00815839
0.0121722	0.0174507	0.024031	0.0195896	0.012777	0.00386964	0.00860365	0.00881589	0.00811681	0.0069743	0.00774468
0.0106135	0.0167837	0.022328	0.0189168	0.0118684	0.00366098	0.00829732	0.00857842	0.00759243	0.00670245	0.0072769
0.00912381	0.0163075	0.0206807	0.0181588	0.0109758	0.00344764	0.00800446	0.00829771	0.007128	0.00635671	0.00674235
0.00772561	0.0159926	0.0190735	0.0173656	0.0101047	0.00320683	0.00773987	0.00798488	0.00671793	0.00598415	0.00615373
0.00644422	0.0157668	0.0175127	0.0165675	0.00924835	0.00292539	0.00751141	0.007637	0.00631203	0.00562243	0.0055559
0.00529383	0.0155072	0.0160089	0.0157774	0.008409	0.00259934	0.00731226	0.00724444	0.0058722	0.00531532	0.00497673
0.00426227	0.0151021	0.014583	0.0150102	0.00759064	0.00223209	0.00710149	0.00682219	0.00541557	0.00509918	0.00441577
0.00335435	0.0144885	0.0132553	0.0142703	0.0068122	0.00184304	0.00686145	0.00638826	0.00497523	0.0049515	0.00388313
0.00259248	0.0136635	0.0120237	0.0135579	0.00611602	0.00146195	0.00660021	0.00594869	0.0045767	0.00480478	0.00339258
0.0020029	0.0126781	0.0108882	0.0128957	0.00553292	0.0011198	0.00630925	0.00550682	0.00426049	0.00461075	0.00295113
0.00162519	0.0116172	0.00987817	0.0122931	0.00508855	0.000849783	0.00599695	0.00507365	0.00408346	0.00436382	0.00257774
0.00148512	0.0105818	0.00904756	0.011762	0.00482048	0.00068586	0.00572545	0.00466732	0.00410169	0.00410469	0.00230946
0.00159353	0.00966745	0.0084964	0.0113461	0.00476355	0.000636486	0.00557112	0.00432179	0.00432212	0.00388071	0.00218681
0.00196525	0.00900081	0.00838586	0.0111099	0.00493177	0.000691248	0.00558427	0.00409341	0.00466913	0.00371885	0.00224846
0.00261	0.00874574	0.0088767	0.0111423	0.0053033	0.000850004	0.00579176	0.00407365	0.00506015	0.00360413	0.00254236
0.00352761	0.00904661	0.0101078	0.0115171	0.00585164	0.00113367	0.00622564	0.00434641	0.00543502	0.00349684	0.00310771
0.00470765	0.00999152	0.0121716	0.0122573	0.0065526	0.00159224	0.00693469	0.00496456	0.00573408	0.0033963	0.00395799
0.00610463	0.0115901	0.0150874	0.0133452	0.00734626	0.0022528	0.00792722	0.0059563	0.00592045	0.00331608	0.00506675
0.00760669	0.0137349	0.0186951	0.0146861	0.00812704	0.00308433	0.00909395	0.00729897	0.00597608	0.00324392	0.00640585
0.00901923	0.0161318	0.0225408	0.0160909	0.00878957	0.00401649	0.0102342	0.00886384	0.00588491	0.00314617	0.00791146
0.0101372	0.0183815	0.0260946	0.0173163	0.00925588	0.00492802	0.0111528	0.0104194	0.00562588	0.00299537	0.00939486
0.0108408	0.020147	0.0289488	0.0181689	0.00950093	0.00568511	0.0117367	0.0117606	0.00520191	0.00279725	0.0106577
0.011088	0.0212521	0.0308854	0.0185986	0.0095434	0.00621371	0.0119914	0.0127871	0.00464895	0.00260259	0.0115651
0.0109069	0.0216689	0.0318836	0.0186355	0.00941337	0.00650284	0.011984	0.0134684	0.00403364	0.00247081	0.0120514
0.0103967	0.0214597	0.0320176	0.0183352	0.00914855	0.00658994	0.0117825	0.0138398	0.0034554	0.00243233	0.0121372
0.00967167	0.0207685	0.0314399	0.0177702	0.00878121	0.00652877	0.0114405	0.013982	0.00298643	0.00248525	0.0118951
0.00884599	0.0197771	0.0303381	0.0170538	0.00833479	0.0063515	0.0110224	0.0139609	0.0026367	0.00261918	0.0114051
0.00802514	0.0186404	0.0288772	0.0162966	0.00781903	0.006052	0.0106146	0.0138193	0.00240552	0.00280326	0.0107437
0.00727885	0.0174766	0.0272104	0.0155563	0.00725371	0.00562406	0.0102669	0.0135942	0.00227449	0.0030162	0.009974
0.00663549	0.016359	0.0254416	0.0148664	0.00667256	0.00510378	0.00997165	0.0133083	0.00221906	0.00322664	0.00917415
0.0060744	0.0153113	0.0236439	0.0142591	0.00610046	0.00455987	0.00968624	0.0129686	0.0022079	0.00340495	0.00839554
0.00556675	0.0143304	0.021908	0.0137368	0.00555595	0.00405951	0.00936924	0.0125614	0.00220179	0.003554	0.00763481
0.00509302	0.0133711	0.0202795	0.013269	0.00504159	0.0036607	0.00901028	0.0120854	0.0021715	0.00369956	0.006894
0.00462473	0.0123946	0.0187591	0.0127982	0.00455481	0.00338752	0.00861569	0.0115515	0.00206169	0.00386965	0.00617221
0.00414209	0.0113827	0.0173236	0.0122871	0.00412972	0.00320231	0.00818144	0.0109757	0.0018308	0.00407465	0.00546777
0.00366489	0.0103243	0.0159482	0.0117346	0.00381397	0.00305393	0.00770066	0.0103723	0.00150323	0.00432027	0.00481874
0.00323394	0.00922814	0.0146253	0.0111544	0.00361493	0.00290403	0.00719306	0.00975784	0.00111846	0.00461756	0.00425626
0.00288328	0.0081312	0.0133568	0.0105679	0.0035212	0.00270909	0.00669492	0.00915252	0.00071351	0.00492927	0.00377683
0.00264094	0.00707972	0.0121341	0.0100082	0.00353341	0.0024199	0.00625819	0.0085597	0.000330957	0.00519659	0.00335162
0.00253443	0.00614374	0.0109918	0.00951275	0.00361695	0.00205331	0.00594256	0.0079759	2.63469e-05	0.00539233	0.00295112
0.00260828	0.00541774	0.0100414	0.00910337	0.00370613	0.00169123	0.00579931	0.00744064	-0.000143672	0.00551485	0.00256996
0.00290697	0.00498856	0.00942104	0.00878913	0.00375608	0.00141769	0.00585991	0.00700798	-0.00014771	0.00555297	0.00223375
0.00344231	0.00494426	0.00927896	0.00859396	0.00374042	0.0012835	0.0061448	0.00670757	3.89687e-05	0.00550219	0.00198844
0.00420906	0.00536094	0.00974311	0.00854157	0.00362038	0.00133639	0.006664	0.00657971	0.000453888	0.00535724	0.00190386
0.00520306	0.00629281	0.0108816	0.00863243	0.00337371	0.00165186	0.00742415	0.00667832	0.00117153	0.00507496	0.00204969
0.00642835	0.00775896	0.0126752	0.00885878	0.00302219	0.00227467	0.00837	0.00702479	0.00226404	0.00461109	0.00248141
0.00785165	0.00969412	0.0149647	0.00920237	0.00260771	0.00318632	0.00940512	0.0075939	0.00375089	0.00397875	0.00323159
0.00936012	0.0119468	0.0174432	0.0096217	0.00217054	0.00432208	0.0104151	0.00832069	0.00560894	0.00324101	0.00428926
0.010791	0.0142335	0.0197201	0.0100608	0.00172028	0.00552984	0.0112903	0.00908529	0.00771981	0.0024766	0.00558546
0.0120054	0.0162021	0.0214644	0.0104546	0.00124244	0.00664376	0.0119665	0.00975221	0.0098135	0.00175457	0.00698273
0.0129237	0.0176181	0.0225553	0.010733	0.000749568	0.00755033	0.0124018	0.0102218	0.0115893	0.00112603	0.00833257
0.0135136	0.0183808	0.0230268	0.0108318	0.000279604	0.00816886	0.012586	0.0104618	0.012849	0.000619503	0.00951883
0.0137702	0.0184778	0.0229724	0.0107385	-0.000129276	0.00846316	0.0125397	0.0104831	0.0135424	0.000233503	0.0104634
0.0136903	0.0179779	0.022518	0.0104886	-0.000460727	0.00843918	0.0122724	0.0103003	0.0137509	-4.72455e-05	0.0111185
0.0132701	0.017	0.0217778	0.0101222	-0.000728438	0.00813671	0.0118102	0.00994879	0.0135794	-0.000244431	0.0114745
0.0125233	0.0156935	0.020832	0.00967178	-0.000939373	0.00761993	0.0112233	0.00949302	0.0131326	-0.000392306	0.0115469
0.0115337	0.0142177	0.0197438	0.00917621	-0.00107545	0.00698105	0.0106083	0.00899376	0.012498	-0.00053622	0.0113655
0.0104307	0.0127072	0.0185838	0.00867878	-0.00113402	0.00632442	0.0100142	0.00848068	0.0117494	-0.00071885	0.0109758
0.00930244	0.0112587	0.0174214	0.00818225	-0.00112949	0.00572627	0.00943229	0.00795598	0.010961	-0.000960114	0.0104323
0.00819618	0.0099126	0.016293	0.00767258	-0.00108771	0.00520677	0.00886483	0.00742822	0.0101529	-0.00128133	0.00980509
0.00712411	0.00868145	0.0152275	0.00716623	-0.00104854	0.00475857	0.00831425	0.00689344	0.0093541	-0.001684	0.00915256
0.00610286	0.00759015	0.0142365	0.00668537	-0.00105033	0.00435933	0.00775704	0.00634804	0.00861575	-0.00215162	0.0084892
0.00514784	0.00664684	0.0133141	0.00624373	-0.00111946	0.00398413	0.00719066	0.00580027	0.00794088	-0.00264604	0.0078287
0.00424111	0.0058526	0.0124766	0.0058446	-0.00125472	0.00363013	0.00663998	0.00527386	0.00732867	-0.00309955	0.0072001
0.00337053	0.00518473	0.0117413	0.00547749	-0.00144411	0.003305	0.00612401	0.00480882	0.00678532	-0.00346071	0.00662447
0.00254095	0.00462647	0.0111007	0.00514426	-0.00166639	0.00301935	0.00567294	0.00442049	0.00629154	-0.00371675	0.00607798
0.00176251	0.00417584	0.0105272	0.00484632	-0.00190563	0.002784	0.00533764	0.00409585	0.00580707	-0.00387396	0.00550173
0.00105011	0.00379791	0.00998125	0.00459039	-0.00214808	0.00260614	0.00516884	0.00382886	0.00530976	-0.00392009	0.00486651
0.000417991	0.00344623	0.00942464	0.00442205	-0.002365	0.00248246	0.00519552	0.00362723	0.00479104	-0.00381536	0.00418556
-0.000133964	0.00307649	0.00883858	0.00441396	-0.00252603	0.00241004	0.00541783	0.0035129	0.00425789	-0.00351964	0.00349085
-0.000604887	0.00266404	0.00823245	0.00463126	-0.00263725	0.00240378	0.00583632	0.00353215	0.00375021	-0.00299667	0.00282988
-0.000990788	0.00220619	0.00763853	0.00512409	-0.00270469	0.00249383	0.00646402	0.00373752	0.00331934	-0.00216867	0.00227879
-0.00130604	0.0017296	0.00711358	0.00591532	-0.00272686	0.00271572	0.00730302	0.00417777	0.00304117	-0.000927247	0.00193541
-0.00156654	0.00126559	0.00671358	0.00700582	-0.00273876	0.00306837	0.0083175	0.00489988	0.0029951	0.000816977	0.00190177
-0.00177304	0.00081606	0.00648004	0.00834679	-0.00276661	0.00351555	0.0094263	0.00591645	0.00324336	0.00312126	0.00223647
-0.00192984	0.000378194	0.00640603	0.00982421	-0.00281712	0.00400569	0.0105083	0.00716957	0.00383294	0.0059203	0.00295235
-0.00204096	-2.04514e-05	0.0064516	0.0112803	-0.00289015	0.00449578	0.0114243	0.00849692	0.0047326	0.00899586	0.00399318
-0.00212307	-0.000367647	0.00655275	0.0125456	-0.0029535	0.00495739	0.0120605	0.00967822	0.00584053	0.011978	0.00518354
-0.00220363	-0.000659878	0.00663375	0.0134902	-0.0029609	0.00536186	0.0123682	0.0105435	0.00703492	0.0145016	0.00631875
-0.00229379	-0.000898677	0.00661888	0.0140623	-0.00290476	0.0056803	0.0123603	0.0110108	0.00818836	0.0163739	0.0072555
-0.00238124	-0.00109064	0.00645728	0.0142671	-0.00280619	0.0058881	0.0120995	0.0110906	0.00919434	0.0175293	0.00789515
-0.00245152	-0.00123747	0.00615981	0.0141556	-0.00267318	0.00597335	0.011673	0.010864	0.00996443	0.0180134	0.00822471
-0.00251009	-0.00134336	0.00578577	0.0137985	-0.00247537	0.00594554	0.0111563	0.0104273	0.0104471	0.0179565	0.00827586
-0.00257079	-0.00142098	0.00538664	0.0132702	-0.00217113	0.00581149	0.0106063	0.00986877	0.0106627	0.0174942	0.00808691
-0.00265588	-0.00149168	0.00497967	0.012642	-0.0017521	0.0055798	0.0100542	0.00926286	0.0106617	0.0167722	0.00771045
-0.00278107	-0.00157272	0.00455524	0.0119586	-0.00125065	0.00525823	0.00951275	0.00867708	0.0104756	0.0159362	0.00717975
-0.00294551	-0.00166969	0.00411134	0.0112423	-0.000730818	0.00486815	0.0089814	0.0081749	0.0101411	0.0150885	0.006537
-0.00314191	-0.0017942	0.00366126	0.0105176	-0.000277236	0.00445023	0.00846362	0.00777446	0.00969418	0.0142712	0.00585003
-0.00334754	-0.00194447	0.00321912	0.00983231	3.20626e-05	0.00403685	0.00797278	0.00746117	0.00916598	0.0134861	0.00515673
-0.00354308	-0.00209943	0.0028077	0.00921854	0.000159041	0.00365321	0.00752045	0.00721228	0.00858935	0.0127362	0.00447979
-0.00373601	-0.00223877	0.00245769	0.00867966	0.000113253	0.00331431	0.00710277	0.00699629	0.00797542	0.0120331	0.00381937
-0.0039258	-0.00237883	0.00216993	0.00819613	-7.41946e-05	0.00301179	0.00670751	0.00678251	0.00734822	0.0113659	0.00318115
-0.00409628	-0.00254763	0.00191233	0.00774768	-0.00036138	0.00275708	0.00631393	0.00654751	0.00674433	0.0107346	0.00258837
-0.00423948	-0.00272532	0.00168334	0.00731729	-0.000711094	0.0025773	0.00592422	0.00628139	0.00617003	0.0101595	0.00205585
-0.00435686	-0.00286008	0.00149911	0.0068904	-0.00110386	0.00247871	0.00557877	0.00598699	0.00564241	0.00962158	0.00161099
-0.00445396	-0.00292926	0.00137819	0.00647545	-0.00153143	0.00243429	0.00531447	0.0056614	0.00518067	0.00910439	0.00129968
-0.00451393	-0.00293183	0.00133344	0.00607925	-0.00198302	0.00239062	0.00513065	0.00530399	0.00478238	0.00863732	0.00117141
-0.00451156	-0.00287898	0.0013489	0.0057115	-0.00242089	0.00231567	0.00499547	0.00494234	0.00443482	0.00821567	0.0012587
-0.00446018	-0.00280073	0.00140443	0.00537345	-0.00279948	0.00220459	0.00488173	0.00462797	0.00411371	0.00781121	0.00154918
-0.00438405	-0.00273632	0.00147241	0.00507019	-0.00308377	0.00206941	0.00476905	0.00439194	0.00376876	0.0074134	0.00198659
-0.00430358	-0.0027168	0.00151474	0.00482679	-0.00327669	0.00192695	0.00463232	0.00423659	0.00336457	0.00700833	0.00247588
-0.00422901	-0.0027597	0.00152155	0.00466123	-0.00340384	0.00176819	0.00447745	0.00413232	0.00291762	0.00660221	0.00289907
-0.00413903	-0.00287068	0.00150123	0.00455731	-0.00348891	0.00157431	0.00433089	0.0040364	0.00246914	0.0062029	0.00316435
-0.00401777	-0.00305007	0.00146939	0.00447342	-0.00354424	0.00133718	0.0042168	0.00391526	0.00204924	0.00581186	0.00323847
-0.00387281	-0.00327942	0.0014292	0.00437792	-0.00357793	0.00108469	0.00413153	0.00372983	0.00167105	0.00543776	0.00313751
-0.00372839	-0.00352293	0.00137854	0.00424845	-0.0036225	0.000857796	0.00404898	0.00346051	0.00135856	0.00509964	0.0028983
-0.00360413	-0.00377056	0.0013238	0.00408177	-0.00370534	0.000648951	0.00396465	0.00312403	0.00112183	0.00478684	0.00255545
-0.00353675	-0.00401488	0.00126903	0.00389268	-0.00382234	0.000457625	0.00389359	0.00276674	0.000960499	0.00446129	0.00214201
-0.00355006	-0.00423497	0.00119401	0.00371406	-0.0039598	0.000298616	0.00382986	0.00242345	0.000889719	0.00409188	0.00167461
-0.00364433	-0.0044131	0.00107435	0.00356221	-0.00412222	0.000194929	0.0037488	0.00212272	0.000918637	0.00369911	0.00117275
-0.00377914	-0.00453992	0.000900876	0.00344552	-0.00431461	0.000142913	0.0036403	0.00188065	0.00101908	0.00331615	0.00067968
-0.00390455	-0.0046098	0.000678029	0.00337178	-0.00451967	9.73916e-05	0.00349191	0.00170004	0.00114563	0.0029456	0.000248451
-0.00399478	-0.00461995	0.000423319	0.00332626	-0.00471282	2.24147e-05	0.00329806	0.00157626	0.00125678	0.00258442	-0.00010731
-0.0040307	-0.00457324	0.000162167	0.00329942	-0.00488162	-9.02341e-05	0.00307375	0.00150703	0.00131349	0.0022383	-0.000416207
-0.00400523	-0.00447781	-8.20628e-05	0.00327571	-0.00502234	-0.000214337	0.00285403	0.00149895	0.00130652	0.0019219	-0.000721834
-0.00390748	-0.00435178	-0.000294605	0.0032243	-0.0051354	-0.000316506	0.00267313	0.0015472	0.00125322	0.00165216	-0.00103891
-0.00373013	-0.00421852	-0.000464761	0.00312848	-0.00522224	-0.000375146	0.00255392	0.00163752	0.00117674	0.00144715	-0.00138094
-0.00348998	-0.00408457	-0.000586973	0.00298724	-0.0052965	-0.000384282	0.00249154	0.00176377	0.00106933	0.00133638	-0.00175118
-0.00319549	-0.00395925	-0.000638005	0.00280414	-0.00538582	-0.000362007	0.00247789	0.00193396	0.000926556	0.00131605	-0.00210971
-0.00286096	-0.00386078	-0.000614319	0.00260378	-0.0055035	-0.000312416	0.00252336	0.0021334	0.000745628	0.00133703	-0.00243476
-0.00252715	-0.00379778	-0.00055418	0.00241755	-0.00563689	-0.000220615	0.00265021	0.00230518	0.000501524	0.0013507	-0.00271072
-0.00224383	-0.00376383	-0.000499857	0.00226074	-0.00575961	-7.76804e-05	0.00285926	0.00239002	0.000219254	0.00130942	-0.0029038
-0.00204638	-0.0037529	-0.000482091	0.00215896	-0.00585835	9.20193e-05	0.0031387	0.00235768	-3.25392e-05	0.00117925	-0.00299863
-0.0019424	-0.00375883	-0.000511075	0.00211531	-0.00591101	0.000249871	0.00345041	0.00220599	-0.000207119	0.000989178	-0.00301857
-0.00191303	-0.00375327	-0.000573751	0.00210898	-0.00590134	0.000364838	0.00377473	0.00196364	-0.000281923	0.000796911	-0.00299727
-0.0019324	-0.0037078	-0.000649424	0.00210438	-0.00585135	0.000410999	0.00411157	0.00168455	-0.000269438	0.000623037	-0.00298296
-0.001994	-0.00360919	-0.000690887	0.00207774	-0.00576757	0.000387558	0.00444192	0.00140087	-0.000188017	0.000480969	-0.00299111
-0.00211081	-0.00345645	-0.00067355	0.00204071	-0.0056358	0.000319964	0.00476237	0.0011299	-3.0148e-05	0.000382453	-0.00299513
-0.00228118	-0.00326144	-0.000624254	0.00202264	-0.00544736	0.000246596	0.00508057	0.000881131	0.000190734	0.000319329	-0.00297239
-0.00248928	-0.00304161	-0.000561053	0.002036	-0.00518509	0.000206583	0.00540733	0.000653197	0.000419366	0.000246787	-0.00291848
-0.00271693	-0.00282311	-0.000495457	0.0020801	-0.00482873	0.00022313	0.00577645	0.000458971	0.000618294	0.000142253	-0.00283355
-0.00295078	-0.00262618	-0.000440116	0.00214615	-0.00438691	0.000293378	0.00625316	0.000315454	0.000773255	1.82109e-05	-0.00272094
-0.0031863	-0.00245553	-0.00039493	0.00221006	-0.00389937	0.000399482	0.00690185	0.000208783	0.000887727	-0.000114504	-0.00260645
-0.00342102	-0.00229768	-0.000354115	0.00222822	-0.0034179	0.000529208	0.00775115	0.000132672	0.000991917	-0.000246405	-0.00253547
-0.00361391	-0.00213272	-0.000318907	0.00219529	-0.0029853	0.000665178	0.00876766	9.68621e-05	0.00113094	-0.000371815	-0.00254887
-0.00372944	-0.00194524	-0.000311286	0.00213846	-0.00261861	0.000789084	0.00986286	9.94933e-05	0.00129297	-0.00046826	-0.00265423
-0.00377117	-0.00172337	-0.000346686	0.00207822	-0.00235415	0.000881923	0.010961	0.000131387	0.00141583	-0.00052375	-0.00284036
-0.00375847	-0.00147094	-0.000430472	0.00203708	-0.00222505	0.000910928	0.0119803	0.000177902	0.00148828	-0.000575892	-0.003102
-0.00373618	-0.00122175	-0.000540282	0.00202573	-0.00222592	0.000832186	0.0128097	0.000198774	0.00151291	-0.000663751	-0.00341878
-0.00375266	-0.00102289	-0.000644356	0.00205207	-0.00234479	0.000653041	0.0133782	0.000162303	0.00147021	-0.000782437	-0.00375081
-0.00380818	-0.000908362	-0.000721797	0.00212972	-0.00255027	0.000448696	0.0136607	8.81618e-05	0.0013548	-0.000917077	-0.00403606
-0.00388568	-0.000910716	-0.000761858	0.0022598	-0.00281705	0.000272753	0.0136915	5.125e-06	0.00118859	-0.00104967	-0.00424957
-0.0039851	-0.00104436	-0.000775926	0.00241309	-0.00313265	0.000141293	0.013536	-7.81925e-05	0.000975318	-0.00116539	-0.00441261
-0.00409928	-0.00128174	-0.000779203	0.00252578	-0.00348368	5.98404e-05	0.0132401	-0.000149074	0.000714421	-0.00125425	-0.00453623
-0.00421339	-0.00158093	-0.000782268	0.00255212	-0.00387013	2.06127e-05	0.0128526	-0.000188824	0.000423565	-0.00129734	-0.00462995
-0.00431517	-0.00190098	-0.000795463	0.00247693	-0.0042738	6.47282e-06	0.0123983	-0.000201686	0.000121171	-0.00127114	-0.00469172
-0.00441996	-0.00218305	-0.000825616	0.00229808	-0.00465235	-1.6324e-05	0.0118782	-0.000212882	-0.000178745	-0.00115531	-0.00471616
-0.00452019	-0.00235503	-0.000860875	0.00204988	-0.00497427	-8.34716e-05	0.0113073	-0.000236718	-0.000463086	-0.000953452	-0.00470745
-0.00457215	-0.00235228	-0.000866709	0.00180198	-0.00523755	-0.000208535	0.0107206	-0.000276517	-0.00072747	-0.000715103	-0.00464159
-0.00453186	-0.00212515	-0.000819874	0.00161046	-0.00544268	-0.000388754	0.0101532	-0.000334391	-0.000963658	-0.0004975	-0.00449804
-0.00435976	-0.00165257	-0.000712849	0.00150059	-0.00559341	-0.000616635	0.00962734	-0.000400047	-0.00115926	-0.000333094	-0.00427067
-0.00402629	-0.000977875	-0.000563952	0.00145704	-0.0057025	-0.000883673	0.00915632	-0.000432008	-0.00132367	-0.000243971	-0.00394949
-0.00355894	-0.000194592	-0.000411479	0.00143427	-0.00577834	-0.00115665	0.00873934	-0.000382315	-0.0014845	-0.000220515	-0.00354108
-0.00300658	0.000580824	-0.000287753	0.0013749	-0.00582563	-0.0013833	0.00835889	-0.000242123	-0.00164443	-0.000229206	-0.00309234
-0.00240931	0.00119915	-0.000200793	0.00125885	-0.00582876	-0.0015446	0.00800997	-3.12292e-05	-0.0017748	-0.000248683	-0.00266099
-0.00181628	0.00155664	-0.000142341	0.00111123	-0.00577693	-0.00166764	0.0076887	0.000247807	-0.00187209	-0.000278812	-0.00225284
-0.00129474	0.00162762	-0.000124523	0.000978626	-0.00567419	-0.00177183	0.00738621	0.000588542	-0.00195855	-0.000311258	-0.00183875
-0.000905407	0.00145833	-0.000177116	0.000888074	-0.00551426	-0.00187479	0.00707258	0.000941761	-0.00205062	-0.000350899	-0.00139584
-0.000669734	0.00111196	-0.000315194	0.000819625	-0.00530806	-0.00199029	0.0067459	0.0012622	-0.002146	-0.000414387	-0.000907455
-0.000579416	0.000655148	-0.000536785	0.000731056	-0.00506033	-0.00209545	0.00641554	0.00152564	-0.00223585	-0.000514345	-0.000377345
-0.000614246	0.000154101	-0.000821023	0.000611283	-0.00476029	-0.00217214	0.00607179	0.0017184	-0.00231336	-0.0006459	0.000151545
-0.000756209	-0.000367153	-0.00114188	0.000484505	-0.00441624	-0.0022179	0.00571453	0.00183179	-0.00237097	-0.00081275	0.000623884
-0.000986765	-0.000907009	-0.00145791	0.000386381	-0.00406288	-0.00222792	0.00536363	0.00186905	-0.00241529	-0.00102107	0.000991515
-0.00127578	-0.00144603	-0.00171442	0.000348066	-0.00373408	-0.00220436	0.00504017	0.00184831	-0.00243856	-0.00124159	0.00124523
-0.00157435	-0.0019618	-0.00188921	0.000386551	-0.00345312	-0.00217715	0.00475484	0.00178169	-0.00241312	-0.00145532	0.00141222
-0.00185339	-0.00243712	-0.00198408	0.00049806	-0.0032421	-0.00218181	0.00450941	0.00166901	-0.00231883	-0.00166226	0.00150661
-0.00211196	-0.002851	-0.00199942	0.000652333	-0.00312042	-0.00222698	0.00429701	0.00151182	-0.00213483	-0.00184449	0.00154077
-0.00234258	-0.00320133	-0.00194873	0.000790444	-0.00307848	-0.00229239	0.00413059	0.00133388	-0.00185144	-0.0019812	0.00153201
-0.00254252	-0.00349055	-0.00186358	0.000848583	-0.00309419	-0.00235491	0.00400899	0.00116192	-0.00149353	-0.00204963	0.0015002
-0.00271711	-0.00371313	-0.00176608	0.000803118	-0.00315536	-0.00240596	0.00390075	0.00102965	-0.0010762	-0.00203821	0.0014519
-0.00287062	-0.00386703	-0.00166816	0.000660227	-0.00324408	-0.00244065	0.00379177	0.000954205	-0.000583853	-0.0019584	0.0013748
-0.00301445	-0.0039558	-0.00159769	0.000447937	-0.00335841	-0.00246014	0.00369063	0.000907552	-1.84901e-05	-0.00182247	0.00126039
-0.00316288	-0.00400607	-0.00157389	0.000202085	-0.00351307	-0.00246872	0.00360334	0.000860634	0.000591058	-0.00163538	0.00109631
-0.00331776	-0.00403954	-0.00159008	-4.41481e-05	-0.00370074	-0.00244321	0.00352624	0.000815404	0.00122538	-0.00142024	0.000868182
-0.00348538	-0.00402766	-0.00160959	-0.000238704	-0.00390759	-0.00237792	0.00345541	0.000782999	0.00183866	-0.00120221	0.000555347
-0.00366577	-0.00393992	-0.00159939	-0.000347446	-0.00413756	-0.00229664	0.0033989	0.000765821	0.00238682	-0.000999757	0.000163825
-0.00383702	-0.00377195	-0.00156514	-0.000359103	-0.00438017	-0.00221255	0.00336706	0.000784651	0.00286988	-0.000852047	-0.000262298
-0.00397371	-0.00353802	-0.00151465	-0.000297278	-0.00459928	-0.00211888	0.00334971	0.000855172	0.00326657	-0.000790417	-0.000661072
-0.00406855	-0.00329315	-0.00144992	-0.000194347	-0.0047422	-0.00197775	0.00334852	0.000975071	0.00353196	-0.000814409	-0.00098577
-0.0041361	-0.00309071	-0.00137899	-7.29981e-05	-0.00476865	-0.00176872	0.00337744	0.00113842	0.00365429	-0.000909872	-0.00121516
-0.00417929	-0.00297452	-0.00132062	4.9144e-05	-0.00466613	-0.00150213	0.00343681	0.00133585	0.00365324	-0.00102572	-0.00135697
-0.00418441	-0.00297724	-0.00128286	0.000151847	-0.00446548	-0.00117444	0.00352378	0.00155031	0.00354349	-0.00110982	-0.00141498
-0.0041289	-0.00309839	-0.0012757	0.000215619	-0.00423227	-0.000762159	0.00362241	0.00175188	0.00333308	-0.00113503	-0.00138758
-0.00400588	-0.00330548	-0.00130748	0.000230136	-0.00402756	-0.000248112	0.00370356	0.0019099	0.00304491	-0.00109175	-0.00128873
-0.0038444	-0.00354342	-0.00135893	0.00019471	-0.00388935	0.000355664	0.00374396	0.00199588	0.00269757	-0.000982379	-0.00115825
-0.00369317	-0.0037629	-0.0013963	0.000129891	-0.00382633	0.000976481	0.003704	0.00199745	0.00230937	-0.000853347	-0.00103642
-0.00359438	-0.00393824	-0.001392	7.67954e-05	-0.00382391	0.00153376	0.0035569	0.00191698	0.0019019	-0.000774796	-0.000912151
-0.00355704	-0.00405989	-0.00133158	7.66119e-05	-0.00387236	0.00198477	0.0033365	0.00176749	0.00149388	-0.000780526	-0.000752519
-0.00359194	-0.00410675	-0.00121435	0.000137092	-0.00396018	0.00229899	0.00309185	0.00156092	0.00108622	-0.000863708	-0.000555642
-0.00369972	-0.00405917	-0.00106249	0.000252679	-0.00408882	0.00245885	0.0028611	0.00131978	0.000680759	-0.000989095	-0.000315989
-0.00385438	-0.0039109	-0.000940031	0.00040805	-0.00426751	0.00247833	0.00268828	0.00108262	0.000313982	-0.00114478	-5.39774e-06
-0.00400027	-0.00365631	-0.000907313	0.000580741	-0.00448387	0.00239644	0.0026004	0.000900837	5.11419e-06	-0.00133317	0.000390155
-0.00408456	-0.00331847	-0.000968621	0.000724662	-0.00470749	0.00224564	0.00261238	0.000789647	-0.000266784	-0.00153619	0.000878077
-0.00408955	-0.0029406	-0.00107877	0.000802134	-0.00492836	0.00204628	0.00272962	0.000732615	-0.00051117	-0.00173928	0.00146209
-0.00403207	-0.00256327	-0.00116867	0.000810566	-0.00514662	0.00180623	0.00292872	0.00071867	-0.00073022	-0.00196466	0.00215289
-0.00394933	-0.00222028	-0.00118991	0.000751276	-0.00536363	0.00154152	0.00315325	0.000750713	-0.000931791	-0.00221031	0.00296214
-0.00387982	-0.00192841	-0.00113919	0.000641595	-0.00557951	0.00126634	0.00335307	0.000824247	-0.00111287	-0.0024638	0.00384692
-0.00382831	-0.0016928	-0.00105513	0.000517568	-0.00578498	0.00097544	0.00349582	0.000930123	-0.00127001	-0.00271187	0.00472943
-0.00377261	-0.00154215	-0.000983587	0.000395644	-0.00598654	0.000667552	0.00354462	0.00105907	-0.00142261	-0.00295553	0.00551892
-0.00367463	-0.00148374	-0.00094918	0.000290325	-0.00621885	0.000350638	0.00348599	0.00121005	-0.00158357	-0.00320058	0.00610707
-0.00352361	-0.00148419	-0.00095811	0.000214232	-0.00650096	1.58753e-05	0.00334372	0.00136031	-0.00172967	-0.00345522	0.00643266
-0.00335341	-0.00151617	-0.00100901	0.000166923	-0.00682603	-0.000340226	0.00317408	0.00148741	-0.00183721	-0.00372372	0.00652985
-0.00320865	-0.0015617	-0.00107414	0.000156219	-0.00715265	-0.000690268	0.00303282	0.00155467	-0.00189546	-0.00397454	0.00647115
-0.00310088	-0.00160067	-0.00112517	0.000171652	-0.00740836	-0.000985365	0.00297129	0.00153507	-0.00188848	-0.00417125	0.00631567
-0.00303902	-0.00160173	-0.00113694	0.000168119	-0.00755688	-0.0011877	0.00300612	0.00142205	-0.001789	-0.00428849	0.00610272
-0.00301837	-0.00154687	-0.00109854	0.000106145	-0.00760041	-0.00129984	0.00312979	0.00121424	-0.00157568	-0.00428556	0.00585059
-0.00300718	-0.00144611	-0.0010264	-4.53194e-05	-0.00755889	-0.00134209	0.00331539	0.000947238	-0.00121773	-0.00411405	0.0055454
-0.0030087	-0.00132487	-0.000938651	-0.000286803	-0.00746049	-0.00133345	0.0035459	0.000663512	-0.000687484	-0.00373873	0.00515772
-0.00305247	-0.00120853	-0.000845402	-0.000561815	-0.00733855	-0.00129364	0.00383899	0.000391997	1.18841e-05	-0.00317391	0.00467379
-0.00314402	-0.00110535	-0.000764696	-0.000809402	-0.00724795	-0.00121868	0.00422893	0.000153025	0.00083347	-0.00247108	0.00412022
-0.00326853	-0.00101487	-0.000705728	-0.000999843	-0.0072219	-0.00110941	0.00475992	-2.19605e-05	0.00169511	-0.00169629	0.00352991
-0.00341893	-0.000949707	-0.000667804	-0.00111823	-0.00725603	-0.000992167	0.00543965	-0.000101177	0.00248905	-0.000922999	0.00293618
-0.00359519	-0.000911697	-0.000640572	-0.00116117	-0.00730318	-0.00089189	0.00620584	-7.51241e-05	0.00315484	-0.000222675	0.00238962
-0.00379007	-0.000899899	-0.000625527	-0.001154	-0.00731409	-0.000846195	0.00694401	3.8957e-05	0.0036727	0.000338426	0.00191384
-0.00397841	-0.000907383	-0.000660027	-0.00113439	-0.00726891	-0.000878254	0.00754397	0.000200644	0.0040149	0.000723089	0.00152638
-0.0041309	-0.000916705	-0.000778638	-0.00111213	-0.00716235	-0.000968616	0.00793958	0.000362471	0.00413919	0.000942037	0.00124319
-0.00425191	-0.000935921	-0.00101289	-0.00110103	-0.00701325	-0.00109692	0.00811068	0.000492704	0.00403316	0.0010173	0.0010651
-0.00436109	-0.000990379	-0.00136661	-0.00112705	-0.00685035	-0.00121389	0.00808323	0.000597194	0.0037269	0.000973604	0.00100632
-0.00447794	-0.00109343	-0.00179083	-0.001203	-0.00668265	-0.00126371	0.00789235	0.000681394	0.00329976	0.000848094	0.00109922
-0.00462729	-0.00124274	-0.00220719	-0.00132415	-0.00650755	-0.0012171	0.00758813	0.000737792	0.00284055	0.000691425	0.00135297
-0.00480166	-0.00142575	-0.00251992	-0.00146801	-0.00632582	-0.0010591	0.00724411	0.000766025	0.00240045	0.00053022	0.00171719
-0.00495894	-0.00162536	-0.00266982	-0.00160324	-0.00613799	-0.000803851	0.00689094	0.000771394	0.00198946	0.000346705	0.00210573
-0.00505876	-0.00183663	-0.00267202	-0.00170725	-0.00596721	-0.000491191	0.00654385	0.000755433	0.00160557	0.00014187	0.00245376
-0.00509688	-0.00204872	-0.00257127	-0.00178048	-0.00581688	-0.000163567	0.00623225	0.000730161	0.00125775	-3.36828e-05	0.00270371
-0.00509753	-0.00223937	-0.00239228	-0.00181935	-0.00564727	0.000113921	0.00597237	0.000708365	0.000952572	-0.000134669	0.00284463
-0.00508295	-0.00238542	-0.00216748	-0.00180899	-0.00540716	0.000285586	0.00576785	0.000681942	0.000695978	-0.000148564	0.00290104
-0.00507374	-0.00246719	-0.00195713	-0.00175523	-0.00504366	0.000336173	0.00559737	0.000634604	0.000511516	-8.74331e-05	0.00289962
-0.00509035	-0.00247645	-0.00181246	-0.00167983	-0.00452242	0.000258394	0.00544488	0.000570744	0.000436068	1.38887e-05	0.00288406
-0.0051362	-0.00241187	-0.00175616	-0.00158686	-0.00384784	5.97391e-05	0.00531548	0.00050279	0.000527783	0.000108989	0.00290227
-0.00520482	-0.0023016	-0.00180114	-0.00147073	-0.00306634	-0.000245315	0.00521047	0.000443116	0.000825366	0.000150141	0.00298069
-0.00528201	-0.00220453	-0.00195115	-0.00135473	-0.00228591	-0.000617412	0.00513925	0.000416484	0.00131948	0.000108132	0.0031233
-0.00534324	-0.00219158	-0.0021893	-0.00127236	-0.00162321	-0.000980345	0.00510693	0.000435257	0.00194568	-3.39369e-05	0.00329884
-0.00537386	-0.00229442	-0.00247504	-0.00124361	-0.00114167	-0.00129587	0.00508792	0.000477056	0.00261575	-0.000280034	0.00347133
-0.0053612	-0.00250398	-0.00275424	-0.00128204	-0.00086339	-0.00155007	0.00505547	0.000502585	0.00322887	-0.000609912	0.00363302
-0.00527523	-0.00279206	-0.00300134	-0.00136645	-0.000772034	-0.00170365	0.00499369	0.000527639	0.00369944	-0.000993471	0.00375981
-0.0051243	-0.00310806	-0.003213	-0.00144948	-0.00082675	-0.00172105	0.00488685	0.00058526	0.00398406	-0.00140057	0.00380536
-0.00496535	-0.00339048	-0.00340286	-0.00149518	-0.000976817	-0.00160316	0.0047367	0.000666694	0.00407037	-0.00177084	0.00374264
-0.00485096	-0.00357633	-0.00359305	-0.00150992	-0.00116746	-0.0013742	0.00454472	0.000738538	0.00395651	-0.00206632	0.00357852
-0.00480813	-0.00360015	-0.00379091	-0.00151694	-0.00136834	-0.00104982	0.0043025	0.000752022	0.00364831	-0.00229773	0.00334415
-0.00483114	-0.00339735	-0.00397599	-0.00151142	-0.00157008	-0.000631874	0.0040271	0.000679933	0.00317921	-0.00249129	0.00309041
-0.00489019	-0.00293163	-0.00409327	-0.00146884	-0.00178337	-0.000128113	0.00374268	0.000531666	0.0026224	-0.00268708	0.00288956
-0.00495032	-0.00220687	-0.00410415	-0.00137543	-0.00201967	0.000460924	0.003481	0.000344181	0.00206332	-0.0029041	0.00280143
-0.0049824	-0.00124205	-0.00400218	-0.00127186	-0.00228972	0.00113162	0.00327024	0.000152389	0.00155932	-0.00312413	0.00284427
-0.00496605	-0.000102989	-0.00378888	-0.00120516	-0.0025782	0.00185279	0.00311229	-8.00856e-06	0.0011212	-0.00331568	0.00298671
-0.0048679	0.00108892	-0.00347906	-0.00119118	-0.00287024	0.0025767	0.00300285	-0.000122491	0.000723144	-0.00345542	0.00314267
-0.0046501	0.00221718	-0.00310802	-0.00123038	-0.00317213	0.00321478	0.00294246	-0.000210978	0.000353758	-0.00354122	0.00323465
-0.00429713	0.0032307	-0.0027178	-0.00132461	-0.00348023	0.00366029	0.00292857	-0.000295232	3.84991e-05	-0.00360002	0.00323228
-0.00379288	0.00416899	-0.00235581	-0.00142394	-0.00378945	0.00385173	0.00296666	-0.00035939	-0.000212901	-0.00364719	0.00311893
-0.00313309	0.0051163	-0.00207131	-0.00147245	-0.00409297	0.00378822	0.00305697	-0.000379198	-0.000422507	-0.0036749	0.00287814
-0.00234128	0.00615498	-0.00189941	-0.00148224	-0.00435858	0.00349237	0.00317671	-0.000354974	-0.000584383	-0.00367119	0.00250938
-0.00147361	0.0073507	-0.00185427	-0.00149043	-0.00457862	0.00302586	0.00329171	-0.000299463	-0.000700584	-0.00366396	0.00206461
-0.000615027	0.00871704	-0.0019126	-0.00150902	-0.00477217	0.00247578	0.00336264	-0.000223035	-0.000821308	-0.00369169	0.00162312
0.000146143	0.0101576	-0.00203745	-0.00152215	-0.00495969	0.00191374	0.00337785	-0.000135159	-0.000985113	-0.00375421	0.00123859
0.000728301	0.0115028	-0.0021864	-0.00150498	-0.00517278	0.0013954	0.00335811	-5.08377e-05	-0.00118148	-0.00382102	0.000925829
0.00107982	0.0125954	-0.00230752	-0.00144676	-0.00543272	0.000961131	0.0033037	-1.28487e-06	-0.00138703	-0.00386767	0.000683861
0.00119648	0.013316	-0.00235955	-0.00135003	-0.00571494	0.000643891	0.00320271	-2.25674e-05	-0.00159539	-0.00388173	0.000516348
0.00110221	0.0136156	-0.00234017	-0.00121788	-0.00597149	0.000446489	0.00302312	-0.000125869	-0.00180534	-0.00387001	0.000389294
0.000816436	0.013519	-0.0022965	-0.00107105	-0.00616027	0.000337259	0.00275516	-0.000281818	-0.00202359	-0.00385324	0.000264637
0.000373811	0.0130844	-0.00228128	-0.000914419	-0.00627234	0.000255142	0.00244435	-0.000437677	-0.00223656	-0.00386259	0.000125989
-0.000169779	0.0123906	-0.00230888	-0.000745104	-0.00631314	0.000152273	0.00215228	-0.000559494	-0.00241127	-0.00391122	-3.82521e-06
-0.000739236	0.0114939	-0.00237934	-0.000587162	-0.00627459	5.4432e-06	0.00191833	-0.000649187	-0.00252012	-0.00400093	-9.78898e-05
-0.00126344	0.0104353	-0.00248293	-0.000467241	-0.00617342	-0.000164659	0.00177163	-0.000719355	-0.0025401	-0.00411903	-0.000138553
-0.00171349	0.00927756	-0.00260218	-0.000394005	-0.00605175	-0.000308585	0.00170857	-0.000753112	-0.00244802	-0.00423037	-0.000120208
-0.00209119	0.00808647	-0.00271555	-0.000353783	-0.0059545	-0.000401199	0.00168687	-0.000735791	-0.00222492	-0.00431752	-5.79491e-05
-0.00240998	0.00690409	-0.00280532	-0.00033593	-0.00590325	-0.000434312	0.00166139	-0.000679595	-0.00184223	-0.00436901	4.4842e-05
-0.00265826	0.0057513	-0.00288457	-0.000358921	-0.00590916	-0.000403555	0.00161227	-0.000618235	-0.00128241	-0.0043755	0.000167528
-0.00281204	0.00463808	-0.00296704	-0.000436426	-0.00597448	-0.000328829	0.00153764	-0.00057603	-0.000547072	-0.00434491	0.000279907
-0.00286391	0.00359157	-0.00304778	-0.000553037	-0.00608772	-0.000250423	0.00146606	-0.000536382	0.000310062	-0.00430661	0.000365999
-0.00281188	0.00267837	-0.00312952	-0.000701382	-0.00621507	-0.000211703	0.00144365	-0.000482991	0.00118321	-0.0042962	0.000423985
-0.00267865	0.00193415	-0.00322194	-0.000868847	-0.00630588	-0.000230602	0.00149575	-0.000411228	0.00195187	-0.00432723	0.000435412
-0.00252627	0.00138115	-0.00334749	-0.00102436	-0.00631599	-0.000299405	0.00162254	-0.000292376	0.00254061	-0.00440176	0.000347291
-0.0024222	0.00103097	-0.0035097	-0.00113641	-0.00624699	-0.000408499	0.00181982	-9.78404e-05	0.00290426	-0.00453118	0.000118396
-0.0023968	0.00086724	-0.00368501	-0.00119547	-0.00613311	-0.000555883	0.00207151	0.000171956	0.00303972	-0.00470294	-0.000244408
-0.00247176	0.000873599	-0.003861	-0.00120932	-0.00601293	-0.00073188	0.00232991	0.000492133	0.0029671	-0.00490007	-0.000693351
-0.00264368	0.00101661	-0.00404245	-0.00119781	-0.00592244	-0.000919888	0.00253014	0.000816193	0.00275368	-0.00510913	-0.00115143
-0.00289376	0.00126662	-0.00421919	-0.0011979	-0.00587756	-0.00110945	0.00263	0.00110112	0.00247047	-0.00533569	-0.00155612
-0.00319107	0.00160707	-0.00435965	-0.00124155	-0.00588568	-0.00130018	0.00263913	0.00131445	0.00214991	-0.00558188	-0.00190186
-0.00349316	0.00199695	-0.00445982	-0.00133196	-0.00594641	-0.0015	0.0025877	0.00143971	0.00180262	-0.0058174	-0.0021682
-0.00376736	0.00239673	-0.00452487	-0.00144814	-0.00604443	-0.0017044	0.00249814	0.0014829	0.00143817	-0.00598532	-0.00233219
-0.00398553	0.00278815	-0.00453962	-0.00157406	-0.0061447	-0.00188594	0.00237759	0.00147534	0.00109923	-0.00599085	-0.00241448
-0.0041371	0.0031458	-0.00448441	-0.00170539	-0.00620202	-0.00200109	0.00223	0.00144339	0.00079984	-0.00578503	-0.00244717
-0.0042222	0.00343072	-0.0043612	-0.00182427	-0.00619886	-0.00202013	0.00205408	0.00140534	0.000526811	-0.00537646	-0.00244198
-0.00424441	0.00358751	-0.00420825	-0.00191811	-0.00614255	-0.0019611	0.00186296	0.00138027	0.000262211	-0.00478838	-0.00238789
-0.00422371	0.00356063	-0.00407236	-0.00197434	-0.00606157	-0.00184101	0.00169561	0.00135526	-7.10839e-06	-0.00407518	-0.00223803
-0.00416659	0.00332201	-0.00397426	-0.00196813	-0.00599838	-0.00165672	0.00158678	0.00131361	-0.000275919	-0.0033178	-0.00192685
-0.00405289	0.00287677	-0.00388823	-0.00185343	-0.00597694	-0.00142221	0.00153895	0.00125321	-0.000511883	-0.00259269	-0.00142054
-0.00385112	0.00229402	-0.00378409	-0.00160088	-0.00601217	-0.00115638	0.00155652	0.00116302	-0.00066248	-0.00195522	-0.00072166
-0.00354679	0.00165126	-0.00365751	-0.00123185	-0.00609277	-0.000859194	0.00165842	0.00103549	-0.00072265	-0.00143734	0.000129106
-0.00314689	0.00100155	-0.00350231	-0.000806261	-0.00617215	-0.000541694	0.00185852	0.000866509	-0.000731499	-0.00106874	0.0010776
-0.00266118	0.000372833	-0.0032879	-0.000387496	-0.00622091	-0.000205791	0.00214928	0.000667667	-0.000737404	-0.000838865	0.00205778
-0.0021219	-0.000238184	-0.00295626	-2.79763e-05	-0.00623922	0.000135967	0.00251344	0.000473747	-0.000757466	-0.000715831	0.0030063
-0.00159759	-0.000821645	-0.00247028	0.000224512	-0.00622914	0.000442955	0.00292027	0.000312112	-0.000830406	-0.000687	0.00383896
-0.00118716	-0.00132792	-0.00182833	0.000352903	-0.00620352	0.000682229	0.003331	0.000197441	-0.0010087	-0.000731779	0.00446441
-0.000990455	-0.00172731	-0.00104041	0.000355009	-0.00617238	0.000827164	0.00369788	0.000137412	-0.00127783	-0.000824979	0.00484177
-0.00103751	-0.00200567	-0.00010743	0.000235186	-0.00614147	0.000884016	0.00396504	0.000131069	-0.00155745	-0.000950236	0.0050011
-0.00130348	-0.00216087	0.000970258	1.56437e-05	-0.00612363	0.000882091	0.00408533	0.000164659	-0.00177851	-0.00112335	0.00500142
-0.00175611	-0.00221246	0.00218821	-0.000269883	-0.00611437	0.000821464	0.00404386	0.000234203	-0.0019209	-0.0013737	0.00488625
-0.0023536	-0.00219845	0.0034838	-0.000577895	-0.00610673	0.000700934	0.00387046	0.00037301	-0.00202146	-0.00168576	0.00466746
-0.0030102	-0.00214801	0.00471143	-0.00086393	-0.00610901	0.00053079	0.00361705	0.000600359	-0.00212364	-0.00203322	0.00434915
-0.00365308	-0.00206644	0.00571378	-0.0010689	-0.00613284	0.000313105	0.00332835	0.000877402	-0.00223671	-0.00240125	0.0039459
-0.00426415	-0.00197084	0.00637499	-0.00117069	-0.00618657	6.0607e-05	0.00301843	0.00113227	-0.00235504	-0.00275133	0.00348443
-0.00483205	-0.00187516	0.0066635	-0.00119021	-0.00627313	-0.000209972	0.00270633	0.0012874	-0.00248462	-0.00304871	0.0029945
-0.00533125	-0.00176808	0.00660954	-0.00113597	-0.00638076	-0.000486896	0.0024235	0.00130024	-0.0026626	-0.0032957	0.0024938
-0.0057348	-0.00164327	0.00627506	-0.00101609	-0.00647954	-0.000744046	0.00219067	0.00117561	-0.00290521	-0.00351588	0.00199086
-0.00602013	-0.00149999	0.00575095	-0.00085417	-0.00654492	-0.0009395	0.00200913	0.000940501	-0.0031948	-0.00372799	0.00150038
-0.00614194	-0.00134712	0.00512564	-0.000666174	-0.0065689	-0.00108336	0.00186926	0.000624262	-0.00351071	-0.00391941	0.0010402
-0.00605139	-0.00120802	0.00447108	-0.000462615	-0.00655995	-0.0011977	0.00176318	0.000260479	-0.00381793	-0.00409224	0.000593262
-0.005714	-0.00111731	0.00385005	-0.00025751	-0.00653883	-0.00129376	0.00167056	-0.000122161	-0.00407696	-0.00425988	0.000158048
-0.00511362	-0.00109153	0.00328126	-9.40424e-05	-0.00652845	-0.00138489	0.00157929	-0.000492656	-0.00425089	-0.00442655	-0.000242747
-0.00426317	-0.00113483	0.00275542	-2.01642e-05	-0.00653838	-0.0014823	0.00148684	-0.000814358	-0.00430724	-0.00460118	-0.000596831
-0.0032176	-0.00125224	0.00226449	-3.81994e-05	-0.00656664	-0.00158424	0.00139712	-0.00105082	-0.00424558	-0.00476598	-0.000908645
-0.00211272	-0.00143395	0.00180864	-0.000119518	-0.00660965	-0.00167643	0.00130029	-0.00118287	-0.0040872	-0.00488468	-0.00120529
-0.0011226	-0.00165452	0.00140114	-0.000230209	-0.00667436	-0.00174942	0.00119012	-0.00120488	-0.00385296	-0.00492242	-0.00151755
-0.000364413	-0.00188162	0.00105828	-0.000332117	-0.00674458	-0.0017995	0.00107762	-0.00112106	-0.00355442	-0.00485963	-0.0018369
0.00013657	-0.00209791	0.000811938	-0.000396511	-0.00679838	-0.00182108	0.000965679	-0.000965331	-0.00319005	-0.00471548	-0.00210592
0.000420914	-0.00230657	0.000666048	-0.00040283	-0.00684547	-0.0017912	0.000849507	-0.000775247	-0.00274877	-0.00452276	-0.00228674
0.000524052	-0.00252678	0.000606129	-0.000358594	-0.00691065	-0.00170302	0.000720442	-0.000565059	-0.00222677	-0.00431716	-0.00238938
0.000485824	-0.00276895	0.000613396	-0.000298033	-0.00700169	-0.00156678	0.000579528	-0.000337389	-0.00161421	-0.00411825	-0.00244198
0.00035165	-0.003023	0.000684615	-0.000232189	-0.00709473	-0.00140411	0.000435336	-9.20288e-05	-0.000903518	-0.00392116	-0.0024845
0.000144511	-0.00327399	0.000816843	-0.000177979	-0.00716414	-0.00124876	0.00028224	0.000180932	-0.000115609	-0.00371284	-0.00256139
-0.000107351	-0.00351479	0.000986383	-0.000169426	-0.00721366	-0.0011288	0.000111223	0.000469615	0.000719212	-0.0034752	-0.0026968
-0.00038633	-0.0037503	0.00115696	-0.000227196	-0.00724684	-0.00106038	-7.36663e-05	0.000737036	0.00152808	-0.00318733	-0.00289939
-0.000682647	-0.00397623	0.0012884	-0.000336937	-0.0072516	-0.00104381	-0.000236493	0.000942367	0.00222362	-0.00286722	-0.00314164
-0.00094559	-0.00418841	0.00135652	-0.000468353	-0.00722774	-0.00108527	-0.000320387	0.00106691	0.00278023	-0.00256921	-0.00335668
-0.0011593	-0.00438835	0.00135079	-0.00059062	-0.00718565	-0.0011873	-0.000330598	0.00111633	0.00319702	-0.00233143	-0.00349968
-0.00137302	-0.00457088	0.00125942	-0.000690235	-0.0071338	-0.00132284	-0.000287096	0.00109329	0.00347724	-0.00216193	-0.00357296
-0.001619	-0.00471714	0.00107322	-0.000751314	-0.00707278	-0.00144862	-0.000183445	0.00100224	0.00363095	-0.00205201	-0.00357457
-0.00189255	-0.00481986	0.000809676	-0.000770609	-0.0070141	-0.00151906	-4.03714e-05	0.000868235	0.00365776	-0.00198233	-0.00351314
-0.00217598	-0.00488513	0.000499614	-0.000772074	-0.00698225	-0.00151777	0.00011431	0.000707612	0.00355727	-0.00194871	-0.00342973
-0.00245355	-0.00491632	0.00016614	-0.000762386	-0.0069765	-0.00144511	0.000271966	0.000513597	0.00334369	-0.00196042	-0.00336392
-0.00270821	-0.00490816	-0.00016824	-0.000748084	-0.00698097	-0.00129998	0.000404356	0.000275217	0.00303933	-0.00203401	-0.0033285
-0.00292515	-0.00482782	-0.000485673	-0.000734329	-0.00697237	-0.00111931	0.000493903	-6.06888e-06	0.00266215	-0.00218577	-0.00332138
-0.00308516	-0.0046337	-0.000787021	-0.000716096	-0.00691056	-0.000945289	0.000545687	-0.000311604	0.00222761	-0.00242055	-0.00337708
-0.00315982	-0.00432068	-0.00108878	-0.000689193	-0.00676207	-0.000783416	0.000574505	-0.000609408	0.00176227	-0.00272926	-0.00351691
-0.00314898	-0.00388875	-0.00142032	-0.00066486	-0.00651445	-0.000641119	0.000597807	-0.000859143	0.00128722	-0.00308383	-0.00368969
-0.00308344	-0.00332352	-0.00176958	-0.000653577	-0.00619412	-0.000512394	0.000619937	-0.00104198	0.000812514	-0.00343063	-0.00385914
-0.00297509	-0.00265128	-0.00207458	-0.000642894	-0.0058526	-0.000366913	0.000658061	-0.00115196	0.000355052	-0.00370668	-0.00401786
-0.00282579	-0.00194341	-0.0022821	-0.000632774	-0.00551737	-0.000177553	0.000725546	-0.0012009	-7.31727e-05	-0.00389341	-0.00414985
-0.00267729	-0.00128452	-0.00238665	-0.000618276	-0.00523433	7.38697e-05	0.000825658	-0.00121136	-0.000465529	-0.00397725	-0.00425025
-0.0025757	-0.000735979	-0.00240209	-0.000591676	-0.00506254	0.000388088	0.000968736	-0.00119442	-0.000809368	-0.0039546	-0.00429075
-0.00256555	-0.000318503	-0.00235059	-0.000551943	-0.00502319	0.00073603	0.00118109	-0.00116496	-0.00109723	-0.00385666	-0.00425878
-0.00267679	-2.61087e-05	-0.00225863	-0.000508494	-0.00510018	0.00106437	0.0014937	-0.00110936	-0.0013295	-0.00371759	-0.00416553
-0.00291147	0.000181526	-0.00217707	-0.000473922	-0.00525433	0.00131642	0.00193055	-0.000978768	-0.00152344	-0.0035651	-0.00402231
-0.00323322	0.000347262	-0.00214529	-0.000453606	-0.0054431	0.0014758	0.00249577	-0.000717972	-0.0017072	-0.00342866	-0.00386308
-0.00358981	0.000486282	-0.00216742	-0.000449923	-0.0056278	0.00156503	0.00317014	-0.000275481	-0.0019192	-0.00333819	-0.0037447
-0.00394087	0.000598387	-0.00225017	-0.000465926	-0.00577002	0.00160371	0.00388842	0.000354035	-0.00218798	-0.00333607	-0.00373419
-0.00425696	0.000708323	-0.00238729	-0.000506365	-0.00584652	0.00158661	0.00459134	0.00113447	-0.00251655	-0.00344438	-0.00390962
-0.00452854	0.000835216	-0.00253855	-0.000551742	-0.00585878	0.00150738	0.00522032	0.00200177	-0.00286905	-0.00364284	-0.00433799
-0.00473467	0.000970321	-0.00267075	-0.000578118	-0.00582589	0.00136403	0.00571101	0.0028602	-0.00317705	-0.00390066	-0.0050508
-0.00484919	0.00112248	-0.00276492	-0.000576035	-0.00576	0.00114427	0.00603005	0.00361907	-0.00337091	-0.00417688	-0.00609075
-0.00488202	0.00129562	-0.00283206	-0.000531993	-0.00567362	0.000861011	0.00615055	0.00419899	-0.00340042	-0.00443305	-0.00733223

## Sheet: fig_ED12d_tracks_data
sub-005_id-TS24_trial0	sub-005_id-TS24_trial1	sub-005_id-TS24_trial2	sub-006_id-TS26_trial1	sub-006_id-TS26_trial2	sub-007_id-TS33_trial0	sub-007_id-TS33_trial1	sub-007_id-TS33_trial2	sub-008_id-TS34_trial0	sub-008_id-TS34_trial1	sub-008_id-TS34_trial2
0.373148	0.260791	0.282493	0.203555	0.284125	0.465045	0.270142	0.223706	0.463035	0.0950304	0.111281
0.382827	0.26126	0.281738	0.19865	0.284104	0.462685	0.270142	0.225366	0.463732	0.0948649	0.111289
0.393	0.261507	0.281525	0.19018	0.285219	0.460062	0.270573	0.225506	0.464875	0.0936555	0.111306
0.400128	0.261355	0.281477	0.184325	0.28557	0.459798	0.270663	0.225518	0.465399	0.0913257	0.110865
0.409575	0.264082	0.282696	0.17505	0.28557	0.458269	0.270586	0.225586	0.465858	0.0908808	0.110873
0.419831	0.264808	0.282659	0.169103	0.286113	0.457722	0.270611	0.224482	0.466385	0.090406	0.110865
0.431097	0.26605	0.282659	0.0944776	0.285892	0.457605	0.270617	0.224482	0.466385	0.090257	0.110885
0.43574	0.26605	0.279731	0.0855761	0.285036	0.457602	0.270617	0.224344	0.466385	0.0898824	0.110885
0.445062	0.26605	0.278179	0.0839033	0.285405	0.457611	0.270611	0.223785	0.466325	0.0880561	0.110876
0.452008	0.264683	0.277734	0.0834794	0.282104	0.457603	0.270608	0.223771	0.465904	0.0877032	0.110915
0.464903	0.26459	0.277809	0.0830859	0.272523	0.458396	0.270672	0.223767	0.465396	0.0876756	0.110938
0.476653	0.263814	0.277981	0.0827159	0.269881	0.459757	0.270694	0.223721	0.463658	0.0877057	0.110938
0.485524	0.263638	0.278431	0.0865461	0.26669	0.461765	0.270705	0.223181	0.459166	0.0884264	0.111141
0.492147	0.263611	0.278431	0.0935074	0.266026	0.464728	0.270705	0.223231	0.455119	0.0889579	0.111184
0.496764	0.265609	0.27847	0.0956675	0.265079	0.467889	0.270977	0.223181	0.455059	0.0897246	0.111184
0.503454	0.265585	0.278103	0.0991657	0.261281	0.468401	0.271007	0.221424	0.454306	0.0903164	0.111184
0.508409	0.265543	0.277341	0.0999075	0.25762	0.469085	0.270394	0.220656	0.453115	0.0919648	0.111184
0.51382	0.257013	0.276807	0.0972423	0.25243	0.46987	0.270099	0.218305	0.453186	0.0920871	0.111255
0.521461	0.253266	0.276807	0.103121	0.249577	0.469909	0.26995	0.215671	0.453261	0.0923674	0.111257
0.527729	0.251625	0.276792	0.103121	0.24955	0.469953	0.269918	0.215584	0.456083	0.0943799	0.110927
0.531369	0.251074	0.277236	0.105379	0.249	0.471341	0.269372	0.215054	0.457704	0.0950689	0.111315
0.533454	0.251074	0.277644	0.105406	0.246031	0.471364	0.268862	0.213621	0.459927	0.0951294	0.111305
0.53705	0.251313	0.278026	0.105379	0.240817	0.473504	0.268936	0.211834	0.462745	0.0953707	0.111297
0.537748	0.251212	0.278481	0.097869	0.234962	0.477044	0.268731	0.208394	0.464609	0.0956556	0.111101
0.541099	0.251605	0.278618	0.0932222	0.224949	0.481849	0.268618	0.20551	0.466347	0.0968772	0.111296
0.541034	0.259702	0.278663	0.0875092	0.212217	0.488531	0.268876	0.202366	0.470023	0.0983862	0.111201
0.541034	0.264981	0.278618	0.0876501	0.204529	0.495491	0.269094	0.197941	0.472121	0.098768	0.111273
0.540412	0.264981	0.277879	0.0845303	0.197178	0.506626	0.269171	0.197689	0.47363	0.0989504	0.111252
0.539445	0.264981	0.277227	0.0848833	0.191069	0.517239	0.270562	0.197689	0.476402	0.100575	0.11127
0.538513	0.262431	0.27569	0.0854535	0.183643	0.53094	0.270999	0.197689	0.47794	0.101432	0.111257
0.53853	0.260775	0.275359	0.0856921	0.176865	0.53822	0.27287	0.198076	0.480406	0.101564	0.111329
0.537911	0.259173	0.274832	0.0865182	0.167858	0.546686	0.273296	0.1972	0.482521	0.103656	0.111333
0.537906	0.25864	0.274481	0.0866395	0.159632	0.552264	0.273532	0.197036	0.482521	0.103851	0.111333
0.536909	0.256327	0.273738	0.0863823	0.157698	0.556038	0.274449	0.196572	0.482521	0.104483	0.111297
0.536729	0.255549	0.27256	0.087177	0.154917	0.557695	0.276651	0.197114	0.481446	0.104797	0.110884
0.536453	0.252163	0.27256	0.0886354	0.154804	0.557843	0.277265	0.197125	0.479216	0.105112	0.110893
0.534137	0.25182	0.27256	0.0886685	0.155647	0.558146	0.277983	0.196669	0.479107	0.105075	0.110926
0.533417	0.251766	0.273393	0.0889111	0.157108	0.558922	0.278266	0.195652	0.478413	0.105034	0.11093
0.533423	0.251721	0.273916	0.0875232	0.155444	0.559229	0.279241	0.194852	0.478391	0.103173	0.11093
0.530825	0.251975	0.27455	0.0862027	0.157553	0.559293	0.280767	0.193273	0.477857	0.10156	0.111246
0.529042	0.252177	0.274687	0.0841145	0.157894	0.559163	0.284189	0.19215	0.47761	0.101339	0.111246
0.527813	0.25211	0.274751	0.0831346	0.158416	0.556961	0.288284	0.19215	0.477305	0.10093	0.111246
0.526711	0.25209	0.274967	0.081668	0.158715	0.556996	0.290545	0.192279	0.47725	0.101123	0.111238
0.522635	0.251189	0.27554	0.0797407	0.158715	0.557061	0.294095	0.196948	0.477076	0.102736	0.111274
0.520283	0.249803	0.276049	0.0792665	0.158715	0.558366	0.300565	0.199064	0.477047	0.105134	0.111415
0.516553	0.248003	0.27764	0.0774168	0.155347	0.561509	0.308224	0.200463	0.476947	0.106124	0.11214
0.512972	0.242364	0.280138	0.0765942	0.15361	0.562583	0.313825	0.200511	0.476848	0.105919	0.11278
0.508317	0.237249	0.283638	0.0750364	0.153249	0.569912	0.317124	0.201839	0.476848	0.105919	0.115846
0.506394	0.235168	0.287358	0.0711495	0.153249	0.570159	0.318098	0.203694	0.476947	0.105255	0.116415
0.506414	0.234787	0.291258	0.0669464	0.140551	0.570243	0.318594	0.204878	0.477071	0.105936	0.118496
0.506433	0.233571	0.295436	0.0641763	0.124338	0.570268	0.319038	0.205963	0.477572	0.105936	0.119276
0.507862	0.231929	0.299813	0.0604405	0.121541	0.569314	0.321465	0.206354	0.480678	0.106277	0.12261
0.511296	0.228202	0.299813	0.0578812	0.114149	0.567939	0.32828	0.20568	0.481867	0.107176	0.124558
0.513224	0.227958	0.299813	0.0582016	0.109141	0.56673	0.331019	0.205619	0.482118	0.107152	0.125139
0.514384	0.227941	0.296399	0.0589415	0.0931339	0.566656	0.333373	0.205249	0.483921	0.107098	0.126291
0.51533	0.229462	0.293962	0.0592373	0.088658	0.566698	0.337249	0.203299	0.486995	0.107316	0.126454
0.517357	0.231373	0.289289	0.0592373	0.0847553	0.566384	0.341177	0.202947	0.489279	0.106925	0.126551
0.520531	0.23141	0.286724	0.0586075	0.0832268	0.566483	0.341714	0.202774	0.491097	0.107463	0.126566
0.52056	0.231102	0.284472	0.0571128	0.0827184	0.566553	0.342578	0.202639	0.492129	0.107295	0.126494
0.52056	0.230806	0.281827	0.0551044	0.0815091	0.565672	0.343974	0.202607	0.492844	0.108145	0.126019
0.521475	0.230677	0.281377	0.0550301	0.0785094	0.563458	0.344319	0.202644	0.498408	0.107971	0.125882
0.521377	0.229232	0.280954	0.0547078	0.0780131	0.562558	0.344564	0.202452	0.502446	0.107509	0.125689
0.522496	0.225825	0.280866	0.0547078	0.0764341	0.562558	0.345135	0.20218	0.506278	0.111914	0.125518
0.522477	0.222387	0.278702	0.05436	0.0763201	0.562554	0.345207	0.202483	0.50901	0.111791	0.124951
0.522451	0.218623	0.278275	0.0535448	0.0760677	0.562585	0.348602	0.202627	0.513007	0.112075	0.124839
0.52105	0.214666	0.277212	0.0538918	0.0763436	0.562684	0.350508	0.202632	0.514848	0.114509	0.12468
0.520785	0.211684	0.277208	0.0538918	0.0760677	0.562543	0.351958	0.203737	0.516076	0.114509	0.124731
0.520278	0.210046	0.277197	0.0603422	0.0766715	0.562482	0.35272	0.203662	0.519558	0.114565	0.125317
0.519636	0.210019	0.277226	0.0624608	0.0792412	0.562337	0.35272	0.20313	0.525094	0.113981	0.125729
0.519891	0.210019	0.277227	0.065064	0.152828	0.562263	0.35272	0.201878	0.531885	0.113999	0.126615
0.519882	0.211276	0.27749	0.0703081	0.155376	0.561177	0.349178	0.202577	0.537	0.11383	0.127928
0.519574	0.212599	0.277791	0.0767262	0.157423	0.561087	0.348909	0.202178	0.540152	0.113358	0.127034
0.51762	0.212919	0.277907	0.0800078	0.160718	0.561087	0.348159	0.202142	0.545745	0.11188	0.127042
0.517016	0.214193	0.277982	0.0822664	0.168822	0.561543	0.347957	0.201755	0.548728	0.111419	0.127901
0.51597	0.214617	0.278495	0.0835602	0.172953	0.561534	0.346693	0.201178	0.555604	0.110775	0.127801
0.514787	0.215292	0.278534	0.0834996	0.177078	0.561534	0.345411	0.200959	0.56318	0.110014	0.127481
0.511959	0.215904	0.279746	0.0835058	0.179363	0.56148	0.344025	0.200973	0.572451	0.109758	0.127987
0.511943	0.220469	0.280888	0.0837543	0.181052	0.561225	0.343983	0.20061	0.580691	0.109672	0.127987
0.51163	0.223067	0.280947	0.0837936	0.1824	0.560831	0.342368	0.201159	0.590632	0.108387	0.126905
0.51106	0.226216	0.281612	0.0844536	0.183161	0.55806	0.341061	0.201651	0.594692	0.108229	0.12472
0.510994	0.22707	0.282141	0.0851746	0.183346	0.556034	0.338498	0.20198	0.595634	0.108076	0.124589
0.510679	0.227715	0.282576	0.0877372	0.183553	0.556015	0.338317	0.202452	0.600916	0.108214	0.122985
0.510679	0.227276	0.282576	0.0895788	0.183336	0.555999	0.338176	0.202636	0.604792	0.108721	0.123264
0.510175	0.227602	0.28244	0.0934321	0.183035	0.556258	0.33809	0.202774	0.605249	0.108959	0.123277
0.510175	0.227931	0.28244	0.0957201	0.183035	0.557722	0.338281	0.203152	0.605313	0.109601	0.125001
0.510175	0.227502	0.28244	0.0957201	0.182922	0.558287	0.340376	0.203153	0.607437	0.110103	0.127092
0.510428	0.227712	0.28272	0.095788	0.183398	0.5587	0.34133	0.203205	0.608467	0.110103	0.129327
0.510428	0.227584	0.282895	0.0962069	0.18522	0.559876	0.342127	0.204059	0.610935	0.112841	0.132285
0.510428	0.226664	0.282895	0.0988548	0.184881	0.560997	0.342261	0.204059	0.612321	0.119303	0.142146
0.510428	0.226644	0.282893	0.0992841	0.182794	0.561359	0.343233	0.205146	0.615082	0.120801	0.16165
0.51031	0.226486	0.28221	0.0993074	0.184124	0.563074	0.343172	0.205582	0.615436	0.124601	0.184471
0.510225	0.22566	0.28221	0.0994231	0.182924	0.564071	0.343149	0.20754	0.61547	0.127594	0.191111
0.509528	0.224273	0.282179	0.0984001	0.181497	0.564076	0.342955	0.208258	0.61547	0.127635	0.192567
0.509528	0.223865	0.281939	0.0978244	0.180157	0.564076	0.342955	0.214706	0.615795	0.128636	0.204911
0.509528	0.223498	0.281939	0.0967303	0.17917	0.563949	0.343662	0.215658	0.615591	0.128896	0.208514
0.511129	0.223405	0.281573	0.0966538	0.176077	0.563949	0.343768	0.219697	0.615178	0.12726	0.211356
0.511129	0.224785	0.279332	0.0977481	0.176077	0.563958	0.343131	0.225403	0.615251	0.127435	0.21374
0.51113	0.225039	0.278643	0.0981309	0.176094	0.567013	0.340643	0.226275	0.615507	0.129434	0.21455
0.511529	0.225181	0.278602	0.0985967	0.177162	0.567479	0.338915	0.226851	0.615687	0.129652	0.215441
0.510803	0.225194	0.278595	0.102146	0.18469	0.567516	0.336452	0.229489	0.617454	0.129652	0.216283
0.510789	0.22521	0.278541	0.102436	0.192723	0.567613	0.336226	0.234799	0.618281	0.171172	0.216951
0.510807	0.225208	0.278645	0.103216	0.193496	0.566115	0.335992	0.23812	0.619048	0.180191	0.218944
0.510933	0.225215	0.279406	0.102436	0.202783	0.566037	0.335801	0.240922	0.619377	0.187624	0.220079
0.51093	0.225169	0.281183	0.102171	0.202783	0.565669	0.340226	0.24328	0.62171	0.189184	0.22429
0.511101	0.225169	0.281802	0.102034	0.203439	0.564487	0.342554	0.24569	0.622592	0.190681	0.226443
0.5111	0.225139	0.283021	0.102034	0.203545	0.564136	0.344652	0.250035	0.622732	0.193691	0.232926
0.511101	0.226151	0.284396	0.102034	0.204765	0.563147	0.346998	0.255649	0.623088	0.197123	0.239286
0.511101	0.226618	0.28459	0.103781	0.205888	0.561663	0.348051	0.261695	0.622869	0.201082	0.244503
0.511127	0.22806	0.285527	0.107142	0.207577	0.560272	0.349204	0.267348	0.622881	0.201209	0.249442
0.512826	0.228013	0.286354	0.106893	0.209136	0.559597	0.349734	0.271948	0.622886	0.202073	0.25492
0.515105	0.227592	0.286855	0.106893	0.211028	0.559598	0.350358	0.272544	0.62267	0.204039	0.258666
0.515173	0.226504	0.287565	0.102081	0.212906	0.559598	0.351011	0.273105	0.620728	0.207151	0.263639
0.515689	0.226146	0.287364	0.102081	0.213934	0.559598	0.351302	0.274397	0.61974	0.211804	0.26776
0.515741	0.226134	0.287124	0.101905	0.217915	0.559596	0.354092	0.275542	0.619785	0.213136	0.276775
0.516262	0.226189	0.281405	0.153647	0.221849	0.559062	0.354145	0.280282	0.619627	0.216668	0.282177
0.516262	0.226826	0.281311	0.162423	0.221977	0.558461	0.354872	0.282229	0.617291	0.222197	0.2843
0.515763	0.2289	0.281287	0.170533	0.222151	0.556526	0.354445	0.285132	0.614555	0.225773	0.289991
0.512074	0.234697	0.281311	0.172707	0.220719	0.554086	0.353914	0.288202	0.614555	0.229202	0.292347
0.511292	0.23974	0.281717	0.175516	0.220719	0.551357	0.348049	0.293555	0.614555	0.231684	0.298663
0.511252	0.247363	0.282276	0.178739	0.220426	0.546267	0.348049	0.296821	0.615284	0.233299	0.306983
0.511176	0.249114	0.282436	0.179183	0.219734	0.540266	0.34796	0.299667	0.61765	0.240837	0.314069
0.511235	0.251601	0.283657	0.182434	0.219466	0.534798	0.351972	0.302191	0.618278	0.247361	0.320853
0.512673	0.254779	0.286076	0.189477	0.214357	0.531763	0.360269	0.304961	0.62001	0.253872	0.327211
0.51553	0.261135	0.287191	0.195678	0.209794	0.530056	0.366895	0.310329	0.620639	0.260696	0.333275
0.522291	0.26586	0.288878	0.201566	0.208919	0.526817	0.375776	0.31801	0.620729	0.268078	0.337149
0.530031	0.270726	0.289998	0.213065	0.208104	0.525737	0.384683	0.326487	0.62235	0.273348	0.342997
0.538114	0.275989	0.292401	0.22452	0.207365	0.525216	0.391414	0.331406	0.624023	0.280096	0.347801
0.540957	0.278947	0.294596	0.23499	0.206996	0.523985	0.3978	0.338317	0.626298	0.290069	0.349589
0.544639	0.282662	0.298238	0.247012	0.205977	0.523452	0.405982	0.343674	0.628352	0.297978	0.351136
0.549035	0.287784	0.300939	0.256415	0.205699	0.523426	0.420788	0.348807	0.632202	0.308183	0.351137
0.549891	0.297425	0.304809	0.268618	0.20568	0.523426	0.428888	0.357641	0.635878	0.317051	0.351158
0.550385	0.308834	0.307038	0.279057	0.206008	0.523572	0.435797	0.36254	0.637452	0.321853	0.350237
0.550963	0.320159	0.309649	0.295504	0.207462	0.523773	0.439646	0.365825	0.637608	0.326262	0.347102
0.553539	0.327505	0.310613	0.307613	0.2102	0.523835	0.444318	0.366622	0.639065	0.330983	0.347102
0.554511	0.332243	0.314277	0.321619	0.211543	0.524747	0.451743	0.366596	0.641106	0.335594	0.347102
0.554676	0.335564	0.314277	0.330835	0.212342	0.52837	0.461047	0.366596	0.643229	0.344066	0.348565
0.55541	0.340126	0.314277	0.339332	0.212524	0.529652	0.472583	0.366407	0.643778	0.350598	0.351493
0.555801	0.343749	0.312281	0.343456	0.21268	0.529652	0.479637	0.366411	0.64537	0.354986	0.355757
0.559225	0.347764	0.312281	0.349973	0.214952	0.529637	0.484656	0.366562	0.646549	0.355679	0.361075
0.560093	0.349371	0.312291	0.355577	0.218405	0.529608	0.489759	0.368421	0.64758	0.356294	0.363995
0.560051	0.348985	0.315062	0.361259	0.222956	0.529162	0.495667	0.37143	0.649419	0.357192	0.366909
0.560051	0.348883	0.316885	0.365146	0.228974	0.529158	0.499793	0.378162	0.651495	0.357351	0.373395
0.55779	0.349023	0.319602	0.367446	0.232152	0.529813	0.503913	0.386963	0.65307	0.359073	0.38113
0.557317	0.350705	0.320181	0.373664	0.232718	0.53021	0.50419	0.401758	0.653872	0.359557	0.389701
0.55474	0.353073	0.324398	0.377181	0.233258	0.529812	0.504167	0.41419	0.653925	0.36385	0.394285
0.551308	0.354197	0.328107	0.387264	0.234568	0.529812	0.503891	0.426931	0.654493	0.374951	0.398282
0.551436	0.354628	0.333259	0.394018	0.235019	0.52875	0.503891	0.439718	0.654697	0.378875	0.398282
0.551485	0.354924	0.336419	0.398302	0.234851	0.528743	0.503194	0.451644	0.654728	0.381703	0.398282
0.551424	0.356036	0.343673	0.398652	0.23388	0.528721	0.50322	0.464105	0.655497	0.384963	0.397321
0.551455	0.35628	0.347998	0.398652	0.233135	0.528638	0.502612	0.475317	0.65636	0.386693	0.391516
0.551455	0.356554	0.347961	0.398435	0.236336	0.527998	0.50238	0.484426	0.659891	0.389745	0.389604
0.55048	0.357001	0.347847	0.397748	0.237096	0.528749	0.502297	0.488259	0.661969	0.392507	0.387923
0.55007	0.357098	0.346158	0.397112	0.237172	0.528484	0.50164	0.492827	0.662274	0.401213	0.387808
0.548992	0.356935	0.343019	0.396777	0.237414	0.528292	0.501107	0.494709	0.662441	0.409178	0.387726
0.547556	0.357039	0.338058	0.396811	0.239179	0.52831	0.500555	0.503499	0.662441	0.415596	0.388671
0.547556	0.357063	0.335872	0.396841	0.24171	0.528446	0.500499	0.511685	0.662448	0.419678	0.392667
0.547546	0.356852	0.332944	0.397367	0.243284	0.528446	0.500509	0.516496	0.661176	0.425373	0.398731
0.547577	0.356748	0.329763	0.397566	0.243284	0.528445	0.498448	0.516482	0.661179	0.430413	0.402864
0.549406	0.357549	0.32916	0.397566	0.243325	0.529121	0.495422	0.516482	0.66122	0.434311	0.411784
0.549505	0.357514	0.328784	0.397566	0.243081	0.529143	0.494787	0.515113	0.661224	0.437863	0.415957
0.549683	0.357274	0.32829	0.396791	0.242624	0.529254	0.494743	0.509035	0.661351	0.439209	0.423001
0.550465	0.357181	0.328287	0.39655	0.241956	0.52927	0.494295	0.505748	0.661758	0.443613	0.426529
0.550467	0.356631	0.328168	0.396384	0.241608	0.529355	0.494146	0.503825	0.661762	0.444896	0.438728
0.550474	0.356352	0.328168	0.39619	0.241809	0.529355	0.493697	0.500059	0.661756	0.446127	0.444003
0.548439	0.356247	0.329971	0.396186	0.241383	0.52927	0.492521	0.49891	0.661417	0.448852	0.449738
0.547979	0.356241	0.332088	0.39618	0.240878	0.529075	0.491942	0.496496	0.661039	0.450873	0.455307
0.547971	0.356218	0.333247	0.396625	0.24133	0.529074	0.491396	0.491549	0.660288	0.453905	0.461191
0.547971	0.356651	0.334896	0.396909	0.241422	0.528817	0.491228	0.488046	0.659758	0.459165	0.469355
0.547976	0.35721	0.335777	0.396947	0.242823	0.528503	0.490737	0.488043	0.657884	0.464303	0.472602
0.547976	0.358033	0.339381	0.396947	0.247902	0.528502	0.488946	0.488043	0.65334	0.470852	0.473794
0.548488	0.359872	0.340324	0.396983	0.250324	0.528502	0.488926	0.491916	0.650208	0.473496	0.474081
0.548495	0.362079	0.341477	0.396989	0.256722	0.528502	0.488916	0.492539	0.649781	0.475913	0.476074
0.549157	0.363293	0.345217	0.396993	0.262265	0.528845	0.489236	0.493825	0.649439	0.477203	0.477401
0.549139	0.364234	0.350367	0.397075	0.278245	0.529171	0.48931	0.496048	0.649439	0.477982	0.478216
0.550235	0.366855	0.354109	0.39725	0.295073	0.529387	0.489406	0.502989	0.649781	0.480421	0.480733
0.550584	0.368899	0.35747	0.397529	0.30519	0.529387	0.489406	0.515462	0.653037	0.484407	0.481603
0.552206	0.371099	0.365456	0.398317	0.312827	0.529387	0.490507	0.525946	0.657189	0.490858	0.483345
0.553816	0.372746	0.370121	0.399864	0.323556	0.529408	0.4919	0.537636	0.660095	0.496067	0.487071
0.553827	0.375181	0.378692	0.405985	0.329379	0.530239	0.492017	0.547433	0.660026	0.503973	0.489915
0.553853	0.378498	0.391104	0.408783	0.331415	0.530637	0.49314	0.552033	0.660353	0.509373	0.495934
0.553543	0.38071	0.401011	0.408865	0.333582	0.53116	0.493772	0.552033	0.661108	0.512087	0.500539
0.552921	0.383787	0.416493	0.419473	0.33783	0.531802	0.495551	0.552052	0.666675	0.515084	0.50314
0.552939	0.386721	0.427641	0.42601	0.341858	0.533033	0.497457	0.552088	0.670115	0.519559	0.507408
0.553104	0.391219	0.43821	0.434297	0.350994	0.53385	0.500788	0.552143	0.673407	0.5221	0.514957
0.55449	0.397006	0.454109	0.446193	0.365312	0.536813	0.510476	0.55327	0.676227	0.529576	0.518322
0.555073	0.4057	0.47276	0.454466	0.380055	0.543692	0.520019	0.558026	0.6781	0.534969	0.523476
0.555083	0.418993	0.492127	0.465213	0.396257	0.550101	0.528776	0.562422	0.678268	0.541562	0.531639
0.558719	0.434847	0.508004	0.476674	0.42174	0.556809	0.538658	0.566717	0.68106	0.547309	0.54018
0.563081	0.447003	0.526123	0.485555	0.443741	0.567385	0.547106	0.574149	0.684742	0.55369	0.547665
0.570582	0.453928	0.533654	0.49378	0.466156	0.577051	0.559119	0.584252	0.687846	0.566759	0.558577
0.577182	0.469047	0.54793	0.504815	0.487569	0.587347	0.570423	0.598046	0.690283	0.569933	0.566518
0.587582	0.477813	0.562286	0.518309	0.512297	0.597054	0.580215	0.612547	0.695421	0.577389	0.574148
0.597938	0.487332	0.577482	0.530725	0.540886	0.608055	0.590399	0.626874	0.700406	0.581902	0.587584
0.608824	0.497937	0.592283	0.540637	0.561607	0.620352	0.601036	0.638948	0.704893	0.586407	0.592777
0.626091	0.515833	0.607779	0.550095	0.589791	0.626817	0.617368	0.650449	0.707941	0.591288	0.605144
0.640886	0.526606	0.618616	0.56399	0.612893	0.626381	0.630109	0.66067	0.717664	0.596242	0.619876
0.662005	0.542562	0.626916	0.577086	0.628609	0.626362	0.646353	0.674612	0.72973	0.601782	0.627578
0.688624	0.557849	0.637005	0.589246	0.644346	0.623284	0.657015	0.683589	0.740355	0.605326	0.63373
0.710289	0.575667	0.642215	0.599946	0.657294	0.621601	0.669379	0.697404	0.754839	0.607098	0.647744
0.732863	0.589969	0.658622	0.612037	0.677054	0.620596	0.678853	0.712097	0.763385	0.609385	0.659658
0.755756	0.607767	0.675943	0.616759	0.688428	0.620499	0.689114	0.7204	0.773631	0.610278	0.677508
0.780204	0.623239	0.685695	0.624583	0.69859	0.620422	0.70049	0.733539	0.785768	0.61031	0.685882
0.807335	0.635728	0.701503	0.634054	0.705082	0.619393	0.707737	0.74416	0.797481	0.610343	0.698046
0.833723	0.644204	0.710947	0.638362	0.707765	0.619053	0.707737	0.750835	0.806633	0.60896	0.697962
0.855088	0.65096	0.710988	0.640143	0.707554	0.619019	0.707476	0.755876	0.806633	0.607272	0.697884
0.86991	0.650694	0.710988	0.644709	0.707554	0.605356	0.694781	0.755968	0.806653	0.591357	0.694894
0.869651	0.650186	0.710292	0.670845	0.706066	0.585996	0.669355	0.75597	0.788667	0.564793	0.677485
0.86958	0.645506	0.704108	0.701597	0.694678	0.547813	0.653064	0.738751	0.762111	0.547801	0.654924
0.863647	0.644235	0.701869	0.73543	0.674688	0.498631	0.628133	0.710715	0.733089	0.528234	0.628432
0.859744	0.640662	0.700152	0.776266	0.658011	0.458299	0.599374	0.684623	0.689165	0.505975	0.590402
0.854233	0.64013	0.700133	0.812024	0.64662	0.404356	0.571805	0.645976	0.635314	0.482279	0.538445
0.854236	0.640149	0.7001	0.834149	0.642475	0.355373	0.536365	0.594233	0.571069	0.444892	0.479094
0.854236	0.640149	0.700067	0.854411	0.642475	0.307204	0.487857	0.543404	0.5146	0.394697	0.438337
0.855011	0.641556	0.699949	0.859308	0.642459	0.282687	0.443267	0.506955	0.463736	0.353273	0.370736
0.855031	0.641649	0.699853	0.862309	0.641718	0.263988	0.3954	0.459168	0.423433	0.317654	0.303426
0.855506	0.641658	0.699813	0.861138	0.641705	0.24652	0.337208	0.416593	0.368129	0.295227	0.26039
0.855843	0.641585	0.699806	0.859192	0.641659	0.234977	0.285506	0.368937	0.324302	0.279678	0.23916
0.856841	0.641585	0.699587	0.859042	0.640885	0.213539	0.240406	0.330752	0.282957	0.270442	0.213716
0.857131	0.641287	0.699586	0.846509	0.640875	0.197234	0.209032	0.289537	0.281886	0.25709	0.12066
0.857131	0.641287	0.699349	0.829494	0.640875	0.122846	0.120851	0.263097	0.279627	0.252674	0.114402
0.857134	0.641287	0.699365	0.800151	0.640805	0.119291	0.0982986	0.240822	0.278807	0.252072	0.0972998
0.856582	0.641554	0.699287	0.777918	0.640805	0.117822	0.0698679	0.211189	0.279265	0.234318	0.0912627
0.856162	0.641587	0.69929	0.759188	0.641069	0.105789	0.0686618	0.191399	0.279284	0.226303	0.0883065
0.855808	0.641587	0.699386	0.733076	0.641069	0.0928043	0.0686428	0.12344	0.279327	0.215639	0.0816915
0.855959	0.641561	0.699394	0.697752	0.641064	0.0821427	0.0737235	0.111775	0.280912	0.196122	0.0761299
0.855808	0.641564	0.69942	0.659631	0.641051	0.0745775	0.0764144	0.104946	0.281814	0.12525	0.0699391
0.855538	0.641534	0.699518	0.616966	0.641041	0.0707232	0.0758035	0.0857407	0.282101	0.122318	0.0694174
0.855486	0.641483	0.699519	0.57177	0.641115	0.0701848	0.0753072	0.075078	0.282165	0.120883	0.0686751
0.855472	0.641483	0.699432	0.537986	0.641104	0.0709563	0.0748287	0.0681424	0.282267	0.103619	0.0664633
0.855472	0.641483	0.699271	0.485596	0.641007	0.0712882	0.0741124	0.0665004	0.280594	0.100565	0.0646014
0.855688	0.641431	0.699143	0.437654	0.640766	0.071418	0.0745308	0.0621759	0.269027	0.0992213	0.0618079
0.85648	0.641329	0.698662	0.396917	0.640685	0.0714551	0.0748042	0.0623183	0.243293	0.0989733	0.0624725
0.856454	0.641308	0.698662	0.355932	0.640599	0.0715465	0.0788641	0.0624596	0.22065	0.0988734	0.0632584
0.855662	0.641308	0.698342	0.322653	0.639306	0.0715925	0.0796232	0.0626225	0.202395	0.0990588	0.064355
0.854037	0.64118	0.698265	0.27927	0.636175	0.0718972	0.079742	0.0634965	0.133117	0.0986582	0.0651263
0.848021	0.641166	0.698098	0.243625	0.629991	0.0718972	0.0809263	0.0641987	0.119256	0.0985107	0.0651268
0.847995	0.641267	0.697454	0.229285	0.620475	0.0718587	0.0809782	0.064517	0.109297	0.0951567	0.0654732
0.847797	0.642461	0.697213	0.197426	0.611183	0.0718972	0.0812463	0.0652942	0.103246	0.0914138	0.0661876
0.847372	0.643071	0.697171	0.174888	0.604661	0.0719058	0.0812562	0.0652942	0.0992026	0.0868826	0.0666588
0.847337	0.642945	0.697145	0.0825649	0.600966	0.0718972	0.0809947	0.0656493	0.0870129	0.0857706	0.0670303
0.847513	0.642742	0.697069	0.0735041	0.594098	0.0718502	0.0808318	0.0654424	0.0772462	0.0841069	0.0671072
0.847751	0.642671	0.696926	0.0662941	0.58681	0.0718302	0.0812514	0.0654424	0.0711512	0.0839694	0.067095
0.847541	0.641754	0.696768	0.0530732	0.58209	0.0717033	0.0813534	0.0654298	0.0660106	0.0839694	0.0672198
0.847641	0.641333	0.689354	0.0458786	0.581513	0.071683	0.0808258	0.0655294	0.0658059	0.0848037	0.0669395
0.847641	0.641137	0.679293	0.0444787	0.581425	0.071683	0.0808068	0.0653753	0.0656487	0.0851061	0.0669335
0.847652	0.640865	0.662094	0.0414873	0.581427	0.0715028	0.0810578	0.0654891	0.0652172	0.085028	0.0666888
0.847517	0.64072	0.655502	0.0416374	0.581519	0.0715059	0.0810843	0.0653833	0.0648875	0.0849897	0.0656155
0.847518	0.640631	0.651264	0.041775	0.581635	0.0715837	0.0804822	0.0657425	0.0644939	0.085028	0.063206
0.847332	0.640509	0.642724	0.0414826	0.581754	0.0713854	0.0805656	0.0652399	0.0622636	0.0849781	0.0610283
0.847332	0.640512	0.636266	0.0411688	0.581834	0.0713854	0.0805656	0.0652399	0.0608062	0.0849869	0.0610283
0.847287	0.640533	0.629116	0.0410612	0.581834	0.0714107	0.080452	0.0652246	0.0590133	0.0850357	0.0611319
0.847349	0.640521	0.623717	0.0410612	0.581728	0.0713375	0.080452	0.0652246	0.0590133	0.0850022	0.0621223
0.84751	0.640313	0.619929	0.0410612	0.581881	0.0713375	0.0806017	0.0650401	0.0595923	0.0850419	0.063177
0.847529	0.640165	0.614213	0.0411826	0.58177	0.0712247	0.080452	0.0650062	0.060877	0.0851304	0.0632671
0.847318	0.640166	0.612665	0.041136	0.581671	0.0713405	0.080006	0.0652972	0.0622746	0.0850078	0.0632719
0.847568	0.63997	0.611352	0.0413213	0.581778	0.0713725	0.0806855	0.0652489	0.0641081	0.0855214	0.0632205
0.84754	0.639786	0.609456	0.0413213	0.58178	0.0713725	0.0804628	0.0652489	0.0652702	0.0857458	0.0629146
0.847278	0.639762	0.607995	0.0413213	0.581708	0.0713428	0.0800638	0.0653538	0.0670902	0.0857458	0.0629146
0.847417	0.639759	0.6064	0.0418484	0.581708	0.0713703	0.0804776	0.0653538	0.0690188	0.0860379	0.0629107
0.847546	0.639751	0.6064	0.0418584	0.581935	0.0713718	0.0804871	0.0652512	0.072838	0.0862902	0.0630055
0.847375	0.639746	0.6064	0.0411785	0.581772	0.0713718	0.0803841	0.0653214	0.0752337	0.0874825	0.0628572
0.847195	0.639749	0.6064	0.0411894	0.581986	0.0718833	0.0803841	0.0650353	0.0755675	0.0875072	0.0626787
0.847168	0.639725	0.6064	0.0412802	0.581986	0.0718861	0.0806912	0.0650353	0.0755675	0.0878173	0.0626787
0.847055	0.639718	0.605494	0.0412533	0.581901	0.072148	0.0806912	0.0650353	0.0755675	0.0878232	0.062801
0.846742	0.639591	0.602597	0.0414451	0.581761	0.0721243	0.0807581	0.0651482	0.0755625	0.0879444	0.0627738
0.846574	0.639502	0.599507	0.041684	0.581946	0.0726948	0.0811088	0.0651482	0.0754356	0.0880931	0.0631125
0.845997	0.639488	0.59883	0.0416409	0.581735	0.0729456	0.0812549	0.065298	0.075442	0.0887254	0.063161
0.846026	0.639451	0.59643	0.0416376	0.581735	0.0729456	0.0810419	0.0651704	0.0759118	0.089406	0.0631381
0.845136	0.63941	0.59587	0.0416681	0.581725	0.0729756	0.0805362	0.0652805	0.0755722	0.0900017	0.063157
0.836828	0.639181	0.595684	0.0416709	0.581933	0.0730148	0.0804444	0.0652825	0.0755728	0.0911958	0.0631352
0.825836	0.639181	0.595673	0.0415898	0.581933	0.0730653	0.0804444	0.0652923	0.0755728	0.0910726	0.0634268
0.81511	0.639134	0.595026	0.0416	0.582136	0.0731606	0.0802436	0.0653185	0.0755728	0.0906567	0.0634239
0.804299	0.639133	0.594593	0.0415729	0.585817	0.0731803	0.0802436	0.0653158	0.0754469	0.0922844	0.0634332
0.795036	0.639072	0.594303	0.0415828	0.586131	0.0730737	0.0802436	0.0653185	0.0760181	0.0956052	0.0634356
0.787617	0.639074	0.593909	0.0415394	0.586209	0.0730139	0.0804841	0.0652819	0.0767951	0.0978672	0.0634423
0.778977	0.638877	0.593828	0.0415557	0.58061	0.0730664	0.0802273	0.0650058	0.0768441	0.102402	0.0634308
0.776751	0.638832	0.593678	0.0416361	0.568961	0.0730655	0.0804677	0.0650309	0.0775695	0.102486	0.0633789
0.772878	0.638125	0.593445	0.0416498	0.550129	0.0730369	0.0800645	0.0650713	0.0775023	0.104454	0.0633904
0.767984	0.634472	0.593206	0.0412158	0.520341	0.0730694	0.0803155	0.0650462	0.0775023	0.106037	0.06331
0.75628	0.627281	0.593174	0.0412158	0.482198	0.073029	0.0802973	0.0655211	0.0769855	0.106454	0.0632774
0.737211	0.615705	0.592959	0.0412363	0.445634	0.0730294	0.0805594	0.0655572	0.0767939	0.106687	0.0631708
0.714283	0.607275	0.592738	0.0412363	0.392172	0.0730214	0.0805183	0.0655399	0.076865	0.10835	0.0634346
0.684381	0.603759	0.592744	0.0412358	0.335507	0.0731497	0.0804754	0.0654745	0.0769129	0.109097	0.063168
0.647837	0.597725	0.592643	0.0411419	0.286114	0.0731975	0.0805347	0.0655024	0.076865	0.109097	0.063344
0.622725	0.591966	0.592339	0.0411032	0.24208	0.0731912	0.0805321	0.0656862	0.0768698	0.109097	0.0633064
0.598815	0.577638	0.592205	0.0411204	0.2249	0.0731653	0.0805321	0.0654742	0.0769129	0.109097	0.0632379
0.566443	0.559798	0.59221	0.040783	0.219394	0.0731139	0.0804057	0.065709	0.0766933	0.109091	0.0630377
0.532207	0.533226	0.59215	0.0410707	0.21793	0.0730814	0.080536	0.065709	0.0766933	0.109288	0.0629406
0.505184	0.504153	0.592153	0.0408481	0.196761	0.0729659	0.080536	0.0653968	0.0766186	0.109591	0.0629406
0.467511	0.459877	0.59221	0.0411906	0.169644	0.0728527	0.0805185	0.0654359	0.0764849	0.109146	0.0629406
0.428017	0.420666	0.592643	0.0409107	0.0826431	0.072857	0.0810534	0.0651577	0.0763896	0.10885	0.0630124
0.38895	0.371043	0.591932	0.0413026	0.075758	0.072857	0.0815087	0.0651577	0.0760437	0.108217	0.0630213
0.343797	0.329158	0.592225	0.0409801	0.0635787	0.0730675	0.0815087	0.0653536	0.0760821	0.107396	0.0631876
0.304215	0.277273	0.592279	0.0413224	0.0628169	0.0732393	0.0815053	0.0653174	0.0761147	0.107144	0.0631957
0.263134	0.236783	0.592283	0.0413003	0.0621366	0.0732727	0.0815053	0.0651453	0.0766356	0.106993	0.0632045
0.250943	0.204006	0.592293	0.0412804	0.0508748	0.0733079	0.0810923	0.0653174	0.0780644	0.106859	0.0631964
0.250943	0.179877	0.59232	0.0405512	0.0398654	0.0731697	0.0810923	0.0653174	0.0783949	0.106782	0.0631665
0.250965	0.0839199	0.592708	0.0407931	0.0312904	0.0730653	0.0810844	0.0653447	0.0784892	0.106526	0.0631948
0.254087	0.0778052	0.588995	0.0407931	0.0276723	0.0730584	0.0811303	0.0656112	0.0795847	0.10424	0.0631948
0.255559	0.0624136	0.586507	0.0408045	0.0296791	0.0730584	0.0811029	0.065596	0.0788565	0.102832	0.0631948
0.255657	0.0580749	0.578396	0.0408057	0.0310505	0.0732577	0.0811612	0.0655736	0.0777915	0.101203	0.0631948
0.255632	0.0547656	0.554828	0.0408637	0.0302719	0.0733509	0.0811599	0.0655447	0.0726755	0.0966264	0.0631041
0.255571	0.0488316	0.519219	0.0409068	0.0292575	0.0735435	0.0811612	0.0654832	0.0717916	0.0898792	0.063107
0.254104	0.0391483	0.477684	0.0409177	0.0289671	0.0733139	0.0809751	0.0652275	0.0717916	0.0879641	0.063107
0.2525	0.0347684	0.436708	0.0408955	0.0293947	0.0733139	0.0809751	0.065208	0.0721443	0.088127	0.0630216
0.251895	0.0302386	0.398024	0.0409177	0.0304032	0.0733333	0.0809957	0.0654584	0.0721907	0.0865209	0.0630216
0.251382	0.02781	0.357116	0.0409852	0.0311844	0.0733404	0.0809151	0.0654584	0.0729309	0.080406	0.0630775
0.250129	0.0263802	0.323638	0.0410965	0.0334096	0.0733431	0.08101	0.0653762	0.0729359	0.0776431	0.0630444
0.246783	0.0260019	0.28747	0.0409577	0.0368503	0.0733236	0.0809687	0.0655607	0.0728866	0.0747988	0.0630775
0.239435	0.0253126	0.252537	0.0409577	0.0397438	0.073393	0.0814061	0.0655607	0.0726334	0.0728382	0.0630832
0.22319	0.0251657	0.241516	0.0408977	0.0406591	0.0733256	0.0811817	0.0653762	0.0728551	0.0721521	0.0631072
0.208205	0.0252106	0.240853	0.0408727	0.0409311	0.0732436	0.0812157	0.0653762	0.0726107	0.0721879	0.0632547
0.189075	0.0251821	0.240012	0.0410312	0.040972	0.0730725	0.0811724	0.0653597	0.0726032	0.0724401	0.0632525
0.185493	0.0253189	0.238605	0.0410508	0.0410098	0.0732697	0.0812064	0.0653258	0.0727304	0.0745651	0.0631964
0.170013	0.0252741	0.23676	0.0410685	0.0410799	0.073234	0.0812369	0.065338	0.07284	0.0745651	0.063134
0.0994927	0.0252606	0.235084	0.0410312	0.0411678	0.0732422	0.0815061	0.0652611	0.0728925	0.0745651	0.0631003
0.0790451	0.0251737	0.230962	0.0410312	0.0430372	0.0730371	0.081577	0.0652608	0.0728625	0.070565	0.0630917
0.0756763	0.0253189	0.223687	0.0410266	0.0476278	0.0732735	0.0818108	0.0653377	0.0728406	0.070565	0.0629618
0.0678289	0.0254706	0.220292	0.0411005	0.0500481	0.0730405	0.0818147	0.0653377	0.0728406	0.070565	0.0629519
0.0601964	0.0255669	0.213346	0.0409047	0.0505328	0.0730405	0.0817818	0.0652131	0.0729354	0.0744175	0.0630676
0.0593115	0.0255882	0.20793	0.0409607	0.0506297	0.0730923	0.0818425	0.0652131	0.0729003	0.0747578	0.0631465
0.0587802	0.0255882	0.19742	0.0409047	0.0492631	0.0731934	0.0818425	0.0652131	0.0729679	0.0747578	0.0631465
0.052488	0.025499	0.180076	0.0411264	0.0474591	0.0731902	0.0817715	0.0650746	0.0729327	0.0747359	0.0632279
0.0482201	0.0254859	0.165123	0.0407487	0.0474288	0.0731754	0.0815922	0.0650746	0.0729327	0.0742877	0.0632809
0.0458166	0.025499	0.0916148	0.0407375	0.0474288	0.0730524	0.0813736	0.0650599	0.0728338	0.0737151	0.0633006
0.0453743	0.0254894	0.0796414	0.040723	0.0469848	0.0731779	0.0813736	0.0657252	0.0728304	0.0731744	0.0633026
0.0453596	0.0255674	0.0735286	0.0405937	0.0470648	0.0731779	0.0813307	0.0657228	0.0727827	0.0724077	0.0633026
0.0428238	0.0256101	0.0668656	0.0405718	0.0470648	0.0731828	0.081403	0.0657252	0.0727692	0.0722066	0.0631278
0.0403088	0.0256881	0.0594678	0.0405937	0.0469983	0.0732405	0.0814106	0.0656813	0.0727967	0.0721671	0.0631218
0.039035	0.0264543	0.0508723	0.0405881	0.0427843	0.0732209	0.0814981	0.0653849	0.0727967	0.0720199	0.0631288
0.0390909	0.0268671	0.0508723	0.0405662	0.0415953	0.0731533	0.0814875	0.0653794	0.0728349	0.0715032	0.0630334
0.0390134	0.0284927	0.0495395	0.0405662	0.0411468	0.0730264	0.0815107	0.0653636	0.0728268	0.0713695	0.0630424
0.0376394	0.0292696	0.0494669	0.0406487	0.0410239	0.0730264	0.0816846	0.0653636	0.0727999	0.0713695	0.0630424
0.0379116	0.0299963	0.0488598	0.0405479	0.0410564	0.0730541	0.0818555	0.0653605	0.0727999	0.0713695	0.0632319
0.0379324	0.0302124	0.048587	0.0406644	0.0411018	0.0730541	0.0816901	0.0653568	0.0728494	0.0713253	0.0632324
0.0381638	0.030237	0.048587	0.0406192	0.0411524	0.0730652	0.0816901	0.0653631	0.0728494	0.0718152	0.0631999
0.0386264	0.0302991	0.0487343	0.0405835	0.0411276	0.0730887	0.0817902	0.065332	0.073147	0.0717913	0.0631559
0.039099	0.0312003	0.04931	0.0404725	0.0410858	0.0730428	0.0815651	0.0653735	0.0733743	0.0715403	0.0631326
0.0390192	0.0322665	0.0494177	0.0405918	0.0410823	0.0730428	0.0815237	0.0654078	0.0731004	0.0715859	0.0632671
0.0392371	0.0322665	0.0494325	0.0404879	0.0410033	0.0731309	0.082046	0.0654111	0.0732599	0.0711294	0.0632969
0.0392055	0.0323282	0.0493391	0.0406095	0.0409909	0.0731612	0.0820688	0.0652457	0.0729396	0.0705369	0.0632571
0.039593	0.0310347	0.048863	0.0406323	0.0409909	0.0731612	0.0819782	0.065341	0.0727872	0.0705077	0.0632739
0.0397618	0.0308102	0.0485193	0.0406759	0.0410371	0.0732613	0.0820688	0.065341	0.072888	0.0703343	0.0633146
0.0397756	0.030746	0.0480388	0.0408683	0.0410441	0.0734146	0.0820509	0.065341	0.0728467	0.0700907	0.0632973
0.0397414	0.0308503	0.0478165	0.0408798	0.0410827	0.0733785	0.0818347	0.0653394	0.0729776	0.0695911	0.063298
0.0397756	0.0304582	0.0478364	0.0409129	0.0410645	0.0734751	0.0817358	0.0653394	0.0730367	0.0700707	0.063263
0.0397688	0.0300567	0.0480462	0.0409273	0.0410645	0.0733116	0.0818202	0.0656839	0.0731015	0.0700907	0.063263
0.0392269	0.0299075	0.0480462	0.0408976	0.0410491	0.0733116	0.0818202	0.0652139	0.0731015	0.0700707	0.0632464
0.0392297	0.0298831	0.0480347	0.0408226	0.0410491	0.0734252	0.0819156	0.0652139	0.0732771	0.0705777	0.0632575
0.0391371	0.0297899	0.0480702	0.0406663	0.0410691	0.0732	0.0819046	0.0655721	0.0730649	0.0705777	0.063011
0.0391343	0.0297366	0.0480335	0.0403796	0.0410943	0.0732347	0.082153	0.0657137	0.0730774	0.0705312	0.0629883
0.0392352	0.0297899	0.0479792	0.0403332	0.0411324	0.0732354	0.0821997	0.0659194	0.0732018	0.0705261	0.0629882
0.0392352	0.0295982	0.0478462	0.0404017	0.0412159	0.073257	0.0822053	0.0660177	0.07313	0.0700228	0.0629882
0.0394279	0.0293649	0.0479961	0.0404265	0.0412186	0.0731262	0.0821334	0.0659303	0.0730034	0.0700228	0.0628127
0.0397697	0.0295345	0.0478213	0.0404314	0.0412335	0.0731013	0.0826762	0.065922	0.0731882	0.0700372	0.0629566
0.039762	0.0294885	0.0478213	0.0405208	0.0413233	0.0730703	0.0823946	0.0653881	0.0731882	0.0700228	0.0629566
0.0397702	0.0294248	0.047634	0.0405514	0.0412519	0.0729038	0.0826532	0.065301	0.0732161	0.0701759	0.0629566
0.0398717	0.0294248	0.0475354	0.0408773	0.0412519	0.0728791	0.0823946	0.065301	0.0730399	0.0701759	0.0627676
0.0398811	0.0294886	0.047441	0.0407706	0.0412158	0.0729038	0.0823946	0.0653621	0.0731133	0.0702317	0.062928
0.039877	0.0294599	0.047441	0.0409319	0.0412131	0.0729467	0.0823414	0.0653683	0.0730525	0.0703768	0.0627394
0.0401028	0.029529	0.0474432	0.0411587	0.0412491	0.0729501	0.0823013	0.0653621	0.072904	0.0703624	0.0629931
0.0401142	0.0295534	0.0474307	0.0411405	0.0411903	0.0730009	0.0822891	0.0653523	0.072904	0.0700131	0.0627705
0.0401142	0.0295719	0.0474794	0.0409319	0.0413064	0.0731105	0.0822276	0.065343	0.072904	0.0702984	0.0628133
0.0402084	0.0296074	0.0474774	0.0409197	0.0413335	0.0731137	0.0821082	0.0654915	0.0727022	0.0702765	0.0628179
0.0401789	0.0296074	0.0474708	0.0408128	0.0413167	0.0731007	0.081965	0.0655472	0.0727348	0.0700417	0.0629069
0.0401789	0.029644	0.0475848	0.0405875	0.0412508	0.0729796	0.0821968	0.0654945	0.0727348	0.0700039	0.0628935
0.0401316	0.029649	0.0476012	0.0408128	0.0412083	0.0729796	0.0820397	0.0653637	0.0727348	0.0699944	0.0629027
0.0399549	0.0296241	0.0475848	0.0408128	0.0411927	0.0728723	0.0820567	0.0653946	0.0728009	0.0699944	0.06302
0.039923	0.0295885	0.0475865	0.0408641	0.0412405	0.0728723	0.0822574	0.0653637	0.0728664	0.0697106	0.0629916
0.0401112	0.0295885	0.0475946	0.0407915	0.0412465	0.0728723	0.0822574	0.0654909	0.0729593	0.0699191	0.0630234
0.0402294	0.0295545	0.0477611	0.040832	0.0412603	0.0729994	0.0822141	0.0656146	0.0730342	0.0699577	0.0629569
0.0401112	0.0294318	0.047753	0.040832	0.0413138	0.0730141	0.0822784	0.0656146	0.073146	0.0699648	0.0630208
0.0405985	0.0294507	0.047753	0.0408416	0.0413149	0.0730141	0.0824628	0.0656062	0.0731744	0.0699577	0.0629543
0.0406318	0.0294323	0.0478776	0.0408567	0.0413149	0.0730368	0.082662	0.065717	0.0733589	0.0699984	0.062959
0.0403865	0.0294507	0.0478667	0.0408142	0.041301	0.0729468	0.082662	0.0657405	0.0733455	0.0702189	0.0627931
0.0403865	0.0294456	0.0478667	0.0408006	0.0413066	0.0727539	0.082662	0.0657086	0.072896	0.0698943	0.062845
0.0403967	0.0296529	0.0478667	0.0407552	0.0412919	0.0727539	0.0831651	0.0657464	0.072896	0.0701619	0.062845
0.0402959	0.0296176	0.0476534	0.0406324	0.0412829	0.0728488	0.0828501	0.06533	0.072769	0.0698577	0.0628366
0.0403011	0.0295182	0.0473637	0.0407709	0.0412909	0.0728092	0.0828722	0.0649209	0.072769	0.0698392	0.0628083
0.0403011	0.0295348	0.0474708	0.0408793	0.0412909	0.0728374	0.0828728	0.0653363	0.0728026	0.0696445	0.0628985
0.0402714	0.0295043	0.0474051	0.0409045	0.0412909	0.0727712	0.0828728	0.0653363	0.0729219	0.0696783	0.0629642
0.0403011	0.0295043	0.0474633	0.0411943	0.0413273	0.0727691	0.0828373	0.0653177	0.0727134	0.0696993	0.0629795
0.040427	0.0295518	0.0477405	0.0412849	0.0413357	0.0727615	0.0824913	0.0653398	0.0727408	0.0697286	0.0630305
0.040427	0.0295043	0.0477405	0.0412849	0.0413718	0.0727691	0.0824662	0.0653398	0.0730594	0.0702747	0.0629649
0.0404206	0.0295043	0.0476569	0.0412117	0.0413767	0.0728375	0.0824587	0.0653398	0.0730895	0.0702202	0.0630305
0.0404924	0.0293497	0.0466118	0.0411674	0.0413559	0.0728375	0.0824662	0.0653421	0.0730895	0.0700262	0.0629081
0.0403864	0.0293497	0.0452856	0.0409111	0.0413893	0.0729436	0.0824629	0.0654216	0.0731468	0.0700262	0.0628751
0.0402052	0.0293191	0.0448555	0.0405797	0.0413784	0.0730082	0.082507	0.0654216	0.0734575	0.0702202	0.0627011
0.0402382	0.0293198	0.0443107	0.0407883	0.0411749	0.0729463	0.0824822	0.0655683	0.0732622	0.0699934	0.062665
0.0402382	0.0293631	0.0443107	0.040811	0.0412333	0.0729436	0.0824809	0.0655683	0.0732451	0.0699552	0.062665
0.040196	0.0292539	0.0446553	0.0407227	0.0411818	0.0729463	0.0824085	0.0651524	0.0726248	0.069891	0.0626414
0.0401658	0.0292539	0.0466534	0.0406024	0.0411987	0.0728815	0.0824085	0.0648518	0.0729339	0.0698896	0.0626376
0.0402041	0.0293344	0.0490098	0.0407103	0.04125	0.0728448	0.0824085	0.0648518	0.0726773	0.0698896	0.0627907
0.0402153	0.0292884	0.0500148	0.0407103	0.0412145	0.0729039	0.0825336	0.0648518	0.0727517	0.0698865	0.0628349
0.0402153	0.0292102	0.051898	0.0407952	0.0412053	0.0729	0.0825264	0.0654974	0.0727858	0.069663	0.0628158
0.0401426	0.0291755	0.0533094	0.0407952	0.0412053	0.0728612	0.0826489	0.065451	0.0729999	0.0696525	0.0628158
0.039839	0.0308385	0.0533094	0.0407952	0.0408795	0.072865	0.0828888	0.065451	0.0730303	0.0694717	0.0625479
0.0402106	0.0313239	0.0531529	0.0407987	0.0411191	0.0728505	0.0829243	0.0653489	0.0731078	0.0694683	0.0625841
0.0396967	0.0317196	0.0508415	0.0407952	0.0415717	0.0728174	0.0833127	0.0653489	0.0731078	0.0694717	0.0625841
0.0389001	0.0322897	0.0504758	0.0405319	0.0421154	0.0728174	0.0833877	0.0652634	0.0730773	0.0696993	0.0630653
0.0383044	0.0326443	0.0488501	0.0406502	0.0423043	0.0727308	0.0833877	0.0653514	0.0729628	0.0696705	0.0629132
0.0381578	0.0325499	0.049433	0.0409895	0.0429735	0.0727308	0.0830576	0.065271	0.0727152	0.069731	0.0634529
0.0381578	0.0325499	0.0501937	0.0406972	0.0431599	0.072694	0.0830569	0.065367	0.0727152	0.0695321	0.0637309
0.0387109	0.030455	0.0501937	0.0406902	0.0435567	0.0727226	0.0828466	0.0653694	0.072805	0.0693217	0.0641156
0.03873	0.0289887	0.0510954	0.0407283	0.0441007	0.0726431	0.0829886	0.0653789	0.0726831	0.0691534	0.0648241
0.03873	0.0286371	0.0509016	0.0407283	0.0442117	0.072574	0.0827546	0.0655303	0.0726665	0.0692934	0.0680278
0.0384468	0.0284069	0.0506598	0.0405882	0.0473211	0.0726803	0.0827424	0.0656688	0.0726831	0.0689438	0.0700289
0.0384363	0.028247	0.0506598	0.0407205	0.0492718	0.0725527	0.0829753	0.0655303	0.0726665	0.0689297	0.0718004
0.0382756	0.02789	0.0505941	0.040634	0.0529197	0.0725527	0.0829574	0.0657008	0.0728872	0.0689297	0.0721994
0.0382583	0.0278585	0.0506918	0.0406665	0.0576839	0.0725382	0.0826911	0.0657283	0.0730646	0.0694184	0.0753417
0.0381959	0.0277763	0.0507741	0.0405848	0.0609354	0.0726119	0.0827078	0.0657317	0.0730798	0.068738	0.076129
0.038178	0.0278364	0.0507083	0.0406609	0.0655091	0.0725905	0.0827628	0.0655694	0.0732974	0.0693687	0.0772094
0.038178	0.0277555	0.0506656	0.0413885	0.0685129	0.0726119	0.0825249	0.0655741	0.0732974	0.0693806	0.0773826
0.0382293	0.027673	0.0494066	0.0413885	0.07001	0.0727744	0.0827078	0.065401	0.0731377	0.0696177	0.0771327
0.0382751	0.0275955	0.0494066	0.040829	0.0714804	0.072819	0.0825934	0.0653285	0.0731377	0.0700087	0.0760814
0.0382878	0.0275955	0.0494066	0.0408826	0.071532	0.0728045	0.0827594	0.0653238	0.0731217	0.0701488	0.0743747
0.0382878	0.0277978	0.0501454	0.0408834	0.071532	0.0728045	0.0829375	0.0653285	0.0725561	0.0701767	0.0717581
0.0382668	0.0284712	0.0503316	0.0408826	0.071512	0.0727438	0.0829267	0.065342	0.0725561	0.0701592	0.070199
0.0378507	0.0284903	0.0503316	0.0408826	0.0705818	0.0726754	0.0829891	0.0654505	0.0727135	0.0701592	0.0697532
0.0377855	0.029549	0.0502089	0.0408834	0.0701109	0.0726754	0.0829891	0.0654936	0.0726389	0.0698864	0.0693049
0.0377786	0.0300269	0.0499845	0.040818	0.0674129	0.0726754	0.0829624	0.0654603	0.0730105	0.0695748	0.0682383
0.0377669	0.0298005	0.0499845	0.0406309	0.0615553	0.0727214	0.0831363	0.0654298	0.0730105	0.0692653	0.0668548
0.0377786	0.0304552	0.0495604	0.0405569	0.0576605	0.0727214	0.0831363	0.0658165	0.0727494	0.0696387	0.0635879
0.0379387	0.0301825	0.0499845	0.0406309	0.0575537	0.0727018	0.0832002	0.0658165	0.0726814	0.0696387	0.0629539
0.037898	0.0302697	0.0495217	0.0405954	0.0572903	0.0726743	0.0831766	0.0659132	0.0726814	0.0699676	0.0629539
0.0379203	0.0302426	0.0496058	0.0405915	0.0560329	0.0726806	0.0830026	0.0659618	0.0726823	0.0699455	0.0629572
0.0379183	0.03018	0.0495915	0.0405386	0.0531041	0.0727812	0.0829288	0.0659517	0.0723869	0.0699263	0.0646694
0.037869	0.0300044	0.0497549	0.0405247	0.0493167	0.0727812	0.0823059	0.0655735	0.0727525	0.0699263	0.0657135
0.03786	0.0300044	0.0493999	0.0404794	0.0492004	0.072812	0.0823059	0.0655735	0.0726357	0.0690978	0.0658515
0.0375749	0.0297833	0.0497549	0.0403996	0.0486481	0.0727812	0.0825276	0.0655735	0.0725027	0.0690894	0.0681164
0.0375748	0.0297593	0.0497549	0.0404381	0.0486945	0.0728916	0.0825033	0.065486	0.0724914	0.0691217	0.0698932
0.0374234	0.029746	0.0494668	0.0405992	0.0487829	0.0727362	0.0829406	0.0654764	0.0728752	0.0691217	0.0702152
0.0374234	0.0296942	0.0493	0.0406924	0.0487947	0.0727238	0.0830059	0.0654655	0.0728003	0.0691045	0.0701904
0.037426	0.0282726	0.0492529	0.0406924	0.0490528	0.072651	0.0834729	0.0656747	0.0727876	0.0691892	0.0698043
0.037401	0.0297606	0.0492529	0.040972	0.0494098	0.0726641	0.0830629	0.0657772	0.0727876	0.069285	0.0694297
0.0378947	0.0298205	0.0494066	0.0409808	0.0493817	0.0726316	0.0832133	0.065908	0.0729081	0.0693914	0.0694297
0.0378829	0.028265	0.0493853	0.040942	0.0494105	0.0726521	0.0831462	0.065908	0.0729081	0.0697019	0.0694297
0.0377402	0.0296314	0.0495513	0.0407087	0.0494105	0.072626	0.0829986	0.0657694	0.0726421	0.0699581	0.06999
0.0377108	0.029628	0.0497277	0.0406523	0.0494178	0.072626	0.0829986	0.0659169	0.0725814	0.0699573	0.0702028
0.0375235	0.029612	0.0493755	0.0406462	0.0492274	0.0727051	0.0828814	0.065673	0.0725814	0.0699573	0.0702942
0.0374969	0.0295765	0.0490289	0.0405679	0.0494006	0.0726182	0.0826671	0.0656952	0.0725987	0.0697865	0.0702267
0.0375004	0.0295998	0.0490127	0.040588	0.0494781	0.0722784	0.0826341	0.0656952	0.0725417	0.0697987	0.069394
0.0375029	0.0296034	0.0490127	0.040591	0.0493882	0.0727113	0.0826328	0.0656952	0.0727629	0.0697865	0.0693382
0.0376432	0.0296034	0.048907	0.0407066	0.0505185	0.0723983	0.0824994	0.0653558	0.0728375	0.0697987	0.0690417
0.0376233	0.0296207	0.0490242	0.0408602	0.0543453	0.0723983	0.0824729	0.065362	0.072692	0.0691454	0.068955
0.0376233	0.0296411	0.0490283	0.0408747	0.0562339	0.0725757	0.0825815	0.065362	0.0728747	0.0698141	0.0688633
0.0377276	0.0296147	0.0490283	0.0409414	0.0571846	0.0725757	0.0825023	0.0653387	0.0728747	0.0697903	0.0688769
0.0377194	0.0296232	0.0490242	0.0405968	0.0580533	0.0725713	0.0827653	0.0657191	0.072832	0.0698361	0.0688892
0.0377097	0.0298045	0.0492265	0.040509	0.0580533	0.0725269	0.0829808	0.0660094	0.0731331	0.0698202	0.0689077
0.0377097	0.0298764	0.0492265	0.040509	0.0585862	0.0725269	0.0831463	0.0660094	0.073303	0.0698202	0.0687619
0.0377194	0.0298764	0.0491997	0.040509	0.0587793	0.0726105	0.0829747	0.0659553	0.0732083	0.0699947	0.0691699
0.0377349	0.0299428	0.0491997	0.0405549	0.0603725	0.0726105	0.0830139	0.065943	0.0730474	0.0700341	0.0691699
0.0377349	0.0299428	0.0493466	0.0405549	0.0613997	0.0725947	0.0829057	0.0659284	0.0730373	0.0702866	0.0690022
0.0374772	0.0298988	0.0490703	0.0409578	0.0614102	0.0726341	0.0827928	0.0656244	0.0727877	0.0702196	0.0689397
0.0375103	0.0300482	0.0483589	0.0410434	0.0616078	0.0726152	0.0825685	0.0657454	0.0725303	0.0703069	0.0689351
0.0374996	0.0300719	0.0448199	0.0409732	0.0622599	0.0725617	0.0825724	0.0657563	0.0726525	0.0702544	0.0689397
0.0374996	0.0300042	0.0448199	0.0410114	0.0670021	0.0725617	0.0825598	0.0657599	0.0726525	0.069945	0.0690087
0.0374791	0.0299762	0.0432557	0.0410114	0.0691442	0.0724945	0.0825598	0.0656625	0.0728451	0.0696387	0.0690047
0.0374683	0.0296275	0.0451587	0.0407623	0.0694524	0.0724945	0.0825559	0.0657563	0.0729486	0.0696437	0.0690047
0.0374574	0.031378	0.0455254	0.0410114	0.0694524	0.0725598	0.0825617	0.0654588	0.0729802	0.0696445	0.0692776
0.0374612	0.0323696	0.0455254	0.041121	0.0694365	0.0724945	0.0826827	0.0652488	0.0730784	0.0697746	0.0692104
0.0374885	0.0319639	0.046172	0.0407486	0.0683358	0.0727859	0.0826827	0.0651157	0.0731235	0.0697767	0.0690944
0.0375159	0.0318284	0.0461563	0.0407324	0.0649481	0.0728438	0.0827038	0.0650712	0.0731567	0.0701565	0.06911
0.0374885	0.0306013	0.0463654	0.0407324	0.0560393	0.072414	0.0827079	0.0650927	0.0731368	0.070169	0.06911
0.0375056	0.029606	0.0463962	0.04053	0.0516998	0.0723557	0.0828965	0.0654809	0.0731036	0.070169	0.0690943
0.0375591	0.029606	0.0465012	0.04053	0.0486934	0.072414	0.0828965	0.0657984	0.0730531	0.0699724	0.06911
0.0375744	0.0295371	0.0467077	0.0404804	0.046565	0.0722453	0.0828965	0.0657912	0.0725928	0.0686822	0.06911
0.0375549	0.0299666	0.0468113	0.0405063	0.0454248	0.0723934	0.0826165	0.0659104	0.0725551	0.0686822	0.0689848
0.0375744	0.0328515	0.0469769	0.0407392	0.0453178	0.0724103	0.0825969	0.0657912	0.0725928	0.0686822	0.0687288
0.037583	0.033087	0.0469814	0.0408205	0.0445598	0.072412	0.08259	0.0657485	0.0725928	0.0688793	0.0684791
0.0372144	0.033087	0.0471566	0.0408205	0.0458972	0.072412	0.08259	0.0657134	0.0725549	0.069093	0.0684534
0.0371696	0.0326087	0.0471432	0.0408468	0.0484609	0.0724461	0.0824905	0.0657451	0.0725852	0.0699466	0.0681612
0.0371696	0.0305149	0.0471432	0.0410593	0.048386	0.0724461	0.0826559	0.0655167	0.0725274	0.069737	0.0681612
0.0373258	0.0300724	0.0470471	0.0410593	0.048337	0.0724461	0.0827411	0.0657234	0.0728999	0.0698056	0.0681726
0.0374357	0.0289499	0.047093	0.040869	0.0482739	0.0723913	0.0830592	0.0656147	0.0729584	0.0698056	0.0681586
0.0374357	0.028892	0.0476564	0.040869	0.0453544	0.0723913	0.0830748	0.0655907	0.0726472	0.0698011	0.0681841
0.0374357	0.027482	0.0476738	0.0408517	0.0453476	0.0723982	0.0830592	0.0655907	0.0726472	0.0698011	0.068259
0.0381856	0.0261558	0.0476738	0.0408517	0.0453535	0.0723982	0.0827621	0.0660103	0.0731246	0.0698746	0.068259
0.0380874	0.0250387	0.0470908	0.0408714	0.0452271	0.0723536	0.0826144	0.0655907	0.0728019	0.0699898	0.068196
0.0403131	0.0250092	0.0470434	0.0409081	0.0455594	0.072334	0.0826659	0.0658641	0.0730683	0.0700694	0.0681724
0.0403131	0.024961	0.0470434	0.0408849	0.0455594	0.072334	0.0822997	0.0655618	0.0730683	0.0703086	0.0682312
0.0403131	0.0249909	0.0470434	0.0408606	0.0453876	0.0723611	0.0824094	0.0656503	0.0731957	0.0700694	0.068031
0.0397448	0.0248093	0.0474486	0.0406872	0.0454129	0.0724491	0.0825868	0.0653503	0.0731437	0.0700637	0.0680437
0.0395094	0.0257524	0.0474486	0.0405205	0.0454521	0.0723602	0.0824912	0.0656425	0.0732261	0.0702948	0.0680459
0.0397393	0.0270248	0.0474482	0.0405205	0.0454129	0.0723708	0.0824529	0.0656292	0.0733808	0.0703196	0.068342
0.0388972	0.027415	0.0473772	0.0403303	0.0452268	0.0723708	0.0824529	0.0656142	0.0733808	0.0701599	0.0682486
0.0388972	0.0269657	0.0473089	0.040569	0.0452659	0.0723851	0.0825617	0.0656063	0.0729441	0.0703209	0.0682054
0.0388963	0.0267705	0.0473584	0.040569	0.0452424	0.0729141	0.082422	0.065978	0.0729441	0.0703388	0.0681429
0.0392144	0.0266406	0.0473584	0.0408703	0.0452424	0.0729141	0.0825659	0.0659358	0.0727933	0.0703775	0.0680452
0.0413369	0.0257633	0.0474774	0.0408703	0.0455041	0.0729141	0.0827074	0.0657923	0.0726357	0.0704057	0.0678423
0.0434492	0.0257633	0.0474774	0.0408717	0.0456209	0.0724558	0.0827074	0.0656903	0.0726257	0.0708981	0.0677588
0.0440744	0.0256301	0.04728	0.0408717	0.0461247	0.072395	0.0825796	0.0656623	0.0730768	0.0709225	0.0675542
0.0438655	0.0256515	0.047062	0.0408546	0.0462723	0.0722504	0.0827069	0.0656623	0.0728445	0.0707338	0.0671276
0.0442302	0.0257985	0.0470001	0.0404854	0.0483464	0.0721808	0.0825931	0.0656623	0.0728862	0.0707092	0.0664553
0.0442302	0.0261093	0.0470001	0.0404854	0.0484431	0.0722771	0.0825791	0.0654684	0.0730931	0.0700691	0.0651507
0.0448542	0.0280875	0.047327	0.0404854	0.0484431	0.0723187	0.0826099	0.0654736	0.0728878	0.0698951	0.0646156
0.0471982	0.0281188	0.0474419	0.0406968	0.0482802	0.0723249	0.0826099	0.0654751	0.0726772	0.0698951	0.0633132
0.0479758	0.0281188	0.0474744	0.0406357	0.0473121	0.0722993	0.0826022	0.0653536	0.0727618	0.0698238	0.0620018
0.0486937	0.0278446	0.0474215	0.0407122	0.047026	0.0722799	0.0826147	0.0653325	0.0725171	0.0698238	0.0620018
0.0508482	0.0278157	0.0472588	0.0405076	0.0468436	0.0722993	0.0826447	0.0653491	0.0725171	0.0696343	0.0621389
0.0540984	0.0276519	0.0471464	0.0405076	0.0465185	0.0722993	0.0826373	0.0653592	0.0727905	0.0696385	0.0622084
0.0566656	0.0274424	0.0471464	0.0404914	0.0458608	0.0724406	0.0829976	0.0651573	0.072968	0.0696385	0.0624547
0.0567452	0.0274424	0.0472588	0.0406205	0.0454797	0.0725068	0.0829725	0.0651573	0.072924	0.0697695	0.0627028
0.0568154	0.0271808	0.0472594	0.0404914	0.0452683	0.0725031	0.0829711	0.0655209	0.0727464	0.069899	0.0619346
0.0567033	0.0237437	0.0476377	0.0406074	0.0445815	0.0724176	0.082949	0.0655264	0.072665	0.0700099	0.0595988
0.0568318	0.0232242	0.0475865	0.0406236	0.0429902	0.0724068	0.0828919	0.0655127	0.0725917	0.0702084	0.0565505
0.0569599	0.0224428	0.0474902	0.0406069	0.0393578	0.0723608	0.0828033	0.0655264	0.0724765	0.0705093	0.0559818
0.0597986	0.0210649	0.047518	0.0403915	0.0380066	0.0723195	0.0829357	0.0658074	0.07248	0.0705401	0.0558273
0.0639406	0.0208415	0.0480274	0.0403339	0.0347993	0.0723428	0.0829955	0.0656857	0.0726642	0.0706224	0.0558273
0.0636282	0.0205744	0.0485582	0.0403339	0.0342594	0.0723428	0.0829412	0.0656863	0.0722426	0.070846	0.0558273
0.0637781	0.019966	0.0485908	0.0403339	0.0339386	0.0721527	0.0828484	0.0656628	0.0722426	0.0708404	0.0552993
0.0640452	0.0202952	0.0481508	0.0405716	0.0339386	0.0721753	0.0825548	0.0656628	0.0728053	0.070695	0.0494595
0.0649887	0.0212922	0.0479406	0.0407379	0.0335629	0.0721753	0.0822987	0.0656614	0.0727358	0.0707166	0.0467776
0.0664121	0.0219797	0.0477298	0.0408179	0.0335504	0.0721549	0.0822987	0.0656367	0.0726804	0.0709727	0.0468133
0.0678981	0.0214006	0.0459269	0.0408179	0.0334716	0.0721841	0.0825187	0.0656367	0.0727172	0.0709231	0.0467173
0.0674463	0.0228174	0.044811	0.0407188	0.0335949	0.0721753	0.0828616	0.0655985	0.0727172	0.0709002	0.0458201
0.0660822	0.0223959	0.0432818	0.0407188	0.0336717	0.0721329	0.0828736	0.0655997	0.0728492	0.0708955	0.0457986
0.0642511	0.0223661	0.043056	0.0405838	0.0360909	0.0722008	0.0829281	0.0657593	0.0728093	0.0708955	0.0458035
0.063796	0.0223661	0.0428852	0.0405838	0.0388179	0.0721101	0.0829281	0.0657765	0.0728093	0.070216	0.0458201
0.0625226	0.0224608	0.04347	0.0403407	0.0414336	0.0721101	0.08291	0.0657765	0.0728029	0.070275	0.0498187
0.0615632	0.0221188	0.0444378	0.0403307	0.0440083	0.0722317	0.0828817	0.0657599	0.0728029	0.0698082	0.0563211
0.0613163	0.0214488	0.0453307	0.0406848	0.0448069	0.0723597	0.0828817	0.0655526	0.0727403	0.0701851	0.0563298
0.061229	0.0211991	0.0471821	0.0406848	0.0457256	0.0722156	0.0828823	0.0655526	0.0727589	0.0701773	0.056881
0.0604588	0.0211574	0.0474331	0.0403142	0.0467915	0.0723597	0.0826467	0.0656983	0.0730369	0.0706249	0.0568411
0.0585762	0.0209627	0.0479257	0.0403721	0.0472054	0.0723958	0.0826717	0.0656983	0.0726228	0.0703507	0.0587969
0.0575967	0.0209184	0.048288	0.0403721	0.0478555	0.0724041	0.0826736	0.0657414	0.0730369	0.0703289	0.0587516
0.0567668	0.0209428	0.0484818	0.0402844	0.0479633	0.0724373	0.0828944	0.0657565	0.0731168	0.070483	0.0586815
0.0546375	0.0210322	0.0499167	0.0403027	0.0479522	0.0725075	0.082899	0.0657133	0.0731315	0.0705048	0.0582479
0.0545802	0.0209335	0.0499245	0.0403226	0.0486769	0.0724373	0.0828981	0.0652954	0.0731686	0.0703177	0.0571554
0.0543843	0.0206639	0.0507831	0.0403261	0.0488421	0.0723677	0.082898	0.0652954	0.0731686	0.0702587	0.0569436
0.0540534	0.0206639	0.0516568	0.0403709	0.0487988	0.0723755	0.0828659	0.0652954	0.0729374	0.0701745	0.0565356
0.0521768	0.0204154	0.0553657	0.0403709	0.0486032	0.0720397	0.0827688	0.0657499	0.0729374	0.0701753	0.0562157
0.0511626	0.0207025	0.0553716	0.0403817	0.0485263	0.0720397	0.0827461	0.0657605	0.0731112	0.070167	0.0561155
0.0502719	0.0207025	0.0553716	0.0404563	0.0484528	0.0720397	0.0827132	0.0658288	0.0729972	0.0701989	0.0560951
0.049544	0.0207479	0.0553716	0.040416	0.04832	0.0721981	0.0826763	0.0658288	0.0729289	0.0702123	0.0561408
0.049544	0.02068	0.0554251	0.0404303	0.0486541	0.0723114	0.0826956	0.0656096	0.0729289	0.0704425	0.0561408
0.049544	0.0207274	0.0549083	0.0404706	0.0484597	0.0722855	0.0826939	0.0655048	0.0726927	0.0703251	0.0562076
0.0498005	0.0205803	0.0549284	0.040716	0.0499369	0.0723123	0.082713	0.0655048	0.072596	0.0702864	0.0561869
0.0498504	0.0205985	0.0553786	0.0407426	0.0515302	0.0723527	0.0829434	0.0654971	0.072596	0.0703381	0.0561242
0.0499256	0.0207575	0.0553323	0.0407402	0.0523136	0.0721213	0.0829434	0.0657751	0.0729126	0.0703381	0.0560258
0.0501321	0.0205832	0.0553323	0.0407402	0.0537545	0.0720898	0.0829434	0.0657751	0.0728985	0.0701221	0.0561242
0.0501397	0.0205328	0.0553323	0.040883	0.0546189	0.0724631	0.0825302	0.0657544	0.0730098	0.0702247	0.0561367
0.0501629	0.021298	0.0548634	0.0406386	0.0589806	0.0721181	0.0825302	0.0657676	0.073154	0.0702247	0.0562555
0.0504055	0.0225305	0.0548327	0.0406364	0.0617839	0.0721465	0.0825419	0.0657469	0.0730849	0.0702326	0.0562555
0.0504482	0.02495	0.0548221	0.040846	0.0649651	0.0721605	0.0826974	0.0657175	0.0727455	0.0705528	0.0563213
0.0504145	0.0265244	0.0548109	0.0408191	0.0655104	0.071905	0.0827604	0.0658436	0.072756	0.0705528	0.0563431
0.0505101	0.0283842	0.0543539	0.0405299	0.0681963	0.0718471	0.082816	0.0658478	0.0727471	0.0701957	0.0563683
0.0504629	0.0308709	0.0544488	0.0406103	0.0692394	0.0717881	0.0828235	0.0661896	0.0727471	0.0705272	0.0565363
0.0503451	0.0354018	0.054734	0.0407718	0.071825	0.0717096	0.0828179	0.0662394	0.072843	0.0706739	0.0565581
0.0503373	0.0376874	0.054734	0.0407192	0.0738194	0.0717881	0.0828179	0.0663614	0.0727471	0.0706724	0.056752
0.0504432	0.0384428	0.0543065	0.040563	0.0741871	0.0718224	0.0829537	0.0663614	0.0727006	0.0706724	0.056752
0.0506323	0.0396598	0.0513058	0.0405991	0.0744969	0.0718368	0.0829537	0.0663614	0.0727006	0.0708034	0.0567351
0.0514821	0.039774	0.0502374	0.0405991	0.0746804	0.0719506	0.0830156	0.0661823	0.0725181	0.0709782	0.0562707
0.0516322	0.039774	0.0496375	0.0405154	0.0748726	0.0720133	0.0830312	0.0660453	0.072408	0.0709782	0.0566523
0.0517077	0.0396593	0.0500181	0.0405154	0.0752013	0.0720089	0.0830107	0.0655617	0.0725181	0.0702821	0.0562865
0.0516562	0.0395451	0.0507723	0.0406146	0.0752316	0.0719607	0.0828626	0.0652351	0.0728228	0.0706931	0.0564037
0.0516301	0.0394639	0.0508267	0.040362	0.0757466	0.07192	0.0828626	0.0652774	0.0728228	0.070308	0.0563979
0.0517623	0.0393423	0.0527276	0.0403643	0.0764096	0.07192	0.0827593	0.0653238	0.0729965	0.0702797	0.0566719
0.0516301	0.0393036	0.0527366	0.0404855	0.0760476	0.0716536	0.0827593	0.0653238	0.0730473	0.0706237	0.0566797
0.0516301	0.0392117	0.0526631	0.0404496	0.0775742	0.0716824	0.0828626	0.0653297	0.0731894	0.0706502	0.0569276
0.0516242	0.0395171	0.0526005	0.0404525	0.0799439	0.0716824	0.0827593	0.065549	0.0732014	0.0706141	0.0571985
0.0516547	0.0396949	0.0517446	0.0404525	0.0837902	0.071701	0.0830057	0.065549	0.0733047	0.0706237	0.0571985
0.0515554	0.0396631	0.0516724	0.0404559	0.0854672	0.0716994	0.0830057	0.0655474	0.0733047	0.0706237	0.0569024
0.0515437	0.0399727	0.0516621	0.0403971	0.0859693	0.0717008	0.0829485	0.0657433	0.0733011	0.0706591	0.0567108
0.0513637	0.0396262	0.0516938	0.0403971	0.0859693	0.0721326	0.082723	0.065512	0.0728599	0.0703786	0.0566041
0.0514469	0.0396262	0.0516938	0.0404711	0.08592	0.0721326	0.0827466	0.065512	0.0729158	0.0703443	0.0566153
0.0514469	0.0396065	0.0516938	0.0404783	0.0859158	0.0721315	0.082723	0.0657153	0.0729158	0.0703407	0.0566351
0.0514519	0.039412	0.0517666	0.0405146	0.085856	0.0719159	0.082723	0.0657335	0.0729173	0.0700396	0.0568401
0.051482	0.0394121	0.0516964	0.0406483	0.085856	0.072278	0.0827466	0.0657106	0.073207	0.0700396	0.0572236
0.0514843	0.0396177	0.0516287	0.0407421	0.0859551	0.0723231	0.0828766	0.0659785	0.073207	0.0700401	0.0573057
0.0515052	0.0394711	0.0517902	0.0407609	0.085966	0.0723173	0.0829772	0.0659225	0.0733176	0.070441	0.0572236
0.0513286	0.0397826	0.0517902	0.0408821	0.085966	0.0728044	0.0829046	0.0659389	0.0731355	0.0705979	0.0572201
0.0513286	0.0397826	0.0517923	0.0408821	0.0860442	0.0728795	0.0830124	0.0659225	0.0729568	0.07061	0.0572948
0.0512194	0.0395372	0.0522424	0.0407513	0.0860074	0.0728645	0.082828	0.0659225	0.0727962	0.0709062	0.0572948
0.0510087	0.0395372	0.0522316	0.040693	0.0858549	0.0728481	0.0829358	0.0655503	0.0727827	0.0705764	0.0570664
0.0510087	0.0395505	0.0518432	0.0407423	0.0857839	0.072724	0.0826176	0.0655503	0.0724869	0.0705522	0.0570664
0.0515155	0.0395505	0.052315	0.0407104	0.0859932	0.0722577	0.0828953	0.0655084	0.0724869	0.0705522	0.0570706
0.0526873	0.0394436	0.0523301	0.0407033	0.0859861	0.0721555	0.0829007	0.0658008	0.0725813	0.0701019	0.056911
0.054118	0.0392757	0.0524285	0.0406773	0.0859507	0.0712074	0.0829506	0.0657908	0.0728643	0.0700637	0.0568798
0.0543104	0.0392225	0.0520609	0.0406773	0.0856819	0.0705084	0.0829498	0.0658899	0.0731272	0.0702144	0.0568798
0.0543733	0.0392017	0.0520819	0.0406773	0.0861788	0.0703089	0.0830516	0.0658008	0.0731272	0.070758	0.0567591
0.0548639	0.0386788	0.0520609	0.0406107	0.088387	0.0702197	0.0830516	0.0657631	0.0731429	0.0702144	0.0564416
0.0546716	0.0386996	0.0520609	0.0406773	0.0886846	0.0702197	0.0829104	0.0657631	0.073092	0.0707764	0.0563668
0.0545406	0.038735	0.0519384	0.0405999	0.0892728	0.0698057	0.0831146	0.0659036	0.073092	0.0702914	0.0563132
0.0539623	0.0423044	0.0523551	0.0407286	0.089701	0.0696729	0.0824612	0.0659439	0.073125	0.0705541	0.0553503
0.0529925	0.0444704	0.0523551	0.040838	0.0900641	0.0696676	0.0824658	0.0662085	0.0730101	0.0703144	0.0553503
0.0529925	0.0451526	0.0523022	0.040838	0.0909034	0.0696676	0.0828914	0.0662085	0.0725871	0.0703306	0.0553619
0.0537811	0.0515371	0.0522781	0.0405184	0.0910973	0.0700384	0.0832974	0.0661855	0.0726055	0.0703306	0.0565369
0.0583203	0.0536606	0.0523902	0.0407271	0.0911453	0.069982	0.0828939	0.0662527	0.0725153	0.0705214	0.0565767
0.058387	0.0553139	0.0522528	0.0407337	0.091214	0.0698816	0.083273	0.0660033	0.0725153	0.0705061	0.0565767
0.0588	0.0556096	0.0522528	0.040744	0.0915807	0.0671822	0.0828939	0.0659845	0.0724651	0.0705061	0.057564
0.0587876	0.0580435	0.0520682	0.0407871	0.091371	0.0667612	0.0831712	0.0659845	0.0726765	0.0705668	0.0578147
0.0585463	0.0580435	0.0519639	0.0410088	0.091309	0.0662174	0.0827969	0.0656821	0.0724833	0.0705668	0.0616266
0.0586878	0.0580435	0.0506325	0.0411131	0.0914113	0.066215	0.0828017	0.0656821	0.0724254	0.0706283	0.066207
0.0579264	0.0578498	0.050678	0.0411195	0.0905076	0.0661801	0.0828017	0.0656999	0.0723374	0.0706283	0.0691924
